# Supplementary material for: Improved in situ characterization of protein complex dynamics at scale with thermal proximity co-aggregation
Source: Nat Commun. 2023 Nov 24;14:7697. doi: 10.1038/s41467-023-43526-2 (PMC10673876; doi:10.1038/s41467-023-43526-2)
Supplement: Supplementary file 4 — Supplementary Data 1 [file 41467_2023_43526_MOESM4_ESM.xlsx]

## Sheet: Rep 1
Checked	Protein FDR Confidence: Combined	Master	Accession	Description	Exp. q-value: Combined	Contaminant	Sum PEP Score	Coverage [%]	# Peptides	# PSMs	# Unique Peptides	# AAs	MW [kDa]	calc. pI	Score Sequest HT: Sequest HT	# Peptides (by Search Engine): Sequest HT	# Protein Pathway Groups	# Razor Peptides	Abundance: F1: 126, Sample	Abundance: F1: 127N, Sample	Abundance: F1: 127C, Sample	Abundance: F1: 128N, Sample	Abundance: F1: 128C, Sample	Abundance: F1: 129N, Sample	Abundance: F1: 129C, Sample	Abundance: F1: 130N, Sample	Abundance: F1: 130C, Sample	Abundance: F1: 131N, Sample	Abundance: F1: 131C, Sample	Abundance: F1: 132N, Sample	Abundance: F1: 132C, Sample	Abundance: F1: 133N, Sample	Abundance: F1: 133C, Sample	Abundance: F1: 134N, Sample	Found in Sample: [S1] F1: 126, Sample	Found in Sample: [S3] F1: 127C, Sample	Found in Sample: [S2] F1: 127N, Sample	Found in Sample: [S5] F1: 128C, Sample	Found in Sample: [S4] F1: 128N, Sample	Found in Sample: [S7] F1: 129C, Sample	Found in Sample: [S6] F1: 129N, Sample	Found in Sample: [S9] F1: 130C, Sample	Found in Sample: [S8] F1: 130N, Sample	Found in Sample: [S11] F1: 131C, Sample	Found in Sample: [S10] F1: 131N, Sample	Found in Sample: [S13] F1: 132C, Sample	Found in Sample: [S12] F1: 132N, Sample	Found in Sample: [S15] F1: 133C, Sample	Found in Sample: [S14] F1: 133N, Sample
FALSE	High	Master Protein	Q09666	Neuroblast differentiation-associated protein AHNAK OS=Homo sapiens OX=9606 GN=AHNAK PE=1 SV=2	0	FALSE	1264	70	265	569	265	5890	628.7	6.15	1706.01	265	0	0	187870	170352	130859	58023.9	149365	157672	193984	169919	127623	247871	185099	196118	194137	158374	130680	6586.3	High	High	High	High	High	High	High	High	High	High	High	High	High	High	High
FALSE	High	Master Protein	P49327	Fatty acid synthase OS=Homo sapiens OX=9606 GN=FASN PE=1 SV=3	0	FALSE	1022.42	63	138	493	137	2511	273.3	6.44	1689.95	138	0	1	268616	241128	25153.3	55208.8	138009	48714.3	171532	124193	36663.2	217693	138898	52287.7	243352	190374	56423.3	29252.6	High	High	High	High	High	High	High	High	High	High	High	High	High	High	High
FALSE	High	Master Protein	P78527	DNA-dependent protein kinase catalytic subunit OS=Homo sapiens OX=9606 GN=PRKDC PE=1 SV=3	0	FALSE	948.507	46	203	486	203	4128	468.8	7.12	1430.34	203	0	0	257196	131005	23044.2	112341	97620.5	41147	346683	94445.1	29933.3	393119	106427	44941.4	311781	133633	25776	4357.3	High	High	High	High	High	High	High	High	High	High	High	High	High	High	High
FALSE	High	Master Protein	P10809	60 kDa heat shock protein, mitochondrial OS=Homo sapiens OX=9606 GN=HSPD1 PE=1 SV=2	0	FALSE	883.661	87	83	670	83	573	61	5.87	2383.24	83	0	0	214148	124119	37748.5	116188	183594	128978	531872	168477	100936	534935	182506	121693	201724	98275.2	51024.6	17902.3	High	High	High	High	High	High	High	High	High	High	High	High	High	High	High
FALSE	High	Master Protein	P08238	Heat shock protein HSP 90-beta OS=Homo sapiens OX=9606 GN=HSP90AB1 PE=1 SV=4	0	FALSE	761.801	77	90	649	58	724	83.2	5.03	2019.21	90	0	47	332893	306995	59268.9	79610.9	231761	92235.2	240127	188215	64454.6	329260	244311	102564	322741	242714	62102.5	22231.7	High	High	High	High	High	High	High	High	High	High	High	High	High	High	High
FALSE	High	Master Protein	O43707	Alpha-actinin-4 OS=Homo sapiens OX=9606 GN=ACTN4 PE=1 SV=2	0	FALSE	747.478	80	96	450	1	911	104.8	5.44	1524.79	96	0	0	3146.4	2978.6	2150	1104.9	3988.6	4234.8	4010.1	3950.5	3250.3	5199.8	4336.6	4587.1	3166.2	2666.2	2213.8	281.5	High	High	High	High	High	High	High	High	High	High	High	High	High	High	High
FALSE	High	Master Protein	F5GXS2	Actinin, alpha 4, isoform CRA_a OS=Homo sapiens OX=9606 GN=ACTN4 PE=1 SV=3	0	FALSE	739.361	80	96	445	1	911	104.8	5.44	1507.28	96	0	132	123028	115250	75481.6	42811.3	137622	129283	146574	131676	101234	187860	145352	139889	126869	104802	66002.4	6025.7	High	High	High	High	High	High	High	High	High	High	High	High	High	High	High
FALSE	High	Master Protein	A0A087WVQ6	Clathrin heavy chain OS=Homo sapiens OX=9606 GN=CLTC PE=1 SV=1	0	FALSE	701.078	63	112	343	112	1679	191.9	5.69	1201.62	112	0	0	145671	116943	15835.8	53397.9	128691	33699.7	150751	111661	23245.3	204915	136845	36901.5	145406	108234	22988.3	8526.5	High	High	High	High	High	High	High	High	High	High	High	High	High	High	High
FALSE	High	Master Protein	P08670	Vimentin OS=Homo sapiens OX=9606 GN=VIM PE=1 SV=4	0	FALSE	672.439	95	76	484	72	466	53.6	5.12	1713.54	76	0	4	94092.9	84942.2	31439.9	71074.3	229729	133279	242671	217472	99501.5	264184	203410	190162	112848	90118.8	40240.6	4666.1	High	High	High	High	High	High	High	High	High	High	High	High	High	High	High
FALSE	High	Master Protein	P11142	Heat shock cognate 71 kDa protein OS=Homo sapiens OX=9606 GN=HSPA8 PE=1 SV=1	0	FALSE	666.545	83	71	462	30	646	70.9	5.52	1603.84	71	0	73	230541	223480	32904.7	74532.8	169699	50977.6	243193	161543	38375	296718	157383	55374.6	203597	166098	33089.4	10565.3	High	High	High	High	High	High	High	High	High	High	High	High	High	High	High
FALSE	High	Master Protein	A0A804HL40	Leucine-rich PPR motif-containing protein, mitochondrial OS=Homo sapiens OX=9606 GN=LRPPRC PE=1 SV=1	0	FALSE	663.644	73	115	374	115	1393	157.7	6.18	1143.96	115	0	0	155251	78689.7	20289.5	78455.4	108216	32983	358754	144881	21703.4	306497	123767	37897.9	154151	67104.4	29001.4	10675.8	High	High	High	High	High	High	High	High	High	High	High	High	High	High	High
FALSE	High	Master Protein	P38646	Stress-70 protein, mitochondrial OS=Homo sapiens OX=9606 GN=HSPA9 PE=1 SV=2	0	FALSE	650.02	75	69	414	68	679	73.6	6.16	1466.66	69	0	0	130483	116261	30648.6	63537.4	148351	39227.3	300979	190618	27927.6	308381	185864	43349.4	131888	106641	29512	7396.7	High	High	High	High	High	High	High	High	High	High	High	High	High	High	High
FALSE	High	Master Protein	P55072	Transitional endoplasmic reticulum ATPase OS=Homo sapiens OX=9606 GN=VCP PE=1 SV=4	0	FALSE	640.36	75	80	349	80	806	89.3	5.26	1268.31	80	0	0	94169.6	83980.2	51779.4	47612.1	139545	136148	135757	120494	93537.3	162827	123242	106456	94369.7	76020.6	50125.5	6561.6	High	High	High	High	High	High	High	High	High	High	High	High	High	High	High
FALSE	High	Master Protein	P12270	Nucleoprotein TPR OS=Homo sapiens OX=9606 GN=TPR PE=1 SV=3	0	FALSE	627.379	50	122	259	121	2363	267.1	5.02	855.81	122	0	1	93896.8	91465.6	44371.9	26712.8	84901.2	67449	84006.5	74190.8	42841.6	123956	94825.5	63238.4	97914.5	85343.9	39202.1	4651.9	High	High	High	High	High	High	High	High	High	High	High	High	High	High	High
FALSE	High	Master Protein	P06733	Alpha-enolase OS=Homo sapiens OX=9606 GN=ENO1 PE=1 SV=2	0	FALSE	623.916	93	57	486	52	434	47.1	7.39	1712.24	57	0	8	218814	205931	60301.9	57835.2	148190	56317.9	162871	124851	46656.2	232286	162592	58422	216000	181496	63620.9	12440.8	High	High	High	High	High	High	High	High	High	High	High	High	High	High	High
FALSE	High	Master Protein	P07900	Heat shock protein HSP 90-alpha OS=Homo sapiens OX=9606 GN=HSP90AA1 PE=1 SV=5	0	FALSE	613.254	71	82	537	48	732	84.6	5.02	1655.79	82	0	6	122733	108873	22629.7	28609.8	83378.1	34597.1	87344.3	67704.8	24139.5	122748	87167.6	37984.8	120425	92088.3	25427.6	9309.4	High	High	High	High	High	High	High	High	High	High	High	High	High	High	High
FALSE	High	Master Protein	P13639	Elongation factor 2 OS=Homo sapiens OX=9606 GN=EEF2 PE=1 SV=4	0	FALSE	598.191	80	84	486	82	858	95.3	6.83	1613.67	84	0	3	223730	222388	118693	55390.1	160220	94861.1	163594	136969	67022.2	201106	146421	81969	193743	166592	95170.8	12488.2	High	High	High	High	High	High	High	High	High	High	High	High	High	High	High
FALSE	High	Master Protein	Q9Y490	Talin-1 OS=Homo sapiens OX=9606 GN=TLN1 PE=1 SV=3	0	FALSE	573.638	50	109	248	109	2541	269.6	6.07	792.53	109	0	0	108172	99876.8	17430.9	27976.7	75567	31200	90771.3	71406.2	24396.4	116114	78798.8	34671.8	121867	100234	20746.7	5488.8	High	High	High	High	High	High	High	High	High	High	High	High	High	High	High
FALSE	High	Master Protein	Q01082	Spectrin beta chain, non-erythrocytic 1 OS=Homo sapiens OX=9606 GN=SPTBN1 PE=1 SV=2	0	FALSE	572.51	50	105	224	94	2364	274.4	5.57	730.8	105	0	11	79045.9	54966.8	20825.9	30931.8	66133.1	41661.3	93833.4	56894.5	23967.4	125376	72867	43457.4	81143.6	50234.4	19597.6	2926.7	High	High	High	High	High	High	High	High	High	High	High	High	High	High	High
FALSE	High	Master Protein	A0A7P0TAE1	Endoplasmin OS=Homo sapiens OX=9606 GN=HSP90B1 PE=1 SV=1	0	FALSE	569.082	64	74	363	72	789	90.7	5.24	1152.05	74	0	0	100877	90771.9	29701.2	51932.7	156881	82640.4	200694	184544	85871.5	226789	183077	98239.6	103456	81363.4	39312	12410.1	High	High	High	High	High	High	High	High	High	High	High	High	High	High	High
FALSE	High	Master Protein	Q86UP2	Kinectin OS=Homo sapiens OX=9606 GN=KTN1 PE=1 SV=1	0	FALSE	558.49	65	103	238	77	1357	156.2	5.64	773.14	103	0	32	67836.7	50163.3	19481.7	38562.6	108870	81830.8	122072	93791.5	54758.7	156444	113808	95802.7	71729.7	54248.7	27163.5	2827.8	High	High	High	High	High	High	High	High	High	High	High	High	High	High	High
FALSE	High	Master Protein	P06576	ATP synthase subunit beta, mitochondrial OS=Homo sapiens OX=9606 GN=ATP5F1B PE=1 SV=3	0	FALSE	529.987	84	38	322	37	529	56.5	5.4	1149.46	38	0	1	69606	58369.3	30949.1	45110.7	110621	62051.7	136243	106407	51599.4	186513	126716	70112.1	68321.5	51171.8	31831	3300.4	High	High	High	High	High	High	High	High	High	High	High	High	High	High	High
FALSE	High	Master Protein	P11021	Endoplasmic reticulum chaperone BiP OS=Homo sapiens OX=9606 GN=HSPA5 PE=1 SV=2	0	FALSE	527.003	69	67	360	64	654	72.3	5.16	1201.86	67	0	0	83870.9	73437.6	29122	50219.9	147149	72807.2	200442	166860	74859	235435	175256	88246.9	83216	65736.7	29456.1	7278.4	High	High	High	High	High	High	High	High	High	High	High	High	High	High	High
FALSE	High	Master Protein	P11717	Cation-independent mannose-6-phosphate receptor OS=Homo sapiens OX=9606 GN=IGF2R PE=1 SV=3	0	FALSE	515.897	44	105	260	105	2491	274.2	5.94	739.76	105	0	0	55954.2	48755.3	25970.4	31138.8	86268.8	82107.8	97153.7	85179.3	60513.8	128302	98655.3	92057.5	58688.4	45269.8	24833.5	2514.1	High	High	High	High	High	High	High	High	High	High	High	High	High	High	High
FALSE	High	Master Protein	P05023	Sodium/potassium-transporting ATPase subunit alpha-1 OS=Homo sapiens OX=9606 GN=ATP1A1 PE=1 SV=1	0	FALSE	511.505	56	68	287	45	1023	112.8	5.49	901.24	68	0	32	65058.1	54487.3	28854.2	35343.2	106309	98869.3	125678	111753	82068.6	141542	105208	88644.3	61178.5	44238.2	24864.3	2889.5	High	High	High	High	High	High	High	High	High	High	High	High	High	High	High
FALSE	High	Master Protein	P14618	Pyruvate kinase PKM OS=Homo sapiens OX=9606 GN=PKM PE=1 SV=4	0	FALSE	510.548	85	58	298	5	531	57.9	7.84	1047.28	58	0	75	163084	129089	55576.1	43690.5	76794.8	38962.7	114396	70886.4	33226.7	155703	83505.2	39787.9	170979	132841	74880.8	13514.6	High	High	High	High	High	High	High	High	High	High	High	High	High	High	High
FALSE	High	Master Protein	Q92945	Far upstream element-binding protein 2 OS=Homo sapiens OX=9606 GN=KHSRP PE=1 SV=4	0	FALSE	505.084	71	61	323	51	711	73.1	7.3	1115.28	61	0	11	81738.6	71993.5	43255.5	42482.9	122068	103066	116131	102610	72041.1	145812	113660	89818.6	85474.1	68773.3	45918.4	4636.8	High	High	High	High	High	High	High	High	High	High	High	High	High	High	High
FALSE	High	Master Protein	P21333	Filamin-A OS=Homo sapiens OX=9606 GN=FLNA PE=1 SV=4	0	FALSE	496.604	46	102	234	89	2647	280.6	6.06	764.37	102	0	13	107375	98004.7	20826.4	27742.4	76353.5	32156.2	84885.5	70325.8	24921.2	111093	80800.6	34896.2	105731	84072.6	23312.8	8251.1	High	High	High	High	High	High	High	High	High	High	High	High	High	High	High
FALSE	High	Master Protein	P04406	Glyceraldehyde-3-phosphate dehydrogenase OS=Homo sapiens OX=9606 GN=GAPDH PE=1 SV=3	0	FALSE	494.273	91	41	408	41	335	36	8.46	1536.07	41	0	0	163005	163288	102221	41549.3	116545	56770.2	121572	99305.8	45170.8	164072	125395	55225.5	151255	132483	104000	8579.1	High	High	High	High	High	High	High	High	High	High	High	High	High	High	High
FALSE	High	Master Protein	P35579	Myosin-9 OS=Homo sapiens OX=9606 GN=MYH9 PE=1 SV=4	0	FALSE	492.254	50	102	200	81	1960	226.4	5.6	627.99	102	0	22	144791	128313	13993.8	16532.1	44246.1	25848.4	58864.3	41196.4	19370	77631.1	52879.6	27167.2	126865	91199.1	20853.6	6705.5	High	High	High	High	High	High	High	High	High	High	High	High	High	High	High
FALSE	High	Master Protein	P49454	Centromere protein F OS=Homo sapiens OX=9606 GN=CENPF PE=1 SV=3	0	FALSE	485.073	42	125	197	124	3114	357.3	5.1	580	125	0	1	51379.6	43167.4	16164.6	24943.7	74753.3	52497.1	75503	64377.8	34548.1	107543	78960.1	52457.6	53638.1	39389.3	16812.7	2650.4	High	High	High	High	High	High	High	High	High	High	High	High	High	High	High
FALSE	High	Master Protein	P60709	Actin, cytoplasmic 1 OS=Homo sapiens OX=9606 GN=ACTB PE=1 SV=1	0	TRUE	481.15	79	40	412	15	375	41.7	5.48	1566.88	40	0	42	173164	152633	37573.4	55205.5	97914.8	40991.4	167535	87294.4	31846.7	234877	117282	46159.2	163846	133127	42503.5	7756.5	High	High	High	High	High	High	High	High	High	High	High	High	High	High	High
FALSE	High	Master Protein	P25705	ATP synthase subunit alpha, mitochondrial OS=Homo sapiens OX=9606 GN=ATP5F1A PE=1 SV=1	0	FALSE	477.039	80	66	420	66	553	59.7	9.13	1400.2	66	0	0	98962.7	81390.5	39964.3	66418.7	160486	85869.9	210002	159118	76041.6	295029	193200	93140	100613	75032.5	42042.5	3136.8	High	High	High	High	High	High	High	High	High	High	High	High	High	High	High
FALSE	High	Master Protein	Q13813	Spectrin alpha chain, non-erythrocytic 1 OS=Homo sapiens OX=9606 GN=SPTAN1 PE=1 SV=3	0	FALSE	467.111	47	104	183	103	2472	284.4	5.35	538.83	104	0	1	53461.8	47346.7	22632.1	19770.3	53557.4	45117.3	60966.3	48485.2	27115.7	79383.8	56115.3	45311.6	59087.4	42774.2	18606.7	2326.1	High	High	High	High	High	High	High	High	High	High	High	High	High	High	High
FALSE	High	Master Protein	P07814	Bifunctional glutamate/proline--tRNA ligase OS=Homo sapiens OX=9606 GN=EPRS1 PE=1 SV=5	0	FALSE	463.366	62	89	218	89	1512	170.5	7.33	679.04	89	0	0	139796	40208	10370.5	46545.1	33854.2	18130.3	127988	33399.9	13481.3	180122	38745.4	20380	154212	42520.8	15642	4243.1	High	High	High	High	High	High	High	High	High	High	High	High	High	High	High
FALSE	High	Master Protein	A0A804F6T5	Pyruvate kinase OS=Homo sapiens OX=9606 GN=PKM PE=1 SV=1	0	FALSE	459.876	72	54	273	1	566	61.6	7.68	925.5	54	0	0	1137.8	1050.4	497.1	284.6	737	413.1	789.1	647.5	354.9	1007.9	698.2	322.5	1029.5	830.7	535.9	117.8	High	High	High	High	High	High	High	High	High	High	High	High	High	High	High
FALSE	High	Master Protein	P18206	Vinculin OS=Homo sapiens OX=9606 GN=VCL PE=1 SV=4	0	FALSE	458.856	62	78	246	78	1134	123.7	5.66	762.32	78	0	0	95787	102782	70181.9	22283.4	64930.5	56698.6	70306.2	61803.3	43054.5	89539.3	66976.8	55331.7	101084	88837.5	51161.2	4337.6	High	High	High	High	High	High	High	High	High	High	High	High	High	High	High
FALSE	High	Master Protein	A0A0G2JIW1	Heat shock 70 kDa protein 1B OS=Homo sapiens OX=9606 GN=HSPA1B PE=1 SV=1	0	FALSE	453.293	73	57	264	33	642	70.1	5.66	865.85	57	0	22	110163	101939	16053.6	35967.8	61311.9	24712.7	117324	62283.6	18671.8	136350	57425.1	26202.1	101229	85420.9	23877.8	10859.5	High	High	High	High	High	High	High	High	High	High	High	High	High	High	High
FALSE	High	Master Protein	P04075	Fructose-bisphosphate aldolase A OS=Homo sapiens OX=9606 GN=ALDOA PE=1 SV=2	0	FALSE	449.369	94	49	319	39	364	39.4	8.09	1226.32	49	0	12	121875	118263	85485.3	31254.1	91029.9	76852.4	90989.9	75538.3	56720	124596	94394.3	70278.9	128188	115401	99208.3	7918.9	High	High	High	High	High	High	High	High	High	High	High	High	High	High	High
FALSE	High	Master Protein	P78371	T-complex protein 1 subunit beta OS=Homo sapiens OX=9606 GN=CCT2 PE=1 SV=4	0	FALSE	448.52	87	53	239	53	535	57.5	6.46	874.28	53	0	0	105876	94438.7	28343	27294.6	65932.6	27903.4	76017	57226.4	21112.4	103757	73843.2	30366.9	101514	81896.5	25731.8	6867.8	High	High	High	High	High	High	High	High	High	High	High	High	High	High	High
FALSE	High	Master Protein	P02549	Spectrin alpha chain, erythrocytic 1 OS=Homo sapiens OX=9606 GN=SPTA1 PE=1 SV=5	0	FALSE	445.744	44	99	174	98	2419	279.8	5.05	547.01	99	0	0	70341.6	40839.3	9517.7	21952.1	46996.7	22048.2	72258	41315.9	14873.5	95320.6	55453.5	25124.3	72364.7	36087.3	9263.7	1655.3	High	High	High	High	High	High	High	High	High	High	High	High	High	High	High
FALSE	High	Master Protein	E7EVA0	Microtubule-associated protein OS=Homo sapiens OX=9606 GN=MAP4 PE=1 SV=1	0	FALSE	443.531	30	76	246	52	2297	245.3	6.23	737.22	76	0	29	87542.5	80149.6	53267.9	30363.7	88743.5	80687.5	98494	84115.6	61531.3	118589	81602.5	65817.2	93502.8	77412.6	58953.5	3694.4	High	High	High	High	High	High	High	High	High	High	High	High	High	High	High
FALSE	High	Master Protein	P02786	Transferrin receptor protein 1 OS=Homo sapiens OX=9606 GN=TFRC PE=1 SV=2	0	FALSE	440.805	69	62	308	61	760	84.8	6.61	1014.23	62	0	1	78087.3	68575	41011.7	46121.7	127534	129422	136634	118996	91017	176982	141408	133526	73321	56728.6	35713.6	3142.6	High	High	High	High	High	High	High	High	High	High	High	High	High	High	High
FALSE	High	Master Protein	P52272	Heterogeneous nuclear ribonucleoprotein M OS=Homo sapiens OX=9606 GN=HNRNPM PE=1 SV=3	0	FALSE	434.369	79	78	290	42	730	77.5	8.7	902.83	78	0	52	145679	57927.3	14812.6	83789.8	86934.2	29381.9	220355	77359.2	21181.4	308908	114342	32080.4	136981	56729.1	20387.9	2656.4	High	High	High	High	High	High	High	High	High	High	High	High	High	High	High
FALSE	High	Master Protein	P31948	Stress-induced-phosphoprotein 1 OS=Homo sapiens OX=9606 GN=STIP1 PE=1 SV=1	0	FALSE	432.381	79	74	273	74	543	62.6	6.8	755.92	74	0	0	135574	127711	61562.8	32604.8	100059	77626.1	95347.2	80869.8	52452	133211	101377	74083.9	133385	118273	65114.8	12855.9	High	High	High	High	High	High	High	High	High	High	High	High	High	High	High
FALSE	High	Master Protein	P22102	Trifunctional purine biosynthetic protein adenosine-3 OS=Homo sapiens OX=9606 GN=GART PE=1 SV=1	0	FALSE	431.044	78	69	213	69	1010	107.7	6.7	745.09	69	0	0	143963	78015.1	12210.1	32600.8	52919.6	22311.2	87165.2	45325.6	18169.5	122316	54721.3	23468.5	147228	67497.8	20446	9448.9	High	High	High	High	High	High	High	High	High	High	High	High	High	High	High
FALSE	High	Master Protein	P09874	Poly [ADP-ribose] polymerase 1 OS=Homo sapiens OX=9606 GN=PARP1 PE=1 SV=4	0	FALSE	429.954	65	79	236	79	1014	113	8.88	673.15	79	0	0	99124.4	37243.7	10091.2	52184.5	61169.4	17752.1	198418	55876.2	12052.1	345781	80433.6	17781.3	127860	36235.9	10543.8	1259.9	High	High	High	High	High	High	High	High	High	High	High	High	High	High	High
FALSE	High	Master Protein	P12814	Alpha-actinin-1 OS=Homo sapiens OX=9606 GN=ACTN1 PE=1 SV=2	0	FALSE	418.653	68	69	247	37	892	103	5.41	793.29	69	0	1	30615.7	28828.2	18915.5	9986.2	28051.2	25062.7	31448.7	27041.3	19233.8	39274	29195.3	25917.7	32064.3	26751.1	15962.6	2154.6	High	High	High	High	High	High	High	High	High	High	High	High	High	High	High
FALSE	High	Master Protein	P48643	T-complex protein 1 subunit epsilon OS=Homo sapiens OX=9606 GN=CCT5 PE=1 SV=1	0	FALSE	416.507	78	58	236	57	541	59.6	5.66	755.41	58	0	1	138867	130987	40929.4	34217.9	97207.1	40570	99612.2	82729.9	29894.3	139132	103936	42098	135238	114604	38883.3	9155.4	High	High	High	High	High	High	High	High	High	High	High	High	High	High	High
FALSE	High	Master Protein	Q16531	DNA damage-binding protein 1 OS=Homo sapiens OX=9606 GN=DDB1 PE=1 SV=1	0	FALSE	416.403	53	63	227	63	1140	126.9	5.26	741.59	63	0	0	80211.6	75440	53974.5	25161.5	72296.5	77923.1	67094.8	65539.7	55966.3	90374.4	77306.2	79897	81542.6	68997.3	53389.1	7539.4	High	High	High	High	High	High	High	High	High	High	High	High	High	High	High
FALSE	High	Master Protein	P68104	Elongation factor 1-alpha 1 OS=Homo sapiens OX=9606 GN=EEF1A1 PE=1 SV=1	0	FALSE	405.615	87	47	258	29	462	50.1	9.01	901.28	47	0	22	207189	124744	10759.2	49108.1	56729.4	17991.3	140500	48992.3	13874.2	170542	59791.1	19362	172865	99844.8	27291.5	14129.2	High	High	High	High	High	High	High	High	High	High	High	High	High	High	High
FALSE	High	Master Protein	P07237	Protein disulfide-isomerase OS=Homo sapiens OX=9606 GN=P4HB PE=1 SV=3	0	FALSE	405.547	82	63	276	62	508	57.1	4.87	872.75	63	0	1	81878.9	75789.9	47088.7	38721	117956	90908.6	142420	131117	90385.4	172999	141147	110686	83225.4	70493.2	48589.7	8282	High	High	High	High	High	High	High	High	High	High	High	High	High	High	High
FALSE	High	Master Protein	Q15029	116 kDa U5 small nuclear ribonucleoprotein component OS=Homo sapiens OX=9606 GN=EFTUD2 PE=1 SV=1	0	FALSE	399.686	68	63	186	61	972	109.4	5	607.93	63	0	0	56987.3	51827	38643.9	17599.3	53361.2	65445.8	52621.2	51645.4	46956	71312.8	59318.7	59992.3	56485.4	41393.4	33620.4	2558.8	High	High	High	High	High	High	High	High	High	High	High	High	High	High	High
FALSE	High	Master Protein	Q14697	Neutral alpha-glucosidase AB OS=Homo sapiens OX=9606 GN=GANAB PE=1 SV=3	0	FALSE	399.289	62	56	243	10	944	106.8	6.14	820.68	56	0	62	61519.5	47923.7	16506.7	31760.1	77026.3	35979.7	114765	87304.5	34378.9	145607	103036	44735	65710	46370	17513.1	3838.4	High	High	High	High	High	High	High	High	High	High	High	High	High	High	High
FALSE	High	Master Protein	P26038	Moesin OS=Homo sapiens OX=9606 GN=MSN PE=1 SV=3	0	FALSE	398.093	72	63	245	46	577	67.8	6.4	756.4	63	0	23	128412	127385	18167.9	31621.4	103288	30164.7	109286	97666.5	23515.1	139990	111986	30564.7	143213	124682	20300.4	6042.3	High	High	High	High	High	High	High	High	High	High	High	High	High	High	High
FALSE	High	Master Protein	Q92616	eIF-2-alpha kinase activator GCN1 OS=Homo sapiens OX=9606 GN=GCN1 PE=1 SV=7	0	FALSE	396.604	40	100	168	100	2671	292.5	7.43	468.62	100	0	0	109598	34183.2	7989.8	24743.6	30724.4	17743.9	69386.4	29294.3	13386.6	85269.8	34717.4	19011.2	114211	31281.3	11173.3	2773.4	High	High	High	High	High	High	High	High	High	High	High	High	High	High	High
FALSE	High	Master Protein	P46940	Ras GTPase-activating-like protein IQGAP1 OS=Homo sapiens OX=9606 GN=IQGAP1 PE=1 SV=1	0	FALSE	390.378	45	71	163	68	1657	189.1	6.48	540.18	71	0	4	84108.5	52603.8	7884.6	21729.8	41626.5	14339.6	67732.1	36445	10565.7	90101.7	50299.7	15538.7	92251	68214.3	9794.3	2718.5	High	High	High	High	High	High	High	High	High	High	High	High	High	High	High
FALSE	High	Master Protein	P30101	Protein disulfide-isomerase A3 OS=Homo sapiens OX=9606 GN=PDIA3 PE=1 SV=4	0	FALSE	390.349	85	58	232	45	505	56.7	6.35	764.38	58	0	13	78978	62523.8	15937	34287.6	94393	42876.3	143954	108381	42854.4	187288	129228	58511.9	80696.6	56288.5	23273.6	7424.4	High	High	High	High	High	High	High	High	High	High	High	High	High	High	High
FALSE	High	Master Protein	A0A7P0T9C4	Cytoplasmic dynein 1 heavy chain 1 OS=Homo sapiens OX=9606 GN=DYNC1H1 PE=1 SV=1	0	FALSE	387.2	25	103	158	103	4672	534.7	6.51	464.31	103	0	0	74359.7	57144.7	10222.6	18498.3	36489	16824.4	57517.2	33371.9	12706.8	75679.3	41256	17787.1	89106.6	49727.4	12491.3	3926.9	High	High	High	High	High	High	High	High	High	High	High	High	High	High	High
FALSE	High	Master Protein	Q99832	T-complex protein 1 subunit eta OS=Homo sapiens OX=9606 GN=CCT7 PE=1 SV=2	0	FALSE	383.134	84	46	202	46	543	59.3	7.65	713.98	46	0	0	104815	94885.3	29869.3	27244.4	65022.6	27682.8	75971.2	57170.5	21349.2	105939	72925.2	29733.4	102796	81694	29796.8	7063.9	High	High	High	High	High	High	High	High	High	High	High	High	High	High	High
FALSE	High	Master Protein	P50991	T-complex protein 1 subunit delta OS=Homo sapiens OX=9606 GN=CCT4 PE=1 SV=4	0	FALSE	382.797	86	51	215	50	539	57.9	7.83	729.47	51	0	0	112992	96052	26676.9	28723.8	66462	26555.4	81608.8	57669.9	20076	111360	72020.6	27235.8	109939	84662.5	26134.5	7197.6	High	High	High	High	High	High	High	High	High	High	High	High	High	High	High
FALSE	High	Master Protein	P04843	Dolichyl-diphosphooligosaccharide--protein glycosyltransferase subunit 1 OS=Homo sapiens OX=9606 GN=RPN1 PE=1 SV=1	0	FALSE	377.039	78	56	204	56	607	68.5	6.38	656.26	56	0	0	51689.2	44824.7	11622.1	35883.3	106614	20276.1	117314	103684	13373.1	172893	130205	21063.7	51761.9	39389.8	11419.6	1723	High	High	High	High	High	High	High	High	High	High	High	High	High	High	High
FALSE	High	Master Protein	Q13263	Transcription intermediary factor 1-beta OS=Homo sapiens OX=9606 GN=TRIM28 PE=1 SV=5	0	FALSE	376.863	67	57	220	57	835	88.5	5.77	734.05	57	0	0	100372	74883	18537.5	34342.9	76123.5	33420.3	96163.1	66694.7	25075.6	121686	75794.5	33205.2	98847.9	64710.8	22837.1	9333.6	High	High	High	High	High	High	High	High	High	High	High	High	High	High	High
FALSE	High	Master Protein	P17987	T-complex protein 1 subunit alpha OS=Homo sapiens OX=9606 GN=TCP1 PE=1 SV=1	0	FALSE	375.644	77	46	214	46	556	60.3	6.11	737.82	46	0	0	100270	92700.5	28089	27329.2	62137.1	25815.7	73493.1	53825.1	19331.6	99784.2	70581.6	27560.2	100850	83440.4	27586.8	6794.1	High	High	High	High	High	High	High	High	High	High	High	High	High	High	High
FALSE	High	Master Protein	P40926	Malate dehydrogenase, mitochondrial OS=Homo sapiens OX=9606 GN=MDH2 PE=1 SV=3	0	FALSE	374.718	76	36	312	36	338	35.5	8.68	1008.44	36	0	0	72178.9	65904.5	35636.7	37233.1	98750.1	68348.4	138572	120647	76231.2	164527	138985	91059.3	73865	60347.6	38524.2	6082.4	High	High	High	High	High	High	High	High	High	High	High	High	High	High	High
FALSE	High	Master Protein	P49368	T-complex protein 1 subunit gamma OS=Homo sapiens OX=9606 GN=CCT3 PE=1 SV=4	0	FALSE	372.953	72	56	227	56	545	60.5	6.49	720.17	56	0	0	135277	122856	34534.8	32973.9	83410.4	31574.4	97002.8	69738.6	23332.8	129381	86155.9	31707.1	134219	109909	32872.5	8114.1	High	High	High	High	High	High	High	High	High	High	High	High	High	High	High
FALSE	High	Master Protein	P34932	Heat shock 70 kDa protein 4 OS=Homo sapiens OX=9606 GN=HSPA4 PE=1 SV=4	0	FALSE	372.415	68	61	185	55	840	94.3	5.19	600.19	61	0	6	95335.6	90645.5	12966.5	21174.1	62319.7	21758.3	64811.8	55726	16357.9	84686.1	61724	23685.3	98159.6	79247.9	19552.4	9253	High	High	High	High	High	High	High	High	High	High	High	High	High	High	High
FALSE	High	Master Protein	P26599	Polypyrimidine tract-binding protein 1 OS=Homo sapiens OX=9606 GN=PTBP1 PE=1 SV=1	0	FALSE	370.66	75	33	154	28	531	57.2	9.17	635.79	33	0	6	38724.2	24377.9	6420.6	23317.7	58815.1	10868.1	70738.7	51669.9	7826	96920.5	67530.9	12630.4	37923.3	20435.2	7709.5	1395.7	High	High	High	High	High	High	High	High	High	High	High	High	High	High	High
FALSE	High	Master Protein	P27708	CAD protein OS=Homo sapiens OX=9606 GN=CAD PE=1 SV=3	0	FALSE	369.625	43	72	149	72	2225	242.8	6.46	514.77	72	0	0	69556.3	49553.4	7872.1	16817.9	35764.8	15368	50263	31473.4	11281.6	68133.1	37776.6	16178.2	74565.5	42631.4	9040.1	2200.8	High	High	High	High	High	High	High	High	High	High	High	High	High	High	High
FALSE	High	Master Protein	B9A067	MICOS complex subunit MIC60 OS=Homo sapiens OX=9606 GN=IMMT PE=1 SV=2	0	FALSE	367.449	73	66	157	7	711	78.9	7.06	518.89	66	0	67	43476.8	34218	9919.6	20797.2	51938.3	26521.5	66542.5	50010.2	20620.7	139196	85748.7	34386.3	44051.4	29873.1	9940.4	1095.7	High	High	High	High	High	High	High	High	High	High	High	High	High	High	High
FALSE	High	Master Protein	H0YFD6	Enoyl-CoA hydratase OS=Homo sapiens OX=9606 GN=HADHA PE=1 SV=2	0	FALSE	367.231	72	56	183	56	792	86.3	9.1	586.97	56	0	0	64308.6	38795.1	11079.8	42154.7	52362.8	17160.3	160648	47234.8	12540.2	187145	63079.3	19346.4	70121.9	36734.3	13445.1	4353.3	High	High	High	High	High	High	High	High	High	High	High	High	High	High	High
FALSE	High	Master Protein	O00410	Importin-5 OS=Homo sapiens OX=9606 GN=IPO5 PE=1 SV=4	0	FALSE	361.534	56	54	165	54	1097	123.6	4.94	597.95	54	0	0	75238	77755.7	30231.7	19383.2	51215	25664.1	56203.3	49838.4	19155.1	68799.6	52081.4	25585	76759.5	68237.7	20073.3	5067.8	High	High	High	High	High	High	High	High	High	High	High	High	High	High	High
FALSE	High	Master Protein	Q12931	Heat shock protein 75 kDa, mitochondrial OS=Homo sapiens OX=9606 GN=TRAP1 PE=1 SV=3	0	FALSE	360.865	67	53	237	52	704	80.1	8.21	810.88	53	0	0	65839.8	60113.5	10879.1	28191.2	84004.2	17465.3	141780	119055	11296.8	137147	102597	19505.8	71156.7	55152.9	11993.8	2530.8	High	High	High	High	High	High	High	High	High	High	High	High	High	High	High
FALSE	High	Master Protein	Q15149	Plectin OS=Homo sapiens OX=9606 GN=PLEC PE=1 SV=3	0	FALSE	360.715	23	100	151	99	4684	531.5	5.96	401.98	100	0	1	40384.2	31934.7	10253.3	17974.9	42890.3	18917.2	53685	38266.4	14053	85065.1	56194.8	22272.1	46492.4	34474	10709.1	2132.5	High	High	High	High	High	High	High	High	High	High	High	High	High	High	High
FALSE	High	Master Protein	P16615	Sarcoplasmic/endoplasmic reticulum calcium ATPase 2 OS=Homo sapiens OX=9606 GN=ATP2A2 PE=1 SV=1	0	FALSE	358.842	47	59	197	48	1042	114.7	5.34	605.12	59	0	12	66895.7	48100	9684.2	39878.8	70674.5	18065.4	126956	72555.7	11562.1	219197	103388	18495.7	65138.7	43858.3	9961.2	1413.8	High	High	High	High	High	High	High	High	High	High	High	High	High	High	High
FALSE	High	Master Protein	P51659	Peroxisomal multifunctional enzyme type 2 OS=Homo sapiens OX=9606 GN=HSD17B4 PE=1 SV=3	0	FALSE	358.606	67	45	162	45	736	79.6	8.84	546.73	45	0	0	37645.9	29970.3	8956.3	25035	63934.1	19780.4	77628.6	60471.8	14105.7	119068	78924.1	21002.6	39372.9	27766.2	10154.1	2555.3	High	High	High	High	High	High	High	High	High	High	High	High	High	High	High
FALSE	High	Master Protein	P26640	Valine--tRNA ligase OS=Homo sapiens OX=9606 GN=VARS1 PE=1 SV=4	0	FALSE	358.51	49	60	178	60	1264	140.4	7.59	567.93	60	0	0	118423	52556.7	8276.9	28805	31372.2	14773.4	86046.9	29528.6	11164.2	107626	34996.5	15684.8	111574	50622.3	11723	3059.9	High	High	High	High	High	High	High	High	High	High	High	High	High	High	High
FALSE	High	Master Protein	F8W6I7	Helix-destabilizing protein OS=Homo sapiens OX=9606 GN=HNRNPA1 PE=1 SV=2	0	FALSE	356.791	82	38	255	12	307	33.1	9.13	888.62	38	0	32	60022.9	44327	10297.6	29529.5	98991.7	20249	110137	92206.2	13364.6	156255	133623	21976.4	55481.1	38066.6	10506.2	1565.7	High	High	High	High	High	High	High	High	High	High	High	High	High	High	High
FALSE	High	Master Protein	P00558	Phosphoglycerate kinase 1 OS=Homo sapiens OX=9606 GN=PGK1 PE=1 SV=3	0	FALSE	355.915	92	47	210	40	417	44.6	8.1	738.61	47	0	8	116707	113476	16669.5	30435.4	80200.2	25482	82323.8	68214.3	21089.8	113801	85489.2	27524	127366	109916	19356.2	9651.3	High	High	High	High	High	High	High	High	High	High	High	High	High	High	High
FALSE	High	Master Protein	Q00839	Heterogeneous nuclear ribonucleoprotein U OS=Homo sapiens OX=9606 GN=HNRNPU PE=1 SV=6	0	FALSE	355.053	56	53	192	5	825	90.5	6	560.51	53	0	62	108563	30914.8	8297.1	50085	45930.8	16847.6	180051	43333.3	11437.6	204376	57612.4	19879.8	106144	30764.2	15285.9	5526.1	High	High	High	High	High	High	High	High	High	High	High	High	High	High	High
FALSE	High	Master Protein	P34897	Serine hydroxymethyltransferase, mitochondrial OS=Homo sapiens OX=9606 GN=SHMT2 PE=1 SV=3	0	FALSE	353.481	85	52	238	51	504	56	8.53	786.37	52	0	2	60701.1	52963.2	26967	29645.1	80185.4	57957	112697	97386.4	63614.9	131421	104120	73067.9	61088	48271	29678.5	4420.1	High	High	High	High	High	High	High	High	High	High	High	High	High	High	High
FALSE	High	Master Protein	E9PKU7	Neutral alpha-glucosidase AB OS=Homo sapiens OX=9606 GN=GANAB PE=1 SV=1	0	FALSE	352.647	61	48	200	2	852	96.5	5.94	669.48	48	0	0	405.5	258.2	53.6	207	339	142.7	805.1	506.5	104.5	691.6	370.2	158.1	498.7	234.7	35.9		High	High	High	High	High	High	High	High	High	High	High	High	High	High	High
FALSE	High	Master Protein	P68363	Tubulin alpha-1B chain OS=Homo sapiens OX=9606 GN=TUBA1B PE=1 SV=1	0	FALSE	352.178	79	37	226	5	451	50.1	5.06	858.86	37	0	44	110191	76609.2	22327.1	24407.6	51355.2	20564.6	69095.2	40388.5	15369.1	105798	55835.6	22239.5	126876	74912.7	30464.5	6403.6	High	High	High	High	High	High	High	High	High	High	High	High	High	High	High
FALSE	High	Master Protein	P50990	T-complex protein 1 subunit theta OS=Homo sapiens OX=9606 GN=CCT8 PE=1 SV=4	0	FALSE	350.084	77	49	237	49	548	59.6	5.6	780.14	49	0	0	144482	129349	34249.8	33917.3	85793.9	36627.2	98492.2	74167.3	27283	128812	88948.3	37829.6	138043	110541	33139.7	8791.4	High	High	High	High	High	High	High	High	High	High	High	High	High	High	High
FALSE	High	Master Protein	A0A087WY61	Nuclear mitotic apparatus protein 1 OS=Homo sapiens OX=9606 GN=NUMA1 PE=1 SV=1	0	FALSE	349.884	39	73	137	41	2099	236	5.92	426.13	73	0	34	44654.1	27265.6	8869.4	14855.4	35167	17911.8	49250	34264.7	13531.3	77338.1	49491.7	22163.3	58401.2	35595.5	9857.7	969.2	High	High	High	High	High	High	High	High	High	High	High	High	High	High	High
FALSE	High	Master Protein	Q9Y4L1	Hypoxia up-regulated protein 1 OS=Homo sapiens OX=9606 GN=HYOU1 PE=1 SV=1	0	FALSE	348.447	52	59	166	59	999	111.3	5.22	575.02	59	0	0	53396.7	38282.7	14677.9	23544.8	60365.6	38067.3	95189	73896.8	37684.1	108707	75440.2	45967.6	54854.2	36265	15933	2865.7	High	High	High	High	High	High	High	High	High	High	High	High	High	High	High
FALSE	High	Master Protein	Q5JPE7	Nodal modulator 2 OS=Homo sapiens OX=9606 GN=NOMO2 PE=1 SV=1	0	FALSE	347.231	53	52	157	1	1267	139.4	5.76	536.12	52	0	0	713.3	547.1	230.3	330.5	651.5	291.8	884	647.6	204.1	1224.5	810.2	308.3	681.8	476.6	193.7		High	High	High	High	High	High	High	High	High	High	High	High	High	High	High
FALSE	High	Master Protein	P13667	Protein disulfide-isomerase A4 OS=Homo sapiens OX=9606 GN=PDIA4 PE=1 SV=2	0	FALSE	345.049	66	58	190	57	645	72.9	5.07	597.59	58	0	1	55479.1	48133.5	15728.7	23833.7	66768.7	35171.9	91906.4	77055.6	36038.7	106567	80718.6	41392.3	50384.1	38064	17776.9	6739.1	High	High	High	High	High	High	High	High	High	High	High	High	High	High	High
FALSE	High	Master Protein	C9J406	MICOS complex subunit MIC60 OS=Homo sapiens OX=9606 GN=IMMT PE=1 SV=1	0	FALSE	344.738	73	60	143	1	659	73.2	6.07	481.84	60	0	0																	High	High	High	High	High	High	High	High	High	High	High	High	High	High	High
FALSE	High	Master Protein	A0A1W2PPS1	Heterogeneous nuclear ribonucleoprotein U OS=Homo sapiens OX=9606 GN=HNRNPU PE=1 SV=1	0	FALSE	343.982	55	49	187	1	804	88.3	5.78	549.97	49	0	0	164	54.2	0.4	717.4	85.3		380.1	61.2	17.1	809	196.5	30	253.8	72.6	4		High	High	High	High	High	High	Not Found	High	High	High	High	High	High	High	High
FALSE	High	Master Protein	O95831	Apoptosis-inducing factor 1, mitochondrial OS=Homo sapiens OX=9606 GN=AIFM1 PE=1 SV=1	0	FALSE	342.747	59	43	191	43	613	66.9	8.95	638.25	43	0	0	36095.7	30699	13599.9	27969.7	73769	50620.8	74002	64078	36116.1	108758	88028.3	59214.2	36515.5	27886	14639.9	2125	High	High	High	High	High	High	High	High	High	High	High	High	High	High	High
FALSE	High	Master Protein	P20700	Lamin-B1 OS=Homo sapiens OX=9606 GN=LMNB1 PE=1 SV=2	0	FALSE	340.858	67	58	188	53	586	66.4	5.16	610.05	58	0	5	40811.5	37260.2	12094.5	19494	123976	42934	55432.3	107550	27557.1	89537.9	170333	67416.8	40383.9	38783.2	13344.8	1856.8	High	High	High	High	High	High	High	High	High	High	High	High	High	High	High
FALSE	High	Master Protein	P46013	Proliferation marker protein Ki-67 OS=Homo sapiens OX=9606 GN=MKI67 PE=1 SV=2	0	FALSE	339.631	33	85	144	85	3256	358.5	9.45	400.11	85	0	0	35565.8	25577.9	12200.4	17644.3	47439.4	39273.8	56887.4	51139.9	32693.8	85696.8	59262.9	50584.8	35832	26688.7	14607	900.6	High	High	High	High	High	High	High	High	High	High	High	High	High	High	High
FALSE	High	Master Protein	P53621	Coatomer subunit alpha OS=Homo sapiens OX=9606 GN=COPA PE=1 SV=2	0	FALSE	337.563	56	66	161	66	1224	138.3	7.66	529.36	66	0	0	62120.9	47609.2	10935.1	25144.6	54956.8	18236.4	85987.8	47805.5	12152.2	110152	60875.5	19717.5	76977.6	52836.8	10106.8	1316.7	High	High	High	High	High	High	High	High	High	High	High	High	High	High	High
FALSE	High	Master Protein	Q14152	Eukaryotic translation initiation factor 3 subunit A OS=Homo sapiens OX=9606 GN=EIF3A PE=1 SV=1	0	FALSE	336.883	48	75	168	75	1382	166.5	6.79	463.94	75	0	0	103014	40709.1	7479.3	29704.1	33584.2	15284.8	85455.9	31938.1	12282.4	111803	37913.7	15939.8	97122.1	35595.6	10763.2	2683.6	High	High	High	High	High	High	High	High	High	High	High	High	High	High	High
FALSE	High	Master Protein	Q9BSJ8	Extended synaptotagmin-1 OS=Homo sapiens OX=9606 GN=ESYT1 PE=1 SV=1	0	FALSE	335.571	51	57	163	56	1104	122.8	5.83	516.2	57	0	1	50089.9	25395	7573.2	39904.1	30960.6	12654.4	131408	28317.9	8444.2	180952	42940.2	15365.3	51945.6	24412.3	7622.2	815	High	High	High	High	High	High	High	High	High	High	High	High	High	High	High
FALSE	High	Master Protein	A0A590UJG2	Microtubule-actin cross-linking factor 1, isoforms 1/2/3/5 OS=Homo sapiens OX=9606 GN=MACF1 PE=1 SV=1	0	FALSE	335.567	19	92	127	3	5379	614.5	5.36	348.46	92	0	97	47172.1	37536.9	8433.8	14715.9	34940.2	14918.3	47041.3	35221.1	11490.5	58569.5	37696.5	16087.5	49969.1	34303	8774.1	1235.8	High	High	High	High	High	High	High	High	High	High	High	High	High	High	High
FALSE	High	Master Protein	Q14315	Filamin-C OS=Homo sapiens OX=9606 GN=FLNC PE=1 SV=3	0	FALSE	335.21	30	67	142	55	2725	290.8	5.97	451.26	67	0	3	44263.1	42209.5	17616.9	13711.1	37786.2	25146.4	39234	33957.4	17746	52183.7	39936.6	25224.4	46856.7	38162.3	13081.7	1645	High	High	High	High	High	High	High	High	High	High	High	High	High	High	High
FALSE	High	Master Protein	J3KN36	Nodal modulator 3 OS=Homo sapiens OX=9606 GN=NOMO3 PE=1 SV=1	0	FALSE	334.425	52	52	154	1	1267	139.3	5.67	523.1	52	0	67	36117.4	30919.3	9065.5	24973	72811.1	16747.3	84894.7	73417.3	12467	101964	76396	19399.6	35686.1	26480.1	8450.5	1691.8	High	High	High	High	High	High	High	High	High	High	High	High	High	High	High
FALSE	High	Master Protein	P19338	Nucleolin OS=Homo sapiens OX=9606 GN=NCL PE=1 SV=3	0	FALSE	333.032	55	70	223	1	710	76.6	4.7	612.46	70	0	0	1629.1	1351.4	43.4	512.3	2014.6	521.8	2143.1	2832.2	382	2337.7	3114	353	2761.3	1786.2	27		High	High	High	High	High	High	High	High	High	High	High	High	High	High	High
FALSE	High	Master Protein	H7BY16	Nucleolin OS=Homo sapiens OX=9606 GN=NCL PE=1 SV=9	0	FALSE	331.316	53	70	221	1	734	79.3	4.73	605.98	70	0	77	87936.5	67450.5	18994.8	30053.6	105305	41978.4	111405	121717	32274	158312	149555	43683.7	107866	72002.1	21959.7	3817.3	High	High	High	High	High	High	High	High	High	High	High	High	High	High	High
FALSE	High	Master Protein	E9PK54	Heat shock cognate 71 kDa protein (Fragment) OS=Homo sapiens OX=9606 GN=HSPA8 PE=1 SV=8	0	FALSE	331.286	96	25	205	1	183	19.9	7.33	760.07	25	0	0	179.3	169.7	50.8	65.3	151.6	79.9	200.3	157.3	62.1	241	164	83.1	174.6	129.5	28.8		High	High	High	High	High	High	High	High	High	High	High	High	High	High	High
FALSE	High	Master Protein	P07437	Tubulin beta chain OS=Homo sapiens OX=9606 GN=TUBB PE=1 SV=2	0	FALSE	330.666	78	34	287	6	444	49.6	4.89	925.15	34	0	3	33087.6	21015.6	6260.8	8679.4	15558.3	6902	22404.9	13225.3	5294.6	34326.5	17578.2	7781.7	37975.3	21283.7	9181.2	2711.4	High	High	High	High	High	High	High	High	High	High	High	High	High	High	High
FALSE	High	Master Protein	A0A7P0MQR8	Microtubule-actin cross-linking factor 1, isoforms 1/2/3/5 OS=Homo sapiens OX=9606 GN=MACF1 PE=1 SV=1	0	FALSE	329.076	14	90	123	1	7385	837.4	5.39	341.44	90	0	0																	High	High	High	High	High	High	High	High	High	High	High	High	High	High	High
FALSE	High	Master Protein	P13796	Plastin-2 OS=Homo sapiens OX=9606 GN=LCP1 PE=1 SV=6	0	FALSE	329.014	69	43	176	36	627	70.2	5.43	534.23	43	0	10	72137.8	71760.5	57298.4	17148.8	50281	43393.3	54825.6	46974.5	31362.6	75506.1	56012	45439.2	76083.4	66328.6	53346.6	3102.6	High	High	High	High	High	High	High	High	High	High	High	High	High	High	High
FALSE	High	Master Protein	P53396	ATP-citrate synthase OS=Homo sapiens OX=9606 GN=ACLY PE=1 SV=3	0	FALSE	328.925	61	67	186	67	1101	120.8	7.33	565.36	67	0	0	111236	98528.6	9496.4	24277.5	62123.4	19827.9	78146.6	55099.7	14801	102734	62479.6	20244.8	116213	87044.1	18672.4	9025.4	High	High	High	High	High	High	High	High	High	High	High	High	High	High	High
FALSE	High	Master Protein	P49748	Very long-chain specific acyl-CoA dehydrogenase, mitochondrial OS=Homo sapiens OX=9606 GN=ACADVL PE=1 SV=1	0	FALSE	328.703	74	46	162	46	655	70.3	8.75	552.51	46	0	0	40282.2	34894.7	15278.5	19122.5	48465.1	28797	74271.5	61795.2	25647.9	84084	61441.3	34403.9	45150.5	35500.3	16095.7	2034.3	High	High	High	High	High	High	High	High	High	High	High	High	High	High	High
FALSE	High	Master Protein	P12956	X-ray repair cross-complementing protein 6 OS=Homo sapiens OX=9606 GN=XRCC6 PE=1 SV=2	0	FALSE	328.327	64	54	174	54	609	69.8	6.64	545.61	54	0	0	87026.7	55185	9647.9	35466.4	80699.5	18434	113881	71963.4	12201.1	146541	86195.4	19441.6	91790.6	47350.5	15018.3	5177.8	High	High	High	High	High	High	High	High	High	High	High	High	High	High	High
FALSE	High	Master Protein	Q92598	Heat shock protein 105 kDa OS=Homo sapiens OX=9606 GN=HSPH1 PE=1 SV=1	0	FALSE	326.78	62	49	147	44	858	96.8	5.39	513.32	49	0	2	79781.9	61446.7	12504.2	17963.6	48768.2	17793.9	55196.9	43389.7	12966.9	67673.8	47498	18888.6	73591.7	48732	16150	6557.2	High	High	High	High	High	High	High	High	High	High	High	High	High	High	High
FALSE	High	Master Protein	A0A6Q8PFJ0	Prelamin-A/C OS=Homo sapiens OX=9606 GN=LMNA PE=1 SV=1	0	FALSE	325.972	69	64	184	62	729	80.9	8.27	609.15	64	0	2	37627.2	37586.9	15617	14643.7	106101	62471.8	48135.7	102880	50300.3	67779.2	130814	77271.4	36105	35314.7	11526.2	1362.6	High	High	High	High	High	High	High	High	High	High	High	High	High	High	High
FALSE	High	Master Protein	P29401	Transketolase OS=Homo sapiens OX=9606 GN=TKT PE=1 SV=3	0	FALSE	321.291	73	43	177	43	623	67.8	7.66	623.77	43	0	0	88462.9	85275.3	60212.7	22761.2	62222.4	51744.9	63407.7	53076.8	36902.3	84533.6	63060.9	49263	85091.8	72035.4	67302.7	7494.8	High	High	High	High	High	High	High	High	High	High	High	High	High	High	High
FALSE	High	Master Protein	P31040	Succinate dehydrogenase [ubiquinone] flavoprotein subunit, mitochondrial OS=Homo sapiens OX=9606 GN=SDHA PE=1 SV=2	0	FALSE	320.782	73	46	177	46	664	72.6	7.39	598.86	46	0	0	37543.6	32184.3	13895.4	23059.1	73871.2	33567.5	78975.5	66650.4	32806.3	115778	88572.3	38169.3	40571.8	32729.6	17131.1	2039.5	High	High	High	High	High	High	High	High	High	High	High	High	High	High	High
FALSE	High	Master Protein	P22234	Multifunctional protein ADE2 OS=Homo sapiens OX=9606 GN=PAICS PE=1 SV=3	0	FALSE	318.988	72	44	207	44	425	47	7.23	664.51	44	0	0	86086.4	88651.5	66784.1	23826.8	65355.6	60076.3	64015.9	54746.3	40519.8	91959.4	71213.9	60258.4	89854.5	75679.6	59952.6	5872	High	High	High	High	High	High	High	High	High	High	High	High	High	High	High
FALSE	High	Master Protein	K7EKE6	Lon protease homolog, mitochondrial OS=Homo sapiens OX=9606 GN=LONP1 PE=1 SV=1	0	FALSE	318.348	57	50	139	50	845	95.1	6.27	469.09	50	0	0	45649	33537.1	10116.1	25231.2	41628.8	11628.3	111045	53339.4	7814	115215	50955.5	13488	50629.2	34533.6	12843.6	2412.3	High	High	High	High	High	High	High	High	High	High	High	High	High	High	High
FALSE	High	Master Protein	P31930	Cytochrome b-c1 complex subunit 1, mitochondrial OS=Homo sapiens OX=9606 GN=UQCRC1 PE=1 SV=3	0	FALSE	317.277	70	31	152	30	480	52.6	6.37	624.86	31	0	1	30398.1	23325.7	12129.1	19735.2	51481.4	49650.2	60457.6	45249.5	35893.3	98313.6	73636.5	62674.9	30751.6	23487.6	16096	1535.5	High	High	High	High	High	High	High	High	High	High	High	High	High	High	High
FALSE	High	Master Protein	P04040	Catalase OS=Homo sapiens OX=9606 GN=CAT PE=1 SV=3	0	FALSE	316.826	71	45	171	45	527	59.7	7.39	567.54	45	0	0	36295.6	30688.8	17624.2	17877.3	57102.9	47028.3	60476.4	55102.6	37106.2	83359.4	67625	54096.9	36731	29461.6	21017.1	2401.2	High	High	High	High	High	High	High	High	High	High	High	High	High	High	High
FALSE	High	Master Protein	A0A0G2JN29	Nodal modulator 1 OS=Homo sapiens OX=9606 GN=NOMO1 PE=1 SV=1	0	FALSE	314.611	51	50	151	1	1267	139.5	5.8	506.81	50	0	0	787.6	698.8	143.8	756.5	2152.5	352.5	2486.1	2108.3	311.8	2982.7	2464.8	236.8	744.9	557.6	74.5	10.3	High	High	High	High	High	High	High	High	High	High	High	High	High	High	High
FALSE	High	Master Protein	Q16658	Fascin OS=Homo sapiens OX=9606 GN=FSCN1 PE=1 SV=3	0	FALSE	313.267	72	39	207	39	493	54.5	7.24	699.45	39	0	0	86604.8	83179.4	38523	19113.8	57374.3	35368.7	60763.1	49308	25617.8	82364.1	60123.5	34202.2	91919.4	81111.2	36663.4	3501.7	High	High	High	High	High	High	High	High	High	High	High	High	High	High	High
FALSE	High	Master Protein	P68371	Tubulin beta-4B chain OS=Homo sapiens OX=9606 GN=TUBB4B PE=1 SV=1	0	FALSE	313.02	78	34	250	2	445	49.8	4.89	811.4	34	0	50	144239	102638	30362.2	32267.1	68584.5	28738.1	91813.4	57058.6	21745.9	135363	74422.1	29831.6	171832	106575	49826.6	14952.5	High	High	High	High	High	High	High	High	High	High	High	High	High	High	High
FALSE	High	Master Protein	Q13423	NAD(P) transhydrogenase, mitochondrial OS=Homo sapiens OX=9606 GN=NNT PE=1 SV=3	0	FALSE	312.55	45	57	181	57	1086	113.8	8.09	543.71	57	0	0	50212.4	42855.3	12029.1	33112.7	94284.5	24908.6	99713.8	92341.5	15923	147524	118900	27934.4	53829.3	41985	11676.5	1896.8	High	High	High	High	High	High	High	High	High	High	High	High	High	High	High
FALSE	High	Master Protein	P11215	Integrin alpha-M OS=Homo sapiens OX=9606 GN=ITGAM PE=1 SV=2	0	FALSE	312.06	48	53	140	53	1152	127.1	7.23	451.7	53	0	0	35455.4	27782.4	11515.7	18749.9	45620	32021.9	63920.3	48121.1	25394.4	78148.4	51840.3	33691.3	32906.8	22951.8	10120	1190.2	High	High	High	High	High	High	High	High	High	High	High	High	High	High	High
FALSE	High	Master Protein	Q14008	Cytoskeleton-associated protein 5 OS=Homo sapiens OX=9606 GN=CKAP5 PE=1 SV=3	0	FALSE	311.373	38	77	131	77	2032	225.4	7.8	372.09	77	0	0	55464.3	22740.8	5854.5	28461.5	27649.4	10898.6	83017.1	27534	7805.1	91095.9	31379.5	12180.1	56155.7	22123.2	6786.3	1600.2	High	High	High	High	High	High	High	High	High	High	High	High	High	High	High
FALSE	High	Master Protein	P35580	Myosin-10 OS=Homo sapiens OX=9606 GN=MYH10 PE=1 SV=3	0	FALSE	308.894	37	70	132	48	1976	228.9	5.54	403.22	70	0	3	62140.2	33721.8	9614.8	9209.6	18434.1	12547.4	30795.9	17643.4	8980.8	38525.4	23282.7	15493.1	47196.9	20321.7	10463.2	1282.1	High	High	High	High	High	High	High	High	High	High	High	High	High	High	High
FALSE	High	Master Protein	P49588	Alanine--tRNA ligase, cytoplasmic OS=Homo sapiens OX=9606 GN=AARS1 PE=1 SV=2	0	FALSE	306.69	59	53	165	53	968	106.7	5.53	517.31	53	0	0	87013.3	68010.4	14454.5	21404.6	42690.1	20381.1	59847.1	38488.1	16753.2	80847.6	45533.3	21719.8	99937.3	69244.8	18412.3	8018.8	High	High	High	High	High	High	High	High	High	High	High	High	High	High	High
FALSE	High	Master Protein	P23246	Splicing factor, proline- and glutamine-rich OS=Homo sapiens OX=9606 GN=SFPQ PE=1 SV=2	0	FALSE	306.059	58	59	195	58	707	76.1	9.44	563.87	59	0	1	58126.1	38795.2	8253.3	34277.3	69676.5	15421.9	107207	61831.9	10986.2	178366	89849.1	15730.2	62585.2	35313.6	8150.7	1109.8	High	High	High	High	High	High	High	High	High	High	High	High	High	High	High
FALSE	High	Master Protein	P46821	Microtubule-associated protein 1B OS=Homo sapiens OX=9606 GN=MAP1B PE=1 SV=2	0	FALSE	303.782	30	65	116	64	2468	270.5	4.81	362.06	65	0	1	33333.5	28575.6	13267.9	13292	37967.4	26059.6	43601.9	39201.5	18714.7	49325.6	36315.7	23702.8	35003.8	27589.5	13586.4	1056.1	High	High	High	High	High	High	High	High	High	High	High	High	High	High	High
FALSE	High	Master Protein	Q86VP6	Cullin-associated NEDD8-dissociated protein 1 OS=Homo sapiens OX=9606 GN=CAND1 PE=1 SV=2	0	FALSE	303.536	49	59	168	54	1230	136.3	5.78	506.33	59	0	7	79451.4	76602	53378.3	21542	50918.9	45080	59111.4	48865.6	31225.4	76206.3	53795.4	43745.1	81503.8	70594.3	50366	5701.7	High	High	High	High	High	High	High	High	High	High	High	High	High	High	High
FALSE	High	Master Protein	A2A274	Aconitate hydratase, mitochondrial OS=Homo sapiens OX=9606 GN=ACO2 PE=1 SV=1	0	FALSE	303.485	56	47	137	47	805	87.8	7.37	488.46	47	0	0	40300.9	34488.8	7056.9	17559.3	44748.2	10867.7	84063.7	59270	7382	95175.3	57473	12421.1	45507.8	34999.1	7738.4	2017.6	High	High	High	High	High	High	High	High	High	High	High	High	High	High	High
FALSE	High	Master Protein	Q15075	Early endosome antigen 1 OS=Homo sapiens OX=9606 GN=EEA1 PE=1 SV=2	0	FALSE	303.214	52	71	141	70	1411	162.4	5.68	432.11	71	0	1	40815.4	39008.3	25919.2	14551.9	40593	37235.2	52584.5	46264.3	32221.7	58027.9	41044.3	28614.7	45129.7	36756.2	23462.3	1290.7	High	High	High	High	High	High	High	High	High	High	High	High	High	High	High
FALSE	High	Master Protein	P15311	Ezrin OS=Homo sapiens OX=9606 GN=EZR PE=1 SV=4	0	FALSE	302.156	69	54	229	37	586	69.4	6.27	678.69	54	0	5	70522.1	70144.1	10379.4	20392.8	55785.2	17267.3	60690.7	52718.2	13893.3	76455.6	59489.3	17507.2	77689.1	68287.2	13053.3	6131	High	High	High	High	High	High	High	High	High	High	High	High	High	High	High
FALSE	High	Master Protein	P50395	Rab GDP dissociation inhibitor beta OS=Homo sapiens OX=9606 GN=GDI2 PE=1 SV=2	0	FALSE	301.691	80	44	163	32	445	50.6	6.47	545.62	44	0	15	82547.8	78990.9	30210.3	18058.2	55519.7	21465.8	57671	48249.9	15471.3	80310.9	61685	21897.9	82692	70057.4	33275.2	7068.8	High	High	High	High	High	High	High	High	High	High	High	High	High	High	High
FALSE	High	Master Protein	P24752	Acetyl-CoA acetyltransferase, mitochondrial OS=Homo sapiens OX=9606 GN=ACAT1 PE=1 SV=1	0	FALSE	301.546	74	35	124	35	427	45.2	8.85	486.3	35	0	0	35978.2	29699.2	5390.6	16465	47819.6	9023.8	77389.9	67874.7	6269.6	85328.5	63884.6	10532.4	43039.8	33074	9013	3857.6	High	High	High	High	High	High	High	High	High	High	High	High	High	High	High
FALSE	High	Master Protein	O75533	Splicing factor 3B subunit 1 OS=Homo sapiens OX=9606 GN=SF3B1 PE=1 SV=3	0	FALSE	300.29	47	56	124	56	1304	145.7	7.09	382.77	56	0	0	62334.7	51785.1	5676.1	13639.7	36847.9	11390	46601.6	34842.6	8588.9	57895.6	40814.7	12744.7	63332.4	41185.6	6558.6	942.7	High	High	High	High	High	High	High	High	High	High	High	High	High	High	High
FALSE	High	Master Protein	P00505	Aspartate aminotransferase, mitochondrial OS=Homo sapiens OX=9606 GN=GOT2 PE=1 SV=3	0	FALSE	299.541	75	37	175	37	430	47.5	9.01	597.66	37	0	0	48621.4	43564.4	29829.7	22010.4	64778.6	57978.8	90910.1	81342.6	64998.1	104266	82490.1	74840.1	49011.4	40032.7	33663.9	4248.1	High	High	High	High	High	High	High	High	High	High	High	High	High	High	High
FALSE	High	Master Protein	P26358	DNA (cytosine-5)-methyltransferase 1 OS=Homo sapiens OX=9606 GN=DNMT1 PE=1 SV=2	0	FALSE	299.482	46	74	155	41	1616	183.1	7.75	437.44	74	0	38	56817.1	48355.7	7950.8	24604.6	64784.2	15359.6	72560.8	60268.3	11278.1	91639.8	65545.4	16156	54056	40598.7	9197.5	1755.5	High	High	High	High	High	High	High	High	High	High	High	High	High	High	High
FALSE	High	Master Protein	Q12906	Interleukin enhancer-binding factor 3 OS=Homo sapiens OX=9606 GN=ILF3 PE=1 SV=3	0	FALSE	298.406	51	46	169	38	894	95.3	8.76	551.39	46	0	10	53768.4	39404.5	13632.3	20950	60614.7	27320.6	76030.5	63413.3	22757.4	88980.8	67792.4	34216.6	57907.6	38524	13584.6	2089.5	High	High	High	High	High	High	High	High	High	High	High	High	High	High	High
FALSE	High	Master Protein	Q9P2E9	Ribosome-binding protein 1 OS=Homo sapiens OX=9606 GN=RRBP1 PE=1 SV=5	0	FALSE	297.683	58	59	117	59	1410	152.4	8.6	376.03	59	0	0	25435.5	18647.3	8353.5	13964.2	32028.2	21629.4	37090.3	31375.4	15969.8	57787.2	38902.6	26717	26263.2	19378.2	9810.2	2001	High	High	High	High	High	High	High	High	High	High	High	High	High	High	High
FALSE	High	Master Protein	Q13838	Spliceosome RNA helicase DDX39B OS=Homo sapiens OX=9606 GN=DDX39B PE=1 SV=1	0	FALSE	297.557	75	39	187	21	428	49	5.67	617.43	39	0	0	22183.2	19975.2	5092.2	11926.7	38546.1	8916.1	35657.4	31740.9	6194.5	52050.9	41785.2	9950.6	21977.7	17687.1	4768.8	657.3	High	High	High	High	High	High	High	High	High	High	High	High	High	High	High
FALSE	High	Master Protein	O60763	General vesicular transport factor p115 OS=Homo sapiens OX=9606 GN=USO1 PE=1 SV=2	0	FALSE	296.345	53	49	124	49	962	107.8	4.91	433.3	49	0	0	43128.4	38792.6	7409.7	16525.2	51220.5	15621.6	59368.6	53191.6	11199.9	70575.7	52575.5	18572.7	49388.2	39264.6	7360.9	1720.4	High	High	High	High	High	High	High	High	High	High	High	High	High	High	High
FALSE	High	Master Protein	P40227	T-complex protein 1 subunit zeta OS=Homo sapiens OX=9606 GN=CCT6A PE=1 SV=3	0	FALSE	294.195	67	44	180	44	531	58	6.68	619.54	44	0	0	96814.1	92075.4	26969	23670.4	62311.1	25280	68784.9	53127.9	18744.1	96188.6	67820.3	26267	96656.9	78210.5	24270.3	5361.3	High	High	High	High	High	High	High	High	High	High	High	High	High	High	High
FALSE	High	Master Protein	F5H5D3	Tubulin alpha chain OS=Homo sapiens OX=9606 GN=TUBA1C PE=1 SV=1	0	FALSE	292.908	69	36	193	4	519	57.7	5.07	727.39	36	0	0	9817.8	6019	1406.9	2125.5	4006.1	1463.8	5864.1	3194.3	1154.5	9217.2	4910	1700.1	10499.7	5859.3	1992.2	267.1	High	High	High	High	High	High	High	High	High	High	High	High	High	High	High
FALSE	High	Master Protein	P61978	Heterogeneous nuclear ribonucleoprotein K OS=Homo sapiens OX=9606 GN=HNRNPK PE=1 SV=1	0	FALSE	290.848	70	41	224	10	463	50.9	5.54	756.1	41	0	43	82018.6	62884.2	11782.4	38055.4	98410.9	24845.6	122577	83584.8	16650	156455	114631	27177.1	88000.2	56213.5	14081.7	3899	High	High	High	High	High	High	High	High	High	High	High	High	High	High	High
FALSE	High	Master Protein	A0A6I8PL42	Leucyl-tRNA synthetase OS=Homo sapiens OX=9606 GN=LARS1 PE=1 SV=1	0	FALSE	290.62	52	59	129	59	1130	129.1	7.87	377.72	59	0	0	72520.2	23542.6	5829	27422.4	21570.7	11478.1	72261.1	21153.9	8853.4	96847.9	24701.5	12355.1	82908.6	24622.8	9536.1	3417.6	High	High	High	High	High	High	High	High	High	High	High	High	High	High	High
FALSE	High	Master Protein	P00338	L-lactate dehydrogenase A chain OS=Homo sapiens OX=9606 GN=LDHA PE=1 SV=2	0	FALSE	288.833	80	34	220	30	332	36.7	8.27	713.19	34	0	4	90528.6	89968.4	71338.8	22206.3	68792.5	59885.7	70371	60724.7	41838.2	91668.9	70272.4	53640.7	95757.6	83696.6	62313.8	4102.9	High	High	High	High	High	High	High	High	High	High	High	High	High	High	High
FALSE	High	Master Protein	P04181	Ornithine aminotransferase, mitochondrial OS=Homo sapiens OX=9606 GN=OAT PE=1 SV=1	0	FALSE	288.266	70	39	176	39	439	48.5	7.03	599.73	39	0	0	66563.9	41762.7	11483.4	30849.5	47442.9	19521.8	148240	62692.6	15302.9	165074	61063.4	22779.1	63339.5	39843.3	14120	4826.3	High	High	High	High	High	High	High	High	High	High	High	High	High	High	High
FALSE	High	Master Protein	O00116	Alkyldihydroxyacetonephosphate synthase, peroxisomal OS=Homo sapiens OX=9606 GN=AGPS PE=1 SV=1	0	FALSE	287.816	66	42	116	42	658	72.9	7.34	408.43	42	0	0	25882.5	21357.3	6629.1	17814.7	47982.8	13691.2	59340.7	43057.9	7590.2	74873.4	50971.3	14075.7	24987.3	17648.9	5537.2	557.3	High	High	High	High	High	High	High	High	High	High	High	High	High	High	High
FALSE	High	Master Protein	P22695	Cytochrome b-c1 complex subunit 2, mitochondrial OS=Homo sapiens OX=9606 GN=UQCRC2 PE=1 SV=3	0	FALSE	287.582	73	32	178	32	453	48.4	8.63	612.6	32	0	0	35458.6	28122.5	13498.8	21030.3	61246.8	54320.1	67338.2	53833.5	39830.7	108012	77177.8	60689.6	38660.7	28677.7	17856.9	1530.3	High	High	High	High	High	High	High	High	High	High	High	High	High	High	High
FALSE	High	Master Protein	P07954	Fumarate hydratase, mitochondrial OS=Homo sapiens OX=9606 GN=FH PE=1 SV=3	0	FALSE	286.454	72	36	148	36	510	54.6	8.76	483.56	36	0	0	50685.2	40970.6	6827.7	20798	45437.8	11120.7	99667.2	57837.7	7850.2	108461	52780.9	11361.5	54291.7	40631.6	8601.4	2648.8	High	High	High	High	High	High	High	High	High	High	High	High	High	High	High
FALSE	High	Master Protein	E7EPN9	Protein PRRC2C OS=Homo sapiens OX=9606 GN=PRRC2C PE=1 SV=1	0	FALSE	286.398	26	72	139	49	2819	308.6	9.07	384.26	72	0	26	42516.1	35102.1	17957.6	13599.1	37912.6	29312.5	44743.4	36718.6	22127	55948.4	39436.1	28421	41777.1	33267.6	19352.3	896.4	High	High	High	High	High	High	High	High	High	High	High	High	High	High	High
FALSE	High	Master Protein	Q96AE4	Far upstream element-binding protein 1 OS=Homo sapiens OX=9606 GN=FUBP1 PE=1 SV=3	0	FALSE	286.309	68	46	191	20	644	67.5	7.61	578.33	46	0	21	40374.9	34116.1	24031.6	20327.2	59263.1	53520.3	58831	49911.8	36688.8	72071.3	51471.2	42511.5	40095.7	32877.6	26656.3	2811	High	High	High	High	High	High	High	High	High	High	High	High	High	High	High
FALSE	High	Master Protein	P07195	L-lactate dehydrogenase B chain OS=Homo sapiens OX=9606 GN=LDHB PE=1 SV=2	0	FALSE	284.403	73	32	180	29	334	36.6	6.05	614.47	32	0	0	75185.6	74571.3	60014.1	20466.3	55995.4	50320.5	57235.7	49907	35867.1	78511.3	60322.2	48336.3	75023.9	66598.1	57744.3	5376.5	High	High	High	High	High	High	High	High	High	High	High	High	High	High	High
FALSE	High	Master Protein	P49411	Elongation factor Tu, mitochondrial OS=Homo sapiens OX=9606 GN=TUFM PE=1 SV=2	0	FALSE	284.267	74	35	136	35	452	49.5	7.61	490.59	35	0	0	78047	36843	7735.1	29093.2	25126	12839.6	151434	24702.9	9313.9	139240	30615	14742.2	81831.6	33423.5	13058.1	5453.6	High	High	High	High	High	High	High	High	High	High	High	High	High	High	High
FALSE	High	Master Protein	O60506	Heterogeneous nuclear ribonucleoprotein Q OS=Homo sapiens OX=9606 GN=SYNCRIP PE=1 SV=2	0	FALSE	282.661	59	44	159	1	623	69.6	8.59	524.48	44	0	53	56129.6	40577.6	7324	25025.2	68467.4	13160.4	89089.5	74034	9314.4	102961	85689.2	14779	56797.7	37300.9	8245.7	1950.9	High	High	High	High	High	High	High	High	High	High	High	High	High	High	High
FALSE	High	Master Protein	P22626	Heterogeneous nuclear ribonucleoproteins A2/B1 OS=Homo sapiens OX=9606 GN=HNRNPA2B1 PE=1 SV=2	0	FALSE	282.358	78	40	207	35	353	37.4	8.95	670.68	40	0	5	72506.4	50347.4	10839.4	38958.2	120019	24531.7	138852	110705	15464.8	194061	169338	26572.8	68195.8	43248.9	12048.1	2751.8	High	High	High	High	High	High	High	High	High	High	High	High	High	High	High
FALSE	High	Master Protein	P09622	Dihydrolipoyl dehydrogenase, mitochondrial OS=Homo sapiens OX=9606 GN=DLD PE=1 SV=2	0	FALSE	282.214	63	37	171	37	509	54.1	7.85	632.73	37	0	0	46642.9	37825.8	21778	24499.3	63878.5	54601.7	94904.2	78326.4	62494.8	109722	85320.3	69416.8	49384.8	36986.2	24255.6	1795	High	High	High	High	High	High	High	High	High	High	High	High	High	High	High
FALSE	High	Master Protein	O95202	Mitochondrial proton/calcium exchanger protein OS=Homo sapiens OX=9606 GN=LETM1 PE=1 SV=1	0	FALSE	282.063	53	43	129	43	739	83.3	6.7	432.51	43	0	0	29677.5	25294.1	8647.4	23764.3	65774.6	18571.4	74641.6	64265.1	14140.9	94056.8	70725.5	20810.4	30483.8	23412.8	8480.5	1643.8	High	High	High	High	High	High	High	High	High	High	High	High	High	High	High
FALSE	High	Master Protein	Q08211	ATP-dependent RNA helicase A OS=Homo sapiens OX=9606 GN=DHX9 PE=1 SV=4	0	FALSE	280.625	45	55	128	55	1270	140.9	6.84	398.88	55	0	0	40452.8	29682.3	8530.9	20102.2	45530.6	14393.4	69539.2	49938.4	10281.1	78279.3	52915.3	16485.4	42034.1	31291.4	8576.8	800.6	High	High	High	High	High	High	High	High	High	High	High	High	High	High	High
FALSE	High	Master Protein	P05787	Keratin, type II cytoskeletal 8 OS=Homo sapiens OX=9606 GN=KRT8 PE=1 SV=7	0	TRUE	279.625	81	51	196	41	483	53.7	5.59	564.63	51	0	7	56919.2	50834.9	20694.5	25514.9	68019.8	38431.7	74920.3	66401.9	28505.8	99182.6	84591.3	62941.5	57283.7	45667	29195.7	10326.2	High	High	High	High	High	High	High	High	High	High	High	High	High	High	High
FALSE	High	Master Protein	P25205	DNA replication licensing factor MCM3 OS=Homo sapiens OX=9606 GN=MCM3 PE=1 SV=3	0	FALSE	279.141	58	53	134	53	808	90.9	5.77	391.38	53	0	0	61952.2	47750.9	9091.3	17913.9	41997.4	15260	56073.3	36424.3	10937.2	71971.2	42570.6	15195.1	60239.4	39079.1	10629.3	2906.1	High	High	High	High	High	High	High	High	High	High	High	High	High	High	High
FALSE	High	Master Protein	P07355	Annexin A2 OS=Homo sapiens OX=9606 GN=ANXA2 PE=1 SV=2	0	FALSE	279.12	79	45	183	45	339	38.6	7.75	588.61	45	0	0	86124	82999.2	10010	18975.4	63824.6	17450	66034.4	56281	12626.6	127079	108766	20613.5	86407.7	74806.2	13500.5	4520	High	High	High	High	High	High	High	High	High	High	High	High	High	High	High
FALSE	High	Master Protein	O75643	U5 small nuclear ribonucleoprotein 200 kDa helicase OS=Homo sapiens OX=9606 GN=SNRNP200 PE=1 SV=2	0	FALSE	277.854	36	66	106	66	2136	244.4	6.06	318.79	66	0	0	48301.6	33664	6577.7	15039.9	35987	12293.2	47323.9	35806.3	9193.7	64997.8	42511.9	14692.8	52415.2	31259	7154.4	1003.7	High	High	High	High	High	High	High	High	High	High	High	High	High	High	High
FALSE	High	Master Protein	P27797	Calreticulin OS=Homo sapiens OX=9606 GN=CALR PE=1 SV=1	0	FALSE	276.107	78	35	183	35	417	48.1	4.44	588.73	35	0	0	52183.6	38532.7	13346.3	22195.1	71407.1	41592.5	118540	87740.7	44789.2	125753	90938	55735.6	58492.6	36808.7	15153.4	2738	High	High	High	High	High	High	High	High	High	High	High	High	High	High	High
FALSE	High	Master Protein	Q14103	Heterogeneous nuclear ribonucleoprotein D0 OS=Homo sapiens OX=9606 GN=HNRNPD PE=1 SV=1	0	FALSE	275.618	53	35	152	4	355	38.4	7.81	493.64	35	0	40	47293.6	42236.5	19892.5	26096.8	81570.9	54848.3	82761.5	74772.6	38256.6	114926	101417	67236.4	45407.6	35731.4	19975.2	2244.5	High	High	High	High	High	High	High	High	High	High	High	High	High	High	High
FALSE	High	Master Protein	O60664	Perilipin-3 OS=Homo sapiens OX=9606 GN=PLIN3 PE=1 SV=3	0	FALSE	275.082	70	31	132	31	434	47	5.44	485	31	0	0	42465	39683.5	24309.8	14723.3	38031.6	30782.6	39445.2	31742	20118.5	56009.3	39930.5	28876.7	46336.5	41675.2	28566.2	2640.7	High	High	High	High	High	High	High	High	High	High	High	High	High	High	High
FALSE	High	Master Protein	P13010	X-ray repair cross-complementing protein 5 OS=Homo sapiens OX=9606 GN=XRCC5 PE=1 SV=3	0	FALSE	274.88	65	46	141	45	732	82.7	5.81	432.06	46	0	1	82496.4	36209.8	7809.2	34140.5	36719.8	14917.2	108276	33068.7	10057.3	130869	41228.6	16057	86692	32013.9	15811.8	7039.7	High	High	High	High	High	High	High	High	High	High	High	High	High	High	High
FALSE	High	Master Protein	Q15365	Poly(rC)-binding protein 1 OS=Homo sapiens OX=9606 GN=PCBP1 PE=1 SV=2	0	FALSE	274.115	75	21	144	13	356	37.5	7.09	515.43	21	0	13	52676.3	43624	13121.1	18807.8	53665.7	26223	58397	44999.1	17150	77731.1	56150.5	26934.4	50138.8	37690.9	13952.6	2556.5	High	High	High	High	High	High	High	High	High	High	High	High	High	High	High
FALSE	High	Master Protein	P21796	Voltage-dependent anion-selective channel protein 1 OS=Homo sapiens OX=9606 GN=VDAC1 PE=1 SV=2	0	FALSE	274.033	90	27	158	26	283	30.8	8.54	586.52	27	0	1	38434.6	32748.8	17166.7	16224.8	39769.2	52869.8	51272.4	39434	29954	112934	87499.1	78214.6	33997.1	25376.5	14309.6	1008.9	High	High	High	High	High	High	High	High	High	High	High	High	High	High	High
FALSE	High	Master Protein	P49915	GMP synthase [glutamine-hydrolyzing] OS=Homo sapiens OX=9606 GN=GMPS PE=1 SV=1	0	FALSE	272.504	66	47	123	47	693	76.7	6.87	379.08	47	0	0	56587.3	47134.8	5990.2	11707.2	31576.2	10828.9	37253.9	28436.9	8089.1	49104.7	32072.8	11504.2	56990.8	43217.3	8925.1	3601.2	High	High	High	High	High	High	High	High	High	High	High	High	High	High	High
FALSE	High	Master Protein	Q99623	Prohibitin-2 OS=Homo sapiens OX=9606 GN=PHB2 PE=1 SV=2	0	FALSE	272.489	87	39	223	39	299	33.3	9.83	716.58	39	0	0	52876.9	44346.9	20016.3	33684.8	79734.2	69831.5	89700	69035.7	45995.7	144120	108601	80625.8	50508.1	37323.5	18322	1218	High	High	High	High	High	High	High	High	High	High	High	High	High	High	High
FALSE	High	Master Protein	Q9NSE4	Isoleucine--tRNA ligase, mitochondrial OS=Homo sapiens OX=9606 GN=IARS2 PE=1 SV=2	0	FALSE	272.089	54	50	130	50	1012	113.7	7.2	416.52	50	0	0	42669.2	38789	9669.2	17452.2	44454.1	11136.1	83068	65334.2	7915.5	84734.8	56562.5	12206.1	46791.6	37486.9	9072.9	1310.9	High	High	High	High	High	High	High	High	High	High	High	High	High	High	High
FALSE	High	Master Protein	Q15393	Splicing factor 3B subunit 3 OS=Homo sapiens OX=9606 GN=SF3B3 PE=1 SV=4	0	FALSE	271.707	46	52	142	52	1217	135.5	5.26	418.35	52	0	0	60735.3	51228.7	12872.4	16029.8	44319.2	26174.5	48484.6	39683.3	17489.3	68750.6	51848.7	29247	58904.8	41861.8	11748.7	1659.5	High	High	High	High	High	High	High	High	High	High	High	High	High	High	High
FALSE	High	Master Protein	P68133	Actin, alpha skeletal muscle OS=Homo sapiens OX=9606 GN=ACTA1 PE=1 SV=1	0	FALSE	271.427	46	26	248	4	377	42	5.39	777.42	26	0	0	9290	8778.4	2942.1	3022.5	5460.8	2999.7	8699.6	5072	2619.9	10789.3	6253.3	3525.2	9738.6	8513.9	4680.8	1732.1	High	High	High	High	High	High	High	High	High	High	High	High	High	High	High
FALSE	High	Master Protein	Q9UJS0	Calcium-binding mitochondrial carrier protein Aralar2 OS=Homo sapiens OX=9606 GN=SLC25A13 PE=1 SV=2	0	FALSE	271.135	61	43	142	33	675	74.1	8.62	493.29	43	0	15	32670.8	25630	11313.2	20963.3	55610.6	43503.5	62870.6	53423	31739.4	84704.8	66194.1	51229.9	33707.6	23611.6	11727.3	1086.8	High	High	High	High	High	High	High	High	High	High	High	High	High	High	High
FALSE	High	Master Protein	O75534	Cold shock domain-containing protein E1 OS=Homo sapiens OX=9606 GN=CSDE1 PE=1 SV=2	0	FALSE	270.957	64	56	151	56	798	88.8	6.25	420.33	56	0	0	77502.4	26115.3	5601.1	32048.2	26141.3	11727.4	110510	24358.1	8009.3	106346	28232.8	12496.1	58577.2	21786.5	7857.8	2083.5	High	High	High	High	High	High	High	High	High	High	High	High	High	High	High
FALSE	High	Master Protein	P41250	Glycine--tRNA ligase OS=Homo sapiens OX=9606 GN=GARS1 PE=1 SV=3	0	FALSE	270.795	54	46	152	46	739	83.1	7.03	479.73	46	0	0	55628.7	55677.7	37741.3	14732.3	43019.3	39377.6	49411.6	43063.3	31124	61636.6	45811.6	40817.6	57651.7	49428.6	36050.2	2559.3	High	High	High	High	High	High	High	High	High	High	High	High	High	High	High
FALSE	High	Master Protein	H0Y938	Coatomer subunit beta' OS=Homo sapiens OX=9606 GN=COPB2 PE=1 SV=2	0	FALSE	270.567	60	50	134	50	898	101.5	5.82	445.67	50	0	0	46535.9	40144.6	9233.9	17984.5	53683.6	17383.6	64306.6	54830.7	12313.6	78289.8	57447.1	18974.6	50286.4	36885.7	9220.7	2033.3	High	High	High	High	High	High	High	High	High	High	High	High	High	High	High
FALSE	High	Master Protein	P05455	Lupus La protein OS=Homo sapiens OX=9606 GN=SSB PE=1 SV=2	0	FALSE	269.606	69	48	153	48	408	46.8	7.12	457.27	48	0	0	93062.5	88982.7	14307.3	21089	86485.7	24735.7	90386.1	87187.8	13735.9	101629	91567.3	21431.3	98469.7	76024.1	14039.5	5514.9	High	High	High	High	High	High	High	High	High	High	High	High	High	High	High
FALSE	High	Master Protein	A0A2R8Y5S7	Radixin OS=Homo sapiens OX=9606 GN=RDX PE=1 SV=1	0	FALSE	269.575	66	48	180	28	590	69.3	6.27	543.16	48	0	0	35345.6	33898.2	21982	9801.3	31735.5	27823.5	35086.5	31260.6	23251.5	42061.6	32112.7	25941.8	37930.7	32848.5	22604.7	1722.5	High	High	High	High	High	High	High	High	High	High	High	High	High	High	High
FALSE	High	Master Protein	O00148	ATP-dependent RNA helicase DDX39A OS=Homo sapiens OX=9606 GN=DDX39A PE=1 SV=2	0	FALSE	269.378	75	40	169	22	427	49.1	5.68	540.38	40	0	24	61014.3	39718.4	9543.9	31917.1	63007	19142.5	98422.1	53794.6	12471.6	140097	71735.5	20764.6	59969.5	34603.8	9769	2278.9	High	High	High	High	High	High	High	High	High	High	High	High	High	High	High
FALSE	High	Master Protein	P04844	Dolichyl-diphosphooligosaccharide--protein glycosyltransferase subunit 2 OS=Homo sapiens OX=9606 GN=RPN2 PE=1 SV=3	0	FALSE	267.482	61	31	103	31	631	69.2	5.69	409.83	31	0	0	26864	23503.5	6791.1	16991.6	51442.8	12037.9	59445.7	52228.8	9121.8	80256.6	61609.7	14145.4	26122.3	20201	6518.5	1109.1	High	High	High	High	High	High	High	High	High	High	High	High	High	High	High
FALSE	High	Master Protein	A0A7P0TAE9	Calnexin OS=Homo sapiens OX=9606 GN=CANX PE=1 SV=1	0	FALSE	267.264	46	42	162	42	626	71.3	4.72	477.82	42	0	0	46020	34608.3	10828.7	34377.7	65697.2	26710.3	126360	70628.2	21927.5	169125	88858.4	32699.3	47509.5	31569.3	11302.1	2117	High	High	High	High	High	High	High	High	High	High	High	High	High	High	High
FALSE	High	Master Protein	Q5JRA6	Transport and Golgi organization protein 1 homolog OS=Homo sapiens OX=9606 GN=MIA3 PE=1 SV=1	0	FALSE	266.979	32	57	115	57	1907	213.6	4.84	348.55	57	0	0	26666.8	21516.7	8314.3	17438.4	44324.2	24449.8	59201.4	43133.7	17730.6	70694.9	48441	28927.1	28066.1	20499.7	9772.1	1442.1	High	High	High	High	High	High	High	High	High	High	High	High	High	High	High
FALSE	High	Master Protein	Q15067	Peroxisomal acyl-coenzyme A oxidase 1 OS=Homo sapiens OX=9606 GN=ACOX1 PE=1 SV=3	0	FALSE	266.694	64	39	123	39	660	74.4	8.16	429.34	39	0	0	28433.4	23711	11571.6	18253.2	51645.9	40863.8	60676.2	50040.9	32623.1	78382.2	55201.8	45293.2	29048.1	21248.3	11567.5	1128.1	High	High	High	High	High	High	High	High	High	High	High	High	High	High	High
FALSE	High	Master Protein	O75369	Filamin-B OS=Homo sapiens OX=9606 GN=FLNB PE=1 SV=2	0	FALSE	266.021	29	65	107	51	2602	278	5.73	318.99	65	0	0	29597.8	27739.6	7008.8	7586.1	22081.9	10608.5	23895	21367.5	7444.9	32307.9	23666.2	11475.9	30866	25727.1	5728.2	782.5	High	High	High	High	High	High	High	High	High	High	High	High	High	High	High
FALSE	High	Master Protein	P00367	Glutamate dehydrogenase 1, mitochondrial OS=Homo sapiens OX=9606 GN=GLUD1 PE=1 SV=2	0	FALSE	265.831	58	38	142	38	558	61.4	7.8	496.04	38	0	0	39984.4	34788.4	18523	19031.1	52327.2	24563	76654.5	67441.1	27051.8	84774.7	68440.8	21273.9	41649.6	32647.2	19633.1	2679	High	High	High	High	High	High	High	High	High	High	High	High	High	High	High
FALSE	High	Master Protein	A0A7I2YQN2	Heterogeneous nuclear ribonucleoprotein Q OS=Homo sapiens OX=9606 GN=SYNCRIP PE=1 SV=1	0	FALSE	265.289	62	42	153	1	561	62.5	7.56	510.13	42	0	0	1123.9	860.8	298	724.7	1377.7	489.2	1685	1273.8	352.5	2372.5	1704.3	560.9	1092.9	742.9	192.8		High	High	High	High	High	High	High	High	High	High	High	High	High	High	High
FALSE	High	Master Protein	P28331	NADH-ubiquinone oxidoreductase 75 kDa subunit, mitochondrial OS=Homo sapiens OX=9606 GN=NDUFS1 PE=1 SV=3	0	FALSE	263.696	61	49	150	49	727	79.4	6.23	471.42	49	0	0	38791.4	27725.9	8443.4	29404.7	62775.1	14701.5	93630.3	57631.3	9723	138448	75005	15898.6	46847.8	30802.9	8636.4	1679.9	High	High	High	High	High	High	High	High	High	High	High	High	High	High	High
FALSE	High	Master Protein	Q8N766	ER membrane protein complex subunit 1 OS=Homo sapiens OX=9606 GN=EMC1 PE=1 SV=1	0	FALSE	262.923	48	41	105	41	993	111.7	7.66	354.06	41	0	0	28066.2	23690	7589.7	15617.5	37090.3	14877.2	48739.7	38091	10996.2	73962	52082.6	16584	27097.6	19976.8	7136.5	1134.6	High	High	High	High	High	High	High	High	High	High	High	High	High	High	High
FALSE	High	Master Protein	Q9NYU2	UDP-glucose:glycoprotein glucosyltransferase 1 OS=Homo sapiens OX=9606 GN=UGGT1 PE=1 SV=3	0	FALSE	261.569	40	53	120	53	1555	177.1	5.63	369.89	53	0	0	34807.1	30305.2	10695	15436.3	42718.9	20415.7	54202.7	48697	18667.7	66812.3	51949.4	25754.1	37595.6	29873.1	10691.4	1825.9	High	High	High	High	High	High	High	High	High	High	High	High	High	High	High
FALSE	High	Master Protein	Q9UQ80	Proliferation-associated protein 2G4 OS=Homo sapiens OX=9606 GN=PA2G4 PE=1 SV=3	0	FALSE	261.329	76	41	169	41	394	43.8	6.55	498.61	41	0	0	69562.2	43205.1	9226.4	33333.7	50081	15757.6	125667	47548.9	11107.8	147801	52252.3	17305.1	67320.9	38270.3	10049.2	1845.4	High	High	High	High	High	High	High	High	High	High	High	High	High	High	High
FALSE	High	Master Protein	F5GZS6	4F2 cell-surface antigen heavy chain OS=Homo sapiens OX=9606 GN=SLC3A2 PE=1 SV=1	0	FALSE	260.558	50	36	126	36	599	64.8	5.1	428.49	36	0	0	28593.8	24726.1	13283.7	14990.9	43550.9	40286.4	51044.5	45753.8	33463.5	64068.3	52345.8	45401	26172.4	19441.5	11111.1	1696.5	High	High	High	High	High	High	High	High	High	High	High	High	High	High	High
FALSE	High	Master Protein	P06744	Glucose-6-phosphate isomerase OS=Homo sapiens OX=9606 GN=GPI PE=1 SV=4	0	FALSE	260.485	63	37	141	37	558	63.1	8.32	465.62	37	0	0	74743.8	71937	20505.2	18237.5	49506.7	22676.7	49515.9	42278.4	17311.4	66333.5	50465.8	22385.6	75478.5	69397	23833.6	7568.8	High	High	High	High	High	High	High	High	High	High	High	High	High	High	High
FALSE	High	Master Protein	P31939	Bifunctional purine biosynthesis protein ATIC OS=Homo sapiens OX=9606 GN=ATIC PE=1 SV=3	0	FALSE	258.921	79	46	143	46	592	64.6	6.71	468.48	46	0	0	89398.1	47318.4	6166.6	18391.9	26013.7	13126.9	54160.3	24570.3	9989.4	73952.6	29697.4	13953.6	91515.6	56860.4	12190.3	5655.1	High	High	High	High	High	High	High	High	High	High	High	High	High	High	High
FALSE	High	Master Protein	Q6P2E9	Enhancer of mRNA-decapping protein 4 OS=Homo sapiens OX=9606 GN=EDC4 PE=1 SV=1	0	FALSE	258.175	43	47	110	47	1401	151.6	5.86	376.55	47	0	0	39408	33840.3	6824.6	14092.6	38607.9	14187.3	44728.5	36894.4	9895.6	55124.2	39204	15558.6	42255.8	31423	6335.6	851.1	High	High	High	High	High	High	High	High	High	High	High	High	High	High	High
FALSE	High	Master Protein	P21964	Catechol O-methyltransferase OS=Homo sapiens OX=9606 GN=COMT PE=1 SV=2	0	FALSE	257.921	75	26	107	26	271	30	5.47	421.09	26	0	0	28349.2	22342.4	5096.1	22238.6	41788	8647.3	70605.5	40039.4	5551.3	114797	57122.6	9820.9	30714.1	22800.2	5796.9	1092	High	High	High	High	High	High	High	High	High	High	High	High	High	High	High
FALSE	High	Master Protein	Q7KZF4	Staphylococcal nuclease domain-containing protein 1 OS=Homo sapiens OX=9606 GN=SND1 PE=1 SV=1	0	FALSE	257.35	64	52	116	52	910	101.9	7.17	393.98	52	0	0	48440.7	20984.8	6061.9	29189.5	21861.3	10620.7	86711.5	20506	7574.5	130572	26295	11945	49472.6	19563.8	6783.1	1234	High	High	High	High	High	High	High	High	High	High	High	High	High	High	High
FALSE	High	Master Protein	Q6P2Q9	Pre-mRNA-processing-splicing factor 8 OS=Homo sapiens OX=9606 GN=PRPF8 PE=1 SV=2	0	FALSE	256.535	30	65	111	64	2335	273.4	8.84	289.79	65	0	1	38508.6	26173.7	6268.4	13170.8	30564.7	11837.1	40634.6	30452.4	8656.2	54405.1	34941.6	11594	43658.8	23133.2	7172.2	1508.3	High	High	High	High	High	High	High	High	High	High	High	High	High	High	High
FALSE	High	Master Protein	P60842	Eukaryotic initiation factor 4A-I OS=Homo sapiens OX=9606 GN=EIF4A1 PE=1 SV=1	0	FALSE	256.08	64	34	152	18	406	46.1	5.48	509.7	34	0	23	111978	71996.9	9596.2	27281.2	59377.8	17271.8	87948.5	51360.5	12723.3	101566	56093.5	19095	98773.3	52853.7	16583.1	7574	High	High	High	High	High	High	High	High	High	High	High	High	High	High	High
FALSE	High	Master Protein	P26639	Threonine--tRNA ligase 1, cytoplasmic OS=Homo sapiens OX=9606 GN=TARS1 PE=1 SV=3	0	FALSE	255.976	61	46	138	43	723	83.4	6.67	383.29	46	0	5	69820	63959.7	9765.3	16512.4	42630.7	15811.4	52433.5	39238.9	12102.1	66794.6	44707.4	17070	72032.8	51905.6	10860.9	3589.9	High	High	High	High	High	High	High	High	High	High	High	High	High	High	High
FALSE	High	Master Protein	Q14974	Importin subunit beta-1 OS=Homo sapiens OX=9606 GN=KPNB1 PE=1 SV=2	0	FALSE	255.262	44	40	140	40	876	97.1	4.78	496.51	40	0	0	63585.4	57377.5	10723	20062.4	51093.5	17367.2	59933.6	49829.8	12921	73278.4	52848.1	19028.9	64220.3	51052.8	9602.5	2626.1	High	High	High	High	High	High	High	High	High	High	High	High	High	High	High
FALSE	High	Master Protein	P63104	14-3-3 protein zeta/delta OS=Homo sapiens OX=9606 GN=YWHAZ PE=1 SV=1	0	FALSE	255.069	80	29	159	21	245	27.7	4.79	525.25	29	0	11	57848.9	58662.4	34043.7	17593.2	49144.5	35776	50126.4	43496.2	26300.2	64180.7	50567.2	35903.1	62631.7	57437.6	30516.9	4521.1	High	High	High	High	High	High	High	High	High	High	High	High	High	High	High
FALSE	High	Master Protein	P55884	Eukaryotic translation initiation factor 3 subunit B OS=Homo sapiens OX=9606 GN=EIF3B PE=1 SV=3	0	FALSE	254.304	55	46	124	46	814	92.4	5	359.32	46	0	0	72456.4	43649.7	9307.7	18974.8	37141.9	16117.7	56279.4	31340.6	10781.3	75972.3	40629.8	17446.9	70621.9	33545.5	8902.6	2010.2	High	High	High	High	High	High	High	High	High	High	High	High	High	High	High
FALSE	High	Master Protein	Q8NC51	Plasminogen activator inhibitor 1 RNA-binding protein OS=Homo sapiens OX=9606 GN=SERBP1 PE=1 SV=2	0	FALSE	251.647	52	30	149	30	408	44.9	8.65	471.03	30	0	0	32554.1	34998.7	31603.7	13613.8	62764.7	57376.1	50658.5	61822.6	48014.6	70219.6	60700.3	50967	33495	31805.9	32617.9	1991.7	High	High	High	High	High	High	High	High	High	High	High	High	High	High	High
FALSE	High	Master Protein	H0YA96	Heterogeneous nuclear ribonucleoprotein D0 (Fragment) OS=Homo sapiens OX=9606 GN=HNRNPD PE=1 SV=1	0	FALSE	251.485	82	34	140	3	210	23.9	9.58	448.98	34	0	0	1379.8	1619	389.2	1268.3	3043.5	2416	3186	2738	1907.7	2286.5	1998.8	1048.9	1108.1	1208.7	289		High	High	High	High	High	High	High	High	High	High	High	High	High	High	High
FALSE	High	Master Protein	F5H2F4	C-1-tetrahydrofolate synthase, cytoplasmic OS=Homo sapiens OX=9606 GN=MTHFD1 PE=1 SV=2	0	FALSE	251.139	52	53	113	50	964	104.6	7.59	326.48	53	0	3	92664.1	30550.2	5766.4	19119.4	24130.3	12950.9	57263.2	22497.8	9835.1	77779	28639.9	14182.5	93556.9	29468.6	16282.9	8860.5	High	High	High	High	High	High	High	High	High	High	High	High	High	High	High
FALSE	High	Master Protein	P42166	Lamina-associated polypeptide 2, isoform alpha OS=Homo sapiens OX=9606 GN=TMPO PE=1 SV=2	0	FALSE	250.379	61	36	131	24	694	75.4	7.66	427.04	36	0	19	46209.5	26945	9920.1	18725.1	40011.8	25598.8	56354.7	36136.5	17964.5	86295.9	51062.3	34179.5	42374.6	26281.4	13306.8	977.7	High	High	High	High	High	High	High	High	High	High	High	High	High	High	High
FALSE	High	Master Protein	Q5T4S7	E3 ubiquitin-protein ligase UBR4 OS=Homo sapiens OX=9606 GN=UBR4 PE=1 SV=1	0	FALSE	250.061	15	70	110	70	5183	573.5	6.04	282.16	70	0	0	39738.3	33319.9	7705.3	10686.4	26626.3	12000.1	33838.7	25161.2	8993.6	45623.7	28213.4	12278.1	45500.6	31412.5	7583.5	1238.6	High	High	High	High	High	High	High	High	High	High	High	High	High	High	High
FALSE	High	Master Protein	Q8TCS8	Polyribonucleotide nucleotidyltransferase 1, mitochondrial OS=Homo sapiens OX=9606 GN=PNPT1 PE=1 SV=2	0	FALSE	250.043	59	47	124	47	783	85.9	7.77	392.13	47	0	0	37985.1	29431.6	7675.3	18441.1	41272.9	13528.7	78581.5	46259.8	8912.4	90840.1	49492.4	14614.3	39205	25073.6	6925.2	578.6	High	High	High	High	High	High	High	High	High	High	High	High	High	High	High
FALSE	High	Master Protein	A0A087WWU8	Tropomyosin alpha-3 chain OS=Homo sapiens OX=9606 GN=TPM3 PE=1 SV=1	0	FALSE	249.586	82	38	166	9	227	26.4	4.78	519.92	38	0	35	70248.8	69785.3	47690.5	18404.1	53425.8	44006.4	54989.8	46046.2	30822	76681.2	58563.8	45021.2	75431.5	65220	45637.6	5082.7	High	High	High	High	High	High	High	High	High	High	High	High	High	High	High
FALSE	High	Master Protein	P33176	Kinesin-1 heavy chain OS=Homo sapiens OX=9606 GN=KIF5B PE=1 SV=1	0	FALSE	248.333	56	49	101	39	963	109.6	6.51	335.46	49	0	12	41625.1	38988.2	5225.2	10921.7	18903.4	9052.9	35666.5	18536.7	6875.2	44815.7	22189.6	9619.7	44806.9	35922.1	6961.8	2324.4	High	High	High	High	High	High	High	High	High	High	High	High	High	High	High
FALSE	High	Master Protein	P53618	Coatomer subunit beta OS=Homo sapiens OX=9606 GN=COPB1 PE=1 SV=3	0	FALSE	248.234	53	46	112	46	953	107.1	6.05	368.25	46	0	0	42625.4	36195.4	6757.6	13541.4	34014.4	11396.7	42786.4	29253.8	7706.2	55589.9	41710.5	12899.6	47689.7	34179.2	6918.5	1722.9	High	High	High	High	High	High	High	High	High	High	High	High	High	High	High
FALSE	High	Master Protein	Q9BQ52	Zinc phosphodiesterase ELAC protein 2 OS=Homo sapiens OX=9606 GN=ELAC2 PE=1 SV=2	0	FALSE	248.08	58	40	103	40	826	92.2	7.9	356.23	40	0	0	28693.6	26468.3	14390.5	10512.6	25221.3	20382.7	34157.5	27862.4	17797.2	43149.8	30644.7	23503.7	29063	22906.7	13790.2	1231.2	High	High	High	High	High	High	High	High	High	High	High	High	High	High	High
FALSE	High	Master Protein	P49736	DNA replication licensing factor MCM2 OS=Homo sapiens OX=9606 GN=MCM2 PE=1 SV=4	0	FALSE	247.382	54	46	119	46	904	101.8	5.52	377.43	46	0	0	44967.4	42995.2	7112.6	13056.8	26448.1	12307.4	44559.4	25703.4	9360.2	51128.2	27849.4	13282.2	44936	34926.2	8987.9	3089	High	High	High	High	High	High	High	High	High	High	High	High	High	High	High
FALSE	High	Master Protein	P35232	Prohibitin 1 OS=Homo sapiens OX=9606 GN=PHB1 PE=1 SV=1	0	FALSE	245.794	86	30	163	30	272	29.8	5.76	554.69	30	0	0	35279	30255.2	15263.5	25468	61210.4	55330.7	70816.9	53072.6	34380.9	119316	88679.3	68329.1	33665.8	24779.7	11876	711.3	High	High	High	High	High	High	High	High	High	High	High	High	High	High	High
FALSE	High	Master Protein	J3KN16	Proteasome adapter and scaffold protein ECM29 OS=Homo sapiens OX=9606 GN=ECPAS PE=1 SV=1	0	FALSE	245.606	33	56	104	56	2017	223.6	8.75	314.46	56	0	0	53279.2	37382.9	6086.3	12701.3	25666.2	10641	37525.1	24517.2	7974.7	46690.5	27503.8	11477.3	57077	32588.2	6300.9	1079.6	High	High	High	High	High	High	High	High	High	High	High	High	High	High	High
FALSE	High	Master Protein	P30613	Pyruvate kinase PKLR OS=Homo sapiens OX=9606 GN=PKLR PE=1 SV=2	0	FALSE	245.56	70	37	121	35	574	61.8	7.74	410.44	37	0	0	43927.9	41131.5	21453.6	10919.9	28083.4	17051.8	31587.5	24261.8	12641.2	43245.4	29069	15655.8	50071	43997.3	28422.9	2640.3	High	High	High	High	High	High	High	High	High	High	High	High	High	High	High
FALSE	High	Master Protein	P42167	Lamina-associated polypeptide 2, isoforms beta/gamma OS=Homo sapiens OX=9606 GN=TMPO PE=1 SV=2	0	FALSE	244.921	68	32	135	8	454	50.6	9.38	442.03	32	0	12	19208.9	13658.6	5759	10405.6	27433.3	19908.2	30899.7	22871.4	13981.3	50736	38731.2	30152.1	19035.5	12201.1	7397.3	622.8	High	High	High	High	High	High	High	High	High	High	High	High	High	High	High
FALSE	High	Master Protein	P62937	Peptidyl-prolyl cis-trans isomerase A OS=Homo sapiens OX=9606 GN=PPIA PE=1 SV=2	0	FALSE	242.893	87	24	229	17	165	18	7.81	695.22	24	0	12	120642	107086	15238.8	29625.6	94829.2	27965	97296.7	80643.1	19511.5	135852	104609	30123.7	120626	95497.2	21500.2	7975.4	High	High	High	High	High	High	High	High	High	High	High	High	High	High	High
FALSE	High	Master Protein	P55084	Trifunctional enzyme subunit beta, mitochondrial OS=Homo sapiens OX=9606 GN=HADHB PE=1 SV=3	0	FALSE	241.432	72	35	125	35	474	51.3	9.41	411.67	35	0	0	49929.6	30989.1	7623.6	29198	41880.1	12068.3	116341	38044.8	8197.7	145441	49731	13184.5	53225.3	29177.8	9175.9	3028.4	High	High	High	High	High	High	High	High	High	High	High	High	High	High	High
FALSE	High	Master Protein	Q13085	Acetyl-CoA carboxylase 1 OS=Homo sapiens OX=9606 GN=ACACA PE=1 SV=2	0	FALSE	241.291	30	59	91	59	2346	265.4	6.37	254.71	59	0	0	46217.4	24906.1	5594.4	12993.3	21181.4	10796.7	37934.4	19952.8	8048	47594.7	23816.7	11652.5	46145.1	20336.5	6631.7	1897.2	High	High	High	High	High	High	High	High	High	High	High	High	High	High	High
FALSE	High	Master Protein	P60174	Triosephosphate isomerase OS=Homo sapiens OX=9606 GN=TPI1 PE=1 SV=4	0	FALSE	241.116	92	29	170	29	249	26.7	6.9	630.35	29	0	0	64107.2	60615.3	43243.7	17985.3	48781	39346	48369.3	41761.2	28859.7	68492.6	52828.2	39414.7	69845.1	58647.8	47632.9	4334	High	High	High	High	High	High	High	High	High	High	High	High	High	High	High
FALSE	High	Master Protein	P10515	Dihydrolipoyllysine-residue acetyltransferase component of pyruvate dehydrogenase complex, mitochondrial OS=Homo sapiens OX=9606 GN=DLAT PE=1 SV=3	0	FALSE	241.059	58	34	127	34	647	69	7.84	411.51	34	0	0	32683.5	27666.3	10901.2	17900.1	50889.4	27200.1	65158.1	57695.1	23221.1	79317.4	62147.8	29539.5	32656.5	24538.4	10056	1668.5	High	High	High	High	High	High	High	High	High	High	High	High	High	High	High
FALSE	High	Master Protein	P49792	E3 SUMO-protein ligase RanBP2 OS=Homo sapiens OX=9606 GN=RANBP2 PE=1 SV=2	0	FALSE	240.509	25	69	100	67	3224	358	6.2	248.52	69	0	2	44312.5	23776.9	6155.3	14096.4	25434.3	11873.2	39487.4	24422.6	8533.7	54459.8	30322.2	13844.6	43156.9	25012.6	7488.9	1454.1	High	High	High	High	High	High	High	High	High	High	High	High	High	High	High
FALSE	High	Master Protein	Q99541	Perilipin-2 OS=Homo sapiens OX=9606 GN=PLIN2 PE=1 SV=2	0	FALSE	240.473	73	31	103	31	437	48	6.8	360.68	31	0	0	27253.8	23372.4	11026.6	15777.7	43132	36006.4	43281.2	36715.5	26067.5	60404.7	44360	35216.5	23710.4	17184.3	8788.3	1139.9	High	High	High	High	High	High	High	High	High	High	High	High	High	High	High
FALSE	High	Master Protein	P63244	Receptor of activated protein C kinase 1 OS=Homo sapiens OX=9606 GN=RACK1 PE=1 SV=3	0	FALSE	240.279	94	28	133	28	317	35.1	7.69	444.41	28	0	0	55990.8	39923.5	7080.1	27648.7	36568.1	11935.1	100659	36810.7	8167.1	124746	40603.1	13116.1	50235.6	33555.4	9408.7	2714	High	High	High	High	High	High	High	High	High	High	High	High	High	High	High
FALSE	High	Master Protein	Q99460	26S proteasome non-ATPase regulatory subunit 1 OS=Homo sapiens OX=9606 GN=PSMD1 PE=1 SV=2	0	FALSE	239.774	48	42	119	42	953	105.8	5.39	392.02	42	0	0	59691.7	51194.8	13222.2	17192.5	34914.6	19915.7	45102.3	31712.2	14017.1	61919.2	38455.7	21299.3	60966.9	44890.8	12651.7	3274.1	High	High	High	High	High	High	High	High	High	High	High	High	High	High	High
FALSE	High	Master Protein	Q14157	Ubiquitin-associated protein 2-like OS=Homo sapiens OX=9606 GN=UBAP2L PE=1 SV=2	0	FALSE	239.373	43	33	103	33	1087	114.5	7.11	407.24	33	0	0	30456.3	28502	18103.2	10711	29548.1	28133.4	32051.8	27629.9	21178	36453.5	27895.2	23466.9	28800.5	24781	20209.2	1185.9	High	High	High	High	High	High	High	High	High	High	High	High	High	High	High
FALSE	High	Master Protein	P49790	Nuclear pore complex protein Nup153 OS=Homo sapiens OX=9606 GN=NUP153 PE=1 SV=2	0	FALSE	239.069	41	49	100	49	1475	153.8	8.73	295.13	49	0	0	29404.6	24538.2	10447.1	11840.7	34668.5	25293.1	36738.4	33022.1	19223.2	51957.1	38167.2	27012.5	28641.2	24886	12687.7	272.6	High	High	High	High	High	High	High	High	High	High	High	High	High	High	High
FALSE	High	Master Protein	P04350	Tubulin beta-4A chain OS=Homo sapiens OX=9606 GN=TUBB4A PE=1 SV=2	0	FALSE	238.342	75	29	207	3	444	49.6	4.88	635.02	29	0	2	2723.3	2194.5	594.9	652.8	1662.2	780.4	2021	1446	655.6	3143.6	1844	1046.2	3018.1	2081	681.7		High	High	High	High	High	High	High	High	High	High	High	High	High	High	High
FALSE	High	Master Protein	E9PLK3	Aminopeptidase OS=Homo sapiens OX=9606 GN=NPEPPS PE=1 SV=1	0	FALSE	237.97	52	46	137	46	915	102.9	5.6	421.28	46	0	0	72366.8	67492.5	13490.7	17473.6	45648.7	19713.1	52372.7	42618.3	13932.3	69004.8	48776.8	21080.1	76374	65419.1	17379.2	6288.1	High	High	High	High	High	High	High	High	High	High	High	High	High	High	High
FALSE	High	Master Protein	P20020	Plasma membrane calcium-transporting ATPase 1 OS=Homo sapiens OX=9606 GN=ATP2B1 PE=1 SV=4	0	FALSE	235.426	40	45	94	22	1220	134.6	5.91	312.7	45	0	29	28454.8	22531.3	7057.5	17946.9	34586.9	17130.2	64531.4	38061.6	12450.9	79513.3	41844.6	19055.3	29488.7	20237.5	7090.1	1347.8	High	High	High	High	High	High	High	High	High	High	High	High	High	High	High
FALSE	High	Master Protein	Q06830	Peroxiredoxin-1 OS=Homo sapiens OX=9606 GN=PRDX1 PE=1 SV=1	0	FALSE	234.675	80	23	162	19	199	22.1	8.13	524.56	23	0	4	80634.9	74647.7	15326.3	18159.5	59758.9	41386.4	56786.4	45781.3	25047.3	86085.5	67493.2	43039.1	78726.6	64131.7	19776.2	5533.9	High	High	High	High	High	High	High	High	High	High	High	High	High	High	High
FALSE	High	Master Protein	B7ZM99	Formate--tetrahydrofolate ligase OS=Homo sapiens OX=9606 GN=MTHFD1L PE=1 SV=1	0	FALSE	233.122	52	51	112	1	979	105.8	8.06	330.58	51	0	0	878.5	267.1	35.4	361.4	219	67.7	2087.9	217.7	3.4	1678.6	210.9	48.6	810.9	237.2	75.6		High	High	High	High	High	High	High	High	High	High	High	High	High	High	High
FALSE	High	Master Protein	A0A3B3IT92	DNA replication licensing factor MCM4 OS=Homo sapiens OX=9606 GN=MCM4 PE=1 SV=1	0	FALSE	233.11	56	45	92	43	904	100.7	6.95	296.56	45	0	2	49822.7	37447.7	4612.2	13184.5	17351.5	8116.1	41940.3	16388.5	6022.1	50549.4	19291.4	8244.9	47870.6	29604.7	5885.5	1030.6	High	High	High	High	High	High	High	High	High	High	High	High	High	High	High
FALSE	High	Master Protein	Q6UB35	Monofunctional C1-tetrahydrofolate synthase, mitochondrial OS=Homo sapiens OX=9606 GN=MTHFD1L PE=1 SV=1	0	FALSE	232.584	52	51	114	1	978	105.7	8.06	332.86	51	0	57	46507.6	19001.7	4771.7	20548.6	15886.6	7090.6	102039	16052.4	4593.6	94269	19242.6	8083.7	43385.4	15663.4	5391	979.5	High	High	High	High	High	High	High	High	High	High	High	High	High	High	High
FALSE	High	Master Protein	Q9P0L0	Vesicle-associated membrane protein-associated protein A OS=Homo sapiens OX=9606 GN=VAPA PE=1 SV=3	0	FALSE	231.943	79	31	158	29	249	27.9	8.62	482.6	31	0	3	39715.2	35228.2	14182.3	20404.7	59676.7	43385.6	65853.2	57757.5	28777.3	125395	96911.1	56275.2	41352.7	33071.4	14449.1	970.3	High	High	High	High	High	High	High	High	High	High	High	High	High	High	High
FALSE	High	Master Protein	A0A7I2V5Y7	Non-POU domain-containing octamer-binding protein OS=Homo sapiens OX=9606 GN=NONO PE=1 SV=1	0	FALSE	231.249	67	43	124	41	476	54.8	8.78	345.42	43	0	1	46240.3	20971.8	5164.3	28672.4	26358.9	10434.9	87732.1	23580.8	7356.4	159233	32260.7	10983.7	51819.5	20446.8	6187.2	1245.1	High	High	High	High	High	High	High	High	High	High	High	High	High	High	High
FALSE	High	Master Protein	Q9UQE7	Structural maintenance of chromosomes protein 3 OS=Homo sapiens OX=9606 GN=SMC3 PE=1 SV=2	0	FALSE	231.212	45	56	94	56	1217	141.5	7.18	268.26	56	0	0	34760.9	25454.8	5260.2	12251	30283.1	11271.9	38279.2	28215.9	8478.9	59495.5	37044.1	12079.1	37440.4	23164.2	5401.4	424.1	High	High	High	High	High	High	High	High	High	High	High	High	High	High	High
FALSE	High	Master Protein	O15031	Plexin-B2 OS=Homo sapiens OX=9606 GN=PLXNB2 PE=1 SV=3	0	FALSE	231.189	33	48	89	48	1838	205	6.24	297.59	48	0	0	23172.9	19240.9	6674.9	12787.6	32553.3	15562.4	43888.1	34622.9	12030.3	55034.3	39223.1	17982.6	24277	17606.5	6175.2	710.8	High	High	High	High	High	High	High	High	High	High	High	High	High	High	High
FALSE	High	Master Protein	Q13885	Tubulin beta-2A chain OS=Homo sapiens OX=9606 GN=TUBB2A PE=1 SV=1	0	FALSE	231.044	63	28	219	3	445	49.9	4.89	681.82	28	0	1	4706.1	3803	1146.6	1287.2	2547	1147.1	3335.8	2379.5	909	4915.5	3079	1424.3	4786.4	3411.1	1435.2	348.2	High	High	High	High	High	High	High	High	High	High	High	High	High	High	High
FALSE	High	Master Protein	P42765	3-ketoacyl-CoA thiolase, mitochondrial OS=Homo sapiens OX=9606 GN=ACAA2 PE=1 SV=2	0	FALSE	230.596	85	31	93	31	397	41.9	8.09	375.41	31	0	0	21723.5	17851	10145.1	10064.9	25658.4	20644	38566.6	31979	24338.2	46469.9	34324.2	27009.2	22795.8	17649.9	13538.2	1575.3	High	High	High	High	High	High	High	High	High	High	High	High	High	High	High
FALSE	High	Master Protein	P22314	Ubiquitin-like modifier-activating enzyme 1 OS=Homo sapiens OX=9606 GN=UBA1 PE=1 SV=3	0	FALSE	230.484	46	39	105	39	1058	117.8	5.76	348.7	39	0	0	62184.4	33501.2	7919	16298.5	25173.8	13662	43104.8	23702.9	11409.7	59254.7	28861.7	14582.1	66084.5	29559.9	21760.9	13041	High	High	High	High	High	High	High	High	High	High	High	High	High	High	High
FALSE	High	Master Protein	P12268	Inosine-5'-monophosphate dehydrogenase 2 OS=Homo sapiens OX=9606 GN=IMPDH2 PE=1 SV=2	0	FALSE	229.212	56	29	98	26	514	55.8	6.9	358.67	29	0	3	63360.7	35134.4	6960.7	17144.1	35169.4	14096.3	49737.5	28656.3	10796.7	68788.3	37619.5	15287.7	64131.4	26428.5	9861.7	3967.4	High	High	High	High	High	High	High	High	High	High	High	High	High	High	High
FALSE	High	Master Protein	P35658	Nuclear pore complex protein Nup214 OS=Homo sapiens OX=9606 GN=NUP214 PE=1 SV=2	0	FALSE	227.275	28	47	95	47	2090	213.5	7.47	297.99	47	0	0	43082.4	29690.2	6725.4	11595.2	28560.6	12780.2	36015.5	25540.8	9043.9	45493.5	29365.8	12997.2	40894.7	26574.6	7500.6	947.2	High	High	High	High	High	High	High	High	High	High	High	High	High	High	High
FALSE	High	Master Protein	A0A5H1ZRQ2	RNA helicase OS=Homo sapiens OX=9606 GN=DDX17 PE=1 SV=2	0	FALSE	227.237	52	43	115	34	731	80.4	8.37	328.64	43	0	9	38750.8	25705.7	6224.5	19545.4	32611.8	10358.6	59011.7	32398.7	7745.8	101868	40082.2	11108.2	43936.3	28123.4	6737.5	1354.6	High	High	High	High	High	High	High	High	High	High	High	High	High	High	High
FALSE	High	Master Protein	Q10567	AP-1 complex subunit beta-1 OS=Homo sapiens OX=9606 GN=AP1B1 PE=1 SV=3	0	FALSE	226.433	47	42	110	19	949	104.5	5.06	343.14	42	0	24	50511.8	44524.6	14497.9	17915.3	45950.5	25073.7	56063	43930.4	17368.8	69324.3	49279.1	28138.7	51661.5	40765.9	14724.9	1992.1	High	High	High	High	High	High	High	High	High	High	High	High	High	High	High
FALSE	High	Master Protein	A6NEM2	Host cell factor 1 OS=Homo sapiens OX=9606 GN=HCFC1 PE=1 SV=2	0	FALSE	226.401	25	43	116	2	2080	213.3	7.33	347.8	43	0	49	38665.8	32125.8	11088.4	13397.7	33251.4	18342.4	37984.3	30589.5	13734	50953.2	34395.3	18474.6	42112.4	28540.9	11090.4	1755.9	High	High	High	High	High	High	High	High	High	High	High	High	High	High	High
FALSE	High	Master Protein	Q9UJZ1	Stomatin-like protein 2, mitochondrial OS=Homo sapiens OX=9606 GN=STOML2 PE=1 SV=1	0	FALSE	226.345	68	30	127	30	356	38.5	7.39	399.73	30	0	0	24265.5	18862.6	8726.5	16469.2	36330	29319.4	53578.6	34946.2	23926.6	76624.7	46365.7	36266.5	24635.3	16954.4	8882.8	587.3	High	High	High	High	High	High	High	High	High	High	High	High	High	High	High
FALSE	High	Master Protein	Q13200	26S proteasome non-ATPase regulatory subunit 2 OS=Homo sapiens OX=9606 GN=PSMD2 PE=1 SV=3	0	FALSE	225.89	53	45	99	45	908	100.1	5.2	336.18	45	0	0	54528.2	48533.4	9789.1	12394.4	27029.5	13651.1	39418.1	24498.3	9914.9	51622.7	29751.9	14268.4	60288.4	42813.8	10807	3491.6	High	High	High	High	High	High	High	High	High	High	High	High	High	High	High
FALSE	High	Master Protein	P51610	Host cell factor 1 OS=Homo sapiens OX=9606 GN=HCFC1 PE=1 SV=2	0	FALSE	225.525	26	42	116	1	2035	208.6	7.46	353.1	42	0	0	398.7	363.6	83.4	124.3	350.6	171.6	399.2	359.7	95.7	865.8	685.9	188.4	356.1	254.9	53.9		High	High	High	High	High	High	High	High	High	High	High	High	High	High	High
FALSE	High	Master Protein	P23526	Adenosylhomocysteinase OS=Homo sapiens OX=9606 GN=AHCY PE=1 SV=4	0	FALSE	225.286	63	33	159	31	432	47.7	6.34	517.96	33	0	2	89778.6	89023.5	39435	21003.5	61980.2	22497.5	63197.4	52610.1	17863.8	83557.4	64421.1	22578.7	89395.9	77649.5	35822.4	5499.6	High	High	High	High	High	High	High	High	High	High	High	High	High	High	High
FALSE	High	Master Protein	O15067	Phosphoribosylformylglycinamidine synthase OS=Homo sapiens OX=9606 GN=PFAS PE=1 SV=4	0	FALSE	225.07	44	46	105	46	1338	144.6	5.76	320.4	46	0	0	54213.5	28107.9	6044.6	12365.4	21212	11074.8	38154.8	20299.9	8899.5	50666.6	23962.1	11819.4	54793.6	27821.2	8020.7	2363.7	High	High	High	High	High	High	High	High	High	High	High	High	High	High	High
FALSE	High	Master Protein	P14866	Heterogeneous nuclear ribonucleoprotein L OS=Homo sapiens OX=9606 GN=HNRNPL PE=1 SV=2	0	FALSE	225.068	53	29	140	28	589	64.1	8.22	405.37	29	0	1	43523.8	16035.4	5052.4	24178.8	24074.5	7798.9	80999.9	22162.7	5865.6	123858	34169.5	8011.6	42904.6	15374.8	5284.9	780.4	High	High	High	High	High	High	High	High	High	High	High	High	High	High	High
FALSE	High	Master Protein	Q14789	Golgin subfamily B member 1 OS=Homo sapiens OX=9606 GN=GOLGB1 PE=1 SV=2	0	FALSE	224.966	21	56	80	56	3259	375.8	5	215.23	56	0	0	18378.6	14056.1	5015.8	9579.9	19993.2	9303.3	30872.7	19177.9	6820	40029.1	23426.7	10708.5	19847.9	12961.1	5271	803.4	High	High	High	High	High	High	High	High	High	High	High	High	High	High	High
FALSE	High	Master Protein	Q8TEM1	Nuclear pore membrane glycoprotein 210 OS=Homo sapiens OX=9606 GN=NUP210 PE=1 SV=3	0	FALSE	224.746	27	45	123	45	1887	205	6.81	359.23	45	0	0	30898.4	24768.8	8105	20358.7	43490.8	13629.8	69868.9	48230.1	9937.3	89901.2	51175	15312	31729.2	21673.2	7052	929.6	High	High	High	High	High	High	High	High	High	High	High	High	High	High	High
FALSE	High	Master Protein	Q5T6W2	Heterogeneous nuclear ribonucleoprotein K (Fragment) OS=Homo sapiens OX=9606 GN=HNRNPK PE=1 SV=1	0	FALSE	224.418	64	32	193	1	379	41.8	5.59	624.77	32	0	0	753.6	609.7	279.1	309	803.8	459.7	995.4	797.6	343.8	1230.8	964.8	482.8	751.4	495	210.3		High	High	High	High	High	High	High	High	High	High	High	High	High	High	High
FALSE	High	Master Protein	Q9C0C2	182 kDa tankyrase-1-binding protein OS=Homo sapiens OX=9606 GN=TNKS1BP1 PE=1 SV=4	0	FALSE	224.328	36	47	83	34	1729	181.7	4.86	264.43	47	0	15	20392	18159.5	12598.3	6195.1	16246.7	14070.7	18883.8	14893.8	10067.7	24789.9	17785.9	13498.1	21347.5	16878.5	13734.4	529.7	High	High	High	High	High	High	High	High	High	High	High	High	High	High	High
FALSE	High	Master Protein	O95782	AP-2 complex subunit alpha-1 OS=Homo sapiens OX=9606 GN=AP2A1 PE=1 SV=3	0	FALSE	223.863	53	46	101	32	977	107.5	7.03	302.33	46	0	15	47318.8	38914.6	9437.4	17362.3	37939.4	15234.7	52729.4	38672.2	10659.3	61879.9	41867.6	16380.6	48918.6	36049.4	10014.7	1300.7	High	High	High	High	High	High	High	High	High	High	High	High	High	High	High
FALSE	High	Master Protein	P50454	Serpin H1 OS=Homo sapiens OX=9606 GN=SERPINH1 PE=1 SV=2	0	FALSE	223.303	63	28	108	28	418	46.4	8.69	374.96	28	0	0	32860.2	26461.7	6692.1	13099.6	36794.8	16056.4	52801.1	42711.6	16083.5	68725.9	48394.2	20484.2	34189.5	24914.8	7993.1	2285.5	High	High	High	High	High	High	High	High	High	High	High	High	High	High	High
FALSE	High	Master Protein	P05198	Eukaryotic translation initiation factor 2 subunit 1 OS=Homo sapiens OX=9606 GN=EIF2S1 PE=1 SV=3	0	FALSE	223.221	74	32	103	32	315	36.1	5.08	354.31	32	0	0	42231.7	35046.5	7930.7	16044.9	48773.2	15676.8	52794	46578.5	10158.2	72016.8	55547	17046.9	42630.3	32275	7510.5	990.5	High	High	High	High	High	High	High	High	High	High	High	High	High	High	High
FALSE	High	Master Protein	P12236	ADP/ATP translocase 3 OS=Homo sapiens OX=9606 GN=SLC25A6 PE=1 SV=4	0	FALSE	222.971	77	37	210	8	298	32.8	9.74	602.86	37	0	9	11851.2	10076.3	6102.1	9588.2	27149.5	28115.1	27707.4	23542.5	17486	40487.7	34134.8	31244.9	11660.4	8509.7	5281.7	435.6	High	High	High	High	High	High	High	High	High	High	High	High	High	High	High
FALSE	High	Master Protein	O75746	Calcium-binding mitochondrial carrier protein Aralar1 OS=Homo sapiens OX=9606 GN=SLC25A12 PE=1 SV=2	0	FALSE	222.789	65	41	109	30	678	74.7	8.38	362.45	41	0	0	15963	13299.1	7118.1	9455.4	26616.6	24361.7	29155.1	25392.9	17569.6	37927.8	28846.6	27818.5	15844.8	11581.7	6319.1	542.6	High	High	High	High	High	High	High	High	High	High	High	High	High	High	High
FALSE	High	Master Protein	Q9H583	HEAT repeat-containing protein 1 OS=Homo sapiens OX=9606 GN=HEATR1 PE=1 SV=3	0	FALSE	222.624	29	53	92	53	2144	242.2	6.54	274.12	53	0	0	33298.3	18369.3	5832.2	19823.6	30198.1	9943.1	73221	32151.9	7154.5	58096.7	34529.3	11495.8	29940	15668.5	6252.9	1085.4	High	High	High	High	High	High	High	High	High	High	High	High	High	High	High
FALSE	High	Master Protein	P42285	Exosome RNA helicase MTR4 OS=Homo sapiens OX=9606 GN=MTREX PE=1 SV=3	0	FALSE	222.247	49	48	103	48	1042	117.7	6.52	294.07	48	0	0	42303.2	41996.8	6125.8	14924.2	50149	11816.9	46719.8	46584.7	8122.3	61643.7	49338.6	12971.6	42440.9	35630.3	5739.9	574.1	High	High	High	High	High	High	High	High	High	High	High	High	High	High	High
FALSE	High	Master Protein	P18669	Phosphoglycerate mutase 1 OS=Homo sapiens OX=9606 GN=PGAM1 PE=1 SV=2	0	FALSE	221.657	80	25	138	25	254	28.8	7.18	524.57	25	0	0	56909.9	54884.7	41514.1	14924.7	39005.9	31525.2	41783.5	33528.2	18035.5	57138.7	40902.8	19509.2	58744.8	51788.7	51981.3	4879	High	High	High	High	High	High	High	High	High	High	High	High	High	High	High
FALSE	High	Master Protein	Q14683	Structural maintenance of chromosomes protein 1A OS=Homo sapiens OX=9606 GN=SMC1A PE=1 SV=2	0	FALSE	221.125	42	57	98	57	1233	143.1	7.64	278.94	57	0	0	39708.9	31288.5	6277	14318.1	36403.6	12791.2	43033.7	34078.5	9276.3	69249.8	46579.2	14299.8	39354.2	27319.6	6822.3	837.9	High	High	High	High	High	High	High	High	High	High	High	High	High	High	High
FALSE	High	Master Protein	Q15084	Protein disulfide-isomerase A6 OS=Homo sapiens OX=9606 GN=PDIA6 PE=1 SV=1	0	FALSE	220.628	65	28	109	28	440	48.1	5.08	413.94	28	0	0	25964.8	24991	9705.2	12702.8	39569.7	18736.4	49018.9	44939.4	19085.1	60219.5	52446.9	26486.8	27391.5	22990.1	10622.3	3170.6	High	High	High	High	High	High	High	High	High	High	High	High	High	High	High
FALSE	High	Master Protein	Q9ULH0	Kinase D-interacting substrate of 220 kDa OS=Homo sapiens OX=9606 GN=KIDINS220 PE=1 SV=3	0	FALSE	220.266	33	50	85	50	1771	196.4	6.62	257.29	50	0	0	21780.2	17225.9	6309.7	11681.6	24675.5	12098.6	38965.5	28301.4	9462.3	50280.6	30019.6	13403.6	22558.3	15088.7	7074.9	1248.5	High	High	High	High	High	High	High	High	High	High	High	High	High	High	High
FALSE	High	Master Protein	Q9Y265	RuvB-like 1 OS=Homo sapiens OX=9606 GN=RUVBL1 PE=1 SV=1	0	FALSE	220.248	75	31	122	31	456	50.2	6.42	444.53	31	0	0	48885.3	37993.2	25286.9	14653.4	34487.8	14743.6	39795	31172.7	11713.1	55923	37341.7	15273.7	51403.9	34878.6	22428.4	3138.2	High	High	High	High	High	High	High	High	High	High	High	High	High	High	High
FALSE	High	Master Protein	Q9ULW0	Targeting protein for Xklp2 OS=Homo sapiens OX=9606 GN=TPX2 PE=1 SV=2	0	FALSE	219.859	55	47	102	47	747	85.6	9.23	296.85	47	0	0	28231	22217.3	12171.9	13627	40795.9	34793.5	38345.7	34069.9	21537.3	60050.7	46348	41394.1	26932.3	20110.6	13421.3	902.6	High	High	High	High	High	High	High	High	High	High	High	High	High	High	High
FALSE	High	Master Protein	P61221	ATP-binding cassette sub-family E member 1 OS=Homo sapiens OX=9606 GN=ABCE1 PE=1 SV=1	0	FALSE	219.785	71	40	129	30	599	67.3	8.34	385.84	40	0	12	58623.8	55828	32503.7	18224.4	53964.9	19823.6	57631.1	47049.6	15174	77585.9	54760.3	19097.5	58894.9	48923.8	30831.4	1760.6	High	High	High	High	High	High	High	High	High	High	High	High	High	High	High
FALSE	High	Master Protein	P23921	Ribonucleoside-diphosphate reductase large subunit OS=Homo sapiens OX=9606 GN=RRM1 PE=1 SV=1	0	FALSE	219.635	58	40	111	40	792	90	7.15	353.52	40	0	0	56027.5	45413.6	10563.3	12425	31582	13735.4	37982.9	27703.8	10483.7	48949	31747.6	14127.6	53761.7	38857.9	12250.1	4592.7	High	High	High	High	High	High	High	High	High	High	High	High	High	High	High
FALSE	High	Master Protein	A0A7P0TA76	Fatty acid CoA ligase Acsl3 OS=Homo sapiens OX=9606 GN=ACSL3 PE=1 SV=1	0	FALSE	218.823	56	35	99	31	712	79.6	8.46	328.95	35	0	4	32252.8	17504.4	5237.3	27125.3	21654.8	9220	88385	20257.9	5893.1	117709	27054.2	10350.3	30987.8	15379.7	5345.4	911.9	High	High	High	High	High	High	High	High	High	High	High	High	High	High	High
FALSE	High	Master Protein	P33992	DNA replication licensing factor MCM5 OS=Homo sapiens OX=9606 GN=MCM5 PE=1 SV=5	0	FALSE	218.329	62	47	125	47	734	82.2	8.37	373.53	47	0	0	66836.8	51404.4	7691.8	19533.1	42504.7	13707.7	58923.8	38416.3	10407.2	72104.5	42943.1	14476.8	68076.1	43483.5	10821.1	3852.6	High	High	High	High	High	High	High	High	High	High	High	High	High	High	High
FALSE	High	Master Protein	P51149	Ras-related protein Rab-7a OS=Homo sapiens OX=9606 GN=RAB7A PE=1 SV=1	0	FALSE	218.205	86	24	124	24	207	23.5	6.7	358.79	24	0	0	28115.5	24857.3	11599.1	17928.1	46775	19241	55258.2	44593.8	14473.6	82685.2	53276.4	17935.7	28245.2	22798	11941.3	991	High	High	High	High	High	High	High	High	High	High	High	High	High	High	High
FALSE	High	Master Protein	P37802	Transgelin-2 OS=Homo sapiens OX=9606 GN=TAGLN2 PE=1 SV=3	0	FALSE	217.993	93	23	128	23	199	22.4	8.25	400.28	23	0	0	54813.3	51020.3	21909.5	13096.1	39305.8	22345.7	39025.8	34262.6	16658.3	53504.7	40276.5	23340.5	56679	47032.9	20382.5	3283.5	High	High	High	High	High	High	High	High	High	High	High	High	High	High	High
FALSE	High	Master Protein	E7EUU4	Eukaryotic translation initiation factor 4 gamma 1 OS=Homo sapiens OX=9606 GN=EIF4G1 PE=1 SV=1	0	FALSE	217.508	36	53	127	1	1560	171.5	5.31	354.96	53	0	0	3137.7	1256	127.3	711.7	985.4	360.8	2259.6	879.7	235.1	2531.6	837.3	237.9	2834.5	1295.5	166.1		High	High	High	High	High	High	High	High	High	High	High	High	High	High	High
FALSE	High	Master Protein	P31943	Heterogeneous nuclear ribonucleoprotein H OS=Homo sapiens OX=9606 GN=HNRNPH1 PE=1 SV=4	0	FALSE	217.212	64	32	129	14	449	49.2	6.3	410.94	32	0	21	39581.6	20642.6	4663.5	18873.5	32502.1	8653.4	63719.3	29973.5	6001.9	84969.3	37652.2	8798.4	36095	17278.2	6745.2	1977.6	High	High	High	High	High	High	High	High	High	High	High	High	High	High	High
FALSE	High	Master Protein	Q04637	Eukaryotic translation initiation factor 4 gamma 1 OS=Homo sapiens OX=9606 GN=EIF4G1 PE=1 SV=4	0	FALSE	216.957	35	53	127	1	1599	175.4	5.33	353.92	53	0	58	91156.5	42120.7	8658.9	23425.3	34580.1	18315.8	71220.2	32006.2	13266.8	81005.7	37584.9	19431.6	84002.4	37640.6	10390	2300.3	High	High	High	High	High	High	High	High	High	High	High	High	High	High	High
FALSE	High	Master Protein	P78347	General transcription factor II-I OS=Homo sapiens OX=9606 GN=GTF2I PE=1 SV=2	0	FALSE	216.911	46	49	113	49	998	112.3	6.39	305.04	49	0	0	56491.8	26009.9	7261.2	24911.6	29959.3	13694	85134	28739.4	10033.2	111013	35488.2	15316.7	60615.5	23165.9	8652	2289.1	High	High	High	High	High	High	High	High	High	High	High	High	High	High	High
FALSE	High	Master Protein	O43242	26S proteasome non-ATPase regulatory subunit 3 OS=Homo sapiens OX=9606 GN=PSMD3 PE=1 SV=2	0	FALSE	216.637	63	38	120	38	534	60.9	8.44	372.55	38	0	0	56166.7	49333.6	9311.7	14073.9	32367.3	14008.9	45733.8	28448.1	9989.2	62359.4	37657.6	14950.8	60269	44284.5	9347.5	2164.7	High	High	High	High	High	High	High	High	High	High	High	High	High	High	High
FALSE	High	Master Protein	Q9BXJ9	N-alpha-acetyltransferase 15, NatA auxiliary subunit OS=Homo sapiens OX=9606 GN=NAA15 PE=1 SV=1	0	FALSE	216.547	53	49	125	2	866	101.2	7.42	349.44	49	0	51	66577.3	60632.9	7882.5	17630.6	44146.6	14128.7	60437.4	43653	10740.1	66296.7	44255.8	14802.7	68508.1	52451.1	9676.9	2517.6	High	High	High	High	High	High	High	High	High	High	High	High	High	High	High
FALSE	High	Master Protein	Q92900	Regulator of nonsense transcripts 1 OS=Homo sapiens OX=9606 GN=UPF1 PE=1 SV=2	0	FALSE	216.19	47	46	97	46	1129	124.3	6.61	294.76	46	0	0	45367.8	31773	7006.7	13820	23726	11293.3	44615	23363.7	8810.1	53309.7	24802.9	11601.9	44538.6	28696.1	7646.7	1341.8	High	High	High	High	High	High	High	High	High	High	High	High	High	High	High
FALSE	High	Master Protein	Q01518	Adenylyl cyclase-associated protein 1 OS=Homo sapiens OX=9606 GN=CAP1 PE=1 SV=5	0	FALSE	215.443	54	33	129	33	475	51.9	8.06	416.82	33	0	0	59432.3	59266.5	12482.3	14973.4	44396.8	14658.8	42257.8	36978	11921.3	56327.1	43644.8	14576.6	65436.4	59526	12163.6	4750.7	High	High	High	High	High	High	High	High	High	High	High	High	High	High	High
FALSE	High	Master Protein	Q9P258	Protein RCC2 OS=Homo sapiens OX=9606 GN=RCC2 PE=1 SV=2	0	FALSE	214.574	70	38	118	38	522	56	8.78	403.84	38	0	0	53292.2	44715.7	5113.9	16553.4	47984.6	10390.6	56482.6	43655.3	7703	75172.1	50884.4	10645.2	56269.6	43668.2	6282.6	1485	High	High	High	High	High	High	High	High	High	High	High	High	High	High	High
FALSE	High	Master Protein	Q32P51	Heterogeneous nuclear ribonucleoprotein A1-like 2 OS=Homo sapiens OX=9606 GN=HNRNPA1L2 PE=2 SV=2	0	FALSE	214.088	48	27	196	1	320	34.2	9	643.92	27	0	0	460.2	509.9	182.7	219.4	732.4	303.7	761.9	781.4	260.1	629.9	590.3	198.1	485.2	523.2	196.4	66.5	High	High	High	High	High	High	High	High	High	High	High	High	High	High	High
FALSE	High	Master Protein	P46459	Vesicle-fusing ATPase OS=Homo sapiens OX=9606 GN=NSF PE=1 SV=3	0	FALSE	213.985	55	43	100	43	744	82.5	6.95	274.2	43	0	0	40207.3	21121	5712.2	22058.3	24708.1	11072.7	66997.4	23143.8	7621.7	93188.4	31352.3	12804.8	44159	20398.2	5883.1	959.2	High	High	High	High	High	High	High	High	High	High	High	High	High	High	High
FALSE	High	Master Protein	P48449	Lanosterol synthase OS=Homo sapiens OX=9606 GN=LSS PE=1 SV=1	0	FALSE	213.58	60	40	99	40	732	83.3	6.61	315.96	40	0	0	25106.9	20763.5	6857.2	15512.1	42335.9	13710.2	46330.2	39508.6	9276.7	60782.5	45781.4	13848.4	25624.2	18731.5	6910.9	1017.1	High	High	High	High	High	High	High	High	High	High	High	High	High	High	High
FALSE	High	Master Protein	Q9HAV4	Exportin-5 OS=Homo sapiens OX=9606 GN=XPO5 PE=1 SV=1	0	FALSE	213.531	41	43	105	43	1204	136.2	5.8	313.71	43	0	0	57107.6	40705.7	6081.6	12657.4	26102.5	10363.5	36946	24615.9	7509.7	44679	28116.2	11307.9	56439.7	32628.5	6611.1	2021	High	High	High	High	High	High	High	High	High	High	High	High	High	High	High
FALSE	High	Master Protein	P28838	Cytosol aminopeptidase OS=Homo sapiens OX=9606 GN=LAP3 PE=1 SV=3	0	FALSE	213.111	72	33	108	33	519	56.1	7.93	348.87	33	0	0	48152.9	28062.7	9609	16104.4	24419	12361.7	55953.1	25506.1	9600.5	68170.5	30924.1	13580.1	52295.3	34022.6	18046.6	4306	High	High	High	High	High	High	High	High	High	High	High	High	High	High	High
FALSE	High	Master Protein	Q15459	Splicing factor 3A subunit 1 OS=Homo sapiens OX=9606 GN=SF3A1 PE=1 SV=1	0	FALSE	212.985	43	36	92	36	793	88.8	5.22	292.36	36	0	0	38511.7	31386	6566.5	9367.7	25174.9	10398.9	26708	21292.7	7782	37332.8	27800.4	11746.1	39135.1	27486.3	6944.8	1293.1	High	High	High	High	High	High	High	High	High	High	High	High	High	High	High
FALSE	High	Master Protein	O60313	Dynamin-like 120 kDa protein, mitochondrial OS=Homo sapiens OX=9606 GN=OPA1 PE=1 SV=3	0	FALSE	212.742	49	46	99	35	960	111.6	7.87	280.84	46	0	13	28522	18087.6	5181.1	24290.7	24086.1	8368.4	79648.6	23300.7	5888.4	104133	28134.3	9759.6	29165.9	16899.9	5281.2	1025.4	High	High	High	High	High	High	High	High	High	High	High	High	High	High	High
FALSE	High	Master Protein	P49321	Nuclear autoantigenic sperm protein OS=Homo sapiens OX=9606 GN=NASP PE=1 SV=2	0	FALSE	212.076	44	28	94	28	788	85.2	4.3	356.95	28	0	0	40533.5	41647.4	23610	12109.9	31476.6	24826.8	32927.7	27991.4	17344.4	41811.2	30664.6	24349.2	46608.5	41431.5	21316.9	3819.8	High	High	High	High	High	High	High	High	High	High	High	High	High	High	High
FALSE	High	Master Protein	Q9Y230	RuvB-like 2 OS=Homo sapiens OX=9606 GN=RUVBL2 PE=1 SV=3	0	FALSE	211.805	72	37	106	37	463	51.1	5.64	353.55	37	0	0	54642.9	41323.7	24266	15389.1	37570.5	13815.2	45265.6	33082.3	10977.1	63695.2	40309.7	14098.1	56352.3	36711.2	22456.9	3382.5	High	High	High	High	High	High	High	High	High	High	High	High	High	High	High
FALSE	High	Master Protein	P26641	Elongation factor 1-gamma OS=Homo sapiens OX=9606 GN=EEF1G PE=1 SV=3	0	FALSE	211.673	47	28	151	28	437	50.1	6.67	473.55	28	0	0	100788	74806.6	8727.6	23579.3	60300.6	15562.8	76667.8	47625	11205.1	90867	53004.7	16148.8	86324.8	56955.9	16485.2	7689.4	High	High	High	High	High	High	High	High	High	High	High	High	High	High	High
FALSE	High	Master Protein	H0YAR2	Polyadenylate-binding protein OS=Homo sapiens OX=9606 GN=PABPC1 PE=1 SV=2	0	FALSE	211.459	56	37	138	25	599	66.6	9.28	408.02	37	0	20	62677.3	49211.7	9386.5	25853.2	71380.4	15666.7	85508.8	75194.4	10857.4	87803.7	67051.8	17516	57153.9	41510.1	11898	3639.6	High	High	High	High	High	High	High	High	High	High	High	High	High	High	High
FALSE	High	Master Protein	Q9Y277	Voltage-dependent anion-selective channel protein 3 OS=Homo sapiens OX=9606 GN=VDAC3 PE=1 SV=1	0	FALSE	211.101	72	24	123	23	283	30.6	8.66	448.65	24	0	0	27641.5	22616.9	12199.9	11555.9	29937	42117.4	37434	28498.8	23189	101021	79829.2	70833.1	25318.2	18589.3	11044	499.9	High	High	High	High	High	High	High	High	High	High	High	High	High	High	High
FALSE	High	Master Protein	P05141	ADP/ATP translocase 2 OS=Homo sapiens OX=9606 GN=SLC25A5 PE=1 SV=7	0	FALSE	210.726	69	37	227	12	298	32.8	9.69	640.59	37	0	34	45333.5	38428.4	19950.5	34307	110887	100868	105133	91581.8	68597.6	148383	122418	107522	44838.7	33894.3	19316.5	1516.9	High	High	High	High	High	High	High	High	High	High	High	High	High	High	High
FALSE	High	Master Protein	O14980	Exportin-1 OS=Homo sapiens OX=9606 GN=XPO1 PE=1 SV=1	0	FALSE	210.719	42	43	103	43	1071	123.3	6.06	319.12	43	0	0	56967	53743.1	5554.3	13149.4	32815.4	10893.8	38643.9	30250.6	8178.9	46202.1	32345	11319.9	62155.5	50162.8	7080.9	3002.3	High	High	High	High	High	High	High	High	High	High	High	High	High	High	High
FALSE	High	Master Protein	A0A0A0MSK5	Torsin-1A-interacting protein 1 OS=Homo sapiens OX=9606 GN=TOR1AIP1 PE=1 SV=1	0	FALSE	210.045	59	27	93	4	462	52.4	7.06	330.65	27	0	32	17535.5	15026.7	5417.3	11094.5	32439.7	16054.5	36736.1	31007.1	12256.5	54579.5	42662.5	19094.6	17722.4	13746.3	5349	724.8	High	High	High	High	High	High	High	High	High	High	High	High	High	High	High
FALSE	High	Master Protein	P23381	Tryptophan--tRNA ligase, cytoplasmic OS=Homo sapiens OX=9606 GN=WARS1 PE=1 SV=2	0	FALSE	209.7	74	38	104	38	471	53.1	6.23	344.97	38	0	0	43182.1	42144.4	27100.3	11899.4	35374.8	30727	35618.5	30517.4	21116.9	48161.3	36564.1	28820.1	46336.8	39622.7	25654.1	2538.9	High	High	High	High	High	High	High	High	High	High	High	High	High	High	High
FALSE	High	Master Protein	A0A0B4J1W3	N-alpha-acetyltransferase 15, NatA auxiliary subunit OS=Homo sapiens OX=9606 GN=NAA15 PE=1 SV=1	0	FALSE	209.313	53	48	119	1	865	101.1	7.42	329.34	48	0	0																	High	High	High	High	High	High	High	High	High	High	High	High	High	High	High
FALSE	High	Master Protein	P63010	AP-2 complex subunit beta OS=Homo sapiens OX=9606 GN=AP2B1 PE=1 SV=1	0	FALSE	209.246	44	41	108	18	937	104.5	5.38	331.77	41	0	0	20609.2	17913.3	3408.1	6842.7	16564.7	5752.5	19890.6	16133.2	3900.9	24455.1	17730.2	6643.3	19708.8	15384.2	3565.3	539.7	High	High	High	High	High	High	High	High	High	High	High	High	High	High	High
FALSE	High	Master Protein	P45880	Voltage-dependent anion-selective channel protein 2 OS=Homo sapiens OX=9606 GN=VDAC2 PE=1 SV=2	0	FALSE	208.538	74	22	157	22	294	31.5	7.56	568.46	22	0	0	31975	27313.9	14063.5	13403.6	34152.7	45496.7	42722.7	32941.2	26201.3	96664.7	72845.7	64718.7	27860.2	20695.2	11976.9	758.3	High	High	High	High	High	High	High	High	High	High	High	High	High	High	High
FALSE	High	Master Protein	Q14247	Src substrate cortactin OS=Homo sapiens OX=9606 GN=CTTN PE=1 SV=2	0	FALSE	208.527	63	38	117	38	550	61.5	5.4	343.36	38	0	0	39912.5	38497.9	27698.4	12829.7	36090.5	33699	35999.2	31930.6	23982.5	50666.4	37931.5	31182.3	42990.7	37066.4	33699.6	3187.2	High	High	High	High	High	High	High	High	High	High	High	High	High	High	High
FALSE	High	Master Protein	A0A6Q8KRG2	Golgin subfamily A member 2 OS=Homo sapiens OX=9606 GN=GOLGA2 PE=1 SV=1	0	FALSE	207.464	42	40	86	40	990	111.6	5	264.57	40	0	0	23959.4	16771.5	5524.8	16956.3	30275.5	14973.2	47151.3	27644	10296.4	66135.1	33045.8	16625.3	24770.9	15364.2	5480.2	882.4	High	High	High	High	High	High	High	High	High	High	High	High	High	High	High
FALSE	High	Master Protein	P07384	Calpain-1 catalytic subunit OS=Homo sapiens OX=9606 GN=CAPN1 PE=1 SV=1	0	FALSE	207.19	46	36	86	36	714	81.8	5.67	266.88	36	0	0	37914.1	34714.4	19922.9	12112.3	24790.9	17883	36788.1	25306.2	13063	51479.6	28429.8	15618.4	40801.9	30220.4	11413.5	2368.4	High	High	High	High	High	High	High	High	High	High	High	High	High	High	High
FALSE	High	Master Protein	Q9Y4E8	Ubiquitin carboxyl-terminal hydrolase 15 OS=Homo sapiens OX=9606 GN=USP15 PE=1 SV=3	0	FALSE	206.857	45	44	85	42	981	112.3	5.22	254.28	44	0	2	44445.5	38887.8	6690.8	11213.5	30166.7	12017.6	35515.6	27257.6	8340.7	47420.9	32779.8	13173.4	47919.5	34070.1	7411	2129.7	High	High	High	High	High	High	High	High	High	High	High	High	High	High	High
FALSE	High	Master Protein	A0A7I2V4F0	ATP-dependent RNA helicase DDX1 OS=Homo sapiens OX=9606 GN=DDX1 PE=1 SV=1	0	FALSE	206.552	57	38	99	38	734	81.7	7.33	304.57	38	0	0	45736.2	32037.2	5523.1	16199.7	28768.1	9985.8	49427.8	27097.6	6924.3	69537.4	34322.8	11021.2	47028.8	30381.4	5467.5	641.6	High	High	High	High	High	High	High	High	High	High	High	High	High	High	High
FALSE	High	Master Protein	Q9UMS4	Pre-mRNA-processing factor 19 OS=Homo sapiens OX=9606 GN=PRPF19 PE=1 SV=1	0	FALSE	205.098	65	28	105	28	504	55.1	6.61	358.54	28	0	0	27759.6	30898.1	13222	9187.3	43646.2	31644.5	29724	41572.2	21592.9	44002.1	43958.3	31101.1	30883.5	27314	11778.1	1450.3	High	High	High	High	High	High	High	High	High	High	High	High	High	High	High
FALSE	High	Master Protein	Q9Y678	Coatomer subunit gamma-1 OS=Homo sapiens OX=9606 GN=COPG1 PE=1 SV=1	0	FALSE	204.822	56	39	86	34	874	97.7	5.47	266.74	39	0	5	35057.4	29812.6	5885.7	11358.2	27898.8	10037	31633.3	24269.5	6808.3	42983.9	29482.8	10986.6	36355.4	26782.6	5384	694.1	High	High	High	High	High	High	High	High	High	High	High	High	High	High	High
FALSE	High	Master Protein	B4DY09	Interleukin enhancer-binding factor 2 OS=Homo sapiens OX=9606 GN=ILF2 PE=1 SV=1	0	FALSE	204.798	70	23	89	23	352	38.9	4.94	313.1	23	0	0	26419.5	18487.7	7201.8	11421	29732.1	13885.6	38320.5	29518.7	10995.3	49534.1	36967.9	18185	27090.5	17577.6	7362.8	1546.6	High	High	High	High	High	High	High	High	High	High	High	High	High	High	High
FALSE	High	Master Protein	A0A494C0R8	Clustered mitochondria protein homolog OS=Homo sapiens OX=9606 GN=CLUH PE=1 SV=1	0	FALSE	204.45	37	45	107	45	1348	150.4	6.11	318.71	45	0	0	50385.7	30660.2	5664.9	13031.9	22380.6	10532.6	39158.8	20426.8	7292.9	46972.3	23144	10934.3	46857.9	24334.9	7167	2366.7	High	High	High	High	High	High	High	High	High	High	High	High	High	High	High
FALSE	High	Master Protein	Q08378	Golgin subfamily A member 3 OS=Homo sapiens OX=9606 GN=GOLGA3 PE=1 SV=2	0	FALSE	204.22	34	41	70	41	1498	167.3	5.44	231.65	41	0	0	21112.5	18577.8	8087.7	7588.4	20048.2	14675.6	23055.4	18672.2	9900.3	31873.6	22368.5	13700	22601.2	16875.7	6985.5	912.2	High	High	High	High	High	High	High	High	High	High	High	High	High	High	High
FALSE	High	Master Protein	P38606	V-type proton ATPase catalytic subunit A OS=Homo sapiens OX=9606 GN=ATP6V1A PE=1 SV=2	0	FALSE	203.972	62	35	101	35	617	68.3	5.52	325.27	35	0	0	41091.6	33511.6	15098.5	12638.5	31856	22753.2	36925.1	28269.9	15699.6	52156	36787.4	25207	42300.2	31633.3	15148.1	1526.7	High	High	High	High	High	High	High	High	High	High	High	High	High	High	High
FALSE	High	Master Protein	B1AK88	F-actin-capping protein subunit beta OS=Homo sapiens OX=9606 GN=CAPZB PE=1 SV=1	0	FALSE	203.504	59	27	111	27	301	33.8	6.43	343.57	27	0	0	41350.2	38421.7	21413.7	12053.3	38684.8	28938.5	38296.1	32191.6	19246.2	56800.5	43000	30045.6	44774.6	37368.4	23268.9	2175.3	High	High	High	High	High	High	High	High	High	High	High	High	High	High	High
FALSE	High	Master Protein	P04083	Annexin A1 OS=Homo sapiens OX=9606 GN=ANXA1 PE=1 SV=2	0	FALSE	203.25	72	29	97	29	346	38.7	7.02	323.81	29	0	0	64713.1	50395.7	3542.6	10467.1	29930.3	8490.7	37515.8	24821.2	6163.2	53260	33010.8	8926.9	69284.7	42827.1	6689.9	2676.6	High	High	High	High	High	High	High	High	High	High	High	High	High	High	High
FALSE	High	Master Protein	P30084	Enoyl-CoA hydratase, mitochondrial OS=Homo sapiens OX=9606 GN=ECHS1 PE=1 SV=4	0	FALSE	202.925	75	29	109	29	290	31.4	8.07	361.6	29	0	0	33424.3	30358.5	5784.3	15346.9	43858.2	9511.3	69944.5	59554	7252.3	78506.8	59074.5	10180.9	37227.9	31532.7	6895.7	2079.6	High	High	High	High	High	High	High	High	High	High	High	High	High	High	High
FALSE	High	Master Protein	O75390	Citrate synthase, mitochondrial OS=Homo sapiens OX=9606 GN=CS PE=1 SV=2	0	FALSE	202.909	55	28	126	20	466	51.7	8.32	383.33	28	0	12	38636.3	31662	7391.9	17892.6	48637.1	14645	81549.1	64089.3	11006.5	85365.2	61566.9	17368.2	39955.6	29889.6	9843.5	3069.2	High	High	High	High	High	High	High	High	High	High	High	High	High	High	High
FALSE	High	Master Protein	O75694	Nuclear pore complex protein Nup155 OS=Homo sapiens OX=9606 GN=NUP155 PE=1 SV=1	0	FALSE	202.898	36	41	91	41	1391	155.1	6.16	279.98	41	0	0	30542.1	18836.9	4924.1	20031.9	18641.4	7957.3	70111.1	17951	5362.5	76945.1	21440	8624.5	28185.9	15377.7	5211.3	1083.4	High	High	High	High	High	High	High	High	High	High	High	High	High	High	High
FALSE	High	Master Protein	M0QZM1	Heterogeneous nuclear ribonucleoprotein M (Fragment) OS=Homo sapiens OX=9606 GN=HNRNPM PE=1 SV=1	0	FALSE	202.387	84	37	147	1	383	40	6.73	465.18	37	0	0	3153.4	1578.9	300.1	1397.5	2289.2	536.9	4094.1	1854.9	509.8	5915.4	2656.9	575.4	2780.8	1402.8	346.1	66.9	High	High	High	High	High	High	High	High	High	High	High	High	High	High	High
FALSE	High	Master Protein	P41252	Isoleucine--tRNA ligase, cytoplasmic OS=Homo sapiens OX=9606 GN=IARS1 PE=1 SV=2	0	FALSE	202.373	40	45	84	45	1262	144.4	6.15	242.01	45	0	0	50577.1	18179.4	5004.8	17442.3	17003.8	9163.7	49931.4	16219.4	6961.1	67653.3	19549.2	9747.9	58115.4	18196.6	6911.1	2165.9	High	High	High	High	High	High	High	High	High	High	High	High	High	High	High
FALSE	High	Master Protein	O94826	Mitochondrial import receptor subunit TOM70 OS=Homo sapiens OX=9606 GN=TOMM70 PE=1 SV=1	0	FALSE	201.694	59	34	100	34	608	67.4	7.12	332.02	34	0	0	29376.9	22326.8	5160.3	21464.7	45069.4	8688.5	73975.6	44870.9	5182.6	93639.8	50504	9430	30818.8	19692.7	5554.6	1191.3	High	High	High	High	High	High	High	High	High	High	High	High	High	High	High
FALSE	High	Master Protein	P12235	ADP/ATP translocase 1 OS=Homo sapiens OX=9606 GN=SLC25A4 PE=1 SV=4	0	FALSE	201.172	79	32	189	7	298	33	9.76	570.67	32	0	0	6130.9	4969.3	2694.6	3644.2	10833.5	10972.6	11433.8	10126	6314.4	16553	14267.3	13401.6	5867.4	4190.4	2250	189	High	High	High	High	High	High	High	High	High	High	High	High	High	High	High
FALSE	High	Master Protein	P30153	Serine/threonine-protein phosphatase 2A 65 kDa regulatory subunit A alpha isoform OS=Homo sapiens OX=9606 GN=PPP2R1A PE=1 SV=4	0	FALSE	200.037	59	38	118	31	589	65.3	5.11	378.19	38	0	7	57690.3	56328.2	11475.2	17156.3	45262.2	16755.3	49105	42724.7	13218.2	61244.6	47336.1	18229.7	61685.1	54186.3	11540.5	4161.7	High	High	High	High	High	High	High	High	High	High	High	High	High	High	High
FALSE	High	Master Protein	P62258	14-3-3 protein epsilon OS=Homo sapiens OX=9606 GN=YWHAE PE=1 SV=1	0	FALSE	199.678	81	28	174	25	255	29.2	4.74	591.34	28	0	0	56972	56109	41604.5	17631.6	51517.4	44534.8	55083.4	46718.8	33411.7	71433.8	54992.9	47006.3	63872.5	54273.7	39943.5	4958.1	High	High	High	High	High	High	High	High	High	High	High	High	High	High	High
FALSE	High	Master Protein	Q02790	Peptidyl-prolyl cis-trans isomerase FKBP4 OS=Homo sapiens OX=9606 GN=FKBP4 PE=1 SV=3	0	FALSE	199.338	75	34	118	33	459	51.8	5.43	362.3	34	0	1	63866.1	57061.8	11810.8	15020.5	42533.2	17236.7	45499.2	35843.4	12373.7	61623	44189.8	18575.3	64242.2	47178.7	14672.1	5580.6	High	High	High	High	High	High	High	High	High	High	High	High	High	High	High
FALSE	High	Master Protein	P67809	Y-box-binding protein 1 OS=Homo sapiens OX=9606 GN=YBX1 PE=1 SV=3	0	FALSE	199.235	57	18	94	11	324	35.9	9.88	314.91	18	0	0	9152.3	7374.5	1932.9	4038	12381.1	5121	19788.1	12632.7	4289.7	16076.9	11400.4	4955.7	9159.1	5939.4	1895.7	498.3	High	High	High	High	High	High	High	High	High	High	High	High	High	High	High
FALSE	High	Master Protein	Q8NBS9	Thioredoxin domain-containing protein 5 OS=Homo sapiens OX=9606 GN=TXNDC5 PE=1 SV=2	0	FALSE	199.053	54	31	129	30	432	47.6	5.97	397.5	31	0	0	32407.4	30266	15957.1	13834.3	44025	32405.8	54228.9	48108.5	31830	69007	54745.5	38933.1	33016.4	27679	16240.2	1972.4	High	High	High	High	High	High	High	High	High	High	High	High	High	High	High
FALSE	High	Master Protein	P52209	6-phosphogluconate dehydrogenase, decarboxylating OS=Homo sapiens OX=9606 GN=PGD PE=1 SV=3	0	FALSE	198.876	63	35	127	35	483	53.1	7.23	418.31	35	0	0	75711.6	75107.2	10706.8	15998.8	50555.6	16184.9	49810.7	42496	12575.4	67607.4	50330.1	17503.6	78071.8	66874.5	12167.6	5387.5	High	High	High	High	High	High	High	High	High	High	High	High	High	High	High
FALSE	High	Master Protein	A0AVT1	Ubiquitin-like modifier-activating enzyme 6 OS=Homo sapiens OX=9606 GN=UBA6 PE=1 SV=1	0	FALSE	198.851	43	41	93	41	1052	117.9	6.14	278.17	41	0	0	60594.8	45084	7070.4	12121.4	23516.5	11119.6	38617.2	21715.1	8392.7	50326.7	26743.5	12064.4	64986.8	41625.6	6769	1887.9	High	High	High	High	High	High	High	High	High	High	High	High	High	High	High
FALSE	High	Master Protein	P23634	Plasma membrane calcium-transporting ATPase 4 OS=Homo sapiens OX=9606 GN=ATP2B4 PE=1 SV=2	0	FALSE	198.653	34	40	82	19	1241	137.8	6.6	277.04	40	0	0	8304.9	7244.8	2228.9	4768.2	12531.5	5185.8	16694	14176.8	3787.3	23802.4	17061	6534	8687.1	6840.5	2173.5	299.7	High	High	High	High	High	High	High	High	High	High	High	High	High	High	High
FALSE	High	Master Protein	P15170	Eukaryotic peptide chain release factor GTP-binding subunit ERF3A OS=Homo sapiens OX=9606 GN=GSPT1 PE=1 SV=1	0	FALSE	198.44	63	35	101	14	499	55.7	5.62	319.75	35	0	26	52752.9	49377.9	9184.3	12032.8	37717.3	13600.4	40211	32369	10342.1	52533	37599.8	14301.8	52023.1	43552.8	11850.2	5158	High	High	High	High	High	High	High	High	High	High	High	High	High	High	High
FALSE	High	Master Protein	Q9BWD1	Acetyl-CoA acetyltransferase, cytosolic OS=Homo sapiens OX=9606 GN=ACAT2 PE=1 SV=2	0	FALSE	197.595	72	24	80	24	397	41.3	6.92	335.07	24	0	0	33341.2	31822	17844.2	9032.8	22641.5	14900.1	25476	20098.8	11185.8	35421.7	25677.2	14093.6	34677.5	29254.5	20852.9	2494.2	High	High	High	High	High	High	High	High	High	High	High	High	High	High	High
FALSE	High	Master Protein	P33993	DNA replication licensing factor MCM7 OS=Homo sapiens OX=9606 GN=MCM7 PE=1 SV=4	0	FALSE	197.275	61	39	92	39	719	81.3	6.46	304.34	39	0	0	57830.8	34625.5	5439.9	16553.7	21533	11061.4	50828.9	19491.4	8435.1	63168.3	24955.8	12264	54787.2	26667.4	8661.9	3087.5	High	High	High	High	High	High	High	High	High	High	High	High	High	High	High
FALSE	High	Master Protein	P13798	Acylamino-acid-releasing enzyme OS=Homo sapiens OX=9606 GN=APEH PE=1 SV=4	0	FALSE	196.505	51	29	81	29	732	81.2	5.48	283.23	29	0	0	30453.3	29619.8	20979.8	8178.4	21590.4	17667.5	23113.3	19414.9	12662.4	32409.5	24644.3	18679.2	32807.1	28343.7	22284.9	1733.9	High	High	High	High	High	High	High	High	High	High	High	High	High	High	High
FALSE	High	Master Protein	P55060	Exportin-2 OS=Homo sapiens OX=9606 GN=CSE1L PE=1 SV=3	0	FALSE	196.125	42	38	112	38	971	110.3	5.77	361.41	38	0	0	50409.8	48479.8	7025.4	14039.3	33286.8	11488.1	40544.3	32873.7	9516.4	48054.2	33816.8	11866	55864.5	46043.7	8567.8	3574.9	High	High	High	High	High	High	High	High	High	High	High	High	High	High	High
FALSE	High	Master Protein	Q8WUM4	Programmed cell death 6-interacting protein OS=Homo sapiens OX=9606 GN=PDCD6IP PE=1 SV=1	0	FALSE	196.003	52	48	116	48	868	96	6.52	332.39	48	0	0	70219.5	46637.9	7914	15407.4	36046.5	13782.8	49051.6	32627.5	11147.1	63047	37604.6	14836.1	73498.6	38830.4	12151.9	5614.8	High	High	High	High	High	High	High	High	High	High	High	High	High	High	High
FALSE	High	Master Protein	O95347	Structural maintenance of chromosomes protein 2 OS=Homo sapiens OX=9606 GN=SMC2 PE=1 SV=2	0	FALSE	195.584	42	51	73	51	1197	135.6	8.43	200.66	51	0	0	47324.5	22239.7	4644.6	12649.4	17297	8660.3	37810.5	16035.4	6784.8	53902.1	19877.2	9536.3	51544	20848.1	6668.5	2457.9	High	High	High	High	High	High	High	High	High	High	High	High	High	High	High
FALSE	High	Master Protein	Q9HD20	Endoplasmic reticulum transmembrane helix translocase OS=Homo sapiens OX=9606 GN=ATP13A1 PE=1 SV=2	0	FALSE	194.906	38	40	90	40	1204	132.9	8.13	279.44	40	0	0	30173.1	21203.6	5488	18796.5	24006.3	9434.5	57325	22722.4	6420	98513.2	31675.5	9814.7	29978.1	18593.3	5248.3	721.3	High	High	High	High	High	High	High	High	High	High	High	High	High	High	High
FALSE	High	Master Protein	Q7Z6Z7	E3 ubiquitin-protein ligase HUWE1 OS=Homo sapiens OX=9606 GN=HUWE1 PE=1 SV=3	0	FALSE	194.752	13	51	68	51	4374	481.6	5.22	199.47	51	0	0	21561.2	19840.7	5784.4	6296.8	16341.5	8795.3	19977.7	15489.7	6448.4	26330	17581.6	9320.1	24723.9	19389.9	4910.1	1045	High	High	High	High	High	High	High	High	High	High	High	High	High	High	High
FALSE	High	Master Protein	P09110	3-ketoacyl-CoA thiolase, peroxisomal OS=Homo sapiens OX=9606 GN=ACAA1 PE=1 SV=2	0	FALSE	194.7	72	23	60	23	424	44.3	8.44	258.14	23	0	0	12041.7	9758.4	4402.3	6423.7	17413.1	12480.2	21048.9	17191.5	10093.1	28257.1	20774.5	14628.4	11938.5	8675.5	4566.5	484.8	High	High	High	High	High	High	High	High	High	High	High	High	High	High	High
FALSE	High	Master Protein	A0A5F9ZHN7	Phosphatidylinositol-3-phosphatase SAC1 OS=Homo sapiens OX=9606 GN=SACM1L PE=1 SV=1	0	FALSE	194.549	56	33	117	33	609	69.4	7.12	344.99	33	0	0	29454.8	22679	5411.7	21581.6	51956.2	9807.2	74409.6	43183.3	6876.7	97194.7	58247.2	10082.9	29892	19989.7	5821.4	1376.6	High	High	High	High	High	High	High	High	High	High	High	High	High	High	High
FALSE	High	Master Protein	P43304	Glycerol-3-phosphate dehydrogenase, mitochondrial OS=Homo sapiens OX=9606 GN=GPD2 PE=1 SV=3	0	FALSE	194.053	54	39	93	39	727	80.8	7.69	272.53	39	0	0	21188.3	17459.9	8481.8	12662.8	33478.8	29229.9	37801.3	30964.5	21345.9	52199	38038	33482	21828.9	15800.1	8787.3	923.2	High	High	High	High	High	High	High	High	High	High	High	High	High	High	High
FALSE	High	Master Protein	P09972	Fructose-bisphosphate aldolase C OS=Homo sapiens OX=9606 GN=ALDOC PE=1 SV=2	0	FALSE	193.603	65	31	107	21	364	39.4	6.87	373.79	31	0	0	19483.1	17951.6	11520.8	6443.3	16737.3	12327.8	18295.2	15374.2	9093.1	24269.8	18110.9	12166.6	22575.9	19203.9	15324.6	1166.1	High	High	High	High	High	High	High	High	High	High	High	High	High	High	High
FALSE	High	Master Protein	Q8WXF1	Paraspeckle component 1 OS=Homo sapiens OX=9606 GN=PSPC1 PE=1 SV=1	0	FALSE	192.949	58	33	81	32	523	58.7	6.67	276.96	33	0	0	23931	19235.2	4530	11631.9	36445.4	10226.5	34652.2	30441.5	7448.1	56468.9	43915.3	12196.1	25291.4	17170.8	4390.6	765.2	High	High	High	High	High	High	High	High	High	High	High	High	High	High	High
FALSE	High	Master Protein	Q9HB71	Calcyclin-binding protein OS=Homo sapiens OX=9606 GN=CACYBP PE=1 SV=2	0	FALSE	192.679	75	21	93	21	228	26.2	8.25	314.02	21	0	0	44911.6	41630.7	7889.1	10030.7	33042.4	12110.9	33612.6	26890.8	8208.3	47029.4	34861.5	13039	46142.9	36288.6	9703	3819.2	High	High	High	High	High	High	High	High	High	High	High	High	High	High	High
FALSE	High	Master Protein	Q92621	Nuclear pore complex protein Nup205 OS=Homo sapiens OX=9606 GN=NUP205 PE=1 SV=3	0	FALSE	192.198	24	44	78	44	2012	227.8	6.19	223.81	44	0	0	28306	22505.5	4587.9	11951.4	29576.4	10021.3	38111.3	30034	7389	47201.6	33300.1	10412.6	25979.1	17321.2	4494.2	612	High	High	High	High	High	High	High	High	High	High	High	High	High	High	High
FALSE	High	Master Protein	A0A7I2V4L7	Polyadenylate-binding protein OS=Homo sapiens OX=9606 GN=PABPC4 PE=1 SV=1	0	FALSE	191.674	50	32	102	20	601	66.5	9.61	316.25	32	0	0	18738.5	12928.5	2594.8	7898.5	20275.1	4134.5	27224.1	21836.8	2950.8	29996.7	20844.3	4403	20122.1	12605.8	4275.5	730.5	High	High	High	High	High	High	High	High	High	High	High	High	High	High	High
FALSE	High	Master Protein	Q92896	Golgi apparatus protein 1 OS=Homo sapiens OX=9606 GN=GLG1 PE=1 SV=2	0	FALSE	191.626	37	43	81	43	1179	134.5	6.9	243.48	43	0	0	17867.4	16352.1	8714.2	10153.2	30328.9	24350.7	32029.9	27671.8	16678.3	40974.2	32496.4	24336.7	17269.2	12905	7320.6	1146.8	High	High	High	High	High	High	High	High	High	High	High	High	High	High	High
FALSE	High	Master Protein	Q15181	Inorganic pyrophosphatase OS=Homo sapiens OX=9606 GN=PPA1 PE=1 SV=2	0	FALSE	191.428	81	28	106	26	289	32.6	5.86	346.58	28	0	2	59474.6	59855.8	11575.8	13725	40010.7	14703.6	42527.1	34744.1	11328.5	56544.6	40829.2	16035.2	59494	51297.5	11471.2	3369.5	High	High	High	High	High	High	High	High	High	High	High	High	High	High	High
FALSE	High	Master Protein	O75083	WD repeat-containing protein 1 OS=Homo sapiens OX=9606 GN=WDR1 PE=1 SV=4	0	FALSE	191.123	68	36	92	36	606	66.2	6.65	302.04	36	0	0	56358.3	46620.6	5314.3	12806.1	36629	10007.8	42855.7	30701.1	7663.6	57249.5	37254.5	10500.2	57979.9	41888.2	8938.1	3973.4	High	High	High	High	High	High	High	High	High	High	High	High	High	High	High
FALSE	High	Master Protein	P16435	NADPH--cytochrome P450 reductase OS=Homo sapiens OX=9606 GN=POR PE=1 SV=2	0	FALSE	190.919	60	38	91	38	677	76.6	5.58	288.72	38	0	0	25151.3	18665.5	5240.2	15046.5	41141.1	10315.1	47483.8	39822.7	7001.6	73577.4	54330.6	11331.2	25254.3	18014.9	4973.9	479.3	High	High	High	High	High	High	High	High	High	High	High	High	High	High	High
FALSE	High	Master Protein	Q14126	Desmoglein-2 OS=Homo sapiens OX=9606 GN=DSG2 PE=1 SV=2	0	FALSE	190.86	41	36	74	36	1118	122.2	5.24	246.04	36	0	0	20477.1	16933.1	7965.2	9435.2	26036.3	20223.6	39745.6	31523.9	19053.8	42036.5	26909.3	19070.4	19339.3	13266.8	5663.5	477.5	High	High	High	High	High	High	High	High	High	High	High	High	High	High	High
FALSE	High	Master Protein	E9PK25	Cofilin, non-muscle isoform OS=Homo sapiens OX=9606 GN=CFL1 PE=1 SV=1	0	FALSE	190.819	71	25	138	19	204	22.7	8.34	452.42	25	0	7	77994.9	80287.4	46717.6	18178.5	53896.4	40586.3	52862	47575.5	28460.2	71178.2	56337.6	35438.8	82581.6	81577.3	43581.4	4869.5	High	High	High	High	High	High	High	High	High	High	High	High	High	High	High
FALSE	High	Master Protein	Q15020	Squamous cell carcinoma antigen recognized by T-cells 3 OS=Homo sapiens OX=9606 GN=SART3 PE=1 SV=1	0	FALSE	190.683	44	43	90	43	963	109.9	5.57	260.41	43	0	0	42911.6	32982.9	3904.7	13956.3	33525.9	7507.1	45491.5	32910	5274.8	56527.7	36762.4	7941.2	49595.1	33542.9	5058.6	1072.8	High	High	High	High	High	High	High	High	High	High	High	High	High	High	High
FALSE	High	Master Protein	Q9BT78	COP9 signalosome complex subunit 4 OS=Homo sapiens OX=9606 GN=COPS4 PE=1 SV=1	0	FALSE	190.28	83	31	89	31	406	46.2	5.83	302.94	31	0	0	39560.1	37640.3	12976.6	9681.1	28985.2	13669.3	32529.6	25987.3	9404.7	43149.5	30920.6	14510	42763.7	36573.9	11616.5	2193.4	High	High	High	High	High	High	High	High	High	High	High	High	High	High	High
FALSE	High	Master Protein	Q02127	Dihydroorotate dehydrogenase (quinone), mitochondrial OS=Homo sapiens OX=9606 GN=DHODH PE=1 SV=3	0	FALSE	190.273	73	27	78	27	395	42.8	9.67	286.49	27	0	0	14075.2	11946.7	6094.2	9024.4	26737.9	21980.1	27792.2	23467.4	16063.5	41717.5	32563.7	27658.3	14592.6	11063.5	6857.7	893.5	High	High	High	High	High	High	High	High	High	High	High	High	High	High	High
FALSE	High	Master Protein	J3KN66	Torsin-1A-interacting protein 1 OS=Homo sapiens OX=9606 GN=TOR1AIP1 PE=1 SV=1	0	FALSE	190.068	44	24	87	1	599	67.8	7.9	310.14	24	0	0	697.4	562.7	383.6	373.3	941.8	717	1141.4	1039.9	656.2	1382	1157.1	838.9	669.3	493.2	378.3	66.5	High	High	High	High	High	High	High	High	High	High	High	High	High	High	High
FALSE	High	Master Protein	P08575	Receptor-type tyrosine-protein phosphatase C OS=Homo sapiens OX=9606 GN=PTPRC PE=1 SV=3	0	FALSE	190.067	31	38	78	38	1306	147.4	6.15	232.44	38	0	0	19441.2	16210.8	6267.7	10124.7	31185	19004.7	37609.8	33111.1	14537.4	49630.5	40752.9	23489.4	20131.2	14994.7	5932.3	647.5	High	High	High	High	High	High	High	High	High	High	High	High	High	High	High
FALSE	High	Master Protein	P54577	Tyrosine--tRNA ligase, cytoplasmic OS=Homo sapiens OX=9606 GN=YARS1 PE=1 SV=4	0	FALSE	189.85	70	43	106	43	528	59.1	7.05	313.5	43	0	0	85706.4	34934.8	8034.3	19266.9	26929.9	13620.4	58209.5	24198.8	9835.7	78459.3	31798.2	14898.5	90904.4	31643.7	10960.3	3469	High	High	High	High	High	High	High	High	High	High	High	High	High	High	High
FALSE	High	Master Protein	P08240	Signal recognition particle receptor subunit alpha OS=Homo sapiens OX=9606 GN=SRPRA PE=1 SV=2	0	FALSE	189.485	58	37	89	37	638	69.8	8.95	281.2	37	0	0	26791.2	14982.6	5008.2	20789.1	21424.7	10127.7	62657.5	19484.3	6816.7	88385.8	27346	11618.2	26546.9	14052.5	5064.2	604.6	High	High	High	High	High	High	High	High	High	High	High	High	High	High	High
FALSE	High	Master Protein	Q96AG4	Leucine-rich repeat-containing protein 59 OS=Homo sapiens OX=9606 GN=LRRC59 PE=1 SV=1	0	FALSE	188.532	68	30	105	30	307	34.9	9.57	336.39	30	0	0	25353.2	19782.2	11533.6	19217.8	46519.9	41376	52593.8	41641.8	23152.8	89047.4	69024.3	45461.6	26552.4	19467.6	9652	500.9	High	High	High	High	High	High	High	High	High	High	High	High	High	High	High
FALSE	High	Master Protein	A5YKK6	CCR4-NOT transcription complex subunit 1 OS=Homo sapiens OX=9606 GN=CNOT1 PE=1 SV=2	0	FALSE	187.822	21	44	78	44	2376	266.8	7.11	223.53	44	0	0	37654.9	25785	4424.5	11507.6	23382	8546.7	34896.4	22668.4	6339.3	41510.1	25781.4	9430.9	39231.9	24275.4	4601.8	868.7	High	High	High	High	High	High	High	High	High	High	High	High	High	High	High
FALSE	High	Master Protein	A0A182DWF2	Thioredoxin-disulfide reductase OS=Homo sapiens OX=9606 GN=TXNRD2 PE=1 SV=1	0	FALSE	187.768	62	24	91	23	494	53.5	6.52	333.02	24	0	0	20349.9	16663.3	7583.7	8288.2	24793.5	21454.2	35199.3	30146.4	23427	42435.9	32038.8	26692.7	22499.2	17243.4	10780.4	1592.8	High	High	High	High	High	High	High	High	High	High	High	High	High	High	High
FALSE	High	Master Protein	O43615	Mitochondrial import inner membrane translocase subunit TIM44 OS=Homo sapiens OX=9606 GN=TIMM44 PE=1 SV=2	0	FALSE	187.641	62	33	83	33	452	51.3	8.32	274.36	33	0	0	31080.9	25325.4	5551.7	16146.9	42423.6	10742.6	70696	55169.1	7026.6	73156.7	48335.4	11636.5	32414.9	21532.4	5740.7	716.4	High	High	High	High	High	High	High	High	High	High	High	High	High	High	High
FALSE	High	Master Protein	P46060	Ran GTPase-activating protein 1 OS=Homo sapiens OX=9606 GN=RANGAP1 PE=1 SV=1	0	FALSE	187.553	50	30	84	30	587	63.5	4.68	271.55	30	0	0	38723.8	28564.4	6944.7	11823.5	26528.3	10569.5	31681.1	23545.8	8321.9	43865.9	29157.8	11859	37459.5	25393.1	7586.1	1976.8	High	High	High	High	High	High	High	High	High	High	High	High	High	High	High
FALSE	High	Master Protein	K7ELL7	Glucosidase 2 subunit beta OS=Homo sapiens OX=9606 GN=PRKCSH PE=1 SV=1	0	FALSE	187.207	45	31	116	31	535	60.2	4.41	377.06	31	0	0	29035.9	26821.3	13253.5	15320.4	53077.5	37697.9	60722.9	54961.4	33596.7	73601.9	62477.5	45438.8	30311.8	25321.1	12370.5	1931.8	High	High	High	High	High	High	High	High	High	High	High	High	High	High	High
FALSE	High	Master Protein	P41091	Eukaryotic translation initiation factor 2 subunit 3 OS=Homo sapiens OX=9606 GN=EIF2S3 PE=1 SV=3	0	FALSE	186.97	57	31	108	31	472	51.1	8.4	351.77	31	0	0	43746.5	36205.1	7920.6	17295.7	57010.1	19371.2	58909.8	53552.6	13198.6	78136	62712.8	20821.3	41255.6	32382	8629.9	2146.5	High	High	High	High	High	High	High	High	High	High	High	High	High	High	High
FALSE	High	Master Protein	O94874	E3 UFM1-protein ligase 1 OS=Homo sapiens OX=9606 GN=UFL1 PE=1 SV=2	0	FALSE	186.33	44	38	76	38	794	89.5	6.79	222.46	38	0	0	21523.7	12991.5	4353.1	17785.1	20154.2	6601.5	55556.2	18095.7	4436.8	68162.3	23111	7717.1	23269.7	11905.9	4295.1	602.1	High	High	High	High	High	High	High	High	High	High	High	High	High	High	High
FALSE	High	Master Protein	P30048	Thioredoxin-dependent peroxide reductase, mitochondrial OS=Homo sapiens OX=9606 GN=PRDX3 PE=1 SV=3	0	FALSE	186.298	59	16	106	16	256	27.7	7.78	388.22	16	0	0	25986.1	20986.7	9585.7	11673.8	36881.1	28804.1	56765.2	46106.6	29090.3	59598	48923.6	34334.8	26419.9	19749	10905.6	2216.5	High	High	High	High	High	High	High	High	High	High	High	High	High	High	High
FALSE	High	Master Protein	Q08J23	RNA cytosine C(5)-methyltransferase NSUN2 OS=Homo sapiens OX=9606 GN=NSUN2 PE=1 SV=2	0	FALSE	186.251	56	39	87	39	767	86.4	6.77	281.92	39	0	0	32626.6	29156.1	5433.5	10307	31111.6	10620.1	36653.9	30682.9	7290.5	42782.7	31164.2	10911.8	34431.3	24911.3	5459	1251.3	High	High	High	High	High	High	High	High	High	High	High	High	High	High	High
FALSE	High	Master Protein	D6REX3	Protein transport protein Sec31A OS=Homo sapiens OX=9606 GN=SEC31A PE=1 SV=1	0	FALSE	186.158	32	41	101	40	1251	136.1	6.98	301.3	41	0	0	49076.4	42636	7287	12591.9	32676.6	12233.4	37848.8	28971.4	9450.8	49581.9	34185.9	13354.3	52521.5	41140.3	9445.9	2108.8	High	High	High	High	High	High	High	High	High	High	High	High	High	High	High
FALSE	High	Master Protein	Q9BZZ5	Apoptosis inhibitor 5 OS=Homo sapiens OX=9606 GN=API5 PE=1 SV=3	0	FALSE	186.144	49	28	89	28	524	59	7.34	271.8	28	0	0	31562.9	29482.9	6892.2	14104.1	43494.7	10982.5	41235.8	37154.5	7522.5	55334.2	43230.7	11893.8	33048	27352	6695.1	1525.5	High	High	High	High	High	High	High	High	High	High	High	High	High	High	High
FALSE	High	Master Protein	Q99714	3-hydroxyacyl-CoA dehydrogenase type-2 OS=Homo sapiens OX=9606 GN=HSD17B10 PE=1 SV=3	0	FALSE	186.117	79	18	84	18	261	26.9	7.78	326.76	18	0	0	22052.8	17606.6	4815.4	11181.5	21236.5	7241.6	44338.6	25884.6	5391.2	52631	27405.1	8404.2	22486.4	15862.9	6068.8	1988	High	High	High	High	High	High	High	High	High	High	High	High	High	High	High
FALSE	High	Master Protein	Q99536	Synaptic vesicle membrane protein VAT-1 homolog OS=Homo sapiens OX=9606 GN=VAT1 PE=1 SV=2	0	FALSE	185.666	64	25	90	25	393	41.9	6.29	330.17	25	0	0	22506.7	20056.2	11049.4	12928.5	35911.2	26973.6	39390.7	32770.2	19967.5	49477.1	39130.3	26229.1	23064.6	18310	11393.1	1272.9	High	High	High	High	High	High	High	High	High	High	High	High	High	High	High
FALSE	High	Master Protein	E7EUI6	Integrin beta OS=Homo sapiens OX=9606 GN=ITGB1 PE=1 SV=2	0	FALSE	185.595	35	29	103	29	801	88.7	5.44	322.49	29	0	0	27349	22429.4	10561.7	17138	45672.8	30312.1	54833	45362.9	25386.2	67963.1	48647.3	33053.7	26249.5	20039.1	9715.8	822.5	High	High	High	High	High	High	High	High	High	High	High	High	High	High	High
FALSE	High	Master Protein	Q9UBT2	SUMO-activating enzyme subunit 2 OS=Homo sapiens OX=9606 GN=UBA2 PE=1 SV=2	0	FALSE	185.09	53	30	86	30	640	71.2	5.29	278.39	30	0	0	42155.5	40564.6	10482.2	10858	28344.3	14478.8	29883.8	24754.7	10732.1	40540.5	29610.8	15020	44996.8	39407	10253.8	3474.8	High	High	High	High	High	High	High	High	High	High	High	High	High	High	High
FALSE	High	Master Protein	Q6NUK1	Calcium-binding mitochondrial carrier protein SCaMC-1 OS=Homo sapiens OX=9606 GN=SLC25A24 PE=1 SV=2	0	FALSE	184.809	56	29	112	29	477	53.3	6.33	321.95	29	0	0	26250.7	23705.8	12157.2	15886.1	49441.4	38582.1	52136.7	47664.4	32594.9	76508.4	66235.1	46318.6	28539.6	22794.2	12451.7	765.4	High	High	High	High	High	High	High	High	High	High	High	High	High	High	High
FALSE	High	Master Protein	A0A0A0MRM9	Nucleolar and coiled-body phosphoprotein 1 (Fragment) OS=Homo sapiens OX=9606 GN=NOLC1 PE=1 SV=1	0	FALSE	184.742	39	38	150	37	708	74.6	9.47	389.29	38	0	1	55685.3	44105.1	21763.2	18912.7	73317.6	56189.8	68470.5	69440.6	43874.3	97066.1	74478.4	57291.9	56577.5	44935.3	23540.9	1447.3	High	High	High	High	High	High	High	High	High	High	High	High	High	High	High
FALSE	High	Master Protein	Q13616	Cullin-1 OS=Homo sapiens OX=9606 GN=CUL1 PE=1 SV=2	0	FALSE	184.611	47	35	77	35	776	89.6	8	227.68	35	0	0	31341.9	28772.3	16382.8	8181.5	24128.4	19547.4	26887.9	22616.1	13378.7	34369.8	24641.3	17836.3	34326.7	28351.6	15095.9	883.8	High	High	High	High	High	High	High	High	High	High	High	High	High	High	High
FALSE	High	Master Protein	Q32Q12	Nucleoside diphosphate kinase OS=Homo sapiens OX=9606 GN=NME1-NME2 PE=1 SV=1	0	FALSE	184.506	75	22	131	4	292	32.6	8.48	419.93	22	0	29	59407.8	58264	44967.2	15070.8	42329.1	38032	43873.1	38942.3	27742.3	59443.1	46832.8	38536.8	57213.6	48986.3	38345.6	4169.2	High	High	High	High	High	High	High	High	High	High	High	High	High	High	High
FALSE	High	Master Protein	Q96I24	Far upstream element-binding protein 3 OS=Homo sapiens OX=9606 GN=FUBP3 PE=1 SV=2	0	FALSE	184.227	69	38	97	29	572	61.6	8.38	295.23	38	0	0	21645.5	11622.1	3296.4	12482.8	21232	7054.6	37904.5	21411.9	5257.4	54685	26801.5	8226.2	20346.6	10711	3976.8	859.2	High	High	High	High	High	High	High	High	High	High	High	High	High	High	High
FALSE	High	Master Protein	O43143	ATP-dependent RNA helicase DHX15 OS=Homo sapiens OX=9606 GN=DHX15 PE=1 SV=2	0	FALSE	183.99	49	39	104	38	795	90.9	7.46	309.36	39	0	1	44714	46325.5	11033	9265.6	23779.7	10491.6	29773	23535.3	8698.2	39545.4	25727.9	11578.7	43621.4	40169	11947.6	2596.1	High	High	High	High	High	High	High	High	High	High	High	High	High	High	High
FALSE	High	Master Protein	Q16881	Thioredoxin reductase 1, cytoplasmic OS=Homo sapiens OX=9606 GN=TXNRD1 PE=1 SV=3	0	FALSE	183.914	53	29	90	28	649	70.9	7.39	334.39	29	0	2	35353.3	29133.4	10268.9	9659.3	25135.9	21144.8	29111.7	22401.8	15391.3	39691.7	26968.1	20455.5	34172.1	26444.9	17560.5	2976.2	High	High	High	High	High	High	High	High	High	High	High	High	High	High	High
FALSE	High	Master Protein	Q9NTJ3	Structural maintenance of chromosomes protein 4 OS=Homo sapiens OX=9606 GN=SMC4 PE=1 SV=2	0	FALSE	183.831	35	44	69	44	1288	147.1	6.79	191.79	44	0	0	40797.5	18713.1	3619.9	10980.8	14660.5	6570.4	31578.9	13872.8	4685.9	44480.4	16294	6682.8	42301.5	17135	3895.1	914	High	High	High	High	High	High	High	High	High	High	High	High	High	High	High
FALSE	High	Master Protein	A0A024R4E5	High density lipoprotein binding protein (Vigilin), isoform CRA_a OS=Homo sapiens OX=9606 GN=HDLBP PE=1 SV=1	0	FALSE	183.259	33	42	83	42	1268	141.4	6.87	252.68	42	0	0	52073.1	19687.3	4376.2	20233.6	17264.7	8048.3	61316.9	17390.7	5675.4	66132.3	20010.7	8806.4	46383.5	16570.4	5093.9	874.9	High	High	High	High	High	High	High	High	High	High	High	High	High	High	High
FALSE	High	Master Protein	Q8WVM8	Sec1 family domain-containing protein 1 OS=Homo sapiens OX=9606 GN=SCFD1 PE=1 SV=4	0	FALSE	182.818	54	29	66	29	642	72.3	6.27	229.23	29	0	0	19638.4	13774.9	3220.8	13736.7	25256.9	6013.5	39275.7	22996	4048.7	56347	28694.2	6730.7	20002.2	12121.2	3414.4	732.6	High	High	High	High	High	High	High	High	High	High	High	High	High	High	High
FALSE	High	Master Protein	P05783	Keratin, type I cytoskeletal 18 OS=Homo sapiens OX=9606 GN=KRT18 PE=1 SV=2	0	FALSE	182.732	64	30	96	29	430	48	5.45	305.5	30	0	0	25067.8	21945.1	7935.8	12045.5	31707.7	14914.5	33240	28713.8	11305.8	45867.7	39075.8	25054.5	24383.5	19907.4	12999.7	7069.4	High	High	High	High	High	High	High	High	High	High	High	High	High	High	High
FALSE	High	Master Protein	O00231	26S proteasome non-ATPase regulatory subunit 11 OS=Homo sapiens OX=9606 GN=PSMD11 PE=1 SV=3	0	FALSE	182.606	73	32	103	32	422	47.4	6.48	326.36	32	0	0	63362.9	49715.3	8016.7	14663.2	30057	12341.5	41829.3	25986.7	8547.8	55947.6	31790.6	13180.8	62577.1	44382.5	11353.9	4554.4	High	High	High	High	High	High	High	High	High	High	High	High	High	High	High
FALSE	High	Master Protein	P34931	Heat shock 70 kDa protein 1-like OS=Homo sapiens OX=9606 GN=HSPA1L PE=1 SV=2	0	FALSE	182.477	35	25	124	2	641	70.3	6.02	398.1	25	0	0	882.2	769	283.2	502.6	1587.2	771.2	1963.3	1915.9	959.9	2924.1	1986.7	963.1	778.3	551	199.6		High	High	High	High	High	High	High	High	High	High	High	High	High	High	High
FALSE	High	Master Protein	P08133	Annexin A6 OS=Homo sapiens OX=9606 GN=ANXA6 PE=1 SV=3	0	FALSE	182.071	61	42	89	42	673	75.8	5.6	273.2	42	0	0	55966.3	45753.7	7373.1	13689.5	32123.7	15500.3	39361.7	30841.3	10461.2	79712.2	51198.3	17454.7	56916.4	40735.1	6986.6	1215	High	High	High	High	High	High	High	High	High	High	High	High	High	High	High
FALSE	High	Master Protein	Q53FZ2	Acyl-coenzyme A synthetase ACSM3, mitochondrial OS=Homo sapiens OX=9606 GN=ACSM3 PE=1 SV=2	0	FALSE	181.995	54	33	85	33	586	66.1	9.04	226.78	33	0	0	31555.7	18511.4	4936.2	15099.9	17809.9	8189.2	69078	19089.7	5461.7	80281.5	22728.8	8955.9	39116.9	16581	5265.8	873.5	High	High	High	High	High	High	High	High	High	High	High	High	High	High	High
FALSE	High	Master Protein	B1AKY9	Sodium/potassium-transporting ATPase subunit alpha OS=Homo sapiens OX=9606 GN=ATP1A2 PE=1 SV=1	0	FALSE	181.979	21	23	102	1	1009	110.8	5.59	323.73	23	0	0	246.4	207.4	126.9	83.1	249.4	197.3	308.2	261.9	156.1	392	245	181.5	254.1	182.3	91.9		High	High	High	High	High	High	High	High	High	High	High	High	High	High	High
FALSE	High	Master Protein	P14923	Junction plakoglobin OS=Homo sapiens OX=9606 GN=JUP PE=1 SV=3	0	FALSE	181.782	55	33	68	28	745	81.7	6.14	205.37	33	0	5	16822.7	15500.5	7603.8	8168.7	19310.6	13756.3	26660.8	23417	12527.8	28505.3	24170.2	14180.7	15899.8	12712.2	6732.3	867.6	High	High	High	High	High	High	High	High	High	High	High	High	High	High	High
FALSE	High	Master Protein	Q86UE4	Protein LYRIC OS=Homo sapiens OX=9606 GN=MTDH PE=1 SV=2	0	FALSE	181.706	52	32	88	32	582	63.8	9.32	264.7	32	0	0	17213.7	14235.6	6563.4	9175.1	26674.3	22822.2	29513.4	26403.6	15813.7	48224	40144.1	32065.4	18938.5	15916.1	7364.9	407.8	High	High	High	High	High	High	High	High	High	High	High	High	High	High	High
FALSE	High	Master Protein	P10155	RNA-binding protein RO60 OS=Homo sapiens OX=9606 GN=RO60 PE=1 SV=2	0	FALSE	181.433	59	31	94	31	538	60.6	8.03	297.96	31	0	0	31083	29368.6	17625.6	11839.1	25660.7	18489.6	37933.7	26282.5	14188.8	43639.5	26986.4	17293.2	33002.1	26336.6	17020.1	2260.6	High	High	High	High	High	High	High	High	High	High	High	High	High	High	High
FALSE	High	Master Protein	Q96C36	Pyrroline-5-carboxylate reductase 2 OS=Homo sapiens OX=9606 GN=PYCR2 PE=1 SV=1	0	FALSE	181.288	64	22	106	21	320	33.6	7.77	370.97	22	0	2	29807	25015.1	11616.4	12202.7	33104.6	23012.3	51549.8	41583	23927.9	64792.2	44985.5	29239.1	30824.9	22921.4	11950.4	1016.1	High	High	High	High	High	High	High	High	High	High	High	High	High	High	High
FALSE	High	Master Protein	Q16698	2,4-dienoyl-CoA reductase [(3E)-enoyl-CoA-producing], mitochondrial OS=Homo sapiens OX=9606 GN=DECR1 PE=1 SV=1	0	FALSE	181.088	65	25	106	25	335	36	9.28	365.38	25	0	0	25075.2	23343.8	8410.6	11406.9	47017	19565.3	46433	60499.4	20786.1	66281.3	64957.3	27134.5	27703.5	25413.3	10056.4	1693.7	High	High	High	High	High	High	High	High	High	High	High	High	High	High	High
FALSE	High	Master Protein	P21281	V-type proton ATPase subunit B, brain isoform OS=Homo sapiens OX=9606 GN=ATP6V1B2 PE=1 SV=3	0	FALSE	181.072	62	28	93	28	511	56.5	5.81	321.44	28	0	0	33118.4	29252	11915.5	11047	28789.9	17863.1	32745.8	25421.3	13321.1	46611.3	32799.5	19956.3	34843.9	27042.3	13642.6	2145.6	High	High	High	High	High	High	High	High	High	High	High	High	High	High	High
FALSE	High	Master Protein	A0A2U3TZM0	DNA helicase OS=Homo sapiens OX=9606 GN=CHD4 PE=1 SV=1	0	FALSE	180.271	27	44	67	36	1902	216.7	6	205.4	44	0	8	29321.1	11315.6	3372.8	10909.4	12565.2	6432.4	36871.1	11976.1	4601.5	49232.7	14597.9	7178.1	31096.7	11539.4	3536.3	713.3	High	High	High	High	High	High	High	High	High	High	High	High	High	High	High
FALSE	High	Master Protein	P27348	14-3-3 protein theta OS=Homo sapiens OX=9606 GN=YWHAQ PE=1 SV=1	0	FALSE	179.499	64	22	108	15	245	27.7	4.78	363.51	22	0	0	26292	27696.7	5833.5	6559.3	20415.2	7440.6	20492.3	18153.8	5988.9	24723	20754.5	8093	29097	26560.9	5003.2	2165	High	High	High	High	High	High	High	High	High	High	High	High	High	High	High
FALSE	High	Master Protein	P48637	Glutathione synthetase OS=Homo sapiens OX=9606 GN=GSS PE=1 SV=1	0	FALSE	179.473	67	31	96	31	474	52.4	5.92	303.88	31	0	0	34954.2	32816.9	21202.4	10207.8	24511.6	17845.7	28215.3	22286.8	13402.1	38588.5	27056.6	18085.8	40187.6	34643.8	25546.6	3106.7	High	High	High	High	High	High	High	High	High	High	High	High	High	High	High
FALSE	High	Master Protein	Q8N1F7	Nuclear pore complex protein Nup93 OS=Homo sapiens OX=9606 GN=NUP93 PE=1 SV=2	0	FALSE	179.449	55	41	92	41	819	93.4	5.72	254.96	41	0	0	43755.8	28052.2	4595.1	15189.5	38535.6	9388	49112.2	36082.7	6409.6	68349.8	45528.9	11227.4	40461.3	21685.4	5951.9	1756.7	High	High	High	High	High	High	High	High	High	High	High	High	High	High	High
FALSE	High	Master Protein	P48634	Protein PRRC2A OS=Homo sapiens OX=9606 GN=PRRC2A PE=1 SV=3	0	FALSE	179.295	23	40	78	36	2157	228.7	9.45	225.14	40	0	0	11928.3	9404.1	4471.4	4800	12067.4	9592.7	15547.3	13276.2	8153.3	19758.8	14045.4	10173.5	13877.3	10881.8	5874.2	674.9	High	High	High	High	High	High	High	High	High	High	High	High	High	High	High
FALSE	High	Master Protein	Q05639	Elongation factor 1-alpha 2 OS=Homo sapiens OX=9606 GN=EEF1A2 PE=1 SV=1	0	FALSE	179.237	44	21	150	3	463	50.4	9.03	492.95	21	0	0	1922.3	1829.4	901.3	940.3	1606.2	1118.3	1839.6	1546.3	1013.7	2162	1606	1201.6	1992.4	1822.1	2636	1878.2	High	High	High	High	High	High	High	High	High	High	High	High	High	High	High
FALSE	High	Master Protein	Q9Y617	Phosphoserine aminotransferase OS=Homo sapiens OX=9606 GN=PSAT1 PE=1 SV=2	0	FALSE	179.108	64	22	91	22	370	40.4	7.66	283.51	22	0	0	34453.6	31495.2	20096.8	11133.8	23795.3	17840	26904	22057.4	13158.7	36769.4	26880.5	18870	33861.2	28497.2	20638.5	4175.7	High	High	High	High	High	High	High	High	High	High	High	High	High	High	High
FALSE	High	Master Protein	Q9BQG0	Myb-binding protein 1A OS=Homo sapiens OX=9606 GN=MYBBP1A PE=1 SV=2	0	FALSE	178.724	28	37	78	37	1328	148.8	9.28	223.39	37	0	0	28296.9	18322.7	4321.6	11057	19923.8	7690.9	33662.4	20469.9	6007.6	43454.9	22149.9	8772.4	33448.1	19633.1	4314.4	627.1	High	High	High	High	High	High	High	High	High	High	High	High	High	High	High
FALSE	High	Master Protein	P51991	Heterogeneous nuclear ribonucleoprotein A3 OS=Homo sapiens OX=9606 GN=HNRNPA3 PE=1 SV=2	0	FALSE	178.614	56	30	115	26	378	39.6	9.01	347.08	30	0	0	35934.2	23437.7	5499.4	18354	48090.9	10204.4	66259.5	44661.5	6795.2	101027	79747.3	11134.6	35373.9	21647.7	6356.9	1422.4	High	High	High	High	High	High	High	High	High	High	High	High	High	High	High
FALSE	High	Master Protein	P54819	Adenylate kinase 2, mitochondrial OS=Homo sapiens OX=9606 GN=AK2 PE=1 SV=2	0	FALSE	177.763	67	22	86	22	239	26.5	7.81	299.86	22	0	0	27486.8	25232.1	16132.8	12261.6	32986	21194	34257.5	29019.7	16187.5	54181	43126	26616.6	28698.3	23664.5	18073.7	2186.4	High	High	High	High	High	High	High	High	High	High	High	High	High	High	High
FALSE	High	Master Protein	Q16181	Septin-7 OS=Homo sapiens OX=9606 GN=SEPTIN7 PE=1 SV=2	0	FALSE	176.955	66	29	77	26	437	50.6	8.63	263.44	29	0	3	34854.5	34363.7	5889.5	9662.6	29026	10290.1	30199.4	24262.7	7744.4	42306.1	32412.4	10812.5	38650.2	33884.5	6977.4	2253.8	High	High	High	High	High	High	High	High	High	High	High	High	High	High	High
FALSE	High	Master Protein	P24539	ATP synthase F(0) complex subunit B1, mitochondrial OS=Homo sapiens OX=9606 GN=ATP5PB PE=1 SV=2	0	FALSE	176.929	50	22	93	22	256	28.9	9.36	308.42	22	0	0	22782.4	17636.4	8407.6	15439.5	39984.8	18089.3	54598.1	37854.7	15148.3	81606	49291.6	20001.9	23085.6	16591.4	9468.7	641.5	High	High	High	High	High	High	High	High	High	High	High	High	High	High	High
FALSE	High	Master Protein	A0A7P0Z497	Peptidyl-prolyl cis-trans isomerase OS=Homo sapiens OX=9606 GN=PPIB PE=1 SV=1	0	FALSE	176.715	85	26	140	25	181	20.2	9.17	372.16	26	0	1	48261.8	39761.1	9040	23363.6	73882.3	24211.7	85266.9	75320.3	23754.4	107305	88140.1	30392.4	41037.9	30765.8	10576.6	2806.5	High	High	High	High	High	High	High	High	High	High	High	High	High	High	High
FALSE	High	Master Protein	Q9Y3I0	RNA-splicing ligase RtcB homolog OS=Homo sapiens OX=9606 GN=RTCB PE=1 SV=1	0	FALSE	176.267	64	31	79	31	505	55.2	7.23	233.92	31	0	0	33497.8	24334.6	4474.7	12024.7	23797.8	8079.9	37001.2	21646.3	7619.1	50627.6	27306.6	8924.2	36041.1	23913.9	4193.5	732.6	High	High	High	High	High	High	High	High	High	High	High	High	High	High	High
FALSE	High	Master Protein	Q14254	Flotillin-2 OS=Homo sapiens OX=9606 GN=FLOT2 PE=1 SV=2	0	FALSE	176.135	70	32	88	32	428	47	5.25	290.92	32	0	0	21463.2	17423.2	7132.4	10326.3	28479.8	26493.9	33929.5	29463	19790.1	56463.7	37201	25033.2	24051.5	17417.1	8175.5	628.4	High	High	High	High	High	High	High	High	High	High	High	High	High	High	High
FALSE	High	Master Protein	Q93050	V-type proton ATPase 116 kDa subunit a 1 OS=Homo sapiens OX=9606 GN=ATP6V0A1 PE=1 SV=3	0	FALSE	176.059	34	29	98	27	837	96.4	6.43	309.52	29	0	2	18414	16703.4	9251.2	9886.3	29949.6	28826.9	31237	28122.3	19732.7	41482.2	32882.1	30783.9	19476.5	15582.2	8316.9	581.9	High	High	High	High	High	High	High	High	High	High	High	High	High	High	High
FALSE	High	Master Protein	P09211	Glutathione S-transferase P OS=Homo sapiens OX=9606 GN=GSTP1 PE=1 SV=2	0	FALSE	176.024	66	16	97	16	210	23.3	5.64	367.16	16	0	0	61011.2	50548.7	4413.1	10963.5	29024.9	8678.4	38140.2	24758.3	6766.8	52507	34313.5	9073.8	67722.8	52382.1	9351.3	4385	High	High	High	High	High	High	High	High	High	High	High	High	High	High	High
FALSE	High	Master Protein	Q7Z417	Nuclear fragile X mental retardation-interacting protein 2 OS=Homo sapiens OX=9606 GN=NUFIP2 PE=1 SV=1	0	FALSE	175.782	42	27	72	27	695	76.1	8.7	225.36	27	0	0	18324.5	16055.3	6657.2	8049.9	22349.9	15367.3	26184	21621.8	12452	34318.3	24326.6	16204.6	18294.6	15363.5	7607.2	588.3	High	High	High	High	High	High	High	High	High	High	High	High	High	High	High
FALSE	High	Master Protein	P61604	10 kDa heat shock protein, mitochondrial OS=Homo sapiens OX=9606 GN=HSPE1 PE=1 SV=2	0	FALSE	175.275	93	23	198	8	102	10.9	8.92	578.78	23	0	21	47379.4	40703.2	25304.2	20851	65115.8	53890.7	93919.5	79323	60536.2	108098	86677.6	70774.7	45904.5	36290.4	27436.5	3144.2	High	High	High	High	High	High	High	High	High	High	High	High	High	High	High
FALSE	High	Master Protein	F8VZX2	Poly(rC)-binding protein 2 OS=Homo sapiens OX=9606 GN=PCBP2 PE=1 SV=1	0	FALSE	175.088	88	21	101	2	321	33.8	8.24	364.4	21	0	0	1892.4	1172.7	223.6	977.2	1816.7	439.5	2736.5	1591	308.9	3813.7	2203.2	599.7	1499.8	828.1	282.6	66.9	High	High	High	High	High	High	High	High	High	High	High	High	High	High	High
FALSE	High	Master Protein	P52597	Heterogeneous nuclear ribonucleoprotein F OS=Homo sapiens OX=9606 GN=HNRNPF PE=1 SV=3	0	FALSE	175.054	71	25	86	21	415	45.6	5.58	314.97	25	0	0	24402.8	14764.3	2351.1	11596.8	23011.1	5424.6	38188.9	21193.2	3721.6	48418.8	26612.8	6046.9	23245.1	11754.9	3220.9	847.1	High	High	High	High	High	High	High	High	High	High	High	High	High	High	High
FALSE	High	Master Protein	A0A0C4DGA2	Enoyl-CoA delta isomerase 2 OS=Homo sapiens OX=9606 GN=ECI2 PE=1 SV=1	0	FALSE	175.047	57	20	67	20	364	40.2	8.76	220.22	20	0	0	16077.8	11697	3280.9	9434.5	22510.5	6387.1	34304.1	22876	4801.4	44147.3	27366.3	7569.8	15958.6	10683.9	3281.2	408.6	High	High	High	High	High	High	High	High	High	High	High	High	High	High	High
FALSE	High	Master Protein	Q13867	Bleomycin hydrolase OS=Homo sapiens OX=9606 GN=BLMH PE=1 SV=1	0	FALSE	175.008	68	28	79	28	455	52.5	6.27	266.31	28	0	0	30154.9	29369.3	23729	7018	20963.7	19740.4	20952.7	17814.9	13300	28931.8	22214.2	19131	30801.1	26555.7	24207.2	1612.1	High	High	High	High	High	High	High	High	High	High	High	High	High	High	High
FALSE	High	Master Protein	P53007	Tricarboxylate transport protein, mitochondrial OS=Homo sapiens OX=9606 GN=SLC25A1 PE=1 SV=2	0	FALSE	174.929	59	27	126	27	311	34	9.89	376.04	27	0	0	21107.4	17919.1	7497.3	14392.6	43527.5	38772.3	45767.5	38334.8	26254.9	67740.8	55980.8	45865.5	21756.9	16508.9	8804.1	1170	High	High	High	High	High	High	High	High	High	High	High	High	High	High	High
FALSE	High	Master Protein	Q8NE71	ATP-binding cassette sub-family F member 1 OS=Homo sapiens OX=9606 GN=ABCF1 PE=1 SV=2	0	FALSE	174.578	43	33	75	33	845	95.9	6.8	252.14	33	0	0	41794	16186.5	3563.3	17225.6	12858	7244	60259.3	12495.5	5282.9	79704.5	15801.5	7911.6	43848.4	16593.6	5583.8	1285.3	High	High	High	High	High	High	High	High	High	High	High	High	High	High	High
FALSE	High	Master Protein	Q9NPH2	Inositol-3-phosphate synthase 1 OS=Homo sapiens OX=9606 GN=ISYNA1 PE=1 SV=1	0	FALSE	174.432	54	25	97	25	558	61	5.76	328.81	25	0	0	41078.3	37645.5	25280.5	11584.1	30220.1	22251.6	34204.6	26673	15583.4	49368	34979.1	22081.4	46496.9	38588	28596.9	2220.8	High	High	High	High	High	High	High	High	High	High	High	High	High	High	High
FALSE	High	Master Protein	P54136	Arginine--tRNA ligase, cytoplasmic OS=Homo sapiens OX=9606 GN=RARS1 PE=1 SV=2	0	FALSE	174.282	64	38	85	38	660	75.3	6.68	266.34	38	0	0	51135.9	16901.3	3923	19235.1	15466.1	8050.7	51133.2	15421.7	6142.6	67917.8	18451.3	8991.8	56239.1	16909.7	5665.3	1945.1	High	High	High	High	High	High	High	High	High	High	High	High	High	High	High
FALSE	High	Master Protein	P00352	Aldehyde dehydrogenase 1A1 OS=Homo sapiens OX=9606 GN=ALDH1A1 PE=1 SV=2	0	FALSE	174.247	55	24	79	22	501	54.8	6.73	254.3	24	0	0	27028.6	24721.8	18946.2	10296.3	19972.4	16862.1	23635.7	18603.1	13471.1	30848.4	22095	17813.3	28414.9	25617.7	25662.3	4481.5	High	High	High	High	High	High	High	High	High	High	High	High	High	High	High
FALSE	High	Master Protein	Q6NUQ4	Transmembrane protein 214 OS=Homo sapiens OX=9606 GN=TMEM214 PE=1 SV=2	0	FALSE	173.9	45	31	82	31	689	77.1	9.14	233.65	31	0	0	18749.4	15046.4	3748.4	15526.7	26865.2	7151.8	46969.4	27039.9	4326.4	56685.4	28078.8	8031	18479.6	12563.5	3750.9	612.2	High	High	High	High	High	High	High	High	High	High	High	High	High	High	High
FALSE	High	Master Protein	P38919	Eukaryotic initiation factor 4A-III OS=Homo sapiens OX=9606 GN=EIF4A3 PE=1 SV=4	0	FALSE	173.688	55	30	92	26	411	46.8	6.73	280.59	30	0	0	31182.6	24027	5186.5	12197.3	29232.5	10670.9	47397.5	29635.9	7501.3	53533	27635.7	11332.7	30025	20738.9	5084.3	441	High	High	High	High	High	High	High	High	High	High	High	High	High	High	High
FALSE	High	Master Protein	Q00325	Phosphate carrier protein, mitochondrial OS=Homo sapiens OX=9606 GN=SLC25A3 PE=1 SV=2	0	FALSE	173.623	51	26	140	4	362	40.1	9.38	415.86	26	0	34	29855.8	24757.5	11675	23040.3	68510.1	68931	74190.6	62538.8	46346	109008	90745.2	88278.8	30246.9	22532.6	12251	1095.9	High	High	High	High	High	High	High	High	High	High	High	High	High	High	High
FALSE	High	Master Protein	P04264	Keratin, type II cytoskeletal 1 OS=Homo sapiens OX=9606 GN=KRT1 PE=1 SV=6	0	FALSE	173.228	48	32	95	27	644	66	8.12	283.45	32	0	2	17959.1	20395.4	6037.3	12729.2	19439.9	9455.2	23374.8	20486.4	11209.5	29646	40770.8	14018	22410.9	19145.3	9775.6	818.6	High	High	High	High	High	High	High	High	High	High	High	High	High	High	High
FALSE	High	Master Protein	P13612	Integrin alpha-4 OS=Homo sapiens OX=9606 GN=ITGA4 PE=1 SV=3	0	FALSE	172.937	32	31	79	31	1032	114.8	6.48	249.54	31	0	0	20495.7	17414.3	7859	10536	30931.7	21809.1	37442	31665.3	17369.9	51743.3	39778.3	27791.6	20161.3	15461.3	7855.3	1180.9	High	High	High	High	High	High	High	High	High	High	High	High	High	High	High
FALSE	High	Master Protein	A0A494C1L5	Lipopolysaccharide-responsive and beige-like anchor protein OS=Homo sapiens OX=9606 GN=LRBA PE=1 SV=1	0	FALSE	172.878	18	46	59	41	2852	317.6	5.57	170.49	46	0	7	23260.6	21369.4	4949.1	6311.2	16082.7	7218.6	19556.6	15715.8	5696	25534.4	17410.8	7701.4	26833.5	21134.2	5025.7	1124.1	High	High	High	High	High	High	High	High	High	High	High	High	High	High	High
FALSE	High	Master Protein	P35998	26S proteasome regulatory subunit 7 OS=Homo sapiens OX=9606 GN=PSMC2 PE=1 SV=3	0	FALSE	172.754	73	36	80	36	433	48.6	5.95	245.38	36	0	0	35509.8	29505.5	5599.5	9005.9	17550.7	8079	26791.3	15430.1	5640.3	38067	19575	8481.7	36246.8	26184.6	6622.3	1923.8	High	High	High	High	High	High	High	High	High	High	High	High	High	High	High
FALSE	High	Master Protein	E7EX17	Eukaryotic translation initiation factor 4B OS=Homo sapiens OX=9606 GN=EIF4B PE=1 SV=1	0	FALSE	172.44	57	45	120	45	616	69.7	5.67	302.75	45	0	0	34706.7	35405.9	23681.7	12303.4	32131.9	30806.4	35590	31147.2	23792.4	43646.9	32738	25137.1	34545.3	31120.4	21025.5	1550.2	High	High	High	High	High	High	High	High	High	High	High	High	High	High	High
FALSE	High	Master Protein	P52888	Thimet oligopeptidase OS=Homo sapiens OX=9606 GN=THOP1 PE=1 SV=2	0	FALSE	172	52	34	91	34	689	78.8	6.05	240.22	34	0	0	29092.4	28521.8	18388.6	8560.9	21108.7	16154.4	24386.9	19854	12078.3	30622.2	22073.7	15761.1	31538.4	27425.3	19877.3	1782.1	High	High	High	High	High	High	High	High	High	High	High	High	High	High	High
FALSE	High	Master Protein	Q15691	Microtubule-associated protein RP/EB family member 1 OS=Homo sapiens OX=9606 GN=MAPRE1 PE=1 SV=3	0	FALSE	171.493	66	22	83	19	268	30	5.14	284.1	22	0	3	42368.7	39214.5	6912.2	10896.4	33899.6	11067.8	34800.2	29832.5	8256	46060.5	35213	13010.4	41061.6	33039	7318.4	2806.6	High	High	High	High	High	High	High	High	High	High	High	High	High	High	High
FALSE	High	Master Protein	Q9Y266	Nuclear migration protein nudC OS=Homo sapiens OX=9606 GN=NUDC PE=1 SV=1	0	FALSE	171.397	61	32	107	32	331	38.2	5.38	325.35	32	0	0	57484	58820.1	9458.5	12759.7	40434.5	13514.4	39835	34364.5	9838.3	50597.2	39497.7	13702.1	62754.2	55249.6	9237	3691.8	High	High	High	High	High	High	High	High	High	High	High	High	High	High	High
FALSE	High	Master Protein	P19367	Hexokinase-1 OS=Homo sapiens OX=9606 GN=HK1 PE=1 SV=3	0	FALSE	171.329	47	42	83	40	917	102.4	6.8	230.84	42	0	2	41266.6	25124.2	5099.7	15584.9	30434.9	8918	42318.3	24517.2	6435.7	55937.3	28114.6	9049.2	40082.2	23681.9	6329.6	1835	High	High	High	High	High	High	High	High	High	High	High	High	High	High	High
FALSE	High	Master Protein	J3KN67	Tropomyosin alpha-3 chain OS=Homo sapiens OX=9606 GN=TPM3 PE=1 SV=1	0	FALSE	171.234	64	32	126	2	285	33.2	4.77	355.25	32	0	1	240.8	167	70.1	87.1	221.4	143.7	291.4	209.9	119.2	384.6	268.4	178.8	261.1	191.2	69.2		High	High	High	High	High	High	High	High	High	High	High	High	High	High	High
FALSE	High	Master Protein	Q14444	Caprin-1 OS=Homo sapiens OX=9606 GN=CAPRIN1 PE=1 SV=2	0	FALSE	171.211	36	27	86	27	709	78.3	5.25	268.81	27	0	0	26548.1	26981.1	19980	11205.7	34964.7	32425.7	37673.2	35878.1	27204.9	42993.9	33736.9	29420.8	24405.9	21863.4	16448.3	925.5	High	High	High	High	High	High	High	High	High	High	High	High	High	High	High
FALSE	High	Master Protein	Q96A33	PAT complex subunit CCDC47 OS=Homo sapiens OX=9606 GN=CCDC47 PE=1 SV=1	0	FALSE	171.18	46	28	77	28	483	55.8	4.87	253.34	28	0	0	24118.1	18877.2	6033.6	12677.4	33074.3	8723.6	41525.9	31585.4	5789	76022.9	54616.5	9546.9	23554	15758.4	5181.3	595.9	High	High	High	High	High	High	High	High	High	High	High	High	High	High	High
FALSE	High	Master Protein	B4DY08	Heterogeneous nuclear ribonucleoproteins C1/C2 OS=Homo sapiens OX=9606 GN=HNRNPC PE=1 SV=1	0	FALSE	171.037	64	26	109	2	288	32	8.72	303.8	26	0	32	30357.9	17553.4	5164.5	30465.1	45274.7	8644.6	95113.6	46280.7	6135	76163.5	55745.1	9841.5	29969.3	17160.3	5942.5	1024	High	High	High	High	High	High	High	High	High	High	High	High	High	High	High
FALSE	High	Master Protein	G3V0I5	NADH dehydrogenase [ubiquinone] flavoprotein 1, mitochondrial OS=Homo sapiens OX=9606 GN=NDUFV1 PE=1 SV=1	0	FALSE	170.32	72	28	88	28	457	50	8.21	297.17	28	0	0	20317.5	14989.2	4220.1	14846.1	41729.4	6981.8	47883.1	38274.2	4755.6	72906	50171.5	7788.3	23893.7	17334.4	4108.9	831.6	High	High	High	High	High	High	High	High	High	High	High	High	High	High	High
FALSE	High	Master Protein	F8VVM2	Phosphate carrier protein, mitochondrial OS=Homo sapiens OX=9606 GN=SLC25A3 PE=1 SV=1	0	FALSE	170.202	61	23	133	1	324	36.1	9.26	411.95	23	0	0	1096.3	817.2	408.1	1223.4	2333.1	3293.9	3148.9	2269.5	1624.6	7591.3	4469	5001.4	1001.3	746.7	407.4	67.6	High	High	High	High	High	High	High	High	High	High	High	High	High	High	High
FALSE	High	Master Protein	P25786	Proteasome subunit alpha type-1 OS=Homo sapiens OX=9606 GN=PSMA1 PE=1 SV=1	0	FALSE	169.983	87	25	90	25	263	29.5	6.61	301.39	25	0	0	30652.3	28522.7	19861.5	9288.9	24941.6	20865.3	25197.5	21280.6	14842.9	34896.9	26302.2	20399.9	31559	26622.9	21411.4	2391.8	High	High	High	High	High	High	High	High	High	High	High	High	High	High	High
FALSE	High	Master Protein	O43175	D-3-phosphoglycerate dehydrogenase OS=Homo sapiens OX=9606 GN=PHGDH PE=1 SV=4	0	FALSE	169.696	53	27	69	27	533	56.6	6.71	241.01	27	0	0	33839.3	29658.6	11155.6	9319.1	20300	9446.2	27088.1	17968.3	6807	37073.4	21501.1	9832.4	38867.4	29864.6	13528.9	3608.9	High	High	High	High	High	High	High	High	High	High	High	High	High	High	High
FALSE	High	Master Protein	Q03252	Lamin-B2 OS=Homo sapiens OX=9606 GN=LMNB2 PE=1 SV=4	0	FALSE	169.509	57	44	100	38	620	69.9	5.59	281.34	44	0	0	16873.1	14477.7	5247.3	8592.7	41719.9	17844.4	24559.5	32917.2	11517.5	39687.9	56441.6	24608.4	16876.2	16306.4	5523.4	546.2	High	High	High	High	High	High	High	High	High	High	High	High	High	High	High
FALSE	High	Master Protein	Q13428	Treacle protein OS=Homo sapiens OX=9606 GN=TCOF1 PE=1 SV=3	0	FALSE	169.459	27	41	83	9	1488	152	9.04	240.04	41	0	34	30484	23701.8	11841.3	9204.9	26380.2	18938.8	26704.4	21931	14155	38107.5	26136.8	16184.3	35358.3	29049.9	15288.1	1360.8	High	High	High	High	High	High	High	High	High	High	High	High	High	High	High
FALSE	High	Master Protein	Q9Y4W6	AFG3-like protein 2 OS=Homo sapiens OX=9606 GN=AFG3L2 PE=1 SV=2	0	FALSE	169.388	44	40	88	40	797	88.5	8.66	251.01	40	0	0	34653.7	18991.1	5187.7	30992.4	23223.2	8390.7	93734.1	21683.4	5502.7	132574	30303.8	8754.4	37958.5	18282.4	5411.9	743.3	High	High	High	High	High	High	High	High	High	High	High	High	High	High	High
FALSE	High	Master Protein	O43776	Asparagine--tRNA ligase, cytoplasmic OS=Homo sapiens OX=9606 GN=NARS1 PE=1 SV=1	0	FALSE	169.307	53	27	81	27	548	62.9	6.25	243.97	27	0	0	32299.7	29886.9	4976.4	11203.5	26148.9	7413.1	35356.5	26019.8	5530.3	41780.7	25205.9	7685.5	33482.6	27494.3	6589.3	2626.1	High	High	High	High	High	High	High	High	High	High	High	High	High	High	High
FALSE	High	Master Protein	O43290	U4/U6.U5 tri-snRNP-associated protein 1 OS=Homo sapiens OX=9606 GN=SART1 PE=1 SV=1	0	FALSE	168.93	44	28	61	28	800	90.2	6.13	205.07	28	0	0	14736	11280	4865.3	6133.7	17036.4	13254.2	19393.5	16975.7	10153.5	32050.3	24134.4	17624.2	17087.6	12932.6	6435.3	210.8	High	High	High	High	High	High	High	High	High	High	High	High	High	High	High
FALSE	High	Master Protein	P12277	Creatine kinase B-type OS=Homo sapiens OX=9606 GN=CKB PE=1 SV=1	0	FALSE	168.513	71	22	77	22	381	42.6	5.59	268.32	22	0	0	50427.4	27707.1	3806.1	9780.4	16461.2	6181.4	29482.6	14496.9	5184.8	41994.6	18220.1	6676.2	51988.9	23766.1	9800.3	5942.5	High	High	High	High	High	High	High	High	High	High	High	High	High	High	High
FALSE	High	Master Protein	P49591	Serine--tRNA ligase, cytoplasmic OS=Homo sapiens OX=9606 GN=SARS1 PE=1 SV=3	0	FALSE	168.452	62	30	82	30	514	58.7	6.43	261.72	30	0	0	41052.4	38451.2	7658.6	12808.4	31747.9	12392.5	36857.7	30117.1	10072.5	48830.4	33896.3	13024.7	46323.5	38340.3	8322.6	2088.9	High	High	High	High	High	High	High	High	High	High	High	High	High	High	High
FALSE	High	Master Protein	P31946	14-3-3 protein beta/alpha OS=Homo sapiens OX=9606 GN=YWHAB PE=1 SV=3	0	FALSE	168.446	57	21	109	10	246	28.1	4.83	372.84	21	0	0	12623.9	13751.5	5108.7	3802.8	12134	6337	11512.4	10321.9	5316.4	14290.7	12011.1	7001.5	14105.8	12995.2	3344.7	1258.7	High	High	High	High	High	High	High	High	High	High	High	High	High	High	High
FALSE	High	Master Protein	P26196	Probable ATP-dependent RNA helicase DDX6 OS=Homo sapiens OX=9606 GN=DDX6 PE=1 SV=2	0	FALSE	168.254	65	27	75	27	483	54.4	8.66	242.26	27	0	0	25808.4	20604.5	3267.1	8805.2	23121	6360	29473.7	22374.8	4756.5	36633.1	24355.7	6886.1	26674.3	20107.9	3562.5	892.9	High	High	High	High	High	High	High	High	High	High	High	High	High	High	High
FALSE	High	Master Protein	Q9Y295	Developmentally-regulated GTP-binding protein 1 OS=Homo sapiens OX=9606 GN=DRG1 PE=1 SV=1	0	FALSE	168.119	63	23	70	21	367	40.5	8.9	224.64	23	0	2	21435.6	19410.3	4137.5	8315.3	25103.4	5685.7	26925.9	23919.1	4211.9	32716.6	26716.2	6301.7	22478.4	17877.2	4109.3	643.8	High	High	High	High	High	High	High	High	High	High	High	High	High	High	High
FALSE	High	Master Protein	P32322	Pyrroline-5-carboxylate reductase 1, mitochondrial OS=Homo sapiens OX=9606 GN=PYCR1 PE=1 SV=2	0	FALSE	168.091	63	20	97	19	319	33.3	7.61	388.94	20	0	0	20983.7	17773.8	9135.2	8764	24547.5	18774.6	36589.1	30264.1	19420.4	44925.2	31721.7	23343.2	22212.1	17129.5	10420.8	1313.6	High	High	High	High	High	High	High	High	High	High	High	High	High	High	High
FALSE	High	Master Protein	P43686	26S proteasome regulatory subunit 6B OS=Homo sapiens OX=9606 GN=PSMC4 PE=1 SV=2	0	FALSE	167.148	59	28	88	27	418	47.3	5.21	275.08	28	0	0	42154.4	33449	6164.7	8679.3	20353.5	10050.8	29276.3	17459.6	7259.7	39951.3	22937.3	10423.6	43671.2	30060.6	7096.7	2070.5	High	High	High	High	High	High	High	High	High	High	High	High	High	High	High
FALSE	High	Master Protein	O60841	Eukaryotic translation initiation factor 5B OS=Homo sapiens OX=9606 GN=EIF5B PE=1 SV=4	0	FALSE	167.14	34	42	76	42	1220	138.7	5.49	207.28	42	0	0	29849.7	21069.5	3755.8	10899.6	25159.1	7664.5	34977.5	25316.3	5945.4	48423.8	30307.3	9401.9	32492.1	21790.5	4128.2	566.9	High	High	High	High	High	High	High	High	High	High	High	High	High	High	High
FALSE	High	Master Protein	Q8WWM7	Ataxin-2-like protein OS=Homo sapiens OX=9606 GN=ATXN2L PE=1 SV=2	0	FALSE	167.122	33	38	90	36	1075	113.3	8.59	243.45	38	0	2	31167.6	25695.9	9115.6	10184.8	27371.9	14391.9	31196.3	26202.7	11412.1	38649.9	27554.6	14594.2	33830.4	26243	11324.4	1924.1	High	High	High	High	High	High	High	High	High	High	High	High	High	High	High
FALSE	High	Master Protein	Q13435	Splicing factor 3B subunit 2 OS=Homo sapiens OX=9606 GN=SF3B2 PE=1 SV=2	0	FALSE	167.003	38	32	66	32	895	100.2	5.67	220.73	32	0	0	33939.5	24764.7	4466.7	7967.9	19894.1	9966.3	24476.3	17175.1	6629.9	33861.8	23626.7	12457.7	32615.5	20316.9	4653.2	937.6	High	High	High	High	High	High	High	High	High	High	High	High	High	High	High
FALSE	High	Master Protein	Q13283	Ras GTPase-activating protein-binding protein 1 OS=Homo sapiens OX=9606 GN=G3BP1 PE=1 SV=1	0	FALSE	166.474	56	23	89	23	466	52.1	5.52	299.14	23	0	0	28233.4	22710.6	4795.9	12195	30745.2	9830.8	39219	30035.8	7026.4	47933.5	34222.9	10934.8	26665.1	19816.2	5333	737.6	High	High	High	High	High	High	High	High	High	High	High	High	High	High	High
FALSE	High	Master Protein	P20042	Eukaryotic translation initiation factor 2 subunit 2 OS=Homo sapiens OX=9606 GN=EIF2S2 PE=1 SV=2	0	FALSE	166.469	49	26	78	26	333	38.4	5.8	237.57	26	0	0	28399.4	24344	4871.9	11605.7	41315.8	12103.1	42308.8	37612.5	8782.6	51914.4	42202.1	13903.8	30010.8	23219.5	5167.7	1035.2	High	High	High	High	High	High	High	High	High	High	High	High	High	High	High
FALSE	High	Master Protein	A0A1B0GVI3	Keratin, type I cytoskeletal 10 OS=Homo sapiens OX=9606 GN=KRT10 PE=1 SV=2	0	FALSE	165.741	47	26	74	22	624	63.3	5.26	249.84	26	0	4	13913.4	13795.8	5860.2	9899.3	19497.7	9256.2	18034.9	18359.9	9415.4	26270.7	51497.5	12874.9	19962	13980.7	6409.2	695.9	High	High	High	High	High	High	High	High	High	High	High	High	High	High	High
FALSE	High	Master Protein	Q13011	Delta(3,5)-Delta(2,4)-dienoyl-CoA isomerase, mitochondrial OS=Homo sapiens OX=9606 GN=ECH1 PE=1 SV=2	0	FALSE	165.707	63	21	97	21	328	35.8	8	313.54	21	0	0	29746.8	26629.9	5971.4	15198.5	40127.9	9046.9	60636.5	49512.2	6538.2	72165.9	54336	10294.5	34277.3	27699.2	6069.7	1955.2	High	High	High	High	High	High	High	High	High	High	High	High	High	High	High
FALSE	High	Master Protein	Q14566	DNA replication licensing factor MCM6 OS=Homo sapiens OX=9606 GN=MCM6 PE=1 SV=1	0	FALSE	165.395	45	38	89	38	821	92.8	5.41	261.57	38	0	0	44984.6	41255.6	5473.3	11776.7	23346.5	9913.4	39075.3	21388.6	6959.3	45010	23363.2	9963.1	45151.9	32935.8	7978.1	3072.9	High	High	High	High	High	High	High	High	High	High	High	High	High	High	High
FALSE	High	Master Protein	Q9UHG3	Prenylcysteine oxidase 1 OS=Homo sapiens OX=9606 GN=PCYOX1 PE=1 SV=3	0	FALSE	165.352	58	24	81	24	505	56.6	6.18	278.57	24	0	0	17629.6	15966	7928	10572.2	33996.1	23264.4	35146.4	32431.2	17475.9	43576.8	35723.6	25315.8	18413.2	14450.2	7817.4	1049.7	High	High	High	High	High	High	High	High	High	High	High	High	High	High	High
FALSE	High	Master Protein	O00232	26S proteasome non-ATPase regulatory subunit 12 OS=Homo sapiens OX=9606 GN=PSMD12 PE=1 SV=3	0	FALSE	165.223	66	34	85	34	456	52.9	7.65	252.63	34	0	0	47259.1	41558.6	7179.3	10235.5	24891.7	9693.5	32889.2	21265.9	6866.4	42380.7	25184.7	9636.5	49830	36662	6746.5	1553.9	High	High	High	High	High	High	High	High	High	High	High	High	High	High	High
FALSE	High	Master Protein	Q29RF7	Sister chromatid cohesion protein PDS5 homolog A OS=Homo sapiens OX=9606 GN=PDS5A PE=1 SV=1	0	FALSE	164.895	34	41	60	34	1337	150.7	7.91	169.3	41	0	7	26220.1	10033.5	3612.5	13083.7	10919	6140.4	38838.3	10749.4	4684.9	46837.5	12851.1	6463.8	27931.3	9755.9	4474.7	1030.7	High	High	High	High	High	High	High	High	High	High	High	High	High	High	High
FALSE	High	Master Protein	P00390	Glutathione reductase, mitochondrial OS=Homo sapiens OX=9606 GN=GSR PE=1 SV=2	0	FALSE	164.58	61	26	84	26	522	56.2	8.5	304.11	26	0	0	33553.7	32258.7	21500.5	9855.8	25648.1	23139.9	30728.6	26831.8	20826.6	40414.3	29459.5	23998	34622.4	31207.8	26925.2	2002.3	High	High	High	High	High	High	High	High	High	High	High	High	High	High	High
FALSE	High	Master Protein	Q9NZI8	Insulin-like growth factor 2 mRNA-binding protein 1 OS=Homo sapiens OX=9606 GN=IGF2BP1 PE=1 SV=2	0	FALSE	164.367	57	37	93	35	577	63.4	9.2	274.73	37	0	2	36961.5	14573	4040.6	18642.5	19296.9	8038.3	65872.2	18347.7	5702.6	88979.8	23896.2	8687.7	40320.5	14752.1	4634.5	719.2	High	High	High	High	High	High	High	High	High	High	High	High	High	High	High
FALSE	High	Master Protein	O43390	Heterogeneous nuclear ribonucleoprotein R OS=Homo sapiens OX=9606 GN=HNRNPR PE=1 SV=1	0	FALSE	164.358	50	32	87	21	633	70.9	8.13	274.9	32	0	0	17811.2	9107.3	2419.8	8812.3	16404	3611	31439.7	17877.5	2309.1	35545.3	23952	3927.6	19777.1	9111.3	2593.4	374.7	High	High	High	High	High	High	High	High	High	High	High	High	High	High	High
FALSE	High	Master Protein	P07910	Heterogeneous nuclear ribonucleoproteins C1/C2 OS=Homo sapiens OX=9606 GN=HNRNPC PE=1 SV=4	0	FALSE	164.112	62	25	102	1	306	33.7	5.08	280.82	25	0	0	147.7	80.8	30.9	80.8	180.7	47	395.8	180.7	37.7	321.2	218.2	64.9	132	73.1	26.7		High	High	High	High	High	High	High	High	High	High	High	High	High	High	High
FALSE	High	Master Protein	P05091	Aldehyde dehydrogenase, mitochondrial OS=Homo sapiens OX=9606 GN=ALDH2 PE=1 SV=2	0	FALSE	164.031	59	28	84	25	517	56.3	7.05	253.88	28	0	3	31279.7	23818.1	8633.4	14674.1	31872.4	11550.1	60168.1	37544.4	8558.8	65817.7	35325.4	12611.9	33412.6	22828.6	9121.6	2150.5	High	High	High	High	High	High	High	High	High	High	High	High	High	High	High
FALSE	High	Master Protein	A0A494C0X7	Integrin beta OS=Homo sapiens OX=9606 GN=ITGB2 PE=1 SV=1	0	FALSE	163.77	52	35	81	35	769	84.7	6.98	225.01	35	0	0	21026.9	18516.4	7826	10164.2	27069.6	21529.9	33210.3	27689.9	17518.6	43902.3	30370.8	22273.2	21398.1	15863.2	7028.4	642.1	High	High	High	High	High	High	High	High	High	High	High	High	High	High	High
FALSE	High	Master Protein	Q13177	Serine/threonine-protein kinase PAK 2 OS=Homo sapiens OX=9606 GN=PAK2 PE=1 SV=3	0	FALSE	163.541	57	29	79	22	524	58	5.96	278.03	29	0	9	28601.5	26859.3	15451.3	7880.6	19776.6	13409.1	21550.8	18185.8	9877.7	29661.3	22642.2	13986.1	29272.6	25763.4	16676.7	2222.1	High	High	High	High	High	High	High	High	High	High	High	High	High	High	High
FALSE	High	Master Protein	P37268	Squalene synthase OS=Homo sapiens OX=9606 GN=FDFT1 PE=1 SV=1	0	FALSE	163.524	60	25	84	25	417	48.1	6.54	262.42	25	0	0	21588	18318.4	4179.5	14749.5	37277	8830.8	49548.4	35920.8	6040.7	50479.6	33671.5	8817.3	19834.5	13948	3563	348.7	High	High	High	High	High	High	High	High	High	High	High	High	High	High	High
FALSE	High	Master Protein	Q13509	Tubulin beta-3 chain OS=Homo sapiens OX=9606 GN=TUBB3 PE=1 SV=2	0	FALSE	163.474	42	19	125	2	450	50.4	4.93	405.6	19	0	0	867.5	742.6	287.8	419.2	626.4	357.4	763	592.4	353.4	931.5	669.7	417.6	811.5	732.6	632.5	424.9	High	High	High	High	High	High	High	High	High	High	High	High	High	High	High
FALSE	High	Master Protein	P07737	Profilin-1 OS=Homo sapiens OX=9606 GN=PFN1 PE=1 SV=2	0	FALSE	163.051	79	17	133	17	140	15	8.27	430.33	17	0	0	58100.4	53540.9	13149.4	15683.6	43674.1	15668.3	45806.8	35281	11704	66336	50532.7	17204.1	61280	48422.5	12224.6	3768.4	High	High	High	High	High	High	High	High	High	High	High	High	High	High	High
FALSE	High	Master Protein	P43246	DNA mismatch repair protein Msh2 OS=Homo sapiens OX=9606 GN=MSH2 PE=1 SV=1	0	FALSE	162.949	37	32	75	32	934	104.7	5.77	218.97	32	0	0	56063.1	24613.7	4314.3	14209.3	16420.3	8301.5	42896	15597.6	5956.9	52411.4	18939.1	8900.3	56681.2	21921.4	5571.9	1578.6	High	High	High	High	High	High	High	High	High	High	High	High	High	High	High
FALSE	High	Master Protein	P67936	Tropomyosin alpha-4 chain OS=Homo sapiens OX=9606 GN=TPM4 PE=1 SV=3	0	FALSE	162.831	70	29	94	2	248	28.5	4.69	292.72	29	0	17	19750.3	20871.4	14775.3	5170.3	16208	14300.8	17177.8	14202.6	10147.4	21322.5	16329.5	13929.5	21595.1	18620.2	12385.7	1556.2	High	High	High	High	High	High	High	High	High	High	High	High	High	High	High
FALSE	High	Master Protein	P61224	Ras-related protein Rap-1b OS=Homo sapiens OX=9606 GN=RAP1B PE=1 SV=1	0	FALSE	162.729	84	20	92	7	184	20.8	5.78	351.27	20	0	14	20529.4	19006.6	10094.8	13721.5	42774.7	14591.9	49877.5	41287.3	10887.7	67679.8	46980	13785	21643.6	17844.9	9863.3	890.4	High	High	High	High	High	High	High	High	High	High	High	High	High	High	High
FALSE	High	Master Protein	O00299	Chloride intracellular channel protein 1 OS=Homo sapiens OX=9606 GN=CLIC1 PE=1 SV=4	0	FALSE	162.63	84	22	107	21	241	26.9	5.17	344	22	0	1	59082.5	58405.8	7348.9	12274.2	38869.6	11249.4	40243.3	33633.5	8477.9	52231.5	41680.6	11923.6	64494.8	54559.6	7947.1	2237.7	High	High	High	High	High	High	High	High	High	High	High	High	High	High	High
FALSE	High	Master Protein	Q13561	Dynactin subunit 2 OS=Homo sapiens OX=9606 GN=DCTN2 PE=1 SV=4	0	FALSE	162.428	64	25	57	25	401	44.2	5.21	198.55	25	0	0	23177.7	22380.8	11090.4	7019	17776.6	11427.6	19229.7	15577.9	7820.4	27356.1	21762.6	12338.7	23608.3	18753.2	7681.5	1956.1	High	High	High	High	High	High	High	High	High	High	High	High	High	High	High
FALSE	High	Master Protein	O60610	Protein diaphanous homolog 1 OS=Homo sapiens OX=9606 GN=DIAPH1 PE=1 SV=2	0	FALSE	162.126	32	41	70	41	1272	141.3	5.41	180.27	41	0	0	38662.8	27750.9	4914.1	9872.1	19423	8315.7	32435.4	18189.9	5790.6	39200.2	22107.6	9689.9	40645.4	23666.4	5379.4	1617.4	High	High	High	High	High	High	High	High	High	High	High	High	High	High	High
FALSE	High	Master Protein	K7EK35	Signal transducer and activator of transcription OS=Homo sapiens OX=9606 GN=STAT5A PE=1 SV=1	0	FALSE	162.088	47	34	76	11	763	87.3	6.55	225.72	34	0	28	43278.8	24926.6	4785.5	9942.9	20998.6	8470	31989.4	18336	6079.7	46338.6	24089.7	9412.1	51239.1	23527.1	5864.7	1655.4	High	High	High	High	High	High	High	High	High	High	High	High	High	High	High
FALSE	High	Master Protein	O95373	Importin-7 OS=Homo sapiens OX=9606 GN=IPO7 PE=1 SV=1	0	FALSE	161.687	31	28	90	27	1038	119.4	4.82	302.59	28	0	1	36497.5	37695.8	13182.4	9744.2	24555.9	10666.7	28798	24347.2	8743.5	34079	24689.9	12091.7	38773.6	33854	11814.8	3130.3	High	High	High	High	High	High	High	High	High	High	High	High	High	High	High
FALSE	High	Master Protein	P56192	Methionine--tRNA ligase, cytoplasmic OS=Homo sapiens OX=9606 GN=MARS1 PE=1 SV=2	0	FALSE	161.34	42	32	72	32	900	101.1	6.16	222.29	32	0	0	50728.2	17318.6	4543.3	17217.6	14831.6	7126.5	47339.9	14496.1	5650	64683.2	17951.3	8100.8	53933.3	16551.5	6385.1	2237.2	High	High	High	High	High	High	High	High	High	High	High	High	High	High	High
FALSE	High	Master Protein	P30041	Peroxiredoxin-6 OS=Homo sapiens OX=9606 GN=PRDX6 PE=1 SV=3	0	FALSE	161.204	79	26	111	26	224	25	6.38	351.38	26	0	0	50409.5	51266.4	18604.9	11441	34743.1	16605.9	35111.9	32039.9	11702.6	46421.2	37357	18349.8	55263.1	47899.5	20408.5	4274.7	High	High	High	High	High	High	High	High	High	High	High	High	High	High	High
FALSE	High	Master Protein	P37837	Transaldolase OS=Homo sapiens OX=9606 GN=TALDO1 PE=1 SV=2	0	FALSE	161.128	61	28	116	28	337	37.5	6.81	313.69	28	0	0	71634.4	66187.7	15681.4	15461.8	44872.1	18278.6	45513.3	37071.2	13465.2	62220.3	45459.8	18395.2	79664.9	66184.2	13023	3524.2	High	High	High	High	High	High	High	High	High	High	High	High	High	High	High
FALSE	High	Master Protein	P09429	High mobility group protein B1 OS=Homo sapiens OX=9606 GN=HMGB1 PE=1 SV=3	0	FALSE	161.073	59	21	97	18	215	24.9	5.74	266.11	21	0	0	31225	25868.9	9989.1	10082.5	39970.2	27777.9	36614.5	30860.9	20596.1	55732.4	41226.3	26276.8	34227.7	27031.8	18134.8	3693.2	High	High	High	High	High	High	High	High	High	High	High	High	High	High	High
FALSE	High	Master Protein	A0A4W8VX11	Pericentriolar material 1 protein OS=Homo sapiens OX=9606 GN=PCM1 PE=4 SV=1	0	FALSE	161.007	25	43	82	29	1860	210	5	219.28	43	0	16	21142.7	16538.3	6038.8	8628.5	21948.7	14180	24831.7	20182.7	10023.8	38326.1	25511.6	15775.8	22750.3	16279.9	6529.2	542.1	High	High	High	High	High	High	High	High	High	High	High	High	High	High	High
FALSE	High	Master Protein	P35637	RNA-binding protein FUS OS=Homo sapiens OX=9606 GN=FUS PE=1 SV=1	0	FALSE	160.615	36	20	99	18	526	53.4	9.36	329.9	20	0	2	24752.2	21683.5	13101	12637.8	41840.4	37210.4	42340.9	36755.5	25590	71777.5	57078.2	43624.3	22705.2	18306.5	13632.1	1747.1	High	High	High	High	High	High	High	High	High	High	High	High	High	High	High
FALSE	High	Master Protein	P08727	Keratin, type I cytoskeletal 19 OS=Homo sapiens OX=9606 GN=KRT19 PE=1 SV=4	0	FALSE	160.6	73	33	94	25	400	44.1	5.14	270.93	33	0	11	28748.8	26213	11534.4	12080.8	31594.1	19717.9	34786.8	30351.5	14926.1	49191.4	44084.1	31663.5	29924	24077.5	12964.2	3571.2	High	High	High	High	High	High	High	High	High	High	High	High	High	High	High
FALSE	High	Master Protein	Q9NSD9	Phenylalanine--tRNA ligase beta subunit OS=Homo sapiens OX=9606 GN=FARSB PE=1 SV=3	0	FALSE	160.292	59	38	85	38	589	66.1	6.84	256.94	38	0	0	48067.1	27961.8	5871.9	15455	33133.3	9859.8	49159.2	29718.4	6802.4	67108.8	34670.6	10022	46846.4	24042.4	5697.2	572.5	High	High	High	High	High	High	High	High	High	High	High	High	High	High	High
FALSE	High	Master Protein	P22307	Sterol carrier protein 2 OS=Homo sapiens OX=9606 GN=SCP2 PE=1 SV=2	0	FALSE	160.229	49	28	78	28	547	59	6.89	246.85	28	0	0	24096.8	19809	8813.3	14632.9	35915.9	17259.3	48587	38424.4	15671.2	65006.5	46589.9	20486.4	24612.3	18867.6	9790.6	2041.6	High	High	High	High	High	High	High	High	High	High	High	High	High	High	High
FALSE	High	Master Protein	Q15366	Poly(rC)-binding protein 2 OS=Homo sapiens OX=9606 GN=PCBP2 PE=1 SV=1	0	FALSE	160.222	76	21	98	2	365	38.6	6.79	348.02	21	0	15	16691.5	11478.1	2159	7401.9	16426.3	4684	21282.2	13841.9	3181.1	27223.2	17474.6	5598.4	15195.7	9650.9	3551.4	940.9	High	High	High	High	High	High	High	High	High	High	High	High	High	High	High
FALSE	High	Master Protein	P62826	GTP-binding nuclear protein Ran OS=Homo sapiens OX=9606 GN=RAN PE=1 SV=3	0	FALSE	160.169	62	19	112	19	216	24.4	7.49	353.74	19	0	0	55926.4	52951.1	28917.1	14632	43279.7	16721	43630.8	35922.1	13853.9	60814.2	41973.7	15433.8	54594	44207	30323.1	4503.6	High	High	High	High	High	High	High	High	High	High	High	High	High	High	High
FALSE	High	Master Protein	A0A2R8Y5V9	Tropomyosin alpha-4 chain OS=Homo sapiens OX=9606 GN=TPM4 PE=1 SV=1	0	FALSE	159.78	72	29	94	2	248	28.6	4.7	285.5	29	0	0	853.4	875.4	610.4	310.7	748.3	630.9	828.5	667.8	481.4	1147.4	879.4	741.1	939.4	775.1	617.2	87.2	High	High	High	High	High	High	High	High	High	High	High	High	High	High	High
FALSE	High	Master Protein	E9PHY5	Band 4.1-like protein 2 OS=Homo sapiens OX=9606 GN=EPB41L2 PE=1 SV=1	0	FALSE	159.719	38	35	82	32	935	104.3	5.39	251.1	35	0	2	28601.9	26309.8	6923.9	11043.3	31231.1	12788	36919.5	31167.9	9562.6	47260.1	35355.3	14958.9	29229.5	22410.9	9417.8	1630.6	High	High	High	High	High	High	High	High	High	High	High	High	High	High	High
FALSE	High	Master Protein	Q7Z2W4	Zinc finger CCCH-type antiviral protein 1 OS=Homo sapiens OX=9606 GN=ZC3HAV1 PE=1 SV=3	0	FALSE	159.694	49	37	61	37	902	101.4	8.4	162.02	37	0	0	19623.3	9704.5	3649.8	7954.1	15175.4	7916.4	25689.7	14224.9	5860.5	31258.4	17833.6	8785.8	20365.8	12216.3	5000.6	831	High	High	High	High	High	High	High	High	High	High	High	High	High	High	High
FALSE	High	Master Protein	P50579	Methionine aminopeptidase 2 OS=Homo sapiens OX=9606 GN=METAP2 PE=1 SV=1	0	FALSE	159.477	66	27	79	27	478	52.9	5.82	285.59	27	0	0	25891.6	23020	13415.2	9854.7	26295.3	18212	33487.6	25753.9	13765.1	42036.5	29978.6	19198.8	26206.7	20739.9	12754.9	1158.8	High	High	High	High	High	High	High	High	High	High	High	High	High	High	High
FALSE	High	Master Protein	P13073	Cytochrome c oxidase subunit 4 isoform 1, mitochondrial OS=Homo sapiens OX=9606 GN=COX4I1 PE=1 SV=1	0	FALSE	159.42	66	23	105	23	169	19.6	9.51	318.17	23	0	0	26062.6	22490.7	11278.7	13284.2	43841.6	48615.3	45140.9	40470.3	35900.2	77406.3	59964.7	54356.8	25698.6	18678.9	11409.9	622.2	High	High	High	High	High	High	High	High	High	High	High	High	High	High	High
FALSE	High	Master Protein	Q9UBF2	Coatomer subunit gamma-2 OS=Homo sapiens OX=9606 GN=COPG2 PE=1 SV=1	0	FALSE	159.273	42	28	58	23	871	97.6	5.81	198.2	28	0	0	16415.8	14375.8	3282.7	5344.7	13808.4	5353.4	15677.7	11993.4	3626.5	21391.3	15164.3	6187.3	19613.4	14473.8	2962.6	262.7	High	High	High	High	High	High	High	High	High	High	High	High	High	High	High
FALSE	High	Master Protein	Q969Z0	FAST kinase domain-containing protein 4 OS=Homo sapiens OX=9606 GN=TBRG4 PE=1 SV=1	0	FALSE	159.196	50	27	69	27	631	70.7	7.42	242.57	27	0	0	31190.8	14707.8	3751.9	13764.1	21295.5	7354.9	71385.5	27920.4	5187.2	66376.2	27121.5	8632	30693.5	13189.3	4666	950.4	High	High	High	High	High	High	High	High	High	High	High	High	High	High	High
FALSE	High	Master Protein	P62873	Guanine nucleotide-binding protein G(I)/G(S)/G(T) subunit beta-1 OS=Homo sapiens OX=9606 GN=GNB1 PE=1 SV=3	0	FALSE	158.773	71	18	81	10	340	37.4	6	285.26	18	0	11	17459.6	14906.2	3909.5	9964.7	31172.7	9746	36971.8	30959.5	7601.1	51081.8	39158.7	11460.9	16833	12328.4	3897.6	589	High	High	High	High	High	High	High	High	High	High	High	High	High	High	High
FALSE	High	Master Protein	Q16401	26S proteasome non-ATPase regulatory subunit 5 OS=Homo sapiens OX=9606 GN=PSMD5 PE=1 SV=3	0	FALSE	158.737	62	27	76	27	504	56.2	5.48	257.74	27	0	0	32745.4	29164.6	9514.2	8489.9	18948.6	10721.7	24158.7	17467.3	7712	32995.1	21339.8	11907.4	35401.2	27134.7	7711.9	1781.7	High	High	High	High	High	High	High	High	High	High	High	High	High	High	High
FALSE	High	Master Protein	Q86XP3	ATP-dependent RNA helicase DDX42 OS=Homo sapiens OX=9606 GN=DDX42 PE=1 SV=1	0	FALSE	158.508	44	35	74	35	938	102.9	7.02	212.64	35	0	0	32263.1	12669.1	3601	12315.8	14712.7	7138.5	37201.7	14405.1	5501.7	51702.9	18316.6	8272.7	32945.7	11715.9	4177	543.6	High	High	High	High	High	High	High	High	High	High	High	High	High	High	High
FALSE	High	Master Protein	P17844	Probable ATP-dependent RNA helicase DDX5 OS=Homo sapiens OX=9606 GN=DDX5 PE=1 SV=1	0	FALSE	158.437	52	37	86	28	614	69.1	8.92	234.83	37	0	0	19632.1	9705.4	3051.6	10523.3	11784.5	4543	31020.9	11713.6	3498.9	56541.3	13483.5	4486.8	22182.5	10406.6	3434.5	572.2	High	High	High	High	High	High	High	High	High	High	High	High	High	High	High
FALSE	High	Master Protein	Q9P265	Disco-interacting protein 2 homolog B OS=Homo sapiens OX=9606 GN=DIP2B PE=1 SV=3	0	FALSE	158.427	28	37	61	35	1576	171.4	8.09	188.37	37	0	3	23476.1	21458.5	7212.2	7499.9	20014.7	9244.1	23847.4	18925	6918.2	32884.1	22619.6	9879.6	24707.6	19009.5	5789.7	454.5	High	High	High	High	High	High	High	High	High	High	High	High	High	High	High
FALSE	High	Master Protein	P47897	Glutamine--tRNA ligase OS=Homo sapiens OX=9606 GN=QARS1 PE=1 SV=1	0	FALSE	158.42	49	37	72	3	775	87.7	7.15	217.94	37	0	38	33652.8	14067.3	3780.6	12783.6	14125	6836	35852.6	13777.1	5361.3	48624	17064.1	7873	34542.3	13204	4344.4	750.1	High	High	High	High	High	High	High	High	High	High	High	High	High	High	High
FALSE	High	Master Protein	P52292	Importin subunit alpha-1 OS=Homo sapiens OX=9606 GN=KPNA2 PE=1 SV=1	0	FALSE	158.336	48	21	73	21	529	57.8	5.4	260.21	21	0	0	38522.8	16183.7	5275.7	18543.5	17585.9	9069.8	50271.8	17065.3	7026.4	53399.6	20359.9	10695.3	28378.3	13008.5	5732.7	2011.6	High	High	High	High	High	High	High	High	High	High	High	High	High	High	High
FALSE	High	Master Protein	P84077	ADP-ribosylation factor 1 OS=Homo sapiens OX=9606 GN=ARF1 PE=1 SV=2	0	FALSE	158.284	85	15	89	8	181	20.7	6.8	302.84	15	0	15	32855.4	31380	16637.4	11051.6	25940	12058.4	36255.2	27399.5	9041.1	42439.4	27459.7	12680.7	32429.5	26128.6	13655.1	1938.3	High	High	High	High	High	High	High	High	High	High	High	High	High	High	High
FALSE	High	Master Protein	Q9Y5M8	Signal recognition particle receptor subunit beta OS=Homo sapiens OX=9606 GN=SRPRB PE=1 SV=3	0	FALSE	157.697	65	19	66	19	271	29.7	9.04	223.46	19	0	0	13565.2	7739.5	3131.3	11524.2	12932.1	7309.1	35860.3	11138.5	4434.7	52405.6	18282	10303.5	13343.5	7302.7	3039.2	494.8	High	High	High	High	High	High	High	High	High	High	High	High	High	High	High
FALSE	High	Master Protein	Q15046	Lysine--tRNA ligase OS=Homo sapiens OX=9606 GN=KARS1 PE=1 SV=3	0	FALSE	157.137	49	33	89	33	597	68	6.35	250.55	33	0	0	45753.3	28611.1	8310.1	18098.9	27487.6	12613.8	51027.3	25514.9	9908.7	65502.4	27557	13400.1	49415.5	24684	9750.2	3744.6	High	High	High	High	High	High	High	High	High	High	High	High	High	High	High
FALSE	High	Master Protein	P00441	Superoxide dismutase [Cu-Zn] OS=Homo sapiens OX=9606 GN=SOD1 PE=1 SV=2	0	FALSE	157.043	97	18	75	18	154	15.9	6.13	282.46	18	0	0	25932	28391.6	23522	8225.9	21214.7	20374.2	23149	18534.6	13737.2	30961	24043.2	20365.8	29093.6	27631	19431.4	1867.1	High	High	High	High	High	High	High	High	High	High	High	High	High	High	High
FALSE	High	Master Protein	A2RRP1	NBAS subunit of NRZ tethering complex OS=Homo sapiens OX=9606 GN=NBAS PE=1 SV=2	0	FALSE	156.7	20	45	66	45	2371	268.4	5.96	164.68	45	0	0	20736.9	12179.8	4297.3	15644.2	13795	6695.6	47216.5	13613.4	4910.7	61291.7	16917.6	7486.8	22502.8	11059.7	3599.9	217.2	High	High	High	High	High	High	High	High	High	High	High	High	High	High	High
FALSE	High	Master Protein	P18754	Regulator of chromosome condensation OS=Homo sapiens OX=9606 GN=RCC1 PE=1 SV=1	0	FALSE	156.571	64	21	49	2	421	44.9	7.52	182.73	21	0	25	21175	6962.3	1821.6	8103.6	8792.9	2912.4	21763.5	7012.8	2136.9	31952.7	11436.7	3013.8	21676.2	6636.9	2814.6	1165.9	High	High	High	High	High	High	High	High	High	High	High	High	High	High	High
FALSE	High	Master Protein	Q02809	Procollagen-lysine,2-oxoglutarate 5-dioxygenase 1 OS=Homo sapiens OX=9606 GN=PLOD1 PE=1 SV=2	0	FALSE	156.49	52	32	72	32	727	83.5	6.95	250	32	0	0	16772.5	12461.8	3894.6	9478.7	22428	11214.2	34479.1	26418.8	10945.2	42361.9	28286.3	13135.8	16512.9	11171.2	4202.8	587.5	High	High	High	High	High	High	High	High	High	High	High	High	High	High	High
FALSE	High	Master Protein	A8MXP9	Matrin-3 OS=Homo sapiens OX=9606 GN=MATR3 PE=1 SV=1	0	FALSE	156.363	38	38	97	38	895	99.9	6.04	265.4	38	0	0	41389.8	16279.9	5500.7	19888	23749.9	11803.7	63814.2	23234.2	8090.4	82977.7	29084.7	11606.5	38802.3	17574.8	6655.7	670.6	High	High	High	High	High	High	High	High	High	High	High	High	High	High	High
FALSE	High	Master Protein	A0A7P0T9U7	Splicing factor 1 OS=Homo sapiens OX=9606 GN=SF1 PE=1 SV=1	0	FALSE	156.266	28	19	76	19	764	80.3	9.2	264.94	19	0	0	18509.7	16778.4	9864.1	8650.5	24563.3	19164.3	23363	20364.2	12978.8	31645.1	22820.1	16052.8	18743.2	15541.8	12075.1	1492.4	High	High	High	High	High	High	High	High	High	High	High	High	High	High	High
FALSE	High	Master Protein	Q9BUF5	Tubulin beta-6 chain OS=Homo sapiens OX=9606 GN=TUBB6 PE=1 SV=1	0	FALSE	156.193	64	23	97	10	446	49.8	4.88	294.93	23	0	3	15897.1	12797.7	2427.9	4122.7	8593	3777.3	12019.4	8039.5	2915.3	17126.6	9289.7	4312	16933.7	12689.1	3003.8	618.1	High	High	High	High	High	High	High	High	High	High	High	High	High	High	High
FALSE	High	Master Protein	Q9H2U2	Inorganic pyrophosphatase 2, mitochondrial OS=Homo sapiens OX=9606 GN=PPA2 PE=1 SV=2	0	FALSE	156.042	66	24	67	22	334	37.9	7.39	216.99	24	0	0	25842.9	24173.2	6377.7	9115.9	24078.7	8919.8	40925.7	31928.9	7450.5	49141.1	29653.4	9634	30838.2	25767.8	7188	2063.9	High	High	High	High	High	High	High	High	High	High	High	High	High	High	High
FALSE	High	Master Protein	P61019	Ras-related protein Rab-2A OS=Homo sapiens OX=9606 GN=RAB2A PE=1 SV=1	0	FALSE	155.486	75	18	97	10	212	23.5	6.54	309.77	18	0	11	20746.6	17531	9591.2	12074.1	29541.9	13358.2	34843.6	29246.1	10547	51358	38617.6	13107.1	21095.5	16039.1	9346	782.6	High	High	High	High	High	High	High	High	High	High	High	High	High	High	High
FALSE	High	Master Protein	Q16543	Hsp90 co-chaperone Cdc37 OS=Homo sapiens OX=9606 GN=CDC37 PE=1 SV=1	0	FALSE	155.27	53	27	93	27	378	44.4	5.25	282.91	27	0	0	45692.5	42450.9	22233.8	11617.4	33657.9	24426.5	35136.1	28856.3	16700.3	50512.3	36034.2	24615.9	45777.2	39140.4	21363.9	3838.4	High	High	High	High	High	High	High	High	High	High	High	High	High	High	High
FALSE	High	Master Protein	Q02818	Nucleobindin-1 OS=Homo sapiens OX=9606 GN=NUCB1 PE=1 SV=4	0	FALSE	154.528	57	29	61	29	461	53.8	5.25	199.84	29	0	0	13063.8	10359.8	5072	6409.9	21413.5	16923.3	22820.2	18147.8	12455.2	26980.2	19204	15110.5	12828.4	8970.8	4801.2	485.3	High	High	High	High	High	High	High	High	High	High	High	High	High	High	High
FALSE	High	Master Protein	P40925	Malate dehydrogenase, cytoplasmic OS=Homo sapiens OX=9606 GN=MDH1 PE=1 SV=4	0	FALSE	154.482	57	23	108	23	334	36.4	7.36	329.91	23	0	0	49634.2	47220.9	30295	13197.4	37735.1	27294.2	37503	32603.6	20399.3	52002	39981.8	27334.5	53201.1	46614	38445.7	4076.8	High	High	High	High	High	High	High	High	High	High	High	High	High	High	High
FALSE	High	Master Protein	Q9UGP8	Translocation protein SEC63 homolog OS=Homo sapiens OX=9606 GN=SEC63 PE=1 SV=2	0	FALSE	154.213	42	31	75	31	760	87.9	5.31	254.33	31	0	0	19063.6	15888.6	4169.2	11344.1	28505.2	8074.5	36345.3	28254.4	5843	61707.9	43605.1	9615.6	19983.9	14514.7	4495.3	729.8	High	High	High	High	High	High	High	High	High	High	High	High	High	High	High
FALSE	High	Master Protein	P17980	26S proteasome regulatory subunit 6A OS=Homo sapiens OX=9606 GN=PSMC3 PE=1 SV=3	0	FALSE	153.651	64	26	88	26	439	49.2	5.24	278.91	26	0	0	43048.2	33668.4	7641.5	11106.8	21453.2	11691.7	31678.4	19214.3	8590.9	42991.8	23150.2	12025.6	44353.6	29863.3	8372.9	3014.4	High	High	High	High	High	High	High	High	High	High	High	High	High	High	High
FALSE	High	Master Protein	Q06203	Amidophosphoribosyltransferase OS=Homo sapiens OX=9606 GN=PPAT PE=1 SV=1	0	FALSE	153.545	48	27	73	27	517	57.4	6.76	241.29	27	0	0	29459.4	26837.6	17230.8	9127.2	23717.4	19311.4	25558.1	21087.4	13800.7	36269.1	26932	20507.5	33789.2	29135.9	22383	3186.5	High	High	High	High	High	High	High	High	High	High	High	High	High	High	High
FALSE	High	Master Protein	Q5T4U5	Medium-chain specific acyl-CoA dehydrogenase, mitochondrial OS=Homo sapiens OX=9606 GN=ACADM PE=1 SV=1	0	FALSE	153.528	53	28	84	28	454	50.2	7.8	270.41	28	0	0	30811.5	22464.2	4516.4	14806.9	32111.5	8484.6	68202.3	42473	5683.1	77382.7	42199.7	9221.8	34495.6	23328.1	5890.8	1835.1	High	High	High	High	High	High	High	High	High	High	High	High	High	High	High
FALSE	High	Master Protein	Q9UBB4	Ataxin-10 OS=Homo sapiens OX=9606 GN=ATXN10 PE=1 SV=1	0	FALSE	153.343	53	24	71	24	475	53.5	5.25	223.5	24	0	0	26659.4	24628.3	4530.5	6474.8	17192.9	6665.6	19485.2	15663.8	5078.1	25483.5	18081.3	7567.2	28504.4	22751.7	3838	1119.8	High	High	High	High	High	High	High	High	High	High	High	High	High	High	High
FALSE	High	Master Protein	E7ESC6	Exportin-7 OS=Homo sapiens OX=9606 GN=XPO7 PE=1 SV=1	0	FALSE	152.93	36	34	64	34	1088	124	6.48	188.73	34	0	0	27602.4	27835.6	4631.4	6362.2	17736.8	7231	19950.8	17118	5603.6	26095.5	19553.1	7743.7	31942	28172.3	4690.3	1227.3	High	High	High	High	High	High	High	High	High	High	High	High	High	High	High
FALSE	High	Master Protein	B7Z6P3	Kinectin OS=Homo sapiens OX=9606 GN=KTN1 PE=1 SV=1	0	FALSE	152.673	66	27	64	1	334	38.9	5.43	215.25	27	0	0	714.7	602.4	245.5	528.6	1321.4	1061.3	1321.5	1125.2	641	1773.6	1596.1	1668.9	689.7	543.2	230.1	109.5	High	High	High	High	High	High	High	High	High	High	High	High	High	High	High
FALSE	High	Master Protein	P23396	40S ribosomal protein S3 OS=Homo sapiens OX=9606 GN=RPS3 PE=1 SV=2	0	FALSE	152.57	89	30	103	30	243	26.7	9.66	279.97	30	0	0	58517.8	35681.8	7648.5	22357.2	24254.6	12082.9	79178.5	24677.4	9111.4	95742.6	26635.5	12560.5	54838.8	33187.2	9368.2	2559.8	High	High	High	High	High	High	High	High	High	High	High	High	High	High	High
FALSE	High	Master Protein	A1L0T0	2-hydroxyacyl-CoA lyase 2 OS=Homo sapiens OX=9606 GN=ILVBL PE=1 SV=2	0	FALSE	152.525	53	25	63	25	632	67.8	8.15	237.77	25	0	0	15132.1	10592.5	3126.5	10009.4	16288.3	6596.5	33667.2	13851.5	4649.1	49291.8	18467.4	7100.4	15826.4	9967	3132.7	305.8	High	High	High	High	High	High	High	High	High	High	High	High	High	High	High
FALSE	High	Master Protein	Q93084	Sarcoplasmic/endoplasmic reticulum calcium ATPase 3 OS=Homo sapiens OX=9606 GN=ATP2A3 PE=1 SV=3	0	FALSE	152.441	32	33	72	22	999	109.2	5.52	225.34	33	0	0	10419.8	7859.9	2185.4	6142.7	11990.2	4139.1	18474.9	10896	2945.1	31088.7	19033.6	4270.4	11294.7	8220.2	1886.4	16.6	High	High	High	High	High	High	High	High	High	High	High	High	High	High	High
FALSE	High	Master Protein	P54578	Ubiquitin carboxyl-terminal hydrolase 14 OS=Homo sapiens OX=9606 GN=USP14 PE=1 SV=3	0	FALSE	152.285	65	28	58	28	494	56	5.3	186.1	28	0	0	27725.9	29288.1	3938.9	6085.4	18318.5	6763.7	20003.5	16141.2	4911.3	25316.3	18590.9	7348.5	31888.2	26980.1	3702	723.8	High	High	High	High	High	High	High	High	High	High	High	High	High	High	High
FALSE	High	Master Protein	Q15833	Syntaxin-binding protein 2 OS=Homo sapiens OX=9606 GN=STXBP2 PE=1 SV=2	0	FALSE	152.243	54	31	66	31	593	66.4	6.55	222.09	31	0	0	21751.4	13194.2	3560.3	11689.4	20160.4	6614.3	42079.9	20786.7	4544.9	54648.5	23944.2	7247.3	24184.9	11957.3	4292.3	665.1	High	High	High	High	High	High	High	High	High	High	High	High	High	High	High
FALSE	High	Master Protein	Q9BY44	Eukaryotic translation initiation factor 2A OS=Homo sapiens OX=9606 GN=EIF2A PE=1 SV=3	0	FALSE	152.163	59	26	76	26	585	64.9	8.87	238.67	26	0	0	29286.5	24357.3	3672.1	10425	30998.1	7133.6	37504.8	30064.2	4951.7	42843.2	29728.5	7987.2	27041.1	19776.7	3613.8	638.2	High	High	High	High	High	High	High	High	High	High	High	High	High	High	High
FALSE	High	Master Protein	O00267	Transcription elongation factor SPT5 OS=Homo sapiens OX=9606 GN=SUPT5H PE=1 SV=1	0	FALSE	151.917	36	34	64	34	1087	120.9	5.06	178.2	34	0	0	27150.3	25275.5	3714.4	8233.6	22000.5	6888.1	25786.4	19156.8	5162.6	33688.5	22347.7	7274.2	26823.4	22030.7	4562.4	1181.8	High	High	High	High	High	High	High	High	High	High	High	High	High	High	High
FALSE	High	Master Protein	Q9Y3F4	Serine-threonine kinase receptor-associated protein OS=Homo sapiens OX=9606 GN=STRAP PE=1 SV=1	0	FALSE	151.904	69	24	90	24	350	38.4	5.12	303.23	24	0	0	45955.4	28316.9	13318.1	17127.6	28175.7	17926.6	55723.1	25846.3	13184.5	68133.7	31801.3	18465.7	43813.2	25045.9	14948.2	3420	High	High	High	High	High	High	High	High	High	High	High	High	High	High	High
FALSE	High	Master Protein	P62195	26S proteasome regulatory subunit 8 OS=Homo sapiens OX=9606 GN=PSMC5 PE=1 SV=1	0	FALSE	151.885	67	30	85	28	406	45.6	7.55	296.8	30	0	2	50881.2	38292.3	7560.1	12466.2	24915.9	10895	37121.3	21684.7	7943.8	53756.3	27174.6	11252.8	50722.4	35048.1	8249.8	2413.8	High	High	High	High	High	High	High	High	High	High	High	High	High	High	High
FALSE	High	Master Protein	Q96QK1	Vacuolar protein sorting-associated protein 35 OS=Homo sapiens OX=9606 GN=VPS35 PE=1 SV=2	0	FALSE	151.883	42	34	81	31	796	91.6	5.49	238.31	34	0	4	33166.8	33335.5	4241.9	8299.8	26275.2	7704.7	30577.8	27074.1	5881.4	34704.9	25584.8	7688.2	38186	31041.1	5062.5	1542.9	High	High	High	High	High	High	High	High	High	High	High	High	High	High	High
FALSE	High	Master Protein	H0YFY6	Nuclear mitotic apparatus protein 1 (Fragment) OS=Homo sapiens OX=9606 GN=NUMA1 PE=1 SV=1	0	FALSE	151.638	38	33	64	1	964	107.3	9.09	187.21	33	0	0	898.4	746.3	126.6	155.1	654.4	360	740	675.3	248.9	1204.5	889.6	457.9	1114	781.1	90.1		High	High	High	High	High	High	High	High	High	High	High	High	High	High	High
FALSE	High	Master Protein	P35520	Cystathionine beta-synthase OS=Homo sapiens OX=9606 GN=CBS PE=1 SV=2	0	FALSE	151.509	55	28	80	28	551	60.5	6.65	246.96	28	0	0	49577.3	45319	7549.1	11353.1	30664.4	11341.9	34677.4	26623.8	8687.8	47443.9	32471.3	12158	52610.4	44848.6	9404.2	2723.6	High	High	High	High	High	High	High	High	High	High	High	High	High	High	High
FALSE	High	Master Protein	Q8N163	Cell cycle and apoptosis regulator protein 2 OS=Homo sapiens OX=9606 GN=CCAR2 PE=1 SV=2	0	FALSE	151.207	37	34	79	34	923	102.8	5.22	259.43	34	0	0	34744.7	21139.8	4848.1	12256.7	28245.3	9325.4	32736.9	23473.6	6457.7	46153	28703.8	9864.6	40292.8	20187	5837.7	1434.3	High	High	High	High	High	High	High	High	High	High	High	High	High	High	High
FALSE	High	Master Protein	P52907	F-actin-capping protein subunit alpha-1 OS=Homo sapiens OX=9606 GN=CAPZA1 PE=1 SV=3	0	FALSE	151.207	80	20	74	16	286	32.9	5.69	289.54	20	0	4	20630.3	18803.1	10447.1	6603.9	18860.7	13890.6	19114.3	16444.8	9544.5	27042.3	21510.6	14874.9	21552.2	17751.6	11008.2	1448.4	High	High	High	High	High	High	High	High	High	High	High	High	High	High	High
FALSE	High	Master Protein	P27694	Replication protein A 70 kDa DNA-binding subunit OS=Homo sapiens OX=9606 GN=RPA1 PE=1 SV=2	0	FALSE	150.995	55	30	72	30	616	68.1	7.21	214.88	30	0	0	32213.7	26566.2	4388.9	9752.7	29898	11397.2	30815.8	28131.2	7662.2	45239.6	35920.5	12612.8	33631	25218.4	4775.9	1196.7	High	High	High	High	High	High	High	High	High	High	High	High	High	High	High
FALSE	High	Master Protein	O95140	Mitofusin-2 OS=Homo sapiens OX=9606 GN=MFN2 PE=1 SV=3	0	FALSE	150.816	47	34	63	33	757	86.3	6.98	212	34	0	1	18254.7	11929.1	3759.9	11556.8	17027.4	6736.7	44360.8	18555.2	5053.9	50449.6	18449.2	6753	17474	10440	4088.3	608.6	High	High	High	High	High	High	High	High	High	High	High	High	High	High	High
FALSE	High	Master Protein	P48735	Isocitrate dehydrogenase [NADP], mitochondrial OS=Homo sapiens OX=9606 GN=IDH2 PE=1 SV=2	0	FALSE	150.739	55	29	80	27	452	50.9	8.69	219.08	29	0	2	35439	17043.3	4046.2	15146.1	12477.5	6360.9	77277.6	12809.5	4731	85847.2	15050.3	7270.7	44074.7	16243.1	10405.9	5991.7	High	High	High	High	High	High	High	High	High	High	High	High	High	High	High
FALSE	High	Master Protein	P14868	Aspartate--tRNA ligase, cytoplasmic OS=Homo sapiens OX=9606 GN=DARS1 PE=1 SV=2	0	FALSE	150.595	65	34	80	34	501	57.1	6.55	233.38	34	0	0	40056.3	14668.5	4640.3	15008.8	14542.9	8343.3	43203.1	13872.1	6241.8	60667.2	17076.5	8963.9	51330	16997.9	7384.3	2667.3	High	High	High	High	High	High	High	High	High	High	High	High	High	High	High
FALSE	High	Master Protein	P62714	Serine/threonine-protein phosphatase 2A catalytic subunit beta isoform OS=Homo sapiens OX=9606 GN=PPP2CB PE=1 SV=1	0	FALSE	150.481	73	21	71	2	309	35.6	5.43	249.06	21	0	26	19904.9	18833.2	10357.8	6421.9	16278.4	11588.2	17878.6	14607	8380.7	24234.3	17602.4	11494.2	20414.2	17363.3	10537.9	1719.9	High	High	High	High	High	High	High	High	High	High	High	High	High	High	High
FALSE	High	Master Protein	Q12907	Vesicular integral-membrane protein VIP36 OS=Homo sapiens OX=9606 GN=LMAN2 PE=1 SV=1	0	FALSE	150.389	63	21	76	21	356	40.2	6.95	238.36	21	0	0	17928.1	14007.7	3988	9541.8	25357	9543	35330.5	26407.6	7013.2	47689.5	37649.4	12995.2	18690.5	13260.5	4083.2	780.2	High	High	High	High	High	High	High	High	High	High	High	High	High	High	High
FALSE	High	Master Protein	Q9H0U4	Ras-related protein Rab-1B OS=Homo sapiens OX=9606 GN=RAB1B PE=1 SV=1	0	FALSE	150.279	84	21	79	11	201	22.2	5.73	260.31	21	0	0	11460.9	10831.2	4637.1	9727.9	15598.9	7602.3	24930.4	15296.1	6038.2	38979	16396.7	7130	12489.2	10627.9	5495.3	756.1	High	High	High	High	High	High	High	High	High	High	High	High	High	High	High
FALSE	High	Master Protein	Q9HCC0	Methylcrotonoyl-CoA carboxylase beta chain, mitochondrial OS=Homo sapiens OX=9606 GN=MCCC2 PE=1 SV=1	0	FALSE	150.272	48	26	76	26	563	61.3	7.68	262.47	26	0	0	20276.1	15412.4	8060.3	9500.4	20472.2	16128.2	35682.3	23580.6	15883.6	43472.6	25881.7	19854.9	21412.6	14430.9	9998.4	2047.4	High	High	High	High	High	High	High	High	High	High	High	High	High	High	High
FALSE	High	Master Protein	P26583	High mobility group protein B2 OS=Homo sapiens OX=9606 GN=HMGB2 PE=1 SV=2	0	FALSE	150.082	61	23	95	18	209	24	7.81	263.96	23	0	7	27947.6	22571.1	7997.4	13112.7	47501.2	34287.3	43352.5	37497.3	25297.4	69351	53875.8	36444.1	33304.5	26416.3	14462.4	1722.6	High	High	High	High	High	High	High	High	High	High	High	High	High	High	High
FALSE	High	Master Protein	Q10713	Mitochondrial-processing peptidase subunit alpha OS=Homo sapiens OX=9606 GN=PMPCA PE=1 SV=2	0	FALSE	150.046	58	32	85	32	525	58.2	6.92	276.35	32	0	0	32240.3	21118.4	4446.2	13842.3	28543.9	8316.1	63991.5	35961.1	6183.6	67384	35625.9	9102.6	31886.1	18981.4	5808.3	1563.5	High	High	High	High	High	High	High	High	High	High	High	High	High	High	High
FALSE	High	Master Protein	E9PDF2	Oxoglutarate dehydrogenase (succinyl-transferring) OS=Homo sapiens OX=9606 GN=OGDH PE=1 SV=1	0	FALSE	149.911	39	32	56	26	1034	117.2	7.08	188.52	32	0	6	16436.2	8862.6	2591.1	8450.5	9213.3	4315.6	34978.2	9304.5	2917.8	41397.1	11247.6	4598.2	18261.1	8501.7	2656.7	387.3	High	High	High	High	High	High	High	High	High	High	High	High	High	High	High
FALSE	High	Master Protein	O43747	AP-1 complex subunit gamma-1 OS=Homo sapiens OX=9606 GN=AP1G1 PE=1 SV=5	0	FALSE	149.73	41	34	79	34	822	91.3	6.8	237.67	34	0	0	30501.4	24802.7	4533	11657.3	29446.3	11661.7	37073	28464.3	7519	44398.6	32348.6	13752.6	32458.9	22113.5	4576.2	676.8	High	High	High	High	High	High	High	High	High	High	High	High	High	High	High
FALSE	High	Master Protein	Q9H845	Complex I assembly factor ACAD9, mitochondrial OS=Homo sapiens OX=9606 GN=ACAD9 PE=1 SV=1	0	FALSE	149.586	50	30	71	30	621	68.7	7.96	218.06	30	0	0	19330.3	15952.9	5414.1	11761.5	34081.9	14941.7	38280.2	31686.6	12462.7	52817.5	38571.2	18392.1	21200.2	15170.4	5871.3	414.7	High	High	High	High	High	High	High	High	High	High	High	High	High	High	High
FALSE	High	Master Protein	O75396	Vesicle-trafficking protein SEC22b OS=Homo sapiens OX=9606 GN=SEC22B PE=1 SV=5	0	FALSE	149.305	61	17	61	17	215	24.7	8.51	205.04	17	0	0	13750.7	10891.7	2516.8	9053.4	23931.7	7098.2	31098.3	22253.1	4200.2	50266.4	32655.8	9301.5	14932.8	10599.3	2966.4	531	High	High	High	High	High	High	High	High	High	High	High	High	High	High	High
FALSE	High	Master Protein	Q96KP4	Cytosolic non-specific dipeptidase OS=Homo sapiens OX=9606 GN=CNDP2 PE=1 SV=2	0	FALSE	149.204	57	27	76	27	475	52.8	5.97	239.96	27	0	0	32118.7	29645.9	8372.4	7906.6	20302.6	9100	24415.5	18023.4	6586.3	32325.1	21873.3	9242.7	35581.2	30387.7	8251.4	1261.3	High	High	High	High	High	High	High	High	High	High	High	High	High	High	High
FALSE	High	Master Protein	P00491	Purine nucleoside phosphorylase OS=Homo sapiens OX=9606 GN=PNP PE=1 SV=2	0	FALSE	149.183	81	21	84	21	289	32.1	6.95	313.44	21	0	0	30516.9	27745.5	21013.9	8689.6	20462.2	17588.6	24594.5	19350	12903	32871.2	23000.6	17176.1	31134.1	25848.9	19929.4	2500	High	High	High	High	High	High	High	High	High	High	High	High	High	High	High
FALSE	High	Master Protein	G3V180	Dipeptidyl peptidase 3 OS=Homo sapiens OX=9606 GN=DPP3 PE=1 SV=1	0	FALSE	148.564	48	28	57	28	757	84.3	5.03	216.86	28	0	0	24043.5	22056.7	2973	5493.5	14750.5	5057.8	16849.3	13667	3925.8	22232.1	16004	5668.7	27021.8	22611.5	3930.8	1503.3	High	High	High	High	High	High	High	High	High	High	High	High	High	High	High
FALSE	High	Master Protein	C9JW69	Regulator of chromosome condensation (Fragment) OS=Homo sapiens OX=9606 GN=RCC1 PE=1 SV=1	0	FALSE	148.456	65	20	49	1	372	39.6	8.37	173.44	20	0	0	510.3	382.2	197.6	297.6	419.8	292.9	568.2	369.5	272	682.2	400.1	231.7	586.7	349.3	262.6	135	High	High	High	High	High	High	High	High	High	High	High	High	High	High	High
FALSE	High	Master Protein	P30040	Endoplasmic reticulum resident protein 29 OS=Homo sapiens OX=9606 GN=ERP29 PE=1 SV=4	0	FALSE	148.364	72	23	108	23	261	29	7.31	304.6	23	0	0	25550.3	22792.3	9042.1	12430.1	38111	20578.8	48215.5	40841.3	19535	62782	50667.6	27098.8	25999.7	21340.7	9893	1791.1	High	High	High	High	High	High	High	High	High	High	High	High	High	High	High
FALSE	High	Master Protein	H7C4C5	Microtubule-associated protein (Fragment) OS=Homo sapiens OX=9606 GN=MAP4 PE=1 SV=1	0	FALSE	148.109	51	26	93	2	493	50.9	10.21	277.87	26	0	0	2167.8	2291.5	1379.8	852.5	2239.9	2270	2515.3	2334.2	1894.3	2841.6	1797	1473	2537.5	2486.8	1949.4	361.5	High	High	High	High	High	High	High	High	High	High	High	High	High	High	High
FALSE	High	Master Protein	A0A1B0GVU9	Glutaminyl-tRNA synthetase (Fragment) OS=Homo sapiens OX=9606 GN=QARS1 PE=1 SV=1	0	FALSE	147.956	48	35	75	1	736	83.7	7.44	218.07	35	0	0	2084.1	1469.2	549.4	481.6	1907.9	879.1	2479.5	1665	605.6	2710.6	1480.7	817.5	2163.4	1153.3	349.2	22.3	High	High	High	High	High	High	High	High	High	High	High	High	High	High	High
FALSE	High	Master Protein	Q96PZ0	Pseudouridylate synthase 7 homolog OS=Homo sapiens OX=9606 GN=PUS7 PE=1 SV=2	0	FALSE	147.837	50	31	65	31	661	75	6.37	199.06	31	0	0	27362.5	24397	9867.1	7974	21773.8	12433.3	26206.3	20583	8091.5	33233.4	22336.2	11717.8	26294	20881.2	7626.9	1029.4	High	High	High	High	High	High	High	High	High	High	High	High	High	High	High
FALSE	High	Master Protein	P67775	Serine/threonine-protein phosphatase 2A catalytic subunit alpha isoform OS=Homo sapiens OX=9606 GN=PPP2CA PE=1 SV=1	0	FALSE	147.68	73	21	76	2	309	35.6	5.54	266.11	21	0	0	5022.9	5144.6	2622.1	1492	3827.6	2863.9	4100.7	3551.7	2167.9	5134.6	3745.2	2334	5208	5042.6	3116.9	666.6	High	High	High	High	High	High	High	High	High	High	High	High	High	High	High
FALSE	High	Master Protein	Q15758	Neutral amino acid transporter B(0) OS=Homo sapiens OX=9606 GN=SLC1A5 PE=1 SV=2	0	FALSE	147.443	33	18	59	18	541	56.6	5.48	214.8	18	0	0	12718.9	11198.8	6455.5	6947.1	19028	21223.6	22674.3	20772.3	17200.6	23023.5	19311.7	19807.2	11609.4	9087.8	4786.6	507	High	High	High	High	High	High	High	High	High	High	High	High	High	High	High
FALSE	High	Master Protein	Q13618	Cullin-3 OS=Homo sapiens OX=9606 GN=CUL3 PE=1 SV=2	0	FALSE	147.401	46	32	63	32	768	88.9	8.48	190.31	32	0	0	27892.1	26046	3789.6	6952.3	20125.7	6183.4	23828.4	19269.5	4469.4	29876.3	21298.8	6219.7	27497.4	22600.5	4001	938.8	High	High	High	High	High	High	High	High	High	High	High	High	High	High	High
FALSE	High	Master Protein	Q9Y5L0	Transportin-3 OS=Homo sapiens OX=9606 GN=TNPO3 PE=1 SV=3	0	FALSE	147.373	33	24	61	24	923	104.1	5.57	211.16	24	0	0	24316.9	23471.6	5679.2	5749.7	16732.6	8315.2	20414.1	16697	6340.7	25641.2	18274.4	8959.8	26058.2	21548.5	5059	1328	High	High	High	High	High	High	High	High	High	High	High	High	High	High	High
FALSE	High	Master Protein	O15270	Serine palmitoyltransferase 2 OS=Homo sapiens OX=9606 GN=SPTLC2 PE=1 SV=1	0	FALSE	147.358	48	24	53	24	562	62.9	7.78	185.66	24	0	0	12421.7	11045.3	2700.2	8016.6	21418.1	4597.2	26405.3	19251.9	3165.3	38876.8	27565.7	5011.9	13587.7	9829.2	2964	493.3	High	High	High	High	High	High	High	High	High	High	High	High	High	High	High
FALSE	High	Master Protein	Q9Y5K6	CD2-associated protein OS=Homo sapiens OX=9606 GN=CD2AP PE=1 SV=1	0	FALSE	147.252	55	32	64	32	639	71.4	6.4	184.65	32	0	0	29300.3	29797.7	8292	6813.9	22790.3	12083.8	22811.9	20150.8	7655.2	29537.8	24020.2	12791.1	31731.1	28351.5	8608.4	638.8	High	High	High	High	High	High	High	High	High	High	High	High	High	High	High
FALSE	High	Master Protein	O96008	Mitochondrial import receptor subunit TOM40 homolog OS=Homo sapiens OX=9606 GN=TOMM40 PE=1 SV=1	0	FALSE	147.211	48	16	85	16	361	37.9	7.25	279.56	16	0	0	17864.3	15008.4	8342.9	8101.4	21207.5	28155.5	24342.7	21478.4	18107.4	48116.4	36951.7	33159.6	17124.5	12460.4	6902.6	626.9	High	High	High	High	High	High	High	High	High	High	High	High	High	High	High
FALSE	High	Master Protein	Q9HDC9	Adipocyte plasma membrane-associated protein OS=Homo sapiens OX=9606 GN=APMAP PE=1 SV=2	0	FALSE	147.099	53	25	72	25	416	46.5	6.16	234.89	25	0	0	16980.5	14592.6	7490.9	10754	32701.2	27395.1	33578.5	28987.4	19795.4	44474.7	34883.7	30699.2	17019.2	12770	7424.4	1108.9	High	High	High	High	High	High	High	High	High	High	High	High	High	High	High
FALSE	High	Master Protein	O95757	Heat shock 70 kDa protein 4L OS=Homo sapiens OX=9606 GN=HSPA4L PE=1 SV=3	0	FALSE	146.926	48	35	69	29	839	94.5	5.88	206.37	35	0	0	25236.7	19669.5	4219.6	7451.5	14124.2	7229.3	21900.2	13507.4	5404.1	27945.7	15075.4	7379.5	25943.3	17260.5	5263.8	1710.5	High	High	High	High	High	High	High	High	High	High	High	High	High	High	High
FALSE	High	Master Protein	P23368	NAD-dependent malic enzyme, mitochondrial OS=Homo sapiens OX=9606 GN=ME2 PE=1 SV=1	0	FALSE	146.898	54	26	61	26	584	65.4	7.61	194.44	26	0	0	18535	15771	4902.2	7314.7	20562.2	11242.9	30307	26092.5	10859.5	34558.4	26377.6	14337	18375.7	14095.2	5078.4	908.2	High	High	High	High	High	High	High	High	High	High	High	High	High	High	High
FALSE	High	Master Protein	P13804	Electron transfer flavoprotein subunit alpha, mitochondrial OS=Homo sapiens OX=9606 GN=ETFA PE=1 SV=1	0	FALSE	146.787	62	21	70	21	333	35.1	8.38	228.81	21	0	0	22668.3	17572.6	6335.6	10844.1	18184	8409	43726.7	23806.2	7010.5	51444.4	24325.9	9210	25009.5	17099.2	8110.6	2559.7	High	High	High	High	High	High	High	High	High	High	High	High	High	High	High
FALSE	High	Master Protein	Q99497	Parkinson disease protein 7 OS=Homo sapiens OX=9606 GN=PARK7 PE=1 SV=2	0	FALSE	146.727	95	23	86	23	189	19.9	6.79	281.64	23	0	0	31752.1	32396.6	23324.7	8644	23587.9	20185.3	26626	20950.7	15085.3	35420.8	26099.1	18176.8	35927.3	32380.2	22052.7	2343.5	High	High	High	High	High	High	High	High	High	High	High	High	High	High	High
FALSE	High	Master Protein	K7ER00	Phenylalanine--tRNA ligase alpha subunit OS=Homo sapiens OX=9606 GN=FARSA PE=1 SV=1	0	FALSE	146.556	48	24	59	24	548	62.4	7.84	192.28	24	0	0	22972.2	11095.1	2449	8173.1	11254.5	4625	25374.8	10778.1	3541.6	33949.1	11822.4	4844.1	23798.5	9534.6	2707.4	591.4	High	High	High	High	High	High	High	High	High	High	High	High	High	High	High
FALSE	High	Master Protein	Q9UHD8	Septin-9 OS=Homo sapiens OX=9606 GN=SEPTIN9 PE=1 SV=2	0	FALSE	146.51	60	32	73	32	586	65.4	8.97	220.9	32	0	0	26463.8	24767.2	4234.5	6827.7	19798.5	6888.4	21246.9	17112.5	5409.2	28906.6	20874.7	7180.7	27653.2	23393.7	4398.4	740.2	High	High	High	High	High	High	High	High	High	High	High	High	High	High	High
FALSE	High	Master Protein	Q969V3	Nicalin OS=Homo sapiens OX=9606 GN=NCLN PE=1 SV=2	0	FALSE	146.348	44	24	81	24	563	62.9	6.89	307.95	24	0	0	18128.5	15230.2	4480.2	12761.4	34391.1	7538.6	39988.4	33416.8	5401.2	53199.1	37754.6	8515.6	18073.6	13367.5	4197.2	339.9	High	High	High	High	High	High	High	High	High	High	High	High	High	High	High
FALSE	High	Master Protein	Q15424	Scaffold attachment factor B1 OS=Homo sapiens OX=9606 GN=SAFB PE=1 SV=4	0	FALSE	146.271	37	35	82	20	915	102.6	5.47	180.32	35	0	0	12267.6	10056.7	5039.2	5418.9	14181.2	11297.9	16037.8	14609.8	7711.9	23069.9	19783.2	14732.4	12703.4	9732.5	4739.3	640	High	High	High	High	High	High	High	High	High	High	High	High	High	High	High
FALSE	High	Master Protein	Q92922	SWI/SNF complex subunit SMARCC1 OS=Homo sapiens OX=9606 GN=SMARCC1 PE=1 SV=3	0	FALSE	146.134	29	34	67	25	1105	122.8	5.76	189.88	34	0	11	32781.2	16776.6	4490.1	10992.8	18036.5	7926.2	35304.9	17074.8	5843.7	45193.5	18439.5	8104.5	37431.4	15921.1	4927.5	982.4	High	High	High	High	High	High	High	High	High	High	High	High	High	High	High
FALSE	High	Master Protein	Q9NRK6	ATP-binding cassette sub-family B member 10, mitochondrial OS=Homo sapiens OX=9606 GN=ABCB10 PE=1 SV=2	0	FALSE	146.126	44	31	71	30	738	79.1	9.85	217.93	31	0	1	20267.9	15435.6	3949.9	11870.3	27806.7	6829.6	37476	28296.5	4626.1	50688.2	34111	7485.4	20742.4	14483	4090.8	585.7	High	High	High	High	High	High	High	High	High	High	High	High	High	High	High
FALSE	High	Master Protein	P12004	Proliferating cell nuclear antigen OS=Homo sapiens OX=9606 GN=PCNA PE=1 SV=1	0	FALSE	145.984	75	17	83	17	261	28.8	4.69	303.83	17	0	0	42547.5	41271.2	13817	12238.1	41056.6	18514.4	37193.1	33547.1	12343.7	48740.1	40090	17632	45943.1	37897	13071.2	2961.8	High	High	High	High	High	High	High	High	High	High	High	High	High	High	High
FALSE	High	Master Protein	P54886	Delta-1-pyrroline-5-carboxylate synthase OS=Homo sapiens OX=9606 GN=ALDH18A1 PE=1 SV=2	0	FALSE	145.918	41	28	52	28	795	87.2	7.12	174.03	28	0	0	19410.2	10304.9	3111.6	8773.1	12842.8	5471.8	38747.8	14328.4	3879.6	39739.7	15125.8	5909.2	18966.5	9632.6	4486.3	1327.3	High	High	High	High	High	High	High	High	High	High	High	High	High	High	High
FALSE	High	Master Protein	Q9NUU7	ATP-dependent RNA helicase DDX19A OS=Homo sapiens OX=9606 GN=DDX19A PE=1 SV=1	0	FALSE	145.743	62	27	66	4	478	53.9	6.58	201.03	27	0	31	39608.9	21676.5	4345.8	10682	18371.3	8241.9	31656.6	16362.5	6152.1	45909.7	21152.5	9084.9	38245.5	18316.4	5409.1	1669.7	High	High	High	High	High	High	High	High	High	High	High	High	High	High	High
FALSE	High	Master Protein	O95721	Synaptosomal-associated protein 29 OS=Homo sapiens OX=9606 GN=SNAP29 PE=1 SV=1	0	FALSE	145.657	84	24	76	24	258	29	5.81	251.96	24	0	0	19883.1	19533.2	13513.7	8059.6	26536.9	24991.3	29467	25898.4	20109.5	41992.4	33137.2	29058.6	20169	16710.2	11841.1	883.7	High	High	High	High	High	High	High	High	High	High	High	High	High	High	High
FALSE	High	Master Protein	P61981	14-3-3 protein gamma OS=Homo sapiens OX=9606 GN=YWHAG PE=1 SV=2	0	FALSE	145.621	81	23	96	16	247	28.3	4.89	309.62	23	0	4	26757.8	27926.6	12866.1	8429.7	26972.9	16366.8	24444.3	22174.1	12395.5	30406.7	25898.7	15868.6	27968.3	25206.8	10586.8	2056.9	High	High	High	High	High	High	High	High	High	High	High	High	High	High	High
FALSE	High	Master Protein	Q15019	Septin-2 OS=Homo sapiens OX=9606 GN=SEPTIN2 PE=1 SV=1	0	FALSE	145.616	68	21	57	20	361	41.5	6.6	202.74	21	0	0	19924.3	17120.8	9925.5	5167.1	14982.4	11290.7	15769.3	12071.6	7548.2	23197.5	16153.7	11075.7	19693	15843.4	10416.9	637.1	High	High	High	High	High	High	High	High	High	High	High	High	High	High	High
FALSE	High	Master Protein	P22033	Methylmalonyl-CoA mutase, mitochondrial OS=Homo sapiens OX=9606 GN=MMUT PE=1 SV=4	0	FALSE	145.523	47	28	54	28	750	83.1	6.93	185.32	28	0	0	15196.5	12108.4	3378.4	6909.3	14125.2	5445.7	29446.1	17420.4	3778.9	33110.8	17750	6250.2	16668.9	11141.7	3311.6	364.6	High	High	High	High	High	High	High	High	High	High	High	High	High	High	High
FALSE	High	Master Protein	S4R3N1	10 kDa chaperonin OS=Homo sapiens OX=9606 GN=HSPE1-MOB4 PE=1 SV=1	0	FALSE	145.236	57	22	143	7	261	29.7	6.16	456.62	22	0	0	3496.1	3145.4	1315.4	1388.5	4126.1	3273.8	4352.5	3476.5	2269.4	6744.3	4779.7	3552.1	3598.3	2805.6	1132.6	271.8	High	High	High	High	High	High	High	High	High	High	High	High	High	High	High
FALSE	High	Master Protein	P38117	Electron transfer flavoprotein subunit beta OS=Homo sapiens OX=9606 GN=ETFB PE=1 SV=3	0	FALSE	145.174	69	24	98	24	255	27.8	8.1	306.99	24	0	0	34057.5	28956	9237.1	13840.2	30024.5	11701.3	61623.2	39189.1	9792.5	70889.6	40260.3	13468.4	36756.1	27562.8	10908.8	2631.7	High	High	High	High	High	High	High	High	High	High	High	High	High	High	High
FALSE	High	Master Protein	A0A7I2V311	DNA (cytosine-5)-methyltransferase 1 OS=Homo sapiens OX=9606 GN=DNMT1 PE=1 SV=1	0	FALSE	145.133	34	34	77	1	1150	130.4	6.44	214.37	34	0	0	340.5	211.5	41.9	167.7	384.7	107.4	503.9	320.5	71.8	645.6	384.2	91.9	367.2	225.5	71.2		High	High	High	High	High	High	High	High	High	High	High	High	High	High	High
FALSE	High	Master Protein	Q9UNM6	26S proteasome non-ATPase regulatory subunit 13 OS=Homo sapiens OX=9606 GN=PSMD13 PE=1 SV=2	0	FALSE	144.858	64	25	83	25	376	42.9	5.81	256.45	25	0	0	36023.1	32312.3	6986	9584	20112.7	8933	25838.8	17571.3	7063	35573.2	21546.9	9764.3	37674.1	28993.4	6805.6	2382	High	High	High	High	High	High	High	High	High	High	High	High	High	High	High
FALSE	High	Master Protein	Q8TEX9	Importin-4 OS=Homo sapiens OX=9606 GN=IPO4 PE=1 SV=2	0	FALSE	144.747	39	33	64	33	1081	118.6	4.96	204.63	33	0	0	23482.9	22216.8	4493.4	6966.4	16393	7412.3	21142.5	16244.9	5312	26922.2	18211.2	8211.4	26293	20551.9	4665	1414.4	High	High	High	High	High	High	High	High	High	High	High	High	High	High	High
FALSE	High	Master Protein	O15228	Dihydroxyacetone phosphate acyltransferase OS=Homo sapiens OX=9606 GN=GNPAT PE=1 SV=1	0	FALSE	144.586	52	35	66	35	680	77.1	6.57	194.8	35	0	0	21106.2	17885	6118.7	12506.8	35860.4	13937.3	41655.1	34597.4	6979.7	53402.5	40367.8	14136.9	21998.7	16212.3	4936.1	804.7	High	High	High	High	High	High	High	High	High	High	High	High	High	High	High
FALSE	High	Master Protein	P48444	Coatomer subunit delta OS=Homo sapiens OX=9606 GN=ARCN1 PE=1 SV=1	0	FALSE	144.565	57	32	85	32	511	57.2	6.21	245.62	32	0	0	43554.2	36053.7	5128.2	12948.6	39301.1	10973.4	43641.4	32228	7149.4	57111.9	41152.2	11141.9	46548.6	34078.8	5667.9	1358.9	High	High	High	High	High	High	High	High	High	High	High	High	High	High	High
FALSE	High	Master Protein	A0A7P0T9A7	Adenylosuccinate lyase OS=Homo sapiens OX=9606 GN=ADSL PE=1 SV=1	0	FALSE	144.506	52	21	66	21	513	57.9	7.43	225.42	21	0	0	25333.8	22999.2	15717.4	7923.5	17931.9	14852.2	21108.6	16288	10621	30024.6	20864.3	15784.7	25983.5	20625.2	15613.9	2079.6	High	High	High	High	High	High	High	High	High	High	High	High	High	High	High
FALSE	High	Master Protein	P13489	Ribonuclease inhibitor OS=Homo sapiens OX=9606 GN=RNH1 PE=1 SV=2	0	FALSE	143.942	58	23	73	23	461	49.9	4.82	268.68	23	0	0	26506	25662.5	6275.9	7181.3	19356.3	7780.6	21753.4	17266.9	6060.7	29082.1	20904.4	8691.2	30432	26705.2	7143.3	2957.1	High	High	High	High	High	High	High	High	High	High	High	High	High	High	High
FALSE	High	Master Protein	B5ME19	Eukaryotic translation initiation factor 3 subunit C-like protein OS=Homo sapiens OX=9606 GN=EIF3CL PE=1 SV=1	0	FALSE	143.74	32	33	79	33	914	105.4	5.64	213.5	33	0	0	53107.9	23529.7	4715.6	15272.9	19471.4	9419.4	46698	17993.4	6673.1	61103.6	22004.3	9590	49168.7	19831.1	5824.4	1315.6	High	High	High	High	High	High	High	High	High	High	High	High	High	High	High
FALSE	High	Master Protein	P48047	ATP synthase subunit O, mitochondrial OS=Homo sapiens OX=9606 GN=ATP5PO PE=1 SV=1	0	FALSE	143.511	76	19	90	19	213	23.3	9.96	331.93	19	0	0	21771.6	17002.6	7782.6	18939.9	41789.6	17665.6	54876.5	37390.2	14214.2	84724.2	53322.7	21524.8	21864.3	16270	8459.6	650.7	High	High	High	High	High	High	High	High	High	High	High	High	High	High	High
FALSE	High	Master Protein	A0A087WUK2	Heterogeneous nuclear ribonucleoprotein D-like OS=Homo sapiens OX=9606 GN=HNRNPDL PE=1 SV=1	0	FALSE	143.385	49	28	93	24	363	40	9.96	279.62	28	0	1	20042.7	17572.4	8344.5	11482.7	34987.6	21243.1	39233.5	32053.9	11919.4	53642.2	45066.6	23550.9	17491.4	13118.3	5666.6	451.3	High	High	High	High	High	High	High	High	High	High	High	High	High	High	High
FALSE	High	Master Protein	P68036	Ubiquitin-conjugating enzyme E2 L3 OS=Homo sapiens OX=9606 GN=UBE2L3 PE=1 SV=1	0	FALSE	142.935	77	12	86	6	154	17.9	8.51	315.91	12	0	8	35649.2	36745.9	23482	7274.3	22111.4	17066.9	24352.1	20126.4	12443.7	33236.7	25342.9	16169.3	37997.1	34220.8	22609.8	1009.5	High	High	High	High	High	High	High	High	High	High	High	High	High	High	High
FALSE	High	Master Protein	Q01813	ATP-dependent 6-phosphofructokinase, platelet type OS=Homo sapiens OX=9606 GN=PFKP PE=1 SV=2	0	FALSE	142.709	41	30	73	25	784	85.5	7.55	206.54	30	0	6	30566.1	22404.7	10936.6	7528	14357.4	7996	20123.1	13479.5	6544.3	27753.3	14849	8233.3	33108.5	21853.4	12581.9	3294.9	High	High	High	High	High	High	High	High	High	High	High	High	High	High	High
FALSE	High	Master Protein	P30622	CAP-Gly domain-containing linker protein 1 OS=Homo sapiens OX=9606 GN=CLIP1 PE=1 SV=2	0	FALSE	142.496	27	34	51	32	1438	162.1	5.36	141.78	34	0	3	17129.4	15639.5	9814.7	5287.6	12587.2	9762.4	14664.6	11769.4	7014.6	19994.3	14361.4	9599.9	16707.6	13389	8912.3	1391.8	High	High	High	High	High	High	High	High	High	High	High	High	High	High	High
FALSE	High	Master Protein	Q99661	Kinesin-like protein KIF2C OS=Homo sapiens OX=9606 GN=KIF2C PE=1 SV=2	0	FALSE	142.427	50	32	59	29	725	81.3	7.83	181.73	32	0	3	31431.2	12735.4	3476.9	13047	11863.7	6538.5	38707.8	11615.7	4662.1	51716	14664.8	7388.6	31239.5	12656.2	4423.9	841.2	High	High	High	High	High	High	High	High	High	High	High	High	High	High	High
FALSE	High	Master Protein	Q8NBJ5	Procollagen galactosyltransferase 1 OS=Homo sapiens OX=9606 GN=COLGALT1 PE=1 SV=1	0	FALSE	142.073	46	31	82	30	622	71.6	7.31	234.75	31	0	1	23899.4	17522.1	6626.8	13759.5	30051.9	16659.5	47360.8	35076.3	16954.5	61349	38966.5	20044.4	24364.9	16967	6864	1079.4	High	High	High	High	High	High	High	High	High	High	High	High	High	High	High
FALSE	High	Master Protein	P54652	Heat shock-related 70 kDa protein 2 OS=Homo sapiens OX=9606 GN=HSPA2 PE=1 SV=1	0	FALSE	141.725	24	23	135	1	639	70	5.74	403.4	23	0	0	497.4	463.7	124.5	251.7	728.4	242.3	954	833.3	254.7	1029.9	637.4	286.1	505.3	420.4	116.1		High	High	High	High	High	High	High	High	High	High	High	High	High	High	High
FALSE	High	Master Protein	P18031	Tyrosine-protein phosphatase non-receptor type 1 OS=Homo sapiens OX=9606 GN=PTPN1 PE=1 SV=1	0	FALSE	141.711	60	27	68	27	435	49.9	6.27	211.8	27	0	0	23459.7	12051.8	3173.9	14103.6	20223.8	7486.9	48343.9	17684.8	4867	71640.7	29415.4	7884.2	23778.2	12308.9	4381.6	1106.7	High	High	High	High	High	High	High	High	High	High	High	High	High	High	High
FALSE	High	Master Protein	P11171	Protein 4.1 OS=Homo sapiens OX=9606 GN=EPB41 PE=1 SV=4	0	FALSE	141.67	43	36	77	33	864	97	5.58	215.99	36	0	3	32000	26810.1	5958.1	11269.2	32463.3	11114.1	43368.9	35981.9	8445.5	48147.8	33196	11846.7	32178.7	23355.4	8079.4	1016.4	High	High	High	High	High	High	High	High	High	High	High	High	High	High	High
FALSE	High	Master Protein	P62136	Serine/threonine-protein phosphatase PP1-alpha catalytic subunit OS=Homo sapiens OX=9606 GN=PPP1CA PE=1 SV=1	0	FALSE	141.458	75	20	80	5	330	37.5	6.33	293.14	20	0	20	32939.8	25793.4	8422.8	10572.8	25957.1	13577.4	31982.2	23440.6	9488.1	44878.1	29658.4	15801.8	33511.3	24353.2	9739.8	1934.6	High	High	High	High	High	High	High	High	High	High	High	High	High	High	High
FALSE	High	Master Protein	Q96RP9	Elongation factor G, mitochondrial OS=Homo sapiens OX=9606 GN=GFM1 PE=1 SV=2	0	FALSE	141.427	43	27	57	27	751	83.4	7.01	180.84	27	0	0	22477.6	15804.1	3058.4	9399.8	17122.1	5516.1	47085.9	22685.8	3723.4	48243.7	20713.2	6452.8	22432.1	13814.9	4613.1	1492.5	High	High	High	High	High	High	High	High	High	High	High	High	High	High	High
FALSE	High	Master Protein	A0A0J9YVP6	60 kDa poly(U)-binding-splicing factor (Fragment) OS=Homo sapiens OX=9606 GN=PUF60 PE=1 SV=1	0	FALSE	141.328	54	28	75	28	534	57.4	5.35	239.45	28	0	0	33464.6	29324.9	4464.1	10158.3	33445.1	8885.9	32757.5	28349.6	6315.8	44020.1	33233.1	9947.1	34958.2	27647.7	4349.3	823.1	High	High	High	High	High	High	High	High	High	High	High	High	High	High	High
FALSE	High	Master Protein	P54920	Alpha-soluble NSF attachment protein OS=Homo sapiens OX=9606 GN=NAPA PE=1 SV=3	0	FALSE	141.229	81	22	74	22	295	33.2	5.36	257.62	22	0	0	18263.8	15690.1	7311.3	8680.1	24009.7	19753.9	29400.2	23048.6	14396.8	39516.6	29348.4	25013.8	18546.1	13880.2	6059.4	510	High	High	High	High	High	High	High	High	High	High	High	High	High	High	High
FALSE	High	Master Protein	O15439	ATP-binding cassette sub-family C member 4 OS=Homo sapiens OX=9606 GN=ABCC4 PE=1 SV=3	0	FALSE	140.813	31	40	62	38	1325	149.4	8.19	163.69	40	0	2	15599.1	13382.5	5899.3	8830.6	23200.1	13411.3	29132.5	25232.2	10939.3	35062.7	25582.1	13359.9	15852.6	12178.9	5782.8	665.9	High	High	High	High	High	High	High	High	High	High	High	High	High	High	High
FALSE	High	Master Protein	P49257	Protein ERGIC-53 OS=Homo sapiens OX=9606 GN=LMAN1 PE=1 SV=2	0	FALSE	140.521	43	23	64	23	510	57.5	6.77	201.03	23	0	0	18241.1	13561.7	4422.3	11566.1	18775.6	8980.3	41218.4	20776.3	6822.1	61880.1	29284.4	9520.9	18653.4	13330.3	4394.3	586.2	High	High	High	High	High	High	High	High	High	High	High	High	High	High	High
FALSE	High	Master Protein	P63241	Eukaryotic translation initiation factor 5A-1 OS=Homo sapiens OX=9606 GN=EIF5A PE=1 SV=2	0	FALSE	140.489	72	18	102	18	154	16.8	5.24	334.83	18	0	0	50985.8	44938	13905.2	12085	38272.5	19650.8	43625.3	33880.8	14159.3	51390.1	34739.3	21872.1	51528.9	35567.9	12396.9	3924.6	High	High	High	High	High	High	High	High	High	High	High	High	High	High	High
FALSE	High	Master Protein	Q9H7Z7	Prostaglandin E synthase 2 OS=Homo sapiens OX=9606 GN=PTGES2 PE=1 SV=1	0	FALSE	140.188	71	25	57	25	377	41.9	9.16	186.52	25	0	0	12865.5	10668.1	3509.8	7868.8	21521.7	8885	24995.7	20014.2	6672.7	33173.5	24006.5	8996.7	13411.5	9542.7	3344.1	296.3	High	High	High	High	High	High	High	High	High	High	High	High	High	High	High
FALSE	High	Master Protein	P08865	40S ribosomal protein SA OS=Homo sapiens OX=9606 GN=RPSA PE=1 SV=4	0	FALSE	140.08	57	16	61	16	295	32.8	4.87	243.07	16	0	0	20342.2	17833.7	3895.5	10002.1	19549.3	6589.8	35979.9	20124.7	4822.1	45396.5	21782.6	7251.5	18911.2	14354.1	3486	610	High	High	High	High	High	High	High	High	High	High	High	High	High	High	High
FALSE	High	Master Protein	Q10471	Polypeptide N-acetylgalactosaminyltransferase 2 OS=Homo sapiens OX=9606 GN=GALNT2 PE=1 SV=1	0	FALSE	139.795	52	30	55	29	571	64.7	8.35	154.17	30	0	1	16615.4	12837.6	3442.8	9472.2	21385.5	6933.4	31309.5	19963.4	4586	50135.4	29537.7	7431.8	17201.5	11069.9	3568.1	254.1	High	High	High	High	High	High	High	High	High	High	High	High	High	High	High
FALSE	High	Master Protein	Q14151	Scaffold attachment factor B2 OS=Homo sapiens OX=9606 GN=SAFB2 PE=1 SV=1	0	FALSE	139.753	35	36	68	21	953	107.4	6.16	170.73	36	0	17	15464.1	12430.2	6792.3	7522.3	18703.9	14425.7	22353	19127.6	9090.8	32832.7	25245.1	18876.4	16523.2	12687.3	5235.4	418.9	High	High	High	High	High	High	High	High	High	High	High	High	High	High	High
FALSE	High	Master Protein	O75306	NADH dehydrogenase [ubiquinone] iron-sulfur protein 2, mitochondrial OS=Homo sapiens OX=9606 GN=NDUFS2 PE=1 SV=2	0	FALSE	139.666	69	27	85	27	463	52.5	7.55	255.97	27	0	0	20046.6	14726.1	4746.5	12619.6	27540.1	10696.5	42962.8	26740.3	7036.6	66303.5	35857.4	12856.3	21697.4	13747.7	4316.6	573.1	High	High	High	High	High	High	High	High	High	High	High	High	High	High	High
FALSE	High	Master Protein	P46109	Crk-like protein OS=Homo sapiens OX=9606 GN=CRKL PE=1 SV=1	0	FALSE	139.23	69	23	79	23	303	33.8	6.74	261.33	23	0	0	27685	26505.3	18820.8	7879.4	20330.5	13336.2	24653.4	18385	8899.4	34435.4	23767	12862.7	30786.9	25482.4	17597.9	854.3	High	High	High	High	High	High	High	High	High	High	High	High	High	High	High
FALSE	High	Master Protein	P51692	Signal transducer and activator of transcription 5B OS=Homo sapiens OX=9606 GN=STAT5B PE=1 SV=2	0	FALSE	139.182	36	26	59	3	787	89.8	6.05	178.83	26	0	0	1413.8	1069.1	422.3	428.2	1247.8	745.3	1419.3	1211.3	603.2	2162.8	1516.1	873.6	1557.7	921.4	513.6	174.6	High	High	High	High	High	High	High	High	High	High	High	High	High	High	High
FALSE	High	Master Protein	Q15061	WD repeat-containing protein 43 OS=Homo sapiens OX=9606 GN=WDR43 PE=1 SV=3	0	FALSE	139.177	50	28	70	28	677	74.8	5.57	222.35	28	0	0	15109.3	13939.2	9207.7	5736.4	24839.3	32319.2	17023.1	23651.3	22437.3	26351.6	28382.2	36063.1	13653.1	11236.1	6717.4	297.2	High	High	High	High	High	High	High	High	High	High	High	High	High	High	High
FALSE	High	Master Protein	Q6DD88	Atlastin-3 OS=Homo sapiens OX=9606 GN=ATL3 PE=1 SV=1	0	FALSE	139.164	56	23	60	22	541	60.5	5.66	217.87	23	0	1	17157.7	11447.4	3117.2	12476.1	20899	5612.1	44708.9	21747.5	3815.4	56072.3	24948.8	6442.2	17670	10624.5	2788.4	460.4	High	High	High	High	High	High	High	High	High	High	High	High	High	High	High
FALSE	High	Master Protein	P17174	Aspartate aminotransferase, cytoplasmic OS=Homo sapiens OX=9606 GN=GOT1 PE=1 SV=3	0	FALSE	139.117	62	22	71	22	413	46.2	7.01	235.83	22	0	0	28385.4	25642.7	19765.4	9779.5	20394	16966	23873.5	18862	12792.5	31739.8	22310.6	17248.7	29228.3	24717.5	23767.4	3874	High	High	High	High	High	High	High	High	High	High	High	High	High	High	High
FALSE	High	Master Protein	P62495	Eukaryotic peptide chain release factor subunit 1 OS=Homo sapiens OX=9606 GN=ETF1 PE=1 SV=3	0	FALSE	138.573	56	23	65	23	437	49	5.71	210.94	23	0	0	34161.2	32611.8	3043.8	7433.2	22272.1	4978.4	26663.3	21153.9	3456.5	32197.2	22676.1	5305.5	33434.1	27773.4	3106.4	841.2	High	High	High	High	High	High	High	High	High	High	High	High	High	High	High
FALSE	High	Master Protein	O75439	Mitochondrial-processing peptidase subunit beta OS=Homo sapiens OX=9606 GN=PMPCB PE=1 SV=2	0	FALSE	138.526	50	26	74	25	489	54.3	6.83	240.28	26	0	0	28326.5	19194.9	6224.9	13319.9	26456.3	8896.9	53635.5	32350.1	7086.4	58615	32331.1	9973	28989.3	18336.9	6798	1230.6	High	High	High	High	High	High	High	High	High	High	High	High	High	High	High
FALSE	High	Master Protein	P02008	Hemoglobin subunit zeta OS=Homo sapiens OX=9606 GN=HBZ PE=1 SV=2	0	FALSE	138.483	93	16	161	15	142	15.6	8.21	538.47	16	0	1	74243.4	65176	26657.4	12747.1	31555.9	18976.8	38206	29571.8	14546.3	53718.4	37928.9	21325	82985.5	58782.7	24854.7	3382.5	High	High	High	High	High	High	High	High	High	High	High	High	High	High	High
FALSE	High	Master Protein	Q9Y6E2	eIF5-mimic protein 1 OS=Homo sapiens OX=9606 GN=BZW2 PE=1 SV=1	0	FALSE	138.466	55	28	83	25	419	48.1	6.68	242.15	28	0	4	43221.5	41442.6	5537.1	13123.7	38507.6	10751.8	45161.8	39189.7	8226.3	46628.4	35739.8	11154	46257.6	36890.1	6766.4	2317.1	High	High	High	High	High	High	High	High	High	High	High	High	High	High	High
FALSE	High	Master Protein	Q9UQ35	Serine/arginine repetitive matrix protein 2 OS=Homo sapiens OX=9606 GN=SRRM2 PE=1 SV=2	0	FALSE	138.298	13	32	67	32	2752	299.4	12.06	175.25	32	0	0	12744.4	9621.1	4535	5640.8	13968	9838.8	16325.1	12011.9	7522.2	27989.8	18025.8	12435.3	12941.2	9654.7	5491.1	500.1	High	High	High	High	High	High	High	High	High	High	High	High	High	High	High
FALSE	High	Master Protein	P28074	Proteasome subunit beta type-5 OS=Homo sapiens OX=9606 GN=PSMB5 PE=1 SV=3	0	FALSE	138.122	66	19	58	19	263	28.5	6.92	207.94	19	0	0	21509.2	20200	15026	6486.6	16833.2	15336.9	18683.2	14608.8	10297.3	25209.1	18333.1	14879	22320.5	19002.7	15630.5	1566.2	High	High	High	High	High	High	High	High	High	High	High	High	High	High	High
FALSE	High	Master Protein	A0A669KB89	Protein scribble homolog OS=Homo sapiens OX=9606 GN=SCRIB PE=1 SV=1	0	FALSE	138.022	25	33	53	33	1658	177.7	5.14	155.75	33	0	0	17436.7	9886.2	3661.9	8824.4	13881.3	7620.1	28308.4	13861.8	6247.6	34043.5	16607.7	8385.4	16873.6	9703.8	4375	424.2	High	High	High	High	High	High	High	High	High	High	High	High	High	High	High
FALSE	High	Master Protein	P11413	Glucose-6-phosphate 1-dehydrogenase OS=Homo sapiens OX=9606 GN=G6PD PE=1 SV=4	0	FALSE	137.951	58	28	63	11	515	59.2	6.84	204.8	28	0	18	30855.4	27705.2	3620.1	6830.3	17526.5	6378.1	23421	16477.1	4797.3	32246.8	20139.6	6886.4	31600.2	25475.9	10158.3	5273.2	High	High	High	High	High	High	High	High	High	High	High	High	High	High	High
FALSE	High	Master Protein	Q14240	Eukaryotic initiation factor 4A-II OS=Homo sapiens OX=9606 GN=EIF4A2 PE=1 SV=2	0	FALSE	137.738	48	24	85	8	407	46.4	5.48	253.19	24	0	0	6277.3	5745.5	1876.1	1447.3	4743.1	2443.9	5490.8	4701.2	1533.9	6875.9	5428.3	2673.3	7690.1	6097.7	1350.4		High	High	High	High	High	High	High	High	High	High	High	High	High	High	High
FALSE	High	Master Protein	Q9UNS2	COP9 signalosome complex subunit 3 OS=Homo sapiens OX=9606 GN=COPS3 PE=1 SV=3	0	FALSE	137.653	54	20	51	20	423	47.8	6.65	186.49	20	0	0	21055.9	19628.5	8540.1	5993.2	15898.2	9179.4	17970.5	13985.2	6337	24182.8	17781	9480.8	23015.4	19450.9	7625	942.4	High	High	High	High	High	High	High	High	High	High	High	High	High	High	High
FALSE	High	Master Protein	A0A499FIX8	Extended synaptotagmin-2 OS=Homo sapiens OX=9606 GN=ESYT2 PE=1 SV=1	0	FALSE	137.499	44	30	45	29	845	93.9	8.21	134.18	30	0	0	14129.7	9333.9	2427.6	9181.6	13835.5	4950.3	28102.5	13105.7	3993.3	38807	17771.6	5388.6	14915.2	8833.3	2358.9	238.6	High	High	High	High	High	High	High	High	High	High	High	High	High	High	High
FALSE	High	Master Protein	P62820	Ras-related protein Rab-1A OS=Homo sapiens OX=9606 GN=RAB1A PE=1 SV=3	0	FALSE	137.44	86	23	91	13	205	22.7	6.21	297.86	23	0	12	34131.8	29689.7	14318.4	21853.8	52042.7	22576.3	65350.3	49293.7	17045.6	93886.5	52224.7	21934.2	35518.6	28293.9	15601.9	2061	High	High	High	High	High	High	High	High	High	High	High	High	High	High	High
FALSE	High	Master Protein	P32119	Peroxiredoxin-2 OS=Homo sapiens OX=9606 GN=PRDX2 PE=1 SV=5	0	FALSE	137.414	57	18	81	17	198	21.9	5.97	297.41	18	0	0	40003	39457.2	10290.5	8905.3	30180.9	24176.2	28317.6	23988.8	14390.6	41518.1	34921.4	25264.6	46449.1	39887.2	11533.7	1110	High	High	High	High	High	High	High	High	High	High	High	High	High	High	High
FALSE	High	Master Protein	P46977	Dolichyl-diphosphooligosaccharide--protein glycosyltransferase subunit STT3A OS=Homo sapiens OX=9606 GN=STT3A PE=1 SV=2	0	FALSE	137.37	29	28	76	26	705	80.5	8.07	211.91	28	0	2	17673.5	16276.3	3472.8	12900.2	29352.5	6843.1	41480.2	32641.2	4525.7	53317.8	38925.1	8364.8	18439.9	14684.3	3351.6	744.3	High	High	High	High	High	High	High	High	High	High	High	High	High	High	High
FALSE	High	Master Protein	O94776	Metastasis-associated protein MTA2 OS=Homo sapiens OX=9606 GN=MTA2 PE=1 SV=1	0	FALSE	137.28	53	30	58	27	668	75	9.66	168.45	30	0	3	27380.8	15631	3420.8	9040.2	16192.9	5835	31193.6	16748	4890	38816.8	18015.2	6080.5	29205	15803.8	3937.2	794.6	High	High	High	High	High	High	High	High	High	High	High	High	High	High	High
FALSE	High	Master Protein	Q9NVI7	ATPase family AAA domain-containing protein 3A OS=Homo sapiens OX=9606 GN=ATAD3A PE=1 SV=2	0	FALSE	137.208	54	34	76	14	634	71.3	8.98	185.5	34	0	22	24130.1	13596.3	4070.8	14073.2	17129.7	8245.5	47237.7	14662.1	5803.9	83594.1	21765.9	8336.6	31067.1	12247.7	4477.3	774.5	High	High	High	High	High	High	High	High	High	High	High	High	High	High	High
FALSE	High	Master Protein	P40222	Alpha-taxilin OS=Homo sapiens OX=9606 GN=TXLNA PE=1 SV=3	0	FALSE	137.158	53	35	73	32	546	61.9	6.52	214.25	35	0	3	29163.8	26251.1	8138.4	9264.2	27741.4	14130.3	31083.1	25320	10249.8	36559.3	25867.9	12982.3	27873.5	21292.5	6447.6	881.2	High	High	High	High	High	High	High	High	High	High	High	High	High	High	High
FALSE	High	Master Protein	P61158	Actin-related protein 3 OS=Homo sapiens OX=9606 GN=ACTR3 PE=1 SV=3	0	FALSE	137.071	62	23	79	21	418	47.3	5.88	256.81	23	0	2	33032	30801.6	13592.3	9372.7	26492.9	17575.5	26889.9	22617.4	12683.8	38267.1	29757.8	18664.8	34921.5	29801.5	15179.3	2959.9	High	High	High	High	High	High	High	High	High	High	High	High	High	High	High
FALSE	High	Master Protein	O00161	Synaptosomal-associated protein 23 OS=Homo sapiens OX=9606 GN=SNAP23 PE=1 SV=1	0	FALSE	136.921	82	18	61	18	211	23.3	5.01	229.8	18	0	0	17565.1	15791.2	9884.3	7209.4	19845	18962.1	26715.8	20611.5	16130.5	32021	22959	22471	19074.9	13688.8	8791.7	565.8	High	High	High	High	High	High	High	High	High	High	High	High	High	High	High
FALSE	High	Master Protein	O75821	Eukaryotic translation initiation factor 3 subunit G OS=Homo sapiens OX=9606 GN=EIF3G PE=1 SV=2	0	FALSE	136.882	57	25	69	4	320	35.6	6.13	204.35	25	0	27	28931.7	22665.2	5027.6	6788.8	19539	8542.6	22610.9	15765.2	5952.8	29829.6	18901.7	7967.2	26295.4	18236.4	4619.1	758.4	High	High	High	High	High	High	High	High	High	High	High	High	High	High	High
FALSE	High	Master Protein	O14818	Proteasome subunit alpha type-7 OS=Homo sapiens OX=9606 GN=PSMA7 PE=1 SV=1	0	FALSE	136.617	74	22	94	22	248	27.9	8.46	322.7	22	0	0	33033.4	32223.9	23726.6	10229.3	26175.9	23851.6	26382.1	21829.3	16819.9	36975.4	28071.3	23650.1	34632.3	30665.4	26851.5	2726.1	High	High	High	High	High	High	High	High	High	High	High	High	High	High	High
FALSE	High	Master Protein	P31153	S-adenosylmethionine synthase isoform type-2 OS=Homo sapiens OX=9606 GN=MAT2A PE=1 SV=1	0	FALSE	136.388	68	23	87	23	395	43.6	6.48	293.39	23	0	0	45945.6	29034	11497.4	10191.4	20879.7	12223.6	32639	18893.7	11834	40326.1	23933.4	12086.7	39366.9	26882.4	12546	3318.1	High	High	High	High	High	High	High	High	High	High	High	High	High	High	High
FALSE	High	Master Protein	P22830	Ferrochelatase, mitochondrial OS=Homo sapiens OX=9606 GN=FECH PE=1 SV=2	0	FALSE	136.359	61	21	56	21	423	47.8	8.73	193.16	21	0	0	17484.7	11839.6	3446	8482	17436	6292.9	33940.7	20868.7	4681.4	42753.9	22547.6	6865.4	20767	12010.5	3590.3	610.8	High	High	High	High	High	High	High	High	High	High	High	High	High	High	High
FALSE	High	Master Protein	P00387	NADH-cytochrome b5 reductase 3 OS=Homo sapiens OX=9606 GN=CYB5R3 PE=1 SV=3	0	FALSE	135.891	73	21	64	21	301	34.2	7.59	214.65	21	0	0	14746.2	12650.1	3546.5	9280.1	26717.8	6581.8	31285.4	26424.1	4709.9	51196.8	40507.2	6941.7	15322.6	11766.9	3574.3	538.3	High	High	High	High	High	High	High	High	High	High	High	High	High	High	High
FALSE	High	Master Protein	P07948	Tyrosine-protein kinase Lyn OS=Homo sapiens OX=9606 GN=LYN PE=1 SV=3	0	FALSE	135.749	52	25	70	22	512	58.5	7.11	208.95	25	0	3	25693.9	15033.4	5100.4	17379.1	18723.7	9455.3	59689.5	19299.3	6440	74413.5	24191.5	10150.7	25270.7	14241.6	5156.5	582.3	High	High	High	High	High	High	High	High	High	High	High	High	High	High	High
FALSE	High	Master Protein	Q15738	Sterol-4-alpha-carboxylate 3-dehydrogenase, decarboxylating OS=Homo sapiens OX=9606 GN=NSDHL PE=1 SV=2	0	FALSE	135.704	68	19	48	19	373	41.9	8.06	164.45	19	0	0	10768.9	9068.7	3233.5	7050.9	19929.5	8489.9	20902.9	17850.2	4658.9	28397.7	21719.5	6194.4	10784.8	7884.9	2959	861.1	High	High	High	High	High	High	High	High	High	High	High	High	High	High	High
FALSE	High	Master Protein	P15531	Nucleoside diphosphate kinase A OS=Homo sapiens OX=9606 GN=NME1 PE=1 SV=1	0	FALSE	135.675	73	14	97	1	152	17.1	6.19	322.6	14	0	0	2234.7	3019.7	2601.4	411.3	1478.7	1229.5	1491.5	1413.6	979.3	1625.1	1355.3	1433.5	2847.2	2716.3	1150.3	49.1	High	High	High	High	High	High	High	High	High	High	High	High	High	High	High
FALSE	High	Master Protein	Q9NP58	ATP-binding cassette sub-family B member 6 OS=Homo sapiens OX=9606 GN=ABCB6 PE=1 SV=1	0	FALSE	135.632	35	24	55	24	842	93.8	8.48	191.41	24	0	0	10039.9	8671.4	3296.5	5585.2	13063.1	7595.8	17572.8	12884	5522.8	23455.5	15890	8133.2	10923.3	7987.7	2959.6	273.7	High	High	High	High	High	High	High	High	High	High	High	High	High	High	High
FALSE	High	Master Protein	Q13724	Mannosyl-oligosaccharide glucosidase OS=Homo sapiens OX=9606 GN=MOGS PE=1 SV=5	0	FALSE	135.366	44	30	68	30	837	91.9	8.9	206.72	30	0	0	18966.5	14534.8	4879.3	12032.9	23027.9	8466.8	36276.2	23742	6483.6	50839.4	29329.1	9626.8	20015.5	13535.1	4698	796.4	High	High	High	High	High	High	High	High	High	High	High	High	High	High	High
FALSE	High	Master Protein	A0A096LPI6	Utp12 domain-containing protein (Fragment) OS=Homo sapiens OX=9606 PE=4 SV=2	0	FALSE	135.347	64	17	55	16	279	30.5	7.87	223.29	17	0	1	17232.2	14990.6	10170.5	6632.6	20376.7	17232	28587.2	25723	19922.6	33337.6	25560.8	21785.3	18645.7	15455.7	13298.4	1178.5	High	High	High	High	High	High	High	High	High	High	High	High	High	High	High
FALSE	High	Master Protein	Q96IG2	F-box/LRR-repeat protein 20 OS=Homo sapiens OX=9606 GN=FBXL20 PE=1 SV=2	0	FALSE	135.27	61	22	52	22	436	48.4	7.49	167.38	22	0	0	9927.7	8087.7	2730.2	5830	13513.7	4931.1	18993	13816.5	3477.3	32998.1	21220.2	5622.1	11941.3	8593.7	2433.6	180.9	High	High	High	High	High	High	High	High	High	High	High	High	High	High	High
FALSE	High	Master Protein	D6RBZ0	Heterogeneous nuclear ribonucleoprotein A/B OS=Homo sapiens OX=9606 GN=HNRNPAB PE=1 SV=1	0	FALSE	134.982	50	28	110	25	327	35.7	6.95	298.34	28	0	0	23118.4	20049.2	9544.9	12696.3	39641.3	26506.6	41930.8	35109.4	18091.6	54171.8	45253.8	27843.1	21930.9	17052.8	8570.1	664.2	High	High	High	High	High	High	High	High	High	High	High	High	High	High	High
FALSE	High	Master Protein	Q9ULV4	Coronin-1C OS=Homo sapiens OX=9606 GN=CORO1C PE=1 SV=1	0	FALSE	134.793	58	30	78	28	474	53.2	7.08	228.59	30	0	2	38363	30553.2	5268.7	11195.8	47463.4	8936	39141.7	40023.5	6161.5	57522.7	47933	9724.2	31035.2	26603.4	5755.1	482.7	High	High	High	High	High	High	High	High	High	High	High	High	High	High	High
FALSE	High	Master Protein	F6QDS0	RNA helicase OS=Homo sapiens OX=9606 GN=hCG_2043426 PE=1 SV=1	0	FALSE	134.69	59	24	60	1	479	54	6.3	184.21	24	0	0																	High	High	High	High	High	High	High	High	High	High	High	High	High	High	High
FALSE	High	Master Protein	P05771	Protein kinase C beta type OS=Homo sapiens OX=9606 GN=PRKCB PE=1 SV=4	0	FALSE	134.617	43	29	63	17	671	76.8	7.01	175.99	29	0	13	26778.1	16738.2	3420.2	10290.8	16405.5	8281.2	36069.8	14389.3	5299.7	73841.7	29607.4	15044.1	28873.7	13406.3	4659.5	605.7	High	High	High	High	High	High	High	High	High	High	High	High	High	High	High
FALSE	High	Master Protein	P50502	Hsc70-interacting protein OS=Homo sapiens OX=9606 GN=ST13 PE=1 SV=2	0	FALSE	134.575	44	21	92	20	369	41.3	5.27	287.68	21	0	1	42425.4	42970.7	8883.8	12779.3	36840.9	16265.5	36508.7	31391.9	11380.2	48988.7	37132.5	16719.3	46162.9	40713.9	9727.8	3842.5	High	High	High	High	High	High	High	High	High	High	High	High	High	High	High
FALSE	High	Master Protein	O15269	Serine palmitoyltransferase 1 OS=Homo sapiens OX=9606 GN=SPTLC1 PE=1 SV=1	0	FALSE	134.55	49	21	63	21	473	52.7	6.01	226.89	21	0	0	18815.2	12060.6	3293.2	13649.5	19636.5	6201.7	45567.2	18053.4	4636.6	64488.8	25443.6	6345	19597.4	11659.6	3674.8	987	High	High	High	High	High	High	High	High	High	High	High	High	High	High	High
FALSE	High	Master Protein	P29590	Protein PML OS=Homo sapiens OX=9606 GN=PML PE=1 SV=3	0	FALSE	134.468	29	27	61	27	882	97.5	6.21	193.37	27	0	0	15863.7	13053.6	4850.2	6159.6	17900.8	13079.5	20266	18644.5	11898.6	27036.2	22826.9	17110.2	16512.1	12374.4	4676	733.4	High	High	High	High	High	High	High	High	High	High	High	High	High	High	High
FALSE	High	Master Protein	P08397	Porphobilinogen deaminase OS=Homo sapiens OX=9606 GN=HMBS PE=1 SV=2	0	FALSE	134.463	58	22	67	22	361	39.3	7.18	242.47	22	0	0	24642.6	20682.5	15516.8	6393.8	15249.6	11999.8	17986.2	13956.3	8956.6	24465.5	16814.5	11937.1	26567.3	21482.2	20344.6	1478	High	High	High	High	High	High	High	High	High	High	High	High	High	High	High
FALSE	High	Master Protein	Q9NXG2	THUMP domain-containing protein 1 OS=Homo sapiens OX=9606 GN=THUMPD1 PE=1 SV=2	0	FALSE	134.436	53	22	69	22	353	39.3	7.88	216.88	22	0	0	25431.4	25135.4	17147	7631.4	19197	16815.1	21658.9	17627.9	11831.4	27599.3	20418.9	16008.4	28844.8	25489	16199.7	1785.3	High	High	High	High	High	High	High	High	High	High	High	High	High	High	High
FALSE	High	Master Protein	P52948	Nuclear pore complex protein Nup98-Nup96 OS=Homo sapiens OX=9606 GN=NUP98 PE=1 SV=4	0	FALSE	134.314	22	35	53	35	1817	197.5	6.4	149.07	35	0	0	19230.2	12092.7	3518	6293.4	15329.7	8494.9	20911.1	14069.8	5998.3	31246.4	18577.1	9038.1	17137.5	10698.1	4091.3	501.2	High	High	High	High	High	High	High	High	High	High	High	High	High	High	High
FALSE	High	Master Protein	Q96I99	Succinate--CoA ligase [GDP-forming] subunit beta, mitochondrial OS=Homo sapiens OX=9606 GN=SUCLG2 PE=1 SV=2	0	FALSE	134.293	62	28	56	27	432	46.5	6.39	164.28	28	0	1	27178.9	18099.7	3481.6	12652.3	12618.4	5146.1	60814.2	13487.3	3653.2	61041.2	14827	5429.3	30678.2	15153	4668.4	1930.4	High	High	High	High	High	High	High	High	High	High	High	High	High	High	High
FALSE	High	Master Protein	P84085	ADP-ribosylation factor 5 OS=Homo sapiens OX=9606 GN=ARF5 PE=1 SV=2	0	FALSE	133.767	69	13	62	6	180	20.5	6.79	224.12	13	0	0	5949.8	5614.9	1336.9	1871.1	3731.4	1431.2	6786.3	4079.9	1143.9	8091	3650.9	1444.3	6390.7	5411.7	1981.2	772.5	High	High	High	High	High	High	High	High	High	High	High	High	High	High	High
FALSE	High	Master Protein	P52701	DNA mismatch repair protein Msh6 OS=Homo sapiens OX=9606 GN=MSH6 PE=1 SV=2	0	FALSE	133.639	27	33	56	33	1360	152.7	6.9	156.03	33	0	0	39545.1	13915.5	3756.6	9141.3	14239.5	7749	26916.6	13047.8	5774.9	36318.6	14987	8655.1	41058	13574.3	5278.4	1291.6	High	High	High	High	High	High	High	High	High	High	High	High	High	High	High
FALSE	High	Master Protein	Q09028	Histone-binding protein RBBP4 OS=Homo sapiens OX=9606 GN=RBBP4 PE=1 SV=3	0	FALSE	133.595	52	20	83	10	425	47.6	4.89	249.18	20	0	10	30797.4	26525.7	13397	9625.2	29898	19237.4	29836.7	27665.2	14026.7	40634.1	32781.9	19134.8	32542	25434.2	14102.1	1232.1	High	High	High	High	High	High	High	High	High	High	High	High	High	High	High
FALSE	High	Master Protein	A0A7I2YQF8	Eukaryotic translation initiation factor 3 subunit I OS=Homo sapiens OX=9606 GN=EIF3I PE=1 SV=1	0	FALSE	133.406	84	25	62	25	362	40.5	5.64	188.49	25	0	0	46691	16795.6	2890.3	12129.3	11674.4	5836.9	34533	11065.7	4300.5	45350.5	12994.6	6050.7	41250	14345.8	3704.9	762.2	High	High	High	High	High	High	High	High	High	High	High	High	High	High	High
FALSE	High	Master Protein	Q14C86	GTPase-activating protein and VPS9 domain-containing protein 1 OS=Homo sapiens OX=9606 GN=GAPVD1 PE=1 SV=2	0	FALSE	133.325	22	31	58	31	1478	164.9	5.22	164.21	31	0	0	25608.8	18216.3	3748.3	6419.8	13177.9	5873.5	18835.8	11726.3	4475.2	24924.4	14579	6046.5	28311.4	17884.1	3919.2	957.9	High	High	High	High	High	High	High	High	High	High	High	High	High	High	High
FALSE	High	Master Protein	P08559	Pyruvate dehydrogenase E1 component subunit alpha, somatic form, mitochondrial OS=Homo sapiens OX=9606 GN=PDHA1 PE=1 SV=3	0	FALSE	133.323	57	26	64	26	390	43.3	8.06	201.16	26	0	0	22420.5	13965	3670.7	12568.9	15705.3	5290.4	51512	17240.8	3428.1	64411.9	18774.8	5215.8	24029.4	11213.9	3825.9	763.4	High	High	High	High	High	High	High	High	High	High	High	High	High	High	High
FALSE	High	Master Protein	Q6UW02	Cytochrome P450 20A1 OS=Homo sapiens OX=9606 GN=CYP20A1 PE=1 SV=1	0	FALSE	133.278	59	24	66	24	462	52.4	6.21	210.41	24	0	0	14064.2	12427.9	4320.6	7737.6	21619.3	9371	25066.8	21355.2	6709.5	35613.6	28120.5	9212.3	14758.7	10891.9	4019	520	High	High	High	High	High	High	High	High	High	High	High	High	High	High	High
FALSE	High	Master Protein	Q6PI48	Aspartate--tRNA ligase, mitochondrial OS=Homo sapiens OX=9606 GN=DARS2 PE=1 SV=1	0	FALSE	133.22	44	26	58	26	645	73.5	8.02	175.01	26	0	0	23479.7	16091.9	4016.2	13269.9	16921	6347.8	49002.7	18959.3	4006.8	60238.7	19818.8	6800.7	26111.1	17183	5000.8	1422.1	High	High	High	High	High	High	High	High	High	High	High	High	High	High	High
FALSE	High	Master Protein	A0A1W2PPZ5	Transcription elongation factor OS=Homo sapiens OX=9606 GN=TCEA1 PE=1 SV=1	0	FALSE	132.776	65	24	63	24	301	33.9	8.38	193.82	24	0	0	22998.5	21572.7	8033	7167.3	20458.6	12210	21027.7	17695.4	8682.2	28452.5	22126.9	13128.6	24388.2	19593.1	8420.4	1396.5	High	High	High	High	High	High	High	High	High	High	High	High	High	High	High
FALSE	High	Master Protein	O00571	ATP-dependent RNA helicase DDX3X OS=Homo sapiens OX=9606 GN=DDX3X PE=1 SV=3	0	FALSE	132.581	46	30	54	29	662	73.2	7.18	147.69	30	0	0	24372.1	8759.1	2054.5	10543.7	9867.8	4051.4	31782.4	9741.3	2886.8	51475.3	11271.3	4024.3	21505.5	8293.2	2462.5	258.4	High	High	High	High	High	High	High	High	High	High	High	High	High	High	High
FALSE	High	Master Protein	Q7Z2K6	Endoplasmic reticulum metallopeptidase 1 OS=Homo sapiens OX=9606 GN=ERMP1 PE=1 SV=2	0	FALSE	132.267	30	27	71	27	904	100.2	7.52	198.92	27	0	0	15246.6	12642.4	6584.1	7431.5	20204.6	17429.7	24182.4	19877.5	12545.4	37188	27637.2	23800.2	16337.3	11629.3	6634.5	637.6	High	High	High	High	High	High	High	High	High	High	High	High	High	High	High
FALSE	High	Master Protein	P35237	Serpin B6 OS=Homo sapiens OX=9606 GN=SERPINB6 PE=1 SV=3	0	FALSE	132.219	70	23	60	23	376	42.6	5.27	209.83	23	0	0	22884.2	21794	14367.9	5938.6	15577.5	11922.2	17278.4	14080.7	8705.6	23111.3	17378.3	12631.2	24312	20213.4	14338.3	1339.1	High	High	High	High	High	High	High	High	High	High	High	High	High	High	High
FALSE	High	Master Protein	Q14676	Mediator of DNA damage checkpoint protein 1 OS=Homo sapiens OX=9606 GN=MDC1 PE=1 SV=3	0	FALSE	132.067	20	33	61	33	2089	226.5	5.47	172.92	33	0	0	14068.7	10125.2	3680.1	6124.1	15224.8	8410.4	19892.5	16383.7	6182.2	25936.8	16788.5	8804.5	15957	11343.3	4162.2	551.5	High	High	High	High	High	High	High	High	High	High	High	High	High	High	High
FALSE	High	Master Protein	O95433	Activator of 90 kDa heat shock protein ATPase homolog 1 OS=Homo sapiens OX=9606 GN=AHSA1 PE=1 SV=1	0	FALSE	132.066	71	24	59	24	338	38.3	5.53	191.65	24	0	0	26731.5	27506.4	3396.4	5706.1	17707.2	6056.4	19366.5	15639	4321.8	25662.9	19203	6314.6	28712.7	24806.8	3604.1	1060.5	High	High	High	High	High	High	High	High	High	High	High	High	High	High	High
FALSE	High	Master Protein	P36542	ATP synthase subunit gamma, mitochondrial OS=Homo sapiens OX=9606 GN=ATP5F1C PE=1 SV=1	0	FALSE	131.986	43	20	85	20	298	33	9.22	245.03	20	0	0	23432.9	19766.7	9007.7	18767.8	42364.6	20960	54585.9	42010.5	17972.7	76881.9	53267.4	22037.6	24263.9	18765.7	10532.6	975.2	High	High	High	High	High	High	High	High	High	High	High	High	High	High	High
FALSE	High	Master Protein	Q06210	Glutamine--fructose-6-phosphate aminotransferase [isomerizing] 1 OS=Homo sapiens OX=9606 GN=GFPT1 PE=1 SV=3	0	FALSE	131.806	44	30	53	30	699	78.8	7.11	145.95	30	0	0	19309.1	11594.6	1669.5	4422.9	7398.1	4004.2	13917.9	6978.2	3067.9	17498.9	8812.4	4428.9	21762.6	13129.3	3284.4	1637.8	High	High	High	High	High	High	High	High	High	High	High	High	High	High	High
FALSE	High	Master Protein	A0A024RCR6	BCL2-associated athanogene 6 OS=Homo sapiens OX=9606 GN=BAG6 PE=1 SV=1	0	FALSE	131.759	29	25	61	25	1126	118.6	5.6	207.36	25	0	0	17433.8	15400.2	6102.2	5723.1	12957.9	9055.1	15719.6	12154.4	6649	19718.2	13693.7	9194.6	16687.7	12853.6	5789.2	1632.2	High	High	High	High	High	High	High	High	High	High	High	High	High	High	High
FALSE	High	Master Protein	P35573	Glycogen debranching enzyme OS=Homo sapiens OX=9606 GN=AGL PE=1 SV=3	0	FALSE	131.247	28	36	49	36	1532	174.7	6.76	131.08	36	0	0	18988.5	12921.6	2731.4	5901.7	10903.6	4668.9	17347.6	10307.8	3606.5	23428.5	12049.9	5040.1	21438.6	12149.2	3145.2	698.3	High	High	High	High	High	High	High	High	High	High	High	High	High	High	High
FALSE	High	Master Protein	P16949	Stathmin OS=Homo sapiens OX=9606 GN=STMN1 PE=1 SV=3	0	FALSE	131.138	74	22	100	22	149	17.3	5.97	282.9	22	0	0	40740.3	41835.1	26600.8	11305.8	29214.3	26282.6	31244.2	25269.2	18767.4	42979.1	32386.6	23417.4	49362.1	47042.2	35307.6	2034.5	High	High	High	High	High	High	High	High	High	High	High	High	High	High	High
FALSE	High	Master Protein	Q13619	Cullin-4A OS=Homo sapiens OX=9606 GN=CUL4A PE=1 SV=3	0	FALSE	131.009	49	38	64	21	759	87.6	8.13	176.19	38	0	17	32944.7	27717.1	4443.9	8773.5	24183.6	7277.8	27622.8	22914.9	5301.6	37911.6	26476.8	7856.1	35590.3	26020.6	4640.9	792.6	High	High	High	High	High	High	High	High	High	High	High	High	High	High	High
FALSE	High	Master Protein	E9PRY8	Elongation factor 1-delta OS=Homo sapiens OX=9606 GN=EEF1D PE=1 SV=1	0	FALSE	130.497	28	20	82	9	697	76.5	7.05	247.95	20	0	17	42585.2	33618.5	6595.1	9798	26872.7	12397.3	34109.4	22535.3	8457.3	39869.2	23397.8	12448	41618.3	27977.2	7339	2587.5	High	High	High	High	High	High	High	High	High	High	High	High	High	High	High
FALSE	High	Master Protein	O75844	CAAX prenyl protease 1 homolog OS=Homo sapiens OX=9606 GN=ZMPSTE24 PE=1 SV=2	0	FALSE	130.352	30	17	79	17	475	54.8	7.49	251.35	17	0	0	17362.9	15434.3	7615.9	9665.2	28360.4	26503	32662.9	28618.5	18199.8	45616.3	34981.3	31785.4	16941.9	12669.8	5817.9	198.6	High	High	High	High	High	High	High	High	High	High	High	High	High	High	High
FALSE	High	Master Protein	P21912	Succinate dehydrogenase [ubiquinone] iron-sulfur subunit, mitochondrial OS=Homo sapiens OX=9606 GN=SDHB PE=1 SV=3	0	FALSE	130.346	57	18	68	6	280	31.6	8.76	203.91	18	0	17	16529	13975.9	6471.5	10506	31337	14926.2	32932.9	27507.6	13495.4	50055.2	37790.7	17243.9	18378.3	14605.7	7965.9	1147.4	High	High	High	High	High	High	High	High	High	High	High	High	High	High	High
FALSE	High	Master Protein	P30405	Peptidyl-prolyl cis-trans isomerase F, mitochondrial OS=Homo sapiens OX=9606 GN=PPIF PE=1 SV=1	0	FALSE	130.306	73	17	68	14	207	22	9.38	236.61	17	0	1	16916.5	13636	2956.2	7648.2	23100	5488.4	36417.4	27410.2	3914.8	41304.5	29878.7	6039.2	17477.2	12681.8	2828.7	498.1	High	High	High	High	High	High	High	High	High	High	High	High	High	High	High
FALSE	High	Master Protein	P47985	Cytochrome b-c1 complex subunit Rieske, mitochondrial OS=Homo sapiens OX=9606 GN=UQCRFS1 PE=1 SV=2	0	FALSE	130.27	64	19	85	19	274	29.6	8.32	261.21	19	0	0	15800.1	12731.6	5387.5	8428.2	25706.6	21518.2	27299.6	22572.7	16247.7	42066.3	33899.3	26119.3	15921.1	11490.1	5923	461	High	High	High	High	High	High	High	High	High	High	High	High	High	High	High
FALSE	High	Master Protein	B3KS98	Eukaryotic translation initiation factor 3 subunit H OS=Homo sapiens OX=9606 GN=EIF3H PE=1 SV=1	0	FALSE	130.265	59	24	66	24	366	41.6	7.33	209.01	24	0	0	33271.6	27458.3	7728.6	8718.1	23794.7	12233.9	27181.2	19866.9	7892.5	34739	23197.9	11746.5	29480.6	20630.5	7012	1695.8	High	High	High	High	High	High	High	High	High	High	High	High	High	High	High
FALSE	High	Master Protein	Q04837	Single-stranded DNA-binding protein, mitochondrial OS=Homo sapiens OX=9606 GN=SSBP1 PE=1 SV=1	0	FALSE	129.922	78	17	59	17	148	17.2	9.6	188.87	17	0	0	15284.7	13377.8	7058.2	7565.4	23633.8	18990.8	28350.5	24823.4	19743.6	34637	29052.9	23986.9	15060.6	11353.1	6350.5	577.4	High	High	High	High	High	High	High	High	High	High	High	High	High	High	High
FALSE	High	Master Protein	P16157	Ankyrin-1 OS=Homo sapiens OX=9606 GN=ANK1 PE=1 SV=3	0	FALSE	129.785	23	36	52	36	1881	206.1	6.01	140.53	36	0	0	26846.1	12320.8	3221.9	7022.4	10219.7	5206.9	19587.6	9875.1	4336.3	26471.3	11599.9	5631.1	27790.7	10865.8	3550.9	539.1	High	High	High	High	High	High	High	High	High	High	High	High	High	High	High
FALSE	High	Master Protein	A0A087X2I1	26S proteasome regulatory subunit 10B OS=Homo sapiens OX=9606 GN=PSMC6 PE=1 SV=1	0	FALSE	129.71	63	25	67	25	403	45.8	7.78	216.73	25	0	0	39062.4	28860.6	6077.4	9038.3	18023.8	9156.2	28309	16246.4	6454.9	39795.5	20372	9532.5	39325.5	25188.5	6831.1	2187.4	High	High	High	High	High	High	High	High	High	High	High	High	High	High	High
FALSE	High	Master Protein	A0A4V7I447	Apolipoprotein B receptor OS=Homo sapiens OX=9606 GN=APOBR PE=1 SV=1	0	FALSE	129.636	29	28	63	28	1088	114.8	4.4	189.48	28	0	0	13062.1	11532.7	5884.5	6364.2	18138.9	17132.9	21635.6	18043.5	13854.8	25402.6	19610.3	18537.9	15044.5	11708.1	6503.2	557.7	High	High	High	High	High	High	High	High	High	High	High	High	High	High	High
FALSE	High	Master Protein	Q6YN16	Hydroxysteroid dehydrogenase-like protein 2 OS=Homo sapiens OX=9606 GN=HSDL2 PE=1 SV=1	0	FALSE	129.576	65	26	53	26	418	45.4	7.99	154.75	26	0	0	19521.8	13529.1	3154.7	10215.9	20338.8	5523.9	41354	22529.6	3573.8	46375.8	24152	5930	20110.1	12606.4	3634.6	877.9	High	High	High	High	High	High	High	High	High	High	High	High	High	High	High
FALSE	High	Master Protein	Q06124	Tyrosine-protein phosphatase non-receptor type 11 OS=Homo sapiens OX=9606 GN=PTPN11 PE=1 SV=3	0	FALSE	129.397	56	29	53	29	593	68	7.3	167.64	29	0	0	17077.2	15668.3	2143.3	5501.6	18320.9	3914.1	18656.4	15667.4	2856.3	24799.6	18079.6	4157.4	18324.1	15011.3	2461.3	678.3	High	High	High	High	High	High	High	High	High	High	High	High	High	High	High
FALSE	High	Master Protein	P46777	60S ribosomal protein L5 OS=Homo sapiens OX=9606 GN=RPL5 PE=1 SV=3	0	FALSE	129.031	61	27	87	27	297	34.3	9.72	230.88	27	0	0	36295.8	39262.8	4776.8	19285.2	25304	8046.9	70958.8	26806.3	6195.4	86315.3	23207	8322.3	33806.5	31069.4	5286.3	1019.5	High	High	High	High	High	High	High	High	High	High	High	High	High	High	High
FALSE	High	Master Protein	Q6Y7W6	GRB10-interacting GYF protein 2 OS=Homo sapiens OX=9606 GN=GIGYF2 PE=1 SV=1	0	FALSE	128.865	24	30	49	30	1299	150	5.54	147.98	30	0	0	16635.6	10665.8	2678.3	5161.6	11029.4	5144.5	16966.9	10531.3	3813.7	20812.7	12548.1	6030.3	16021.1	10033.4	3152	245.3	High	High	High	High	High	High	High	High	High	High	High	High	High	High	High
FALSE	High	Master Protein	P17858	ATP-dependent 6-phosphofructokinase, liver type OS=Homo sapiens OX=9606 GN=PFKL PE=1 SV=6	0	FALSE	128.562	38	26	69	21	780	85	7.5	202.15	26	0	1	23916.4	17619	7758.8	5187	11580.9	6425.8	15431.5	10702.3	5072.8	19660.3	11311.6	6169.8	31171.4	21420.8	9851.1	1091.7	High	High	High	High	High	High	High	High	High	High	High	High	High	High	High
FALSE	High	Master Protein	P45974	Ubiquitin carboxyl-terminal hydrolase 5 OS=Homo sapiens OX=9606 GN=USP5 PE=1 SV=2	0	FALSE	128.383	39	30	74	28	858	95.7	5.03	223.15	30	0	2	29890	29111.7	7397	7301.8	20559.1	8664.1	21447.9	18211.2	6492.1	28653.7	21773.1	9584	34110.4	29185.2	6372.2	1413.9	High	High	High	High	High	High	High	High	High	High	High	High	High	High	High
FALSE	High	Master Protein	Q13617	Cullin-2 OS=Homo sapiens OX=9606 GN=CUL2 PE=1 SV=2	0	FALSE	128.374	47	30	57	29	745	86.9	6.92	177.13	30	0	0	22727.1	20752.6	5144.4	6551.3	16583.8	6038.3	19860.2	15757	4671.9	25224.7	17532.6	6671.1	24373.9	20104.7	4796.7	627.4	High	High	High	High	High	High	High	High	High	High	High	High	High	High	High
FALSE	High	Master Protein	P16989	Y-box-binding protein 3 OS=Homo sapiens OX=9606 GN=YBX3 PE=1 SV=4	0	FALSE	128.353	41	18	66	11	372	40.1	9.77	197.41	18	0	10	19728	13746.2	4890.4	9103	24052.7	11485.7	36886.3	24325.6	9176.4	39450.3	25175.6	12349.6	19455.8	12226.2	4956	839.2	High	High	High	High	High	High	High	High	High	High	High	High	High	High	High
FALSE	High	Master Protein	P51148	Ras-related protein Rab-5C OS=Homo sapiens OX=9606 GN=RAB5C PE=1 SV=2	0	FALSE	128.327	87	16	75	12	216	23.5	8.41	240.75	16	0	4	14776.6	13137.2	8379.7	8371.7	23044.2	10750.5	26204.8	21339.6	8491.8	34892.3	25900.5	8200.7	14714.9	11372.1	7467.8	518.6	High	High	High	High	High	High	High	High	High	High	High	High	High	High	High
FALSE	High	Master Protein	O75874	Isocitrate dehydrogenase [NADP] cytoplasmic OS=Homo sapiens OX=9606 GN=IDH1 PE=1 SV=2	0	FALSE	128.241	61	28	75	26	414	46.6	7.01	207.99	28	0	0	40458.6	40793.6	6229.8	9942.2	14923.5	8893	26692.4	14673.2	7581.2	34588.3	15817.6	8158.7	45473.2	42332.5	7432.7	3333	High	High	High	High	High	High	High	High	High	High	High	High	High	High	High
FALSE	High	Master Protein	E9PKG1	Protein arginine N-methyltransferase 1 OS=Homo sapiens OX=9606 GN=PRMT1 PE=1 SV=1	0	FALSE	127.885	69	24	62	24	325	37.7	6.15	196.92	24	0	0	36148.1	28933.2	3940.9	8828.1	18300	6407	29541.5	16120.9	4642.1	37565.8	19387.7	6855.8	37119.4	27098.4	6837.1	3294.4	High	High	High	High	High	High	High	High	High	High	High	High	High	High	High
FALSE	High	Master Protein	Q07666	KH domain-containing, RNA-binding, signal transduction-associated protein 1 OS=Homo sapiens OX=9606 GN=KHDRBS1 PE=1 SV=1	0	FALSE	127.776	47	23	94	23	443	48.2	8.66	260.53	23	0	0	24730.6	19426	5934	12341.2	35624.8	9028.9	40342.1	32976.7	7839.7	56517.4	42494.9	9383.4	27698.6	19828.2	6027.8	1229.3	High	High	High	High	High	High	High	High	High	High	High	High	High	High	High
FALSE	High	Master Protein	Q9H4A4	Aminopeptidase B OS=Homo sapiens OX=9606 GN=RNPEP PE=1 SV=2	0	FALSE	127.726	48	27	60	27	650	72.5	5.74	210.5	27	0	0	29712.6	24683.7	3801.3	6192.7	16561.5	7187.4	21781.6	15902.6	5301.6	29403	19636.1	7995.1	32335.8	22951.6	4677.2	1681.6	High	High	High	High	High	High	High	High	High	High	High	High	High	High	High
FALSE	High	Master Protein	Q16822	Phosphoenolpyruvate carboxykinase [GTP], mitochondrial OS=Homo sapiens OX=9606 GN=PCK2 PE=1 SV=4	0	FALSE	127.726	46	26	61	26	640	70.7	7.62	181.84	26	0	0	19626.5	11653.6	2850.1	8566.4	11628.3	5089.8	33793.1	12530.9	3728.4	41979.8	14331.7	5633	24471.8	12311.7	3288.8	716.2	High	High	High	High	High	High	High	High	High	High	High	High	High	High	High
FALSE	High	Master Protein	M0QWZ7	Seryl-tRNA synthetase OS=Homo sapiens OX=9606 GN=SARS2 PE=1 SV=1	0	FALSE	127.698	54	21	54	10	518	58.1	8.28	170.33	21	0	13	13658.1	9945.9	2688.6	6667.1	13033.7	4333.5	28901.9	16109.5	3179.8	33530.2	15225.7	4694.2	16040.3	10213.2	3532.8	551.1	High	High	High	High	High	High	High	High	High	High	High	High	High	High	High
FALSE	High	Master Protein	Q13596	Sorting nexin-1 OS=Homo sapiens OX=9606 GN=SNX1 PE=1 SV=3	0	FALSE	127.562	47	25	51	23	522	59	5.15	149.77	25	0	3	24098.5	18807.4	3608.3	6482	14319.6	6176.6	19765.8	13382.4	4545.9	26838.9	16287.3	7253.2	27124.1	17451.3	4092.6	1162	High	High	High	High	High	High	High	High	High	High	High	High	High	High	High
FALSE	High	Master Protein	P43487	Ran-specific GTPase-activating protein OS=Homo sapiens OX=9606 GN=RANBP1 PE=1 SV=1	0	FALSE	127.472	76	17	74	17	201	23.3	5.29	243.68	17	0	0	36517.3	35070.7	20361.4	7969.8	27594.5	21396	26044.1	22257.2	15022.3	36051.6	26601.7	20288.2	37095.2	30668.3	18917.4	2117.3	High	High	High	High	High	High	High	High	High	High	High	High	High	High	High
FALSE	High	Master Protein	Q16740	ATP-dependent Clp protease proteolytic subunit, mitochondrial OS=Homo sapiens OX=9606 GN=CLPP PE=1 SV=1	0	FALSE	127.421	46	15	72	15	277	30.2	8.09	221.67	15	0	0	17530.4	14379.4	6010.6	8569.3	21809.9	11983.4	33267.5	25383.1	11797.9	39171.1	27352.2	14774.3	18466.9	13721.9	6679.9	618	High	High	High	High	High	High	High	High	High	High	High	High	High	High	High
FALSE	High	Master Protein	Q96P70	Importin-9 OS=Homo sapiens OX=9606 GN=IPO9 PE=1 SV=3	0	FALSE	127.384	28	26	65	26	1041	115.9	4.81	200.25	26	0	0	28378.4	27147.5	13105.3	7117.6	18589.1	13392.1	22868	17837	8966.9	30372.1	20154.4	12736	33405.4	27778.7	8880.7	1547.1	High	High	High	High	High	High	High	High	High	High	High	High	High	High	High
FALSE	High	Master Protein	O75475	PC4 and SFRS1-interacting protein OS=Homo sapiens OX=9606 GN=PSIP1 PE=1 SV=1	0	FALSE	127.341	44	28	73	26	530	60.1	9.13	196.58	28	0	2	18163.9	12407.8	4965.6	9084.9	31117.2	15603.4	33235.8	29956	11640.1	55548.2	40810.8	20868.5	21833.4	14247.7	6184.6	593.9	High	High	High	High	High	High	High	High	High	High	High	High	High	High	High
FALSE	High	Master Protein	P80303	Nucleobindin-2 OS=Homo sapiens OX=9606 GN=NUCB2 PE=1 SV=3	0	FALSE	127.182	48	19	58	19	420	50.2	5.12	175.1	19	0	0	12572.5	11145.9	6469.1	7063.8	22027.4	22369.6	22934	20722.9	16640	26585.6	21445.1	19670.1	13851.7	11033.4	7564.5	1533.6	High	High	High	High	High	High	High	High	High	High	High	High	High	High	High
FALSE	High	Master Protein	Q9NVH1	DnaJ homolog subfamily C member 11 OS=Homo sapiens OX=9606 GN=DNAJC11 PE=1 SV=2	0	FALSE	127.101	47	26	45	26	559	63.2	8.4	136.77	26	0	0	12220.4	9365.3	3213.6	6624.9	12322.4	4724.5	18281.7	12709.6	3305.6	40309.1	22676.8	5122.8	12460.8	8654.9	3170.5	423.8	High	High	High	High	High	High	High	High	High	High	High	High	High	High	High
FALSE	High	Master Protein	Q9UHB9	Signal recognition particle subunit SRP68 OS=Homo sapiens OX=9606 GN=SRP68 PE=1 SV=2	0	FALSE	127.097	48	29	52	29	627	70.7	8.56	153.16	29	0	0	20759.3	10040.4	3216.8	9206.9	9836.7	5397.2	27213.2	9339.8	4027.7	38044.7	11173.1	5868.3	20221.1	9558.4	3037.2	596.1	High	High	High	High	High	High	High	High	High	High	High	High	High	High	High
FALSE	High	Master Protein	P31689	DnaJ homolog subfamily A member 1 OS=Homo sapiens OX=9606 GN=DNAJA1 PE=1 SV=2	0	FALSE	127.044	59	25	66	25	397	44.8	7.08	210.85	25	0	0	31576.4	25378.7	6104.6	8796.3	20993.4	8306.5	28904.8	18810	5864.2	36418.5	22284.1	8522.4	26682.3	17155.4	5403.9	1121.4	High	High	High	High	High	High	High	High	High	High	High	High	High	High	High
FALSE	High	Master Protein	Q7L2H7	Eukaryotic translation initiation factor 3 subunit M OS=Homo sapiens OX=9606 GN=EIF3M PE=1 SV=1	0	FALSE	127.041	47	22	55	22	374	42.5	5.63	176.44	22	0	0	30042.8	25431.2	2338.5	7482	20141.7	5725.6	24905	18223.1	3776.6	30732.4	19702.6	6030.3	28929.4	18714.8	3055.2	964.2	High	High	High	High	High	High	High	High	High	High	High	High	High	High	High
FALSE	High	Master Protein	P14735	Insulin-degrading enzyme OS=Homo sapiens OX=9606 GN=IDE PE=1 SV=4	0	FALSE	126.849	34	31	58	31	1019	117.9	6.61	169.61	31	0	0	28087.4	23720.6	5690.9	7875.3	18892.9	8861.7	24329.9	17705.9	6570	29610.6	20132.1	9739.4	27107.7	20123.4	6452.2	2563.6	High	High	High	High	High	High	High	High	High	High	High	High	High	High	High
FALSE	High	Master Protein	D3DQV9	Eukaryotic translation initiation factor 4 gamma 2 (Fragment) OS=Homo sapiens OX=9606 GN=EIF4G2 PE=1 SV=1	0	FALSE	126.829	41	36	70	36	907	102.3	7.14	191.44	36	0	0	38045.2	13277.6	3030	11175.6	13664.3	6365.1	32657.2	13693.9	4635.9	38639.1	16982.4	7154.8	35562.6	14018.9	3618	740.2	High	High	High	High	High	High	High	High	High	High	High	High	High	High	High
FALSE	High	Master Protein	P29144	Tripeptidyl-peptidase 2 OS=Homo sapiens OX=9606 GN=TPP2 PE=1 SV=4	0	FALSE	126.766	29	34	58	34	1249	138.3	6.32	163.55	34	0	0	31550.1	20096.8	5253.3	7219.1	16478.2	5769.8	25051.1	14704.2	4828.9	30190.8	16762.5	6346	32364.7	17783.8	3057.3	279.2	High	High	High	High	High	High	High	High	High	High	High	High	High	High	High
FALSE	High	Master Protein	P61160	Actin-related protein 2 OS=Homo sapiens OX=9606 GN=ACTR2 PE=1 SV=1	0	FALSE	126.758	53	19	71	19	394	44.7	6.74	230.57	19	0	0	26813.7	21776.5	8998.3	7855.8	19897.3	12807.8	24210.9	18478.1	9350.6	32562.4	22550.2	13796.9	27161.3	20196.5	8798	1377.7	High	High	High	High	High	High	High	High	High	High	High	High	High	High	High
FALSE	High	Master Protein	A0A7P0T8N8	Transcription elongation regulator 1 OS=Homo sapiens OX=9606 GN=TCERG1 PE=1 SV=1	0	FALSE	126.659	25	34	61	34	1115	125.9	8.92	168.63	34	0	0	33567.8	16347	3986.3	12318.5	16972.7	7136.4	35681.1	15639.1	4989	49312.7	19407.5	7819.8	34612.8	15314.7	4697.5	671.8	High	High	High	High	High	High	High	High	High	High	High	High	High	High	High
FALSE	High	Master Protein	P60900	Proteasome subunit alpha type-6 OS=Homo sapiens OX=9606 GN=PSMA6 PE=1 SV=1	0	FALSE	126.653	77	21	79	21	246	27.4	6.76	265.84	21	0	0	31701	31018.5	20436.3	9687.3	25591.9	22363.4	27129.9	21746.1	15573.8	37521.6	27503.8	21607.1	34007.3	29751	23518.2	2310.1	High	High	High	High	High	High	High	High	High	High	High	High	High	High	High
FALSE	High	Master Protein	Q03154	Aminoacylase-1 OS=Homo sapiens OX=9606 GN=ACY1 PE=1 SV=1	0	FALSE	126.587	63	22	64	22	408	45.9	6.18	215.35	22	0	0	21814.8	20098	11983.3	6242.3	16403.5	11754.7	18056	14904.8	8541.3	25279.4	17976.7	12021.4	27567.5	23080.7	15120.4	1470.6	High	High	High	High	High	High	High	High	High	High	High	High	High	High	High
FALSE	High	Master Protein	Q9NUQ9	CYFIP-related Rac1 interactor B OS=Homo sapiens OX=9606 GN=CYRIB PE=1 SV=1	0	FALSE	126.585	68	20	62	20	324	36.7	6.06	203.73	20	0	0	21134.1	21683.1	11444.8	6109.3	16408.3	9752.3	18084.6	15548.2	7402.9	24533.9	18247.3	10073.7	24703.8	22277.7	9789.7	1122.3	High	High	High	High	High	High	High	High	High	High	High	High	High	High	High
FALSE	High	Master Protein	Q8IYD1	Eukaryotic peptide chain release factor GTP-binding subunit ERF3B OS=Homo sapiens OX=9606 GN=GSPT2 PE=1 SV=2	0	FALSE	126.382	33	24	71	2	628	68.8	5.43	217.57	24	0	0	1732.6	1504.4	345.7	462.2	1240.4	516.2	1526.8	1245.5	412.5	1847.4	1464.7	555	1851.4	1379	380.9	55.8	High	High	High	High	High	High	High	High	High	High	High	High	High	High	High
FALSE	High	Master Protein	P49189	4-trimethylaminobutyraldehyde dehydrogenase OS=Homo sapiens OX=9606 GN=ALDH9A1 PE=1 SV=3	0	FALSE	126.252	51	24	62	24	494	53.8	5.87	195.76	24	0	0	26127.4	22883.1	9104.7	8264.1	21909.2	12058.5	28899.4	24123.1	10452.4	36599.4	26452.1	13082.4	28106.9	22140.3	11961.1	2877.5	High	High	High	High	High	High	High	High	High	High	High	High	High	High	High
FALSE	High	Master Protein	Q9NVX2	Notchless protein homolog 1 OS=Homo sapiens OX=9606 GN=NLE1 PE=1 SV=4	0	FALSE	126.193	55	19	44	19	485	53.3	7.34	161.82	19	0	0	12293	12475	6784.3	3659.1	12217.6	12861.4	12671.8	11480.6	8534.3	15001.4	12718.2	10292.4	13315.8	10681.8	5818	496.8	High	High	High	High	High	High	High	High	High	High	High	High	High	High	High
FALSE	High	Master Protein	P30086	Phosphatidylethanolamine-binding protein 1 OS=Homo sapiens OX=9606 GN=PEBP1 PE=1 SV=3	0	FALSE	126.159	88	17	89	17	187	21	7.53	337.55	17	0	0	33458.2	31259.2	22701.5	8543.6	23493	18363.9	25950	21444.9	13837.6	36231.4	27500.8	19247.9	34948.8	30007.4	25203.9	2413.1	High	High	High	High	High	High	High	High	High	High	High	High	High	High	High
FALSE	High	Master Protein	P13674	Prolyl 4-hydroxylase subunit alpha-1 OS=Homo sapiens OX=9606 GN=P4HA1 PE=1 SV=2	0	FALSE	126.107	47	27	55	27	534	61	6.01	146.75	27	0	0	15733.1	12245.3	4783	8283.2	21071	12564.5	31798.7	24133.5	12310.5	38119.1	25051.8	13966.1	18272.3	12617.9	5688.5	1298.5	High	High	High	High	High	High	High	High	High	High	High	High	High	High	High
FALSE	High	Master Protein	Q99615	DnaJ homolog subfamily C member 7 OS=Homo sapiens OX=9606 GN=DNAJC7 PE=1 SV=2	0	FALSE	126.093	59	31	62	31	494	56.4	6.96	171.23	31	0	0	38871.7	16561.5	2449.5	9151.2	12781.5	5201.1	30346.2	11525.4	3946.3	38802.8	14260.1	5291.2	32934.6	11850.5	3491.6	1083.8	High	High	High	High	High	High	High	High	High	High	High	High	High	High	High
FALSE	High	Master Protein	Q92973	Transportin-1 OS=Homo sapiens OX=9606 GN=TNPO1 PE=1 SV=2	0	FALSE	125.956	31	24	70	20	898	102.3	4.98	214.32	24	0	4	30746	29152.4	6317.6	9716.3	24040.6	8438.7	29795.9	25366	5934.7	34721.1	26356.4	9441.4	32254.3	25310	5346.8	1144	High	High	High	High	High	High	High	High	High	High	High	High	High	High	High
FALSE	High	Master Protein	O00469	Procollagen-lysine,2-oxoglutarate 5-dioxygenase 2 OS=Homo sapiens OX=9606 GN=PLOD2 PE=1 SV=2	0	FALSE	125.875	37	23	55	23	737	84.6	6.71	176.4	23	0	0	13023.9	10079.2	3777.6	7405.4	17252.2	9574.3	27020.9	20643.7	9240	33536.9	21243.7	11209.7	13403.6	9336.4	4559.4	1039.6	High	High	High	High	High	High	High	High	High	High	High	High	High	High	High
FALSE	High	Master Protein	Q709C8	Vacuolar protein sorting-associated protein 13C OS=Homo sapiens OX=9606 GN=VPS13C PE=1 SV=1	0	FALSE	125.857	13	42	48	42	3753	422.1	6.83	116.64	42	0	0	13770.2	12200.3	4822.4	5589	13664.8	8094.8	16643.9	13268.4	6146	23108.8	16871.4	9027.5	15160.5	11307	4273.1	433.3	High	High	High	High	High	High	High	High	High	High	High	High	High	High	High
FALSE	High	Master Protein	O76031	ATP-dependent Clp protease ATP-binding subunit clpX-like, mitochondrial OS=Homo sapiens OX=9606 GN=CLPX PE=1 SV=2	0	FALSE	125.724	38	22	53	22	633	69.2	7.58	163.02	22	0	0	20505	10231.3	3034.1	10749.5	10733.4	5550.9	43542.1	10270.7	3794.7	48510.5	12692.8	6223.6	21180.9	8890.2	3116	354.1	High	High	High	High	High	High	High	High	High	High	High	High	High	High	High
FALSE	High	Master Protein	O75955	Flotillin-1 OS=Homo sapiens OX=9606 GN=FLOT1 PE=1 SV=3	0	FALSE	125.486	60	22	48	22	427	47.3	7.49	168.03	22	0	0	13180.1	10369.3	3372.7	5890.3	14840.9	9813.6	16685.4	14390.2	6888.2	35565	25479.4	11301	13969	10100.5	3505.3	618	High	High	High	High	High	High	High	High	High	High	High	High	High	High	High
FALSE	High	Master Protein	Q15021	Condensin complex subunit 1 OS=Homo sapiens OX=9606 GN=NCAPD2 PE=1 SV=3	0	FALSE	125.451	25	33	50	33	1401	157.1	6.61	126.49	33	0	0	23276.6	11937.7	3054.6	6513.1	10207.6	5159.2	18210.8	9780.1	4145.4	24293.4	11853.6	5481.8	23773.2	10426.2	3578.3	822.9	High	High	High	High	High	High	High	High	High	High	High	High	High	High	High
FALSE	High	Master Protein	P51572	B-cell receptor-associated protein 31 OS=Homo sapiens OX=9606 GN=BCAP31 PE=1 SV=3	0	FALSE	125.43	48	22	70	22	246	28	8.44	200.73	22	0	0	16925.6	15248.5	8509.6	8718.9	25921.7	35831.6	27095.9	23963.4	25340.7	46033.7	38940.7	39832.7	16418.3	13233.1	8800.4	1675.3	High	High	High	High	High	High	High	High	High	High	High	High	High	High	High
FALSE	High	Master Protein	A0A024R571	EH domain-containing protein 1 OS=Homo sapiens OX=9606 GN=EHD1 PE=1 SV=1	0	FALSE	125.369	54	28	58	25	548	61.9	6.71	181.44	28	0	3	36836.9	26173.5	3481.7	8603.5	19172	6493.9	31249.1	17787.2	4921.3	38262.8	21323.9	7553.8	34512.9	21881.4	4660.5	968.2	High	High	High	High	High	High	High	High	High	High	High	High	High	High	High
FALSE	High	Master Protein	P62834	Ras-related protein Rap-1A OS=Homo sapiens OX=9606 GN=RAP1A PE=1 SV=1	0	FALSE	125.331	80	18	74	5	184	21	6.67	270.04	18	0	0	4009.9	3434.2	1511.1	2136.5	5383.4	1831.8	7275.1	5171.3	1340.2	10424.7	5757	1896.1	4167.7	3214.6	1580.7	163.2	High	High	High	High	High	High	High	High	High	High	High	High	High	High	High
FALSE	High	Master Protein	P08754	Guanine nucleotide-binding protein G(i) subunit alpha-3 OS=Homo sapiens OX=9606 GN=GNAI3 PE=1 SV=3	0	FALSE	125.204	52	19	63	12	354	40.5	5.69	195.31	19	0	9	18027.3	14834.9	3404	10468.3	28170.2	9048.5	40073.7	31761.4	6090.7	52516.1	35715.3	10319.7	18035.9	13097.8	3537.7	548.1	High	High	High	High	High	High	High	High	High	High	High	High	High	High	High
FALSE	High	Master Protein	P39748	Flap endonuclease 1 OS=Homo sapiens OX=9606 GN=FEN1 PE=1 SV=1	0	FALSE	125.101	60	23	58	23	380	42.6	8.62	203.37	23	0	0	30582.1	14522.5	2337.8	10161.5	13853	4654.6	34694.9	13303.4	3498.6	42269.7	13958.5	5048.5	32765.5	13266.8	3294.3	1028.7	High	High	High	High	High	High	High	High	High	High	High	High	High	High	High
FALSE	High	Master Protein	O60568	Multifunctional procollagen lysine hydroxylase and glycosyltransferase LH3 OS=Homo sapiens OX=9606 GN=PLOD3 PE=1 SV=1	0	FALSE	124.683	38	26	65	26	738	84.7	6.05	222.99	26	0	0	17185	15107.1	4753.7	8892	25240.1	11423.2	31496.5	27535.5	10712.9	39802.9	31301.2	13822.3	16832.8	12389.4	4652.5	808.9	High	High	High	High	High	High	High	High	High	High	High	High	High	High	High
FALSE	High	Master Protein	A0A6I8PRA0	Treacle protein (Fragment) OS=Homo sapiens OX=9606 GN=TCOF1 PE=1 SV=1	0	FALSE	124.651	25	33	67	1	1240	125.2	7.93	190.33	33	0	0	201.4	146.2	58.1	79.8	158.7	99.3	211.9	157.6	93.7	249.2	165.9	87	230.6	168.3	116.1	50.9	High	High	High	High	High	High	High	High	High	High	High	High	High	High	High
FALSE	High	Master Protein	Q9UBX3	Mitochondrial dicarboxylate carrier OS=Homo sapiens OX=9606 GN=SLC25A10 PE=1 SV=2	0	FALSE	124.505	68	18	67	18	287	31.3	9.54	230.34	18	0	0	16030.7	13081.6	6345.6	9242.3	27144.4	25575.9	30343.8	24524.8	15789.7	50460.7	40523.1	34332.7	16990.7	12261.2	6764.1	561.5	High	High	High	High	High	High	High	High	High	High	High	High	High	High	High
FALSE	High	Master Protein	Q8TEQ6	Gem-associated protein 5 OS=Homo sapiens OX=9606 GN=GEMIN5 PE=1 SV=3	0	FALSE	124.476	25	37	60	37	1508	168.5	6.62	150.92	37	0	0	34034.9	14218.4	2446.1	9306.6	11197	5332.8	30249.1	11128.6	3945.3	35886.9	12931	5688.1	32792.5	13536.6	3002	406.5	High	High	High	High	High	High	High	High	High	High	High	High	High	High	High
FALSE	High	Master Protein	Q9BS26	Endoplasmic reticulum resident protein 44 OS=Homo sapiens OX=9606 GN=ERP44 PE=1 SV=1	0	FALSE	124.456	51	25	61	24	406	46.9	5.26	197.17	25	0	1	17020.4	14581.2	4664.1	8437.4	26595.7	10210.9	27958.6	24689.2	8706.2	39372.9	31371.5	12271	17009	13148.9	4612.9	1179.5	High	High	High	High	High	High	High	High	High	High	High	High	High	High	High
FALSE	High	Master Protein	Q8IXI1	Mitochondrial Rho GTPase 2 OS=Homo sapiens OX=9606 GN=RHOT2 PE=1 SV=2	0	FALSE	124.153	52	24	64	22	618	68.1	5.86	229	24	0	3	19674.6	13009.1	4009.7	12306.6	21240.1	7162.7	38956.2	19828.6	4724.1	61015.5	27213	7795.4	19509.8	13207.4	3779	648	High	High	High	High	High	High	High	High	High	High	High	High	High	High	High
FALSE	High	Master Protein	P40763	Signal transducer and activator of transcription 3 OS=Homo sapiens OX=9606 GN=STAT3 PE=1 SV=2	0	FALSE	123.928	42	25	44	25	770	88	6.3	140.75	25	0	0	27026.7	19047	2916.8	6514.6	15914.6	5910.6	21619.5	14254.8	4640.4	29284.8	17753.7	6293.2	28677.5	16340.8	3004.3	785.4	High	High	High	High	High	High	High	High	High	High	High	High	High	High	High
FALSE	High	Master Protein	Q9Y2Z0	Protein SGT1 homolog OS=Homo sapiens OX=9606 GN=SUGT1 PE=1 SV=3	0	FALSE	123.877	59	24	66	24	365	41	5.16	222.63	24	0	0	25541.3	24742.8	12578.8	7480.1	20978.5	14744.4	22404.5	17860.6	9873.4	30001.1	22566.6	14412.5	24570.9	20812.5	10357.9	1854.4	High	High	High	High	High	High	High	High	High	High	High	High	High	High	High
FALSE	High	Master Protein	O14745	Na(+)/H(+) exchange regulatory cofactor NHE-RF1 OS=Homo sapiens OX=9606 GN=SLC9A3R1 PE=1 SV=4	0	FALSE	123.847	57	20	59	20	358	38.8	5.77	186.34	20	0	0	19260.6	18196.2	13050.4	5990.7	15644.5	13163.4	18217.9	15295.7	10667.2	22055.4	16328.6	13130.7	18727.7	15257.4	12201	2342.7	High	High	High	High	High	High	High	High	High	High	High	High	High	High	High
FALSE	High	Master Protein	P31350	Ribonucleoside-diphosphate reductase subunit M2 OS=Homo sapiens OX=9606 GN=RRM2 PE=1 SV=1	0	FALSE	123.767	65	25	70	20	389	44.8	5.38	184.09	25	0	6	25056.5	23299.9	17907.5	7881.2	18221.3	15877.3	21393	16805	11002.4	28819.7	20507.2	17082.8	25405.6	21050.2	17787.9	2409.2	High	High	High	High	High	High	High	High	High	High	High	High	High	High	High
FALSE	High	Master Protein	D6RER5	Septin OS=Homo sapiens OX=9606 GN=SEPTIN11 PE=1 SV=1	0	FALSE	123.691	42	19	58	8	432	49.8	6.68	188.07	19	0	13	22352.6	21484.4	11838.4	5551.3	16391.4	12141.7	16905.2	14285.6	8053.4	23313.6	17364.2	11630.3	23999.1	21022.3	10906.1	837	High	High	High	High	High	High	High	High	High	High	High	High	High	High	High
FALSE	High	Master Protein	P36873	Serine/threonine-protein phosphatase PP1-gamma catalytic subunit OS=Homo sapiens OX=9606 GN=PPP1CC PE=1 SV=1	0	FALSE	123.603	61	18	68	3	323	37	6.54	252.98	18	0	0	2119.7	1678.4	681	677.3	1871.2	1062	2053.7	1613.4	771.7	2797.9	2040.6	1121.8	1933.7	1797.2	880.2	279.4	High	High	High	High	High	High	High	High	High	High	High	High	High	High	High
FALSE	High	Master Protein	P62316	Small nuclear ribonucleoprotein Sm D2 OS=Homo sapiens OX=9606 GN=SNRPD2 PE=1 SV=1	0	FALSE	123.391	69	14	77	9	118	13.5	9.91	255.85	14	0	6	28101.5	25269.4	10139.1	10005.4	33007.1	22934.3	33291.9	29127.6	13718.4	47513.8	39602.4	24789.7	28026.6	21488.5	8508.5	1554.1	High	High	High	High	High	High	High	High	High	High	High	High	High	High	High
FALSE	High	Master Protein	Q6P1M0	Long-chain fatty acid transport protein 4 OS=Homo sapiens OX=9606 GN=SLC27A4 PE=1 SV=1	0	FALSE	123.329	48	28	54	26	643	72	8.47	168.17	28	0	2	17898.7	11743.1	3827.7	12524.5	15389.2	5736.9	37983.8	13772.9	3878.1	54754.2	18852.9	6118.9	17209.1	9782.8	3661.3	607	High	High	High	High	High	High	High	High	High	High	High	High	High	High	High
FALSE	High	Master Protein	Q04656	Copper-transporting ATPase 1 OS=Homo sapiens OX=9606 GN=ATP7A PE=1 SV=4	0	FALSE	123.3	23	28	43	28	1500	163.3	6.33	127.97	28	0	0	12255.1	10232.8	3880.3	5635.3	16280.3	10291.8	19613.6	16910.9	8084.5	25504.7	19022.5	12318.2	12684.6	9773.2	4119.3	580.1	High	High	High	High	High	High	High	High	High	High	High	High	High	High	High
FALSE	High	Master Protein	P04899	Guanine nucleotide-binding protein G(i) subunit alpha-2 OS=Homo sapiens OX=9606 GN=GNAI2 PE=1 SV=3	0	FALSE	123.124	60	19	60	11	355	40.4	5.54	188.14	19	0	1	7167.9	5708	1685	3716.1	8456.4	3355.2	12821.1	9235.5	2443.3	17083.6	10907	3905.5	7231.7	5160.7	1396	34.9	High	High	High	High	High	High	High	High	High	High	High	High	High	High	High
FALSE	High	Master Protein	Q15907	Ras-related protein Rab-11B OS=Homo sapiens OX=9606 GN=RAB11B PE=1 SV=4	0	FALSE	122.97	71	19	88	2	218	24.5	5.94	264.76	19	0	22	29340.6	25950.3	11846.3	16562.3	42309.5	17345.5	50647.4	39656.3	12192.5	63930.5	43784.4	17916.2	29207	23084.9	11512.7	1216.7	High	High	High	High	High	High	High	High	High	High	High	High	High	High	High
FALSE	High	Master Protein	Q12888	TP53-binding protein 1 OS=Homo sapiens OX=9606 GN=TP53BP1 PE=1 SV=2	0	FALSE	122.958	20	32	41	32	1972	213.4	4.7	121.7	32	0	0	13640.7	11065.8	4263	4140.3	10267.2	6453.5	13349.5	9451.6	4613.1	16571.4	10985	6590.8	14488.6	10140	3758.9	521.1	High	High	High	High	High	High	High	High	High	High	High	High	High	High	High
FALSE	High	Master Protein	Q04917	14-3-3 protein eta OS=Homo sapiens OX=9606 GN=YWHAH PE=1 SV=4	0	FALSE	122.947	54	19	90	14	246	28.2	4.84	289.73	19	0	0	28869.4	28093.4	7814.3	8071.9	24598.8	9390.6	24612.8	20768.7	6907.6	30748.4	24433.9	10068.1	31695	26649.7	7294.2	1776.8	High	High	High	High	High	High	High	High	High	High	High	High	High	High	High
FALSE	High	Master Protein	Q8TAT6	Nuclear protein localization protein 4 homolog OS=Homo sapiens OX=9606 GN=NPLOC4 PE=1 SV=3	0	FALSE	122.397	46	28	52	28	608	68.1	6.38	158.91	28	0	0	19540.4	17276	3111.2	6807.1	19435.6	5380.1	22588	18015.8	4072.6	24649	16697.1	5218.3	21445.7	17293.9	3419.7	896.4	High	High	High	High	High	High	High	High	High	High	High	High	High	High	High
FALSE	High	Master Protein	P55010	Eukaryotic translation initiation factor 5 OS=Homo sapiens OX=9606 GN=EIF5 PE=1 SV=2	0	FALSE	122.329	43	24	78	24	431	49.2	5.58	216.9	24	0	0	36438.8	32769.2	5299.8	11546.1	36227	9509.1	40879.1	34745.1	6708.5	47077.4	34342.6	9808.5	32522.5	26099.9	6128.9	1689.1	High	High	High	High	High	High	High	High	High	High	High	High	High	High	High
FALSE	High	Master Protein	Q96G03	Phosphoglucomutase-2 OS=Homo sapiens OX=9606 GN=PGM2 PE=1 SV=4	0	FALSE	122.269	49	33	69	33	612	68.2	6.73	192.79	33	0	0	34321.6	32493.4	21014	8078.4	22169.7	14968.2	24164.6	20285.7	11192.8	31942.6	23690.6	14585.2	36946.2	31863.4	25818.6	2349.8	High	High	High	High	High	High	High	High	High	High	High	High	High	High	High
FALSE	High	Master Protein	P61586	Transforming protein RhoA OS=Homo sapiens OX=9606 GN=RHOA PE=1 SV=1	0	FALSE	122.228	55	15	67	8	193	21.8	6.1	192.62	15	0	10	18276.4	16622.8	8336.2	10217.6	27897.6	11075.6	32935.3	26662.8	8500.4	45632.3	30239.2	10504.9	18437.4	14631.3	8273.5	1326.2	High	High	High	High	High	High	High	High	High	High	High	High	High	High	High
FALSE	High	Master Protein	O00151	PDZ and LIM domain protein 1 OS=Homo sapiens OX=9606 GN=PDLIM1 PE=1 SV=4	0	FALSE	121.749	71	19	58	19	329	36	7.02	209.85	19	0	0	20868.1	18999	14591	6258.9	15708.8	13367.6	17147.3	14035.2	10117.4	24510.1	17095.1	13872.9	21266.8	18145.6	15961.6	1571.9	High	High	High	High	High	High	High	High	High	High	High	High	High	High	High
FALSE	High	Master Protein	P50570	Dynamin-2 OS=Homo sapiens OX=9606 GN=DNM2 PE=1 SV=2	0	FALSE	121.685	39	32	54	15	870	98	7.44	144.65	32	0	19	33735.9	20818.8	3719.5	9242.7	16889.5	6992.9	27242.4	15944.5	5321.3	34462	18693.3	7429	38035.7	21118.9	4513.3	1230.6	High	High	High	High	High	High	High	High	High	High	High	High	High	High	High
FALSE	High	Master Protein	P15391	B-lymphocyte antigen CD19 OS=Homo sapiens OX=9606 GN=CD19 PE=1 SV=6	0	FALSE	121.679	41	19	60	19	556	61.1	4.98	191.59	19	0	0	10231.2	8681.1	4173.7	9704.8	21802.5	16157	31209.1	24785.8	15488.8	26539	18980.9	14210.8	10192	7644.4	3927.4	331.7	High	High	High	High	High	High	High	High	High	High	High	High	High	High	High
FALSE	High	Master Protein	H0YIV4	Nucleosome assembly protein 1-like 1 (Fragment) OS=Homo sapiens OX=9606 GN=NAP1L1 PE=1 SV=1	0	FALSE	121.395	41	14	59	1	385	44.7	4.49	220.71	14	0	16	28604.9	26022	4913.2	8265.4	21620	7440.3	26390.2	20129.3	5375.2	32393.8	22742.2	8217.8	27380.3	20715.3	5243.6	1689.4	High	High	High	High	High	High	High	High	High	High	High	High	High	High	High
FALSE	High	Master Protein	Q9NYY8	FAST kinase domain-containing protein 2, mitochondrial OS=Homo sapiens OX=9606 GN=FASTKD2 PE=1 SV=1	0	FALSE	121.276	41	27	49	27	710	81.4	8.05	150.11	27	0	0	17434.8	11054.3	3386.7	9110.1	16857.9	5478.7	37265.3	21710.9	3675.5	38577.2	21453.7	6207.9	17060	10149.3	3447.9	697.6	High	High	High	High	High	High	High	High	High	High	High	High	High	High	High
FALSE	High	Master Protein	Q9NVJ2	ADP-ribosylation factor-like protein 8B OS=Homo sapiens OX=9606 GN=ARL8B PE=1 SV=1	0	FALSE	121.114	78	15	50	5	186	21.5	8.43	184.21	15	0	15	14739.5	12043.2	6666.2	8800.4	20368	19425.7	24614.5	17953.8	13299.3	39233.9	25065.2	21624.2	14853.7	10883.1	7138.1	735.3	High	High	High	High	High	High	High	High	High	High	High	High	High	High	High
FALSE	High	Master Protein	P10586	Receptor-type tyrosine-protein phosphatase F OS=Homo sapiens OX=9606 GN=PTPRF PE=1 SV=2	0	FALSE	120.973	21	31	45	27	1907	212.7	6.3	130.22	31	0	5	10493.1	8041.1	2975.6	5306.4	11745.4	6694.3	18433	12478.3	5158	23612.3	14500.7	7644.7	10019.4	6845.1	3057.4	453.1	High	High	High	High	High	High	High	High	High	High	High	High	High	High	High
FALSE	High	Master Protein	P06748	Nucleophosmin OS=Homo sapiens OX=9606 GN=NPM1 PE=1 SV=2	0	FALSE	120.811	55	21	72	21	294	32.6	4.78	220.7	21	0	0	21378.8	16657.7	8617	9111.7	23769.9	18079.5	27021.5	26280.6	15948.5	51926.9	46298.5	25345.7	22424.7	16945.6	8568.9	1876.2	High	High	High	High	High	High	High	High	High	High	High	High	High	High	High
FALSE	High	Master Protein	Q96EP5	DAZ-associated protein 1 OS=Homo sapiens OX=9606 GN=DAZAP1 PE=1 SV=1	0	FALSE	120.788	41	14	58	14	407	43.4	8.56	209.41	14	0	0	14236.3	11455.3	4288.1	7307.7	23767.5	11126.9	23213.4	19849.1	7735.1	35545	26503.5	12427.1	13573.9	10065.4	4176.6	512.7	High	High	High	High	High	High	High	High	High	High	High	High	High	High	High
FALSE	High	Master Protein	Q99598	Translin-associated protein X OS=Homo sapiens OX=9606 GN=TSNAX PE=1 SV=1	0	FALSE	120.556	82	25	60	25	290	33.1	6.55	185.91	25	0	0	21299.4	20053.9	12560.7	6792.1	16058.3	12425.1	18739.5	14644.6	8985.3	25515.5	18387.6	13491.2	23187.6	19633.4	13492.7	1329.3	High	High	High	High	High	High	High	High	High	High	High	High	High	High	High
FALSE	High	Master Protein	Q14694	Ubiquitin carboxyl-terminal hydrolase 10 OS=Homo sapiens OX=9606 GN=USP10 PE=1 SV=2	0	FALSE	120.462	44	27	59	27	798	87.1	5.31	205.33	27	0	0	25511.7	16829.2	4238.2	10000	21302.3	7186.2	33251.8	21156.3	5086	43191.8	24046.5	8214.9	25962	17052.1	4279.1	457.3	High	High	High	High	High	High	High	High	High	High	High	High	High	High	High
FALSE	High	Master Protein	P61106	Ras-related protein Rab-14 OS=Homo sapiens OX=9606 GN=RAB14 PE=1 SV=4	0	FALSE	120.441	87	18	66	16	215	23.9	6.21	205.82	18	0	0	16146.2	14037.2	6743.8	9333.7	22203.2	6452.8	28857.9	22736.6	4853.5	40412.4	25617.6	7214.3	17155.9	13282.5	7117	1130.2	High	High	High	High	High	High	High	High	High	High	High	High	High	High	High
FALSE	High	Master Protein	O94973	AP-2 complex subunit alpha-2 OS=Homo sapiens OX=9606 GN=AP2A2 PE=1 SV=2	0	FALSE	120.36	35	29	48	15	939	103.9	6.96	150.54	29	0	0	7369.4	5909.2	1255.1	2795.1	5964.5	2116.1	8651.8	5794	1602.6	11305.6	6490.1	2329	7541.8	5250.6	1194.6		High	High	High	High	High	High	High	High	High	High	High	High	High	High	High
FALSE	High	Master Protein	Q9UNZ2	NSFL1 cofactor p47 OS=Homo sapiens OX=9606 GN=NSFL1C PE=1 SV=2	0	FALSE	120.304	59	24	63	24	370	40.5	5.1	182.15	24	0	0	20992.5	20081.4	9774.6	5903.7	16035.7	11810.5	17739.5	14649.5	8346.7	23203	16677.2	10338.2	21920	19383.7	8675.9	1636.3	High	High	High	High	High	High	High	High	High	High	High	High	High	High	High
FALSE	High	Master Protein	Q5UIP0	Telomere-associated protein RIF1 OS=Homo sapiens OX=9606 GN=RIF1 PE=1 SV=2	0	FALSE	120.084	16	33	44	33	2472	274.3	5.52	118.4	33	0	0	17014.7	8517.2	3280.9	8694.7	9446.3	5151.6	24356.1	9570.8	3986.5	29229.1	11680.1	6148.8	17401.4	8110.5	3327.1	217.1	High	High	High	High	High	High	High	High	High	High	High	High	High	High	High
FALSE	High	Master Protein	Q9Y450	HBS1-like protein OS=Homo sapiens OX=9606 GN=HBS1L PE=1 SV=1	0	FALSE	119.991	48	30	49	30	684	75.4	6.61	138.3	30	0	0	25162.5	15059.8	3102.4	7624.5	10021.2	5613.4	24796.1	9814.4	4141.9	32654.7	11239.3	5778	25976	16009.3	3776.5	867.3	High	High	High	High	High	High	High	High	High	High	High	High	High	High	High
FALSE	High	Master Protein	Q96CW1	AP-2 complex subunit mu OS=Homo sapiens OX=9606 GN=AP2M1 PE=1 SV=2	0	FALSE	119.942	57	24	71	24	435	49.6	9.54	204.01	24	0	0	25023.8	21276.9	4112.7	9551.5	23845.9	7912	31206.4	22962.1	5754.4	37947.3	26103.9	9083.3	25454	19133	4675.3	263.7	High	High	High	High	High	High	High	High	High	High	High	High	High	High	High
FALSE	High	Master Protein	Q8IYB8	ATP-dependent RNA helicase SUPV3L1, mitochondrial OS=Homo sapiens OX=9606 GN=SUPV3L1 PE=1 SV=1	0	FALSE	119.865	39	27	61	27	786	87.9	7.99	182.3	27	0	0	17764.9	14059.6	3621.8	8870.7	23533.6	5699.5	32865.9	24499.8	3923.6	40839.5	26539.3	6434.6	18171.4	12503.1	3506.9	569.7	High	High	High	High	High	High	High	High	High	High	High	High	High	High	High
FALSE	High	Master Protein	Q70J99	Protein unc-13 homolog D OS=Homo sapiens OX=9606 GN=UNC13D PE=1 SV=1	0	FALSE	119.721	31	28	45	28	1090	123.2	6.65	143.31	28	0	0	13828	7649.1	2551.5	5868.3	8239.9	4142.9	17993.5	7847.7	3235.2	24046.2	9795	4310.1	14786.7	7374.8	2584.4	368.9	High	High	High	High	High	High	High	High	High	High	High	High	High	High	High
FALSE	High	Master Protein	Q2TAY7	WD40 repeat-containing protein SMU1 OS=Homo sapiens OX=9606 GN=SMU1 PE=1 SV=2	0	FALSE	119.684	50	22	51	22	513	57.5	7.18	154.92	22	0	0	14904.7	11482.3	2433.3	6149	19084	4351	18521	16324.9	3059.4	26339.6	23333.3	4691.6	13799.8	10061.5	2247	285.3	High	High	High	High	High	High	High	High	High	High	High	High	High	High	High
FALSE	High	Master Protein	Q9Y262	Eukaryotic translation initiation factor 3 subunit L OS=Homo sapiens OX=9606 GN=EIF3L PE=1 SV=1	0	FALSE	119.337	42	26	66	26	564	66.7	6.34	211.11	26	0	0	31188.8	33108.9	3846.5	8793.8	25879.7	7046.2	27305.2	23145.2	4888.4	32412.3	23629.1	7623.7	30864.9	24773.1	3896	533.6	High	High	High	High	High	High	High	High	High	High	High	High	High	High	High
FALSE	High	Master Protein	P22061	Protein-L-isoaspartate(D-aspartate) O-methyltransferase OS=Homo sapiens OX=9606 GN=PCMT1 PE=1 SV=4	0	FALSE	119.144	76	18	56	18	227	24.6	7.21	199.83	18	0	0	34600.4	31434.2	4343.4	7995	24814.6	7584.5	27998.5	23396.9	5536	37914.6	27251.4	8201.2	37431.4	33403.6	4868.5	1649.9	High	High	High	High	High	High	High	High	High	High	High	High	High	High	High
FALSE	High	Master Protein	O15143	Actin-related protein 2/3 complex subunit 1B OS=Homo sapiens OX=9606 GN=ARPC1B PE=1 SV=3	0	FALSE	118.952	64	21	56	20	372	40.9	8.35	177.39	21	0	1	26790.4	21674.2	7941	8192.8	21358.1	11083.8	24145.3	18118.7	8288.1	35283.3	24322.9	11628.9	27864.4	20971.2	9465.6	1217.6	High	High	High	High	High	High	High	High	High	High	High	High	High	High	High
FALSE	High	Master Protein	Q13573	SNW domain-containing protein 1 OS=Homo sapiens OX=9606 GN=SNW1 PE=1 SV=1	0	FALSE	118.871	55	28	45	28	536	61.5	9.52	126.08	28	0	0	12028.6	9507.5	3808	4744.8	16636.1	10290.1	14720	15453.7	8281.5	20098.7	21553.3	13778.1	12176.1	9140.3	3969.3	399.6	High	High	High	High	High	High	High	High	High	High	High	High	High	High	High
FALSE	High	Master Protein	Q13492	Phosphatidylinositol-binding clathrin assembly protein OS=Homo sapiens OX=9606 GN=PICALM PE=1 SV=2	0	FALSE	118.704	41	21	50	16	652	70.7	7.9	161.49	21	0	6	20226.7	18366.2	2679.1	6195.8	20154.8	5649.1	20187.7	18348.7	3636.2	24309.7	19334.7	6740.9	21118.1	17845.2	4233.7	459.6	High	High	High	High	High	High	High	High	High	High	High	High	High	High	High
FALSE	High	Master Protein	F8W914	Reticulon OS=Homo sapiens OX=9606 GN=RTN4 PE=1 SV=1	0	FALSE	118.615	44	11	79	2	345	37.1	4.77	299.08	11	0	0	1547.4	1386.9	1064.9	1366.7	3560.9	5425.1	3948.6	4033.1	3410.1	5165.9	4374.4	6049.1	1407.5	1301.2	732	32.4	High	High	High	High	High	High	High	High	High	High	High	High	High	High	High
FALSE	High	Master Protein	Q15008	26S proteasome non-ATPase regulatory subunit 6 OS=Homo sapiens OX=9606 GN=PSMD6 PE=1 SV=1	0	FALSE	118.575	51	25	71	25	389	45.5	5.62	211.75	25	0	0	37248.3	34518.3	7994	7631.7	21079.2	10066	26078.8	18301.2	6652.3	36235.2	23212.9	10461.1	39943.1	31182.6	6651.9	851.6	High	High	High	High	High	High	High	High	High	High	High	High	High	High	High
FALSE	High	Master Protein	P33527	Multidrug resistance-associated protein 1 OS=Homo sapiens OX=9606 GN=ABCC1 PE=1 SV=3	0	FALSE	118.47	21	26	43	25	1531	171.5	7.11	130.98	26	0	0	9688.6	8235.1	2617.1	4379.4	11575.4	5807.8	15704.3	13312.5	4642.8	19143.9	14086.9	6543.1	10025.4	7381.9	2350	298.6	High	High	High	High	High	High	High	High	High	High	High	High	High	High	High
FALSE	High	Master Protein	P24928	DNA-directed RNA polymerase II subunit RPB1 OS=Homo sapiens OX=9606 GN=POLR2A PE=1 SV=2	0	FALSE	118.342	20	37	54	37	1970	217	7.37	156.51	37	0	0	23377.3	13353.1	2719.7	7503.7	12559.5	5258.5	21066.2	11092.6	3422.2	28718.2	14168.5	6234.5	22542.8	11799.3	2518.3	401.9	High	High	High	High	High	High	High	High	High	High	High	High	High	High	High
FALSE	High	Master Protein	P62191	26S proteasome regulatory subunit 4 OS=Homo sapiens OX=9606 GN=PSMC1 PE=1 SV=1	0	FALSE	118.218	64	26	62	24	440	49.2	6.21	218.33	26	0	0	35886.1	31396.9	5876.2	8539.5	17425.5	8236	26414.9	14692.4	5803.8	36088	18558.1	8033.9	40399.6	27804.8	6667.3	2219	High	High	High	High	High	High	High	High	High	High	High	High	High	High	High
FALSE	High	Master Protein	Q9UMX0	Ubiquilin-1 OS=Homo sapiens OX=9606 GN=UBQLN1 PE=1 SV=2	0	FALSE	118.201	36	15	56	8	589	62.5	5.11	222.4	15	0	5	11854.9	10439	6660.1	4942.3	11341.8	9965.7	12841.5	10538.1	7396	17095.7	12579.7	10250.9	11918.1	9497.4	6867.6	1533.3	High	High	High	High	High	High	High	High	High	High	High	High	High	High	High
FALSE	High	Master Protein	P30837	Aldehyde dehydrogenase X, mitochondrial OS=Homo sapiens OX=9606 GN=ALDH1B1 PE=1 SV=4	0	FALSE	118.15	40	17	45	15	517	57.2	6.99	149.41	17	0	1	19844.6	10523	3202.7	10006.6	12302.2	4707.9	41416.3	14873	3295.6	44459.9	13679.3	5456.6	20171.1	9418.5	4159.6	1338.5	High	High	High	High	High	High	High	High	High	High	High	High	High	High	High
FALSE	High	Master Protein	Q6UXV4	MICOS complex subunit MIC27 OS=Homo sapiens OX=9606 GN=APOOL PE=1 SV=1	0	FALSE	118.13	74	17	38	17	268	29.1	9.52	142.63	17	0	0	8647	7415.5	3680.9	4547.6	12308.8	12760.6	13357.7	11262	8608.2	19083.8	14902.7	14782.3	8725.6	6781.5	3490.8	349.9	High	High	High	High	High	High	High	High	High	High	High	High	High	High	High
FALSE	High	Master Protein	P30044	Peroxiredoxin-5, mitochondrial OS=Homo sapiens OX=9606 GN=PRDX5 PE=1 SV=4	0	FALSE	118.098	68	15	64	15	214	22.1	8.7	227.07	15	0	0	16439.2	14088.8	9014.5	6429.2	15769.2	9375.9	22068	18289.2	9137	28342.8	21317.6	12758.2	16989.8	13689.9	9943.4	1200.4	High	High	High	High	High	High	High	High	High	High	High	High	High	High	High
FALSE	High	Master Protein	Q16643	Drebrin OS=Homo sapiens OX=9606 GN=DBN1 PE=1 SV=4	0	FALSE	118.006	32	21	51	21	649	71.4	4.45	161.31	21	0	0	14230.4	13368	6209.9	5190	17916.4	16696.8	16870	15018.3	9992.4	21765.7	17507.5	14721.3	11342.8	11074.2	4979.7	436.2	High	High	High	High	High	High	High	High	High	High	High	High	High	High	High
FALSE	High	Master Protein	Q9NR30	Nucleolar RNA helicase 2 OS=Homo sapiens OX=9606 GN=DDX21 PE=1 SV=5	0	FALSE	117.969	39	30	52	29	783	87.3	9.28	134.81	30	0	1	17706.6	7975.5	2457.4	7376.1	11341.4	4646	23119.6	11533.4	3234.6	58338.1	14346.4	4080.8	19753.6	7871	2351.5	61.7	High	High	High	High	High	High	High	High	High	High	High	High	High	High	High
FALSE	High	Master Protein	Q9UKV8	Protein argonaute-2 OS=Homo sapiens OX=9606 GN=AGO2 PE=1 SV=3	0	FALSE	117.949	35	26	45	19	859	97.1	9.19	128.44	26	0	8	14013.8	10795.6	5222.3	5327.1	13503.6	9710.8	17609.7	13104	6789.2	23087.5	15616.3	11039.5	15051.2	10655.2	6033.2	603.7	High	High	High	High	High	High	High	High	High	High	High	High	High	High	High
FALSE	High	Master Protein	O43172	U4/U6 small nuclear ribonucleoprotein Prp4 OS=Homo sapiens OX=9606 GN=PRPF4 PE=1 SV=2	0	FALSE	117.914	56	24	53	24	522	58.4	7.42	149.7	24	0	0	22625.8	16101.1	3560.1	7934.7	18728	5733.1	27551.6	18187.2	4280.1	33019.7	21261.7	6889	22467	14027.7	3699.4	762.6	High	High	High	High	High	High	High	High	High	High	High	High	High	High	High
FALSE	High	Master Protein	Q9GZL7	Ribosome biogenesis protein WDR12 OS=Homo sapiens OX=9606 GN=WDR12 PE=1 SV=2	0	FALSE	117.775	56	22	73	22	423	47.7	5.9	215.26	22	0	0	20797.5	20518.9	13271.4	4964.5	19658	17905.8	16742.3	17231.8	12614.9	21769.6	21581	16862.7	22496.4	19591.4	12113.6	832.5	High	High	High	High	High	High	High	High	High	High	High	High	High	High	High
FALSE	High	Master Protein	Q00688	Peptidyl-prolyl cis-trans isomerase FKBP3 OS=Homo sapiens OX=9606 GN=FKBP3 PE=1 SV=1	0	FALSE	117.76	66	19	51	19	224	25.2	9.28	184.67	19	0	0	19179.5	17156.5	6851.7	7468.5	20061.2	12467.2	26052.7	19748.6	9605.8	32453.7	24564.2	13156.1	19964.3	16453.6	7467.8	607.5	High	High	High	High	High	High	High	High	High	High	High	High	High	High	High
FALSE	High	Master Protein	P62491	Ras-related protein Rab-11A OS=Homo sapiens OX=9606 GN=RAB11A PE=1 SV=3	0	FALSE	117.741	69	18	83	1	216	24.4	6.57	245.92	18	0	0	242	290.1	138.1	120.1	581.1	180.6	619.5	496.6	111.2	550.5	442.8	184.2	228.8	187.6	56.3		High	High	High	High	High	High	High	High	High	High	High	High	High	High	High
FALSE	High	Master Protein	P36551	Oxygen-dependent coproporphyrinogen-III oxidase, mitochondrial OS=Homo sapiens OX=9606 GN=CPOX PE=1 SV=3	0	FALSE	117.476	51	24	65	24	454	50.1	8.25	221.5	24	0	0	18960.4	16431.4	8485.2	7962.1	19225.1	13839.9	22088.7	17679.2	10539.2	33540.1	24955.4	16916.7	21427.1	17002	10011.1	1535.4	High	High	High	High	High	High	High	High	High	High	High	High	High	High	High
FALSE	High	Master Protein	P25787	Proteasome subunit alpha type-2 OS=Homo sapiens OX=9606 GN=PSMA2 PE=1 SV=2	0	FALSE	117.252	71	16	46	16	234	25.9	7.43	170.27	16	0	0	14630.6	13455.8	8657.1	4650.4	12524.6	9401.3	13649	10682.5	6701.2	19092.9	13756.2	9399.8	14640.5	11814	9546	624.1	High	High	High	High	High	High	High	High	High	High	High	High	High	High	High
FALSE	High	Master Protein	P62979	Ubiquitin-40S ribosomal protein S27a OS=Homo sapiens OX=9606 GN=RPS27A PE=1 SV=2	0	FALSE	117.04	74	18	111	3	156	18	9.64	315.97	18	0	23	35594.5	31209.4	15676.1	11976.5	34403.4	26082.3	47808	29096.2	18770.4	62402.6	31696.1	25271.9	40444	24884.8	10835.7	1641.7	High	High	High	High	High	High	High	High	High	High	High	High	High	High	High
FALSE	High	Master Protein	Q09161	Nuclear cap-binding protein subunit 1 OS=Homo sapiens OX=9606 GN=NCBP1 PE=1 SV=1	0	FALSE	116.911	37	25	46	25	790	91.8	6.43	145.95	25	0	0	16015.1	12957	2891.5	6725.3	18593.2	5700.5	21086.9	18870.9	4330.6	28676.1	21902.6	6584.9	16516.8	11056.2	2672.1	517.4	High	High	High	High	High	High	High	High	High	High	High	High	High	High	High
FALSE	High	Master Protein	Q9Y276	Mitochondrial chaperone BCS1 OS=Homo sapiens OX=9606 GN=BCS1L PE=1 SV=1	0	FALSE	116.872	53	20	46	20	419	47.5	8.5	159.1	20	0	0	9653.7	8276.7	2587.8	6559.4	19695.7	3951.9	21307.5	18506.2	2771.5	29835.6	22430.5	4732.8	10331.2	7328.4	2297	373.7	High	High	High	High	High	High	High	High	High	High	High	High	High	High	High
FALSE	High	Master Protein	P62879	Guanine nucleotide-binding protein G(I)/G(S)/G(T) subunit beta-2 OS=Homo sapiens OX=9606 GN=GNB2 PE=1 SV=3	0	FALSE	116.721	61	16	70	7	340	37.3	6	246.12	16	0	2	6768.7	5584.8	1104.9	5175.6	13573.4	2258	18154.9	14513.9	1570.3	24510.3	18151	2682.8	6249.9	4914.7	1275.2	232.9	High	High	High	High	High	High	High	High	High	High	High	High	High	High	High
FALSE	High	Master Protein	Q99523	Sortilin OS=Homo sapiens OX=9606 GN=SORT1 PE=1 SV=3	0	FALSE	116.705	27	19	65	19	831	92	5.74	203.1	19	0	0	13646.3	11655.5	6027.8	7169.5	22114	23944.2	25295.9	22076.5	16903.2	32727.6	25390.5	24687.8	14011.8	10687.8	5392.6	695.4	High	High	High	High	High	High	High	High	High	High	High	High	High	High	High
FALSE	High	Master Protein	Q9HCU5	Prolactin regulatory element-binding protein OS=Homo sapiens OX=9606 GN=PREB PE=1 SV=2	0	FALSE	116.661	61	18	46	18	417	45.4	7.88	193.77	18	0	0	10258.7	8466.6	2480.4	4743.9	11725.6	5723	15304.4	11227.2	3920.6	25294	16256.7	6349.1	10579.9	7926.4	2144.7	30.7	High	High	High	High	High	High	High	High	High	High	High	High	High	High	High
FALSE	High	Master Protein	Q8NBQ5	Estradiol 17-beta-dehydrogenase 11 OS=Homo sapiens OX=9606 GN=HSD17B11 PE=1 SV=3	0	FALSE	116.624	54	19	68	19	300	32.9	9.07	205.27	19	0	0	18344.6	14955.6	4911	12331.8	30024.5	11684	38492.7	28581.8	7855.8	52916.1	36424.5	12623.7	19025.6	14113.9	5002.3	792.9	High	High	High	High	High	High	High	High	High	High	High	High	High	High	High
FALSE	High	Master Protein	P04792	Heat shock protein beta-1 OS=Homo sapiens OX=9606 GN=HSPB1 PE=1 SV=2	0	FALSE	116.264	94	18	76	18	205	22.8	6.4	228.05	18	0	0	34876.7	21029.6	6886.7	8353	13849.3	9000.5	22175.2	12512.1	6926.7	31281.8	15537.4	8776.9	36723	18093.3	9212.3	4372.7	High	High	High	High	High	High	High	High	High	High	High	High	High	High	High
FALSE	High	Master Protein	P11766	Alcohol dehydrogenase class-3 OS=Homo sapiens OX=9606 GN=ADH5 PE=1 SV=4	0	FALSE	116.169	45	21	77	21	374	39.7	7.49	243.61	21	0	0	38005.5	35904.7	15464	9931.7	25436.3	14089.4	27919.8	22194.4	10733.1	37669.9	26823.7	13737.3	41467.7	35498.8	16520.3	3091.1	High	High	High	High	High	High	High	High	High	High	High	High	High	High	High
FALSE	High	Master Protein	P02649	Apolipoprotein E OS=Homo sapiens OX=9606 GN=APOE PE=1 SV=1	0	FALSE	116.135	63	22	63	22	317	36.1	5.73	201.43	22	0	0	17897.9	15976.1	9182.2	9497.9	28570.9	23230.4	30902.8	28007.5	16156.6	34795.8	26157.1	22439.4	16627.3	13104.5	7915	1330.4	High	High	High	High	High	High	High	High	High	High	High	High	High	High	High
FALSE	High	Master Protein	Q8WVV9	Heterogeneous nuclear ribonucleoprotein L-like OS=Homo sapiens OX=9606 GN=HNRNPLL PE=1 SV=1	0	FALSE	116.128	51	22	47	21	542	60	7.72	155.12	22	0	0	16724.7	8156.8	2276.1	8458.7	12617.1	3969.5	28787.7	11213.2	3166.7	39994	14468.5	4312.6	16124.1	7036.2	2200.4	401.5	High	High	High	High	High	High	High	High	High	High	High	High	High	High	High
FALSE	High	Master Protein	P47712	Cytosolic phospholipase A2 OS=Homo sapiens OX=9606 GN=PLA2G4A PE=1 SV=2	0	FALSE	115.992	38	26	60	26	749	85.2	5.38	178.77	26	0	0	19200.9	15690.4	3617.2	10077.4	29671.1	6131.6	29975.4	23621.8	3820.1	47038.4	35439.3	6733.2	18766.2	13921.7	3386.8	454.6	High	High	High	High	High	High	High	High	High	High	High	High	High	High	High
FALSE	High	Master Protein	Q9UBQ7	Glyoxylate reductase/hydroxypyruvate reductase OS=Homo sapiens OX=9606 GN=GRHPR PE=1 SV=1	0	FALSE	115.971	55	19	45	19	328	35.6	7.39	159.6	19	0	0	17778.8	15749.4	2564.9	4741.1	12244.2	4233.7	18131.2	13415.1	3201.3	23115.2	15140	4791.6	20440.8	16214.6	2785.6	605.9	High	High	High	High	High	High	High	High	High	High	High	High	High	High	High
FALSE	High	Master Protein	A0A087WZ13	Ribonucleoprotein PTB-binding 1 OS=Homo sapiens OX=9606 GN=RAVER1 PE=1 SV=1	0	FALSE	115.955	43	23	45	23	739	77.8	8.84	146.84	23	0	0	18350.4	9241.3	2765.1	8268.3	10754.8	5053.4	23383.2	9925.6	3720.9	31620.1	12875.6	6173.8	20333.9	9022.3	3227	662.7	High	High	High	High	High	High	High	High	High	High	High	High	High	High	High
FALSE	High	Master Protein	O76094	Signal recognition particle subunit SRP72 OS=Homo sapiens OX=9606 GN=SRP72 PE=1 SV=3	0	FALSE	115.894	37	23	49	23	671	74.6	9.26	147.78	23	0	0	25618.6	8986.6	2554	11028.8	10040.1	5633.6	35649.5	10091.6	4008.3	48205.9	12054.2	5843.6	23726	8346	2907.9	592	High	High	High	High	High	High	High	High	High	High	High	High	High	High	High
FALSE	High	Master Protein	A0A6Q8PHE5	Ubiquitin-protein ligase E3A OS=Homo sapiens OX=9606 GN=UBE3A PE=1 SV=1	0	FALSE	115.618	37	28	43	28	813	93.5	5.14	124.71	28	0	0	16740.5	15691.8	3419.3	4304.4	12007	5459.5	13635.6	11262.5	3832.2	17934	13409.1	5705.9	17768.7	14090.8	3047.7	434	High	High	High	High	High	High	High	High	High	High	High	High	High	High	High
FALSE	High	Master Protein	A0A7I2V4V1	Peptidyl-prolyl cis-trans isomerase OS=Homo sapiens OX=9606 GN=PPIA PE=1 SV=1	0	FALSE	115.55	97	6	72	1	60	6.4	6.49	311.35	6	0	0	1650.8	1368.3	237.4	298	884	396.9	974.9	899.1	305.6	1188.8	841.2	312.1	1496.9	1641.5	292.6	103	High	High	High	High	High	High	High	High	High	High	High	High	High	High	High
FALSE	High	Master Protein	P19623	Spermidine synthase OS=Homo sapiens OX=9606 GN=SRM PE=1 SV=1	0	FALSE	115.183	75	16	39	16	302	33.8	5.49	138.27	16	0	0	16760.4	16517.5	1844.1	3469.3	7406.3	3023	11195.8	6631.8	2171.3	15147.7	7897.6	3133.4	16810.3	14151.6	1874.9	374	High	High	High	High	High	High	High	High	High	High	High	High	High	High	High
FALSE	High	Master Protein	Q92688	Acidic leucine-rich nuclear phosphoprotein 32 family member B OS=Homo sapiens OX=9606 GN=ANP32B PE=1 SV=1	0	FALSE	115.014	38	15	83	9	251	28.8	4.06	236.69	15	0	0	26084.8	25615.2	15438.6	5504.6	15288.7	12141.7	17069.5	14516	8085.5	19952.2	14543.6	10521.3	28636.1	24543.2	12711.9	1054.7	High	High	High	High	High	High	High	High	High	High	High	High	High	High	High
FALSE	High	Master Protein	O43660	Pleiotropic regulator 1 OS=Homo sapiens OX=9606 GN=PLRG1 PE=1 SV=1	0	FALSE	114.999	46	22	62	22	514	57.2	9.17	192.55	22	0	0	18045.1	15444.9	4977	6508.7	20781.4	15748.2	20463.2	20835.9	11255.8	29050	22787.4	16859.7	21664.9	15063.4	5790.4	660.6	High	High	High	High	High	High	High	High	High	High	High	High	High	High	High
FALSE	High	Master Protein	A0A087WT44	Heme oxygenase (biliverdin-producing) OS=Homo sapiens OX=9606 GN=HMOX2 PE=1 SV=1	0	FALSE	114.912	53	23	43	23	370	41.6	5.44	139.04	23	0	0	11739.6	7959.5	2671.4	10662.9	16567.6	5121.3	32749.7	14646.3	3303.3	44918.5	19179.8	5989.2	11730.9	7065.7	2542.4	292.9	High	High	High	High	High	High	High	High	High	High	High	High	High	High	High
FALSE	High	Master Protein	A0A0A0MRM8	Unconventional myosin-6 OS=Homo sapiens OX=9606 GN=MYO6 PE=1 SV=1	0	FALSE	114.899	25	28	47	28	1253	144.9	8.56	115.56	28	0	0	23541.7	19956.1	3326.1	6918	12282.1	6122	21505.3	11791.4	4507.8	29499.7	14460.1	6529.2	24330.6	15108.7	3976	1095	High	High	High	High	High	High	High	High	High	High	High	High	High	High	High
FALSE	High	Master Protein	A0A7P0T9I9	Nicotinamide phosphoribosyltransferase OS=Homo sapiens OX=9606 GN=NAMPT PE=1 SV=1	0	FALSE	114.859	54	24	52	24	488	55.2	6.99	164.21	24	0	0	24036.4	20931.4	11598.9	6876	13422	8989.3	18396.4	13388.9	7404.3	24453.3	15455.2	9632.9	24742	20994.4	12781.3	2483.2	High	High	High	High	High	High	High	High	High	High	High	High	High	High	High
FALSE	High	Master Protein	P84095	Rho-related GTP-binding protein RhoG OS=Homo sapiens OX=9606 GN=RHOG PE=1 SV=1	0	FALSE	114.845	77	14	51	13	191	21.3	8.12	187.45	14	0	0	10451.8	8492	2205.8	6310.8	11938.3	3995.4	21744.8	12221.7	2816	33457.7	12807.9	4316.9	10712.6	7816.6	2166.1	159.5	High	High	High	High	High	High	High	High	High	High	High	High	High	High	High
FALSE	High	Master Protein	P31323	cAMP-dependent protein kinase type II-beta regulatory subunit OS=Homo sapiens OX=9606 GN=PRKAR2B PE=1 SV=3	0	FALSE	114.789	48	16	44	13	418	46.3	4.92	142.41	16	0	0	13345.1	9962.8	2801.9	4178.6	8301.4	3853.8	13682.5	7744.7	2743.1	19034.6	9925.4	3947.3	14117.7	9475.2	2809	176	High	High	High	High	High	High	High	High	High	High	High	High	High	High	High
FALSE	High	Master Protein	H0YJH7	Lamina-associated polypeptide 2, isoforms beta/gamma (Fragment) OS=Homo sapiens OX=9606 GN=TMPO PE=1 SV=1	0	FALSE	114.643	73	19	78	3	237	26.9	9.31	209.6	19	0	0	463.7	341.6	208.4	276.4	576.9	428.6	808.2	498.6	372.1	1266.5	824.8	537.3	484.2	310.7	145.2		High	High	High	High	High	High	High	High	High	High	High	High	High	High	High
FALSE	High	Master Protein	Q99747	Gamma-soluble NSF attachment protein OS=Homo sapiens OX=9606 GN=NAPG PE=1 SV=1	0	FALSE	114.545	63	22	65	22	312	34.7	5.41	197.35	22	0	0	22076.8	18020.3	4179.8	9500.2	27734.8	11570.5	30682.8	23760.3	7586.2	42170.1	30508.7	13453.6	21810.2	15486.6	3656.5	581	High	High	High	High	High	High	High	High	High	High	High	High	High	High	High
FALSE	High	Master Protein	P18085	ADP-ribosylation factor 4 OS=Homo sapiens OX=9606 GN=ARF4 PE=1 SV=3	0	FALSE	114.386	69	12	59	6	180	20.5	7.14	204.55	12	0	0	10303.9	8065.5	1516.1	3166.2	3541.3	1902.3	10771	3690.8	1382.2	11775.7	4027.8	1934.8	10118.4	6563.3	2012.8	772.5	High	High	High	High	High	High	High	High	High	High	High	High	High	High	High
FALSE	High	Master Protein	Q9NQC3	Reticulon-4 OS=Homo sapiens OX=9606 GN=RTN4 PE=1 SV=2	0	FALSE	114.37	16	12	75	3	1192	129.9	4.5	277.03	12	0	14	14435.5	12161.3	6712.1	8227	25395.4	23826.3	27375	23458	15954.4	35287.6	26410.4	23758.7	14270.8	10460.7	6061.1	476.9	High	High	High	High	High	High	High	High	High	High	High	High	High	High	High
FALSE	High	Master Protein	O15371	Eukaryotic translation initiation factor 3 subunit D OS=Homo sapiens OX=9606 GN=EIF3D PE=1 SV=1	0	FALSE	114.305	50	22	45	22	548	63.9	6.05	171.22	22	0	0	33124.1	10074.1	2566.5	9640.3	8087.6	4173.1	26091	7717.4	3153	38245.1	9211	4519.6	30116.8	9324.2	3071.4	537.5	High	High	High	High	High	High	High	High	High	High	High	High	High	High	High
FALSE	High	Master Protein	E9PB61	THO complex subunit 4 OS=Homo sapiens OX=9606 GN=ALYREF PE=1 SV=1	0	FALSE	114.263	52	13	54	13	264	27.5	11.05	194.86	13	0	0	8999.6	7093.5	2619.2	4268.4	11763.8	9070.1	15682.4	12277.8	7998.2	27644.1	23468.4	14425.2	9306.5	6208.4	2943.2	102.7	High	High	High	High	High	High	High	High	High	High	High	High	High	High	High
FALSE	High	Master Protein	A0A0A6YYL4	Coronin OS=Homo sapiens OX=9606 GN=CORO7-PAM16 PE=1 SV=1	0	FALSE	114.165	29	26	56	26	1048	114.1	6.33	176.3	26	0	0	23018.3	11891.1	3482.7	8590.9	16796.3	12281	24726.6	16108	8591.1	33242	19694.7	13212.7	23788.6	10836.8	4168.1	789.8	High	High	High	High	High	High	High	High	High	High	High	High	High	High	High
FALSE	High	Master Protein	R4GMQ1	Lysine-specific histone demethylase OS=Homo sapiens OX=9606 GN=KDM1A PE=1 SV=2	0	FALSE	114.024	42	31	50	31	858	93.5	6.51	147.15	31	0	0	18845.7	11180.9	3096.7	7124.4	13941.8	5726.8	21863.4	14060.2	4187.3	29528.2	17457.7	6490.8	21283.3	11394.6	3292.3	833.9	High	High	High	High	High	High	High	High	High	High	High	High	High	High	High
FALSE	High	Master Protein	Q3ZCQ8	Mitochondrial import inner membrane translocase subunit TIM50 OS=Homo sapiens OX=9606 GN=TIMM50 PE=1 SV=2	0	FALSE	113.958	45	19	61	19	353	39.6	8.37	173.38	19	0	0	16394.2	11777.9	3475.8	10840.1	24716.4	6048	38967	22773	4318	58266.8	29981.1	6603.8	16765.7	10732.4	3406.2	353.2	High	High	High	High	High	High	High	High	High	High	High	High	High	High	High
FALSE	High	Master Protein	Q96TA2	ATP-dependent zinc metalloprotease YME1L1 OS=Homo sapiens OX=9606 GN=YME1L1 PE=1 SV=2	0	FALSE	113.857	34	24	46	24	773	86.4	8.76	143.01	24	0	0	16500.5	8421.4	3177.6	12429.8	10564.8	4967.3	36317.2	9989.4	3312.3	56463.3	14013.3	5857.5	16128	7729.3	3581.6	615.4	High	High	High	High	High	High	High	High	High	High	High	High	High	High	High
FALSE	High	Master Protein	P20073	Annexin A7 OS=Homo sapiens OX=9606 GN=ANXA7 PE=1 SV=3	0	FALSE	113.723	38	18	59	18	488	52.7	5.68	206.21	18	0	0	26019.2	23616.5	2401.1	5531.2	16181.4	4665.2	17543.7	14175.9	3702.9	25034.3	18526.6	5108.7	27921.4	23052.3	3875	1566.6	High	High	High	High	High	High	High	High	High	High	High	High	High	High	High
FALSE	High	Master Protein	P78417	Glutathione S-transferase omega-1 OS=Homo sapiens OX=9606 GN=GSTO1 PE=1 SV=2	0	FALSE	113.66	70	23	79	23	241	27.5	6.6	226.45	23	0	0	51941.2	52005.2	8860.3	9353.3	31032.4	15162.9	31219.3	26474.2	10863.4	40986.7	32162	14882.6	57644.8	50229.3	10135.9	2615.9	High	High	High	High	High	High	High	High	High	High	High	High	High	High	High
FALSE	High	Master Protein	O14744	Protein arginine N-methyltransferase 5 OS=Homo sapiens OX=9606 GN=PRMT5 PE=1 SV=4	0	FALSE	113.602	42	26	70	26	637	72.6	6.29	208.89	26	0	0	34989.7	34177.8	6458.1	10450.4	26491.6	9611	29186.7	24810.9	7725.8	38789.9	27784.8	10606.7	38598.4	32517.4	7588.3	3514	High	High	High	High	High	High	High	High	High	High	High	High	High	High	High
FALSE	High	Master Protein	Q8IX12	Cell division cycle and apoptosis regulator protein 1 OS=Homo sapiens OX=9606 GN=CCAR1 PE=1 SV=2	0	FALSE	113.535	26	28	60	28	1150	132.7	5.76	175.33	28	0	0	23777.7	19062.7	4272.3	8175.8	21668.4	7073.7	23824	19770.9	5004.4	31644.5	22472.3	7876.3	25155.3	18593.2	4481	304.4	High	High	High	High	High	High	High	High	High	High	High	High	High	High	High
FALSE	High	Master Protein	O15355	Protein phosphatase 1G OS=Homo sapiens OX=9606 GN=PPM1G PE=1 SV=1	0	FALSE	113.339	49	23	64	23	546	59.2	4.36	170.31	23	0	0	34459	20273.1	6359.9	8487.7	16264.1	10320	23476	14120.9	7379.1	30156.8	17976.6	10858.3	36371.8	17180.8	7298.5	2787.6	High	High	High	High	High	High	High	High	High	High	High	High	High	High	High
FALSE	High	Master Protein	P07099	Epoxide hydrolase 1 OS=Homo sapiens OX=9606 GN=EPHX1 PE=1 SV=1	0	FALSE	113.254	49	22	48	22	455	52.9	7.25	143.96	22	0	0	10715.4	8962.3	4575.7	5567.6	15476.9	14676.7	17707.8	14606.1	9748.7	23793	19324.9	18369.2	11035	8008.4	4792.2	698	High	High	High	High	High	High	High	High	High	High	High	High	High	High	High
FALSE	High	Master Protein	P35908	Keratin, type II cytoskeletal 2 epidermal OS=Homo sapiens OX=9606 GN=KRT2 PE=1 SV=2	0	FALSE	113.224	43	26	55	17	639	65.4	8	164.8	26	0	4	8847.2	8795.2	4002.4	8804	12707.2	6394.2	11936	12711.9	6773.6	17419.9	28361.7	8620.5	14009.2	8777.4	4724.7	714.8	High	High	High	High	High	High	High	High	High	High	High	High	High	High	High
FALSE	High	Master Protein	P43034	Platelet-activating factor acetylhydrolase IB subunit beta OS=Homo sapiens OX=9606 GN=PAFAH1B1 PE=1 SV=2	0	FALSE	113.198	62	25	56	24	410	46.6	7.37	170.21	25	0	0	22617	21408.4	13748.7	5614.4	15277.7	12466.1	17969.2	14655.9	8649	24172.7	17516.9	13121.5	24696.4	19832.6	12841	931	High	High	High	High	High	High	High	High	High	High	High	High	High	High	High
FALSE	High	Master Protein	Q8NBX0	Saccharopine dehydrogenase-like oxidoreductase OS=Homo sapiens OX=9606 GN=SCCPDH PE=1 SV=1	0	FALSE	113.175	43	15	46	15	429	47.1	9.14	143.74	15	0	0	10557.1	8810.1	2881.4	8116.3	18841.6	4787.5	23168.1	16470.6	3294.8	35367.2	22881.9	5527.4	10941.4	8084.5	3072	660	High	High	High	High	High	High	High	High	High	High	High	High	High	High	High
FALSE	High	Master Protein	Q9P2N5	RNA-binding protein 27 OS=Homo sapiens OX=9606 GN=RBM27 PE=1 SV=2	0	FALSE	112.439	24	24	38	23	1060	118.6	9.19	107.97	24	0	1	16009.1	10069.4	3149.2	6047.8	14784.1	8186.5	19407.5	13839.8	6045.1	28298.1	17892.7	10000.7	16678.4	10895.6	5210.3	444.1	High	High	High	High	High	High	High	High	High	High	High	High	High	High	High
FALSE	High	Master Protein	P08243	Asparagine synthetase [glutamine-hydrolyzing] OS=Homo sapiens OX=9606 GN=ASNS PE=1 SV=4	0	FALSE	112.425	46	21	48	21	561	64.3	6.86	140.26	21	0	0	22210.1	17767.6	2749.5	5604.3	13200.6	5015.2	16562.6	11939.6	3987.1	23301.5	14588	5493	25768.2	19443.6	3871.6	1464.7	High	High	High	High	High	High	High	High	High	High	High	High	High	High	High
FALSE	High	Master Protein	P20290	Transcription factor BTF3 OS=Homo sapiens OX=9606 GN=BTF3 PE=1 SV=1	0	FALSE	112.353	87	19	53	6	206	22.2	9.38	205.76	19	0	16	21176.5	19765.5	15119.1	7441.5	21572.5	19253.1	22183.8	19304	14073.5	25195.2	20484.8	15762	17997.5	14712.9	11827.3	1537.8	High	High	High	High	High	High	High	High	High	High	High	High	High	High	High
FALSE	High	Master Protein	Q13185	Chromobox protein homolog 3 OS=Homo sapiens OX=9606 GN=CBX3 PE=1 SV=4	0	FALSE	112.153	68	14	56	12	183	20.8	5.33	211.77	14	0	4	23354	23383.5	6640.7	7897	33004	19229.5	31897.6	33014.2	12794.9	33597.3	36777.6	23719.8	19990.7	15183.7	4528.5	778	High	High	High	High	High	High	High	High	High	High	High	High	High	High	High
FALSE	High	Master Protein	P25398	40S ribosomal protein S12 OS=Homo sapiens OX=9606 GN=RPS12 PE=1 SV=3	0	FALSE	112.052	67	12	72	12	132	14.5	7.21	252.28	12	0	0	22807.7	22757.6	10166.1	7045.6	38925.1	21547	25500.6	36409.4	16543.2	30991.3	40713.6	21778.5	20457.1	17235.2	7494	668.5	High	High	High	High	High	High	High	High	High	High	High	High	High	High	High
FALSE	High	Master Protein	Q12874	Splicing factor 3A subunit 3 OS=Homo sapiens OX=9606 GN=SF3A3 PE=1 SV=1	0	FALSE	111.921	55	24	57	24	501	58.8	5.38	154.14	24	0	0	29580.7	19194.5	2597.1	6411.7	14819.1	5013.1	20420.6	12461.9	3684.2	28053.6	17300.5	5751.9	28399.1	15336.2	2757.3	577.5	High	High	High	High	High	High	High	High	High	High	High	High	High	High	High
FALSE	High	Master Protein	Q13451	Peptidyl-prolyl cis-trans isomerase FKBP5 OS=Homo sapiens OX=9606 GN=FKBP5 PE=1 SV=2	0	FALSE	111.906	51	23	47	22	457	51.2	5.9	147.31	23	0	0	32998.2	16016.5	3348.6	7510.4	11835.1	5355.9	22623.2	10632	3800.3	31797.5	14246.7	5847.5	34982.3	13736.5	3949.7	723.7	High	High	High	High	High	High	High	High	High	High	High	High	High	High	High
FALSE	High	Master Protein	B4DDF4	Calponin OS=Homo sapiens OX=9606 GN=CNN2 PE=1 SV=1	0	FALSE	111.673	63	19	63	16	298	32.6	6.98	200.52	19	0	3	30127.3	26455.9	6175.4	6869	19816.6	9074.9	20154.7	16675.6	6496	26002	19193.6	9179.2	27561.1	20909	7163.6	1848.8	High	High	High	High	High	High	High	High	High	High	High	High	High	High	High
FALSE	High	Master Protein	P46063	ATP-dependent DNA helicase Q1 OS=Homo sapiens OX=9606 GN=RECQL PE=1 SV=3	0	FALSE	111.657	41	23	46	23	649	73.4	7.88	146.7	23	0	0	18968	15067.2	3326.9	6187.9	19028.9	7586.1	20990	19094	6191.9	27129.5	20529.1	7533.3	22863.1	17322.4	3690.3	882.1	High	High	High	High	High	High	High	High	High	High	High	High	High	High	High
FALSE	High	Master Protein	Q9UKV3	Apoptotic chromatin condensation inducer in the nucleus OS=Homo sapiens OX=9606 GN=ACIN1 PE=1 SV=2	0	FALSE	111.65	18	28	56	28	1341	151.8	6.43	159.99	28	0	0	13436.3	11631.9	5900.6	5724.8	18023.4	14459	17476.7	16030.5	10045.7	33024.2	27407	20711.9	14337.4	13531.1	7880.9	440.4	High	High	High	High	High	High	High	High	High	High	High	High	High	High	High
FALSE	High	Master Protein	Q9Y6A5	Transforming acidic coiled-coil-containing protein 3 OS=Homo sapiens OX=9606 GN=TACC3 PE=1 SV=1	0	FALSE	111.628	29	23	43	23	838	90.3	5.05	129.19	23	0	0	13916	13001.8	9928.9	4503.2	10579.1	9891.9	13370.3	9961.1	7535.3	17884.7	11960.2	10121	13973.8	11420.9	8877	1012	High	High	High	High	High	High	High	High	High	High	High	High	High	High	High
FALSE	High	Master Protein	Q9Y6C9	Mitochondrial carrier homolog 2 OS=Homo sapiens OX=9606 GN=MTCH2 PE=1 SV=1	0	FALSE	111.537	52	16	66	4	303	33.3	7.97	222.21	16	0	15	14718.7	12882.6	5123.3	6742.7	17797.2	15217.9	21841.4	16885	10333.9	43064.8	32406.6	18684.5	14254.8	10638.5	4606.5	422.8	High	High	High	High	High	High	High	High	High	High	High	High	High	High	High
FALSE	High	Master Protein	V9GYM8	Guanine nucleotide exchange factor H1 OS=Homo sapiens OX=9606 GN=ARHGEF2 PE=1 SV=1	0	FALSE	111.471	31	28	52	28	1031	116	7.37	151.64	28	0	0	21249.6	9304.4	3308.6	7592.8	11480.4	7110.4	23911.4	10964.3	5690.4	36775	14479.1	7994.2	24424.5	10062.4	4503.6	372.9	High	High	High	High	High	High	High	High	High	High	High	High	High	High	High
FALSE	High	Master Protein	Q9H9B4	Sideroflexin-1 OS=Homo sapiens OX=9606 GN=SFXN1 PE=1 SV=4	0	FALSE	111.46	49	19	77	19	322	35.6	9.07	201.87	19	0	0	20193.9	16631.3	6061.5	11090.5	31258.8	11468.8	32962.4	27947	10630.4	49708.9	38933.9	12955.8	20670.3	16211.8	7224.9	1286.9	High	High	High	High	High	High	High	High	High	High	High	High	High	High	High
FALSE	High	Master Protein	P50416	Carnitine O-palmitoyltransferase 1, liver isoform OS=Homo sapiens OX=9606 GN=CPT1A PE=1 SV=2	0	FALSE	111.389	38	28	61	28	773	88.3	8.65	169.1	28	0	0	14541.1	11294.1	3428.8	9657.4	21910.8	6072.9	30520.5	18684.7	4318.6	39055.4	24933.7	5901.6	15323.2	10296.7	3579.6	581.9	High	High	High	High	High	High	High	High	High	High	High	High	High	High	High
FALSE	High	Master Protein	O15382	Branched-chain-amino-acid aminotransferase, mitochondrial OS=Homo sapiens OX=9606 GN=BCAT2 PE=1 SV=2	0	FALSE	111.332	48	16	44	16	392	44.3	8.65	154.25	16	0	0	13780.1	11262.7	5981.5	6046	14886.8	11186.2	23165.6	19803.4	11623.8	27850	21306.9	15449.3	14238.7	11026.8	6963.8	786.5	High	High	High	High	High	High	High	High	High	High	High	High	High	High	High
FALSE	High	Master Protein	P61289	Proteasome activator complex subunit 3 OS=Homo sapiens OX=9606 GN=PSME3 PE=1 SV=1	0	FALSE	111.324	55	15	65	15	254	29.5	5.95	204.22	15	0	0	25877.1	24878.7	15774.1	7075.5	16514.1	11177.7	18977.5	15064	8034	25680.4	17950.7	10736.8	23835.9	20503.6	12428.6	1564.2	High	High	High	High	High	High	High	High	High	High	High	High	High	High	High
FALSE	High	Master Protein	P27695	DNA-(apurinic or apyrimidinic site) endonuclease OS=Homo sapiens OX=9606 GN=APEX1 PE=1 SV=2	0	FALSE	110.78	59	18	46	18	318	35.5	8.12	156.23	18	0	0	19571.4	13269.5	2075.8	7510.4	16045.8	3641.6	25760.2	15444.3	2512	36403.5	17397.9	3670.4	21111.6	12748.9	2679.5	765.2	High	High	High	High	High	High	High	High	High	High	High	High	High	High	High
FALSE	High	Master Protein	Q9NZ63	Telomere length and silencing protein 1 homolog OS=Homo sapiens OX=9606 GN=C9orf78 PE=1 SV=1	0	FALSE	110.717	53	17	43	17	289	33.7	6.74	160.79	17	0	0	16045.4	15589.6	11727	3926.2	14138	13354.1	13797.2	12324.6	9549.6	17516.1	13572.8	10501.8	14342.9	11963.1	10122.2	259.4	High	High	High	High	High	High	High	High	High	High	High	High	High	High	High
FALSE	High	Master Protein	P02100	Hemoglobin subunit epsilon OS=Homo sapiens OX=9606 GN=HBE1 PE=1 SV=2	0	FALSE	110.686	79	14	93	12	147	16.2	8.63	290.39	14	0	2	50619.9	46475.3	30568.9	9978.2	24891.7	17657.5	28810.4	22228.6	13611.2	41465.4	29133.3	20942.1	50505.8	41334.4	28700.2	2738.9	High	High	High	High	High	High	High	High	High	High	High	High	High	High	High
FALSE	High	Master Protein	P62987	Ubiquitin-60S ribosomal protein L40 OS=Homo sapiens OX=9606 GN=UBA52 PE=1 SV=2	0	FALSE	110.68	66	17	111	2	128	14.7	9.83	297.28	17	0	0	1550	1393.5	731.1	848.8	2147.8	1721.5	2257	2115.5	1623.8	3104.7	2643	1905.8	1465.9	999.9	787.5	68.5	High	High	High	High	High	High	High	High	High	High	High	High	High	High	High
FALSE	High	Master Protein	Q96S66	Chloride channel CLIC-like protein 1 OS=Homo sapiens OX=9606 GN=CLCC1 PE=1 SV=1	0	FALSE	110.587	40	25	47	25	551	62	5.55	139.25	25	0	0	9406.8	7970.3	3552.4	5200.7	15680.8	12904.1	17167.4	14920	9939.5	21489.7	16624.7	14152.6	9961.9	7191.5	3299	177.5	High	High	High	High	High	High	High	High	High	High	High	High	High	High	High
FALSE	High	Master Protein	P55036	26S proteasome non-ATPase regulatory subunit 4 OS=Homo sapiens OX=9606 GN=PSMD4 PE=1 SV=1	0	FALSE	110.428	47	17	52	17	377	40.7	4.79	194.15	17	0	0	20820.9	19071.3	8268.4	5837.9	13803	10948.3	17126.1	12136.2	7125.6	23501.3	15193.8	10664.5	21280.4	16285.3	8668.8	1470.2	High	High	High	High	High	High	High	High	High	High	High	High	High	High	High
FALSE	High	Master Protein	Q9BWF3	RNA-binding protein 4 OS=Homo sapiens OX=9606 GN=RBM4 PE=1 SV=1	0	FALSE	110.364	56	19	49	19	364	40.3	7.08	132.6	19	0	0	16295.4	10282.4	3559.2	8398.7	15879.6	6847.5	25912.1	15054.8	5030.2	40210.5	19945.7	7570.6	15406.1	9672.4	3952.6	449.7	High	High	High	High	High	High	High	High	High	High	High	High	High	High	High
FALSE	High	Master Protein	Q9NSI8	SAM domain-containing protein SAMSN-1 OS=Homo sapiens OX=9606 GN=SAMSN1 PE=1 SV=1	0	FALSE	110.318	57	22	59	22	373	41.7	5.43	195.91	22	0	0	34062.6	25821.5	4699.2	7799.2	20440.7	8728.7	25760.3	17690.9	5919.2	29956.1	20796.1	8347.4	35890.5	28002.2	6725.1	724.8	High	High	High	High	High	High	High	High	High	High	High	High	High	High	High
FALSE	High	Master Protein	Q96PK6	RNA-binding protein 14 OS=Homo sapiens OX=9606 GN=RBM14 PE=1 SV=2	0	FALSE	110.278	38	28	69	28	669	69.4	9.67	198.24	28	0	0	18082.4	10193.1	5017.6	9453.1	16485.7	10041.5	34196.6	16161.3	8047.5	49854.3	20585.9	11710.1	22344.1	12517.6	7312.3	909.4	High	High	High	High	High	High	High	High	High	High	High	High	High	High	High
FALSE	High	Master Protein	Q15437	Protein transport protein Sec23B OS=Homo sapiens OX=9606 GN=SEC23B PE=1 SV=2	0	FALSE	110.251	39	23	43	20	767	86.4	6.89	129.37	23	0	4	15754.8	11883	3659.9	4865.1	11272.8	5895.9	15470.8	10460	4203	21388.2	12921.6	6150.2	17369.3	11407.7	3303	399.5	High	High	High	High	High	High	High	High	High	High	High	High	High	High	High
FALSE	High	Master Protein	O75947	ATP synthase subunit d, mitochondrial OS=Homo sapiens OX=9606 GN=ATP5PD PE=1 SV=3	0	FALSE	110.23	94	22	81	22	161	18.5	5.3	220.45	22	0	0	21857.6	18577.9	9073.8	16292.9	46079.5	25444	56345.2	41598.7	18708.9	74576.5	53828.6	29312.4	21914.3	17732.6	10017.1	839.4	High	High	High	High	High	High	High	High	High	High	High	High	High	High	High
FALSE	High	Master Protein	P52815	39S ribosomal protein L12, mitochondrial OS=Homo sapiens OX=9606 GN=MRPL12 PE=1 SV=2	0	FALSE	109.982	68	15	80	15	198	21.3	8.87	235.13	15	0	0	18829.3	16333.3	8340.3	9988.5	31287.6	21992.3	38865.5	30959.7	18083.3	45313.5	30942.2	21122	19381.9	14215.5	8299.8	1519.2	High	High	High	High	High	High	High	High	High	High	High	High	High	High	High
FALSE	High	Master Protein	O75179	Ankyrin repeat domain-containing protein 17 OS=Homo sapiens OX=9606 GN=ANKRD17 PE=1 SV=3	0	FALSE	109.949	12	28	45	14	2603	274.1	6.52	131.91	28	0	14	19003.3	10490.2	2505.6	5628.7	10089.7	5056.8	17740.8	9992.5	3608.9	22057.3	11814.3	5689.7	17658.9	9088.2	2333.9	228.7	High	High	High	High	High	High	High	High	High	High	High	High	High	High	High
FALSE	High	Master Protein	O94905	Erlin-2 OS=Homo sapiens OX=9606 GN=ERLIN2 PE=1 SV=1	0	FALSE	109.715	55	24	54	21	339	37.8	5.62	153.08	24	0	3	15111.8	11231	2751.5	7942.7	14975.7	6512.5	21289.2	16648.6	4767.1	53367.5	31556.2	7396.3	15338.2	10514.3	2542.8	254.3	High	High	High	High	High	High	High	High	High	High	High	High	High	High	High
FALSE	High	Master Protein	P39687	Acidic leucine-rich nuclear phosphoprotein 32 family member A OS=Homo sapiens OX=9606 GN=ANP32A PE=1 SV=1	0	FALSE	109.698	39	17	73	11	249	28.6	4.09	215.74	17	0	7	52939	48458.6	32731.7	11979.9	33068.6	27633.1	35529.3	28680.9	19463	48008.3	34256.5	26969.1	57712.5	48184.1	39545.8	4173.5	High	High	High	High	High	High	High	High	High	High	High	High	High	High	High
FALSE	High	Master Protein	Q14318	Peptidyl-prolyl cis-trans isomerase FKBP8 OS=Homo sapiens OX=9606 GN=FKBP8 PE=1 SV=2	0	FALSE	109.523	48	20	73	12	412	44.5	4.84	218.05	20	0	9	20247.6	10753.9	3775.2	14836.2	16098.5	7473.1	52550.8	13685.6	5101.8	79313.8	19544.7	8327.9	20909	10017.2	3720	362.4	High	High	High	High	High	High	High	High	High	High	High	High	High	High	High
FALSE	High	Master Protein	O00629	Importin subunit alpha-3 OS=Homo sapiens OX=9606 GN=KPNA4 PE=1 SV=1	0	FALSE	109.4	45	20	39	14	521	57.9	4.96	151.66	20	0	7	11522.6	10611.1	3785.7	4225.2	11745	5717.8	15657.9	11949.3	4388.3	16846	12488.7	5832.2	11151.1	8340.3	2797.7	263.4	High	High	High	High	High	High	High	High	High	High	High	High	High	High	High
FALSE	High	Master Protein	Q9UJU6	Drebrin-like protein OS=Homo sapiens OX=9606 GN=DBNL PE=1 SV=1	0	FALSE	109.06	49	21	69	21	430	48.2	5.05	221.94	21	0	0	26845.8	24364.5	9046.3	7122.1	19497.3	11963.8	22079.9	16799.6	8684.1	30458.3	20657.1	11777.4	31694.7	24031.3	9846.5	1395.2	High	High	High	High	High	High	High	High	High	High	High	High	High	High	High
FALSE	High	Master Protein	Q8N1G4	Leucine-rich repeat-containing protein 47 OS=Homo sapiens OX=9606 GN=LRRC47 PE=1 SV=1	0	FALSE	109.049	43	25	56	25	583	63.4	8.28	170.67	25	0	0	18462.8	16094.7	3780.9	6778.5	18305	6467.3	21230.7	18063	5018.5	26646.8	20085	6743.5	19911.3	15621.6	3912.8	799.6	High	High	High	High	High	High	High	High	High	High	High	High	High	High	High
FALSE	High	Master Protein	P61011	Signal recognition particle 54 kDa protein OS=Homo sapiens OX=9606 GN=SRP54 PE=1 SV=1	0	FALSE	109.027	47	22	43	22	504	55.7	8.75	149.47	22	0	0	23311.4	12486.5	2870.6	10918.5	12369.6	5371.7	33615.1	11809.6	3596.5	44712.9	14918.8	5835.9	21276.6	10746.8	3326	316.9	High	High	High	High	High	High	High	High	High	High	High	High	High	High	High
FALSE	High	Master Protein	G3V5R9	Kinesin light chain OS=Homo sapiens OX=9606 GN=KLC1 PE=1 SV=1	0	FALSE	109.014	44	27	44	9	630	71.4	7.66	133.4	27	0	22	22986.9	20389.5	3845.9	6245.6	11434.5	6940.5	18942.6	11156.9	5441.8	24416.4	12667.9	7194	23900.8	18786.2	4339.9	1570.8	High	High	High	High	High	High	High	High	High	High	High	High	High	High	High
FALSE	High	Master Protein	Q15291	Retinoblastoma-binding protein 5 OS=Homo sapiens OX=9606 GN=RBBP5 PE=1 SV=2	0	FALSE	108.903	45	24	48	24	538	59.1	5.1	140.92	24	0	0	14878.7	12642.7	8106.6	4969.8	14690.9	12706.3	14878.3	13398.2	8796.7	20209.8	15437.3	12139.6	15003.4	10963.6	6800.4	415.1	High	High	High	High	High	High	High	High	High	High	High	High	High	High	High
FALSE	High	Master Protein	Q10570	Cleavage and polyadenylation specificity factor subunit 1 OS=Homo sapiens OX=9606 GN=CPSF1 PE=1 SV=2	0	FALSE	108.676	22	28	48	28	1443	160.8	6.4	138.83	28	0	0	12805.3	9567	2518.8	4602.1	11484.3	4505.8	14396.7	11190.3	3069.7	22167.4	14683.3	4893.4	14021	8820	2182.9		High	High	High	High	High	High	High	High	High	High	High	High	High	High	High
FALSE	High	Master Protein	P09661	U2 small nuclear ribonucleoprotein A' OS=Homo sapiens OX=9606 GN=SNRPA1 PE=1 SV=2	0	FALSE	108.546	44	18	55	18	255	28.4	8.62	165.98	18	0	0	23294.6	19918	6835.2	8605.1	25146.9	16184.7	27642.6	24728.1	10895.9	35006.6	28641.5	17682.6	21685.7	16719	6484.5	1226	High	High	High	High	High	High	High	High	High	High	High	High	High	High	High
FALSE	High	Master Protein	O43852	Calumenin OS=Homo sapiens OX=9606 GN=CALU PE=1 SV=2	0	FALSE	108.524	50	17	55	17	315	37.1	4.64	154.87	17	0	0	16474.1	14315.3	8320.9	6496.9	19333.5	16079.1	24095.1	20311.4	14919.9	27655	22012	20804.6	17804.4	13959.7	9086.8	2426.4	High	High	High	High	High	High	High	High	High	High	High	High	High	High	High
FALSE	High	Master Protein	O14828	Secretory carrier-associated membrane protein 3 OS=Homo sapiens OX=9606 GN=SCAMP3 PE=1 SV=3	0	FALSE	108.348	42	14	45	14	347	38.3	7.64	155.6	14	0	0	8209	7374.8	3918.5	4504.7	11910	10918	13117.7	11092.6	7974.1	17312.8	13718.2	10292.7	8054.6	6084	3983.8	372.2	High	High	High	High	High	High	High	High	High	High	High	High	High	High	High
FALSE	High	Master Protein	O43684	Mitotic checkpoint protein BUB3 OS=Homo sapiens OX=9606 GN=BUB3 PE=1 SV=1	0	FALSE	108.238	57	18	69	18	328	37.1	6.84	210.97	18	0	0	23187.9	19368.8	6416.7	8323.7	24521.1	9222	24810.5	19455.6	5824.6	33576.8	24383.5	8207.6	22335.4	17502.3	7622.9	865.8	High	High	High	High	High	High	High	High	High	High	High	High	High	High	High
FALSE	High	Master Protein	Q5T5C0	Syntaxin-binding protein 5 OS=Homo sapiens OX=9606 GN=STXBP5 PE=1 SV=1	0	FALSE	108.128	30	24	35	24	1151	127.5	7.28	108.01	24	0	0	12661.8	10316.8	2131	4661.6	11030.6	4002.5	15355.9	10954.9	2799.3	23536.7	15797.4	5423.4	13160.5	9273.5	1916.5	186.3	High	High	High	High	High	High	High	High	High	High	High	High	High	High	High
FALSE	High	Master Protein	Q96ER9	Mitochondrial potassium channel OS=Homo sapiens OX=9606 GN=CCDC51 PE=1 SV=2	0	FALSE	107.692	51	22	45	22	411	45.8	8.19	154.58	22	0	0	9935.5	8512.7	3326.9	4975.5	14558.3	5508.2	16036.2	13678.1	4007.6	22668.9	17186.2	5863.9	10374.1	7890.1	5232.2	707.4	High	High	High	High	High	High	High	High	High	High	High	High	High	High	High
FALSE	High	Master Protein	Q14232	Translation initiation factor eIF-2B subunit alpha OS=Homo sapiens OX=9606 GN=EIF2B1 PE=1 SV=1	0	FALSE	107.687	68	20	61	20	305	33.7	7.33	190.76	20	0	0	25198.8	24274.6	12940.9	5553.6	16250.8	9334	18578.2	15170.6	6467.6	24709.7	17313.4	8900.1	26775	22215.2	10846	717.6	High	High	High	High	High	High	High	High	High	High	High	High	High	High	High
FALSE	High	Master Protein	P08621	U1 small nuclear ribonucleoprotein 70 kDa OS=Homo sapiens OX=9606 GN=SNRNP70 PE=1 SV=2	0	FALSE	107.685	41	25	63	25	437	51.5	9.94	185.57	25	0	0	20621.7	16246.3	2925.8	8470.9	23904.1	5068.4	26843.7	21591.1	3570.2	41411.4	30003.3	5386	21002.8	14756.3	2578.5	247.6	High	High	High	High	High	High	High	High	High	High	High	High	High	High	High
FALSE	High	Master Protein	Q99459	Cell division cycle 5-like protein OS=Homo sapiens OX=9606 GN=CDC5L PE=1 SV=2	0	FALSE	107.674	37	24	35	24	802	92.2	8.18	104.32	24	0	0	11636.6	4901	1654.3	4525.3	6620.4	3101.5	13082.5	6615.6	2405.2	19822.4	8092.8	3377.8	13815.1	4976.7	1591.7	161.6	High	High	High	High	High	High	High	High	High	High	High	High	High	High	High
FALSE	High	Master Protein	Q7L1Q6	eIF5-mimic protein 2 OS=Homo sapiens OX=9606 GN=BZW1 PE=1 SV=1	0	FALSE	107.573	46	26	78	23	419	48	5.92	213.25	26	0	0	41344.5	24591.4	4460	13137	24348	7685.1	45546.6	24973.2	5979.7	44716.8	23183.4	8305.6	40026.2	18330	5587.3	2095	High	High	High	High	High	High	High	High	High	High	High	High	High	High	High
FALSE	High	Master Protein	O00429	Dynamin-1-like protein OS=Homo sapiens OX=9606 GN=DNM1L PE=1 SV=2	0	FALSE	107.536	40	26	43	26	736	81.8	6.81	131.4	26	0	0	20160.4	16779.8	2363.2	4372.9	11426.8	4319.3	14495.9	10977	3427.5	19355	12582.1	4574	21709	15903.8	3119.8	975	High	High	High	High	High	High	High	High	High	High	High	High	High	High	High
FALSE	High	Master Protein	P39656	Dolichyl-diphosphooligosaccharide--protein glycosyltransferase 48 kDa subunit OS=Homo sapiens OX=9606 GN=DDOST PE=1 SV=4	0	FALSE	107.387	38	16	81	16	456	50.8	6.55	226.74	16	0	0	16355.3	14253.3	3849.3	11851.1	28755.2	7252	36287.4	31412.8	5731.7	51514.6	38564.6	8711.7	16570.6	12417.1	3571.8	586.7	High	High	High	High	High	High	High	High	High	High	High	High	High	High	High
FALSE	High	Master Protein	Q9H0D6	5'-3' exoribonuclease 2 OS=Homo sapiens OX=9606 GN=XRN2 PE=1 SV=1	0	FALSE	107.36	37	27	45	27	950	108.5	7.47	125.15	27	0	0	14094.3	10234	4563.3	5167.5	11667.7	8259.5	15671.2	11254.3	6084.8	20845.7	13634.1	9346.1	14965.4	10168.9	5740.8	713	High	High	High	High	High	High	High	High	High	High	High	High	High	High	High
FALSE	High	Master Protein	Q9C0C9	(E3-independent) E2 ubiquitin-conjugating enzyme OS=Homo sapiens OX=9606 GN=UBE2O PE=1 SV=3	0	FALSE	107.132	28	28	41	28	1292	141.2	5.12	123.39	28	0	0	19132.4	16104.9	4019	5146	12342.4	6009.4	15049	11333.3	4150.4	20337.4	13502.5	6491.9	19365.4	13955.4	3215.7	515.5	High	High	High	High	High	High	High	High	High	High	High	High	High	High	High
FALSE	High	Master Protein	O95758	Polypyrimidine tract-binding protein 3 OS=Homo sapiens OX=9606 GN=PTBP3 PE=1 SV=2	0	FALSE	106.9	35	17	40	12	552	59.7	9.04	131.05	17	0	0	7690.3	3840.7	1479	4130.4	4621.6	2302.7	13685.8	4452.4	1902	18235.8	5599	2595.3	8168.3	4040.4	1575	348.8	High	High	High	High	High	High	High	High	High	High	High	High	High	High	High
FALSE	High	Master Protein	Q9Y3T9	Nucleolar complex protein 2 homolog OS=Homo sapiens OX=9606 GN=NOC2L PE=1 SV=4	0	FALSE	106.856	31	28	62	28	749	84.9	5.62	160.29	28	0	0	21452.1	16485.5	2620.3	9243.9	20928.5	4727.2	28599.7	18811.4	3600.5	39234.8	25286.2	5853.8	20114.7	12951.5	3383.7	232.6	High	High	High	High	High	High	High	High	High	High	High	High	High	High	High
FALSE	High	Master Protein	Q9H3P7	Golgi resident protein GCP60 OS=Homo sapiens OX=9606 GN=ACBD3 PE=1 SV=4	0	FALSE	106.849	41	16	45	16	528	60.6	5.06	155.74	16	0	0	12865.7	9686.8	2966.5	5631	14922.2	6262.7	21969.9	16357.2	4724.3	23276.6	16539	7392.1	13403.1	8799.3	3499.3	629.2	High	High	High	High	High	High	High	High	High	High	High	High	High	High	High
FALSE	High	Master Protein	Q6PJT7	Zinc finger CCCH domain-containing protein 14 OS=Homo sapiens OX=9606 GN=ZC3H14 PE=1 SV=1	0	FALSE	106.821	36	21	33	21	736	82.8	7.31	112.46	21	0	0	7364.1	6105.6	2264.2	2992.8	8171.4	5103.9	8833.5	7862.2	3663.9	15173.9	11997.3	8267.7	7438.6	5848.3	3685.1	688.1	High	High	High	High	High	High	High	High	High	High	High	High	High	High	High
FALSE	High	Master Protein	Q02978	Mitochondrial 2-oxoglutarate/malate carrier protein OS=Homo sapiens OX=9606 GN=SLC25A11 PE=1 SV=3	0	FALSE	106.756	66	22	76	22	314	34	9.91	245.85	22	0	0	14474.1	12089.4	5076.9	10240.7	27387.6	26073.5	30253.4	25911	17601.8	42711.8	34707.4	31027.1	15572.6	11219.2	5660.1	782	High	High	High	High	High	High	High	High	High	High	High	High	High	High	High
FALSE	High	Master Protein	O43264	Centromere/kinetochore protein zw10 homolog OS=Homo sapiens OX=9606 GN=ZW10 PE=1 SV=3	0	FALSE	106.671	36	26	44	26	779	88.8	6.27	122.37	26	0	0	15499.5	11028.2	2562.1	7266.2	11884.4	4402.1	22553.2	10536.7	3035.8	28000.5	12358.8	4645.8	16081.6	9841.8	2777.7	750.1	High	High	High	High	High	High	High	High	High	High	High	High	High	High	High
FALSE	High	Master Protein	Q96EE3	Nucleoporin SEH1 OS=Homo sapiens OX=9606 GN=SEH1L PE=1 SV=3	0	FALSE	106.656	68	20	52	20	360	39.6	8.09	180.19	20	0	0	17524.6	15093.4	3623.3	5327.3	18435.4	7381.8	19302.4	15599.5	4879.9	26452.3	20443.2	7235.7	17906.1	14304.8	3794.7	373.1	High	High	High	High	High	High	High	High	High	High	High	High	High	High	High
FALSE	High	Master Protein	Q9BQT8	Mitochondrial 2-oxodicarboxylate carrier OS=Homo sapiens OX=9606 GN=SLC25A21 PE=1 SV=1	0	FALSE	106.655	57	18	66	18	299	33.3	9.51	205.63	18	0	0	13414.2	11487.4	5972.8	8615.2	26634.6	25202.6	27448.8	24812.3	17349.5	40400.4	32556.4	29790.6	13662.8	10299.9	6181.6	498.7	High	High	High	High	High	High	High	High	High	High	High	High	High	High	High
FALSE	High	Master Protein	E5RJR5	S-phase kinase-associated protein 1 OS=Homo sapiens OX=9606 GN=SKP1 PE=1 SV=1	0	FALSE	106.447	85	15	55	15	163	18.7	4.7	193.21	15	0	0	19340.2	20814.9	16946.2	6018.3	20936.9	23284.9	19669.8	19631.8	16894.2	24513.6	21662.4	23302.9	21940.6	19214.2	11581.9	956.9	High	High	High	High	High	High	High	High	High	High	High	High	High	High	High
FALSE	High	Master Protein	Q96PU8	Protein quaking OS=Homo sapiens OX=9606 GN=QKI PE=1 SV=1	0	FALSE	106.426	60	19	51	19	341	37.6	8.56	144.14	19	0	0	14597.4	9504.3	2981	7401.4	15087.4	6251.9	19745.6	12420.6	4312.8	27746.6	17090.9	7401.7	14755.8	9166	3295	400.3	High	High	High	High	High	High	High	High	High	High	High	High	High	High	High
FALSE	High	Master Protein	P09543	2',3'-cyclic-nucleotide 3'-phosphodiesterase OS=Homo sapiens OX=9606 GN=CNP PE=1 SV=2	0	FALSE	106.309	51	28	56	28	421	47.5	9.07	167.67	28	0	0	20440.1	11714.4	3462.3	11288.4	16747.7	7133.1	38324.6	14644.1	4780.4	54420.4	19457.1	7166.5	21366.1	10978.9	3720.3	957.1	High	High	High	High	High	High	High	High	High	High	High	High	High	High	High
FALSE	High	Master Protein	P28482	Mitogen-activated protein kinase 1 OS=Homo sapiens OX=9606 GN=MAPK1 PE=1 SV=3	0	FALSE	106.267	59	21	56	15	360	41.4	6.98	198.75	21	0	7	29797.5	25742.5	8257.1	8556.8	23270.9	8873.6	27199	22494.4	6394	34766.2	24641.5	9035.9	29857.1	22965.4	8293.1	2060.5	High	High	High	High	High	High	High	High	High	High	High	High	High	High	High
FALSE	High	Master Protein	Q562R1	Beta-actin-like protein 2 OS=Homo sapiens OX=9606 GN=ACTBL2 PE=1 SV=2	0	FALSE	106.13	31	13	126	4	376	42	5.59	367.7	13	0	0	854	686.1	182.2	310.3	606.6	256.1	934.5	574.7	227.3	1297.4	682.7	285.8	883.6	594.1	146		High	High	High	High	High	High	High	High	High	High	High	High	High	High	High
FALSE	High	Master Protein	Q5LJA5	Ubiquitin carboxyl-terminal hydrolase OS=Homo sapiens OX=9606 GN=UCHL5 PE=1 SV=1	0	FALSE	106.091	60	17	40	1	355	40.4	5.34	132.8	17	0	0	1612.5	1053.7	306.7	373.8	844.2	409.4	1010.8	679.2	303.2	1385.3	900.2	423	1527.8	837	274.4	101.7	High	High	High	High	High	High	High	High	High	High	High	High	High	High	High
FALSE	High	Master Protein	Q9NRG9	Aladin OS=Homo sapiens OX=9606 GN=AAAS PE=1 SV=1	0	FALSE	106.031	52	21	54	21	546	59.5	7.5	169.96	21	0	0	14941.1	11972	4288.1	10088.1	21973.1	7044.6	29337.9	21855.2	4902.7	44671.4	30023.9	8603.3	13470.8	9737.3	4162.6	572.3	High	High	High	High	High	High	High	High	High	High	High	High	High	High	High
FALSE	High	Master Protein	P46926	Glucosamine-6-phosphate isomerase 1 OS=Homo sapiens OX=9606 GN=GNPDA1 PE=1 SV=1	0	FALSE	106.008	84	18	45	12	289	32.6	6.92	146.4	18	0	7	17776.3	15575.2	10835.2	5927.6	12874.7	10595.8	16236.3	12233.2	7572.9	22408.1	15624.2	12319	18843.5	14972	11193	1741.5	High	High	High	High	High	High	High	High	High	High	High	High	High	High	High
FALSE	High	Master Protein	Q9BW92	Threonine--tRNA ligase, mitochondrial OS=Homo sapiens OX=9606 GN=TARS2 PE=1 SV=1	0	FALSE	105.834	39	27	54	27	718	81	7.3	144.32	27	0	0	16080.9	10769.8	3218.2	7593	12670	5838.9	29981.4	15884	4851.6	37057.8	17339.3	6847.9	18109.2	10360.4	4346	805.1	High	High	High	High	High	High	High	High	High	High	High	High	High	High	High
FALSE	High	Master Protein	Q14139	Ubiquitin conjugation factor E4 A OS=Homo sapiens OX=9606 GN=UBE4A PE=1 SV=2	0	FALSE	105.736	25	25	53	25	1066	122.5	5.24	135.84	25	0	0	15865.1	11550.6	3226.6	7843.6	16950.1	5166.1	27733.1	17760.5	3595.4	30427.9	17646.1	5525.6	17022.3	10343	3640.4	812.4	High	High	High	High	High	High	High	High	High	High	High	High	High	High	High
FALSE	High	Master Protein	Q92769	Histone deacetylase 2 OS=Homo sapiens OX=9606 GN=HDAC2 PE=1 SV=2	0	FALSE	105.731	37	16	38	10	488	55.3	5.91	130.76	16	0	0	11115.5	7750.8	1347	3618.6	9774.9	2732	12594.8	9256.3	1758.3	16800.3	10589.4	2966.9	11783.3	7447.1	1097.2	40.8	High	High	High	High	High	High	High	High	High	High	High	High	High	High	High
FALSE	High	Master Protein	P36957	Dihydrolipoyllysine-residue succinyltransferase component of 2-oxoglutarate dehydrogenase complex, mitochondrial OS=Homo sapiens OX=9606 GN=DLST PE=1 SV=4	0	FALSE	105.689	44	20	53	20	453	48.7	8.95	172.5	20	0	0	15207.7	12777.1	7422.9	7795.4	20901.4	18175.4	32019.7	23832.1	19229.5	35730	23568.4	20803	15399.8	11533.1	8113.6	676.8	High	High	High	High	High	High	High	High	High	High	High	High	High	High	High
FALSE	High	Master Protein	F8VV59	Nucleosome assembly protein 1-like 1 OS=Homo sapiens OX=9606 GN=NAP1L1 PE=1 SV=1	0	FALSE	105.626	46	14	52	1	327	38	4.68	184.91	14	0	0	236.2	185.7	81.1	109.1	168.5	91.3	221.4	183.2	83.6	302.5	200.3	107.3	240.8	171.1	179.3	91.4	High	High	High	High	High	High	High	High	High	High	High	High	High	High	High
FALSE	High	Master Protein	P30740	Leukocyte elastase inhibitor OS=Homo sapiens OX=9606 GN=SERPINB1 PE=1 SV=1	0	FALSE	105.623	50	17	48	16	379	42.7	6.28	160.84	17	0	0	25685.3	24640.6	2823.1	6105.5	17682.2	5288.2	19149.6	15406	3875.4	25555.4	18267.8	5354.6	29859.4	26320.3	4081.7	1663	High	High	High	High	High	High	High	High	High	High	High	High	High	High	High
FALSE	High	Master Protein	O96005	Cleft lip and palate transmembrane protein 1 OS=Homo sapiens OX=9606 GN=CLPTM1 PE=1 SV=1	0	FALSE	105.576	25	17	55	17	669	76	6.3	178.35	17	0	0	12887.8	10516.7	4025.7	8744.2	15958.8	7849.7	29438.8	17288.4	6219.1	33410	20681.9	9144.5	12458.2	8672.7	3741.7	697.8	High	High	High	High	High	High	High	High	High	High	High	High	High	High	High
FALSE	High	Master Protein	P62140	Serine/threonine-protein phosphatase PP1-beta catalytic subunit OS=Homo sapiens OX=9606 GN=PPP1CB PE=1 SV=3	0	FALSE	105.504	52	16	57	4	327	37.2	6.19	216.39	16	0	0	1409.3	1056.9	339.3	578.2	1773.9	884.3	2054.4	1562.8	645.8	3133.7	1886	1009.5	1554	1104.2	365.9	33.8	High	High	High	High	High	High	High	High	High	High	High	High	High	High	High
FALSE	High	Master Protein	P08758	Annexin A5 OS=Homo sapiens OX=9606 GN=ANXA5 PE=1 SV=2	0	FALSE	105.486	62	20	54	19	320	35.9	5.05	153.19	20	0	0	27104.6	21465.9	4219.3	7105.8	16525.8	6297.4	19441.9	14245.6	5646.5	26300	17668.4	6960.9	30695.6	20467.8	6929.9	3267.4	High	High	High	High	High	High	High	High	High	High	High	High	High	High	High
FALSE	High	Master Protein	Q15286	Ras-related protein Rab-35 OS=Homo sapiens OX=9606 GN=RAB35 PE=1 SV=1	0	FALSE	105.48	63	14	55	9	201	23	8.29	169.39	14	0	3	15811.6	15036.4	3775.7	7456.3	17342.7	6384.3	26851.8	18228.4	4593.2	34768.2	17787.5	5965.8	16846.3	14107.2	3947.8	362.4	High	High	High	High	High	High	High	High	High	High	High	High	High	High	High
FALSE	High	Master Protein	P82094	TATA element modulatory factor OS=Homo sapiens OX=9606 GN=TMF1 PE=1 SV=2	0	FALSE	105.457	29	27	45	27	1093	122.8	4.92	133.26	27	0	0	10708.9	9294.4	4793.7	5039.7	14575.2	12627.9	16018.5	13323.5	8863.1	20922.1	14993.4	11554.4	10478.7	7441.4	3759.4	173.2	High	High	High	High	High	High	High	High	High	High	High	High	High	High	High
FALSE	High	Master Protein	Q9BXP5	Serrate RNA effector molecule homolog OS=Homo sapiens OX=9606 GN=SRRT PE=1 SV=1	0	FALSE	105.399	26	30	53	30	876	100.6	5.96	144	30	0	0	25101.1	11295.7	2675.3	10588.6	12156.7	5168.7	30914.2	11239.4	3748.2	49490.1	15510.3	5461	25079.9	11077	3255.5	593.7	High	High	High	High	High	High	High	High	High	High	High	High	High	High	High
FALSE	High	Master Protein	Q08257	Quinone oxidoreductase OS=Homo sapiens OX=9606 GN=CRYZ PE=1 SV=1	0	FALSE	105.239	65	17	52	17	329	35.2	8.44	178.37	17	0	0	17885.9	17846.4	8217.2	6797.7	19040.3	9096.3	25066.5	22669.9	7357.5	29199.1	22516.5	9521.6	18719	15526	8725.7	2815.5	High	High	High	High	High	High	High	High	High	High	High	High	High	High	High
FALSE	High	Master Protein	Q9HCN8	Stromal cell-derived factor 2-like protein 1 OS=Homo sapiens OX=9606 GN=SDF2L1 PE=1 SV=2	0	FALSE	105.237	79	12	48	12	221	23.6	7.03	172.41	12	0	0	9650.2	7113.7	2412.9	3859.5	11822.4	6301.1	18225.5	13187.1	6074.2	23587.3	15158.4	7207.3	9169.1	6087.2	2440	436.4	High	High	High	High	High	High	High	High	High	High	High	High	High	High	High
FALSE	High	Master Protein	P13861	cAMP-dependent protein kinase type II-alpha regulatory subunit OS=Homo sapiens OX=9606 GN=PRKAR2A PE=1 SV=2	0	FALSE	105.232	55	21	51	18	404	45.5	5.07	153.65	21	0	6	21234.2	14065.2	3642.2	8928.9	15032.9	5496.2	26898.2	13920.7	3867.8	35629	16963.4	6143.7	23389.8	14760.4	4712.4	1078.4	High	High	High	High	High	High	High	High	High	High	High	High	High	High	High
FALSE	High	Master Protein	Q12769	Nuclear pore complex protein Nup160 OS=Homo sapiens OX=9606 GN=NUP160 PE=1 SV=3	0	FALSE	105.212	20	25	41	25	1436	162	5.5	115	25	0	0	14308	10702.8	3136.2	4795.1	11807.1	4537.4	14649.8	11215.8	3260.9	19300.1	14063.1	5095.4	12924.3	8959.3	3055.1	287.7	High	High	High	High	High	High	High	High	High	High	High	High	High	High	High
FALSE	High	Master Protein	Q13162	Peroxiredoxin-4 OS=Homo sapiens OX=9606 GN=PRDX4 PE=1 SV=1	0	FALSE	105.081	65	14	58	11	271	30.5	6.29	209.71	14	0	0	6849.4	5813.9	4997.1	3827	10264.7	10221.7	13918.8	10849.9	8496.5	19138	15361.6	12835.1	6907.1	5036.9	4345.6	694.5	High	High	High	High	High	High	High	High	High	High	High	High	High	High	High
FALSE	High	Master Protein	Q13112	Chromatin assembly factor 1 subunit B OS=Homo sapiens OX=9606 GN=CHAF1B PE=1 SV=1	0	FALSE	105.073	46	23	60	23	559	61.5	7.5	177.55	23	0	0	16748.2	15082.4	7440.8	6011.5	26639.4	20909.5	18768.2	23337.4	15438.4	25504.5	25988.7	19531.6	16739	13587.9	7323.3	829.1	High	High	High	High	High	High	High	High	High	High	High	High	High	High	High
FALSE	High	Master Protein	O43592	Exportin-T OS=Homo sapiens OX=9606 GN=XPOT PE=1 SV=2	0	FALSE	104.994	27	20	38	20	962	109.9	5.39	124.64	20	0	0	16654.2	13832.3	2453.6	3935.7	8626.7	3912.5	12085.3	8501.5	3018.9	15942.3	10143.4	4412	18721.4	12668.1	2460.3	724.6	High	High	High	High	High	High	High	High	High	High	High	High	High	High	High
FALSE	High	Master Protein	O43847	Nardilysin OS=Homo sapiens OX=9606 GN=NRDC PE=1 SV=3	0	FALSE	104.908	23	26	46	26	1151	131.6	4.98	121.29	26	0	0	23188.6	21685.8	2821.6	4637.9	13189.3	5007.4	14870.9	12146.1	3737.3	18585.3	13319.9	5511.5	24446.4	18329.5	2840	689.1	High	High	High	High	High	High	High	High	High	High	High	High	High	High	High
FALSE	High	Master Protein	Q9NZL4	Hsp70-binding protein 1 OS=Homo sapiens OX=9606 GN=HSPBP1 PE=1 SV=2	0	FALSE	104.818	57	15	32	15	359	39.3	5.21	111.4	15	0	0	10533.3	10172.9	3378.1	3524.7	8460.1	3978	9404.9	7912	2972.9	12858.4	9348.4	4427.6	11510.8	9565.2	2907.6	782.1	High	High	High	High	High	High	High	High	High	High	High	High	High	High	High
FALSE	High	Master Protein	P10768	S-formylglutathione hydrolase OS=Homo sapiens OX=9606 GN=ESD PE=1 SV=2	0	FALSE	104.813	78	17	51	17	282	31.4	7.02	159.74	17	0	0	22836.6	21111.6	8375.3	6659.1	18715.9	9460.3	21827.7	17592.1	6965.1	29966.5	21833.7	9500.6	23852.5	20086.6	9628.9	1011.8	High	High	High	High	High	High	High	High	High	High	High	High	High	High	High
FALSE	High	Master Protein	P28066	Proteasome subunit alpha type-5 OS=Homo sapiens OX=9606 GN=PSMA5 PE=1 SV=3	0	FALSE	104.602	62	12	47	12	241	26.4	4.79	186.78	12	0	0	17820.7	14441.6	9567.9	4686.2	10170.7	8507.7	12823.8	9214.4	5961.6	17560.2	11211.7	8613	17948.3	12877.3	8529.1	1098.9	High	High	High	High	High	High	High	High	High	High	High	High	High	High	High
FALSE	High	Master Protein	M0R0F0	40S ribosomal protein S5 (Fragment) OS=Homo sapiens OX=9606 GN=RPS5 PE=1 SV=1	0	FALSE	104.586	49	15	71	15	200	22.4	9.55	212.62	15	0	0	24071.6	18882.4	5869.9	11336.4	20218.4	10454.3	39880.5	20181.2	7762.7	55104.2	22115.3	10707.5	23161.6	15845.8	5033	692	High	High	High	High	High	High	High	High	High	High	High	High	High	High	High
FALSE	High	Master Protein	P60953	Cell division control protein 42 homolog OS=Homo sapiens OX=9606 GN=CDC42 PE=1 SV=2	0	FALSE	104.58	71	15	64	14	191	21.2	6.55	213.62	15	0	1	21708.5	19559.6	11185.1	11446.4	31865	18034.2	35956.3	30662.5	15239.8	47970.1	37819.3	14720.8	22448.6	19884.1	10717.9	2148.1	High	High	High	High	High	High	High	High	High	High	High	High	High	High	High
FALSE	High	Master Protein	O15144	Actin-related protein 2/3 complex subunit 2 OS=Homo sapiens OX=9606 GN=ARPC2 PE=1 SV=1	0	FALSE	104.426	53	20	61	20	300	34.3	7.36	187.86	20	0	0	26812.5	25537.4	11549.8	7081.6	21612.1	14587.7	22667.2	18594.5	10026	30970.2	23627.7	15698.2	28696.7	23786.8	11280.1	1753.5	High	High	High	High	High	High	High	High	High	High	High	High	High	High	High
FALSE	High	Master Protein	A0A087X142	Septin OS=Homo sapiens OX=9606 GN=SEPTIN8 PE=1 SV=1	0	FALSE	104.386	45	16	43	12	426	49.3	6.2	149.11	16	0	0	9550.7	8985.9	4310.8	2702.9	7362.1	4968.2	8307.1	6592.1	3371.5	11380.5	8396.1	5173.5	10889.8	9268.1	3868.7	412	High	High	High	High	High	High	High	High	High	High	High	High	High	High	High
FALSE	High	Master Protein	P05388	60S acidic ribosomal protein P0 OS=Homo sapiens OX=9606 GN=RPLP0 PE=1 SV=1	0	FALSE	104.326	62	16	51	16	317	34.3	5.97	183.93	16	0	0	25482.8	14024.7	4208.5	5118.2	15193.6	21278.4	15850.9	14391.4	13609.5	19476.1	15914.1	22962.9	24617.9	12355.7	3660.3	760.3	High	High	High	High	High	High	High	High	High	High	High	High	High	High	High
FALSE	High	Master Protein	P33316	Deoxyuridine 5'-triphosphate nucleotidohydrolase, mitochondrial OS=Homo sapiens OX=9606 GN=DUT PE=1 SV=4	0	FALSE	104.172	58	14	66	14	252	26.5	9.36	218.09	14	0	0	24480.5	23690.7	7629.8	6252.9	15580	9103	19758.2	13544.4	6274.6	25824.3	16510.7	8680	26032.4	20613.8	6373.4	1334.3	High	High	High	High	High	High	High	High	High	High	High	High	High	High	High
FALSE	High	Master Protein	A0A1B0GVD5	Cathepsin D OS=Homo sapiens OX=9606 GN=CTSD PE=1 SV=1	0	FALSE	104.125	53	17	58	17	409	44.2	6.54	177.97	17	0	0	18934.4	15368.8	6082.3	8641.4	18524	10642.7	23499.8	17720.7	8787.8	32281	23050.5	12360.5	19310	13113	8960.3	4382.9	High	High	High	High	High	High	High	High	High	High	High	High	High	High	High
FALSE	High	Master Protein	P11233	Ras-related protein Ral-A OS=Homo sapiens OX=9606 GN=RALA PE=1 SV=1	0	FALSE	104.114	60	12	42	7	206	23.6	7.11	148.01	12	0	0	5497.3	4704.7	2366.1	3647.5	10742.1	5256.2	12030.6	10561.6	4602	16060.4	12198.9	4310.3	5708.5	4756.6	2373	310.3	High	High	High	High	High	High	High	High	High	High	High	High	High	High	High
FALSE	High	Master Protein	P30260	Cell division cycle protein 27 homolog OS=Homo sapiens OX=9606 GN=CDC27 PE=1 SV=2	0	FALSE	104.092	35	26	47	26	824	91.8	7.02	138.51	26	0	0	19942.8	14994.3	2108.4	7995.5	16236.3	4273	25308.9	16029.4	3170.2	28253.6	16707.5	4540.2	21170.3	14787.4	2629.6	369.4	High	High	High	High	High	High	High	High	High	High	High	High	High	High	High
FALSE	High	Master Protein	E9PC62	CUGBP Elav-like family member 2 OS=Homo sapiens OX=9606 GN=CELF2 PE=1 SV=1	0	FALSE	104.067	43	20	52	16	521	55.7	8.6	152.63	20	0	4	16082.1	11995.1	3098.8	10794	24546	5448.5	32390.6	21457.2	3439.2	46077.7	28897.4	6347.2	15577.8	10557.6	3045.8	501.4	High	High	High	High	High	High	High	High	High	High	High	High	High	High	High
FALSE	High	Master Protein	P25788	Proteasome subunit alpha type-3 OS=Homo sapiens OX=9606 GN=PSMA3 PE=1 SV=2	0	FALSE	103.987	59	20	70	20	255	28.4	5.33	196.78	20	0	0	25978.3	26489.9	16809.8	8751.3	22056.3	18261.4	22441.1	19269.4	12855.9	30543.7	23764.5	18661	26128.2	22504.3	17192.8	3294	High	High	High	High	High	High	High	High	High	High	High	High	High	High	High
FALSE	High	Master Protein	Q13098	COP9 signalosome complex subunit 1 OS=Homo sapiens OX=9606 GN=GPS1 PE=1 SV=4	0	FALSE	103.964	46	23	54	23	491	55.5	6.74	160.06	23	0	0	25100.9	24385.7	6461.2	6132.7	18509.8	7933.6	20814	16617.5	5394.2	25644.1	18628.7	7924.3	27808.7	24399.2	4976.3	334.3	High	High	High	High	High	High	High	High	High	High	High	High	High	High	High
FALSE	High	Master Protein	Q9HAV7	GrpE protein homolog 1, mitochondrial OS=Homo sapiens OX=9606 GN=GRPEL1 PE=1 SV=2	0	FALSE	103.959	68	19	57	19	217	24.3	8.12	183.38	19	0	0	17906.5	16270.6	4067.7	7272.3	23777.6	6501.7	35726.1	32959.5	4678.6	36546.2	28691.8	6701.2	17613.8	14540.1	3770	1091.7	High	High	High	High	High	High	High	High	High	High	High	High	High	High	High
FALSE	High	Master Protein	Q4G0N4	NAD kinase 2, mitochondrial OS=Homo sapiens OX=9606 GN=NADK2 PE=1 SV=2	0	FALSE	103.918	56	23	57	23	442	49.4	8.18	175.05	23	0	0	15679.3	13726.4	3191.9	6352	18925.1	5644.4	27676.8	24130.9	4047.3	33830.8	24071.7	6280.7	17548.5	13532.1	3424.4	957.6	High	High	High	High	High	High	High	High	High	High	High	High	High	High	High
FALSE	High	Master Protein	P22059	Oxysterol-binding protein 1 OS=Homo sapiens OX=9606 GN=OSBP PE=1 SV=1	0	FALSE	103.904	35	25	46	25	807	89.4	7.3	142.48	25	0	0	12410.9	11932.1	3716.6	3893.5	11098	4335.5	14186.5	11211.8	2919.3	17140.4	12482.5	5089	14014.7	11701.2	2959.5	471.6	High	High	High	High	High	High	High	High	High	High	High	High	High	High	High
FALSE	High	Master Protein	P30520	Adenylosuccinate synthetase isozyme 2 OS=Homo sapiens OX=9606 GN=ADSS2 PE=1 SV=3	0	FALSE	103.842	41	20	64	20	456	50.1	6.55	197.4	20	0	0	33857.9	31172.1	12661.1	8715.4	23976.6	12946.9	26854.2	21925.6	9263	35372.8	26804.1	13649.8	34157.8	28953.2	13307.2	1896.2	High	High	High	High	High	High	High	High	High	High	High	High	High	High	High
FALSE	High	Master Protein	A0A7P0T9L3	Cullin-4B OS=Homo sapiens OX=9606 GN=CUL4B PE=1 SV=1	0	FALSE	103.781	36	33	49	16	780	90.3	7.99	135.14	33	0	0	7121.9	6507.6	1647	2080.8	6152.2	2041.2	6408.3	5844.7	1520.6	8314.6	6293	2271	7676	6135	1631	232.8	High	High	High	High	High	High	High	High	High	High	High	High	High	High	High
FALSE	High	Master Protein	P09960	Leukotriene A-4 hydrolase OS=Homo sapiens OX=9606 GN=LTA4H PE=1 SV=2	0	FALSE	103.773	41	24	50	24	611	69.2	6.18	149.53	24	0	0	22454.5	20438.8	7928.7	7673.9	15578.1	8801.1	18944.3	14967.4	7446.9	24107.4	16772.9	9382	22709.2	19017.5	8371.7	3771.4	High	High	High	High	High	High	High	High	High	High	High	High	High	High	High
FALSE	High	Master Protein	Q9NZW5	Protein PALS2 OS=Homo sapiens OX=9606 GN=PALS2 PE=1 SV=2	0	FALSE	103.749	51	24	40	24	540	61.1	6.18	119.15	24	0	0	15715.4	9883.1	3194.6	8458.2	15640.6	5805.6	30230.6	18437	4124.4	36321.1	17729.6	6049.1	15142.7	8367.9	3298.6	594.4	High	High	High	High	High	High	High	High	High	High	High	High	High	High	High
FALSE	High	Master Protein	Q14847	LIM and SH3 domain protein 1 OS=Homo sapiens OX=9606 GN=LASP1 PE=1 SV=2	0	FALSE	103.72	62	19	74	19	261	29.7	7.05	209.29	19	0	0	24683.7	24279.1	17115	6504	18461.1	15605.4	19741.7	15949.2	11890.8	27042.2	19909.1	14250.2	26533.8	24088.2	22465.7	1671	High	High	High	High	High	High	High	High	High	High	High	High	High	High	High
FALSE	High	Master Protein	Q14568	Heat shock protein HSP 90-alpha A2 OS=Homo sapiens OX=9606 GN=HSP90AA2P PE=1 SV=2	0	FALSE	103.338	32	12	145	1	343	39.3	4.65	443.77	12	0	0																	High	High	High	High	High	High	High	High	High	High	High	High	High	High	High
FALSE	High	Master Protein	Q8TC07	TBC1 domain family member 15 OS=Homo sapiens OX=9606 GN=TBC1D15 PE=1 SV=2	0	FALSE	103.146	32	20	41	20	691	79.4	5.67	113.51	20	0	0	13749.5	11528.8	2729.8	4967.2	12099.3	4539.6	14391.1	11067.3	3180.5	20715.7	14373.6	5106.2	16007.9	11327.5	2442.9	189	High	High	High	High	High	High	High	High	High	High	High	High	High	High	High
FALSE	High	Master Protein	Q8WXX5	DnaJ homolog subfamily C member 9 OS=Homo sapiens OX=9606 GN=DNAJC9 PE=1 SV=1	0	FALSE	103.072	64	16	39	16	260	29.9	5.73	140.78	16	0	0	10398.6	11460.3	3017.2	4332.9	19538.5	11111.7	13660.9	20726.6	8537.5	17064.9	21107.9	12160.3	13727.5	13062.8	3400.8	563.5	High	High	High	High	High	High	High	High	High	High	High	High	High	High	High
FALSE	High	Master Protein	A0A7I2YQT2	Pitrilysin metalloproteinase 1 OS=Homo sapiens OX=9606 GN=PITRM1 PE=1 SV=1	0	FALSE	103.065	34	30	37	30	1021	115.1	7.09	113.22	30	0	0	13026.3	9321	2024.4	5432.4	11123.9	3517.7	23970	12112	2460.5	25424.3	13220.1	3698.6	14163.4	8533.1	2065.3	284.3	High	High	High	High	High	High	High	High	High	High	High	High	High	High	High
FALSE	High	Master Protein	Q5T6F2	Ubiquitin-associated protein 2 OS=Homo sapiens OX=9606 GN=UBAP2 PE=1 SV=1	0	FALSE	102.951	26	21	40	21	1119	117	7.34	123.97	21	0	0	11094	10497.9	7202.5	3329.1	9879.3	8931.9	10323.9	9083.3	6737.8	12617.2	8891.4	6806.3	10275.2	8508.4	6085	340.2	High	High	High	High	High	High	High	High	High	High	High	High	High	High	High
FALSE	High	Master Protein	Q9BZK7	F-box-like/WD repeat-containing protein TBL1XR1 OS=Homo sapiens OX=9606 GN=TBL1XR1 PE=1 SV=1	0	FALSE	102.705	40	15	38	15	514	55.6	5.55	139.93	15	0	0	15655.3	13268.4	6055.5	4226.9	13625.8	7885.4	14340	12358.3	5745	19393.2	14482.7	7804.8	17120.3	14248.2	5848.7	765.1	High	High	High	High	High	High	High	High	High	High	High	High	High	High	High
FALSE	High	Master Protein	O75934	Pre-mRNA-splicing factor SPF27 OS=Homo sapiens OX=9606 GN=BCAS2 PE=1 SV=1	0	FALSE	102.701	76	17	38	17	225	26.1	5.66	127.64	17	0	0	12234.7	11463.7	3028.9	4065.8	14925.8	6570.9	12347.8	13986.4	4415.9	18514.6	17251.4	7401.3	13322.4	10054.1	2850.4	607.7	High	High	High	High	High	High	High	High	High	High	High	High	High	High	High
FALSE	High	Master Protein	P30533	Alpha-2-macroglobulin receptor-associated protein OS=Homo sapiens OX=9606 GN=LRPAP1 PE=1 SV=1	0	FALSE	102.695	59	25	67	25	357	41.4	8.78	168.03	25	0	0	15769.6	14330.1	6902.6	6382.8	21094.1	15279.6	24116.7	21882.4	14141.9	29541.5	25034.4	16668	14790.6	11342.1	6550.4	1091	High	High	High	High	High	High	High	High	High	High	High	High	High	High	High
FALSE	High	Master Protein	A0A1C7CYY4	Myosin light chain 4 (Fragment) OS=Homo sapiens OX=9606 GN=MYL4 PE=1 SV=1	0	FALSE	102.65	92	16	47	14	196	21.5	5.03	154.22	16	0	3	22789.2	18740.6	18495.7	4943.7	11485.7	15589.2	15543.5	10951.7	10729.8	20454.7	12921.9	15839.3	19539.8	14784	16584.8	1307.6	High	High	High	High	High	High	High	High	High	High	High	High	High	High	High
FALSE	High	Master Protein	F5GYQ1	V-type proton ATPase subunit OS=Homo sapiens OX=9606 GN=ATP6V0D1 PE=1 SV=1	0	FALSE	102.606	48	17	53	16	392	44.6	5.14	176.16	17	0	1	11191.8	9062.2	4692.8	5690.7	16808.4	14495.3	17381.4	15207.5	10055.9	24970.4	20080.5	17625.9	11490.3	7958	4736.5	519	High	High	High	High	High	High	High	High	High	High	High	High	High	High	High
FALSE	High	Master Protein	O75436	Vacuolar protein sorting-associated protein 26A OS=Homo sapiens OX=9606 GN=VPS26A PE=1 SV=2	0	FALSE	102.511	63	20	52	18	327	38.1	6.57	157.99	20	0	2	16048.6	15455.1	5498.2	4742.7	14683.9	7266.6	16399.4	13374.6	4745.3	21983.6	16359.1	7181.7	18197.8	14758.5	4750.9	565.2	High	High	High	High	High	High	High	High	High	High	High	High	High	High	High
FALSE	High	Master Protein	P09525	Annexin A4 OS=Homo sapiens OX=9606 GN=ANXA4 PE=1 SV=4	0	FALSE	102.503	67	25	44	24	319	35.9	6.13	140.66	25	0	1	24964.9	20547.3	2812.9	5389.7	14507.1	5048.3	18210.8	12960.6	3928.7	33371.6	22730.1	5691.1	33334	23290.3	3514.6	844.4	High	High	High	High	High	High	High	High	High	High	High	High	High	High	High
FALSE	High	Master Protein	Q9NTZ6	RNA-binding protein 12 OS=Homo sapiens OX=9606 GN=RBM12 PE=1 SV=1	0	FALSE	102.453	27	24	49	24	932	97.3	8.63	148.97	24	0	0	22762.1	18877.3	2608.7	5338.5	15564.8	4634.9	17450.7	13431.7	3484	23671.4	15267.4	5024.2	22016.9	16589.7	2957.2	571.1	High	High	High	High	High	High	High	High	High	High	High	High	High	High	High
FALSE	High	Master Protein	Q9UKX7	Nuclear pore complex protein Nup50 OS=Homo sapiens OX=9606 GN=NUP50 PE=1 SV=2	0	FALSE	102.321	51	19	42	19	468	50.1	7.06	142.08	19	0	0	13805.4	11564.6	4604.3	5678.6	15160.7	10020.2	16654.4	13779.4	7060.6	23413	16444.5	10208.4	13492.9	11014.7	3831.6	209.5	High	High	High	High	High	High	High	High	High	High	High	High	High	High	High
FALSE	High	Master Protein	O14975	Very long-chain acyl-CoA synthetase OS=Homo sapiens OX=9606 GN=SLC27A2 PE=1 SV=2	0	FALSE	102.282	41	23	53	22	620	70.3	8.51	139.3	23	0	1	16081.6	10251.7	3477.3	11675.8	12495.6	5500.1	35104.1	11525.1	3999.2	51119.3	15294	5781.1	17114.2	9259.9	3533.6	720	High	High	High	High	High	High	High	High	High	High	High	High	High	High	High
FALSE	High	Master Protein	Q14166	Tubulin--tyrosine ligase-like protein 12 OS=Homo sapiens OX=9606 GN=TTLL12 PE=1 SV=2	0	FALSE	102.063	41	20	38	20	644	74.4	5.53	126.47	20	0	0	21515.7	8235.5	2567.5	4845.3	7559.5	4812.9	14521.7	7154.4	3710.1	19971.6	9133.5	5297	22158.7	7523.7	3259.2	901.1	High	High	High	High	High	High	High	High	High	High	High	High	High	High	High
FALSE	High	Master Protein	Q1KMD3	Heterogeneous nuclear ribonucleoprotein U-like protein 2 OS=Homo sapiens OX=9606 GN=HNRNPUL2 PE=1 SV=1	0	FALSE	102.017	36	26	41	26	747	85.1	4.91	119.35	26	0	0	17194.5	9812.4	2526.4	8879.2	12052	4385	27373.6	11194.7	2888.8	34569.1	14681.2	4643.5	18671.6	9527.6	2828.9	468.1	High	High	High	High	High	High	High	High	High	High	High	High	High	High	High
FALSE	High	Master Protein	Q96TA1	Protein Niban 2 OS=Homo sapiens OX=9606 GN=NIBAN2 PE=1 SV=3	0	FALSE	101.823	30	21	37	21	746	84.1	6.19	110.62	21	0	0	17361.8	14790.2	2370.6	4197.6	11925.9	4494.7	14248.5	10988	3353	17486.5	11672.6	4616.8	18455.7	14137	2885	762.1	High	High	High	High	High	High	High	High	High	High	High	High	High	High	High
FALSE	High	Master Protein	E7EUC7	UTP--glucose-1-phosphate uridylyltransferase OS=Homo sapiens OX=9606 GN=UGP2 PE=1 SV=1	0	FALSE	101.668	49	22	53	22	517	57.8	8.13	163.88	22	0	0	25512.6	22479.8	6430.2	6368.3	17087.3	7521.5	19805.9	14834.6	5209.7	28140	18548	7648.5	27704.4	22961.2	5109	334.4	High	High	High	High	High	High	High	High	High	High	High	High	High	High	High
FALSE	High	Master Protein	A0A087WUC6	Signal peptidase complex subunit 2 OS=Homo sapiens OX=9606 GN=SPCS2 PE=1 SV=1	0	FALSE	101.529	62	20	54	20	227	25.1	8.47	184.75	20	0	0	14850.6	12543.1	2956.1	10806.6	25053.7	7601	30785.1	24787.6	4768.7	54248.6	38739.2	7496.8	14437	10881.1	2614.9	512.1	High	High	High	High	High	High	High	High	High	High	High	High	High	High	High
FALSE	High	Master Protein	P60228	Eukaryotic translation initiation factor 3 subunit E OS=Homo sapiens OX=9606 GN=EIF3E PE=1 SV=1	0	FALSE	101.509	48	22	52	1	445	52.2	6.04	147.44	22	0	0	1167.4	636.3	279.7	543	736	510.2	1201.1	688.5	400	1501.7	849.2	571.9	1064.4	545.3	308.5	64.2	High	High	High	High	High	High	High	High	High	High	High	High	High	High	High
FALSE	High	Master Protein	Q9BTX1	Nucleoporin NDC1 OS=Homo sapiens OX=9606 GN=NDC1 PE=1 SV=2	0	FALSE	101.489	33	17	45	17	674	76.3	9.09	140.8	17	0	0	10778.6	8792.1	3293.9	7538.7	16356.6	5492.2	20087.5	15429.2	3523.7	28832.6	20193.4	6286	9820.2	7108.5	3017.9	725.6	High	High	High	High	High	High	High	High	High	High	High	High	High	High	High
FALSE	High	Master Protein	Q8IWB7	WD repeat and FYVE domain-containing protein 1 OS=Homo sapiens OX=9606 GN=WDFY1 PE=1 SV=1	0	FALSE	101.416	56	19	51	19	410	46.3	7.33	154.18	19	0	0	9586.1	8321.7	4087	4859.1	14964.6	12528.6	15819.8	13891.5	8631.6	23148.9	18404.2	13761.2	10934.1	8386.9	3741	351.3	High	High	High	High	High	High	High	High	High	High	High	High	High	High	High
FALSE	High	Master Protein	Q9Y2S7	Polymerase delta-interacting protein 2 OS=Homo sapiens OX=9606 GN=POLDIP2 PE=1 SV=1	0	FALSE	101.367	61	18	41	18	368	42	8.63	137.12	18	0	0	13832.2	9918.8	3336.5	6435.1	12510.2	4889.8	23759.6	13702.7	3752.4	27476.4	14679.5	5319.2	13413.4	8413	3137.6	645.4	High	High	High	High	High	High	High	High	High	High	High	High	High	High	High
FALSE	High	Master Protein	P48739	Phosphatidylinositol transfer protein beta isoform OS=Homo sapiens OX=9606 GN=PITPNB PE=1 SV=2	0	FALSE	101.323	80	23	52	18	271	31.5	6.87	148.53	23	0	6	21297.3	20898.9	8693.6	6144.2	17057.9	12232.8	19853.3	16217	8722.2	25519.7	19660.6	13413	24083.2	20633.6	6643.2	1077.5	High	High	High	High	High	High	High	High	High	High	High	High	High	High	High
FALSE	High	Master Protein	Q9NR45	Sialic acid synthase OS=Homo sapiens OX=9606 GN=NANS PE=1 SV=2	0	FALSE	101.305	61	19	42	19	359	40.3	6.74	142.93	19	0	0	23451.3	21788.3	4724.7	6979.4	14574.6	6640.5	17659.7	12920.8	5957.1	22742.6	14784.3	7106.6	24529	20751.7	6450.6	3221.2	High	High	High	High	High	High	High	High	High	High	High	High	High	High	High
FALSE	High	Master Protein	Q8WUD1	Ras-related protein Rab-2B OS=Homo sapiens OX=9606 GN=RAB2B PE=1 SV=1	0	FALSE	101.084	69	13	62	5	216	24.2	7.83	195.97	13	0	0	2350.8	2332.7	1313	1119.5	3025.7	1590.8	3281.4	2818.3	1224	5098.8	3764.5	1422.7	2905.8	2474.2	1911.3	460.7	High	High	High	High	High	High	High	High	High	High	High	High	High	High	High
FALSE	High	Master Protein	P61006	Ras-related protein Rab-8A OS=Homo sapiens OX=9606 GN=RAB8A PE=1 SV=1	0	FALSE	101.075	73	17	64	8	207	23.7	9.07	188.08	17	0	5	13745.6	12127.4	6170.9	10099.5	22562.9	5966.1	27706.8	22611.3	4157.2	41140.2	24584.4	5682	14375.8	11958.2	6831	993.3	High	High	High	High	High	High	High	High	High	High	High	High	High	High	High
FALSE	High	Master Protein	K7EL20	Eukaryotic translation initiation factor 3 subunit G (Fragment) OS=Homo sapiens OX=9606 GN=EIF3G PE=1 SV=8	0	FALSE	101.002	53	22	57	1	262	29.3	5.41	145.36	22	0	0	905.1	748.8	195.5	190.5	578.9	317.2	717.3	536.4	204.2	909.8	592	289.7	758.4	663.9	200.4	68.6	High	High	High	High	High	High	High	High	High	High	High	High	High	High	High
FALSE	High	Master Protein	A0A7I2V2W0	Eukaryotic translation initiation factor 3 subunit E OS=Homo sapiens OX=9606 GN=EIF3E PE=1 SV=1	0	FALSE	100.942	46	22	48	1	446	52.2	6.18	137.22	22	0	24	29119.6	12312.1	2411.6	9645.1	9418.1	4555.2	25407.6	8849.7	3574.2	29432.8	10329	5033	25125.6	10397.5	2782.3	730.7	High	High	High	High	High	High	High	High	High	High	High	High	High	High	High
FALSE	High	Master Protein	P55795	Heterogeneous nuclear ribonucleoprotein H2 OS=Homo sapiens OX=9606 GN=HNRNPH2 PE=1 SV=1	0	FALSE	100.9	40	20	75	4	449	49.2	6.3	197.06	20	0	0	2400.6	1139.1	487.4	1303.3	1393.9	719.3	3604.7	1330.7	527.5	5105.1	1661.7	792.9	2391.6	1058.3	442.1	53.4	High	High	High	High	High	High	High	High	High	High	High	High	High	High	High
FALSE	High	Master Protein	P62701	40S ribosomal protein S4, X isoform OS=Homo sapiens OX=9606 GN=RPS4X PE=1 SV=2	0	FALSE	100.896	65	21	57	21	263	29.6	10.15	150.04	21	0	0	32546.5	17029.1	2539.5	6002.4	10891.7	4831.3	24320.6	11125.7	3805	31030.2	13254.7	5025.4	33578.3	18213.2	2874.4	641.3	High	High	High	High	High	High	High	High	High	High	High	High	High	High	High
FALSE	High	Master Protein	Q9UIJ7	GTP:AMP phosphotransferase AK3, mitochondrial OS=Homo sapiens OX=9606 GN=AK3 PE=1 SV=4	0	FALSE	100.848	78	19	52	19	227	25.6	9.16	149.77	19	0	0	16704	14300.6	4282.8	6954.9	19203.1	6957.3	29230	25568	5899.7	33710.6	25238.5	8049.4	18445.7	14371.1	5506.4	1788.2	High	High	High	High	High	High	High	High	High	High	High	High	High	High	High
FALSE	High	Master Protein	O95336	6-phosphogluconolactonase OS=Homo sapiens OX=9606 GN=PGLS PE=1 SV=2	0	FALSE	100.787	66	12	40	12	258	27.5	6.05	141.33	12	0	0	14821.3	13738.6	9048	4582.8	9477.5	7358.6	11757.6	9153.7	5640.1	16244.8	10884.7	7741.5	16065.1	13443.4	11526.9	1209.2	High	High	High	High	High	High	High	High	High	High	High	High	High	High	High
FALSE	High	Master Protein	Q16630	Cleavage and polyadenylation specificity factor subunit 6 OS=Homo sapiens OX=9606 GN=CPSF6 PE=1 SV=2	0	FALSE	100.771	31	19	51	19	551	59.2	7.15	153.36	19	0	0	14463.4	12338.5	3483.6	4621.6	13972.7	5974.9	14442.3	12793.5	4295.3	22894.2	15654.8	6193	13380.8	11592.8	3488.7	578.3	High	High	High	High	High	High	High	High	High	High	High	High	High	High	High
FALSE	High	Master Protein	P05362	Intercellular adhesion molecule 1 OS=Homo sapiens OX=9606 GN=ICAM1 PE=1 SV=2	0	FALSE	100.769	36	20	42	20	532	57.8	7.99	123.19	20	0	0	8492.9	7461.3	4109.2	4738.7	12023.5	11792.7	14136.4	12424.9	9555.1	17714.1	13952	11627.7	8401.4	6515	3879.4	459.6	High	High	High	High	High	High	High	High	High	High	High	High	High	High	High
FALSE	High	Master Protein	Q9BXS5	AP-1 complex subunit mu-1 OS=Homo sapiens OX=9606 GN=AP1M1 PE=1 SV=3	0	FALSE	100.737	53	21	58	21	423	48.6	7.3	174.36	21	0	0	20512	17478.8	5823.9	7800.6	21312.6	11742.5	24776	19937.6	8026.6	32975.5	23916.6	13291.6	22599.2	16294.3	6213.3	702.2	High	High	High	High	High	High	High	High	High	High	High	High	High	High	High
FALSE	High	Master Protein	Q9UBE0	SUMO-activating enzyme subunit 1 OS=Homo sapiens OX=9606 GN=SAE1 PE=1 SV=1	0	FALSE	100.717	56	21	51	21	346	38.4	5.3	167.35	21	0	0	30282.2	29894.1	7761.1	8598.6	20791.1	10462.9	21919.8	18139	8179.8	28481.6	21230.6	10646.4	32497.8	28975.5	8559.9	3346.9	High	High	High	High	High	High	High	High	High	High	High	High	High	High	High
FALSE	High	Master Protein	Q9BXK5	Bcl-2-like protein 13 OS=Homo sapiens OX=9606 GN=BCL2L13 PE=1 SV=1	0	FALSE	100.7	55	20	39	19	485	52.7	4.44	129.37	20	0	1	9416.9	8738.9	3925.4	5097.8	14661.5	10004.1	16030.9	15396.6	8033	18721.5	16078.7	12261.2	10020.8	8047.3	3641.5	416.4	High	High	High	High	High	High	High	High	High	High	High	High	High	High	High
FALSE	High	Master Protein	P11172	Uridine 5'-monophosphate synthase OS=Homo sapiens OX=9606 GN=UMPS PE=1 SV=1	0	FALSE	100.647	43	25	51	25	480	52.2	7.24	156.97	25	0	0	24906.8	19485.7	3841.8	6042.6	12962.1	5584.1	19673.3	12469.4	4460.8	26389.8	14185.3	5932.7	25207.9	17843.2	4931.2	1311.4	High	High	High	High	High	High	High	High	High	High	High	High	High	High	High
FALSE	High	Master Protein	P11166	Solute carrier family 2, facilitated glucose transporter member 1 OS=Homo sapiens OX=9606 GN=SLC2A1 PE=1 SV=2	0	FALSE	100.604	17	14	56	14	492	54	8.72	189.51	14	0	0	12795	11550.7	7655.7	6990.4	21371.2	22740.7	26403.1	24075.4	18763.5	32888	28058.8	32195.1	13315.8	10612.8	7436.7	628.3	High	High	High	High	High	High	High	High	High	High	High	High	High	High	High
FALSE	High	Master Protein	A0A7P0TA85	Basigin OS=Homo sapiens OX=9606 GN=BSG PE=1 SV=1	0	FALSE	100.533	46	13	58	13	266	29	5.64	201.44	13	0	0	13269.1	12060.1	8455.1	6807.4	24456.3	28516.7	27412	25365.9	23248.7	30107.6	28068.7	31009.2	13148	11184.8	7774.4	621.3	High	High	High	High	High	High	High	High	High	High	High	High	High	High	High
FALSE	High	Master Protein	P52306	Rap1 GTPase-GDP dissociation stimulator 1 OS=Homo sapiens OX=9606 GN=RAP1GDS1 PE=1 SV=3	0	FALSE	100.43	33	18	40	17	607	66.3	5.31	131.19	18	0	0	12257.3	10815.2	2703.1	3675.8	8556.8	4075.7	10547.5	9375.5	4197.9	13546.1	9015.1	4327.8	13578	9744.4	2405.9	606	High	High	High	High	High	High	High	High	High	High	High	High	High	High	High
FALSE	High	Master Protein	H7BXH2	Serine/threonine-protein phosphatase 6 regulatory subunit 3 OS=Homo sapiens OX=9606 GN=PPP6R3 PE=1 SV=1	0	FALSE	100.397	28	22	42	22	827	92.4	4.63	134.13	22	0	0	17361.3	16293.7	6552.2	4194.7	11477.6	7315.6	14398.7	10686	4871.9	18290.6	12414.9	7086.5	17959.3	14452.8	5396.6	458.2	High	High	High	High	High	High	High	High	High	High	High	High	High	High	High
FALSE	High	Master Protein	O00754	Lysosomal alpha-mannosidase OS=Homo sapiens OX=9606 GN=MAN2B1 PE=1 SV=3	0	FALSE	100.352	25	23	47	23	1011	113.7	7.28	130.86	23	0	0	10023.4	8919.9	5488.6	4181.9	10882.6	9175.4	12156	10115.3	6902.9	15541.7	11638.5	8737.1	10014.2	7511.9	5391.4	695	High	High	High	High	High	High	High	High	High	High	High	High	High	High	High
FALSE	High	Master Protein	P15880	40S ribosomal protein S2 OS=Homo sapiens OX=9606 GN=RPS2 PE=1 SV=2	0	FALSE	100.326	58	20	63	20	293	31.3	10.24	175.87	20	0	0	46012.9	25661.8	3270.4	9230.3	17362.9	6984	36239.2	16929.1	5255.1	39107.8	19847.9	7066.9	44818.9	24574.8	4213.6	1032.4	High	High	High	High	High	High	High	High	High	High	High	High	High	High	High
FALSE	High	Master Protein	Q13151	Heterogeneous nuclear ribonucleoprotein A0 OS=Homo sapiens OX=9606 GN=HNRNPA0 PE=1 SV=1	0	FALSE	100.308	59	15	44	13	305	30.8	9.29	146.41	15	0	0	8803.4	3681.9	1224.6	4851.7	5587.1	2836.9	16679.7	5331.6	2266.7	23513.9	7302.2	2853.5	9422.2	3820.5	1628.9	392.8	High	High	High	High	High	High	High	High	High	High	High	High	High	High	High
FALSE	High	Master Protein	Q6ZRP7	Sulfhydryl oxidase 2 OS=Homo sapiens OX=9606 GN=QSOX2 PE=1 SV=3	0	FALSE	100.099	36	22	47	22	698	77.5	7.72	146.54	22	0	0	10257.5	8342.1	3299.1	6015.1	17990.7	9209.8	20603.3	17511.4	6116.3	25439.7	18777.4	9340.5	10464	7375.6	2822.4	198.8	High	High	High	High	High	High	High	High	High	High	High	High	High	High	High
FALSE	High	Master Protein	P61201	COP9 signalosome complex subunit 2 OS=Homo sapiens OX=9606 GN=COPS2 PE=1 SV=1	0	FALSE	99.98	48	20	44	20	443	51.6	5.53	148.47	20	0	0	21281.3	19847.3	5970.8	5332.4	15596.8	7562.3	17197.3	14499.8	5089.4	24011.5	18222.3	8331	22537.4	18528.5	5151.4	844	High	High	High	High	High	High	High	High	High	High	High	High	High	High	High
FALSE	High	Master Protein	Q14CX7	N-alpha-acetyltransferase 25, NatB auxiliary subunit OS=Homo sapiens OX=9606 GN=NAA25 PE=1 SV=1	0	FALSE	99.972	29	29	48	29	972	112.2	6.64	123.17	29	0	0	19065.1	16217.2	2789.2	5998.3	13936.1	4548	19645.7	14417.1	3425.8	23761	15452.5	5169	19302.7	14457.8	3302.5	461.2	High	High	High	High	High	High	High	High	High	High	High	High	High	High	High
FALSE	High	Master Protein	C9JSZ1	Far upstream element-binding protein 1 (Fragment) OS=Homo sapiens OX=9606 GN=FUBP1 PE=1 SV=1	0	FALSE	99.964	65	16	58	1	232	24	6.21	185.54	16	0	0	641.7	588.6	321.9	287.9	821.8	653.5	842	749.7	474.8	1273	1032.4	749.5	664	529.9	288.3		High	High	High	High	High	High	High	High	High	High	High	High	High	High	High
FALSE	High	Master Protein	P49755	Transmembrane emp24 domain-containing protein 10 OS=Homo sapiens OX=9606 GN=TMED10 PE=1 SV=2	0	FALSE	99.918	47	16	51	16	219	25	7.44	141.45	16	0	0	15050	13102.2	4364.5	9246.7	24999.4	11924.8	29588.8	24445.3	7434.6	49280.9	35855.1	12947.5	15370.2	11869.6	3837.3	433.7	High	High	High	High	High	High	High	High	High	High	High	High	High	High	High
FALSE	High	Master Protein	Q52LJ0	Protein FAM98B OS=Homo sapiens OX=9606 GN=FAM98B PE=1 SV=2	0	FALSE	99.884	45	18	38	13	433	45.5	8.69	121.49	18	0	5	18635.5	13229	2314.6	5980.9	11129.3	3921.8	19788.5	9997.7	2864.7	25662.2	12302	4051.8	20101.3	12279.3	2594.5	598.7	High	High	High	High	High	High	High	High	High	High	High	High	High	High	High
FALSE	High	Master Protein	P38159	RNA-binding motif protein, X chromosome OS=Homo sapiens OX=9606 GN=RBMX PE=1 SV=3	0	FALSE	99.65	53	26	80	11	391	42.3	10.05	202.05	26	0	17	16160.2	10588.3	2922.1	10543.4	22038.4	5695.5	33720	21144.6	4500.8	37911.6	29773	6619.7	18971.3	13998.3	3322	329.2	High	High	High	High	High	High	High	High	High	High	High	High	High	High	High
FALSE	High	Master Protein	Q8WU90	Zinc finger CCCH domain-containing protein 15 OS=Homo sapiens OX=9606 GN=ZC3H15 PE=1 SV=1	0	FALSE	99.611	53	26	73	26	426	48.6	5.31	193.89	26	0	0	30591	26958.9	7716.4	9933	35832.8	17058.5	37719.9	32501	12391.7	43942.8	32577.3	15767.8	29853.3	23070.2	8106.3	650	High	High	High	High	High	High	High	High	High	High	High	High	High	High	High
FALSE	High	Master Protein	O75717	WD repeat and HMG-box DNA-binding protein 1 OS=Homo sapiens OX=9606 GN=WDHD1 PE=1 SV=1	0	FALSE	99.584	22	22	37	22	1129	125.9	5.62	104.37	22	0	0	16019.8	10935.3	2611.3	4712.4	10494.4	4477.4	13679.3	9337.1	3429.4	19061.6	11675.5	4945.6	16591.5	10062.9	3073.2	520	High	High	High	High	High	High	High	High	High	High	High	High	High	High	High
FALSE	High	Master Protein	E7EPT4	NADH dehydrogenase [ubiquinone] flavoprotein 2, mitochondrial OS=Homo sapiens OX=9606 GN=NDUFV2 PE=1 SV=1	0	FALSE	99.445	61	14	59	14	252	27.9	8	178.76	14	0	0	9821.8	8148.7	4268.8	5393.9	16007.1	12938.1	16671.5	14369.7	8799.5	23056.6	18407.4	15032.4	10128.1	7368.9	3559	339.7	High	High	High	High	High	High	High	High	High	High	High	High	High	High	High
FALSE	High	Master Protein	Q9H2K8	Serine/threonine-protein kinase TAO3 OS=Homo sapiens OX=9606 GN=TAOK3 PE=1 SV=2	0	FALSE	99.414	29	29	41	24	898	105.3	7.3	114.75	29	0	5	16276.5	13423.5	2219.4	5838.6	14493.9	4476.3	19505.7	14950.3	3192.3	26942.6	17150.9	4679.7	17365.9	12326.6	2413.8	530.7	High	High	High	High	High	High	High	High	High	High	High	High	High	High	High
FALSE	High	Master Protein	P51532	Transcription activator BRG1 OS=Homo sapiens OX=9606 GN=SMARCA4 PE=1 SV=2	0	FALSE	99.359	15	25	39	17	1647	184.5	7.88	109.65	25	0	9	17182.7	7065.7	2170.7	5894	6909.1	3843.2	18024.3	6719.2	2795.1	25448.8	7926.6	4159.2	20535.1	7500.5	2248.9	231.2	High	High	High	High	High	High	High	High	High	High	High	High	High	High	High
FALSE	High	Master Protein	Q96JM3	Chromosome alignment-maintaining phosphoprotein 1 OS=Homo sapiens OX=9606 GN=CHAMP1 PE=1 SV=2	0	FALSE	99.356	31	27	50	27	812	89	8.44	114.81	27	0	0	11941.9	8954.6	2754.2	4595.4	16099.8	7708.1	15098.1	15138.6	5406.1	20812.9	17839.2	8751.5	12845.2	8655.8	2727.7	320.6	High	High	High	High	High	High	High	High	High	High	High	High	High	High	High
FALSE	High	Master Protein	Q9BZF1	Oxysterol-binding protein-related protein 8 OS=Homo sapiens OX=9606 GN=OSBPL8 PE=1 SV=3	0	FALSE	99.194	28	21	36	21	889	101.1	6.96	107.17	21	0	0	11153	5459.5	1873.6	7841	6263.7	3073	21898.6	5906.7	2176.5	39056.6	8030.4	3238.5	11869.8	5041.8	2008.4	401	High	High	High	High	High	High	High	High	High	High	High	High	High	High	High
FALSE	High	Master Protein	Q00796	Sorbitol dehydrogenase OS=Homo sapiens OX=9606 GN=SORD PE=1 SV=4	0	FALSE	99.12	54	18	48	18	357	38.3	7.97	138.18	18	0	0	14049.5	13071.9	8953.2	4441.1	10753.4	8100.2	12131.3	9669.4	6021	16124	11535.5	8041.7	14713.4	12422	9367.3	1090.4	High	High	High	High	High	High	High	High	High	High	High	High	High	High	High
FALSE	High	Master Protein	P31150	Rab GDP dissociation inhibitor alpha OS=Homo sapiens OX=9606 GN=GDI1 PE=1 SV=2	0	FALSE	99.111	42	20	58	8	447	50.6	5.14	171.37	20	0	0	3284.6	3016.3	850.7	921.9	2503.7	973.2	2851.9	2104.8	715.3	3892.8	2685.8	980.1	3704.7	2900.3	1275.7	322.7	High	High	High	High	High	High	High	High	High	High	High	High	High	High	High
FALSE	High	Master Protein	Q9H2G2	STE20-like serine/threonine-protein kinase OS=Homo sapiens OX=9606 GN=SLK PE=1 SV=1	0	FALSE	99.075	23	31	42	31	1235	142.6	5.15	110.84	31	0	0	20297.5	15603.2	2005.3	4804.4	11478.6	3813.9	15410.7	10110.4	2917.1	20363.2	11684.8	3969.9	23207.1	16010.2	2527.8	567.1	High	High	High	High	High	High	High	High	High	High	High	High	High	High	High
FALSE	High	Master Protein	P02042	Hemoglobin subunit delta OS=Homo sapiens OX=9606 GN=HBD PE=1 SV=2	0	FALSE	98.851	86	12	49	11	147	16	8.05	169.65	12	0	0	19487.1	17651.8	11609.4	4031.1	9764.1	6937.3	12098.4	9495.6	5206	18635.5	13191.6	8906.9	20879.8	18167.4	13370	895.2	High	High	High	High	High	High	High	High	High	High	High	High	High	High	High
FALSE	High	Master Protein	H0YDB2	Stromal interaction molecule 1 OS=Homo sapiens OX=9606 GN=STIM1 PE=1 SV=2	0	FALSE	98.842	38	24	41	23	716	80.9	6.71	136.74	24	0	1	9144.1	6888.3	2061.7	5186.1	12617.1	5053.4	18139.6	11805.3	3161.3	23660.1	15127.2	6015.6	9340.3	6150	2470.6	371.7	High	High	High	High	High	High	High	High	High	High	High	High	High	High	High
FALSE	High	Master Protein	Q92541	RNA polymerase-associated protein RTF1 homolog OS=Homo sapiens OX=9606 GN=RTF1 PE=1 SV=4	0	FALSE	98.828	38	26	43	26	710	80.3	8.15	124.17	26	0	0	17973.4	15313.5	3506.8	5029.1	14082.9	6242	17838.1	13623	4559	22759.6	16162.6	7357.5	19482.6	13972.3	3996.4	559.3	High	High	High	High	High	High	High	High	High	High	High	High	High	High	High
FALSE	High	Master Protein	P61247	40S ribosomal protein S3a OS=Homo sapiens OX=9606 GN=RPS3A PE=1 SV=2	0	FALSE	98.753	69	24	60	24	264	29.9	9.73	178.77	24	0	0	49488	25291.9	2754.5	7801	14859.4	7282.8	33935.2	15197.9	5618.6	41945.2	18571.5	7757.1	47990.3	24750.7	3531.2	934.5	High	High	High	High	High	High	High	High	High	High	High	High	High	High	High
FALSE	High	Master Protein	P55265	Double-stranded RNA-specific adenosine deaminase OS=Homo sapiens OX=9606 GN=ADAR PE=1 SV=4	0	FALSE	98.749	23	26	41	26	1226	136	8.65	123.09	26	0	0	14719	9185	2654.3	6470.5	12489.8	5484.5	19691.4	12005.7	4059.8	28666.4	18211.9	6344.8	15751.9	10126.5	2878.9	318.6	High	High	High	High	High	High	High	High	High	High	High	High	High	High	High
FALSE	High	Master Protein	P24534	Elongation factor 1-beta OS=Homo sapiens OX=9606 GN=EEF1B2 PE=1 SV=3	0	FALSE	98.702	58	15	80	11	225	24.7	4.67	242.69	15	0	0	44222.5	35830.6	8996.7	9523.8	28674.2	16507.2	31887.1	23344.1	10593	37686.6	23477.7	14785.7	39062.8	27245.9	9476.7	3304.1	High	High	High	High	High	High	High	High	High	High	High	High	High	High	High
FALSE	High	Master Protein	Q53H82	Endoribonuclease LACTB2 OS=Homo sapiens OX=9606 GN=LACTB2 PE=1 SV=2	0	FALSE	98.662	66	16	48	16	288	32.8	6.8	164.62	16	0	0	14738.5	13201.9	8581	5077.5	13982	11443.6	17374.9	14830.9	9558.3	22997.7	16740.4	12435.2	16125.9	13078.4	10133.3	1333.7	High	High	High	High	High	High	High	High	High	High	High	High	High	High	High
FALSE	High	Master Protein	Q9Y512	Sorting and assembly machinery component 50 homolog OS=Homo sapiens OX=9606 GN=SAMM50 PE=1 SV=3	0	FALSE	98.556	51	23	51	23	469	51.9	6.9	153.86	23	0	0	12710.4	10253.6	5915.7	5564.2	13575.8	16635.2	17894.8	13523.4	9594.5	36278.2	24219.7	21735.3	12178.3	8776.5	4210.8	78.1	High	High	High	High	High	High	High	High	High	High	High	High	High	High	High
FALSE	High	Master Protein	F5H5I6	G-rich sequence factor 1 OS=Homo sapiens OX=9606 GN=GRSF1 PE=1 SV=2	0	FALSE	98.446	39	18	52	18	424	47.9	5.64	157.28	18	0	0	16208.8	10919.6	3030	8462.5	22277.7	5651.6	33125.3	23305	3989.4	39157.2	28254.8	6810.4	15367.4	8985.7	3034.8	823.3	High	High	High	High	High	High	High	High	High	High	High	High	High	High	High
FALSE	High	Master Protein	H0YDU8	Serine/threonine-protein phosphatase (Fragment) OS=Homo sapiens OX=9606 GN=PPP5C PE=1 SV=1	0	FALSE	98.425	51	24	46	24	485	55.2	6.2	152.75	24	0	0	24832.2	23192.3	7052.4	5996.4	16843.9	9214.6	18085.7	15104.4	6884.3	24727	18639.8	9576.4	27009.3	22840.5	6381.4	1570.7	High	High	High	High	High	High	High	High	High	High	High	High	High	High	High
FALSE	High	Master Protein	Q9UIW2	Plexin-A1 OS=Homo sapiens OX=9606 GN=PLXNA1 PE=1 SV=3	0	FALSE	98.402	18	32	49	32	1896	210.9	6.92	123.28	32	0	0	12412	9948.6	3147.7	5944.6	13923.5	6143	19495.4	15448.7	4686.6	24856.5	16493.6	6848.5	12354.3	8365.8	3157.2	572.9	High	High	High	High	High	High	High	High	High	High	High	High	High	High	High
FALSE	High	Master Protein	A0A7P0TA16	Serine/threonine-protein kinase VRK1 OS=Homo sapiens OX=9606 GN=VRK1 PE=1 SV=1	0	FALSE	98.187	38	19	40	19	442	50	7.52	119.53	19	0	0	18060.1	6393.5	1906.5	8737.9	6595	3143.8	31374.7	6228.6	2078.3	48953.6	7539.4	3314.9	17124	6289.7	2114.1	164.5	High	High	High	High	High	High	High	High	High	High	High	High	High	High	High
FALSE	High	Master Protein	Q14739	Delta(14)-sterol reductase LBR OS=Homo sapiens OX=9606 GN=LBR PE=1 SV=2	0	FALSE	98.157	32	23	58	23	615	70.7	9.36	142.64	23	0	0	18756	13106.4	2372.8	7613.3	16724.4	6594.1	25494.5	16527.7	4334.1	56391.3	26788.8	6346.3	18386.4	13552.1	3197	561.8	High	High	High	High	High	High	High	High	High	High	High	High	High	High	High
FALSE	High	Master Protein	Q8IWZ3	Ankyrin repeat and KH domain-containing protein 1 OS=Homo sapiens OX=9606 GN=ANKHD1 PE=1 SV=1	0	FALSE	98.105	11	24	38	10	2542	269.3	5.73	110.55	24	0	0	3122.5	1788.4	475.3	1082.9	1772.1	1017.2	3118.1	1667.5	776.5	4197	2086.4	1206.5	3116.7	1742.3	543.3	0.9	High	High	High	High	High	High	High	High	High	High	High	High	High	High	High
FALSE	High	Master Protein	Q86X55	Histone-arginine methyltransferase CARM1 OS=Homo sapiens OX=9606 GN=CARM1 PE=1 SV=3	0	FALSE	98.046	29	19	46	19	608	65.8	6.73	150.47	19	0	0	20277.8	18550	6500.9	5157.4	14549.8	6520.9	16131.6	12579	4589.4	22211.9	16181	7032.4	21038.6	17167.9	7276.6	709.1	High	High	High	High	High	High	High	High	High	High	High	High	High	High	High
FALSE	High	Master Protein	P60891	Ribose-phosphate pyrophosphokinase 1 OS=Homo sapiens OX=9606 GN=PRPS1 PE=1 SV=2	0	FALSE	98.027	54	19	58	10	318	34.8	6.98	188.72	19	0	9	26985	24489.7	8909.8	8253	19319.5	9482.6	21686.4	17752.4	7568.3	33152	22201.1	10332.9	27768.3	22000.6	11317.5	2684.9	High	High	High	High	High	High	High	High	High	High	High	High	High	High	High
FALSE	High	Master Protein	P08237	ATP-dependent 6-phosphofructokinase, muscle type OS=Homo sapiens OX=9606 GN=PFKM PE=1 SV=2	0	FALSE	97.835	32	21	45	17	780	85.1	7.99	129.4	21	0	0	14084.3	11172.4	6085.3	3299.8	7718.9	4150.3	10141.3	7059.3	3072.1	13207.3	7767.3	3972.3	14333.2	10276.8	5668.1	492.9	High	High	High	High	High	High	High	High	High	High	High	High	High	High	High
FALSE	High	Master Protein	P06132	Uroporphyrinogen decarboxylase OS=Homo sapiens OX=9606 GN=UROD PE=1 SV=2	0	FALSE	97.814	45	14	52	14	367	40.8	6.14	181.69	14	0	0	23933.9	19234.7	12494.1	6208.5	14431.7	10534	17129.6	13480	8184	23392.9	17364.4	11698	23234.6	17156.1	13478.1	709.1	High	High	High	High	High	High	High	High	High	High	High	High	High	High	High
FALSE	High	Master Protein	P62993	Growth factor receptor-bound protein 2 OS=Homo sapiens OX=9606 GN=GRB2 PE=1 SV=1	0	FALSE	97.813	86	21	61	21	217	25.2	6.32	178.92	21	0	0	20741.7	20280	6097.1	6399.3	20386.3	9856.8	22775.2	18476.5	6685.6	27936.3	21938.7	9925.6	21025.8	17435.1	4191.4	663.3	High	High	High	High	High	High	High	High	High	High	High	High	High	High	High
FALSE	High	Master Protein	P33121	Long-chain-fatty-acid--CoA ligase 1 OS=Homo sapiens OX=9606 GN=ACSL1 PE=1 SV=1	0	FALSE	97.742	39	26	55	26	698	77.9	7.15	138.49	26	0	0	16180.5	12934.5	3921.2	11941.8	24701.4	6704.3	34647.1	21927.5	4622.1	46379.9	25937.4	7202.3	15950.9	10986.2	3983.3	721.2	High	High	High	High	High	High	High	High	High	High	High	High	High	High	High
FALSE	High	Master Protein	P49721	Proteasome subunit beta type-2 OS=Homo sapiens OX=9606 GN=PSMB2 PE=1 SV=1	0	FALSE	97.732	68	17	61	17	201	22.8	7.02	183.45	17	0	0	27474.5	25310.7	18646.5	8121.9	21053.5	18939.2	22309.2	18329.2	12468.6	30807.9	22432.3	19682.2	27937.3	22686.4	17287.6	2596.2	High	High	High	High	High	High	High	High	High	High	High	High	High	High	High
FALSE	High	Master Protein	Q9NYK5	39S ribosomal protein L39, mitochondrial OS=Homo sapiens OX=9606 GN=MRPL39 PE=1 SV=3	0	FALSE	97.678	59	18	42	18	338	38.7	7.65	124.64	18	0	0	12750.1	7087.6	1777.2	7024.1	11246.2	3275.2	28399.6	13521	2024.5	31853.3	15128.1	3512.3	12548.1	6618	1806.2	178	High	High	High	High	High	High	High	High	High	High	High	High	High	High	High
FALSE	High	Master Protein	P62633	CCHC-type zinc finger nucleic acid binding protein OS=Homo sapiens OX=9606 GN=CNBP PE=1 SV=1	0	FALSE	97.677	72	14	60	14	177	19.5	7.71	204.54	14	0	0	14276.9	12778.5	7510.8	6032.7	21006.6	16234.7	20923.7	18395.2	12055.4	26037.7	22380.8	14146.2	15044.4	12133.5	8659.5	1535.7	High	High	High	High	High	High	High	High	High	High	High	High	High	High	High
FALSE	High	Master Protein	Q16576	Histone-binding protein RBBP7 OS=Homo sapiens OX=9606 GN=RBBP7 PE=1 SV=1	0	FALSE	97.552	46	18	60	8	425	47.8	5.05	176.27	18	0	0	6359.8	5863	1918.1	1914.9	4799.5	2315.6	5169	4469.2	1870.3	6558.9	4954.1	2301.6	6759.3	5503.1	2613.1	1124.4	High	High	High	High	High	High	High	High	High	High	High	High	High	High	High
FALSE	High	Master Protein	O76003	Glutaredoxin-3 OS=Homo sapiens OX=9606 GN=GLRX3 PE=1 SV=2	0	FALSE	97.49	50	19	51	19	335	37.4	5.39	161.3	19	0	0	26953.7	23971.9	4777.6	5746.7	18350.5	7191.3	19889.7	15664.6	4954.3	26794.1	19343.7	7958.8	26490.6	20280.9	4325.9	797.5	High	High	High	High	High	High	High	High	High	High	High	High	High	High	High
FALSE	High	Master Protein	P06493	Cyclin-dependent kinase 1 OS=Homo sapiens OX=9606 GN=CDK1 PE=1 SV=3	0	FALSE	97.456	71	21	61	19	297	34.1	8.4	187.82	21	0	1	36575.9	17013.2	4960	11095.3	14805.3	6325.4	33839.3	13602.1	4720.5	44337.1	16867.4	7019.5	35699.6	14924.2	5593.5	1164.3	High	High	High	High	High	High	High	High	High	High	High	High	High	High	High
FALSE	High	Master Protein	P45954	Short/branched chain specific acyl-CoA dehydrogenase, mitochondrial OS=Homo sapiens OX=9606 GN=ACADSB PE=1 SV=1	0	FALSE	97.289	48	18	41	18	432	47.5	6.99	141.63	18	0	0	12741.9	8587.3	2756.8	5401.2	10697.3	4328.6	25317.3	14307.2	3704.7	29742.8	15094.8	5671.1	14248.4	8883.7	3051.7	250.7	High	High	High	High	High	High	High	High	High	High	High	High	High	High	High
FALSE	High	Master Protein	Q08752	Peptidyl-prolyl cis-trans isomerase D OS=Homo sapiens OX=9606 GN=PPID PE=1 SV=3	0	FALSE	97.132	68	24	50	22	370	40.7	7.21	148.65	24	0	0	25720	14614.4	2506.6	5352.5	11150.4	4168.4	17551.3	9837.8	3029.2	23791.5	12103.7	4482.6	25002.5	11474.3	2768	706.1	High	High	High	High	High	High	High	High	High	High	High	High	High	High	High
FALSE	High	Master Protein	A0A0A0MSZ4	NADPH:adrenodoxin oxidoreductase, mitochondrial OS=Homo sapiens OX=9606 GN=FDXR PE=1 SV=1	0	FALSE	96.95	52	25	48	25	522	57.3	9.11	139.35	25	0	0	20812.2	10446	3503.8	8415.3	9859.4	5218.6	38166.5	9821.3	3765.5	46810.9	11760.4	5778.8	23205.3	9338.9	4359.5	1534	High	High	High	High	High	High	High	High	High	High	High	High	High	High	High
FALSE	High	Master Protein	Q7L0Y3	tRNA methyltransferase 10 homolog C OS=Homo sapiens OX=9606 GN=TRMT10C PE=1 SV=2	0	FALSE	96.8	55	20	38	20	403	47.3	9.36	102.41	20	0	0	17904.6	10200.4	3604	7272.6	8728.8	5827.7	31299.8	9018.2	4116.3	37766.6	10609.9	6211.1	19966.1	8705.8	3882.4	1134.5	High	High	High	High	High	High	High	High	High	High	High	High	High	High	High
FALSE	High	Master Protein	P61026	Ras-related protein Rab-10 OS=Homo sapiens OX=9606 GN=RAB10 PE=1 SV=1	0	FALSE	96.798	86	20	66	15	200	22.5	8.38	197.23	20	0	4	18366.8	16784.3	8732.1	12248.6	32180.4	9650.7	39337.8	31402.8	6941.5	56476.9	34626	9747.6	19434.7	15333.1	9194.3	1264.3	High	High	High	High	High	High	High	High	High	High	High	High	High	High	High
FALSE	High	Master Protein	P08574	Cytochrome c1, heme protein, mitochondrial OS=Homo sapiens OX=9606 GN=CYC1 PE=1 SV=3	0	FALSE	96.682	41	13	75	13	325	35.4	9	277.99	13	0	0	12953.5	11050.1	4845.3	7935.6	21746.4	16704.3	25549.7	20136.5	11712.9	39923.5	29856.4	22633.4	13976.7	10409.4	5728	648	High	High	High	High	High	High	High	High	High	High	High	High	High	High	High
FALSE	High	Master Protein	Q86Y56	Dynein axonemal assembly factor 5 OS=Homo sapiens OX=9606 GN=DNAAF5 PE=1 SV=4	0	FALSE	96.608	33	22	40	22	855	93.5	6.42	135.7	22	0	0	16951.2	6925.3	2141.8	5187	7396.2	4126.9	14413.2	7108.2	3311.4	19510	8813.8	4572.1	16644.6	6065.2	2792.5	900.8	High	High	High	High	High	High	High	High	High	High	High	High	High	High	High
FALSE	High	Master Protein	Q9H078	Caseinolytic peptidase B protein homolog OS=Homo sapiens OX=9606 GN=CLPB PE=1 SV=1	0	FALSE	96.523	38	24	42	20	707	78.7	9.01	117.31	24	0	4	13385.5	9479.2	2156.3	7115.2	11022.4	4295.5	21617.2	10338.7	2943.2	37446	14003.4	4591.4	13933.3	8134.6	2461.4	641.6	High	High	High	High	High	High	High	High	High	High	High	High	High	High	High
FALSE	High	Master Protein	Q32MZ4	Leucine-rich repeat flightless-interacting protein 1 OS=Homo sapiens OX=9606 GN=LRRFIP1 PE=1 SV=2	0	FALSE	96.503	25	20	36	18	808	89.2	4.65	112.74	20	0	3	13946.2	12342	9083.3	4541.1	11702.7	10561.2	13087.1	11127.3	7772.8	17169.9	13955.3	10399.9	15019.5	11874.7	8431.2	1280.2	High	High	High	High	High	High	High	High	High	High	High	High	High	High	High
FALSE	High	Master Protein	Q99797	Mitochondrial intermediate peptidase OS=Homo sapiens OX=9606 GN=MIPEP PE=1 SV=2	0	FALSE	96.308	40	28	44	28	713	80.6	7.05	114.62	28	0	0	15042.9	11219	3266.8	6029.6	13853.2	4892.8	27475.8	18095.2	3866.1	31205.3	17701.7	5383.7	16457.7	10634.6	3603.1	533.8	High	High	High	High	High	High	High	High	High	High	High	High	High	High	High
FALSE	High	Master Protein	Q9P287	BRCA2 and CDKN1A-interacting protein OS=Homo sapiens OX=9606 GN=BCCIP PE=1 SV=1	0	FALSE	96.261	61	18	49	18	314	36	4.61	156.69	18	0	0	32450.8	30747.9	5210	6647.1	21149.2	7358.9	22526.3	17891.7	4795.8	28897.8	21642.6	8020.8	34020.7	26216.9	4379.1	995	High	High	High	High	High	High	High	High	High	High	High	High	High	High	High
FALSE	High	Master Protein	Q9UL25	Ras-related protein Rab-21 OS=Homo sapiens OX=9606 GN=RAB21 PE=1 SV=3	0	FALSE	96.243	72	17	60	17	225	24.3	7.94	175.03	17	0	0	14706.6	13190.4	7686	7706.6	21982.2	8599.4	24612.2	20556.7	6577.8	35483.4	26455.6	8075.4	14552.2	11895	7858.8	719.9	High	High	High	High	High	High	High	High	High	High	High	High	High	High	High
FALSE	High	Master Protein	Q5SWX8	Protein odr-4 homolog OS=Homo sapiens OX=9606 GN=ODR4 PE=1 SV=1	0	FALSE	95.95	50	20	40	20	454	51.1	5.92	119.91	20	0	0	12032	8906.6	3266.9	7512.8	14601.3	4916.1	23957.9	14081.5	3322.6	34824.2	19225.7	5241.2	12136.8	7987.5	3053.4	406.9	High	High	High	High	High	High	High	High	High	High	High	High	High	High	High
FALSE	High	Master Protein	Q9UFN0	Protein NipSnap homolog 3A OS=Homo sapiens OX=9606 GN=NIPSNAP3A PE=1 SV=2	0	FALSE	95.87	62	12	46	12	247	28.4	9.16	161.64	12	0	0	11393.1	9592.4	5535.9	5299.5	14893.3	13135.6	22456.8	19829.1	14249.3	26900.5	20756.2	17746.9	12732.2	10413	6991.1	268.2	High	High	High	High	High	High	High	High	High	High	High	High	High	High	High
FALSE	High	Master Protein	P50995	Annexin A11 OS=Homo sapiens OX=9606 GN=ANXA11 PE=1 SV=1	0	FALSE	95.809	37	20	46	20	505	54.4	7.65	150.79	20	0	0	22069.1	17133.3	2702.4	5259.2	13118.6	5909	16681.1	12852.9	4755.1	24510.8	16940.3	6332.7	23700	17307.8	2943.7	187.1	High	High	High	High	High	High	High	High	High	High	High	High	High	High	High
FALSE	High	Master Protein	Q8N3U4	Cohesin subunit SA-2 OS=Homo sapiens OX=9606 GN=STAG2 PE=1 SV=3	0	FALSE	95.691	19	25	47	18	1231	141.2	5.43	115.09	25	0	7	15013.9	14234.8	2771.8	5761.3	14880.3	5037	17280.8	15036	3686.2	25018.4	18667	5904.9	14137	11045.1	2508.9	425.7	High	High	High	High	High	High	High	High	High	High	High	High	High	High	High
FALSE	High	Master Protein	A0A1W2PNX8	Protein unc-45 homolog A OS=Homo sapiens OX=9606 GN=UNC45A PE=1 SV=1	0	FALSE	95.618	25	25	37	24	1084	118.3	6.71	91.73	25	0	1	18912	8869.3	1732.5	4665	7524.6	3374.7	14199.3	7110.7	2825.6	18391.1	9150.3	3592.5	18873.5	7684.3	1897.9	271.8	High	High	High	High	High	High	High	High	High	High	High	High	High	High	High
FALSE	High	Master Protein	P53992	Protein transport protein Sec24C OS=Homo sapiens OX=9606 GN=SEC24C PE=1 SV=3	0	FALSE	95.566	26	22	37	22	1094	118.2	7.06	124.9	22	0	0	17105.8	12320.7	2689.3	5619	11662.3	4576.4	16097.6	10871.8	3595.2	20500	13252	5320.8	17965.8	11761.1	2909.4	498.2	High	High	High	High	High	High	High	High	High	High	High	High	High	High	High
FALSE	High	Master Protein	Q96G46	tRNA-dihydrouridine(47) synthase [NAD(P)(+)]-like OS=Homo sapiens OX=9606 GN=DUS3L PE=1 SV=2	0	FALSE	95.511	41	22	46	22	650	72.5	8.05	156.16	22	0	0	18269.3	15047.7	3851	6189.8	16926.7	6334.8	19347.3	16128.9	4358	26173.9	19552.7	6708.8	20017.5	13710.1	3664.8	450.3	High	High	High	High	High	High	High	High	High	High	High	High	High	High	High
FALSE	High	Master Protein	A0A0G2JJD3	Alpha/beta hydrolase domain-containing protein 16A OS=Homo sapiens OX=9606 GN=ABHD16A PE=1 SV=1	0	FALSE	95.444	38	20	45	20	601	67.5	8.84	144.01	20	0	0	11957.3	9056.2	3053.9	6813.2	16122.4	4479.8	21816.8	15307.7	3527.6	31688.9	20932.5	4857.3	12500.7	8753.1	2576.1	249.1	High	High	High	High	High	High	High	High	High	High	High	High	High	High	High
FALSE	High	Master Protein	Q9Y5S1	Transient receptor potential cation channel subfamily V member 2 OS=Homo sapiens OX=9606 GN=TRPV2 PE=1 SV=1	0	FALSE	95.287	34	25	46	25	764	85.9	5.83	133.94	25	0	0	14361.5	11460.9	4223	8040.6	18407	10897.9	24622.8	20175.7	8890.1	32275.2	22986.7	13053.7	13654.3	9676.3	3966.3	577	High	High	High	High	High	High	High	High	High	High	High	High	High	High	High
FALSE	High	Master Protein	P30154	Serine/threonine-protein phosphatase 2A 65 kDa regulatory subunit A beta isoform OS=Homo sapiens OX=9606 GN=PPP2R1B PE=1 SV=3	0	FALSE	95.286	35	18	45	11	601	66.2	4.94	148.23	18	0	0	11767.6	6560.1	1349.5	3645.8	5309.3	2361.1	9194.1	4667.2	1728.8	11539.2	5733	2680.9	10444.9	5236.1	1893.3	751.6	High	High	High	High	High	High	High	High	High	High	High	High	High	High	High
FALSE	High	Master Protein	Q13948	Protein CASP OS=Homo sapiens OX=9606 GN=CUX1 PE=1 SV=2	0	FALSE	95.199	34	24	32	5	678	77.4	5.44	99.19	24	0	0	2178.6	1814.8	675.2	1329.5	3121.5	1341.5	3406	2886.5	1004.9	4565.8	3350.4	1354.2	2270.1	1736.5	679.6	195.6	High	High	High	High	High	High	High	High	High	High	High	High	High	High	High
FALSE	High	Master Protein	Q9Y5K5	Ubiquitin carboxyl-terminal hydrolase isozyme L5 OS=Homo sapiens OX=9606 GN=UCHL5 PE=1 SV=3	0	FALSE	95.188	67	18	41	2	329	37.6	5.33	128.5	18	0	20	23543.9	14246.9	2683.9	5924.1	11987.4	5444.4	17198.1	10719.2	4096.3	24478.6	14402.8	6018.6	23205.5	12193.6	2950.4	963.4	High	High	High	High	High	High	High	High	High	High	High	High	High	High	High
FALSE	High	Master Protein	Q07021	Complement component 1 Q subcomponent-binding protein, mitochondrial OS=Homo sapiens OX=9606 GN=C1QBP PE=1 SV=1	0	FALSE	95.105	32	8	38	8	282	31.3	4.84	124.22	8	0	0	7917.2	7654	3245.7	4477.1	11363.5	6900.9	18753.3	10814	5291.4	22880	15522.3	9043.3	8265.6	5922.3	2446.2	705.7	High	High	High	High	High	High	High	High	High	High	High	High	High	High	High
FALSE	High	Master Protein	Q92930	Ras-related protein Rab-8B OS=Homo sapiens OX=9606 GN=RAB8B PE=1 SV=2	0	FALSE	95.086	73	16	54	7	207	23.6	9.07	161.71	16	0	0	3088.9	2868.9	1558	1798.4	4521.7	1729.7	4998.7	4276.8	1342.1	7052.7	5343.2	1608.8	3377.1	2934.4	1654.5	259.2	High	High	High	High	High	High	High	High	High	High	High	High	High	High	High
FALSE	High	Master Protein	P05387	60S acidic ribosomal protein P2 OS=Homo sapiens OX=9606 GN=RPLP2 PE=1 SV=1	0	FALSE	94.822	94	11	42	10	115	11.7	4.54	146.74	11	0	1	15024.5	10875.8	8842.1	4406.2	12305.9	20954	13218.3	11904.9	17471.4	16124.7	12989	18810.5	13650.4	8659.8	6879.2	1113.4	High	High	High	High	High	High	High	High	High	High	High	High	High	High	High
[truncated: 5,530 more rows]
[truncated: 3 more columns]

## Sheet: Rep 2
Checked	Protein FDR Confidence: Combined	Master	Accession	Description	Exp. q-value: Combined	Contaminant	Sum PEP Score	Coverage [%]	# Peptides	# PSMs	# Unique Peptides	# AAs	MW [kDa]	calc. pI	Score Sequest HT: Sequest HT	# Peptides (by Search Engine): Sequest HT	# Protein Pathway Groups	# Razor Peptides	Abundance: F1: 126, Sample	Abundance: F1: 127N, Sample	Abundance: F1: 127C, Sample	Abundance: F1: 128N, Sample	Abundance: F1: 128C, Sample	Abundance: F1: 129N, Sample	Abundance: F1: 129C, Sample	Abundance: F1: 130N, Sample	Abundance: F1: 130C, Sample	Abundance: F1: 131N, Sample	Abundance: F1: 131C, Sample	Abundance: F1: 132N, Sample	Abundance: F1: 132C, Sample	Abundance: F1: 133N, Sample	Abundance: F1: 133C, Sample	Abundance: F1: 134N, Sample	Found in Sample: [S1] F1: 126, Sample	Found in Sample: [S3] F1: 127C, Sample	Found in Sample: [S2] F1: 127N, Sample	Found in Sample: [S5] F1: 128C, Sample	Found in Sample: [S4] F1: 128N, Sample	Found in Sample: [S7] F1: 129C, Sample	Found in Sample: [S6] F1: 129N, Sample	Found in Sample: [S9] F1: 130C, Sample	Found in Sample: [S8] F1: 130N, Sample	Found in Sample: [S11] F1: 131C, Sample	Found in Sample: [S10] F1: 131N, Sample	Found in Sample: [S13] F1: 132C, Sample	Found in Sample: [S12] F1: 132N, Sample	Found in Sample: [S15] F1: 133C, Sample	Found in Sample: [S14] F1: 133N, Sample
[truncated: 6,788 more rows]
[truncated: 3 more columns]

[truncated: 1 more sheets: Rep 3]
