# Supplementary material for: Improved in situ characterization of protein complex dynamics at scale with thermal proximity co-aggregation
Source: Nat Commun. 2023 Nov 24;14:7697. doi: 10.1038/s41467-023-43526-2 (PMC10673876; doi:10.1038/s41467-023-43526-2)
Supplement: Supplementary file 5 — Supplementary Data 2 [file 41467_2023_43526_MOESM5_ESM.xlsx]

## Sheet: Protein Pair
	Protein A	Protein B	No. of Publications
0	P40337	Q16665	79
1	O14920	Q9Y6K9	66
2	P22681	P62993	64
3	P42345	Q8N122	60
4	P05412	P45983	58
5	P49427	P62877	58
6	P29353	P62993	52
7	P25963	Q04206	51
8	Q12834	Q13257	51
9	Q13485	Q15796	50
10	P51668	P62877	49
11	O15111	Q9Y6K9	49
12	P06400	Q01094	48
13	P22681	P27986	48
14	P84022	Q13485	45
15	O15151	Q00987	44
16	P62877	Q13616	44
17	O60566	Q12834	44
18	O60563	P50750	43
19	P40337	Q13617	42
20	O15111	P25963	39
21	P62993	Q07889	39
22	P42345	Q6R327	39
23	P40337	Q15369	38
24	Q13158	Q14790	37
25	O14920	P25963	37
26	P98170	Q9NR28	36
27	P35222	Q9Y297	35
28	Q09472	Q16665	35
29	P06400	P11802	35
30	Q13309	Q13616	34
31	P22681	P46109	34
32	Q13547	Q96ST3	34
33	P61077	P62877	32
34	P51668	Q00987	32
35	P34932	Q9UNE7	31
36	Q13619	Q16531	31
37	P62805	Q09472	31
38	P51668	Q9UNE7	31
39	O15169	P49841	31
40	P63000	Q13153	30
41	P06730	Q13541	30
42	P19438	Q13546	30
43	P12956	P13010	30
44	P22681	Q96B97	30
45	P68431	Q09472	30
46	P06493	P14635	30
47	P51617	Q9Y4K3	30
48	O14920	O15111	29
49	P19838	Q04206	29
50	P51587	Q06609	29
51	Q12933	Q13490	29
52	P01112	P04049	29
53	Q15022	Q15910	28
54	O75530	Q15910	27
55	P49815	Q92574	27
56	P07900	Q9UNE7	27
57	Q09028	Q13547	27
58	Q13618	Q14145	27
59	Q14457	Q8NEB9	27
60	P06400	Q13547	26
61	P46527	Q13309	26
62	Q13546	Q14790	26
63	Q13616	Q9Y297	26
64	P14635	Q12834	26
65	P08047	Q13547	26
66	O43318	Q9NYJ8	26
67	P62913	Q00987	25
68	P42574	P98170	25
69	Q13616	Q86VP6	24
70	P42345	Q13541	24
71	P25054	P35222	24
72	O43318	Q9Y4K3	24
73	P04049	P63104	23
74	Q16531	Q92466	23
75	Q14653	Q92793	23
76	P16220	Q92793	23
77	Q07817	Q92934	23
78	P11802	P46527	23
79	P55211	P98170	23
80	P25963	Q9Y297	22
81	O43684	O60566	22
82	P22681	P46108	22
83	O43318	Q15750	22
84	P25963	Q9Y6K9	21
85	P24928	P50750	21
86	O94776	Q13547	21
87	P23443	P42345	21
88	P19438	Q15628	21
89	P12004	P39748	21
90	Q13546	Q9Y6K9	21
91	Q04206	Q09472	20
92	P11142	Q9UNE7	20
93	P30153	P67775	20
94	O15169	P35222	20
95	P61088	Q15819	20
96	Q04206	Q92793	19
97	P24864	P46527	19
98	P55072	Q9UKV5	19
99	P19838	P25963	19
100	Q13619	Q92466	19
101	Q9Y230	Q9Y265	19
102	P50613	P51946	19
103	P46531	Q06330	18
104	P42345	Q9BVC4	18
105	P14635	Q9UM11	18
106	Q92900	Q9HAU5	18
107	P07900	Q15185	18
108	P35222	Q9UJU2	18
109	P60953	Q13153	18
110	Q15291	Q9UBL3	18
111	O15379	Q9Y618	17
112	P46777	Q00987	17
113	O95999	Q9UDY8	17
114	Q13501	Q14145	17
115	Q13547	Q16576	17
116	Q9NYJ8	Q9Y4K3	17
117	P61964	Q9UBL3	17
118	O60341	Q13547	17
119	P40692	P54278	17
120	P84022	Q09472	17
121	P35222	P49841	17
122	P61964	Q15291	16
123	Q6UWZ7	Q96RL1	16
124	P29590	Q9UER7	16
125	P07900	P31948	16
126	P49459	Q9NS91	16
127	Q16531	Q9Y4B6	16
128	P24863	P49336	16
129	O94992	P50750	16
130	P62877	Q13617	16
131	P11802	P30281	16
132	Q12933	Q13546	16
133	Q13547	Q14839	16
134	Q13541	Q8N122	16
135	P20226	Q15542	16
136	P07900	Q16543	16
137	P19419	P28482	16
138	P61077	Q9UNE7	16
139	Q6R327	Q9BPZ7	15
140	P07900	Q16665	15
141	P62993	Q06124	15
142	P61326	Q9Y5S9	15
143	O15379	O75376	15
144	P12004	Q9Y253	15
145	P12931	Q05397	15
146	Q15554	Q9NYB0	15
147	O60934	Q92878	15
148	Q13158	Q13546	15
149	O60216	Q9UQE7	15
150	Q13330	Q13547	15
151	P13010	P78527	15
152	P19438	Q12933	15
153	P33993	P49736	15
154	O75496	Q9H211	15
155	P62877	Q13618	15
156	Q13535	Q8WXE1	15
157	P04049	P31946	15
158	P20226	P21675	15
159	P04049	P07900	15
160	O75446	Q13547	15
161	Q15369	Q93034	15
162	P04049	Q02750	15
163	P27540	Q16665	14
164	P49023	Q05397	14
165	O60566	Q13257	14
166	P22681	P43405	14
167	P04150	P07900	14
168	P43246	P52701	14
169	P15927	P27694	14
170	O75446	Q96ST3	14
171	Q12824	Q92922	14
172	Q13616	Q969H0	14
173	O95997	Q12834	14
174	P24864	Q969H0	14
175	P31749	P49841	14
176	P62877	Q13619	14
177	P19793	Q15788	14
178	P61024	Q13309	14
179	Q13616	Q92905	14
180	P55072	Q9BZV1	14
181	P15336	Q16539	14
182	P42345	Q9BPZ7	14
183	O95983	Q13547	14
184	P12004	Q9NS91	14
185	P06730	Q04637	14
186	P49736	Q14566	14
187	Q14457	Q9P2Y5	14
188	P61088	Q13404	14
189	P15336	P45983	14
190	P46109	Q13905	14
191	Q13616	Q9UKB1	14
192	P61077	Q00987	14
193	P55210	P98170	14
194	Q13485	Q15797	14
195	Q92905	Q9UBW8	14
196	Q01094	Q14186	13
197	P60604	Q9UKV5	13
198	P12004	P35251	13
199	P60842	Q04637	13
200	P55072	Q92890	13
201	Q14683	Q9UQE7	13
202	Q14653	Q9UHD2	13
203	P63146	Q9NS91	13
204	P67775	P78318	13
205	P68431	Q13111	13
206	P45973	Q13263	13
207	Q6P1J9	Q6PD62	13
208	P10599	Q9H3M7	13
209	P31749	P42345	13
210	P33991	P33993	13
211	Q6P1J9	Q8N7H5	13
212	Q13617	Q15369	13
213	P26358	Q96T88	13
214	P05412	P45984	13
215	O14727	P55211	13
216	P61088	Q9Y4K3	13
217	P30153	P63151	13
218	P62805	P68431	13
219	P00519	P22681	13
220	Q00987	Q93009	12
221	P27986	P62993	12
222	Q6P1J9	Q8WVC0	12
223	P10636	P49841	12
224	P42768	P60953	12
225	Q8IY92	Q96NY9	12
226	Q13098	Q9UNS2	12
227	P49137	Q16539	12
228	O75791	Q13094	12
229	O95997	Q9UM11	12
230	P61081	P62877	12
231	Q13257	Q9Y6D9	12
232	O14686	P61964	12
233	P49336	Q93074	12
234	P33991	P49736	12
235	P20226	Q12962	12
236	P61201	Q9UNS2	12
237	P61201	Q92905	12
238	P28482	Q02750	12
239	P05412	P15336	12
240	Q07812	Q07817	12
241	O43464	P98170	12
242	Q13620	Q16531	12
243	P12931	Q07666	12
244	O60934	Q14676	12
245	P55072	Q9UNN5	12
246	P46736	Q96RL1	12
247	P48059	Q13418	12
248	P08047	Q09472	12
249	Q15750	Q9NYJ8	12
250	Q16763	Q9NYG5	12
251	Q13619	Q92905	12
252	Q13619	Q86VP6	12
253	Q92905	Q9UNS2	12
254	O15111	Q99558	12
255	P62993	Q13094	12
256	P11274	P62993	12
257	Q13416	Q9UBD5	12
258	O14744	Q9BQA1	11
259	Q13490	Q9NR28	11
260	Q9Y4K3	Q9Y6K9	11
261	Q93034	Q9UBF6	11
262	Q7L5N1	Q9UBW8	11
263	Q8TAT6	Q92890	11
264	P62993	Q9UQC2	11
265	Q7L5N1	Q92905	11
266	P46934	P61077	11
267	P32121	Q00987	11
268	Q92844	Q9UHD2	11
269	P54727	Q01831	11
270	Q8N7H5	Q8WVC0	11
271	Q92922	Q969G3	11
272	O00268	P20226	11
273	P35998	P62191	11
274	Q9UKV8	Q9UPY3	11
275	P27694	P35244	11
276	Q92793	Q9Y6Q9	11
277	P20333	Q12933	11
278	P20339	Q15075	11
279	Q96EP0	Q9BYM8	11
280	P21860	P27986	11
281	P27694	P54132	11
282	P04049	P27348	11
283	P51617	Q9NWZ3	11
284	O60583	P50750	11
285	O75530	Q15022	11
286	Q06124	Q13480	11
287	O14757	P30307	11
288	Q16665	Q92793	11
289	O95630	Q92783	11
290	P25786	P25788	11
291	P61586	Q9BST9	11
292	O60216	Q14683	11
293	Q9NV56	Q9UBU8	11
294	O95999	Q9BXL7	11
295	Q99816	Q9UK41	11
296	P49336	Q15648	11
297	Q06124	Q9UQC2	11
298	P12931	P22681	11
299	P51531	Q92922	11
300	P06493	P20248	11
301	O76064	P61088	11
302	P06400	Q00987	11
303	O60216	Q8N3U4	11
304	P51617	Q9H0E2	11
305	P50613	P51948	11
306	Q92900	Q9BZI7	11
307	P68431	Q13112	11
308	Q01196	Q13951	11
309	O15047	Q9P0U4	11
310	P20248	P46527	11
311	P24928	P50613	11
312	P20248	Q12834	11
313	P10599	Q99683	11
314	P22681	Q9Y5K6	11
315	O95630	Q9Y3E7	11
316	P11802	Q16543	10
317	P45983	P45985	10
318	P27348	P56524	10
319	O76071	Q96T76	10
320	P54132	Q13472	10
321	P62993	Q07666	10
322	Q92905	Q9BT78	10
323	P12004	P52701	10
324	Q13616	Q96GG9	10
325	O43521	Q07817	10
326	Q05513	Q13501	10
327	P42345	P62942	10
328	Q13438	Q9UBV2	10
329	P57740	Q8WUM0	10
330	O60885	P50750	10
331	P33993	Q14566	10
332	P16104	Q14676	10
333	Q14457	Q92622	10
334	Q12933	Q15628	10
335	P12956	P78527	10
336	Q8TAQ2	Q969G3	10
337	P46531	Q969H0	10
338	O60216	Q8WVM7	10
339	P55884	Q14152	10
340	P15927	P35244	10
341	P20226	P52655	10
342	P00519	P46109	10
343	Q13131	Q9Y478	10
344	P25787	P25789	10
345	Q04206	Q13547	10
346	P26368	Q01081	10
347	Q15796	Q9HAU4	10
348	P52948	P78406	10
349	O60563	O94992	10
350	O75832	P43686	10
351	P27986	Q9Y4H2	10
352	P27986	P42336	10
353	P23511	P25208	10
354	P33991	Q14566	10
355	P06493	P61024	10
356	P63104	Q92934	10
357	P62191	Q13200	10
358	O95433	P07900	10
359	P30281	Q00534	10
360	Q7L5N1	Q9UNS2	10
361	Q8WUM4	Q99816	10
362	P67775	Q13362	10
363	Q13501	Q9Y4K3	10
364	P31946	P49815	10
365	Q13404	Q9Y4K3	10
366	Q8IY92	Q92889	10
367	O15047	Q15291	10
368	P62136	Q12972	10
369	Q12933	Q99558	10
370	P62993	Q13480	10
371	P25786	P25787	10
372	P46100	Q9UER7	10
373	Q13098	Q92905	10
374	Q13155	Q15046	10
375	Q9UBE0	Q9UBT2	10
376	Q13547	Q9UBB5	10
377	P26358	Q13547	10
378	P62258	P63104	10
379	P50750	Q03111	10
380	O14964	Q92783	10
381	P61201	Q13098	10
382	P40337	P62877	10
383	O43913	Q13416	10
384	O00267	P24928	10
385	P12004	P28340	10
386	P49336	Q9UHV7	10
387	P22681	P29353	10
388	Q13619	Q9Y4B6	10
389	O14763	Q14790	10
390	P61077	Q99496	10
391	O15344	P78318	10
392	P33992	P49736	9
393	Q8WVM7	Q9UQE7	9
394	P06400	P24864	9
395	Q15369	Q16665	9
396	O60244	P49336	9
397	P07900	Q13451	9
398	P35222	Q9UKB1	9
399	O94776	Q09028	9
400	P04049	P15056	9
401	P60953	Q07912	9
402	Q16665	Q9GZT9	9
403	P60520	Q13501	9
404	P30154	P67775	9
405	Q9H6T3	Q9NWS0	9
406	P46736	Q6UWZ7	9
407	P55072	Q9BZE9	9
408	P28749	Q16254	9
409	P42224	P52630	9
410	O14818	P25786	9
411	P43686	P62195	9
412	P22415	Q15853	9
413	P51668	Q05086	9
414	P43686	P62191	9
415	P15056	Q02750	9
416	Q12834	Q9UJX3	9
417	Q92830	Q9Y4A5	9
418	P07992	Q92889	9
419	P60510	Q9NY27	9
420	P10636	Q9UNE7	9
421	P05412	Q09472	9
422	P25787	P25788	9
423	Q9BZI7	Q9HAU5	9
424	P31749	Q6R327	9
425	O95163	Q9H9T3	9
426	Q09472	Q9Y6Q9	9
427	P52298	Q09161	9
428	Q12834	Q13042	9
429	P31749	Q00987	9
430	O14964	Q99816	9
431	P62310	Q9Y333	9
432	P61201	Q7L5N1	9
433	P51668	Q13490	9
434	Q9BTT4	Q9NVC6	9
435	P11441	P46379	9
436	P46736	Q9NXR7	9
437	O00161	Q12846	9
438	O00487	P51665	9
439	P68431	P83916	9
440	P16333	P22681	9
441	P35998	Q16401	9
442	Q14790	Q92851	9
443	P25205	P33992	9
444	P31749	Q92934	9
445	P07900	Q02790	9
446	O14818	P25787	9
447	P36873	Q12972	9
448	Q13191	Q96B97	9
449	Q6PD62	Q8WVC0	9
450	P55072	Q96CS3	9
451	Q99627	Q9UNS2	9
452	O43734	Q9Y4K3	9
453	P21580	Q9Y4K3	9
454	Q9BZI7	Q9Y5S9	9
455	P45973	P68431	9
456	O94782	Q8TAF3	9
457	P51610	Q92560	9
458	Q6PD62	Q8N7H5	9
459	O00220	Q14790	9
460	P04049	Q04917	9
461	O14920	O43318	9
462	Q13868	Q9NQT5	9
463	Q12933	Q92844	9
464	P55072	Q8TAT6	9
465	P00519	P62993	9
466	P61964	Q9P0U4	9
467	Q7L5N1	Q9BT78	9
468	Q9BUL8	Q9Y6E0	9
469	P07900	P53041	9
470	O43684	Q12834	9
471	P30281	P46527	9
472	P12004	Q15054	9
473	P12004	P26358	9
474	O15047	P61964	9
475	O43791	Q13618	9
476	P54725	P55036	9
477	P20936	Q99704	9
478	P46940	P60953	9
479	P68431	Q09028	9
480	P68431	Q9NVP2	9
481	P35221	P35222	9
482	O43929	Q13416	9
483	Q96EP0	Q9Y6K9	9
484	P09874	P13010	9
485	P50750	Q9UHB7	9
486	O75182	Q13547	9
487	P04908	Q09472	8
488	P51668	P98170	8
489	Q96G25	Q9BTT4	8
490	P12004	Q9H211	8
491	P04792	P49137	8
492	Q04206	Q15653	8
493	P34932	Q16665	8
494	Q08999	Q16254	8
495	P25205	P33993	8
496	O15371	Q14152	8
497	P29353	Q07889	8
498	P27540	P35869	8
499	O95630	P62993	8
500	P42224	Q09472	8
501	P35249	P40937	8
502	O15169	P25054	8
503	O95347	Q15003	8
504	Q96H20	Q9BRG1	8
505	Q13098	Q99627	8
506	P27986	P29353	8
507	Q9BTT4	Q9P086	8
508	O14733	P45983	8
509	P01116	P04049	8
510	P62191	P62195	8
511	Q92466	Q92905	8
512	P30153	P62714	8
513	P29590	Q00987	8
514	P25787	P28070	8
515	Q13620	Q92905	8
516	P45973	Q13111	8
517	P13010	Q14191	8
518	P23443	Q8N122	8
519	P04049	P62258	8
520	O95983	Q8WXI9	8
521	P45985	Q13233	8
522	Q15631	Q99598	8
523	P49336	Q9NVC6	8
524	O00506	Q9BUL8	8
525	P49336	Q9BTT4	8
526	Q9UHA4	Q9Y2Q5	8
527	Q8N3U4	Q9UQE7	8
528	O14497	Q969G3	8
529	P41743	Q13501	8
530	A0JLT2	Q9BTT4	8
531	Q9BTT4	Q9NPJ6	8
532	P25786	P49721	8
533	O94776	O95983	8
534	P07900	Q00613	8
535	O95347	Q9NTJ3	8
536	P35222	Q9NSA3	8
537	P35249	P35250	8
538	P62993	Q13191	8
539	P12004	Q13111	8
540	P42773	Q00534	8
541	O00487	Q99460	8
542	P46531	Q92585	8
543	Q14457	Q9C0C7	8
544	O94776	Q14839	8
545	P11717	Q9NZ52	8
546	O60934	P16104	8
547	P61201	Q9UBW8	8
548	O43741	Q13131	8
549	P46527	Q92905	8
550	Q04206	Q8N668	8
551	O14964	O75886	8
552	Q99627	Q9UBW8	8
553	P51531	Q12824	8
554	P25786	P25789	8
555	Q15291	Q9P0U4	8
556	P60953	Q07960	8
557	P30153	Q13362	8
558	Q9BYM8	Q9Y6K9	8
559	P68431	Q92793	8
560	Q08945	Q9Y5B9	8
561	Q12824	Q969G3	8
562	Q8N122	Q9BVC4	8
563	Q16665	Q9NWT6	8
564	Q9NQT4	Q9NQT5	8
565	Q13619	Q7L5N1	8
566	Q12824	Q8TAQ2	8
567	Q92922	Q96GM5	8
568	Q9UKV8	Q9UPQ9	8
569	P35998	P62195	8
570	P78560	Q9HB75	8
571	P06730	Q13542	8
572	P30153	Q14738	8
573	O43318	Q8N5C8	8
574	Q96S44	Q9Y3C4	8
575	Q13043	Q9NS23	8
576	O14965	Q9ULW0	8
577	O14777	Q9BZD4	8
578	A0JLT2	Q15648	8
579	Q8NDV7	Q9UKV8	8
580	Q9P0U4	Q9UBL3	8
581	P49336	Q13503	8
582	P48444	P53618	8
583	P84022	Q9HAU4	8
584	Q9BT78	Q9UBW8	8
585	P53618	Q9Y678	8
586	O43683	Q8NG31	8
587	Q15831	Q7RTN6	8
588	O43502	O43542	8
589	P27448	P63104	8
590	P00519	P46108	8
591	P36873	Q13625	8
592	Q14185	Q92556	8
593	P20248	Q13309	8
594	P07992	Q8IY92	8
595	O95405	Q15796	8
596	P49336	Q96RN5	8
597	P20226	Q15544	8
598	Q13769	Q96FV9	8
599	Q7L5N1	Q99627	8
600	Q9UBU8	Q9Y605	8
601	P17980	P62195	8
602	P46736	Q15018	8
603	P06400	Q00534	8
604	P51531	Q8TAQ2	8
605	P42224	Q92793	8
606	P61964	P68431	8
607	Q96RL1	Q9NXR7	8
608	Q13769	Q8NI27	8
609	Q15011	Q9UKV5	8
610	P62195	Q99460	8
611	Q15788	Q92793	8
612	P11802	P42773	8
613	P19174	P22681	8
614	Q99459	Q9UMS4	8
615	Q12834	Q9UJX6	8
616	P62993	Q05193	8
617	P29083	P29084	8
618	Q93009	Q96T88	8
619	Q86VN1	Q9BRG1	8
620	O14818	P25788	8
621	O75821	P55884	8
622	P35998	Q13200	8
623	P62993	Q07912	8
624	O00170	P35869	8
625	O43765	P46379	8
626	P49321	P68431	8
627	Q92905	Q9H9Q2	8
628	Q13042	Q8NHZ8	8
629	Q8TAQ2	Q92922	8
630	P46108	Q14185	8
631	P18887	P49916	8
632	P35998	P43686	8
633	Q15003	Q9BPX3	8
634	P38919	Q9Y5S9	8
635	O60716	Q86T24	8
636	Q8NEB9	Q9P2Y5	8
637	P16220	Q09472	8
638	P55211	Q13490	8
639	P36873	P41236	8
640	P84022	Q92793	8
641	Q9NPD3	Q9NQT5	8
642	Q13547	Q9BTC8	8
643	Q9UBW8	Q9UNS2	8
644	Q8WUM4	Q96B97	8
645	P24534	P26641	8
646	P68431	Q9Y294	8
647	P20936	Q07666	7
648	Q93074	Q9BWU1	7
649	P02545	P50402	7
650	Q9BT78	Q9UNS2	7
651	Q13616	Q9NRD1	7
652	P61088	Q9UNE7	7
653	O60671	O60921	7
654	Q96K76	Q9UKB1	7
655	Q13616	Q9UKT5	7
656	P55884	Q13347	7
657	P46108	Q13905	7
658	P23193	P24928	7
659	P05556	P08648	7
660	P36897	P37173	7
661	Q13163	Q99759	7
662	P62877	Q93034	7
663	P19784	P68400	7
664	P23246	Q15233	7
665	P12004	P24522	7
666	Q13158	Q15628	7
667	P61006	Q96CV9	7
668	O60907	O75376	7
669	P27361	Q02750	7
670	O75934	Q99459	7
671	P61081	Q96GG9	7
672	P06400	P06493	7
673	P25786	P28066	7
674	P30291	Q9UKB1	7
675	P06493	P33552	7
676	P56524	P62258	7
677	O15234	P38919	7
678	Q96B26	Q9NQT4	7
679	P09874	P18887	7
680	O00311	P49736	7
681	Q16531	Q92905	7
682	P06400	P20248	7
683	Q9NPD8	Q9NW38	7
684	P04049	P61981	7
685	O00487	P55036	7
686	O75436	Q96QK1	7
687	O95163	Q6IA86	7
688	Q8IXJ9	Q92560	7
689	A0JLT2	Q9NVC6	7
690	P06746	P18887	7
691	Q9BTT4	Q9H944	7
692	Q15021	Q9BPX3	7
693	P61586	Q07960	7
694	P20585	P43246	7
695	Q09028	Q13330	7
696	P51617	Q9Y6K9	7
697	Q6UWE0	Q99816	7
698	P06400	Q16254	7
699	Q13619	Q9UNS2	7
700	P67775	Q15172	7
701	O15379	P25490	7
702	Q03111	Q9UHB7	7
703	P61077	Q99728	7
704	Q12834	Q9UJX2	7
705	P20618	Q99436	7
706	Q8IUQ4	Q9HB71	7
707	O96013	P60953	7
708	O14497	Q92922	7
709	P40763	Q09472	7
710	P36897	Q15796	7
711	P07948	P22681	7
712	P27986	Q13480	7
713	O60921	Q99638	7
714	O60264	Q9NRL2	7
715	Q09472	Q14653	7
716	Q00987	Q9UER7	7
717	Q15024	Q9NPD3	7
718	Q99496	Q9BYE7	7
719	P21580	Q15025	7
720	Q53EZ4	Q99816	7
721	P61081	Q8TBC4	7
722	P62877	Q14145	7
723	P38919	Q9BZI7	7
724	Q13547	Q9UK53	7
725	Q14566	Q9BTE3	7
726	P33176	Q07866	7
727	P30305	Q9UKB1	7
728	P08047	Q04206	7
729	P49427	Q9Y297	7
730	P25787	P28074	7
731	O14818	P25789	7
732	Q9BTT4	Q9BUE0	7
733	O14920	P19438	7
734	P04150	Q15788	7
735	Q9H081	Q9H410	7
736	O00487	Q9UNM6	7
737	Q16531	Q9BW61	7
738	P15498	P22681	7
739	O15047	Q9UBL3	7
740	P62191	Q16401	7
741	P16333	Q13153	7
742	Q13098	Q9BT78	7
743	P17980	P35998	7
744	Q6P1J9	Q9GZS3	7
745	P35606	P53618	7
746	P49336	Q9Y2X0	7
747	Q9NQT4	Q9Y3B2	7
748	P35998	P55036	7
749	O00273	O76075	7
750	O95999	Q9Y6K9	7
751	P28072	Q99436	7
752	P11940	Q9BPZ3	7
753	O76071	Q9Y3D0	7
754	P27986	Q9UQC2	7
755	Q07817	Q14457	7
756	Q9NR09	Q9NR28	7
757	P14923	P35221	7
758	P62805	Q9Y294	7
759	P49755	Q15363	7
760	Q8NFD5	Q92922	7
761	Q16539	Q16644	7
762	O95347	Q9BPX3	7
763	Q13868	Q9NPD3	7
764	O75821	Q14152	7
765	P24928	P35269	7
766	P57740	Q9BW27	7
767	O14929	P68431	7
768	P51531	Q969G3	7
769	P16104	Q12888	7
770	P60228	Q14152	7
771	Q53EL6	Q9Y297	7
772	O00487	P48556	7
773	Q8N122	Q96B36	7
774	P30154	P63151	7
775	Q13618	Q96GG9	7
776	O00487	O43242	7
777	P33992	P33993	7
778	A0JLT2	Q9NPJ6	7
779	O75528	Q96ES7	7
780	P61088	Q96FW1	7
781	Q15014	Q9NV56	7
782	O14763	Q13158	7
783	Q93074	Q9BTT4	7
784	P06493	P16401	7
785	O00487	Q16186	7
786	Q12933	Q99683	7
787	Q06265	Q13868	7
788	P45973	Q13185	7
789	P25963	P55072	7
790	P41743	Q9BYG5	7
791	P62829	Q00987	7
792	P12931	P40763	7
793	P63151	P67775	7
794	Q9UBZ9	Q9Y253	7
795	P62195	P62333	7
796	O75446	Q16576	7
797	P84022	Q15796	7
798	P07900	Q9Y2Z0	7
799	P37198	Q9UBU9	7
800	O96017	P30307	7
801	Q8IU60	Q9NPI6	7
802	P17980	P43686	7
803	P28074	Q99436	7
804	P20226	Q00403	7
805	O96019	P51531	7
806	O14579	P53621	7
807	O60563	O60885	7
808	Q13616	Q9UKT8	7
809	P60510	Q6IN85	7
810	Q96AY2	Q96NY9	7
811	P62993	Q05397	7
812	Q92905	Q99627	7
813	Q00653	Q9Y297	7
814	O95347	Q15021	7
815	O95229	Q9H081	7
816	Q06323	Q9UL46	7
817	P25205	P49736	7
818	P11940	Q9H074	7
819	P55036	Q13200	7
820	P20339	Q15276	7
821	O00487	Q15008	7
822	P49354	P49356	7
823	Q15648	Q93074	7
824	P40692	Q9UQ84	7
825	Q96EP0	Q9H0F6	7
826	P42345	Q96B36	7
827	P17980	P62191	7
828	O75150	Q5VTR2	7
829	P18887	Q96T60	7
830	P11021	Q9UBS4	7
831	O95817	P11142	7
832	P25787	P49721	7
833	A0JLT2	Q9NX70	7
834	Q7L5N1	Q92466	7
835	P46777	P62913	7
836	P46934	P51668	7
837	P29353	Q92835	7
838	Q15633	Q9UPY3	7
839	Q13485	Q9UPN9	7
840	P25789	Q99436	7
841	Q8IUC6	Q9Y4K3	7
842	P54198	Q9Y294	7
843	Q99683	Q9UER7	7
844	P51946	P51948	7
845	Q15528	Q9BTT4	7
846	Q09472	Q13485	7
847	O94776	Q16576	7
848	P19838	Q9Y297	7
849	O60671	Q99638	7
850	P17980	P62333	7
851	Q8NI27	Q96FV9	7
852	P43487	Q14974	7
853	O00233	P62333	7
854	O14686	Q15291	7
855	P07900	P08238	7
856	Q13153	Q14155	7
857	P35606	P53621	7
858	P25963	Q9UKB1	7
859	Q8NEZ2	Q99816	7
860	P61201	Q99627	7
861	Q9BXW9	Q9NVI1	7
862	Q13309	Q9UM11	7
863	P05412	Q92793	7
864	Q15633	Q9UKV8	7
865	Q96AX1	Q9P253	7
866	Q14457	Q99570	7
867	P51531	Q96GM5	7
868	P68431	Q9UPP1	7
869	P60953	Q13177	7
870	O43913	Q9UBD5	7
871	O14497	P51531	7
872	P49815	P63104	7
873	Q06587	Q99496	7
874	P25787	Q99436	7
875	Q96IY1	Q9H081	7
876	Q13620	Q9UNS2	7
877	Q8NI27	Q96J01	6
878	P46527	Q00535	6
879	Q99627	Q9BT78	6
880	P22681	P27348	6
881	P33993	Q9BTE3	6
882	O60216	Q9NTI5	6
883	P25787	P28072	6
884	O43521	Q92843	6
885	O43516	P42768	6
886	Q86SE9	Q99496	6
887	P31153	Q9NZL9	6
888	O75376	Q9BZK7	6
889	Q16186	Q99460	6
890	Q53EZ4	Q8WUM4	6
891	P01137	P37173	6
892	Q8N7H5	Q9GZS3	6
893	P51159	Q96C24	6
894	P25786	P28074	6
895	Q9P0U4	Q9UPS6	6
896	P25787	P49720	6
897	O00487	P35998	6
898	P36873	Q96SB3	6
899	Q13185	Q13263	6
900	Q15018	Q9NXR7	6
901	Q09028	Q96ST3	6
902	Q15648	Q9BTT4	6
903	P35658	Q9UBU9	6
904	O60832	Q96HR8	6
905	Q92830	Q9UPT9	6
906	P43686	P51665	6
907	O75477	O94905	6
908	Q13309	Q9H211	6
909	A0JLT2	Q96G25	6
910	Q9C026	Q9Y297	6
911	O14777	Q9HBM1	6
912	P62195	Q16186	6
913	P49792	Q14974	6
914	Q15796	Q9UPN9	6
915	Q15648	Q9UHV7	6
916	P04075	P09972	6
917	P51668	Q7Z6Z7	6
918	P62191	Q99460	6
919	Q93009	Q99496	6
920	P56524	P61981	6
921	P25787	P28066	6
922	P51665	Q15008	6
923	Q13868	Q15024	6
924	Q15797	Q9HAU4	6
925	P07910	P09651	6
926	O15234	P61326	6
927	P57740	Q12769	6
928	P62195	Q13200	6
929	Q8IZD4	Q96F86	6
930	Q01780	Q9NPD3	6
931	O00268	Q12962	6
932	P23511	Q13952	6
933	O43513	Q9BTT4	6
934	Q16543	Q9Y6K9	6
935	O60341	Q13363	6
936	O14744	P54105	6
937	Q93074	Q9NPJ6	6
938	Q9NPF5	Q9Y265	6
939	Q13045	Q32MZ4	6
940	P84022	Q9UPN9	6
941	O15344	P51668	6
942	Q9BTT4	Q9Y2X0	6
943	O00487	P62195	6
944	P62877	Q13620	6
945	P04049	P31947	6
946	Q13619	Q8NHY2	6
947	O15530	P31749	6
948	Q02447	Q13547	6
949	P26641	P29692	6
950	P17987	P78371	6
951	P49915	Q93009	6
952	O43683	Q12834	6
953	P15336	P45984	6
954	Q09472	Q86X55	6
955	Q13547	Q8WXI9	6
956	P61077	Q9HAU4	6
957	O43303	Q8IW35	6
958	O96019	Q9Y230	6
959	Q12874	Q15459	6
960	O15111	Q04206	6
961	P51665	P62191	6
962	O60244	Q15648	6
963	P20248	P61024	6
964	P28482	P51812	6
965	P19174	Q07666	6
966	O75791	O95630	6
967	P61006	Q96C24	6
968	P21580	Q9Y6K9	6
969	Q969G3	Q96GM5	6
970	O75340	Q9UBV8	6
971	Q13158	Q92851	6
972	P42226	Q15788	6
973	Q9NPD3	Q9Y3B2	6
974	O96019	Q9Y265	6
975	O15344	P61077	6
976	Q12933	Q9Y4K3	6
977	O00418	Q9UKB1	6
978	P55039	Q9H446	6
979	P62136	Q13625	6
980	Q13617	Q92905	6
981	P27986	P42338	6
982	P15498	P62993	6
983	P08047	Q02447	6
984	P60953	Q9BYG5	6
985	Q6UWZ7	Q9NXR7	6
986	O75461	Q14188	6
987	P25963	Q13616	6
988	P30305	P31946	6
989	P07992	P23025	6
990	P04049	P36507	6
991	Q8WYQ5	Q9NRR4	6
992	Q8NBZ0	Q9H9F9	6
993	Q7L5N1	Q9H9Q2	6
994	P09874	P42574	6
995	O00231	O00487	6
996	P51668	Q15386	6
997	P46934	P60484	6
998	Q53EL6	Q9UKB1	6
999	P50750	Q4G0J3	6
1000	O00232	O00487	6
1001	P62877	Q92466	6
1002	O60341	O75362	6
1003	P40692	P54132	6
1004	Q15024	Q9Y3B2	6
1005	P42566	Q9Y6I3	6
1006	P49720	P49721	6
1007	P62136	Q96SB3	6
1008	O95155	P55072	6
1009	Q15003	Q9NTJ3	6
1010	O43815	P30153	6
1011	O00716	P06400	6
1012	Q9H0E9	Q9UBU8	6
1013	P52292	Q14974	6
1014	P06400	Q09028	6
1015	Q13616	Q8N3Y1	6
1016	P12004	P27694	6
1017	Q9BUE0	Q9H944	6
1018	Q29RF7	Q9UQE7	6
1019	P12004	Q9H040	6
1020	Q14203	Q14204	6
1021	O60244	Q9BTT4	6
1022	P30153	Q13033	6
1023	O75832	P62191	6
1024	P30305	P63104	6
1025	O14920	Q12933	6
1026	P09651	P31942	6
1027	O60341	P68431	6
1028	P42574	P55211	6
1029	P36897	Q9HAU4	6
1030	P61088	Q12933	6
1031	P10809	P61604	6
1032	P12931	P27986	6
1033	P27694	Q14191	6
1034	Q12834	Q9H1A4	6
1035	P26358	Q93009	6
1036	P49720	Q99436	6
1037	P20226	Q15545	6
1038	O43683	O43684	6
1039	O00161	Q13277	6
1040	P10636	P17612	6
1041	O43172	O43447	6
1042	P08047	P84022	6
1043	Q06330	Q92585	6
1044	Q02241	Q9H0H5	6
1045	P26368	Q9UHX1	6
1046	Q14186	Q16254	6
1047	P34932	P37840	6
1048	Q96T76	Q9Y3D0	6
1049	Q01780	Q13868	6
1050	Q15796	Q92793	6
1051	Q13616	Q5XUX0	6
1052	O43290	Q9BZL1	6
1053	O43521	Q07812	6
1054	Q9UK45	Q9Y4Z0	6
1055	P61077	P98170	6
1056	P62253	Q9UKV5	6
1057	P43034	Q14204	6
1058	O60341	Q9P0W2	6
1059	P12956	Q14191	6
1060	Q15648	Q9NX70	6
1061	P28482	Q15418	6
1062	O75821	Q99613	6
1063	P20618	P28074	6
1064	P48556	P62191	6
1065	A0JLT2	Q9BUE0	6
1066	P35998	P62333	6
1067	Q15648	Q9Y2X0	6
1068	Q13472	Q9H9A7	6
1069	Q13618	Q86VP6	6
1070	O60238	Q12983	6
1071	O00257	Q13363	6
1072	O00220	Q13158	6
1073	P42575	P78560	6
1074	O00487	P62333	6
1075	Q13418	Q15404	6
1076	P30305	Q9Y297	6
1077	O00459	P22681	6
1078	Q16531	Q8NHY2	6
1079	A0JLT2	Q6P2C8	6
1080	Q7Z434	Q9UHD2	6
1081	O14757	Q13535	6
1082	P52948	P57740	6
1083	Q9BPX3	Q9NTJ3	6
1084	O95997	Q14674	6
1085	P09874	P12956	6
1086	O95816	P11142	6
1087	Q13620	Q7L5N1	6
1088	Q7Z5K2	Q9UQE7	6
1089	P61964	Q14686	6
1090	O15151	P48729	6
1091	P61201	Q13619	6
1092	P28749	Q01094	6
1093	P61201	Q9BT78	6
1094	P20618	P49720	6
1095	Q04206	Q04864	6
1096	P38919	P61326	6
1097	Q9NTI5	Q9UQE7	6
1098	P25205	Q14566	6
1099	P19793	Q14686	6
1100	O14777	Q8NBT2	6
1101	O75643	Q6P2Q9	6
1102	Q16531	Q9UNS2	6
1103	Q9BUE0	Q9NX70	6
1104	Q86VN1	Q96H20	6
1105	P14625	Q13438	6
1106	Q13098	Q7L5N1	6
1107	Q13616	Q9Y3I1	6
1108	Q96CV9	Q9UHD2	6
1109	O00487	P62191	6
1110	O15111	O43318	6
1111	P16104	P78527	6
1112	Q13617	Q86VP6	6
1113	A0JLT2	Q93074	6
1114	Q03468	Q13216	6
1115	P49815	Q15382	6
1116	Q06265	Q9NPD3	6
1117	P15498	Q13094	6
1118	Q13618	Q53G59	6
1119	P57081	Q9UBP6	6
1120	P45973	Q13112	6
1121	Q96AX1	Q9H269	6
1122	P35998	P48556	6
1123	O15144	O15145	6
1124	Q8WUM4	Q9H444	6
1125	O75362	Q13363	6
1126	P14868	Q13155	6
1127	P24928	Q8N7H5	6
1128	P62877	Q13309	6
1129	Q5VZM2	Q9HB90	6
1130	Q96CS3	Q9UKV5	6
1131	P51665	P62195	6
1132	Q15831	Q9Y376	6
1133	Q13033	Q9Y6E0	6
1134	P62191	P62333	6
1135	P51608	Q96ST3	6
1136	Q6R327	Q9BVC4	6
1137	P43034	Q9GZM8	6
1138	P46734	Q16539	6
1139	Q13033	Q9Y3A3	6
1140	P25787	P28062	6
1141	P06748	P19338	6
1142	Q6P1K2	Q9H081	6
1143	Q13617	Q96GG9	6
1144	P35606	Q9Y678	6
1145	Q15648	Q9NPJ6	6
1146	P00519	Q13315	6
1147	P16284	Q06124	6
1148	P48556	P55036	6
1149	P02545	P42167	6
1150	P20618	P25787	6
1151	A0JLT2	Q9H944	6
1152	P78347	Q06187	6
1153	O43353	P98170	6
1154	P46940	P63000	6
1155	P12004	Q15004	6
1156	Q9NWS0	Q9Y265	6
1157	P30154	Q14738	6
1158	P60891	Q14558	6
1159	P60510	Q5MIZ7	6
1160	Q13042	Q9UJX6	6
1161	Q13619	Q9UBW8	6
1162	P53618	P53621	6
1163	Q06587	Q8N488	6
1164	P31749	P49840	6
1165	Q13485	Q9Y297	6
1166	P12956	Q07812	6
1167	Q8NG31	Q9H081	6
1168	Q99816	Q9H9H4	6
1169	P51668	Q99728	6
1170	P62081	Q00987	6
1171	Q13620	Q92466	6
1172	P51149	Q96NA2	6
1173	P08238	Q16543	6
1174	P45983	Q13233	6
1175	A0JLT2	Q9UHV7	6
1176	P02751	P40337	6
1177	O60934	Q13315	6
1178	P68431	Q13185	6
1179	O96011	P40855	6
1180	P33176	Q9H0B6	6
1181	P60510	P78318	6
1182	P28062	Q99436	6
1183	Q12933	Q9UHD2	6
1184	Q9H6S1	Q9UHD2	6
1185	Q15029	Q6P2Q9	6
1186	O00487	O75832	6
1187	Q8N122	Q9HB90	6
1188	Q86W42	Q8NI27	6
1189	Q13330	Q14839	6
1190	P20226	Q16594	6
1191	P27348	Q9UQL6	6
1192	O43390	P09651	6
1193	O95405	P84022	6
1194	P54132	Q9H9A7	6
1195	P25490	Q09472	6
1196	Q9H269	Q9P253	6
1197	Q13501	Q9H0R8	6
1198	O15111	Q12933	6
1199	Q6PD62	Q9GZS3	6
1200	O75607	P06748	6
1201	O15371	P60228	6
1202	O14656	Q8NFQ8	6
1203	Q96IJ6	Q9Y5P6	6
1204	P07900	P31749	6
1205	P00519	Q99704	6
1206	O00487	P25786	6
1207	Q13347	Q14152	6
1208	Q13127	Q9UKB1	6
1209	P51668	Q9UBF6	6
1210	O15457	O43196	6
1211	P42858	Q92793	6
1212	P30153	Q16537	6
1213	P51665	Q9UNM6	6
1214	P16333	Q13094	6
1215	Q92843	Q92934	6
1216	P54727	P55036	6
1217	O14777	O95229	6
1218	P42345	Q15382	6
1219	P09651	P22626	6
1220	Q14683	Q8N3U4	6
1221	P49336	Q9NWA0	6
1222	Q13490	Q13546	6
1223	P57740	Q8NFH3	6
1224	O14745	P15311	6
1225	P25205	Q9BTE3	6
1226	O43929	Q9UBD5	6
1227	Q14686	Q15291	6
1228	P30153	Q15172	6
1229	O43242	P51665	6
1230	Q8N7H5	Q92541	6
1231	O76064	Q14676	6
1232	Q9H9G7	Q9UPQ9	6
1233	O15265	Q92830	6
1234	O00311	Q9UBU7	6
1235	Q14683	Q8WVM7	6
1236	Q15276	Q9UJY4	6
1237	P46100	Q06609	6
1238	P46060	P49792	6
1239	O95229	Q8NG31	6
1240	O75306	O75489	6
1241	Q01780	Q9NQT4	6
1242	O00487	P17980	6
1243	Q99496	Q9BSM1	6
1244	P11142	Q9NZL4	6
1245	O95251	Q6IE81	6
1246	O15143	P61158	6
1247	P25788	P25789	6
1248	P40763	P42224	6
1249	O43815	Q9Y3A3	6
1250	Q13416	Q9UFC0	5
1251	P62258	Q9UQL6	5
1252	P62191	Q16186	5
1253	Q15750	Q16539	5
1254	P28066	P28070	5
1255	P19793	Q15648	5
1256	P42574	Q13490	5
1257	P41208	Q01831	5
1258	O95456	Q969U7	5
1259	Q01664	Q9UKB1	5
1260	Q14241	Q15369	5
1261	P25789	P28066	5
1262	P06493	P24522	5
1263	P62877	Q96GG9	5
1264	P61962	Q13627	5
1265	O15143	O15144	5
1266	Q13216	Q13619	5
1267	P51587	Q9BXW9	5
1268	O94888	Q13617	5
1269	Q9NS91	Q9Y253	5
1270	Q8TAQ2	Q96GM5	5
1271	P17980	Q13200	5
1272	Q13043	Q8WWW0	5
1273	P24928	P62487	5
1274	P54105	P62318	5
1275	P46108	Q07889	5
1276	P36941	Q12933	5
1277	Q86T82	Q9UKB1	5
1278	O95983	Q9BTC8	5
1279	P43686	Q99460	5
1280	P61158	P61160	5
1281	O60645	Q96A65	5
1282	O43913	O43929	5
1283	P25789	P28062	5
1284	P12004	P35250	5
1285	P29590	Q13526	5
1286	P05198	P20042	5
1287	P62993	Q9ULH1	5
1288	P62258	Q92934	5
1289	P35222	Q09472	5
1290	P60228	Q99613	5
1291	Q92466	Q9BT78	5
1292	P46379	Q9BV68	5
1293	Q12962	Q16594	5
1294	Q9HAW4	Q9UKB1	5
1295	P08047	Q13485	5
1296	P55884	Q7L2H7	5
1297	Q13619	Q9H9Q2	5
1298	O00401	O43516	5
1299	Q13617	Q16665	5
1300	Q13547	Q9H7L9	5
1301	O96017	Q13315	5
1302	Q8NFD5	Q96GM5	5
1303	O15169	Q13233	5
1304	O15371	Q7L2H7	5
1305	Q8WU90	Q9Y295	5
1306	O60566	P53350	5
1307	P28070	P49720	5
1308	Q9BTT4	Q9NX70	5
1309	Q7Z434	Q9Y4K3	5
1310	P68400	Q13547	5
1311	P15336	Q92793	5
1312	O00232	P51665	5
1313	P62312	Q9Y4Y9	5
1314	P28072	P28074	5
1315	A0JLT2	Q71SY5	5
1316	O60506	P67809	5
1317	O15160	Q9Y2S0	5
1318	O60216	Q29RF7	5
1319	P09874	Q09472	5
1320	Q13363	Q13547	5
1321	Q13619	Q99627	5
1322	Q9BRT9	Q9Y248	5
1323	Q12824	Q96GM5	5
1324	P53365	P63000	5
1325	O14618	P00441	5
1326	P27694	Q6PCD5	5
1327	P12004	Q9UNA4	5
1328	P15260	P42224	5
1329	P50570	P62993	5
1330	Q01780	Q15024	5
1331	P17931	Q08380	5
1332	O75934	Q9UMS4	5
1333	P48552	Q13363	5
1334	O15379	Q9BZK7	5
1335	O75533	Q13435	5
1336	Q13619	Q96SW2	5
1337	P08047	P25490	5
1338	P29590	Q13547	5
1339	P00519	P07900	5
1340	P15056	P63104	5
1341	P52294	Q14974	5
1342	P55072	Q92575	5
1343	Q13547	Q16665	5
1344	P09651	P61978	5
1345	P57678	Q9UHI6	5
1346	Q13098	Q9UBW8	5
1347	P05412	P15408	5
1348	Q99496	Q9HC52	5
1349	Q96G25	Q9NX70	5
1350	P61077	Q9Y4K3	5
1351	A0JLT2	O95402	5
1352	P02545	P20700	5
1353	O15111	Q00653	5
1354	P23497	P45973	5
1355	P38159	P61978	5
1356	Q14155	Q9Y2X7	5
1357	P36873	P49750	5
1358	A5D8V6	Q99816	5
1359	P55072	Q04323	5
1360	Q96A72	Q9Y5S9	5
1361	O14744	P68431	5
1362	O00541	Q14137	5
1363	P12004	P35249	5
1364	P15927	P78527	5
1365	Q10567	Q96CW1	5
1366	Q13042	Q9H1A4	5
1367	Q08379	Q9H8Y8	5
1368	P55735	P57740	5
1369	Q9H9H4	Q9UK41	5
1370	P30153	Q66LE6	5
1371	Q8IXK0	Q9HC52	5
1372	P55036	P62191	5
1373	O14497	Q96GM5	5
1374	P35998	Q15008	5
1375	P12004	P49005	5
1376	O95983	Q9UBB5	5
1377	P08579	P09661	5
1378	O00221	Q04864	5
1379	P09038	P11362	5
1380	O14920	Q99558	5
1381	O75533	Q9Y3B4	5
1382	O15379	P78347	5
1383	O00257	Q99496	5
1384	Q13619	Q9BT78	5
1385	P13861	Q92667	5
1386	P22681	Q14155	5
1387	Q86X55	Q9Y6Q9	5
1388	P06730	P29590	5
1389	P43686	Q16186	5
1390	P67775	Q66LE6	5
1391	P30279	Q00535	5
1392	P60520	Q9Y4P1	5
1393	O00148	P82979	5
1394	P25788	P28074	5
1395	O95067	P06493	5
1396	O00567	Q9Y2X3	5
1397	Q99471	Q9UHV9	5
1398	P21796	Q07817	5
1399	P19793	Q9Y6Q9	5
1400	P09661	Q15428	5
1401	P57740	Q96EE3	5
1402	P49721	Q99436	5
1403	O75317	Q8TAF3	5
1404	Q92830	Q96ES7	5
1405	P27348	Q8WUI4	5
1406	Q8WVC0	Q92541	5
1407	P55036	Q9UNE7	5
1408	P28074	P49721	5
1409	P20226	Q92994	5
1410	P60953	Q9UQB8	5
1411	Q8WXD5	Q9H840	5
1412	O15379	P56524	5
1413	O60784	Q9H0E2	5
1414	P26196	Q9NPI6	5
1415	P20618	P28062	5
1416	O95619	Q9NV56	5
1417	O14579	Q9Y678	5
1418	O14818	P28070	5
1419	Q96F86	Q9NPI6	5
1420	O15379	P13056	5
1421	P22681	Q8TF42	5
1422	P55036	Q99460	5
1423	O00567	P22087	5
1424	Q6UXN9	Q9P0U4	5
1425	Q15648	Q96RN5	5
1426	Q04917	Q7KZI7	5
1427	Q15554	Q8IY92	5
1428	Q6P4R8	Q8NBZ0	5
1429	Q6P1M3	Q9BYG5	5
1430	P27448	P31946	5
1431	O14497	Q12824	5
1432	Q13619	Q8TEB1	5
1433	P62258	Q04917	5
1434	P25208	Q13952	5
1435	Q13951	Q93034	5
1436	O95229	Q96IY1	5
1437	Q9NPJ6	Q9NWA0	5
1438	P60510	Q8TF05	5
1439	A5YKK6	Q9UFF9	5
1440	P28074	P49720	5
1441	Q9BUE0	Q9NPJ6	5
1442	Q16531	Q8TEB1	5
1443	P05198	P19525	5
1444	P55273	Q00534	5
1445	Q14457	Q96F24	5
1446	O75674	Q9H0E2	5
1447	P09651	P52272	5
1448	P14923	P25054	5
1449	Q9BTT4	Q9UHV7	5
1450	P28074	Q9Y244	5
1451	Q13547	Q8N108	5
1452	P54136	Q12904	5
1453	P57740	Q8NFH4	5
1454	Q13619	Q13620	5
1455	Q14145	Q9NY33	5
1456	O94906	O95400	5
1457	P28070	P28074	5
1458	O15145	O15511	5
1459	Q9UBU8	Q9Y4A5	5
1460	P50750	Q7L2J0	5
1461	O75376	Q9UQL6	5
1462	P51665	P62333	5
1463	Q8IUC6	Q9UHD2	5
1464	Q01094	Q92547	5
1465	P62714	Q14738	5
1466	P19838	Q09472	5
1467	P01112	Q07889	5
1468	P11362	P19174	5
1469	P25786	P49720	5
1470	Q15648	Q9NVC6	5
1471	P19387	P24928	5
1472	P11717	Q9UJY4	5
1473	Q9GZM8	Q9NRI5	5
1474	P35250	P35251	5
1475	P10636	P37840	5
1476	Q13569	Q92793	5
1477	P31948	P34932	5
1478	P22314	P51965	5
1479	O95817	P34932	5
1480	Q92844	Q9Y6K9	5
1481	P55072	Q14CS0	5
1482	Q8NFH3	Q9BW27	5
1483	O00231	P51665	5
1484	P04049	Q9UNE7	5
1485	Q09028	Q14839	5
1486	Q01780	Q9Y2L1	5
1487	P19174	P62993	5
1488	P42224	Q05655	5
1489	Q13769	Q96J01	5
1490	P51668	Q96FW1	5
1491	P63000	Q14185	5
1492	P62805	Q92830	5
1493	O75446	Q09028	5
1494	Q8NG31	Q96IY1	5
1495	P05412	P84022	5
1496	Q13868	Q96B26	5
1497	P61964	Q9UMN6	5
1498	O60566	Q8NG31	5
1499	Q96EE3	Q9BW27	5
1500	P18615	Q8WX92	5
1501	P17980	Q15008	5
1502	P25963	Q04864	5
1503	P68431	Q8WTS6	5
1504	O75832	P17980	5
1505	P61081	Q13616	5
1506	Q13620	Q9NZJ0	5
1507	P67775	Q15173	5
1508	Q9BRP8	Q9Y5S9	5
1509	Q15428	Q15459	5
1510	P52948	Q9UBU9	5
1511	P09874	P12004	5
1512	Q13547	Q15910	5
1513	Q8IZL8	Q9Y4W2	5
1514	P46108	P62993	5
1515	O00291	P42858	5
1516	O43809	Q16630	5
1517	Q15596	Q92793	5
1518	P55036	P62195	5
1519	Q9NPJ6	Q9NX70	5
1520	P84022	Q6ZNA4	5
1521	P24928	Q9Y5B0	5
1522	Q8NHM5	Q99496	5
1523	P20618	P25786	5
1524	Q8N0X7	Q96J02	5
1525	P52655	P52657	5
1526	O14497	Q8TAQ2	5
1527	O75791	Q13480	5
1528	Q14683	Q9NTI5	5
1529	P19419	P27361	5
1530	P07900	P11802	5
1531	O00422	Q9UKV3	5
1532	P11802	P55273	5
1533	P55884	Q99613	5
1534	P25786	Q99436	5
1535	P12956	P68431	5
1536	O43815	Q9P2B4	5
1537	O43156	Q9Y4R8	5
1538	Q15003	Q15021	5
1539	P62877	Q16531	5
1540	P62714	P78318	5
1541	P11142	P31948	5
1542	O00401	P60953	5
1543	O43815	Q9Y6E0	5
1544	P00519	P27986	5
1545	Q12846	Q15836	5
1546	Q16531	Q96SW2	5
1547	P61077	Q8IUQ4	5
1548	O15265	Q9UPT9	5
1549	Q08211	Q9UBU9	5
1550	O15294	P51610	5
1551	Q09472	Q13547	5
1552	Q9UJX2	Q9UJX6	5
1553	P00519	P16333	5
1554	P55036	Q9UNM6	5
1555	P07900	Q15831	5
1556	Q8N488	Q99496	5
1557	Q6IPU0	Q71F23	5
1558	Q86VP6	Q96GG9	5
1559	P83916	Q13263	5
1560	P27986	P46108	5
1561	O14818	P20618	5
1562	Q76L83	Q92560	5
1563	P20248	P28749	5
1564	Q06330	Q96T58	5
1565	Q8NBZ0	Q9Y230	5
1566	Q8NDV7	Q9UL18	5
1567	O75943	Q99638	5
1568	P49427	Q13616	5
1569	O43683	O60566	5
1570	Q13435	Q15427	5
1571	P40692	P54277	5
1572	P11233	Q15311	5
1573	Q9UK45	Q9Y4Y9	5
1574	Q13127	Q9Y297	5
1575	O14744	P62805	5
1576	P15056	P31946	5
1577	Q8NFD5	Q8TAQ2	5
1578	O95835	Q7L9L4	5
1579	Q6I9Y2	Q8NI27	5
1580	Q13616	Q9UBF6	5
1581	P67775	Q9Y2T4	5
1582	O14818	P28066	5
1583	P23246	P26599	5
1584	P46934	P51965	5
1585	O15514	P62487	5
1586	Q9NPF5	Q9NV56	5
1587	P20226	Q16514	5
1588	Q6P2E9	Q8IU60	5
1589	P55210	Q13490	5
1590	P35250	P40937	5
1591	O00743	P78318	5
1592	P26368	Q15637	5
1593	P33992	Q9BTE3	5
1594	P10636	P63104	5
1595	P62714	P63151	5
1596	P36897	Q9Y4K3	5
1597	O00161	Q15836	5
1598	O60341	Q96BD5	5
1599	Q13490	Q9Y6K9	5
1600	O14818	P55036	5
1601	Q9NPF5	Q9Y230	5
1602	P00338	P07195	5
1603	Q13216	Q16531	5
1604	Q9NVC6	Q9NX70	5
1605	Q14247	Q9ULH1	5
1606	P25054	P35221	5
1607	P48556	P51665	5
1608	P62993	Q14185	5
1609	P50750	Q16543	5
1610	P28070	Q99436	5
1611	P02792	P02794	5
1612	P30154	P62714	5
1613	O75832	P51665	5
1614	O14920	Q14145	5
1615	P49792	Q9UBU9	5
1616	Q14137	Q9GZL7	5
1617	P31749	P67775	5
1618	Q9H1A4	Q9UJX4	5
1619	P43686	Q13200	5
1620	Q14566	Q7L590	5
1621	P16333	Q07889	5
1622	Q01094	Q13309	5
1623	Q12834	Q8NHZ8	5
1624	P06493	Q15910	5
1625	Q00987	Q09472	5
1626	Q8TEQ6	Q9UHI6	5
1627	Q15648	Q9BWU1	5
1628	O95229	Q9H410	5
1629	P19838	Q13547	5
1630	O15111	Q16543	5
1631	P08865	P63220	5
1632	P60604	Q9Y679	5
1633	Q8NDV7	Q9H9G7	5
1634	P35998	Q99460	5
1635	O14777	Q9H081	5
1636	P61960	Q9GZZ9	5
1637	O43264	P50748	5
1638	P37108	P49458	5
1639	Q12933	Q14790	5
1640	P07237	Q96HE7	5
1641	O00401	P62993	5
1642	O43639	Q13153	5
1643	Q13042	Q9UM13	5
1644	P52655	P62380	5
1645	Q96IY1	Q9H410	5
1646	Q9UL18	Q9UPY3	5
1647	O14656	Q5JTV8	5
1648	Q13111	Q13112	5
1649	O95163	Q96EB1	5
1650	O75340	Q8WUM4	5
1651	A0JLT2	Q9Y2X0	5
1652	P18615	Q8IXH7	5
1653	P40306	P49720	5
1654	Q16539	Q9BUB5	5
1655	Q9HCS7	Q9UNP9	5
1656	P06730	Q9NRA8	5
1657	P28062	P28072	5
1658	Q16576	Q96ST3	5
1659	O95983	Q13330	5
1660	O00743	O75170	5
1661	P50750	Q96MH2	5
1662	P12004	Q09472	5
1663	P30153	Q00005	5
1664	P68431	Q8TEX9	5
1665	P78395	Q13617	5
1666	O15151	P61981	5
1667	Q8TD19	Q9HC98	5
1668	P63000	Q13177	5
1669	Q96S44	Q9NPF4	5
1670	P05412	P15407	5
1671	P62191	Q15008	5
1672	O00291	Q00610	5
1673	Q05513	Q9BYG5	5
1674	P61981	Q9Y2J2	5
1675	P07900	P11142	5
1676	Q9NX70	Q9P086	5
1677	P09874	P16104	5
1678	P63010	Q96CW1	5
1679	O14979	P09651	5
1680	Q13619	Q9NZJ0	5
1681	P07900	P29474	5
1682	Q07955	Q96SB4	5
1683	Q14683	Q29RF7	5
1684	P28065	Q99436	5
1685	Q09028	Q16576	5
1686	P67775	Q16537	5
1687	P43686	Q15008	5
1688	O43172	O43395	5
1689	P46527	P61024	5
1690	Q07955	Q9UBU9	5
1691	P85037	Q92560	5
1692	Q12888	Q6ZW49	5
1693	P42695	Q6IBW4	5
1694	P30307	P31946	5
1695	P05412	P53779	5
1696	P30153	P30154	5
1697	P13051	P15927	5
1698	P54725	Q05086	5
1699	O60828	Q9Y2W2	5
1700	O15379	Q9UQL6	5
1701	P51665	P55036	5
1702	Q15831	Q16543	5
1703	Q13619	Q9BW61	5
1704	O95295	Q96EV8	5
1705	O75832	P35998	5
1706	Q13769	Q6I9Y2	5
1707	P11142	P34932	5
1708	Q15014	Q9Y605	5
1709	Q16531	Q7L5N1	5
1710	P51617	Q9NYJ8	5
1711	P23497	P29590	5
1712	Q12834	Q9UM13	5
1713	P62191	Q9UNM6	5
1714	Q15276	Q9UJ41	5
1715	P55036	Q05086	5
1716	P35249	P40938	5
1717	Q96A65	Q9UPT5	5
1718	Q09472	Q15796	5
1719	P62136	Q96QC0	5
1720	O43924	P36404	5
1721	O96019	Q969G3	5
1722	O60907	Q9Y618	5
1723	Q08881	Q13094	5
1724	Q02790	Q92990	5
1725	Q13547	Q9P0W2	5
1726	P21580	Q8NFZ5	5
1727	A0JLT2	Q9P086	5
1728	P49336	Q9H944	5
1729	Q8WVC0	Q9GZS3	5
1730	Q6PD62	Q92541	5
1731	P22681	P31946	5
1732	O14686	Q9UBL3	5
1733	A5YKK6	Q9UIV1	5
1734	O15379	O60907	5
1735	P04049	P62834	5
1736	P35249	P35251	5
1737	P17676	P51531	5
1738	Q8NBT2	Q9HBM1	5
1739	O60477	Q96EB6	5
1740	P11831	Q969V6	5
1741	P48444	Q9Y678	5
1742	Q13618	Q92905	5
1743	Q01780	Q06265	5
1744	P61981	Q02241	5
1745	P05412	Q8NHY2	5
1746	P09651	P26599	5
1747	Q01780	Q9NQT5	5
1748	O95983	Q14839	5
1749	P83436	Q96JB2	5
1750	P50750	Q13451	5
1751	O43765	P11441	5
1752	Q9NS23	Q9UER7	5
1753	O00257	Q06587	5
1754	Q13616	Q969U6	5
1755	P55036	Q16186	5
1756	O96019	Q92922	5
1757	Q9H0E9	Q9NV56	5
1758	Q06265	Q9NQT5	5
1759	P05230	P11362	5
1760	Q9Y265	Q9Y4A5	5
1761	P36873	Q5UIP0	5
1762	P07900	P50750	5
1763	Q9UL18	Q9UPQ9	5
1764	P61077	Q96FW1	5
1765	O60749	Q9UNH7	5
1766	O60216	Q7Z5K2	5
1767	A0AVT1	Q9H832	5
1768	P55072	Q96JH7	5
1769	Q9UK45	Q9Y333	5
1770	P43246	Q9UQ84	5
1771	Q01167	Q92560	5
1772	O75533	Q15393	5
1773	P10636	Q00535	5
1774	P25789	P28070	5
1775	Q6P2C8	Q9BTT4	5
1776	P35251	P40938	5
1777	P15927	Q6PCD5	5
1778	Q9NWS0	Q9Y230	5
1779	P42684	P46108	5
1780	P08559	P11177	5
1781	O14920	Q16543	5
1782	P36873	Q8IWU2	5
1783	P27348	Q92934	5
1784	O43513	P49336	5
1785	P12931	Q14289	5
1786	Q9NQT5	Q9Y3B2	5
1787	O75461	Q14186	5
1788	Q9UBD5	Q9Y5N6	5
1789	P51665	Q99460	5
1790	P04049	P28482	5
1791	Q8TF46	Q9NQT5	5
1792	P51668	Q8IUQ4	5
1793	P67775	Q14738	5
1794	P51668	Q9NYG5	5
1795	P51610	P61964	5
1796	O75821	Q13347	5
1797	P31947	Q92934	5
1798	P49427	Q9UKB1	5
1799	O00487	P43686	5
1800	Q9H1A4	Q9UJX6	5
1801	P05556	P21333	5
1802	O43242	Q15008	5
1803	Q92905	Q9Y4B6	5
1804	P52948	Q14974	5
1805	Q9H944	Q9NX70	5
1806	O15169	P49840	5
1807	O00161	P32856	5
1808	P61964	Q9UPS6	5
1809	P31946	Q9Y2J2	5
1810	P30307	P53350	5
1811	Q14686	Q9UBL3	5
1812	Q14152	Q99613	5
1813	O60832	Q9NY12	5
1814	P62805	Q9UER7	5
1815	P09651	P14866	5
1816	O00308	Q8N5I2	5
1817	P21675	P35269	5
1818	P49757	Q00987	5
1819	O15143	P61160	5
1820	P37275	Q13363	5
1821	P29353	Q05209	5
1822	P51531	Q15532	5
1823	P26358	Q9UBC3	5
1824	O95630	Q9HD42	5
1825	O75955	Q9BX66	5
1826	Q13618	Q9H0C5	5
1827	P23921	P31350	5
1828	O43815	Q13033	5
1829	P55036	Q9UMX0	5
1830	O43542	P51587	5
1831	P63104	Q04917	5
1832	P25788	P28070	5
1833	P45973	Q9H410	5
1834	P55884	P60228	5
1835	P63000	Q9UQB8	5
1836	P24928	P49336	5
1837	Q29RF7	Q7Z5K2	5
1838	Q14152	Q9UBQ5	5
1839	P25786	P28070	5
1840	O75569	P19525	5
1841	O43294	Q05397	5
1842	O95433	P08238	5
1843	P17980	Q99460	5
1844	P33992	Q14566	5
1845	P62877	Q86VP6	5
1846	Q13618	Q9P2K6	5
1847	O43815	Q14BN4	5
1848	Q9UHD2	Q9Y6K9	5
1849	P04049	P06400	5
1850	Q13283	Q14694	5
1851	O15265	Q9Y4A5	5
1852	O00743	Q9UPN7	5
1853	P27986	P46109	5
1854	P15880	P23396	5
1855	P51531	Q96ST3	5
1856	P29350	P62993	5
1857	P11802	P30279	5
1858	Q9UDY8	Q9Y4K3	5
1859	A0JLT2	O60244	5
1860	P61586	Q13464	5
1861	Q9H270	Q9P253	5
1862	P25054	Q15691	5
1863	Q13416	Q9Y5N6	5
1864	O00487	Q13200	5
1865	Q14566	Q9H211	5
1866	P12931	P18031	5
1867	Q93074	Q9NX70	5
1868	O95630	Q7LBR1	5
1869	P43686	P48556	5
1870	O43318	P19438	5
1871	P42575	Q9HB75	5
1872	P07814	P41252	5
1873	P62993	Q9UKW4	5
1874	P61978	P62993	5
1875	P31749	Q09472	5
1876	Q8WV22	Q96MG7	5
1877	P05423	Q9NVU0	4
1878	Q14839	Q16576	4
1879	P61088	Q8NHG8	4
1880	Q9H8E8	Q9NS73	4
1881	P21580	Q12933	4
1882	P68400	Q96EB6	4
1883	P57678	Q9UKV8	4
1884	Q9HAU5	Q9Y5S9	4
1885	O75400	P42858	4
1886	Q15796	Q96RT1	4
1887	Q15022	Q6ZN18	4
1888	P19838	Q04864	4
1889	Q13042	Q9UJX4	4
1890	P84022	Q13526	4
1891	Q99558	Q9Y4K3	4
1892	Q96FX7	Q9UJA5	4
1893	P16104	Q92878	4
1894	O75143	Q9BSB4	4
1895	Q9H444	Q9Y3E7	4
1896	Q6P2C8	Q93074	4
1897	Q9UJX4	Q9UJX6	4
1898	O15357	P29353	4
1899	O15514	P24928	4
1900	A0JLT2	O43513	4
1901	O43815	Q9BRV8	4
1902	Q13363	Q13422	4
1903	P26373	P61313	4
1904	P78362	Q8NAV1	4
1905	Q9UL15	Q9Y6D9	4
1906	Q14686	Q6ZW49	4
1907	P10398	Q04917	4
1908	P62714	Q13033	4
1909	O76064	O95714	4
1910	Q12904	Q15046	4
1911	Q13163	Q9Y2U5	4
1912	Q13485	Q92905	4
1913	P08238	Q16665	4
1914	Q16629	Q9UBU9	4
1915	Q00987	Q16665	4
1916	P18074	P50613	4
1917	P42858	Q99963	4
1918	O00231	O75832	4
1919	Q12834	Q16763	4
1920	P06400	Q16576	4
1921	P27348	Q6WCQ1	4
1922	O95400	P14678	4
1923	P31946	Q9Y2U5	4
1924	O14920	Q04206	4
1925	P08047	Q01094	4
1926	P30307	P62258	4
1927	P42025	Q14203	4
1928	Q01780	Q9Y3B2	4
1929	P40337	Q09472	4
1930	Q04637	Q14103	4
1931	P46379	Q7L5D6	4
1932	Q92466	Q99627	4
1933	P49736	Q9BTE3	4
1934	Q9NV56	Q9Y265	4
1935	P11142	P37840	4
1936	P04049	Q92934	4
1937	Q8NBT2	Q9H081	4
1938	O15151	P31946	4
1939	P28908	Q12933	4
1940	Q13426	Q96T60	4
1941	P04150	Q15596	4
1942	P43351	Q06609	4
1943	Q93074	Q96G25	4
1944	P08047	Q92793	4
1945	O95295	Q6QNY1	4
1946	P61088	Q8IYW5	4
1947	Q13620	Q9BT78	4
1948	P0C1Z6	Q8NBZ0	4
1949	P34932	Q9UNN5	4
1950	P20248	Q9H211	4
1951	P12004	Q7Z5Q5	4
1952	P51665	Q16186	4
1953	P22681	P57075	4
1954	Q9UBE8	Q9UJU2	4
1955	P21580	Q13546	4
1956	Q99496	Q9UQR0	4
1957	O75175	Q9NZN8	4
1958	O43427	Q00535	4
1959	P61201	Q92466	4
1960	P54725	Q99460	4
1961	P15927	P23025	4
1962	O00231	P62191	4
1963	Q13618	Q53GT1	4
1964	Q9NV56	Q9Y230	4
1965	P25786	P62195	4
1966	Q9NRF9	Q9NRG0	4
1967	P28070	Q15797	4
1968	Q96B26	Q9NPD3	4
1969	P15880	P61247	4
1970	P46459	P54920	4
1971	O15145	P61160	4
1972	Q96JB2	Q9Y2V7	4
1973	O15111	Q15653	4
1974	O15234	Q9Y5S9	4
1975	P24539	P36542	4
1976	Q00653	Q969H0	4
1977	Q15648	Q9H944	4
1978	P62820	Q08379	4
1979	P63000	Q14155	4
1980	O75821	P60228	4
1981	Q8NEB9	Q96F24	4
1982	Q13501	Q8IZQ1	4
1983	P07900	Q9UHD2	4
1984	P36873	Q6PJW8	4
1985	P62263	P62701	4
1986	P62714	Q16537	4
1987	Q66K74	Q9NS23	4
1988	Q93009	Q9UER7	4
1989	O43318	Q13546	4
1990	O14579	P53618	4
1991	Q13330	Q8WXI9	4
1992	P17987	Q99832	4
1993	O15160	O95602	4
1994	P54727	Q96IV0	4
1995	P43686	P62333	4
1996	P25789	P28072	4
1997	Q09028	Q15910	4
1998	O60925	Q99471	4
[truncated: 109,777 more rows]

## Sheet: CORUM complexes
	ComplexID	ComplexName	Organism	subunits(UniProt IDs)	subunits(Gene name)
0	1	BCL6-HDAC4 complex	Human	P41182;P56524	BCL6;HDAC4
1	2	BCL6-HDAC5 complex	Human	P41182;Q9UQL6	BCL6;HDAC5
2	3	BCL6-HDAC7 complex	Human	P41182;Q8WUI4	BCL6;HDAC7
3	4	Multisubunit ACTR coactivator complex	Human	Q09472;Q92793;Q92831;Q9Y6Q9	EP300;CREBBP;KAT2B;NCOA3
4	9	6S-nuclear aryl hydrocarbon (Ah) receptor ligand-activated complex	Mouse	P30561;P53762	Ahr;Arnt
5	10	Condensin I complex	Human	O95347;Q15003;Q15021;Q9BPX3;Q9NTJ3	SMC2;NCAPH;NCAPD2;NCAPG;SMC4
6	11	BLOC-3 (biogenesis of lysosome-related organelles complex 3)	Human	Q92902;Q9NQG7	HPS1;HPS4
7	12	BLOC-2 (biogenesis of lysosome-related organelles complex 2)	Human	Q86YV9;Q969F9;Q9UPZ3	HPS6;HPS3;HPS5
8	13	MUS81-CDS1 complex	Human	Q92903;Q96NY9	CDS1;MUS81
9	14	BLOC-2 (biogenesis of lysosome-related organelles complex 2)	Mouse	P59438;Q8BLY7;Q91VB4	Hps5;Hps6;Hps3
10	15	NCOR complex	Human	O15379;O60907;O75376;Q13227;Q92828;Q9BZK7	HDAC3;TBL1X;NCOR1;GPS2;CORO2A;TBL1XR1
11	23	BLOC-1 (biogenesis of lysosome-related organelles complex 1)	Human	O95295;P78537;Q6QNY0;Q6QNY1;Q8TDH9;Q96EV8;Q9NUP1;Q9UL45	SNAPIN;BLOC1S1;BLOC1S3;BLOC1S2;BLOC1S5;DTNBP1;BLOC1S4;BLOC1S6
12	24	BLOC-1 (biogenesis of lysosome-related organelles complex 1)	Mouse	O55102;Q5U5M8;Q8R015;Q8VED2;Q91WZ8;Q9CWG9;Q9R0C0;Q9Z266	Bloc1s1;Bloc1s3;Bloc1s5;Bloc1s4;Dtnbp1;Bloc1s2;Bloc1s6;Snapin
13	25	9S-cytosolic aryl hydrocarbon (Ah) receptor non-ligand activated complex	Mouse	O08915;P07901;P11499;P30561	Aip;Hsp90aa1;Hsp90ab1;Ahr
14	26	Bestrophin-protein phosphatase 2A complex	Pig	P54612;P67776;Q8WMR7	PPP2R1A;PPP2CA;BEST1
15	27	Arp2/3 protein complex	Human	O15143;O15144;O15145;O15511;P59998;P61158;P61160	ARPC1B;ARPC2;ARPC3;ARPC5;ARPC4;ACTR3;ACTR2
16	28	Modulator	Bovine	Q2KIW6;Q3SZ19;Q3SZ81	PSMC6;PSMD9;PSMC3
17	29	PA28gamma complex	Human	P61289	PSME3
18	30	PA28 complex	Human	Q06323;Q9UL46	PSME1;PSME2
19	31	PA28 complex	Bovine	Q2KJE7;Q5E9G3	PSME1;PSME2
20	32	PA700 complex	Human	O00231;O00232;O00233;O00487;O43242;O75832;P17980;P35998;P43686;P48556;P51665;P55036;P62191;P62195;P62333;Q13200;Q15008;Q16401;Q99460;Q9UNM6	PSMD11;PSMD12;PSMD9;PSMD14;PSMD3;PSMD10;PSMC3;PSMC2;PSMC4;PSMD8;PSMD7;PSMD4;PSMC1;PSMC5;PSMC6;PSMD2;PSMD6;PSMD5;PSMD1;PSMD13
21	33	Prefoldin complex	Human	O15212;O60925;P61758;Q99471;Q9NQP4;Q9UHV9	PFDN6;PFDN1;VBP1;PFDN5;PFDN4;PFDN2
22	34	Aqp4-Dag1-Dmd-Snta1 complex	Rat	P11530;P47863;Q498T0;Q91XP6	Dmd;Aqp4;Snta1;Dag1
23	36	AP1 adaptor complex	Human	O43747;O75843;P56377;P61966;Q10567;Q96PC3;Q9BXS5;Q9Y6Q5	AP1G1;AP1G2;AP1S2;AP1S1;AP1B1;AP1S3;AP1M1;AP1M2
24	37	Harmonin-CAD23 complex	Mouse	Q99PF4;Q9ES64	Cdh23;Ush1c
25	38	20S proteasome	Mouse	O09061;O55234;O70435;P49722;P70195;P99026;Q60692;Q9QUM9;Q9R1P0;Q9R1P1;Q9R1P3;Q9R1P4;Q9Z2U0;Q9Z2U1	Psmb1;Psmb5;Psma3;Psma2;Psmb7;Psmb4;Psmb6;Psma6;Psma4;Psmb3;Psmb2;Psma1;Psma7;Psma5
26	39	Immunoproteasome	Mouse	O09061;O35955;O70435;P28063;P28076;P49722;P99026;Q9QUM9;Q9R1P0;Q9R1P1;Q9R1P3;Q9R1P4;Q9Z2U0;Q9Z2U1	Psmb1;Psmb10;Psma3;Psmb8;Psmb9;Psma2;Psmb4;Psma6;Psma4;Psmb3;Psmb2;Psma1;Psma7;Psma5
27	40	COP9 signalosome complex (Gps1, Cops1, Cops2, Cops3, Cops4, Cops5, Cops6, Cops7a, Cops8)	Mouse	O35864;O88543;O88544;O88545;P61202;Q8VBV7;Q99LD4;Q9CZ04	Cops5;Cops3;Cops4;Cops6;Cops2;Cops8;Gps1;Cops7a
28	41	Mi-2/NuRD-MTA3 complex	Human	O94776;O95983;P41182;Q13547;Q9BTC8	MTA2;MBD3;BCL6;HDAC1;MTA3
29	42	Cask-Mint-Veli tripartite complex	Rat	O35430;Q62915;Q9Z250	Apba1;Cask;Lin7a
30	43	Gamma-secretase complex (APH1A, PSEN1, PSENEN, NCSTN)	Human	P49768;Q92542;Q96BI3;Q9NZ42	PSEN1;NCSTN;APH1A;PSENEN
31	44	CASK-MINT complex	Mouse	B2RUJ5;O70589	Apba1;Cask
32	45	Gamma-secretase complex (APH1A, PSEN1, PSENEN, NCSTN)	Human	P49768;Q92542;Q96BI3;Q9NZ42	PSEN1;NCSTN;APH1A;PSENEN
33	46	AP2 adaptor complex	Mammalia	P17427;P62743;P63010;P84092	Ap2a2;Ap2s1;AP2B1;Ap2m1
34	47	DNA polymerase alpha-primase complex	Mouse	P20664;P33609;P33610;P33611	Prim1;Pola1;Prim2;Pola2
35	48	RGS7-Gbeta5-Galphaq complex	Mammalia	O46470;P21279;P62881	RGS7;Gnaq;Gnb5
36	49	DNMT3B complex	Human	O60264;O95239;O95347;Q13547;Q96ST3;Q9NTJ3;Q9UBC3	SMARCA5;KIF4A;SMC2;HDAC1;SIN3A;SMC4;DNMT3B
37	50	RAB5-RABAPTIN5\u2013RABEX5 complex	Human	P20339;Q15276;Q9UJ41	RAB5A;RABEP1;RABGEF1
38	51	CCT complex (chaperonin containing TCP1 complex)	Mouse	P11983;P42932;P80313;P80314;P80315;P80316;P80317;P80318	Tcp1;Cct8;Cct7;Cct2;Cct4;Cct5;Cct6a;Cct3
39	52	CCT complex (chaperonin containing TCP1 complex)	Mouse	P11983;P42932;P80313;P80314;P80315;P80316;P80317;P80318	Tcp1;Cct8;Cct7;Cct2;Cct4;Cct5;Cct6a;Cct3
40	53	Gbeta5-rgs7 complex	Rat	P49803;P62882	Rgs7;Gnb5
41	54	SIN3 complex	Human	O00422;O75446;Q09028;Q13547;Q16576;Q92769;Q96ST3	SAP18;SAP30;RBBP4;HDAC1;RBBP7;HDAC2;SIN3A
42	55	HDAC4-ERK1 complex	Human	P27361;P56524	MAPK3;HDAC4
43	56	Elongin (SIII) complex	Rat	P62870;P83941;Q63187	Tceb2;Tceb1;Tceb3
44	57	HDAC4-ERK2 complex	Human	P28482;P56524	MAPK1;HDAC4
45	58	SMRT complex	Human	O15379;O60907;Q13227;Q9BZK7;Q9Y618	HDAC3;TBL1X;GPS2;TBL1XR1;NCOR2
46	59	AP3 adaptor complex	Human	O00203;O14617;P53677;P59780;Q13367;Q92572;Q9Y2T2	AP3B1;AP3D1;AP3M2;AP3S2;AP3B2;AP3S1;AP3M1
47	60	Interferon-stimulated gene factor 3 transcription complex ISGF3	Human	P42224;P52630;Q00978	STAT1;STAT2;IRF9
48	61	Mi2/NuRD complex	Human	O94776;O95983;Q09028;Q13547;Q14839;Q16576;Q92769	MTA2;MBD3;RBBP4;HDAC1;CHD4;RBBP7;HDAC2
49	62	MeCP1 complex	Human	O94776;O95983;Q09028;Q13547;Q14839;Q16576;Q92769;Q9UBB5	MTA2;MBD3;RBBP4;HDAC1;CHD4;RBBP7;HDAC2;MBD2
50	63	Cohesin-SA1 complex	Human	O60216;Q14683;Q8WVM7;Q9UQE7	RAD21;SMC1A;STAG1;SMC3
51	64	Cohesin-SA2 complex	Human	O60216;Q14683;Q8N3U4;Q9UQE7	RAD21;SMC1A;STAG2;SMC3
52	65	Multiprotein trafficking complex	Rat	O35430;P52188;Q62696;Q62915;Q792I0	Apba1;Kcnj12;Dlg1;Cask;Lin7c
53	66	TRAP complex	Human	O60244;O75448;P10827;Q15648;Q93074;Q9NVC6;Q9Y2W1;Q9Y2X0	MED14;MED24;THRA;MED1;MED12;MED17;THRAP3;MED16
54	67	AP4 adaptor complex	Human	O00189;Q9UPM8;Q9Y587;Q9Y6B7	AP4M1;AP4E1;AP4S1;AP4B1
55	68	BCDX2 complex	Human	O15315;O43502;O43543;O75771	RAD51B;RAD51C;XRCC2;RAD51D
56	69	ApoB mRNA editing enzyme complex	Rat	P38483;Q923K9;Q99PF5	Apobec1;A1cf;Khsrp
57	70	CLIC4 complex	Rat	P07335;P39052;P60711;P62260;P63102;P68370;Q9Z0W7	Ckb;Dnm2;Actb;Ywhae;Ywhaz;Tuba1a;Clic4
58	71	MRN complex (MRE11-RAD50-NBN complex)	Human	O60934;P49959;Q92878	NBN;MRE11A;RAD50
59	72	R/M complex (RAD50-MRE11 complex)	Human	P49959;Q92878	MRE11A;RAD50
60	73	MRN complex (MRE11-RAD50-NBN complex)	Human	O60934;P49959;Q92878	NBN;MRE11A;RAD50
61	74	HOMER3-IP3R-TRPC1 complex	Human	P48995;Q14573;Q9NSC5	TRPC1;ITPR3;HOMER3
62	75	TSC1-TSC2 complex	Human	P49815;Q92574	TSC2;TSC1
63	76	Dynein complex	Rat	P38650;P62628;P63036;P63170;Q62871;Q63100;Q9JJ79;Q9QXU8;Q9Z336	Dync1h1;Dynlrb1;Dnaja1;Dynll1;Dync1i2;Dync1i1;Dync2h1;Dync1li1;Dynlt1
64	77	nNos-Capon-Dexras1 complex	Mouse	O35626;Q9D3A8;Q9Z0J4	Rasd1;Nos1ap;Nos1
65	78	nNos-Capon-Dexras1 complex	Rat	O54960;P29476;Q9JKF8	Nos1ap;Nos1;Rasd1
66	79	nNos-Capon-Syn1 complex	Rat	O54960;P09951;P29476	Nos1ap;Syn1;Nos1
67	80	Ubiquitin E3 ligase (SKP1A, SKP2, CUL1, RBX1)	Human	P62877;P63208;Q13309;Q13616	RBX1;SKP1;SKP2;CUL1
68	81	Ubiquitin E3 ligase (SKP1A, FBXW8, CUL7, RBX1)	Human	P62877;P63208;Q14999;Q8N3Y1	RBX1;SKP1;CUL7;FBXW8
69	82	Ubiquitin E3 ligase (Vhl, Tceb1, Tceb2, Cul2, Rbx1)	Rat	A0A0G2K761;P62870;P83941;Q498D8;Q64259	Cul2;Tceb2;Tceb1;Rbx1;Vhl
70	83	STMN4-Tubulin complex	Bovine	E1BJK2;P81948;Q0VCK4	TUBB1;TUBA4A;STMN4
71	84	Nucleic acid channel complex	Rat	O88989;P70581	Mdh1;Nup58
72	85	STMN1-Tubulin complex	Bovine	E1BJK2;P81948;Q3T0C7	TUBB1;TUBA4A;STMN1
73	86	NUMAC complex (nucleosomal methylation activator complex)	Human	O14497;P51532;P60709;Q12824;Q86X55;Q8TAQ2;Q92922;Q969G3;Q96GM5;Q96KG9	ARID1A;SMARCA4;ACTB;SMARCB1;CARM1;SMARCC2;SMARCC1;SMARCE1;SMARCD1;SCYL1
74	87	Nup 107-160 subcomplex	Human	P52948;P55735;P57740;Q12769;Q8NFH3;Q8NFH4;Q8WUM0;Q96EE3;Q9BW27	NUP98;SEC13;NUP107;NUP160;NUP43;NUP37;NUP133;SEH1L;NUP85
75	88	SNARE complex (Bet1, Gosr1, Gosr2, Scfd1, Stx5, Sec22b)	Rat	O35165;Q08851;Q4KM74;Q62896;Q62931;Q62991	Gosr2;Stx5;Sec22b;Bet1;Gosr1;Scfd1
76	89	Exocyst Sec6/8 complex	Human	O00471;O60645;Q8IYI6;Q8TAG9;Q96A65;Q96KP1;Q9NV70;Q9UPT5	EXOC5;EXOC3;EXOC8;EXOC6;EXOC4;EXOC2;EXOC1;EXOC7
77	91	FA complex (Fanconi anemia complex), cytoplasmic	Human	O15287;O15360;Q00597;Q9NPI8	FANCG;FANCA;FANCC;FANCF
78	92	CD28-transactivation complex	Human	P10747;P19338	CD28;NCL
79	93	Anaphase-promoting complex	Human	P30260;Q13042;Q9H1A4;Q9UJX2;Q9UJX3;Q9UJX4;Q9UJX5;Q9UJX6	CDC27;CDC16;ANAPC1;CDC23;ANAPC7;ANAPC5;ANAPC4;ANAPC2
80	94	SNF2H-BAZ1A complex	Human	O60264;Q9NRL2	SMARCA5;BAZ1A
81	95	Ku antigen-NARG1 complex	Human	P12956;P13010;Q9BXJ9	XRCC6;XRCC5;NAA15
82	96	Anaphase-promoting complex	Human	P30260;Q13042;Q9H1A4;Q9UJX2;Q9UJX3;Q9UJX4;Q9UJX5;Q9UJX6;Q9UM13	CDC27;CDC16;ANAPC1;CDC23;ANAPC7;ANAPC5;ANAPC4;ANAPC2;ANAPC10
83	97	Anaphase-promoting complex	Mouse	P53995;Q3V036;Q8BGZ4;Q8BTZ4;Q8BZQ7;Q8K2H6;Q8R349;Q91W96;Q9WVM3	Anapc1;Ccdc27;Cdc23;Anapc5;Anapc2;Anapc10;Cdc16;Anapc4;Anapc7
84	98	p300-MDM2-p53 protein complex	Human	P04637;Q00987;Q09472	TP53;MDM2;EP300
85	100	hNURF complex	Human	P28370;Q09028;Q12830;Q16576	SMARCA1;RBBP4;BPTF;RBBP7
86	101	Nucleolar remodeling complex (NoRC complex)	Mouse	Q91YE5;Q91ZW3	Baz2a;Smarca5
87	102	Meiotic cohesin complex	Mouse	P70281;Q8C5S7;Q920F6;Q9CW03	Sycp3;Rec8;Smc1b;Smc3
88	103	RNA polymerase II holoenzyme complex	Human	O15514;P13984;P18074;P19387;P19388;P19447;P20226;P24928;P29083;P29084;P30876;P32780;P35269;P36954;P52434;P52435;P53803;P61218;P62487;P62875;Q00403;Q13888;Q13889;Q92759	POLR2D;GTF2F2;ERCC2;POLR2C;POLR2E;ERCC3;TBP;POLR2A;GTF2E1;GTF2E2;POLR2B;GTF2H1;GTF2F1;POLR2I;POLR2H;POLR2J;POLR2K;POLR2F;POLR2G;POLR2L;GTF2B;GTF2H2;GTF2H3;GTF2H4
89	104	RNA polymerase II core complex	Human	O15514;P19387;P19388;P24928;P30876;P36954;P52434;P52435;P53803;P61218;P62487;P62875	POLR2D;POLR2C;POLR2E;POLR2A;POLR2B;POLR2I;POLR2H;POLR2J;POLR2K;POLR2F;POLR2G;POLR2L
90	105	Polycomb repressive complex 2 (PRC 2)	Human	O75530;Q09028;Q15022;Q15910;Q16576	EED;RBBP4;SUZ12;EZH2;RBBP7
91	106	Srf-myogenin-E12 complex	Mouse	P12979;P15806;Q9JM73	Myog;Tcf3;Srf
92	107	TFIIH transcription factor complex	Human	P18074;P19447;P32780;P50613;P51946;P51948;Q13888;Q13889;Q92759	ERCC2;ERCC3;GTF2H1;CDK7;CCNH;MNAT1;GTF2H2;GTF2H3;GTF2H4
93	109	Fertilin complex (Adam1b, Adam2)	Mouse	Q60718;Q8R534	Adam2;Adam1b
94	112	Prefoldin complex	Human	O15212;O60925;P61758;Q99471;Q9NQP4;Q9UHV9	PFDN6;PFDN1;VBP1;PFDN5;PFDN4;PFDN2
95	114	SNAPc (small nuclear RNA-activating protein) complex	Human	O75971;Q13487;Q16533;Q5SXM2;Q92966	SNAPC5;SNAPC2;SNAPC1;SNAPC4;SNAPC3
96	115	Polycomb repressive complex 1 (PRC1, hPRC-H)	Human	O00257;O60264;P0DMV8;P35226;P78364;Q06587;Q14781;Q8IXK0;Q8NDX5;Q96GD3;Q99496;Q9HC52	CBX4;SMARCA5;HSPA1A;BMI1;PHC1;RING1;CBX2;PHC2;PHC3;SCMH1;RNF2;CBX8
97	116	Polycomb repressive complex 1 (PRC1, hPRC-H)	Human	O00257;O60264;P0DMV8;P25490;P35226;P78364;Q06587;Q14781;Q8IXK0;Q8NDX5;Q96GD3;Q99496;Q9HC52	CBX4;SMARCA5;HSPA1A;YY1;BMI1;PHC1;RING1;CBX2;PHC2;PHC3;SCMH1;RNF2;CBX8
98	117	GPR56-CD81-Galpha(q/11)-Gbeta complex	Human	P29992;P50148;P60033;P62873;Q9Y653	GNA11;GNAQ;CD81;GNB1;ADGRG1
99	118	GPI-GnT activity complex	Human	P37287;Q14442;Q92535;Q9BRB3	PIGA;PIGH;PIGC;PIGQ
100	120	Lymphotoxin beta receptor complex	Human	P01374;P36941;Q06643	LTA;LTBR;LTB
101	122	MCM complex	Mouse	P25206;P49717;P49718;P97310;P97311;Q61881	Mcm3;Mcm4;Mcm5;Mcm2;Mcm6;Mcm7
102	123	Rnase/Mrp complex	Human	O75817;O75818;O95059;O95707;P78345;P78346;Q969H6;Q99575;Q9BUL9;Q9H633	POP7;RPP40;RPP14;POP4;RPP38;RPP30;POP5;POP1;RPP25;RPP21
103	124	RGS9-GNB5-GNAT1-R9AP complex	Bovine	A5PJS1;O46469;P04695;Q8MJG0	GNB5;RGS9;GNAT1;RGS9BP
104	126	CCT complex (chaperonin containing TCP1 complex)	Human	P17987;P40227;P48643;P49368;P50990;P50991;P78371;Q99832	TCP1;CCT6A;CCT5;CCT3;CCT8;CCT4;CCT2;CCT7
105	127	NDC80 kinetochore complex	Human	O14777;Q8NBT2;Q9BZD4;Q9HBM1	NDC80;SPC24;NUF2;SPC25
106	128	ORC complex (origin recognition complex)	Mouse	O88708;Q60862;Q9JK30;Q9WUJ8;Q9WUV0;Q9Z1N2	Orc4;Orc2;Orc3;Orc6;Orc5;Orc1
107	129	PIDDsome complex	Human	P42575;P78560;Q9HB75	CASP2;CRADD;PIDD1
108	130	Gamma-secretase complex (Aph1a, Psen1, Psenen, Ncstn)	Mouse	P49769;P57716;Q8BVF7;Q9CQR7	Psen1;Ncstn;Aph1a;Psenen
109	131	Skeletal muscle sarcoglycan complex SGC, alpha-beta-gamma-delta	Mouse	P82347;P82348;P82349;P82350	Sgcd;Sgcg;Sgcb;Sgca
110	132	CCT complex (chaperonin containing TCP1 complex)	Mouse	P11983;P42932;P80313;P80314;P80315;P80316;P80317;P80318	Tcp1;Cct8;Cct7;Cct2;Cct4;Cct5;Cct6a;Cct3
111	136	Troponin complex	Rabbit	P02586;P02641;P02643	TNNC2;TNNT3;TNNI2
112	138	Telomere-associated protein complex	Human	P54274;Q15554;Q96AP0;Q9BSI4;Q9NUX5;Q9NYB0	TERF1;TERF2;ACD;TINF2;POT1;TERF2IP
113	139	SDH-mABC1-PIC-ANT-ATPase complex	Rat	P15999;P16036;P21913;Q05962;Q5RKI8;Q920L2	Atp5a1;Slc25a3;Sdhb;Slc25a4;Abcb8;Sdha
114	140	E-box sequence-binding complex	Human	P25791;Q02577;Q86U70;Q9BXY8	LMO2;NHLH2;LDB1;BEX2
115	141	Sos1-Abi1-Eps8 complex	Mouse	Q08509;Q62245;Q8CBW3	Eps8;Sos1;Abi1
116	142	CD147-gamma-secretase complex	Human	P35613;P49768;Q92542;Q96BI3;Q9NZ42	BSG;PSEN1;NCSTN;APH1A;PSENEN
117	143	APP-APBB1-LRP1 complex	Human	O00213;P05067;Q07954	APBB1;APP;LRP1
118	144	Gamma-BAR-AP1 complex	Human	O43747;O75843;P56377;P61966;Q10567;Q63HQ0;Q96PC3;Q9BXS5;Q9Y6Q5	AP1G1;AP1G2;AP1S2;AP1S1;AP1B1;AP1AR;AP1S3;AP1M1;AP1M2
119	145	CCT-Prefoldin complex	Mammalia	O15212;O60925;P61758;Q2NKZ1;Q2T9X2;Q32L40;Q3MHL7;Q3T0K2;Q3T115;Q3ZBH0;Q3ZCI9;Q99471;Q9NQP4;Q9UHV9	PFDN6;PFDN1;VBP1;CCT7;CCT4;TCP1;CCT6A;CCT3;CCT5;CCT2;CCT8;PFDN5;PFDN4;PFDN2
120	146	Src-dynamin-synapsin complex	Mouse	O88935;P05480;P39053	Syn1;Src;Dnm1
121	147	Src-dynamin-synapsin complex	Rat	P09951;P21575;Q9WUD9	Syn1;Dnm1;Src
122	148	Src-dynamin-synapsin-alpha-adaptin complex	Rat	P09951;P18484;P21575;Q9WUD9	Syn1;Ap2a2;Dnm1;Src
123	149	PBAF complex (Polybromo- and BAF containing complex)	Human	O96019;P51532;P60709;Q12824;Q68CP9;Q86U86;Q8TAQ2;Q92922;Q969G3;Q96GM5	ACTL6A;SMARCA4;ACTB;SMARCB1;ARID2;PBRM1;SMARCC2;SMARCC1;SMARCE1;SMARCD1
124	150	CCT complex (chaperonin containing TCP1 complex), testis specific	Bovine	Q2NKZ1;Q2T9X2;Q32L40;Q3T084;Q3T0K2;Q3T115;Q3ZBH0;Q3ZCI9	CCT7;CCT4;TCP1;CCT6B;CCT3;CCT5;CCT2;CCT8
125	152	TFIIE complex	Human	P29083;P29084	GTF2E1;GTF2E2
126	153	TFIIF complex (transcription factor IIF)	Human	P13984;P35269	GTF2F2;GTF2F1
127	154	Src1-Ep300-Crebbp complex	Mouse	P45481;P70365;Q8BJ14	Crebbp;Ncoa1;Ep300
128	155	TFIID complex	Human	O00268;P20226;P21675;P49848;Q12962;Q15542;Q15544;Q16594;Q6P1X5	TAF4;TBP;TAF1;TAF6;TAF10;TAF5;TAF11;TAF9;TAF2
129	156	Retrotranslocation complex	Human	P57678;Q86TM6;Q9BUN8	GEMIN4;SYVN1;DERL1
130	157	Condensin I complex	Human	O95347;Q15003;Q15021;Q9BPX3;Q9NTJ3	SMC2;NCAPH;NCAPD2;NCAPG;SMC4
131	158	ATP synthasome	Rat	P05504;P10719;P11608;P15999;P16036;P19511;P21571;P29418;P29419;P31399;P35434;P35435;Q06645;Q06646;Q06647;Q09073;Q71S46	Mt-atp6;Atp5b;Mt-atp8;Atp5a1;Slc25a3;Atp5f1;Atp5j;Atp5e;Atp5i;Atp5h;Atp5d;Atp5c1;Atp5g1;Atp5g2;Atp5o;Slc25a5;Atp5g3
132	159	Condensin I-PARP-1-XRCC1 complex	Human	O95347;P09874;P18887;Q15003;Q15021;Q9BPX3;Q9NTJ3	SMC2;PARP1;XRCC1;NCAPH;NCAPD2;NCAPG;SMC4
133	160	Condensin II	Human	O95347;P42695;Q6IBW4;Q86XI2;Q9NTJ3	SMC2;NCAPD3;NCAPH2;NCAPG2;SMC4
134	161	SWAP complex	Mouse	P09405;P11103;Q61937;Q6A028	Ncl;Parp1;Npm1;Swap70
135	162	COG complex	Human	P83436;Q14746;Q8WTW3;Q96JB2;Q96MW5;Q9H9E3;Q9UP83;Q9Y2V7	COG7;COG2;COG1;COG3;COG8;COG4;COG5;COG6
136	163	Cohesin-SA2 complex	Human	O60216;Q14683;Q8N3U4;Q9UQE7	RAD21;SMC1A;STAG2;SMC3
137	164	Cohesin-SA1 complex	Human	O60216;Q14683;Q8WVM7;Q9UQE7	RAD21;SMC1A;STAG1;SMC3
138	165	Cohesin-SA1 complex	Human	O60216;Q14683;Q8WVM7;Q9UQE7	RAD21;SMC1A;STAG1;SMC3
139	166	Cohesin-SA2 complex	Human	O60216;Q14683;Q8N3U4;Q9UQE7	RAD21;SMC1A;STAG2;SMC3
140	167	Condensin I complex	Human	O95347;Q15003;Q15021;Q9BPX3;Q9NTJ3	SMC2;NCAPH;NCAPD2;NCAPG;SMC4
141	168	Protein-sorting complex (Stam2, Hgs, Eps15)	Mouse	O88811;P42567;Q99LI8	Stam2;Eps15;Hgs
142	169	Protein-sorting complex (Stam1, Hgs, Eps15)	Mammalia	P42567;Q92783;Q99LI8	Eps15;STAM;Hgs
143	170	Ric-8A G(i) alpha-1 subunit complex	Rat	P10824;Q80ZG1	Gnai1;Ric8a
144	171	Ric-8A G(i) alpha-2 subunit complex	Rat	P04897;Q80ZG1	Gnai2;Ric8a
145	172	Ric-8A G(o) alpha-1 subunit complex	Rat	P59215;Q80ZG1	Gnao1;Ric8a
146	173	MRN complex (MRE11-RAD50-NBN complex)	Human	O60934;P49959;Q92878	NBN;MRE11A;RAD50
147	174	Ric-8A G(i) alpha-1 subunit complex	Rat	P10824;Q80ZG1	Gnai1;Ric8a
148	175	Ric-8A G(q) alpha subunit complex	Rat	P82471;Q80ZG1	Gnaq;Ric8a
149	176	Ric-8A G alpha 13 complex	Rat	Q6Q7Y5;Q80ZG1	Gna13;Ric8a
150	177	OGT-TRAK1-TRAK2 complex	Human	O15294;O60296;Q9UPV9	OGT;TRAK2;TRAK1
151	178	Respiratory chain complex I (holoenzyme), mitochondrial	Human	O00217;O00483;O14561;O15239;O43181;O43674;O43676;O43677;O43678;O43920;O75251;O75306;O75380;O75438;O75489;O95139;O95167;O95168;O95169;O95178;O95182;O95298;O95299;O96000;P03886;P03891;P03897;P03901;P03915;P03923;P17568;P19404;P28331;P49821;P51970;P56181;P56556;Q16718;Q16795;Q86Y39;Q9NX14;Q9P0J0;Q9UI09;Q9Y6M9	NDUFS8;NDUFA4;NDUFAB1;NDUFA1;NDUFS4;NDUFB5;NDUFB3;NDUFC1;NDUFA2;NDUFS5;NDUFS7;NDUFS2;NDUFS6;NDUFB1;NDUFS3;NDUFB6;NDUFA3;NDUFB4;NDUFB8;NDUFB2;NDUFA7;NDUFC2;NDUFA10;NDUFB10;MT-ND1;MT-ND2;MT-ND3;MT-ND4L;MT-ND5;MT-ND6;NDUFB7;NDUFV2;NDUFS1;NDUFV1;NDUFA8;NDUFV3;NDUFA6;NDUFA5;NDUFA9;NDUFA11;NDUFB11;NDUFA13;NDUFA12;NDUFB9
152	179	Nephrin multiprotein complex	Rat	B5DFH1;O88382;P16086;Q62915;Q9R044;Q9WUX0;Q9Z1P2	Iqgap1;Magi2;Sptan1;Cask;Nphs1;Sptbn1;Actn1
153	180	PNUTS-PP1 complex	Human	P62136;Q96QC0	PPP1CA;PPP1R10
154	181	26S proteasome	Human	O14818;P17980;P20618;P25786;P25787;P25788;P25789;P28066;P28070;P28072;P28074;P35998;P43686;P49720;P49721;P55036;P60900;P62191;P62195;P62333;Q99436;Q9UNM6	PSMA7;PSMC3;PSMB1;PSMA1;PSMA2;PSMA3;PSMA4;PSMA5;PSMB4;PSMB6;PSMB5;PSMC2;PSMC4;PSMB3;PSMB2;PSMD4;PSMA6;PSMC1;PSMC5;PSMC6;PSMB7;PSMD13
155	182	Synaptotagmin-sodium channel complex (Syt1-Scn1a-Scn1b)	Rat	P04774;P21707;Q00954	Scn1a;Syt1;Scn1b
156	183	Synaptotagmin-sodium channel complex (Syt2-Scn1a-Scn1b)	Rat	P04774;P29101;Q00954	Scn1a;Syt2;Scn1b
157	184	Synaptotagmin-sodium channel complex (Syt1-Scn2a-Scn1b)	Rat	P04775;P21707;Q00954	Scn2a;Syt1;Scn1b
158	185	Synaptotagmin-sodium channel complex (Syt2-Scn2a-Scn1b)	Rat	P04775;P29101;Q00954	Scn2a;Syt2;Scn1b
159	186	Wave-2 complex	Human	Q7L576;Q8IZP0;Q8WUW1;Q9Y2A7;Q9Y6W5	CYFIP1;ABI1;BRK1;NCKAP1;WASF2
160	187	Wave-2 complex (Rac-activated)	Mouse	P28660;Q7TMB8;Q8BH43;Q8BPG5;Q8CBW3	Nckap1;Cyfip1;Wasf2;Rac1;Abi1
161	188	Wave-2 complex	Mouse	P28660;Q7TMB8;Q8BH43;Q8CBW3	Nckap1;Cyfip1;Wasf2;Abi1
162	189	BAF complex	Human	O14497;O94805;O96019;P51531;P51532;P60709;P63261;Q12824;Q8NFD5;Q8TAQ2;Q92922;Q969G3;Q96GM5	ARID1A;ACTL6B;ACTL6A;SMARCA2;SMARCA4;ACTB;ACTG1;SMARCB1;ARID1B;SMARCC2;SMARCC1;SMARCE1;SMARCD1
163	190	Mitotic checkpoint complex (MCC)	Human	O43684;O60566;Q12834;Q13257	BUB3;BUB1B;CDC20;MAD2L1
164	191	20S proteasome	Human	O14818;P20618;P25786;P25787;P25788;P25789;P28066;P28070;P28072;P28074;P49720;P49721;P60900;Q99436	PSMA7;PSMB1;PSMA1;PSMA2;PSMA3;PSMA4;PSMA5;PSMB4;PSMB6;PSMB5;PSMB3;PSMB2;PSMA6;PSMB7
165	192	PA28-20S proteasome	Human	O14818;P20618;P25786;P25787;P25788;P25789;P28066;P28070;P28072;P28074;P49720;P49721;P60900;Q06323;Q99436;Q9UL46	PSMA7;PSMB1;PSMA1;PSMA2;PSMA3;PSMA4;PSMA5;PSMB4;PSMB6;PSMB5;PSMB3;PSMB2;PSMA6;PSME1;PSMB7;PSME2
166	193	PA700-20S-PA28 complex	Human	O00231;O00232;O00233;O00487;O14818;O43242;O75832;P17980;P20618;P25786;P25787;P25788;P25789;P28066;P28070;P28072;P28074;P35998;P43686;P48556;P49720;P49721;P51665;P55036;P60900;P62191;P62195;P62333;Q06323;Q13200;Q15008;Q16401;Q99436;Q99460;Q9UL46;Q9UNM6	PSMD11;PSMD12;PSMD9;PSMD14;PSMA7;PSMD3;PSMD10;PSMC3;PSMB1;PSMA1;PSMA2;PSMA3;PSMA4;PSMA5;PSMB4;PSMB6;PSMB5;PSMC2;PSMC4;PSMD8;PSMB3;PSMB2;PSMD7;PSMD4;PSMA6;PSMC1;PSMC5;PSMC6;PSME1;PSMD2;PSMD6;PSMD5;PSMB7;PSMD1;PSME2;PSMD13
167	194	PA28gamma-20S proteasome	Human	O14818;P20618;P25786;P25787;P25788;P25789;P28066;P28070;P28072;P28074;P49720;P49721;P60900;P61289;Q99436	PSMA7;PSMB1;PSMA1;PSMA2;PSMA3;PSMA4;PSMA5;PSMB4;PSMB6;PSMB5;PSMB3;PSMB2;PSMA6;PSME3;PSMB7
168	195	Ubiquitin E3 ligase (Lrrc41, Tceb1, Tceb2, Cul5, Rbx1)	Rat	P62870;P83941;Q498D8;Q5M9H1;Q9JJ31	Tceb2;Tceb1;Rbx1;Lrrc41;Cul5
169	196	Ubiquitin E3 ligase (Vhl, Tceb1, Tceb2, Cul5, Rbx1)	Rat	P62870;P83941;Q498D8;Q64259;Q9JJ31	Tceb2;Tceb1;Rbx1;Vhl;Cul5
170	197	Ubiquitin E3 ligase (Vhl, Tceb1, Tceb2, Cul2, Rbx1)	Rat	A0A0G2K761;P62870;P83941;Q498D8;Q64259	Cul2;Tceb2;Tceb1;Rbx1;Vhl
171	198	Ubiquitin E3 ligase (Tceb1, Tceb2, Tceb3, Cul5, Rbx1)	Rat	P62870;P83941;Q498D8;Q63187;Q9JJ31	Tceb2;Tceb1;Rbx1;Tceb3;Cul5
172	199	Ubiquitin E3 ligase (Socs1, Tceb1, Tceb2, Cul5, Rbx1)	Rat	P62870;P83941;Q498D8;Q9JJ31;Q9QX78	Tceb2;Tceb1;Rbx1;Cul5;Socs1
173	200	Ubiquitin E3 ligase (Wsb1, Tceb1, Tceb2, Cul5, Rbx1)	Rat	P62870;P83941;Q498D8;Q4KM78;Q9JJ31	Tceb2;Tceb1;Rbx1;Wsb1;Cul5
174	201	HUIC complex	Human	P38398;Q99728	BRCA1;BARD1
175	202	BRCA1-RAD50-MRE11-NBS1 complex	Human	O60934;P38398;P49959;Q92878	NBN;BRCA1;MRE11A;RAD50
176	203	Ubiquitin E3 ligase (Med8, Tceb1, Tceb2, Cul2, Rbx1)	Rat	A0A0G2K761;D3ZM37;P62870;P83941;Q498D8	Cul2;Med8;Tceb2;Tceb1;Rbx1
177	204	Ubiquitin E3 ligase (Asb2, Tceb1, Tceb2, Cul5, Rbx1)	Rat	P62870;P83941;Q498D8;Q5U2S6;Q9JJ31	Tceb2;Tceb1;Rbx1;Asb2;Cul5
178	205	Ubiquitin E3 ligase (VHL, TCEB1, TCEB2, CUL2, RBX1)	Human	P40337;P62877;Q13617;Q15369;Q15370	VHL;RBX1;CUL2;TCEB1;TCEB2
179	206	DNA ligase IV-XRCC4 complex	Human	P49917;Q13426	LIG4;XRCC4
180	207	Ubiquitin E3 ligase (ASB2, TCEB1, TCEB2, CUL5, RNF7)	Human	Q15369;Q15370;Q93034;Q96Q27;Q9UBF6	TCEB1;TCEB2;CUL5;ASB2;RNF7
181	208	Ubiquitin E3 ligase (ASB1, TCEB1, TCEB2, CUL5, RNF7)	Human	Q15369;Q15370;Q93034;Q9UBF6;Q9Y576	TCEB1;TCEB2;CUL5;RNF7;ASB1
182	209	Ubiquitin E3 ligase (ASB6, TCEB1, TCEB2, CUL5, RNF7)	Human	Q15369;Q15370;Q93034;Q9NWX5;Q9UBF6	TCEB1;TCEB2;CUL5;ASB6;RNF7
183	210	Ubiquitin E3 ligase (ASB7, TCEB1, TCEB2, CUL5, RNF7)	Human	Q15369;Q15370;Q93034;Q9H672;Q9UBF6	TCEB1;TCEB2;CUL5;ASB7;RNF7
184	211	Ubiquitin E3 ligase (ASB12, TCEB1, TCEB2, CUL5, RNF7)	Human	Q15369;Q15370;Q8WXK4;Q93034;Q9UBF6	TCEB1;TCEB2;ASB12;CUL5;RNF7
185	212	DNA ligase III-XRCC1 complex	Human	P18887;P49916	XRCC1;LIG3
186	213	DNA ligase IV-XRCC1 complex	Human	P18887;P49917	XRCC1;LIG4
187	214	Ubiquitin E3 ligase (WSB1, TCEB1, TCEB2, CUL5, RBX1)	Human	P62877;Q15369;Q15370;Q93034;Q9Y6I7	RBX1;TCEB1;TCEB2;CUL5;WSB1
188	216	PDZK1-NaPiIIa-MAP17 complex	Mouse	Q60825;Q9CQH0;Q9JIL4	Slc34a1;Pdzk1ip1;Pdzk1
189	217	CRSP complex	Human	O43513;O60244;O75448;O95402;Q15648;Q6P2C8;Q9NVC6;Q9ULK4	MED7;MED14;MED24;MED26;MED1;MED27;MED17;MED23
190	218	CRSP complex	Human	O43513;O60244;O75448;O95402;Q15648;Q6P2C8;Q9NVC6;Q9ULK4	MED7;MED14;MED24;MED26;MED1;MED27;MED17;MED23
191	219	CAND1-CUL1-RBX1 complex	Human	P62877;Q13616;Q86VP6	RBX1;CUL1;CAND1
192	220	ARF-Mule complex	Human	P06748;Q7Z6Z7;Q8N726	NPM1;HUWE1;CDKN2A
193	221	CAND1-CUL2-RBX1 complex	Human	P62877;Q13617;Q86VP6	RBX1;CUL2;CAND1
194	222	CAND1-CUL3-RBX1 complex	Human	P62877;Q13618;Q86VP6	RBX1;CUL3;CAND1
195	223	CAND1-CUL4A-RBX1 complex	Human	P62877;Q13619;Q86VP6	RBX1;CUL4A;CAND1
196	224	CAND1-CUL4B-RBX1 complex	Human	P62877;Q13620;Q86VP6	RBX1;CUL4B;CAND1
197	226	Ubiquitin E3 ligase (SKP1A, SKP2, CUL1)	Human	P63208;Q13309;Q13616	SKP1;SKP2;CUL1
198	227	Ubiquitin E3 ligase (SKP1A, BTRC, CUL1)	Human	P63208;Q13616;Q9Y297	SKP1;CUL1;BTRC
199	228	SMCC complex	Human	O60244;O75448;O75586;P24863;P49336;Q13503;Q15648;Q9Y3C7	MED14;MED24;MED6;CCNC;CDK8;MED21;MED1;MED31
200	229	NAT complex	Human	O60244;O75586;P24863;P49336;Q13503;Q9BTT4;Q9ULK4	MED14;MED6;CCNC;CDK8;MED21;MED10;MED23
201	230	Mediator complex	Human	A0JLT2;O43513;O60244;O75448;O75586;O95402;P24863;P49336;Q13503;Q15528;Q15648;Q6P2C8;Q71F56;Q71SY5;Q93074;Q96G25;Q96HR3;Q96RN5;Q9BTT4;Q9BUE0;Q9BWU1;Q9H204;Q9H944;Q9NPJ6;Q9NVC6;Q9NWA0;Q9NX70;Q9P086;Q9UHV7;Q9ULK4;Q9Y2X0;Q9Y3C7	MED19;MED7;MED14;MED24;MED6;MED26;CCNC;CDK8;MED21;MED22;MED1;MED27;MED13L;MED25;MED12;MED8;MED30;MED15;MED10;MED18;CDK19;MED28;MED20;MED4;MED17;MED9;MED29;MED11;MED13;MED23;MED16;MED31
202	232	ARC complex	Human	O43513;O60244;O75448;O75586;O95402;Q15648;Q71SY5;Q93074;Q96G25;Q96RN5;Q9NPJ6;Q9NVC6;Q9UHV7;Q9UKU7;Q9ULK4	MED7;MED14;MED24;MED6;MED26;MED1;MED25;MED12;MED8;MED15;MED4;MED17;MED13;ACAD8;MED23
203	234	HuCHRAC complex	Human	O60264;Q9NRF9;Q9NRG0;Q9NRL2	SMARCA5;POLE3;CHRAC1;BAZ1A
204	235	WICH complex	Mouse	Q91ZW3;Q9Z277	Smarca5;Baz1b
205	236	WICH complex	Human	O60264;Q9UIG0	SMARCA5;BAZ1B
206	237	Ags3-Lkb1-Gnai3 complex	Rat	P08753;Q9R080	Gnai3;Gpsm1
207	238	SWI-SNF chromatin remodeling-related-BRCA1 complex	Human	O14497;O96019;P38398;P51531;P51532;Q12824;Q8TAQ2;Q92922;Q92925;Q969G3	ARID1A;ACTL6A;BRCA1;SMARCA2;SMARCA4;SMARCB1;SMARCC2;SMARCC1;SMARCD2;SMARCE1
208	239	Sin3-Hdac1-Sds3 complex	Mouse	O09106;Q62141;Q8BR65	Hdac1;Sin3b;Suds3
209	240	BRCA1-CTIP-ZBRK1 repressor complex	Human	P38398;Q99708;Q9GZX5	BRCA1;RBBP8;ZNF350
210	241	BLOC-3 (biogenesis of lysosome-related organelles complex 3)	Human	Q92902;Q9NQG7	HPS1;HPS4
211	242	BRCA1-BACH1 complex	Human	P38398;Q9BX63	BRCA1;BRIP1
212	243	RalBP1-CDC2-CCNB1 complex	Human	P06493;P14635;Q15311	CDK1;CCNB1;RALBP1
213	244	BRAFT complex	Human	O15287;O15360;P15927;P27694;P35244;P40692;P54132;Q00597;Q13472;Q9H9A7;Q9HB96;Q9NPI8;Q9NW38	FANCG;FANCA;RPA2;RPA1;RPA3;MLH1;BLM;FANCC;TOP3A;RMI1;FANCE;FANCF;FANCL
214	245	FA core complex (Fanconi anemia core complex)	Human	O15287;O15360;Q00597;Q0VG06;Q8NB91;Q9H9A7;Q9HB96;Q9NPI8;Q9NW38	FANCG;FANCA;FANCC;FAAP100;FANCB;RMI1;FANCE;FANCF;FANCL
215	246	BLM complex III	Human	P40692;P54132;Q13472;Q9H9A7	MLH1;BLM;TOP3A;RMI1
216	247	RalBP1-CCNB1-AP2A-NUMB-EPN1 complex	Human	O95782;P14635;P49757;Q15311;Q9Y6I3	AP2A1;CCNB1;NUMB;RALBP1;EPN1
217	248	BRAFT complex	Human	O15287;O15360;P15927;P27694;P35244;P54132;Q00597;Q13472;Q9HB96;Q9NPI8;Q9NW38	FANCG;FANCA;RPA2;RPA1;RPA3;BLM;FANCC;TOP3A;FANCE;FANCF;FANCL
218	249	Caspase-2-TRAF2-RIP1 complex	Mouse	P29594;P39429;Q62172	Casp2;Traf2;Ralbp1
219	251	BCDX2 complex	Human	O15315;O43502;O43543;O75771	RAD51B;RAD51C;XRCC2;RAD51D
220	252	RAD51C-XRCC3 complex	Human	O43502;O43542	RAD51C;XRCC3
221	253	RAD51C-XRCC3 complex	Human	O43502;O43542	RAD51C;XRCC3
222	254	TBPIP/HOP2-MND1 complex	Human	Q9BWT6;Q9P2W1	MND1;PSMC3IP
223	255	Hop2-Mnd1 complex	Mouse	O35047;Q8K396	Psmc3ip;Mnd1
224	256	RAD51B-RAD51C complex	Human	O15315;O43502	RAD51B;RAD51C
225	257	Hop2-Mnd1 complex	Mouse	O35047;Q8K396	Psmc3ip;Mnd1
226	258	BCDX2 complex	Human	O15315;O43502;O43543;O75771	RAD51B;RAD51C;XRCC2;RAD51D
227	259	RAD51C-XRCC3 complex	Human	O43502;O43542	RAD51C;XRCC3
228	260	RAD51B-RAD51C complex	Human	O15315;O43502	RAD51B;RAD51C
229	261	RAD51B-RAD51C-RAD51D-XRCC2-XRCC3 complex	Human	O15315;O43502;O43542;O43543;O75771	RAD51B;RAD51C;XRCC3;XRCC2;RAD51D
230	262	RAD51L3-XRCC2 complex	Human	O43543;O75771	XRCC2;RAD51D
231	263	R/M complex (RAD50-MRE11 complex)	Human	P49959;Q92878	MRE11A;RAD50
232	264	R/M complex (RAD50-MRE11 complex)	Human	P49959;Q92878	MRE11A;RAD50
233	265	ATR-ATRIP complex	Human	Q13535;Q8WXE1	ATR;ATRIP
234	266	RAD17-RFC complex	Human	O75943;P35249;P35250;P40937;P40938	RAD17;RFC4;RFC2;RFC5;RFC3
235	267	9-1-1 complex	Human	O60671;O60921;Q99638	RAD1;HUS1;RAD9A
236	268	9-1-1-RAD17-RFC complex	Human	O60671;O60921;O75943;P35249;P35250;P40937;P40938;Q99638	RAD1;HUS1;RAD17;RFC4;RFC2;RFC5;RFC3;RAD9A
237	270	RAD17-RFC complex	Human	O75943;P35249;P35250;P40937;P40938	RAD17;RFC4;RFC2;RFC5;RFC3
238	271	9-1-1 complex	Human	O60671;O60921;Q99638	RAD1;HUS1;RAD9A
239	272	Dysbindin-pallidin-muted-beta-dystrobrevin complex	Mouse	O70585;Q8R015;Q91WZ8;Q9R0C0	Dtnb;Bloc1s5;Dtnbp1;Bloc1s6
240	274	9-1-1-RAD17-RFC complex	Human	O60671;O60921;O75943;P35249;P35250;P40937;P40938;Q99638	RAD1;HUS1;RAD17;RFC4;RFC2;RFC5;RFC3;RAD9A
241	275	9-1-1 complex	Human	O60671;O60921;Q99638	RAD1;HUS1;RAD9A
242	276	9-1-1 complex	Human	O60671;O60921;Q99638	RAD1;HUS1;RAD9A
243	277	RFC complex	Human	P35249;P35250;P35251;P40937;P40938	RFC4;RFC2;RFC1;RFC5;RFC3
244	278	RFC core complex	Human	P35249;P35250;P40937	RFC4;RFC2;RFC5
245	279	RFC complex	Human	P35249;P35250;P35251;P40937;P40938	RFC4;RFC2;RFC1;RFC5;RFC3
246	280	HMGB1-HMGB2-HSC70-ERP60-GAPDH complex	Human	P04406;P09429;P11142;P26583;P30101	GAPDH;HMGB1;HSPA8;HMGB2;PDIA3
247	281	NELF complex (Negative elongation factor complex)	Human	P18615;Q8IXH7;Q8WX92;Q9H3P2	NELFE;NELFCD;NELFB;NELFA
248	282	SNF2h-cohesin-NuRD complex	Human	O60216;O60264;O94776;O95983;Q09028;Q12873;Q13330;Q13547;Q14683;Q16576;Q8N3U4;Q8WVM7;Q92769;Q9NRL2;Q9UBB5;Q9UQE7	RAD21;SMARCA5;MTA2;MBD3;RBBP4;CHD3;MTA1;HDAC1;SMC1A;RBBP7;STAG2;STAG1;HDAC2;BAZ1A;MBD2;SMC3
249	283	Sin3 complex	Human	O00422;O75446;Q09028;Q13547;Q16576;Q92769;Q96ST3	SAP18;SAP30;RBBP4;HDAC1;RBBP7;HDAC2;SIN3A
250	284	CRSP complex	Human	O43513;O60244;O75448;O75586;O95402;Q13503;Q15648;Q71SY5;Q96RN5;Q9NVC6;Q9ULK4	MED7;MED14;MED24;MED6;MED26;MED21;MED1;MED25;MED15;MED17;MED23
251	285	PCNA-MLH1-PMS1 complex	Human	P12004;P40692;P54277	PCNA;MLH1;PMS1
252	286	PCNA-MSH2-MSH6 complex	Human	P12004;P43246;P52701	PCNA;MSH2;MSH6
253	287	ARC-L complex	Human	O43513;O60244;O75448;O75586;P24863;P49336;Q13503;Q15648;Q71SY5;Q93074;Q96RN5;Q9NVC6;Q9UHV7;Q9ULK4	MED7;MED14;MED24;MED6;CCNC;CDK8;MED21;MED1;MED25;MED12;MED15;MED17;MED13;MED23
254	288	ARC complex	Human	O43513;O60244;O75448;O75586;O95402;P24863;P49336;Q13503;Q15648;Q71SY5;Q93074;Q96RN5;Q9NVC6;Q9UHV7;Q9ULK4	MED7;MED14;MED24;MED6;MED26;CCNC;CDK8;MED21;MED1;MED25;MED12;MED15;MED17;MED13;MED23
255	289	PCNA-MSH2-MSH6 complex	Human	P12004;P43246;P52701	PCNA;MSH2;MSH6
256	290	MSH2-MLH1-PMS2-PCNA DNA-repair initiation complex	Human	P12004;P40692;P43246;P54278	PCNA;MLH1;MSH2;PMS2
257	291	MSH2-MLH1-PMS2 DNA-repair initiation complex	Human	P40692;P43246;P54278	MLH1;MSH2;PMS2
258	292	MutL-alpha complex	Human	P40692;P54278	MLH1;PMS2
259	293	PCNA-DNA polymerase delta complex	Mouse	O35654;P17918;P52431;Q9CWP8;Q9EQ28	Pold2;Pcna;Pold1;Pold4;Pold3
260	294	DNA polymerase delta complex	Mouse	O35654;P52431;Q9CWP8;Q9EQ28	Pold2;Pold1;Pold4;Pold3
261	295	PCNA-DNA ligase complex	Mouse	O35654;P17918;P37913;Q9EQ28	Pold2;Pcna;Lig1;Pold3
262	296	Pcna-Msh2-Msh6 complex	Mouse	P17918;P43247;P54276	Pcna;Msh2;Msh6
263	297	PCNA-DNA polymerase delta complex	Human	P12004;P28340;P49005;Q15054;Q9HCU8	PCNA;POLD1;POLD2;POLD3;POLD4
264	298	VEGF transcriptional complex	Human	P27695;P40763;Q16665;Q99966	APEX1;STAT3;HIF1A;CITED1
265	299	IRF3-CBP complex	Human	Q14653;Q99966	IRF3;CITED1
266	300	PC2 complex	Human	O43513;O60244;O75448;O75586;Q13503;Q6P2C8;Q9BTT4;Q9H944;Q9NVC6;Q9Y2W1;Q9Y2X0;Q9Y3C7	MED7;MED14;MED24;MED6;MED21;MED27;MED10;MED20;MED17;THRAP3;MED16;MED31
267	301	SMCC complex	Human	O43513;O60244;O75448;O75586;P24863;P49336;Q13503;Q15648;Q6P2C8;Q93074;Q9BTT4;Q9H944;Q9NVC6;Q9UHV7;Q9Y2W1;Q9Y2X0;Q9Y3C7	MED7;MED14;MED24;MED6;CCNC;CDK8;MED21;MED1;MED27;MED12;MED10;MED20;MED17;MED13;THRAP3;MED16;MED31
268	302	INO80 chromatin remodeling complex	Human	O96019;P15923;Q53TQ3;Q6P4R8;Q6PI98;Q8NBZ0;Q96EZ8;Q9C086;Q9H981;Q9H9F9;Q9ULG1;Q9Y230;Q9Y265	ACTL6A;TCF3;INO80D;NFRKB;INO80C;INO80E;MCRS1;INO80B;ACTR8;ACTR5;INO80;RUVBL2;RUVBL1
269	304	SRCAP-associated chromatin remodeling complex	Human	O43257;O95619;O96019;P0C0S5;Q15906;Q6ZRS2;Q96CJ1;Q9GZN1;Q9Y230;Q9Y265	ZNHIT1;YEATS4;ACTL6A;H2AFZ;VPS72;SRCAP;EAF2;ACTR6;RUVBL2;RUVBL1
270	305	40S ribosomal subunit, cytoplasmic	Human	P08708;P08865;P15880;P22090;P23396;P25398;P39019;P42677;P46781;P46782;P46783;P60866;P61247;P62081;P62241;P62244;P62249;P62263;P62266;P62269;P62273;P62277;P62280;P62701;P62753;P62841;P62847;P62851;P62854;P62857;P62861;P62979;P63220	RPS17;RPSA;RPS2;RPS4Y1;RPS3;RPS12;RPS19;RPS27;RPS9;RPS5;RPS10;RPS20;RPS3A;RPS7;RPS8;RPS15A;RPS16;RPS14;RPS23;RPS18;RPS29;RPS13;RPS11;RPS4X;RPS6;RPS15;RPS24;RPS25;RPS26;RPS28;FAU;RPS27A;RPS21
271	306	Ribosome, cytoplasmic	Human	P05386;P05387;P05388;P08708;P08865;P15880;P18077;P18124;P18621;P22090;P23396;P25398;P26373;P27635;P30050;P32969;P35268;P36578;P39019;P39023;P40429;P42677;P42766;P46776;P46777;P46778;P46779;P46781;P46782;P46783;P47914;P49207;P50914;P60866;P61247;P61254;P61313;P61353;P61513;P61927;P62081;P62241;P62244;P62249;P62263;P62266;P62269;P62273;P62277;P62280;P62424;P62701;P62750;P62753;P62829;P62841;P62847;…	RPLP1;RPLP2;RPLP0;RPS17;RPSA;RPS2;RPL35A;RPL7;RPL17;RPS4Y1;RPS3;RPS12;RPL13;RPL10;RPL12;RPL9; RPL9;RPL22;RPL4;RPS19;RPL3;RPL13A;RPS27;RPL35;RPL27A;RPL5;RPL21;RPL28;RPS9;RPS5;RPS10;RPL29;RPL34;RPL14;RPS20;RPS3A;RPL26;RPL15;RPL27;RPL37A;RPL37;RPS7;RPS8;RPS15A;RPS16;RPS14;RPS23;RPS18;RPS29;RPS13;RPS11;RPL7A;RPS4X;RPL23A;RPS6;RPL23;RPS15;RPS24;RPS25;RPS26;RPS28;FAU;RPL30;RPL39;RPL31;RPL10A;RPL32;RPL1…
272	307	Epithelial utrophin-associated protein complex	Mouse	O08614;O70585;Q61235	Utrn;Dtnb;Sntb2
273	308	60S ribosomal subunit, cytoplasmic	Human	P05386;P05387;P05388;P18077;P18124;P18621;P26373;P27635;P30050;P32969;P35268;P36578;P39023;P40429;P42766;P46776;P46777;P46778;P46779;P47914;P49207;P50914;P61254;P61313;P61353;P61513;P61927;P62424;P62750;P62829;P62888;P62891;P62899;P62906;P62910;P62913;P62917;P62945;P62987;P63173;P83731;P83881;P84098;Q02543;Q02878;Q07020;Q9Y3U8	RPLP1;RPLP2;RPLP0;RPL35A;RPL7;RPL17;RPL13;RPL10;RPL12;RPL9; RPL9;RPL22;RPL4;RPL3;RPL13A;RPL35;RPL27A;RPL5;RPL21;RPL28;RPL29;RPL34;RPL14;RPL26;RPL15;RPL27;RPL37A;RPL37;RPL7A;RPL23A;RPL23;RPL30;RPL39;RPL31;RPL10A;RPL32;RPL11;RPL8;RPL41;UBA52;RPL38;RPL24;RPL36A;RPL19;RPL18A;RPL6;RPL18;RPL36
274	309	RC complex	Bovine	P20664;P28339;P33609;P33610;P35601;P49004;Q2TBV1;Q3UI84;Q58D13;Q9D0F6;Q9WUK4	Prim1;POLD1;Pola1;Prim2;Rfc1;POLD2;RFC3;Rfc4;POLA2;Rfc5;Rfc2
275	310	Cell cycle kinase complex CDC2	Human	O95067;P06493;P12004;P14635;P24385;P38936	CCNB2;CDK1;PCNA;CCNB1;CCND1;CDKN1A
276	311	Cell cycle kinase complex CDK2	Human	P12004;P24385;P24941;P38936	PCNA;CCND1;CDK2;CDKN1A
277	312	Cell cycle kinase complex CDK4	Human	P11802;P12004;P24385;P38936	CDK4;PCNA;CCND1;CDKN1A
278	313	Cell cycle kinase complex CDK5	Human	P12004;P24385;P30281;P38936;Q00535	PCNA;CCND1;CCND3;CDKN1A;CDK5
279	314	PCNA-p21 complex	Human	P12004;P38936	PCNA;CDKN1A
280	315	28S ribosomal subunit, mitochondrial	Human	O15235;O60783;P51398;P82650;P82663;P82664;P82673;P82675;P82909;P82912;P82914;P82921;P82930;P82932;P82933;Q92552;Q92665;Q96EL2;Q9BYN8;Q9NP92;Q9NVS2;Q9Y291;Q9Y2Q9;Q9Y2R5;Q9Y2R9;Q9Y399;Q9Y3D3;Q9Y3D5;Q9Y3D9;Q9Y676	MRPS12;MRPS14;DAP3;MRPS22;MRPS25;MRPS10;MRPS35;MRPS5;MRPS36;MRPS11;MRPS15;MRPS21;MRPS34;MRPS6;MRPS9;MRPS27;MRPS31;MRPS24;MRPS26;MRPS30;MRPS18A;MRPS33;MRPS28;MRPS17;MRPS7;MRPS2;MRPS16;MRPS18C;MRPS23;MRPS18B
281	316	Dystrophin associated complex DPC (Dmd, Dtnb), brain-derived	Rat	P11530;P84060	Dmd;Dtnb
282	317	Dystrobrevin-syntrophin complex, brain-derived	Mouse	O70585;P11531;Q61234;Q9D2N4	Dtnb;Dmd;Snta1;Dtna
283	318	Muscle-derived dystrobrevin-syntrophin complex	Mouse	Q61234;Q9D2N4	Snta1;Dtna
284	320	55S ribosome, mitochondrial	Human	O15235;O60783;O75394;P09001;P49406;P51398;P52815;P82650;P82663;P82664;P82673;P82675;P82909;P82912;P82914;P82921;P82930;P82932;P82933;P83111;Q13084;Q13405;Q16540;Q4U2R6;Q5T653;Q6P161;Q6P1L8;Q7Z2W9;Q7Z7F7;Q7Z7H8;Q86TS9;Q8IXM3;Q8N5N7;Q8N983;Q8TCC3;Q92552;Q92665;Q96A35;Q96DV4;Q96EL2;Q96EL3;Q96GC5;Q9BQ48;Q9BRJ2;Q9BYC8;Q9BYC9;Q9BYD1;Q9BYD2;Q9BYD3;Q9BYD6;Q9BYN8;Q9BZE1;Q9H0U6;Q9H2W6;Q9H9J2;Q9HD33;Q9NP92;…	MRPS12;MRPS14;MRPL33;MRPL3;MRPL19;DAP3;MRPL12;MRPS22;MRPS25;MRPS10;MRPS35;MRPS5;MRPS36;MRPS11;MRPS15;MRPS21;MRPS34;MRPS6;MRPS9;LACTB;MRPL28;MRPL49;MRPL23;MRPL51;MRPL2;MRPL54;MRPL14;MRPL21;MRPL55;MRPL10;MRPL52;MRPL41;MRPL50;MRPL43;MRPL30;MRPS27;MRPS31;MRPL24;MRPL38;MRPS24;MRPL53;MRPL48;MRPL34;MRPL45;MRPL32;MRPL20;MRPL13;MRPL9;MRPL4;MRPL1;MRPS26;MRPL37;MRPL18;MRPL46;MRPL44;MRPL47;MRPS30;MRPL40;MRPL…
285	321	p27-cyclinD2-Cdk4 complex	Mammalia	P46529;U6CRY6;U6DFJ8	CDKN1B;CDK4;CCND2
286	322	DNA-PK-Ku complex	Human	P12956;P13010;P78527	XRCC6;XRCC5;PRKDC
287	323	28S ribosomal subunit, mitochondrial	Bovine	P82649;P82669;P82670;P82908;P82911;P82913;P82915;P82916;P82917;P82918;P82919;P82920;P82922;P82923;P82924;P82925;P82926;P82927;P82928;P82929;P82931;Q2KID9;Q2M2T7;Q2NL27;Q2YDF6;Q32PI8;Q3SZ86;Q3T040;Q58DQ5;Q6B860	MRPS22;MRPS25;MRPS10;MRPS36;MRPS11;MRPS15;MRPS16;MRPS17;MRPS18C;MRPS18B;MRPS18A;MRPS21;DAP3;MRPS2;MRPS30;MRPS31;MRPS33;MRPL42;MRPS28;MRPS34;MRPS6;MRPS5;MRPS24;MRPS23;MRPS35;MRPS27;MRPS26;MRPS7;MRPS9;MRPS14
288	324	39S ribosomal subunit, mitochondrial	Human	O75394;P09001;P49406;P52815;P83111;Q13084;Q13405;Q16540;Q4U2R6;Q5T653;Q6P161;Q6P1L8;Q7Z2W9;Q7Z7F7;Q7Z7H8;Q86TS9;Q8IXM3;Q8N5N7;Q8N983;Q8TCC3;Q96A35;Q96DV4;Q96EL3;Q96GC5;Q9BQ48;Q9BRJ2;Q9BYC8;Q9BYC9;Q9BYD1;Q9BYD2;Q9BYD3;Q9BYD6;Q9BZE1;Q9H0U6;Q9H2W6;Q9H9J2;Q9HD33;Q9NQ50;Q9NRX2;Q9NWU5;Q9NX20;Q9NYK5;Q9NZE8;Q9P015;Q9P0J6;Q9P0M9;Q9Y3B7;Q9Y6G3	MRPL33;MRPL3;MRPL19;MRPL12;LACTB;MRPL28;MRPL49;MRPL23;MRPL51;MRPL2;MRPL54;MRPL14;MRPL21;MRPL55;MRPL10;MRPL52;MRPL41;MRPL50;MRPL43;MRPL30;MRPL24;MRPL38;MRPL53;MRPL48;MRPL34;MRPL45;MRPL32;MRPL20;MRPL13;MRPL9;MRPL4;MRPL1;MRPL37;MRPL18;MRPL46;MRPL44;MRPL47;MRPL40;MRPL17;MRPL22;MRPL16;MRPL39;MRPL35;MRPL15;MRPL36;MRPL27;MRPL11;MRPL42
289	325	Skeletal muscle sarcoglycan complex SGC, beta-gamma-delta-zeta	Mouse	P82347;P82348;P82349;Q8BX51	Sgcd;Sgcg;Sgcb;Sgcz
290	326	Smooth muscle sarcoglycan complex SGC, beta-delta-zeta	Mouse	P82347;P82349;Q8BX51	Sgcd;Sgcb;Sgcz
291	328	Ku antigen complex	Human	P12956;P13010	XRCC6;XRCC5
292	329	Skeletal muscle sarcoglycan complex SGC, alpha-beta-gamma-delta	Mouse	P82347;P82348;P82349;P82350	Sgcd;Sgcg;Sgcb;Sgca
293	330	PSF-p54(nrb) complex	Human	P23246;Q15233	SFPQ;NONO
294	331	MRN complex (MRE11-RAD50-NBN complex)	Human	O60934;P49959;Q92878	NBN;MRE11A;RAD50
295	332	Skeletal muscle sarcoglycan complex SGC, alpha-beta-epsilon-gamma	Mouse	O70258;P82348;P82349;P82350	Sgce;Sgcg;Sgcb;Sgca
296	333	Skeletal muscle sarcoglycan complex SGC, alpha-beta-gamma-delta	Mouse	P82347;P82348;P82349;P82350	Sgcd;Sgcg;Sgcb;Sgca
297	334	Skeletal muscle sarcoglycan complex SGC, epsilon-beta-gamma-delta	Mouse	O70258;P82347;P82348;P82349	Sgce;Sgcd;Sgcg;Sgcb
298	335	p54(nrb)-PSF-matrin3 complex	Human	P23246;P43243;Q15233	SFPQ;MATR3;NONO
299	336	DNA ligase IV-XRCC4-AHNK complex	Human	P49917;Q09666;Q13426	LIG4;AHNAK;XRCC4
300	337	Dystrophin-sarcoglycan-syntrophin complex, skeletal muscle	Mouse	P11531;P82347;P82348;P82349;P82350;Q61234	Dmd;Sgcd;Sgcg;Sgcb;Sgca;Snta1
301	338	40S ribosomal subunit, cytoplasmic	Human	P08708;P08865;P15880;P23396;P25398;P39019;P46781;P46782;P46783;P60866;P61247;P62081;P62241;P62244;P62249;P62263;P62266;P62269;P62273;P62277;P62280;P62701;P62753;P62841;P62847;P62851;P62854;P62857;P62861;P62979;P63220	RPS17;RPSA;RPS2;RPS3;RPS12;RPS19;RPS9;RPS5;RPS10;RPS20;RPS3A;RPS7;RPS8;RPS15A;RPS16;RPS14;RPS23;RPS18;RPS29;RPS13;RPS11;RPS4X;RPS6;RPS15;RPS24;RPS25;RPS26;RPS28;FAU;RPS27A;RPS21
302	339	Smooth muscle dystroglycan complex	Rabbit	G1SGL0;G1T315;G1T8R3;P82352;Q28635;Q28646;Q28685	SGCD;SGCE;UTRN;SSPN;SGCB;SGCG;DAG1
303	340	Dystrophin-glycoprotein complex DGC, skeletal muscle	Rabbit	G1SGL0;P11531;P82352;Q28626;Q28635;Q28646;Q28685;Q28686	SGCD;Dmd;SSPN;SNTA1;SGCB;SGCG;DAG1;SGCA
304	341	Dystrophin-glycoprotein complex DGC, skeletal muscle	Rabbit	G1SGL0;P11531;P82352;Q28635;Q28646;Q28685;Q28686	SGCD;Dmd;SSPN;SGCB;SGCG;DAG1;SGCA
305	342	Skeletal muscle sarcoglycan-sarcospan complex SG-SPN	Rabbit	G1SGL0;P82352;Q28635;Q28646;Q28686	SGCD;SSPN;SGCB;SGCG;SGCA
306	343	Sarcoglycan-sarcospan complex SG-SPN	Human	Q13326;Q14714;Q16585;Q16586;Q92629	SGCG;SSPN;SGCB;SGCA;SGCD
307	344	DNA ligase IV-XRCC4 complex	Human	P49917;Q13426	LIG4;XRCC4
308	345	DNA ligase IV-XRCC4 complex	Human	P49917;Q13426	LIG4;XRCC4
309	346	Sarcoglycan-sarcospan-dystroglycan complex	Mouse	P82347;P82348;P82349;P82350;Q62147;Q62165	Sgcd;Sgcg;Sgcb;Sgca;Sspn;Dag1
310	347	Sarcoglycan-sarcospan-complex SG-SPN	Mouse	P82347;P82348;P82349;P82350;Q62147	Sgcd;Sgcg;Sgcb;Sgca;Sspn
311	348	DNA ligase IV-XRCC4 complex	Human	P49917;Q13426	LIG4;XRCC4
312	349	Sarcoglycan-sarcospan-syntrophin-dystrobrevin complex	Mouse	P82347;P82348;P82349;P82350;Q61234;Q62147;Q99L88;Q9D2N4	Sgcd;Sgcg;Sgcb;Sgca;Snta1;Sspn;Sntb1;Dtna
313	350	DNA ligase IV-XRCC4-PNK complex	Human	P49917;Q13426;Q96T60	LIG4;XRCC4;PNKP
314	351	Spliceosome	Human	O00425;O00571;O14776;O15042;O15355;O43143;O43172;O43290;O43395;O43447;O43660;O43670;O43719;O43809;O60231;O60306;O60508;O75400;O75533;O75643;O75934;O75937;O75940;O94906;O95232;O95391;O95400;O95926;P08579;P08621;P09012;P09234;P09661;P11940;P14678;P17844;P26368;P38919;P41223;P42285;P49756;P52298;P55081;P55769;P61326;P62304;P62306;P62308;P62310;P62312;P62314;P62316;P62318;P62995;P83876;P84103;Q01081;…	IGF2BP3;DDX3X;TCERG1;U2SURP;PPM1G;DHX15;PRPF4;SART1;PRPF3;PPIH;PLRG1;ZNF207;HTATSF1;NUDT21;DHX16;AQR;CDC40;PRPF40A;SF3B1;SNRNP200;BCAS2;DNAJC8;SMNDC1;PRPF6;LUC7L3;SLU7;CD2BP2;SYF2;SNRPB2;SNRNP70;SNRPA;SNRPC;SNRPA1;PABPC1;SNRPB;DDX5;U2AF2;EIF4A3;BUD31;MTREX;RBM25;NCBP2;MFAP1;SNU13;MAGOH;SNRPE;SNRPF;SNRPG;LSM3;LSM6;SNRPD1;SNRPD2;SNRPD3;TRA2B;TXNL4A;SRSF3;U2AF1;SRSF2;SRSF11;SRSF1;SRSF4;DHX9;NCBP1;SF…
315	352	DNA ligase IV-XRCC4 complex	Human	P49917;Q13426	LIG4;XRCC4
316	353	DNA ligase IV-condensin complex	Human	O95347;P49917;Q9NTJ3	SMC2;LIG4;SMC4
317	354	DNA ligase IV-XRCC4 complex	Human	P49917;Q13426	LIG4;XRCC4
318	355	DNA-PK-Ku complex	Human	P12956;P13010;P78527	XRCC6;XRCC5;PRKDC
319	356	DNA-PK-Ku complex	Human	P12956;P13010;P78527	XRCC6;XRCC5;PRKDC
320	357	DNA-PK-Ku complex	Human	P12956;P13010;P78527	XRCC6;XRCC5;PRKDC
321	358	DNA ligase IV-Xrcc4-DNA-protein kinase complex	Mouse	P97313;Q8BTF7;Q924T3	Prkdc;Lig4;Xrcc4
322	359	DNA ligase IV-XRCC4-XLF complex	Human	P49917;Q13426;Q9H9Q4	LIG4;XRCC4;NHEJ1
323	360	Artemis-DNA-PK complex	Human	P78527;Q96SD1	PRKDC;DCLRE1C
324	361	Artemis-DNA-PK complex	Human	P78527;Q96SD1	PRKDC;DCLRE1C
325	362	DNA ligase III-XRCC1-PNK-DNA-pol III multiprotein complex	Human	P06746;P18887;P49916;Q96T60	POLB;XRCC1;LIG3;PNKP
326	363	DNA ligase III-XRCC1 complex	Human	P18887;P49916	XRCC1;LIG3
327	364	RC-1 complex (recombination complex 1)	Bovine	O54956;O97593;P97386;Q8CG48;Q9WVF7	Pole2;SMC1A;Lig3;Smc2;Pole
328	365	DNA ligase III-XRCC1 complex	Human	P18887;P49916	XRCC1;LIG3
329	366	Rag1-Rag2 protein-DNA complex	Mouse	P15919;P21784	Rag1;Rag2
330	367	Rag1-Rag2-Ku70-Ku80 protein-DNA complex	Mouse	P15919;P21784;P23475;P27641;P63158	Rag1;Rag2;Xrcc6;Xrcc5;Hmgb1
331	368	ERCC1-ERCC4-MSH2 complex	Human	P07992;P43246;Q92889	ERCC1;MSH2;ERCC4
332	369	MSH2-MSH6-PMS2-MLH1 complex	Human	P40692;P43246;P52701;P54278	MLH1;MSH2;MSH6;PMS2
333	370	MSH2-MSH6-PMS1-MLH1 complex	Human	P40692;P43246;P52701;P54277	MLH1;MSH2;MSH6;PMS1
334	371	Structure-specific endonulease complex	Mammalia	P07992;Q9QYM7	ERCC1;ERCC4
335	372	F0F1 ATP synthase, mitochondrial	Rat	D3ZAF6;P05504;P10719;P11608;P15999;P19511;P21571;P29418;P29419;P31399;P35434;P35435;Q03344;Q06645;Q6PDU7	Atp5j2;Mt-atp6;Atp5b;Mt-atp8;Atp5a1;Atp5f1;Atp5j;Atp5e;Atp5i;Atp5h;Atp5d;Atp5c1;Atpif1;Atp5g1;Atp5l
336	373	Vacuolar ATPase	Bovine	P11019;P21282;P23956;P31404;P31407;P39942;P40682;P61420;P79251;P81103;P81134;Q28029;Q29466	ATP6V1E1;ATP6V1C1;ATP6V0C;ATP6V1A;ATP6V1B1;ATP6V1D;ATP6AP1;ATP6V0D1;ATP6V1G1;ATP6V0E1;ATP6AP2;ATP6V1F;ATP6V0A1
337	374	MSH2-MSH6 complex	Human	P43246;P52701	MSH2;MSH6
338	375	MSH2-MSH3 complex	Human	P20585;P43246	MSH3;MSH2
339	376	PCNA-MutS-alpha-MutL-alpha-DNA complex	Human	P12004;P40692;P43246;P52701;P54278	PCNA;MLH1;MSH2;MSH6;PMS2
340	377	PCNA-MSH2-MSH6 complex	Human	P12004;P43246;P52701	PCNA;MSH2;MSH6
341	378	MSH2-MSH3 complex	Human	P20585;P43246	MSH3;MSH2
342	379	MutL-alpha complex	Human	P40692;P54278	MLH1;PMS2
343	380	MutL-beta complex	Human	P40692;P54277	MLH1;PMS1
344	381	Respiratory chain complex I, mitochondrial	Mouse	O09111;P03888;P03911;P52503;Q3UIU2;Q62425;Q7TMF3;Q8K3J1;Q91VD9;Q91WD5;Q91WP8;Q91YT0;Q99LC3;Q99LY9;Q9CPP6;Q9CQ54;Q9CQ75;Q9CQ91;Q9CQC7;Q9CQH3;Q9CQJ8;Q9CQZ5;Q9CQZ6;Q9CR21;Q9CR61;Q9CXZ1;Q9D6J5;Q9D6J6;Q9DC69;Q9DC70;Q9DCJ5;Q9DCS9;Q9DCT2;Q9ERS2;Q9MD59;Q9MD82;Q9Z1P6	Ndufb11;Mtnd1;Mtnd4;Ndufs6;Ndufb6;Ndufa4;Ndufa12;Ndufs8;Ndufs1;Ndufs2;Ndufv3;Ndufv1;Ndufa10;Ndufs5;Ndufa5;Ndufc2;Ndufa2;Ndufa3;Ndufb4;Ndufb5;Ndufb9;Ndufa6;Ndufb3;Ndufab1;Ndufb7;Ndufs4;Ndufb8;Ndufv2;Ndufa9;Ndufs7;Ndufa8;Ndufb10;Ndufs3;Ndufa13;mt-Nd2;mt-Nd5;Ndufa7
345	382	Respiratory chain complex I, mitochondrial	Mouse	O09111;O35683;P03888;P03899;P03911;P52503;Q3UIU2;Q62425;Q7TMF3;Q8K3J1;Q91VD9;Q91WD5;Q91WP8;Q91YT0;Q99LC3;Q99LY9;Q9CPP6;Q9CPU2;Q9CQ54;Q9CQ75;Q9CQ91;Q9CQC7;Q9CQH3;Q9CQJ8;Q9CQZ5;Q9CQZ6;Q9CR21;Q9CR61;Q9CXZ1;Q9D6J5;Q9D6J6;Q9D8B4;Q9DC69;Q9DC70;Q9DCJ5;Q9DCS9;Q9DCT2;Q9ERS2;Q9MD82;Q9Z1P6	Ndufb11;Ndufa1;Mtnd1;Mtnd3;Mtnd4;Ndufs6;Ndufb6;Ndufa4;Ndufa12;Ndufs8;Ndufs1;Ndufs2;Ndufv3;Ndufv1;Ndufa10;Ndufs5;Ndufa5;Ndufb2;Ndufc2;Ndufa2;Ndufa3;Ndufb4;Ndufb5;Ndufb9;Ndufa6;Ndufb3;Ndufab1;Ndufb7;Ndufs4;Ndufb8;Ndufv2;Ndufa11;Ndufa9;Ndufs7;Ndufa8;Ndufb10;Ndufs3;Ndufa13;mt-Nd5;Ndufa7
346	384	Caveolar macromolecular signaling complex	Mouse	P18762;P31324;P51637;P63094;P97490;Q01815;Q76MZ3	Adrb2;Prkar2b;Cav3;Gnas;Adcy8;Cacna1c;Ppp2r1a
347	385	Caveolar macromolecular signaling complex, using anti-Cav-3	Mouse	P18762;P31324;P51637;P63094;P97490;Q01815;Q61018;Q76MZ3	Adrb2;Prkar2b;Cav3;Gnas;Adcy8;Cacna1c;Gnai1;Ppp2r1a
348	386	Ubiquitin E3 ligase (UBADC1, RNF123)	Human	Q5XPI4;Q9BSL1	RNF123;UBAC1
349	387	MCM complex	Human	P25205;P33991;P33992;P33993;P49736;Q14566	MCM3;MCM4;MCM5;MCM7;MCM2;MCM6
350	388	Respiratory chain complex I, mitochondrial	Bovine	O97725;P03887;P03892;P03898;P03902;P03910;P03920;P03924;P04394;P15690;P17694;P23709;P23934;P23935;P25708;P25712;P34942;P34943;P42026;P42028;P42029;P48305;P52505;Q01321;Q02365;Q02366;Q02367;Q02368;Q02369;Q02370;Q02371;Q02372;Q02373;Q02374;Q02375;Q02376;Q02377;Q02378;Q02379;Q02380;Q02827;Q05752;Q8HXG5;Q8HXG6;Q95KV7	NDUFA12;MT-ND1;MT-ND2;MT-ND3;MT-ND4L;MT-ND4;MT-ND5;MT-ND6;NDUFV2;NDUFS1;NDUFS2;NDUFS3;NDUFS6;NDUFA5;NDUFV1;NDUFV3;NDUFA10;NDUFA9;NDUFS7;NDUFS8;NDUFA8;NDUFB4;NDUFAB1;NDUFA4;NDUFB3;NDUFA6;NDUFB6;NDUFB7;NDUFB9;NDUFA2;NDUFA3;NDUFB8;NDUFB10;NDUFB2;NDUFS4;NDUFC1;NDUFA1;NDUFB1;NDUFS5;NDUFB5;NDUFC2;NDUFA7;NDUFB11;NDUFA11;NDUFA13
351	389	ORC complex (origin recognition complex)	Human	O43913;O43929;Q13415;Q13416;Q9UBD5;Q9Y5N6	ORC5;ORC4;ORC1;ORC2;ORC3;ORC6
352	390	Ubiquitin E3 ligase (SKP1A, FBXW2, CUL1)	Human	P63208;Q13616;Q9UKT8	SKP1;CUL1;FBXW2
353	391	Ubiquitin E3 ligase (DDB1, CUL4A, RBX1)	Human	P62877;Q13619;Q16531	RBX1;CUL4A;DDB1
354	392	Succinyl-CoA synthetase, GDP-forming	Pig	O19069;P53590	SUCLG1;SUCLG2
355	393	Succinyl-CoA synthetase, GDP-forming	Human	P53597;Q96I99	SUCLG1;SUCLG2
356	394	Succinyl-CoA synthetase, ADP-forming	Human	P53597;Q9P2R7	SUCLG1;SUCLA2
357	395	Succinyl-CoA synthetase, ADP-forming	Mouse	Q9WUM5;Q9Z2I9	Suclg1;Sucla2
358	396	Succinyl-CoA synthetase, GDP-forming	Mouse	Q9WUM5;Q9Z2I8	Suclg1;Suclg2
359	397	Succinyl-CoA synthetase, ADP-forming	Rat	P13086;Q499V7	Suclg1;Suclg2
360	398	Egasyn-glucuronidase complex	Mouse	P12265;Q64176	Gusb;Ces1e
361	399	Respiratory chain complex I, mitochondrial	Bovine	O97725;P03887;P03892;P03898;P03902;P03910;P03920;P03924;P04394;P15690;P17694;P23709;P23934;P23935;P25708;P25712;P34942;P34943;P42026;P42028;P42029;P48305;P52505;Q01321;Q02365;Q02366;Q02367;Q02368;Q02369;Q02370;Q02371;Q02372;Q02373;Q02374;Q02375;Q02376;Q02377;Q02378;Q02379;Q02380;Q02827;Q05752;Q8HXG5;Q8HXG6;Q95KV7	NDUFA12;MT-ND1;MT-ND2;MT-ND3;MT-ND4L;MT-ND4;MT-ND5;MT-ND6;NDUFV2;NDUFS1;NDUFS2;NDUFS3;NDUFS6;NDUFA5;NDUFV1;NDUFV3;NDUFA10;NDUFA9;NDUFS7;NDUFS8;NDUFA8;NDUFB4;NDUFAB1;NDUFA4;NDUFB3;NDUFA6;NDUFB6;NDUFB7;NDUFB9;NDUFA2;NDUFA3;NDUFB8;NDUFB10;NDUFB2;NDUFS4;NDUFC1;NDUFA1;NDUFB1;NDUFS5;NDUFB5;NDUFC2;NDUFA7;NDUFB11;NDUFA11;NDUFA13
362	400	Respiratory chain complex I (subcomplex I alpha), mitochondrial	Bovine	O97725;P03924;P04394;P15690;P17694;P23709;P23934;P23935;P25708;P25712;P34942;P34943;P42026;P42028;P42029;P48305;P52505;Q02366;Q02368;Q02370;Q02371;Q02377;Q05752;Q8HXG6;Q95KV7	NDUFA12;MT-ND6;NDUFV2;NDUFS1;NDUFS2;NDUFS3;NDUFS6;NDUFA5;NDUFV1;NDUFV3;NDUFA10;NDUFA9;NDUFS7;NDUFS8;NDUFA8;NDUFB4;NDUFAB1;NDUFA6;NDUFB7;NDUFA2;NDUFA3;NDUFA1;NDUFA7;NDUFA11;NDUFA13
363	401	Respiratory chain complex I (subcomplex I lambda), mitochondrial	Bovine	O97725;P04394;P15690;P17694;P23709;P23934;P23935;P25708;P25712;P42026;P42028;Q02368;Q02370;Q05752;Q95KV7	NDUFA12;NDUFV2;NDUFS1;NDUFS2;NDUFS3;NDUFS6;NDUFA5;NDUFV1;NDUFV3;NDUFS7;NDUFS8;NDUFB7;NDUFA2;NDUFA7;NDUFA13
364	402	Respiratory chain complex I (subcomplex I beta), mitochondrial	Bovine	P03910;P03920;P48305;P52505;Q02365;Q02367;Q02368;Q02369;Q02372;Q02373;Q02374;Q02378;Q02380;Q8HXG5	MT-ND4;MT-ND5;NDUFB4;NDUFAB1;NDUFB3;NDUFB6;NDUFB7;NDUFB9;NDUFB8;NDUFB10;NDUFB2;NDUFB1;NDUFB5;NDUFB11
365	403	Cytochrome bc1-complex (EC 1.10.2.2), mitochondrial	Bovine	P00125;P00126;P00129;P00130;P00157;P07552;P13271;P13272;P23004;P31800	CYC1;UQCRH;UQCRB;UQCR10;MT-CYB;UQCR11;UQCRQ;UQCRFS1;UQCRC2;UQCRC1
366	404	Isocitrate dehydrogenase [NADP], cytoplasmic	Human	O75874	IDH1
367	405	Glucosidase 2	Rat	B1WC34;D3ZAN3	Prkcsh;Ganab
368	406	N-acetylglucosamine-1-phosphotransferase	Bovine	F1MPB1;Q58CS8	GNPTAB;GNPTG
369	407	Guanylyl cyclase, soluble (GUCY1A2, GUCY1B3)	Human	P33402;Q02153	GUCY1A2;GUCY1B3
370	408	Guanylyl cyclase, soluble (GUCY1A3, GUCY1B3)	Human	Q02108;Q02153	GUCY1A3;GUCY1B3
371	409	Glutamate-cysteine ligase	Rat	P19468;P48508	Gclc;Gclm
372	413	(ER)-localized multiprotein complex, Ig heavy chains associated	Mouse	P08003;P08113;P09103;P20029;P24369;Q6P5E4;Q99KV1;Q9ESP1;Q9JKR6;Q9JLK7	Pdia4;Hsp90b1;P4hb;Hspa5;Ppib;Uggt1;Dnajb11;Sdf2l1;Hyou1;Cabp1
373	414	(ER)-localized multiprotein complex, in absence of Ig heavy chains	Mouse	P08003;P08113;P09103;P20029;P24369;Q6P5E4;Q9ESP1;Q9JKR6;Q9JLK7	Pdia4;Hsp90b1;P4hb;Hspa5;Ppib;Uggt1;Sdf2l1;Hyou1;Cabp1
374	415	EXO1-MLH1-PMS2 complex	Human	P40692;P54278;Q9UQ84	MLH1;PMS2;EXO1
375	416	Nitric oxide synthase-dystrophin complex, skeletal muscle	Mouse	P11531;Q9Z0J4	Dmd;Nos1
376	417	COX-2-Cav-3 complex	Rat	P35355;P51638	Ptgs2;Cav3
377	418	H/ACA ribonucleoprotein complex	Rat	P40615;Q6AYA1;Q9CQS2;Q9CRB2	Dkc1;Gar1;Nop10;Nhp2
378	419	Farnesyltransferase	Human	P49354;P49356	FNTA;FNTB
379	420	Dlg1-Cav3-Kcna5 complex	Mammalia	P19024;P51637;Q811D0	Kcna5;Cav3;Dlg1
380	421	Dlg1-Cav3-Kcna5 complex	Rat	P19024;P51638;Q62696	Kcna5;Cav3;Dlg1
381	422	Beta-dystroglycan-caveolin-3 complex	Human	P56539;Q14118	CAV3;DAG1
382	423	EXO1-MLH1-PMS2 complex	Human	P40692;P54278;Q9UQ84	MLH1;PMS2;EXO1
383	424	EXO1-MLH1-PCNA complex	Human	P12004;P40692;Q9UQ84	PCNA;MLH1;EXO1
384	425	MSH4-MSH5-GPS2 complex	Human	O15457;O43196;Q13227	MSH4;MSH5;GPS2
385	426	Meprin A	Human	Q16819;Q16820	MEP1A;MEP1B
386	427	Tripeptidyl peptidase	Mouse	Q64514	Tpp2
387	428	Molybdopterin synthase	Human	O96007;O96033	MOCS2;MOCS2
388	429	Phosphatidylinositol 3-kinase complex (PIK3C3, PIK3R4)	Human	Q8NEB9;Q99570	PIK3C3;PIK3R4
389	430	18S U11/U12 snRNP	Human	O43143;O75533;P14678;P62304;P62306;P62308;P62314;P62316;P62318;P67809;Q13435;Q15393;Q15427;Q15696;Q16560;Q6IEG0;Q6P2Q9;Q8N8D1;Q8TBF4;Q96LT9;Q9BV90;Q9BWJ5;Q9UDW3;Q9Y3B4	DHX15;SF3B1;SNRPB;SNRPE;SNRPF;SNRPG;SNRPD1;SNRPD2;SNRPD3;YBX1;SF3B2;SF3B3;SF3B4;ZRSR2;SNRNP35;SNRNP48;PRPF8;PDCD7;ZCRB1;RNPC3;SNRNP25;SF3B5;ZMAT5;SF3B6
390	431	MSH2-MSH6-PMS2-MLH1 complex	Human	P40692;P43246;P52701;P54278	MLH1;MSH2;MSH6;PMS2
391	432	N-NOS-CHIP-HSP70-1 complex	Human	P0DMV8;P29475;Q9UNE7	HSPA1A;NOS1;STUB1
392	433	BASC complex (BRCA1-associated genome surveillance complex)	Human	O60934;P35249;P35250;P35251;P38398;P40692;P43246;P49959;P52701;P54132;Q13315;Q92878	NBN;RFC4;RFC2;RFC1;BRCA1;MLH1;MSH2;MRE11A;MSH6;BLM;ATM;RAD50
393	434	BASC (Ab 80) complex (BRCA1-associated genome surveillance complex)	Human	P35249;P35250;P35251;P38398;P40692;P43246;P52701;P54132	RFC4;RFC2;RFC1;BRCA1;MLH1;MSH2;MSH6;BLM
394	435	BASC (Ab 81) complex (BRCA1-associated genome surveillance complex)	Human	P35249;P35250;P35251;P38398;P40692;Q13315	RFC4;RFC2;RFC1;BRCA1;MLH1;ATM
395	436	BASC (Ab C-20) complex (BRCA1-associated genome surveillance complex)	Human	P38398;P52701;Q92878	BRCA1;MSH6;RAD50
396	437	AQP2-binding multiprotein force generator complex	Rat	D3ZRD9;P13832;P16086;P18666;P34080;P48037;P60711;P63259;Q07936;Q62812;Q63610;Q68FP1;Q6I7S1;Q7TQ08;Q9QXQ0	Aif1l;Rlc-a;Sptan1;Myl12b;Aqp2;Anxa6;Actb;Actg1;Anxa2;Myh9;Tpm3;Gsn;Sipa1;Scin;Actn4
397	438	GCN5-TRRAP histone acetyltransferase complex	Human	O75486;O75528;O75529;P38398;P43246;P52701;Q12962;Q16594;Q92830;Q9Y4A5	SUPT3H;TADA3;TAF5L;BRCA1;MSH2;MSH6;TAF10;TAF9;KAT2A;TRRAP
398	439	Phosphatidylinositol 3-kinase (PIK3CA, PIK3R1)	Bovine	P23727;P32871	PIK3R1;PIK3CA
399	440	Succinate dehydrogenase complex II, mitochondrial	Mouse	Q8K2B3;Q9CQA3;Q9CXV1;Q9CZB0	Sdha;Sdhb;Sdhd;Sdhc
400	441	TFTC-type histone acetyl transferase complex	Human	O60244;O75448;P03372;Q15648;Q92830;Q93074;Q9NVC6;Q9UHV7;Q9ULK4;Q9Y2X0;Q9Y4A5	MED14;MED24;ESR1;MED1;KAT2A;MED12;MED17;MED13;MED23;MED16;TRRAP
401	442	Vacuolar ATPase	Bovine	O46563;P11019;P21282;P23956;P31404;P31408;P39942;P61420;P79251;Q28029;Q29466	ATP6V1H;ATP6V1E1;ATP6V1C1;ATP6V0C;ATP6V1A;ATP6V1B2;ATP6V1D;ATP6V0D1;ATP6V1G1;ATP6V1F;ATP6V0A1
402	443	BP-SMAD complex	Human	O14867;O15198;O95452;P17980;P19447;P50539;Q13118;Q15582	BACH1;SMAD9;GJB6;PSMC3;ERCC3;MXI1;KLF10;TGFBI
403	444	Signal peptidase complex	Dog	P13679;P61008;P67811;P83362;Q28250	SEC11C;SPCS3;SEC11A;SPCS1;SPCS2
404	445	TFTC complex (TATA-binding protein-free TAF-II-containing complex)	Human	O00268;O15265;O75486;O75528;O75529;P49848;Q12962;Q15393;Q15542;Q15545;Q16514;Q16594;Q6P1X5;Q92830;Q9Y4A5;Q9Y6J9	TAF4;ATXN7;SUPT3H;TADA3;TAF5L;TAF6;TAF10;SF3B3;TAF5;TAF7;TAF12;TAF9;TAF2;KAT2A;TRRAP;TAF6L
405	446	Succinate dehydrogenase complex II, mitochondrial	Bovine	P31039;P35720;Q3T189;Q95123	SDHA;SDHC;SDHB;SDHD
406	447	Kir4.1-dystrophin complex, retinal Mueller cells	Rat	P11530;P49655	Dmd;Kcnj10
407	448	Kir4.1-alpha-1-syntrophin complex	Rat	B5DFL0;P49655	Snta1;Kcnj10
408	449	Kir4.1-beta-dystroglycan complex	Rat	P49655;Q91XP6	Kcnj10;Dag1
409	450	Kir4.1-Aqp4 complex, retinal Mueller cells	Rat	P47863;P49655	Aqp4;Kcnj10
410	451	Kir4.1-dystrobrevin complex, retinal Mueller cells	Rat	P49655;P84060	Kcnj10;Dtnb
411	452	Aqp4-alpha-syntrophin complex, retinal Mueller cells	Rat	P47863;Q498T0	Aqp4;Snta1
412	453	Aqp4-beta-dystroglycan complex, retinal Mueller cells	Rat	P47863;Q91XP6	Aqp4;Dag1
413	454	MKP3-CK2alpha complex	Mouse	Q60737;Q9DBB1	Csnk2a1;Dusp6
414	455	TFTC complex (TATA-binding protein-free TAF-II-containing complex)	Human	O00268;O15265;O75486;O75528;O75529;P49848;Q12962;Q15393;Q15542;Q15545;Q16514;Q16594;Q6P1X5;Q92830;Q9Y4A5;Q9Y6J9	TAF4;ATXN7;SUPT3H;TADA3;TAF5L;TAF6;TAF10;SF3B3;TAF5;TAF7;TAF12;TAF9;TAF2;KAT2A;TRRAP;TAF6L
415	456	TFTC complex (TATA-binding protein-free TAF-II-containing complex)	Human	O00268;O15265;O75486;O75528;O75529;P49848;Q12962;Q15393;Q15542;Q15545;Q16514;Q16594;Q6P1X5;Q92830;Q9Y4A5;Q9Y6J9	TAF4;ATXN7;SUPT3H;TADA3;TAF5L;TAF6;TAF10;SF3B3;TAF5;TAF7;TAF12;TAF9;TAF2;KAT2A;TRRAP;TAF6L
416	457	Dystrophin-associated glycoprotein complex DGC (Dag1, Dp71f, Sgcd, Snta1), retinal glia cells	Rat	F1LYS7;Q498T0;Q91XP7;Q9Z147	Sgcd;Snta1;Dag1;Dmd
417	458	Dystrophin-associated glycoprotein complex DGC (Dag1, Dp71f, Utrn), retinal glia cells	Rat	O55147;Q91XP7;Q9Z147	Utrn;Dag1;Dmd
418	460	CRB1-MPP5-INADL complex	Human	P82279;Q8N3R9;Q8NI35	CRB1;MPP5;PATJ
419	461	MPP4-MPP5-CRB1 complex	Human	P82279;Q8N3R9;Q96JB8	CRB1;MPP5;MPP4
420	462	TFTC complex (TATA-binding protein-free TAF-II-containing complex)	Human	O00268;O15265;O75486;O75528;O75529;P49848;Q12962;Q15393;Q15542;Q15545;Q16514;Q16594;Q6P1X5;Q92830;Q9Y4A5;Q9Y6J9	TAF4;ATXN7;SUPT3H;TADA3;TAF5L;TAF6;TAF10;SF3B3;TAF5;TAF7;TAF12;TAF9;TAF2;KAT2A;TRRAP;TAF6L
421	463	TFIID complex	Human	O00268;P20226;P21675;P49848;Q12962;Q15542;Q15543;Q15544;Q15545;Q16514;Q16594	TAF4;TBP;TAF1;TAF6;TAF10;TAF5;TAF13;TAF11;TAF7;TAF12;TAF9
422	464	InsP3R1-HAP1A-Htt complex	Rat	P29994;P51111;P54256	Itpr1;Htt;Hap1
423	465	InsP3R1-HAP1A-Htt complex	Mouse	O35668;P11881;P42859	Hap1;Itpr1;Htt
424	466	Gamma-secretase complex (APH1A, PSEN1, PSENEN, NCSTN)	Human	P49768;Q92542;Q96BI3;Q9NZ42	PSEN1;NCSTN;APH1A;PSENEN
425	467	Gamma-secretase complex (APH1B, PSEN2, PSENEN, NCSTN)	Human	P49810;Q8WW43;Q92542;Q9NZ42	PSEN2;APH1B;NCSTN;PSENEN
426	468	Gamma-secretase complex (APH1A, PSEN2, PSENEN, NCSTN)	Human	P49810;Q92542;Q96BI3;Q9NZ42	PSEN2;NCSTN;APH1A;PSENEN
427	469	TFIID-beta complex	Human	O00268;P20226;P21675;P49848;Q12962;Q15542;Q15543;Q15544;Q15545;Q16514;Q16594;Q6P1X5	TAF4;TBP;TAF1;TAF6;TAF10;TAF5;TAF13;TAF11;TAF7;TAF12;TAF9;TAF2
428	470	TFTC complex (TATA-binding protein-free TAF-II-containing complex)	Human	O00268;O15265;O75486;O75528;O75529;P49848;Q12962;Q15393;Q15542;Q15543;Q15545;Q16514;Q16594;Q6P1X5;Q92830;Q9Y4A5;Q9Y6J9	TAF4;ATXN7;SUPT3H;TADA3;TAF5L;TAF6;TAF10;SF3B3;TAF5;TAF13;TAF7;TAF12;TAF9;TAF2;KAT2A;TRRAP;TAF6L
429	471	PCAF complex	Human	O75478;O75486;O75528;O75529;Q12962;Q16514;Q16594;Q92831;Q9Y4A5;Q9Y6J9	TADA2A;SUPT3H;TADA3;TAF5L;TAF10;TAF12;TAF9;KAT2B;TRRAP;TAF6L
430	472	Prolyl 4-hydroxylase (alpha(I)-type)	Human	P07237;P13674	P4HB;P4HA1
431	473	Prolyl 4-hydroxylase (alpha(II)-type)	Mammalia	P07237;Q60716	P4HB;P4ha2
432	474	Prolyl 4-hydroxylase (alpha(III)-type)	Human	P07237;Q7Z4N8	P4HB;P4HA3
433	475	STAGA complex	Human	O75486;O75528;O75529;O94864;Q12962;Q15393;Q16514;Q16594;Q92830;Q96BN2;Q9Y4A5;Q9Y6J9	SUPT3H;TADA3;TAF5L;SUPT7L;TAF10;SF3B3;TAF12;TAF9;KAT2A;TADA1;TRRAP;TAF6L
434	476	STAGA complex	Human	O15265;O75486;O75528;O75529;O94864;Q12962;Q15393;Q16514;Q16594;Q92830;Q96BN2;Q9Y4A5;Q9Y6J9	ATXN7;SUPT3H;TADA3;TAF5L;SUPT7L;TAF10;SF3B3;TAF12;TAF9;KAT2A;TADA1;TRRAP;TAF6L
435	477	PCAF complex	Human	O75478;O75486;O75528;O75529;Q12962;Q16514;Q16594;Q92831;Q9Y4A5;Q9Y6J9	TADA2A;SUPT3H;TADA3;TAF5L;TAF10;TAF12;TAF9;KAT2B;TRRAP;TAF6L
436	478	STAGA core complex	Human	O75486;Q16594;Q92830	SUPT3H;TAF9;KAT2A
437	479	Mupp1-Dlg4-Syngap1-CamkII complex	Rat	O55164;P08413;P11275;P31016;Q9QUH6	Mpdz;Camk2b;Camk2a;Dlg4;Syngap1
438	480	TIF-IB complex	Mouse	P29037;P97357;P97358;Q6PDZ2	Tbp;Taf1a;Taf1b;Taf1c
439	482	cRET-Shc-Grb2-Gab2-P85PI3K-Shp2 complex	Mouse	P26450;P35235;P35546;P98083;Q60631;Q9Z1S8	Pik3r1;Ptpn11;Ret;Shc1;Grb2;Gab2
440	484	TFIID complex	Human	O00268;P20226;P21675;P49848;Q12962;Q15542;Q15543;Q15544;Q15545;Q16514;Q16594	TAF4;TBP;TAF1;TAF6;TAF10;TAF5;TAF13;TAF11;TAF7;TAF12;TAF9
441	485	TFIID complex, B-cell specific	Human	O00268;P20226;P21675;P49848;Q12962;Q15542;Q15543;Q15544;Q15545;Q16514;Q16594;Q92750	TAF4;TBP;TAF1;TAF6;TAF10;TAF5;TAF13;TAF11;TAF7;TAF12;TAF9;TAF4B
442	486	WIP-WASp-actin-myosin-IIa complex	Human	O43516;P19105;P35579;P42768;P60660;P62736	WIPF1;MYL12A;MYH9;WAS;MYL6;ACTA2
443	487	Cytochrome bc1-complex, mitochondrial	Bovine	P00125;P00126;P00129;P00130;P00157;P07552;P13271;P13272;P23004;P31800	CYC1;UQCRH;UQCRB;UQCR10;MT-CYB;UQCR11;UQCRQ;UQCRFS1;UQCRC2;UQCRC1
444	488	Vezf1-p68RacGap complex	Mouse	Q5SXC4;Q8BL80	Vezf1;Arhgap22
445	489	TFIIA complex	Human	P52655;P52657	GTF2A1;GTF2A2
446	490	TFIIA complex	Human	P52655;P52657	GTF2A1;GTF2A2
447	492	DA complex	Human	O00268;P20226;P21675;P49848;P52655;P52657;Q12962;Q15542;Q15543;Q15544;Q15545;Q16514;Q16594;Q5VWG9;Q6P1X5	TAF4;TBP;TAF1;TAF6;GTF2A1;GTF2A2;TAF10;TAF5;TAF13;TAF11;TAF7;TAF12;TAF9;TAF3;TAF2
448	493	DAB complex	Human	O00268;P20226;P21675;P49848;P52655;P52657;Q00403;Q12962;Q15542;Q15543;Q15544;Q15545;Q16514;Q16594;Q5VWG9;Q6P1X5	TAF4;TBP;TAF1;TAF6;GTF2A1;GTF2A2;GTF2B;TAF10;TAF5;TAF13;TAF11;TAF7;TAF12;TAF9;TAF3;TAF2
449	494	Cytochrome bc1-complex, mitochondrial	Bovine	P00125;P00126;P00129;P00130;P00157;P07552;P13271;P13272;P23004;P31800	CYC1;UQCRH;UQCRB;UQCR10;MT-CYB;UQCR11;UQCRQ;UQCRFS1;UQCRC2;UQCRC1
450	495	Cytochrome bc1-complex, mitochondrial	Mouse	P00158;P99028;Q8R1I1;Q9CPX8;Q9CQ69;Q9CR68;Q9CZ13;Q9D0M3;Q9D855;Q9DB77	Mt-Cyb;Uqcrh;Uqcr10;Uqcr11;Uqcrq;Uqcrfs1;Uqcrc1;Cyc1;Uqcrb;Uqcrc2
451	496	TFIID complex	Mouse	P29037;Q62311;Q80UV9;Q8C092;Q8C176;Q8K0H5;Q8VE65;Q8VI33;Q91WW6;Q99JX1;Q9EQH4;Q9R1C0	Tbp;Taf6;Taf1;Taf5;Taf2;Taf10;Taf12;Taf9;Taf4;Taf11;Taf8;Taf7
452	497	TAF4-TAF12 subcomplex of TFIID complex	Human	O00268;Q16514	TAF4;TAF12
453	498	Ryk-Wny1-Fzd8 complex	Mouse	P04426;Q01887;Q61091	Wnt1;Ryk;Fzd8
454	499	Ryk-Wny1 complex	Mouse	P04426;Q01887	Wnt1;Ryk
455	500	Ryk-Wnt3a complex	Mouse	P27467;Q01887	Wnt3a;Ryk
456	501	Ryk-Dvl1 complex	Mouse	P51141;Q01887	Dvl1;Ryk
457	502	Kir4.1-dystrophin complex	Mouse	P11531;Q9JM63	Dmd;Kcnj10
458	503	Kir4.1-alpha-1-syntrophin complex	Mouse	Q61234;Q9JM63	Snta1;Kcnj10
459	504	Kir4.1-beta-dystroglycan complex	Mouse	Q62165;Q9JM63	Dag1;Kcnj10
460	505	Kir4.1-dystrophin complex	Mouse	P11531;Q9JM63	Dmd;Kcnj10
461	506	Kir4.1-alpha-1-syntrophin complex	Mouse	Q61234;Q9JM63	Snta1;Kcnj10
462	507	Kir4.1-beta-dystroglycan complex	Mouse	Q62165;Q9JM63	Dag1;Kcnj10
463	508	TFIID complex	Human	O00268;P20226;P21675;P49848;Q12962;Q15542;Q15544;Q15545;Q16514;Q16594	TAF4;TBP;TAF1;TAF6;TAF10;TAF5;TAF11;TAF7;TAF12;TAF9
464	509	TFIID complex	Human	O00268;P20226;P21675;P49848;Q12962;Q15542;Q15543;Q15544;Q15545;Q16514;Q16594;Q92804	TAF4;TBP;TAF1;TAF6;TAF10;TAF5;TAF13;TAF11;TAF7;TAF12;TAF9;TAF15
465	510	TFIID subcomplex, testis-specific	Mouse	P29037;Q9D3R9	Tbp;Taf7l
466	511	TFIID subcomplex, testis-specific	Mouse	Q80UV9;Q9D3R9	Taf1;Taf7l
467	512	AQP-1 regulatory complex	Rat	P08753;P14423;P29975;P35525;Q63664	Gnai3;Pla2g2a;Aqp1;Clcn2;Kcnj8
468	513	TFTC complex (TATA-binding protein-free TAF-II-containing complex)	Human	O00268;O15265;O75486;O75528;O75529;P49848;Q12962;Q15393;Q15542;Q15545;Q16514;Q16594;Q6P1X5;Q92830;Q9HBM6;Q9Y4A5;Q9Y6J9	TAF4;ATXN7;SUPT3H;TADA3;TAF5L;TAF6;TAF10;SF3B3;TAF5;TAF7;TAF12;TAF9;TAF2;KAT2A;TAF9B;TRRAP;TAF6L
469	514	TFIID-beta complex	Human	O00268;P20226;P21675;P49848;Q12962;Q15542;Q15543;Q15544;Q15545;Q16514;Q16594;Q9HBM6	TAF4;TBP;TAF1;TAF6;TAF10;TAF5;TAF13;TAF11;TAF7;TAF12;TAF9;TAF9B
470	515	Inner medullary AKAP-signaling complex	Rat	P09217;P12368;P63329;Q5U301	Prkcz;Prkar2a;Ppp3ca;Akap2
471	516	Cytochrome bc1-complex, mitochondrial	Rat	A9UMV7;B2RYS2;B2RYX1;D3ZFQ8;P00159;P20788;P32551;Q5M9I5;Q68FY0;Q7TQ16	Uqcr11;Uqcrb;Uqcr10;Cyc1;Mt-Cyb;Uqcrfs1;Uqcrc2;Uqcrh;Uqcrc1;Uqcrq
472	517	AKAP5-PRKAR2A-PPP3CA complex	Human	P13861;P24588;Q08209	PRKAR2A;AKAP5;PPP3CA
473	518	AKAP250-PKA-PDE4D complex	Human	P17612;Q02952;Q08499	PRKACA;AKAP12;PDE4D
474	519	AMY-1-S-AKAP84-RII-beta complex	Human	P31323;Q92667;Q99417	PRKAR2B;AKAP1;MYCBP
475	520	KCNQ1 macromolecular complex	Human	P13861;P17612;P51787;P62136;Q99996	PRKAR2A;PRKACA;KCNQ1;PPP1CA;AKAP9
476	521	Polycystin-1-E-cadherin-beta-catenin complex	Human	P12830;P35222;P98161	CDH1;CTNNB1;PKD1
477	522	Polycystin-1-E-cadherin-beta-catenin-Flotillin-2 complex	Human	P12830;P35222;P98161;Q14254	CDH1;CTNNB1;PKD1;FLOT2
478	523	Yotiao-RII-NR1 complex	Rat	P12368;P12369;P35439;Q9JHE0	Prkar2a;Prkar2b;Grin1;Akap9
479	525	TIP60 histone acetylase complex	Human	O96019;Q92993;Q9Y230;Q9Y265;Q9Y4A5	ACTL6A;KAT5;RUVBL2;RUVBL1;TRRAP
480	526	TRPC3-TRPC4 channel complex, redox-sensitive	Pig	C0JJ15;C0JJ16	TRPC3;TRPC4
481	527	TRPC3-TRPC4 channel complex, redox-sensitive	Human	Q13507;Q9UBN4	TRPC3;TRPC4
482	528	NuA4/Tip60-HAT complex	Human	O95619;O96019;Q15014;Q92993;Q96L91;Q9H0E9;Q9H2F5;Q9HAF1;Q9NPF5;Q9NV56;Q9NXR8;Q9UBU8;Q9Y230;Q9Y265;Q9Y4A5	YEATS4;ACTL6A;MORF4L2;KAT5;EP400;BRD8;EPC1;MEAF6;DMAP1;MRGBP;ING3;MORF4L1;RUVBL2;RUVBL1;TRRAP
483	529	NuA4/Tip60-HAT complex	Human	O95619;O96019;Q15014;Q15906;Q92993;Q96L91;Q9H0E9;Q9H2F5;Q9HAF1;Q9NPF5;Q9NV56;Q9NXR8;Q9UBU8;Q9Y230;Q9Y265;Q9Y4A5	YEATS4;ACTL6A;MORF4L2;VPS72;KAT5;EP400;BRD8;EPC1;MEAF6;DMAP1;MRGBP;ING3;MORF4L1;RUVBL2;RUVBL1;TRRAP
484	530	Cytochrome c oxidase, mitochondrial	Bovine	P00396;P00415;P00423;P00426;P00428;P00429;P00430;P04038;P07470;P07471;P10175;P13183;P68530	MT-CO1;MT-CO3;COX4I1;COX5A;COX5B;COX6B1;COX7C;COX6C;COX7A1;COX6A2;COX8B;COX7B;MT-CO2
485	531	XPA-ERCC1-ERCC4 complex	Human	P07992;P23025;Q92889	ERCC1;XPA;ERCC4
486	532	M1 mAChR-TRPC6-multiprotein complex	Rat	P05696;P08482;P62161;P63329;Q62658;Q99N78	Prkca;Chrm1;Calm1; Cal;Ppp3ca;Fkbp1a;Trpc6
487	533	IMP3-IMP4-MPP10 complex	Human	O00566;Q96G21;Q9NV31	MPHOSPH10;IMP4;IMP3
488	534	M1 mAChR-TRPC6-PKC complex	Rat	P05696;P08482;Q99N77	Prkca;Chrm1;trp6B
489	535	TRAP complex	Human	O60244;O75448;O75586;P10827;P24863;Q13503;Q15648;Q6P2C8;Q93074;Q9BTT4;Q9NPJ6;Q9NVC6;Q9UHV7;Q9Y2W1;Q9Y2X0;Q9Y3C7	MED14;MED24;MED6;THRA;CCNC;MED21;MED1;MED27;MED12;MED10;MED4;MED17;MED13;THRAP3;MED16;MED31
490	536	TRPC1-TRPC3-TRPC7 complex	Human	P48995;Q13507;Q9HCX4	TRPC1;TRPC3;TRPC7
491	537	Mediator complex	Mouse	A2ABV5;O35692;Q6PGF3;Q8VCD5;Q921D4;Q9CQ39;Q9CQA5;Q9CZB6;Q9R0X0	Med14;Brd4;Med16;Med17;Med6;Med21;Med4;Med7;Med20
492	538	Cytochrome c oxidase, mitochondrial	Mouse	P00405;P00416;P12787;P17665;P19536;P19783;P43024;P48771;P56391;P56393;Q64445;Q9CPQ1;Q9MD68	Mtco2;mt-Co3;Cox5a;Cox7c;Cox5b;Cox4i1;Cox6a1;Cox7a2;Cox6b1;Cox7b;Cox8a;Cox6c;mt-Co1
493	540	HMG1-TBP-TATA complex	Mammalia	P10103;P20226	HMGB1;TBP
494	541	IGF1-IGFBP3-ALS complex	Human	P05019;P17936;P35858	IGF1;IGFBP3;IGFALS
495	542	Cytochrome c oxidase, mitochondrial	Bovine	P00396;P00415;P00423;P00426;P00428;P00429;P00430;P04038;P07470;P07471;P10175;P13183;P68530	MT-CO1;MT-CO3;COX4I1;COX5A;COX5B;COX6B1;COX7C;COX6C;COX7A1;COX6A2;COX8B;COX7B;MT-CO2
496	543	Cytochrome c oxidase, mitochondrial	Bovine	P00396;P00415;P00423;P00426;P00428;P00429;P00430;P04038;P13182;P13183;P13184;P14622;P68530	MT-CO1;MT-CO3;COX4I1;COX5A;COX5B;COX6B1;COX7C;COX6C;COX6A1;COX7B;COX7A2;COX8A;MT-CO2
497	544	TRPC3-TRPC6-Ca2+-signaling complex	Dog	E2RMC0;E2RQE4;E2RT75;F1PIQ7;F1PL90;F1PNY6;J9JHK9;J9P4M6;P52206	ITPR3;TRPC3;PLCB2;ITPR1;PLCB1;TRPC6;PLCB3;STX3;GNA11
498	546	Cytochrome c oxidase, mitochondrial	Rat	P00406;P05503;P05505;P10818;P10888;P11240;P11950;P12075;P35171;P80430;P80431;P80432;P80433	Mtco2;Mtco1;Mtco3;Cox6a1;Cox4i1;Cox5a;Cox6c1;Cox5b;Cox7a2;Cox6b1;Cox7b;Cox7c;Cox8a
499	547	SMCC complex	Human	O60244;O75448;O75586;P24863;P49336;Q13503;Q15648;Q6P2C8;Q93074;Q9NPJ6;Q9NVC6;Q9UHV7;Q9Y2W1;Q9Y2X0	MED14;MED24;MED6;CCNC;CDK8;MED21;MED1;MED27;MED12;MED4;MED17;MED13;THRAP3;MED16
500	548	DRIP complex	Human	O43513;O60244;O75448;O75586;O95402;P11473;P28702;Q15648;Q93074;Q9NPJ6;Q9NVC6;Q9UHV7;Q9ULK4;Q9Y2X0	MED7;MED14;MED24;MED6;MED26;VDR;RXRB;MED1;MED12;MED4;MED17;MED13;MED23;MED16
501	549	DRIP complex	Human	O43513;O60244;O75448;O75586;O95402;P11473;P28702;Q15648;Q93074;Q9NPJ6;Q9NVC6;Q9UHV7;Q9ULK4;Q9Y2X0	MED7;MED14;MED24;MED6;MED26;VDR;RXRB;MED1;MED12;MED4;MED17;MED13;MED23;MED16
502	550	NOS3-CAV1-NOSTRIN complex	Human	P29474;Q03135;Q8IVI9	NOS3;CAV1;NOSTRIN
503	551	core-histone (H2A/H2B/H3/H4)-TDIF2-TDT complex	Human	P04053;P62805;P68431;Q16777;Q16778;Q5QJE6	DNTT;HIST1H4A;;HIST1H3A;;HIST2H2AC;HIST2H2BE;DNTTIP2
504	552	IFNAR1-IFNAR2-IFNB1 complex	Human	P01574;P17181;P48551	IFNB1;IFNAR1;IFNAR2
505	553	RHOA-IP3R-TRPC1 complex	Human	P48995;P61586;Q14643	TRPC1;RHOA;ITPR1
506	554	PBAF complex (Polybromo- and BAF containing complex)	Human	O96019;P51532;Q12824;Q68CP9;Q86U86;Q8TAQ2;Q92922;Q92925;Q969G3;Q96GM5	ACTL6A;SMARCA4;SMARCB1;ARID2;PBRM1;SMARCC2;SMARCC1;SMARCD2;SMARCE1;SMARCD1
507	555	BAF complex	Human	O14497;O96019;P51532;Q12824;Q8TAQ2;Q92922;Q92925;Q969G3;Q96GM5	ARID1A;ACTL6A;SMARCA4;SMARCB1;SMARCC2;SMARCC1;SMARCD2;SMARCE1;SMARCD1
508	556	PBAF complex (Polybromo- and BAF containing complex)	Human	O96019;P51532;Q12824;Q68CP9;Q86U86;Q8TAQ2;Q92922;Q969G3;Q96GM5	ACTL6A;SMARCA4;SMARCB1;ARID2;PBRM1;SMARCC2;SMARCC1;SMARCE1;SMARCD1
509	557	TRP1-G alpha-11-IP3R3-CAV1 signaling complex	Human	P29992;P48995;Q03135;Q14573	GNA11;TRPC1;CAV1;ITPR3
510	558	Channel complex TRPM6-TRPM7	Human	Q96QT4;Q9BX84	TRPM7;TRPM6
511	559	Decapping complex	Human	P26196;Q6P2E9;Q8IU60;Q96F86;Q9NPI6	DDX6;EDC4;DCP2;EDC3;DCP1A
512	560	Kir6.2-Sur1 complex	Mouse	Q09429;Q61743	Abcc8;Kcnj11
513	561	LSm1-7 complex	Human	O15116;P62310;P62312;Q9UK45;Q9Y333;Q9Y4Y9;Q9Y4Z0	LSM1;LSM3;LSM6;LSM7;LSM2;LSM5;LSM4
514	562	LSm2-8 complex	Human	O95777;P62310;P62312;Q9UK45;Q9Y333;Q9Y4Y9;Q9Y4Z0	LSM8;LSM3;LSM6;LSM7;LSM2;LSM5;LSM4
515	563	F1F0-ATP synthase, mitochondrial	Human	O75947;O75964;P00846;P03928;P05496;P06576;P18859;P24539;P25705;P30049;P36542;P48047;P56134;P56381;P56385;Q9UII2	ATP5H;ATP5L;MT-ATP6;MT-ATP8;ATP5G1;ATP5B;ATP5J;ATP5F1;ATP5A1;ATP5D;ATP5C1;ATP5O;ATP5J2;ATP5E;ATP5I;ATPIF1
516	564	BAF complex	Human	O14497;O96019;P51531;Q12824;Q8TAQ2;Q92922;Q969G3;Q96GM5	ARID1A;ACTL6A;SMARCA2;SMARCB1;SMARCC2;SMARCC1;SMARCE1;SMARCD1
517	565	PBAF complex (Polybromo- and BAF containing complex)	Human	O96019;P51532;Q12824;Q68CP9;Q86U86;Q8TAQ2;Q92922;Q969G3;Q96GM5	ACTL6A;SMARCA4;SMARCB1;ARID2;PBRM1;SMARCC2;SMARCC1;SMARCE1;SMARCD1
518	566	BAF complex	Human	O14497;O96019;P51532;P60709;Q12824;Q8TAQ2;Q92922;Q969G3;Q96GM5	ARID1A;ACTL6A;SMARCA4;ACTB;SMARCB1;SMARCC2;SMARCC1;SMARCE1;SMARCD1
519	567	Clathrin-CAP-1A-Na(v)1.8 channel complex	Rat	P11442;Q62968;Q8CJ99	Cltc;Scn10a;Sclt1
520	568	Nuclear pore complex	Rat	B0BNB5;D3Z8B2;D3ZBL6;D3ZHV0;D3ZNS8;D4A7R3;D4ACK1;F1MA98;G3V6M8;M0R3M4;O08587;O08658;P11654;P17955;P37199;P49791;P49793;P52590;P52591;P70581;P70582;Q3SWS8;Q4QQS8;Q5RJY5;Q5XFW8;Q66HC5;Q68FY1;Q96EE3	Nup43;Nup133;Nup160;Nupl2;Aaas;Nup205;Nup214;Tpr;Nup37;Ranbp2;Nup50;Nup88;Nup210;Nup62;Nup155;Nup153;Nup98;Nup107;Pom121;Nup58;Nup54;Rae1;Nup85;Nup188;Sec13;Nup93;Nup35;SEH1L
521	569	Psd95-Nos1-Grin2b complex	Rat	P29476;P31016;Q00960	Nos1;Dlg4;Grin2b
522	570	p300-CBP-p270-SWI/SNF complex	Human	O14497;P51532;Q09472;Q12824;Q8TAQ2;Q92793;Q92922	ARID1A;SMARCA4;EP300;SMARCB1;SMARCC2;CREBBP;SMARCC1
523	571	p300-CBP-p270 complex	Human	O14497;Q09472;Q92793	ARID1A;EP300;CREBBP
524	572	PYR complex	Mouse	O54941;P60710;P63158;P70288;P97496;Q03267;Q60973;Q61466;Q6PDG5;Q6PDQ2;Q9Z0H3;Q9Z2N8	Smarce1;Actb;Hmgb1;Hdac2;Smarcc1;Ikzf1;Rbbp7;Smarcd1;Smarcc2;Chd4;Smarcb1;Actl6a
525	574	F1-ATP synthase - IF1 (inhibitor protein) complex, mitochondrial	Bovine	P00829;P01096;P05630;P05631;P05632;P19483	ATP5B;ATPIF1;ATP5D;ATP5C1;ATP5E;ATP5A1
526	575	ABIN2-NFKB1-MAP3K8 complex	Human	P19838;P41279;Q8NFZ5	NFKB1;MAP3K8;TNIP2
527	576	F1F0-ATP synthase, mitochondrial	Bovine	P00829;P00847;P01096;P02721;P03929;P05630;P05631;P05632;P13619;P13620;P13621;P19483;P32876;Q00361	ATP5B;MT-ATP6;ATPIF1;ATP5J;MT-ATP8;ATP5D;ATP5C1;ATP5E;ATP5F1;ATP5H;ATP5O;ATP5A1;ATP5G1;ATP5I
528	577	FHL2-p53-HIPK2 complex	Human	P04637;Q14192;Q9H2X6	TP53;FHL2;HIPK2
529	578	PYR complex	Mouse	O54941;Q61466;Q6PDG5;Q9Z0H3	Smarce1;Smarcd1;Smarcc2;Smarcb1
530	579	Epo-R-PLC-gamma-TRPC2 complex	Mouse	P14753;Q62077;Q9R244	Epor;Plcg1;Trpc2
531	580	Epo-R-IP(3)R type II-TRPC2 complex	Mouse	P14753;Q9R244;Q9Z329	Epor;Trpc2;Itpr2
532	581	Epo-R-PLC-gamma 1-IP(3)R type II-TRPC2 signaling complex	Mouse	P14753;Q62077;Q9R244;Q9Z329	Epor;Plcg1;Trpc2;Itpr2
533	582	Ikaros complex	Mouse	O08900;O09106;P70288;P81183;P97496;Q03267;Q3TKT4;Q60972;Q61466;Q6P9Z1;Q6PDQ2;Q99JR8	Ikzf3;Hdac1;Hdac2;Ikzf2;Smarcc1;Ikzf1;Smarca4;Rbbp4;Smarcd1;Smarcd3;Chd4;Smarcd2
534	583	Ikaros-NuRD complex	Mouse	O08900;O09106;P70288;P81183;Q03267;Q6PDQ2	Ikzf3;Hdac1;Hdac2;Ikzf2;Ikzf1;Chd4
535	584	Ppp3cb-RyR2-mAkap complex	Rat	O08661;P20651;Q9WVC7	RATRYR2;Ppp3cb;Akap6
536	585	Mi2/NuRD-BCL6-MTA3 complex	Human	O95983;P41182;Q13547;Q14839;Q9BTC8	MBD3;BCL6;HDAC1;CHD4;MTA3
537	586	Ccnb1-Itpr1-Cdk1 signaling complex	Rat	P29994;P30277;P39951	Itpr1;Ccnb1;Cdk1
538	587	NuRD.1 complex	Human	O95983;Q09028;Q13330;Q14839;Q16576;Q6IT96;Q92769;Q9BTC8	MBD3;RBBP4;MTA1;CHD4;RBBP7;HDAC1;HDAC2;MTA3
539	588	Respiratory chain supercomplex (complex I, III, IV), mitochondrial, heart	Bovine	O97725;P00125;P00126;P00129;P00130;P00157;P00396;P00415;P00423;P00426;P00428;P00429;P00430;P03887;P03892;P03898;P03902;P03910;P03920;P03924;P04038;P04394;P07552;P10175;P13182;P13183;P13184;P13271;P13272;P15690;P17694;P23004;P23709;P23934;P23935;P25708;P25712;P31800;P34942;P34943;P42026;P42028;P42029;P48305;P52505;P68530;Q01321;Q02365;Q02366;Q02367;Q02368;Q02369;Q02370;Q02371;Q02372;Q02373;Q02374;…	NDUFA12;CYC1;UQCRH;UQCRB;UQCR10;MT-CYB;MT-CO1;MT-CO3;COX4I1;COX5A;COX5B;COX6B1;COX7C;MT-ND1;MT-ND2;MT-ND3;MT-ND4L;MT-ND4;MT-ND5;MT-ND6;COX6C;NDUFV2;UQCR11;COX8B;COX6A1;COX7B;COX7A2;UQCRQ;UQCRFS1;NDUFS1;NDUFS2;UQCRC2;NDUFS3;NDUFS6;NDUFA5;NDUFV1;NDUFV3;UQCRC1;NDUFA10;NDUFA9;NDUFS7;NDUFS8;NDUFA8;NDUFB4;NDUFAB1;MT-CO2;NDUFA4;NDUFB3;NDUFA6;NDUFB6;NDUFB7;NDUFB9;NDUFA2;NDUFA3;NDUFB8;NDUFB10;NDUFB2;NDUFS…
540	589	Respiratory chain supercomplex (complex I, III, IV), mitochondrial, heart	Bovine	O97725;P00125;P00126;P00129;P00130;P00157;P00396;P00415;P00423;P00426;P00428;P00429;P00430;P03887;P03892;P03898;P03902;P03910;P03920;P03924;P04038;P04394;P07552;P10175;P13182;P13183;P13184;P13271;P13272;P15690;P17694;P23004;P23709;P23934;P23935;P25708;P25712;P31800;P34942;P34943;P42026;P42028;P42029;P48305;P52505;P68530;Q01321;Q02365;Q02366;Q02367;Q02368;Q02369;Q02370;Q02371;Q02372;Q02373;Q02374;…	NDUFA12;CYC1;UQCRH;UQCRB;UQCR10;MT-CYB;MT-CO1;MT-CO3;COX4I1;COX5A;COX5B;COX6B1;COX7C;MT-ND1;MT-ND2;MT-ND3;MT-ND4L;MT-ND4;MT-ND5;MT-ND6;COX6C;NDUFV2;UQCR11;COX8B;COX6A1;COX7B;COX7A2;UQCRQ;UQCRFS1;NDUFS1;NDUFS2;UQCRC2;NDUFS3;NDUFS6;NDUFA5;NDUFV1;NDUFV3;UQCRC1;NDUFA10;NDUFA9;NDUFS7;NDUFS8;NDUFA8;NDUFB4;NDUFAB1;MT-CO2;NDUFA4;NDUFB3;NDUFA6;NDUFB6;NDUFB7;NDUFB9;NDUFA2;NDUFA3;NDUFB8;NDUFB10;NDUFB2;NDUFS…
541	590	Kv4.2-KChIP3-Dpp10 channel complex	Rat	Q63881;Q6Q629;Q9JM47	Kcnd2;Dpp10;Kcnip3
542	591	SAP complex (Sin3-associated protein complex)	Human	O75446;Q09028;Q13547;Q16576;Q4LE39;Q92769;Q96ST3;Q9H0E3	SAP30;RBBP4;HDAC1;RBBP7;ARID4B;HDAC2;SIN3A;SAP130
543	592	SAP complex (Sin3-associated protein complex)	Human	O75446;Q09028;Q13547;Q16576;Q4LE39;Q92769;Q96ST3;Q9H0E3;Q9H7L9	SAP30;RBBP4;HDAC1;RBBP7;ARID4B;HDAC2;SIN3A;SAP130;SUDS3
544	593	Kv4.2-Dpp10 channel complex	Rat	Q63881;Q6Q629	Kcnd2;Dpp10
545	594	Kv4.2-Dpp6 channel complex	Rat	P46101;Q63881	Dpp6;Kcnd2
546	595	Kv4.2-DPP10 channel complex	Human	Q8N608;Q9NZV8	DPP10;KCND2
547	596	SIN3-HDAC-SAP30-ARID4 complex	Human	O75446;Q09028;Q13547;Q16576;Q4LE39;Q92769;Q96ST3	SAP30;RBBP4;HDAC1;RBBP7;ARID4B;HDAC2;SIN3A
548	597	Cx43-Tom20-Hsp90ab complex	Rat	P08050;P34058;Q62760	Gja1;Hsp90ab1;Tomm20
549	598	Kv4.3-Dpp10 channel complex	Rat	Q62897;Q6Q629	Kcnd3;Dpp10
550	599	Kv4.3-Dpp6 channel complex	Rat	P46101;Q62897	Dpp6;Kcnd3
551	600	Kv4.1-Dpp6 channel complex	Rat	D3ZYK3;P46101	Kcnd1;Dpp6
552	601	Kv4.1-Dpp10 channel complex	Rat	D3ZYK3;Q6Q629	Kcnd1;Dpp10
553	602	Kv4.2-Dpp10 channel complex	Rat	Q63881;Q6Q629	Kcnd2;Dpp10
554	603	Kv4.2-Dpp6 channel complex	Rat	P46101;Q63881	Dpp6;Kcnd2
555	604	Kv4.2-DPPX-KChIP channel complex	Rat	P46101;Q63881;Q8R426	Dpp6;Kcnd2;Kcnip1
556	605	TIM (TIM17A, TIM17B, TIM23, TIM44) complex, mitochondrial	Human	O14925;O43615;O60830;Q99595	TIMM23;TIMM44;TIMM17B;TIMM17A
557	606	Kv4.2-Kchip1 channel complex	Rat	Q63881;Q8R426	Kcnd2;Kcnip1
558	607	Kv4.2-Kchip2 channel complex	Rat	Q63881;Q9JM59	Kcnd2;Kcnip2
559	608	Kv4.2-Kchip3 channel complex	Rat	Q63881;Q9JM47	Kcnd2;Kcnip3
560	609	Kv4.2-Kv4.3 channel complex	Rat	Q62897;Q63881	Kcnd3;Kcnd2
561	610	MSL complex	Human	Q7Z3B3;Q8N5Y2;Q9H7Z6;Q9HCI7	KANSL1;MSL3;KAT8;MSL2
562	611	Exocyst complex	Rat	O54921;O54922;O54923;O54924;P97878;Q62824;Q62825;Q8R3S6	Exoc2;Exoc7;Exoc6;Exoc8;Exoc5;Exoc4;Exoc3;Exoc1
563	612	CTF18-CTF8-DCC1 complex	Human	P0CG13;Q8WVB6;Q9BVC3	CHTF8;CHTF18;DSCC1
564	613	CTF18-CTF8-DCC1-RFC3 complex	Human	P0CG13;P40938;Q8WVB6;Q9BVC3	CHTF8;RFC3;CHTF18;DSCC1
565	614	NRD complex (Nucleosome remodeling and deacetylation complex)	Human	O60341;Q09028;Q12873;Q13330;Q13547;Q14839;Q92769	KDM1A;RBBP4;CHD3;MTA1;HDAC1;CHD4;HDAC2
566	615	Ubiquitin E3 ligase (SKP1A, SKP2, CUL1)	Human	P63208;Q13309;Q13616	SKP1;SKP2;CUL1
567	616	TIM (Tim17A, Tim23, Tim44, Hsp70) complex, mitochondrial	Rat	O35092;O35093;O35094;P0DMW0	Timm17a;Timm23;Timm44;Hspa1a
568	617	CASK-LIN7C-APBA1 complex	Human	O14936;Q02410;Q9NUP9	CASK;APBA1;LIN7C
569	618	MRN complex (MRE11-RAD50-NBN complex)	Human	O60934;P49959;Q92878	NBN;MRE11A;RAD50
570	619	MRE11A-RAD50-NBN-TRF2 complex	Human	O60934;P49959;Q15554;Q92878	NBN;MRE11A;TERF2;RAD50
571	620	CoREST-HDAC complex	Human	O60341;O75362;Q13547;Q92769;Q96BD5;Q9P0W2;Q9UKL0	KDM1A;ZNF217;HDAC1;HDAC2;PHF21A;HMG20B;RCOR1
572	622	Ubiquitin E3 ligase (VHL, TCEB1, TCEB2, CUL2)	Human	P40337;Q13617;Q15369;Q15370	VHL;CUL2;TCEB1;TCEB2
573	623	TIM (TIM9, TIM10) complex, mitochondrial	Human	P62072;Q9Y5J7	TIMM10;TIMM9
574	624	LSD1-CoREST complex	Human	O60341;Q9UKL0	KDM1A;RCOR1
575	626	LSD1 complex	Human	O60341;O75362;P0DMV8;P0DMV9;Q13363;Q13547;Q92766;Q96BD5;Q96EK2;Q9NP66;Q9P0W2;Q9P2K3;Q9UBW7;Q9UKL0	KDM1A;ZNF217;HSPA1A;HSPA1B;CTBP1;HDAC1;RREB1;PHF21A;PHF21B;HMG20A;HMG20B;RCOR3;ZMYM2;RCOR1
576	627	MRN-TRRAP complex (MRE11A-RAD50-NBN-TRRAP complex)	Human	O60934;P49959;Q92878;Q9Y4A5	NBN;MRE11A;RAD50;TRRAP
577	628	SNARE complex (Vti1b, Stx7, Stx8, Vamp8)	Rat	O70257;P58200;Q9WUF4;Q9Z2Q7	Stx7;Vti1b;Vamp8;Stx8
578	629	BLM-TRF2 complex	Human	P54132;P62380	BLM;TBPL1
579	630	RyR2 macromolecular complex	Rat	O08661;P12368;P27791;P62138;P63331;P97534	RATRYR2;Prkar2a;Prkaca;Ppp1ca;Ppp2ca;Fkbp1b
580	631	Tacc1-chTOG-AuroraA complex	Human	O14965;O75410;Q14008	AURKA;TACC1;CKAP5
581	632	Anti-HDAC2 complex	Human	O60341;O94776;P78347;Q09028;Q12873;Q13330;Q13547;Q14202;Q14687;Q14839;Q16576;Q92769;Q96BD5;Q96ST3;Q9P0W2;Q9UBW7;Q9UKL0	KDM1A;MTA2;GTF2I;RBBP4;CHD3;MTA1;HDAC1;ZMYM3;GSE1;CHD4;RBBP7;HDAC2;PHF21A;SIN3A;HMG20B;ZMYM2;RCOR1
582	633	anti-BHC110 complex	Human	O60341;O75362;P78347;Q13547;Q14202;Q14687;Q92769;Q96BD5;Q9P0W2;Q9UBW7;Q9UKL0	KDM1A;ZNF217;GTF2I;HDAC1;ZMYM3;GSE1;HDAC2;PHF21A;HMG20B;ZMYM2;RCOR1
583	634	XFIM complex	Human	O60341;P78347;Q13547;Q14202;Q92769	KDM1A;GTF2I;HDAC1;ZMYM3;HDAC2
584	635	AGPS-GNPAT complex	Human	O00116;O15228	AGPS;GNPAT
585	636	BHC complex	Human	O60341;Q13547;Q92769;Q96BD5;Q9P0W2;Q9UKL0	KDM1A;HDAC1;HDAC2;PHF21A;HMG20B;RCOR1
586	638	cGMP kinase signaling complex (IP3RI, IRAG, cGKI-beta)	Bovine	P00516;Q9N1F0;Q9TU34	PRKG1;MRVI1;ITPR1
587	639	RANBPM-Muskelin-TWA1-HSMpp8 complex	Human	Q96S59;Q99549;Q9NWU2;Q9UL63	RANBP9;MPHOSPH8;GID8;MKLN1
588	640	SNARE complex (Snap47, Stx1a, Vamp2)	Rat	P32851;P63045;Q6P6S0	Stx1a;Vamp2;Snap47
589	641	RANBPM-SMP1 complex	Human	O95807;Q96S59	TMEM50A;RANBP9
590	642	CtBP complex	Human	O00257;O60315;O60341;O75362;P37275;P56545;Q13363;Q13547;Q92618;Q92766;Q92769;Q96JN0;Q96KQ7;Q9H9B1;Q9P2K3;Q9UKL0;Q9Y232	CBX4;ZEB2;KDM1A;ZNF217;ZEB1;CTBP2;CTBP1;HDAC1;ZNF516;RREB1;HDAC2;LCOR;EHMT2;EHMT1;RCOR3;RCOR1;CDYL
591	643	CtBP core complex	Human	O60341;P37275;P56545;Q13363;Q13547;Q92769;Q96KQ7;Q9H9B1;Q9UKL0	KDM1A;ZEB1;CTBP2;CTBP1;HDAC1;HDAC2;EHMT2;EHMT1;RCOR1
592	644	ASPP1-SAM68 complex	Human	Q07666;Q96KQ4	KHDRBS1;PPP1R13B
593	646	HDAC1-associated protein complex	Human	O60341;O94776;O95983;Q09028;Q12873;Q13547;Q16576;Q9UBB5;Q9UKL0	KDM1A;MTA2;MBD3;RBBP4;CHD3;HDAC1;RBBP7;MBD2;RCOR1
594	647	HPFH(-198) complex	Mouse	O70422;P13864;P69892;Q3THK3	Gtf2h4;Dnmt1;HBG2;Gtf2f1
595	648	HDAC1-associated core complex cI	Human	O60341;Q13547;Q9UKL0	KDM1A;HDAC1;RCOR1
596	649	HDAC1-associated core complex cII	Human	O94776;O95983;Q09028;Q12873;Q13547;Q16576;Q86YP4;Q9UBB5;Q9UKL0	MTA2;MBD3;RBBP4;CHD3;HDAC1;RBBP7;GATAD2A;MBD2;RCOR1
597	650	HDAC2-asscociated core complex	Human	O94776;O95983;Q09028;Q12873;Q16576;Q86YP4;Q92769	MTA2;MBD3;RBBP4;CHD3;RBBP7;GATAD2A;HDAC2
598	651	SNARE complex (Stx1a, Snap25, Vamp2)	Rat	P32851;P60881;P63045	Stx1a;Snap25;Vamp2
599	652	AP3-BLOC1 complex	Human	O00203;O14617;O95295;P53677;P59780;P78537;Q13367;Q6QNY0;Q6QNY1;Q8TDH9;Q92572;Q96EV8;Q9NUP1;Q9UL45;Q9Y2T2	AP3B1;AP3D1;SNAPIN;AP3M2;AP3S2;BLOC1S1;AP3B2;BLOC1S3;BLOC1S2;BLOC1S5;AP3S1;DTNBP1;BLOC1S4;BLOC1S6;AP3M1
600	653	SNARE complex (Ykt6, Stx5, Gosr2, Bet1)	Rat	O35165;Q08851;Q5EGY4;Q62896	Gosr2;Stx5;Ykt6;Bet1
601	654	BLOC1-BLOC2 complex	Human	O95295;P78537;Q6QNY0;Q6QNY1;Q86YV9;Q8TDH9;Q969F9;Q96EV8;Q9NUP1;Q9UL45;Q9UPZ3	SNAPIN;BLOC1S1;BLOC1S3;BLOC1S2;HPS6;BLOC1S5;HPS3;DTNBP1;BLOC1S4;BLOC1S6;HPS5
602	655	HSF1-HSF2 complex	Human	Q00613;Q03933	HSF1;HSF2
603	656	VPS35-VPS29-VPS26A complex	Human	O75436;Q96QK1;Q9UBQ0	VPS26A;VPS35;VPS29
604	657	Retromer complex (SNX1, SNX2, VPS35, VPS29, VPS26A)	Human	O60749;O75436;Q13596;Q96QK1;Q9UBQ0	SNX2;VPS26A;SNX1;VPS35;VPS29
605	658	SNARE complex (Stx5, Gosr2, Sec22b, Bet1)	Rat	O35165;Q08851;Q4KM74;Q62896	Gosr2;Stx5;Sec22b;Bet1
606	659	MeCP1 complex	Human	O94776;O95983;Q09028;Q13547;Q14839;Q16576;Q8WXI9;Q92769;Q9UBB5	MTA2;MBD3;RBBP4;HDAC1;CHD4;RBBP7;GATAD2B;HDAC2;MBD2
607	661	Karyopherin complex	Rat	P25961;P52296;P83953	Pth1r;Kpnb1;Kpna1
608	662	Hoxa9-PBX2-Meis1 complex	Mammalia	P09631;P40425;Q60954	Hoxa9;PBX2;Meis1
609	663	SNARE complex (Stx5, Ykt6, Gosr1, Bet1)	Rat	O35152;Q08851;Q5EGY4;Q62931	Bet1l;Stx5;Ykt6;Gosr1
610	664	SNARE complex (Stx5, Gosr2, Sec22b, Bet1)	Rat	O35165;Q08851;Q4KM74;Q62896	Gosr2;Stx5;Sec22b;Bet1
611	665	BKCA alpha-Cav1.2 channel complex	Rat	P22002;Q62976	Cacna1c;Kcnma1
612	666	BKCA alpha-Cav2.1 channel complex	Rat	P54282;Q62976	Cacna1a;Kcnma1
613	667	BKCA alpha-Cav2.2 channel complex	Rat	Q02294;Q62976	Cacna1b;Kcnma1
614	668	BKCA-beta2AR-AKAP79 signaling complex	Human	P07550;P24588;Q12791	ADRB2;AKAP5;KCNMA1
615	669	beta2AR-AKAP79/150 complex	Rat	P10608;P24587	Adrb2;Akap5
616	670	BKCa-AKAP79/150 complex	Rat	P24587;Q62976	Akap5;Kcnma1
617	671	BKCa-beta2AR complex	Rat	P10608;Q62976	Adrb2;Kcnma1
618	672	BKCA-beta2AR complex	Human	P07550;Q12791	ADRB2;KCNMA1
619	673	SNARE complex (Stx5, p97, Nsfl1c)	Rat	O35987;P46462;Q08851	Nsfl1c;Vcp;Stx5
620	674	Gamma-secretase complex (Aph1a, Ncstn, Psen1, Psenen, Tmp21)	Mouse	P49769;P57716;Q8BVF7;Q9CQR7;Q9D1D4	Psen1;Ncstn;Aph1a;Psenen;Tmed10
621	675	TMP21-P24 complex	Mouse	P97799;Q9D1D4	Nrsn1;Tmed10
622	676	Metallothionein-3 complex	Mouse	O08553;P11499;P28184;P60710;Q04447;Q61696	Dpysl2;Hsp90ab1;Mt3;Actb;Ckb;Hspa1a
623	677	Mt3-Hsp84-Ck complex	Mouse	P11499;P28184;Q04447	Hsp90ab1;Mt3;Ckb
624	678	GINS complex	Human	Q14691;Q9BRT9;Q9BRX5;Q9Y248	GINS1;GINS4;GINS3;GINS2
625	679	Tis7-Sin3-Hdac1-Ncor1-Sap30 complex	Mouse	O09106;O88574;P19182;Q60974;Q62141	Hdac1;Sap30;Ifrd1;Ncor1;Sin3b
626	680	RANBMP-CD39 complex	Human	P43487;P49961	RANBP1;ENTPD1
627	682	C-CFTR-NHERF-ezrin complex	Human	O14745;P13569;P15311	SLC9A3R1;CFTR;EZR
628	684	PAX9-MSX1 complex	Human	P28360;P55771	MSX1;PAX9
629	685	MeCP1 complex	Human	O94776;O95983;Q09028;Q13547;Q14839;Q16576;Q8WXI9;Q92769;Q9UBB5	MTA2;MBD3;RBBP4;HDAC1;CHD4;RBBP7;GATAD2B;HDAC2;MBD2
630	686	Apg16L-Apg12-Apg5 complex	Mouse	Q8C0J2;Q99J83;Q9CQY1	Atg16l1;Atg5;Atg12
631	687	CFTR-NHERF-beta(2)AR signaling complex	Human	O14745;P07550;P13569	SLC9A3R1;ADRB2;CFTR
632	688	Cd2ap-Fyn complex	Mouse	P39688;Q9JLQ0	Fyn;Cd2ap
633	690	Cd2ap-Synpo complex	Mouse	Q8CC35;Q9JLQ0	Synpo;Cd2ap
634	691	SIN3-SAP25 complex	Human	O00422;O75446;Q09028;Q13547;Q16576;Q4LE39;Q8TEE9;Q92769;Q96ST3;Q9H0E3;Q9H7L9	SAP18;SAP30;RBBP4;HDAC1;RBBP7;ARID4B;SAP25;HDAC2;SIN3A;SAP130;SUDS3
635	692	LysRS-Hint-Mitf complex	Rat	O88368;P62959;Q5XIM7	Mitf;Hint1;Kars
636	693	TOM complex (Tom20, Tom22, Tom70), mitochondrial	Rat	Q62760;Q75Q39;Q75Q41	Tomm20;Tomm70;Tomm22
637	694	Bad-Gk-Wave1-Pkaca-Ppp1cc complex	Mouse	P05132;P52792;Q3U7K1;Q3U9H3;Q8R5H6	Prkaca;Gck;;Bad;Wasf1
638	695	SIN3-HDAC-SAP30-ARID4 complex	Human	O75446;Q09028;Q13547;Q16576;Q4LE39;Q92769;Q96ST3	SAP30;RBBP4;HDAC1;RBBP7;ARID4B;HDAC2;SIN3A
639	696	BRMS1-SIN3-HDAC complex	Human	O75182;O75446;Q09028;Q13547;Q16576;Q92769;Q96ST3;Q9HCU9	SIN3B;SAP30;RBBP4;HDAC1;RBBP7;HDAC2;SIN3A;BRMS1
640	697	BRMS1-RBP1 complex	Human	Q4LE39;Q9HCU9	ARID4B;BRMS1
641	698	SIN3-HDAC-SAP30-ARID4 complex	Human	O75446;Q09028;Q13547;Q16576;Q4LE39;Q92769;Q96ST3	SAP30;RBBP4;HDAC1;RBBP7;ARID4B;HDAC2;SIN3A
642	700	Snap25-caveolin complex	Rat	P41350;P60881	Cav1;Snap25
643	701	HuR-Tia1-Tiar-Hrnpu complex	Rat	B5DF91;Q5BJN3;Q5PQR7;Q6IMY8	Elavl1;Tial1;Tia1;Hnrnpu
644	702	ARD1-NATH complex	Human	P36406;Q9BXJ9	TRIM23;NAA15
645	703	SNARE complex (Vamp7, Stx5, Bet1, Vti1a)	Rat	Q08851;Q62896;Q9JHW5;Q9JI51	Stx5;Bet1;Vamp7;Vti1a
646	704	SNARE complex (RINT1, ZW10, p31, Stx18)	Mammalia	O43264;P48556;Q68FW4;Q6NUQ1	ZW10;PSMD8;Stx18;RINT1
647	705	SNARE complex (RINT1, ZW10, p31)	Human	O43264;P48556;Q6NUQ1	ZW10;PSMD8;RINT1
648	706	SNARE complex (HGS, SNAP25, STX13)	Human	O14964;P60880;Q86Y82	HGS;SNAP25;STX12
649	707	SNARE complex (VAMP2, SNAP25, STX13)	Human	P60880;P63027;Q86Y82	SNAP25;VAMP2;STX12
650	710	Brg1-associated complex I	Human	O14497;O14744;O96019;P51532;Q12824;Q8TAQ2;Q92922;Q969G3;Q96GM5	ARID1A;PRMT5;ACTL6A;SMARCA4;SMARCB1;SMARCC2;SMARCC1;SMARCE1;SMARCD1
651	711	Brm-associated complex	Human	O14497;O14744;O96019;P51531;Q12824;Q8TAQ2;Q92922;Q969G3;Q96GM5	ARID1A;PRMT5;ACTL6A;SMARCA2;SMARCB1;SMARCC2;SMARCC1;SMARCE1;SMARCD1
652	712	cGMP kinase signaling complex (IP3RI, IRAG, cGKI-beta, alpha-actin, calponin H1, PLN, RhoA)	Bovine	A4IFH6;P00516;P61585;P62739;Q2HJ38;Q9N1F0;Q9TU34	PLN;PRKG1;RHOA;ACTA2;CNN1;MRVI1;ITPR1
653	713	BRG1-SIN3A complex	Human	O14497;O14744;O96019;P51532;Q09028;Q12824;Q6STE5;Q8TAQ2;Q92769;Q92922;Q92925;Q969G3;Q96GM5;Q96ST3	ARID1A;PRMT5;ACTL6A;SMARCA4;RBBP4;SMARCB1;SMARCD3;SMARCC2;HDAC2;SMARCC1;SMARCD2;SMARCE1;SMARCD1;SIN3A
654	714	BRM-SIN3A complex	Human	O14497;O14744;O96019;P51531;Q09028;Q12824;Q13547;Q6STE5;Q8TAQ2;Q92769;Q92922;Q92925;Q969G3;Q96GM5;Q96ST3	ARID1A;PRMT5;ACTL6A;SMARCA2;RBBP4;SMARCB1;HDAC1;SMARCD3;SMARCC2;HDAC2;SMARCC1;SMARCD2;SMARCE1;SMARCD1;SIN3A
655	716	PU.1-associated protein complex	Mouse	P09405;P17433;P31809;P70696;Q9Z2D6	Ncl;Spi1;Ceacam1;Hist1h2ba;Mecp2
656	717	PU.1-Sin3A-Hdac-MeCP2 complex	Mouse	O09106;P17433;Q60520;Q9Z2D6	Hdac1;Spi1;Sin3a;Mecp2
657	718	TRPV5-S100A10-annexin 2 complex	Mouse	P07356;P08207;P69744	Anxa2;S100a10;Trpv5
658	719	S100A10-annexin 2 complex	Mouse	P07356;P08207	Anxa2;S100a10
659	720	PU.1-SIN3A-HDAC complex	Human	P17947;Q13547;Q96ST3	SPI1;HDAC1;SIN3A
660	721	PU.1-TBP complex	Human	P17947;P20226	SPI1;TBP
661	722	MRG15-PAM14-RB complex	Human	P06400;Q9UBU8;Q9Y605	RB1;MORF4L1;MRFAP1
662	723	MRG15-PAM14-RB complex	Human	P06400;Q9UBU8;Q9Y605	RB1;MORF4L1;MRFAP1
663	724	MAF2 complex	Human	Q9H7Z6;Q9UBU8	KAT8;MORF4L1
664	725	P2X7 receptor signalling complex	Human	O43707;O95425;P05107;P08238;P0DMV8;P11142;P23467;P42356;P60709;Q13368;Q16787;Q99572	ACTN4;SVIL;ITGB2;HSP90AB1;HSPA1A;HSPA8;PTPRB;PI4KA;ACTB;MPP3;LAMA3;P2RX7
665	726	DDB2 complex	Human	P61201;P62877;Q13098;Q13619;Q16531;Q7L5N1;Q92466;Q92905;Q99627;Q9BT78;Q9UBW8;Q9UNS2	COPS2;RBX1;GPS1;CUL4A;DDB1;COPS6;DDB2;COPS5;COPS8;COPS4;COPS7A;COPS3
666	727	CSA complex	Human	P61201;P62877;Q13098;Q13216;Q13619;Q16531;Q7L5N1;Q92905;Q99627;Q9BT78;Q9UBW8;Q9UNS2	COPS2;RBX1;GPS1;ERCC8;CUL4A;DDB1;COPS6;COPS5;COPS8;COPS4;COPS7A;COPS3
667	728	CSA-POLIIa complex	Human	P24928;P61201;P62877;Q13098;Q13216;Q13619;Q16531;Q7L5N1;Q92905;Q99627;Q9BT78;Q9UBW8;Q9UNS2	POLR2A;COPS2;RBX1;GPS1;ERCC8;CUL4A;DDB1;COPS6;COPS5;COPS8;COPS4;COPS7A;COPS3
668	729	Ubiquitin E3 ligase (FBXO31, SKP1A, CUL1, RBX1)	Human	P62877;P63208;Q13616;Q5XUX0	RBX1;SKP1;CUL1;FBXO31
669	730	SNARE complex (STX4, SNAP23, VAMP1)	Human	O00161;P23763;Q12846	SNAP23;VAMP1;STX4
670	731	SNARE complex (STX4, SNAP23, VAMP2)	Human	O00161;P63027;Q12846	SNAP23;VAMP2;STX4
671	732	SIN3 complex	Human	O00422;O75446;Q09028;Q13547;Q16576;Q92769;Q96ST3	SAP18;SAP30;RBBP4;HDAC1;RBBP7;HDAC2;SIN3A
672	733	SNARE complex (STX4, VAMP1, VAMP7)	Human	P23763;P51809;Q12846	VAMP1;VAMP7;STX4
673	734	SNARE complex (STX4, SNAP23, VAMP2)	Mammalia	O00161;P63045;Q12846	SNAP23;Vamp2;STX4
674	735	SNARE complex (Vti1b, Stx6, Stx7)	Mouse	O70439;O88384;Q9JKK1	Stx7;Vti1b;Stx6
675	736	SNARE complex (Vti1b, Stx7, Stx8, Vamp8)	Mouse	O70404;O70439;O88384;O88983	Vamp8;Stx7;Vti1b;Stx8
676	737	Ppp2c-PKA-Ryr2-mAkap complex	Rat	B0LPN4;P27791;P63331;Q9WVC7	Ryr2;Prkaca;Ppp2ca;Akap6
677	738	SIN3-ING1b complex I	Human	O00422;O75446;Q09028;Q13547;Q16576;Q4LE39;Q92769;Q96ST3;Q9UK53	SAP18;SAP30;RBBP4;HDAC1;RBBP7;ARID4B;HDAC2;SIN3A;ING1
678	739	SIN3-ING1b complex II	Human	O00422;O14497;O75446;O96019;P51532;Q09028;Q12824;Q13547;Q16576;Q4LE39;Q8TAQ2;Q92769;Q92922;Q96GM5;Q96ST3;Q9UK53	SAP18;ARID1A;SAP30;ACTL6A;SMARCA4;RBBP4;SMARCB1;HDAC1;RBBP7;ARID4B;SMARCC2;HDAC2;SMARCC1;SMARCD1;SIN3A;ING1
679	740	Exon junction complex (EIF4A3, MLN51, MAGOH, Y14)	Human	O15234;P38919;P61326;Q9Y5S9	CASC3;EIF4A3;MAGOH;RBM8A
680	741	NCOR-HDAC3 complex	Human	O15379;O60907;O75376;Q13227;Q9BZK7	HDAC3;TBL1X;NCOR1;GPS2;TBL1XR1
681	742	eIF3 complex (EIF3S6, EIF3S5, EIF3S4, EIF3S3, EIF3S6IP, EIF3S2, EIF3S9, EIF3S12, EIF3S10, EIF3S8, EIF3S1, EIF3S7)	Human	O00303;O15371;O15372;O75821;O75822;P55884;P60228;Q13347;Q14152;Q99613;Q9UBQ5;Q9Y262	EIF3F;EIF3D;EIF3H;EIF3G;EIF3J;EIF3B;EIF3E;EIF3I;EIF3A;EIF3C;EIF3K;EIF3L
682	743	SIN3-SAP25 complex	Human	O00422;O75446;Q09028;Q13547;Q16576;Q1EHW4;Q4LE39;Q92769;Q96ST3;Q9H0E3;Q9H7L9	SAP18;SAP30;RBBP4;HDAC1;RBBP7;Sap25;ARID4B;HDAC2;SIN3A;SAP130;SUDS3
683	744	Exon junction complex (EIF4A3, MLN51, MAGOH, Y14)	Human	O15234;P38919;P61326;Q9Y5S9	CASC3;EIF4A3;MAGOH;RBM8A
684	745	NCOR-SIN3-RPD3 complex	Human	O75182;Q92769;Q96ST3;Q9Y618	SIN3B;HDAC2;SIN3A;NCOR2
685	746	C/EBPalpha-HNF6 complex	Human	P49715;Q9UBC0	CEBPA;ONECUT1
686	747	NCOR-SIN3-HDAC1 complex	Human	Q13547;Q96ST3;Q9Y618	HDAC1;SIN3A;NCOR2
687	748	TRAF6-TAK1 complex	Human	O43318;Q9Y4K3	MAP3K7;TRAF6
688	749	MeCP2-SIN3A-HDAC complex	Human	P51608;Q13547;Q92769;Q96ST3	MECP2;HDAC1;HDAC2;SIN3A
689	750	MeCP2-Sin3a-Hdac complex	Rat	Q00566;Q60520;Q99PA1;Q99PA2	Mecp2;Sin3a;Hdac2;Hdac1
690	751	Trpc1-dystrophin-alpha1-syntrophin complex	Mouse	P11531;Q61056;Q61234	Dmd;Trpc1;Snta1
691	752	SMRT core complex	Human	O15379;O60907;Q9Y618	HDAC3;TBL1X;NCOR2
692	753	UTM-SGCE-DAG1-CAV1-NOS3 complex	Human	O43556;P29474;P46939;Q03135;Q14118	SGCE;NOS3;UTRN;CAV1;DAG1
693	754	Exon junction complex (EIF4A3, MLN51, UPF3B, MAGOH, Y14)	Human	O15234;P38919;P61326;Q0VAK7;Q9Y5S9	CASC3;EIF4A3;MAGOH;UPF3B;RBM8A
694	755	Exon junction complex (EIF4A3, MLN51, UPF3B, MAGOH, Y14, PYM)	Human	O15234;P38919;P61326;Q0VAK7;Q9BRP8;Q9Y5S9	CASC3;EIF4A3;MAGOH;UPF3B;PYM1;RBM8A
695	756	Prune-Gelsolin complex	Human	P06396;Q86TP1	GSN;PRUNE
696	757	Prune-GSK3beta complex	Human	P49841;Q86TP1	GSK3B;PRUNE
697	758	Prune/Nm23-H1 complex	Human	P15531;Q86TP1	NME1;PRUNE
698	759	Fgfr1-Kal1 complex	Rat	F8WG29;Q04589	Anos1;Fgfr1
699	760	Apoptosis- and splicing-associated protein complex (ASAP-L), SAP18, RNPS1, Acinus-L	Human	O00422;Q15287;Q9UKV3	SAP18;RNPS1;ACIN1
700	762	Ahnak1-dysferlin complex	Rat	D4A6X1;Q38PG1	Dysf;Ahnak
701	763	Y14-Magoh complex	Human	P61326;Q9Y5S9	MAGOH;RBM8A
702	764	Dysferlin-affixin complex	Human	O75923;Q9HBI1	DYSF;PARVB
703	765	SNARE complex (Stx6, Snap29)	Rat	Q63635;Q9Z2P6	Stx6;Snap29
704	766	Cask-Grip1-Prkce-Rgs4-Gria2 complex	Rat	P09216;P19491;P49799;P97879;Q62915	Prkce;Gria2;Rgs4;Grip1;Cask
705	767	Cask-Grip1-Gria2-Mint1 complex	Rat	O35430;P19491;P97879;Q62915	Apba1;Gria2;Grip1;Cask
706	768	NdpkA-Ampkalpha1 complex	Rat	P54645;Q05982	Prkaa1;Nme1
707	769	Exon junction complex (EIF4A3, MLN51, MAGOH, Y14)	Human	O15234;P38919;P61326;Q9Y5S9	CASC3;EIF4A3;MAGOH;RBM8A
708	770	TREX complex	Human	Q13769;Q13838;Q6I9Y2;Q86V81;Q86W42;Q8NI27;Q96FV9;Q96J01	THOC5;DDX39B;THOC7;ALYREF;THOC6;THOC2;THOC1;THOC3
709	771	NDPKA-AMPKalpha1 complex	Human	P15531;Q13131	NME1;PRKAA1
710	772	EIF4A3-MLN51 complex	Human	O15234;P38919	CASC3;EIF4A3
711	773	Y14-Magoh complex	Human	P61326;Q9Y5S9	MAGOH;RBM8A
712	774	THO complex	Human	Q13769;Q6I9Y2;Q86W42;Q8NI27;Q96FV9	THOC5;THOC7;THOC6;THOC2;THOC1
713	775	CBC complex (cap binding complex)	Human	P52298;Q09161	NCBP2;NCBP1
714	776	Plp1-Calr-Itgav complex	Rat	P18418;P43406;P60203	Calr;Itgav;Plp1
715	777	Exon junction complex	Human	Q15287;Q86V81;Q8IYB3;Q9BZI7;Q9HAU5;Q9UBU9;Q9Y5S9	RNPS1;ALYREF;SRRM1;UPF3B;UPF2;NXF1;RBM8A
716	778	LARC complex (LCR-associated remodeling complex)	Human	O14497;O94776;O95983;O96019;P07910;P51532;P60709;Q09028;Q12824;Q13547;Q14839;Q8TAQ2;Q8WXI9;Q92769;Q92785;Q92922;Q92925;Q969G3;Q9UBB5	ARID1A;MTA2;MBD3;ACTL6A;HNRNPC;SMARCA4;ACTB;RBBP4;SMARCB1;HDAC1;CHD4;SMARCC2;GATAD2B;HDAC2;DPF2;SMARCC1;SMARCD2;SMARCE1;MBD2
717	779	K(ATP) macromolecular complex (Kir6.2, Pkm2, Gapdh, Tpi1)	Rat	P04797;P11980;P48500;P70673	Gapdh;Pkm;Tpi1;Kcnj11
718	781	URI complex (Unconventional prefoldin RPB5 Interactor)	Human	O94763;P19388;P63208;Q13309;Q13616;Q9UHV9;Q9ULZ2;Q9Y230;Q9Y265	URI1;POLR2E;SKP1;SKP2;CUL1;PFDN2;STAP1;RUVBL2;RUVBL1
719	782	Itch-Usp9x complex	Rat	D3ZC84;Q5YB86	Usp9x;Itch
720	783	ITCH-USP9X complex	Human	Q93008;Q96J02	USP9X;ITCH
721	784	SMG-1-UPF-ERF1-ERF3 complex (SURF)	Human	P15170;P62495;Q92900;Q96Q15	GSPT1;ETF1;UPF1;SMG1
722	785	Exon junction complex	Human	P38919;P61326;Q13838;Q15287;Q86V81;Q8IYB3;Q9BZI7;Q9Y5S9	EIF4A3;MAGOH;DDX39B;RNPS1;ALYREF;SRRM1;UPF3B;RBM8A
723	786	MR-UBC9-SRC1 complex	Human	P08235;Q08209;Q15788	NR3C2;PPP3CA;NCOA1
724	787	NuA4/Tip60-HAT complex B	Human	O96019;Q92993;Q9H2F5;Q9NPF5;Q9UBU8;Q9Y230;Q9Y265;Q9Y4A5	ACTL6A;KAT5;EPC1;DMAP1;MORF4L1;RUVBL2;RUVBL1;TRRAP
725	788	Exosome	Human	Q06265;Q13868;Q15024;Q5RKV6;Q96B26;Q9NPD3;Q9NQT4;Q9NQT5;Q9Y2L1;Q9Y3B2	EXOSC9;EXOSC2;EXOSC7;EXOSC6;EXOSC8;EXOSC4;EXOSC5;EXOSC3;DIS3;EXOSC1
726	789	Exosome	Human	Q01780;Q06265;Q13868;Q15024;Q5RKV6;Q96B26;Q9NPD3;Q9NQT4;Q9NQT5;Q9Y2L1;Q9Y3B2	EXOSC10;EXOSC9;EXOSC2;EXOSC7;EXOSC6;EXOSC8;EXOSC4;EXOSC5;EXOSC3;DIS3;EXOSC1
727	790	DDB complex	Human	Q16531;Q92466	DDB1;DDB2
728	791	SNARE complex (Vamp2, Snap25, Stx1a, Cplx1)	Rat	P32851;P60881;P63041;P63045	Stx1a;Snap25;Cplx1;Vamp2
729	792	SNARE complex (Stx1a, Snap25, Cplx2, Vamp2)	Rat	P32851;P60881;P63045;P84087	Stx1a;Snap25;Vamp2;Cplx2
730	793	SNARE complex (VAMP2, SNAP25, STX1a, CPLX1)	Human	O14810;P60880;P63027;Q16623	CPLX1;SNAP25;VAMP2;STX1A
731	794	SNARE complex (VAMP2, SNAP25, STX1a, CPLX2)	Human	P60880;P63027;Q16623;Q6PUV4	SNAP25;VAMP2;STX1A;CPLX2
732	795	SNARE complex (Vamp2, Snap25, Stx1a, Cplx1)	Mouse	O35526;P60879;P63040;P63044	Stx1a;Snap25;Cplx1;Vamp2
733	796	SNARE complex (Stx1a, Snap25, Cplx2, Vamp2)	Mouse	O35526;P60879;P63044;P84086	Stx1a;Snap25;Vamp2;Cplx2
734	797	SNARE complex (STX11, VAMP2, SNAP23)	Human	O00161;O75558;P63027	SNAP23;STX11;VAMP2
735	798	NuA4/Tip60-HAT complex A	Human	O95619;O96019;Q52LR7;Q92993;Q96L91;Q9H0E9;Q9H2F5;Q9HAF1;Q9NPF5;Q9NV56;Q9NXR8;Q9UBU8;Q9Y230;Q9Y265;Q9Y4A5	YEATS4;ACTL6A;EPC2;KAT5;EP400;BRD8;EPC1;MEAF6;DMAP1;MRGBP;ING3;MORF4L1;RUVBL2;RUVBL1;TRRAP
736	799	DMAP1-associated complex	Human	O96019;Q15906;Q6ZRS2;Q96L91;Q9H0E9;Q9H2F5;Q9NPF5;Q9Y230;Q9Y265;Q9Y4A5	ACTL6A;VPS72;SRCAP;EP400;BRD8;EPC1;DMAP1;RUVBL2;RUVBL1;TRRAP
737	800	DNMT1-HDAC2-DMAP1 complex	Mouse	P13864;P70288;Q9JI44	Dnmt1;Hdac2;Dmap1
738	801	SNARE complex (STX2, SNAP23)	Human	O00161;P32856	SNAP23;STX2
739	802	Cdc42-Par6b-Par3-Prkci complex	Mouse	P60766;Q62074;Q99NH2;Q9JK83	Cdc42;Prkci;Pard3;Pard6b
740	803	BRG1-SIN3A-HDAC containing SWI/SNF remodeling complex I	Human	O14497;O14744;O96019;P51532;Q12824;Q8TAQ2;Q92769;Q92922;Q969G3;Q96GM5;Q96ST3	ARID1A;PRMT5;ACTL6A;SMARCA4;SMARCB1;SMARCC2;HDAC2;SMARCC1;SMARCE1;SMARCD1;SIN3A
741	804	CDC42-Par6c-Par3-Prkcz complex	Dog	F1PFK4;F6XMN6;J9P3Q8;P60952	PARD3;PRKCZ;PARD6A;CDC42
742	805	SNARE complex (STX4, SNAP23)	Human	O00161;Q12846	SNAP23;STX4
743	806	BRM-SIN3A-HDAC complex	Human	O14497;O14744;O96019;P51531;Q12824;Q8TAQ2;Q92769;Q92922;Q92925;Q969G3;Q96GM5;Q96ST3	ARID1A;PRMT5;ACTL6A;SMARCA2;SMARCB1;SMARCC2;HDAC2;SMARCC1;SMARCD2;SMARCE1;SMARCD1;SIN3A
744	807	BRG1-associated complex	Human	O14497;O14744;O96019;P51532;Q12824;Q8TAQ2;Q92922;Q969G3;Q96GM5	ARID1A;PRMT5;ACTL6A;SMARCA4;SMARCB1;SMARCC2;SMARCC1;SMARCE1;SMARCD1
745	808	BRM-associated complex	Human	O14497;O14744;O96019;P51531;Q12824;Q8TAQ2;Q92922;Q92925;Q969G3;Q96GM5	ARID1A;PRMT5;ACTL6A;SMARCA2;SMARCB1;SMARCC2;SMARCC1;SMARCD2;SMARCE1;SMARCD1
746	809	eRF1-eRF3-GTP-Mg(2+) complex	Human	P15170;P62495	GSPT1;ETF1
747	810	FCP1-associated protein complex	Human	O14744;P30876;P35269;P84090;Q15208;Q9BQA1;Q9Y5B0	PRMT5;POLR2B;GTF2F1;ERH;STK38;WDR77;CTDP1
748	811	FCP1-associated protein complex	Human	O14744;P30876;P35269;P84090;Q15208;Q9BQA1;Q9Y5B0	PRMT5;POLR2B;GTF2F1;ERH;STK38;WDR77;CTDP1
749	812	Upf complex (UPF1, UPF2, UPF3a)	Human	Q92900;Q9H1J1;Q9HAU5	UPF1;UPF3A;UPF2
750	813	Upf complex (UPF1, UPF2, UPF3b)	Human	Q92900;Q9BZI7;Q9HAU5	UPF1;UPF3B;UPF2
751	814	Postsplicing complex	Human	Q15287;Q92900;Q9BZI7;Q9H1J1;Q9HAU5;Q9UBU9;Q9Y5S9	RNPS1;UPF1;UPF3B;UPF3A;UPF2;NXF1;RBM8A
752	815	MRIP-MBS-RHOA complex	Human	O14974;P61586;Q6WCQ1	PPP1R12A;RHOA;MPRIP
753	816	MRIP-RHOA complex	Human	P61586;Q6WCQ1	RHOA;MPRIP
754	817	MRIP-MBS complex	Human	O14974;Q6WCQ1	PPP1R12A;MPRIP
755	819	20S methylosome-SmD complex	Human	O14744;P54105;P62314;P62318	PRMT5;CLNS1A;SNRPD1;SNRPD3
756	820	SNARE complex (STX6, SNAP23)	Human	O00161;O43752	SNAP23;STX6
757	821	Pard3-Cdh5-Ctnna1-Ctnnb1 complex	Hamster	A0A1U7QDJ2;A0A1U7QTB8;A0A1U7R8Q6;A0A1U8CE17	Ctnna1;Cdh5;Pard3;Ctnnb1
758	822	mRNA decay complex (UPF1, UPF2, UPF3B, DCP2, XRN1, XRN2, EXOSC2, EXOSC4, EXOSC10, PARN)	Human	O95453;Q01780;Q13868;Q8IU60;Q8IZH2;Q92900;Q9BZI7;Q9H0D6;Q9HAU5;Q9NPD3	PARN;EXOSC10;EXOSC2;DCP2;XRN1;UPF1;UPF3B;XRN2;UPF2;EXOSC4
759	823	PAR-3-VE-cadherin complex, endothelial	Mouse	P55284;Q99NH2	Cdh5;Pard3
760	824	Anti-SMN protein complex	Human	O14893;P14678;P57678;Q16637;Q9UHI6	GEMIN2;SNRPB;GEMIN4;SMN1; SMN2;DDX20
761	825	JBP1-pICln complex	Human	O14744;P14678;P54105	PRMT5;SNRPB;CLNS1A
762	826	PAR-3-VE-cadherin-beta-catenin complex	Human	P33151;P35222;Q8TEW0	CDH5;CTNNB1;PARD3
763	827	TROY-NGR-LINGO1 complex	Human	Q96FE5;Q9BZR6;Q9NS68	LINGO1;RTN4R;TNFRSF19
764	828	TRPC1-STIM1-ORAI1 complex	Human	P48995;Q96D31;Q9UQB3	TRPC1;ORAI1;CTNND2
765	829	PAR-6-VE-cadherin complex, endothelial	Human	P33151;Q9NPB6	CDH5;PARD6A
766	830	Trpc1-Stim1-Orai1 complex	Rat	P84903;Q5M848;Q9QX01	Stim1;Orai1;Trpc1
767	831	PAR-6-PAR-3-VE-cadherin complex, endothelial	Human	P33151;Q8TEW0;Q9NPB6	CDH5;PARD3;PARD6A
768	832	Anti-Sm protein complex	Human	O14744;O14893;P14678;P54105;P57678;Q16637;Q9UHI6	PRMT5;GEMIN2;SNRPB;CLNS1A;GEMIN4;SMN1; SMN2;DDX20
769	833	6S methyltransferase complex	Human	P54105;P62314;P62318	CLNS1A;SNRPD1;SNRPD3
770	834	20S methylosome and RG-containing Sm protein complex	Human	O14744;P14678;P54105;P62314;P62316;P62318	PRMT5;SNRPB;CLNS1A;SNRPD1;SNRPD2;SNRPD3
771	835	6S methyltransferase and RG-containing Sm proteins complex	Human	P14678;P54105;P62304;P62306;P62308;P62314;P62316;P62318	SNRPB;CLNS1A;SNRPE;SNRPF;SNRPG;SNRPD1;SNRPD2;SNRPD3
772	836	20S methyltransferase core complex	Human	O14744;P54105	PRMT5;CLNS1A
773	837	MEP50-PRMT5-ICLN complex	Human	O14744;P54105;Q9BQA1	PRMT5;CLNS1A;WDR77
774	838	p27-Cdk2-Fgf2 complex	Rabbit	A8UKE6;P48799;Q0GMK8	CDK2;FGF2;CDKN1B
775	839	LIN9-BMYB complex	Human	P10244;Q5TKA1	MYBL2;LIN9
776	840	Disc1-Grb2-Kif5a complex	Rat	P62994;Q6QLM7;Q810H6	Grb2;Kif5a;Disc1
777	841	SNARE complex (Stx1a, Snap25, Vamp2)	Rat	P32851;P60881;P63045	Stx1a;Snap25;Vamp2
778	842	SNARE complex (Stx3, Snap25, Vamp2, Cplx1)	Rat	P60881;P63041;P63045;Q08849	Snap25;Cplx1;Vamp2;Stx3
779	843	SNARE complex (STX1A, SNAP25, VAMP2)	Bovine	P32850;P63026;Q17QQ3	STX1A;VAMP2;SNAP25
780	844	SNARE complex (Stx1a, Snap25, Vamp2)	Rat	P32851;P60881;P63045	Stx1a;Snap25;Vamp2
781	845	PCI-PSA-SCG2 complex	Human	P05154;P07288;P13521	SERPINA5;KLK3;SCG2
782	846	RICH1/AMOT polarity complex, Flag-Rich1 precipitated	Human	P47756;P52907;Q4VCS5;Q68EM7;Q8N3R9;Q8NI35;Q96B97;Q9Y5K6	CAPZB;CAPZA1;AMOT;ARHGAP17;MPP5;PATJ;SH3KBP1;CD2AP
783	847	RICH1-PAR3-aPKC polarity complex	Human	P41743;Q68EM7;Q8TEW0	PRKCI;ARHGAP17;PARD3
784	848	RICH1/AMOT polarity complex, Flag-Amot precipitated	Human	O75970;Q4VCS5;Q5T2T1;Q68EM7;Q8IY63;Q8N3R9;Q8NI35;Q9Y2J4	MPDZ;AMOT;MPP7;ARHGAP17;AMOTL1;MPP5;PATJ;AMOTL2
785	851	SNARE complex (Stx2, Snap25, Vamp2)	Rat	P50279;P60881;P63045	Stx2;Snap25;Vamp2
786	852	SNARE complex (Stx3, Snap25, Vamp2)	Rat	P60881;P63045;Q08849	Snap25;Vamp2;Stx3
787	853	SNARE complex (Stx4, Snap25, Vamp2)	Rat	P60881;P63045;Q08850	Snap25;Vamp2;Stx4
788	854	SNARE complex (Stx1a, Snap25, Vamp8)	Rat	P32851;P60881;Q9WUF4	Stx1a;Snap25;Vamp8
789	855	SNARE complex (Stx2, Snap25, Vamp8)	Rat	P50279;P60881;Q9WUF4	Stx2;Snap25;Vamp8
790	856	SNARE complex (Stx3, Snap25, Vamp8)	Rat	P60881;Q08849;Q9WUF4	Snap25;Stx3;Vamp8
791	857	SNARE complex (Stx4, Snap25, Vamp8)	Rat	P60881;Q08850;Q9WUF4	Snap25;Stx4;Vamp8
792	858	CRB3-PALS1-PATJ cell polarity complex	Dog	E2QY99;E2QYC9;Q8QZT4	MPP5;PATJ;Crb3
793	859	SNARE complex (Stx4, Stx6, Stx7, Vamp3, Vamp7, Vamp8, Vti1b)	Mouse	O70404;O70439;O88384;P63024;P70280;P70452;Q9JKK1	Vamp8;Stx7;Vti1b;Vamp3;Vamp7;Stx4;Stx6
794	860	DNMT1-EHMT2-PCNA complex	Human	P12004;P26358;Q96KQ7	PCNA;DNMT1;EHMT2
795	861	Par-3-p75NTR complex	Mouse	Q99NH2;Q9Z0W1	Pard3;Ngfr
796	862	DNMT1-EHMT2 complex	Human	P26358;Q96KQ7	DNMT1;EHMT2
797	863	Srf-Myocd-Msx1 complex	Rat	D3ZHH8;Q8R5I7;Q9QUG0	Srf;Myocd;Msx1
798	864	Srf-Myocd-Msx2 complex	Rat	D3ZHH8;P52953;Q8R5I7	Srf;Msx2;Myocd
799	867	TRAP-SMCC mediator complex	Human	A0JLT2;Q15528;Q15648;Q71SY5;Q96G25;Q9BUE0;Q9NPJ6;Q9NVC6;Q9NX70;Q9P086	MED19;MED22;MED1;MED25;MED8;MED18;MED4;MED17;MED29;MED11
800	868	aPKC-PAR-6-PAR-3 cell polarity complex	Dog	E2R0N0;F1PFK4;F1PG28	PARD6B;PARD3;PRKCI
801	871	BRAF53-BRCA2 complex	Human	O60341;P51587;Q13547;Q92769;Q96BD5;Q9P0W2;Q9UKL0	KDM1A;BRCA2;HDAC1;HDAC2;PHF21A;HMG20B;RCOR1
802	872	SNARE complex (Stx1a, Snap29)	Rat	P32851;Q9Z2P6	Stx1a;Snap29
803	873	SNARE complex (STX1A, SNAP29)	Human	O95721;Q16623	SNAP29;STX1A
804	874	SNARE complex (VAMP3, VAMP4, VAMP8, STX6)	Human	O43752;O75379;Q15836;Q9BV40	STX6;VAMP4;VAMP3;VAMP8
805	875	SNARE complex (VAMP3, VAMP4, STX16)	Human	O14662;O75379;Q15836	STX16;VAMP4;VAMP3
806	876	SNARE complex (VAMP3, STX6, VTI1A)	Human	O43752;Q15836;Q96AJ9	STX6;VAMP3;VTI1A
807	877	SNARE complex (VAMP4, STX6, STX16, VTI1a, VTI1b)	Human	O14662;O43752;O75379;Q96AJ9;Q9UEU0	STX16;STX6;VAMP4;VTI1A;VTI1B
808	878	PKA (RII-alpha and RII-beta)-AKAP5-ADRB1 complex	Human	P08588;P13861;P24588;P31323	ADRB1;PRKAR2A;AKAP5;PRKAR2B
809	880	SNARE complex (Vamp4, Stx6, Stx16, Vti1b)	Rat	B5DF99;D4A560;P58200;Q63635	Stx16;Vamp4;Vti1b;Stx6
810	881	SNARE complex (Vamp4, Stx6, Stx16, Vti1a)	Rat	B5DF99;D4A560;Q63635;Q9JI51	Stx16;Vamp4;Stx6;Vti1a
811	882	PARD3-PARD6A-PRKCI complex	Dog	F1PFK4;F1PG28;J9P3Q8	PARD3;PRKCI;PARD6A
812	883	PAR-6-aPKC-PAR-3-Cdc42-Rac1 complex	Dog	F1PFK4;F1PG28;J9P3Q8;P60952;P62999	PARD3;PRKCI;PARD6A;CDC42;RAC1
813	884	GluR1-cadherin-catenin complex	Rat	P19490;Q9WU82;Q9Z1Y3	Gria1;Ctnnb1;Cdh2
814	885	Glur4-cadherin-catenin complex	Rat	P19493;Q9WU82;Q9Z1Y3	Gria4;Ctnnb1;Cdh2
815	886	MTA1 complex	Human	O95983;Q09028;Q13330;Q16576;Q6IT96;Q92769	MBD3;RBBP4;MTA1;RBBP7;HDAC1;HDAC2
816	887	Glur2-Glur4-Plp-Itgav complex	Rat	F1LZX9;P19491;P19493;P60203	Itgav;Gria2;Gria4;Plp1
817	888	MTA2 complex	Human	O94776;O95983;Q09028;Q13547;Q14839;Q16576;Q92769;Q96ST3	MTA2;MBD3;RBBP4;HDAC1;CHD4;RBBP7;HDAC2;SIN3A
818	889	MTA1-HDAC core complex	Human	Q09028;Q13330;Q16576;Q6IT96;Q92769	RBBP4;MTA1;RBBP7;HDAC1;HDAC2
819	890	PAR-3-PKCz-Tiam2 complex	Rat	D3ZMS5;P09217;Q9Z340	Tiam2;Prkcz;Pard3
820	891	Par3-Prkcz-Tiam1 complex	Rat	D3ZWV8;P09217;Q9Z340	Tiam1;Prkcz;Pard3
821	892	PAR-3-aPKC-Tiam2 complex	Rat	D3ZMS5;F1M7Y5;Q9Z340	Tiam2;Prkci;Pard3
822	893	PAR-3-aPKC-Tiam1 complex	Rat	D3ZWV8;F1M7Y5;Q9Z340	Tiam1;Prkci;Pard3
823	894	Tiam2-PAR-3-aPKC-PAR-6-Cdc42-GTP complex	Rat	D3ZMS5;P97701;Q6B4M5;Q8CFN2;Q9Z340	Tiam2;Prkci;Pard6a;Cdc42;Pard3
824	895	hMediator complex (MED23, CDK8, CCNC, MED7)	Human	O43513;P24863;P49336;Q9ULK4	MED7;CCNC;CDK8;MED23
825	896	hMediator complex (MED23, CDK8, CCNC)	Human	P24863;P49336;Q9ULK4	CCNC;CDK8;MED23
826	897	CDK8-CyclinC-Mediator complex	Human	P24863;P49336	CCNC;CDK8
827	898	Mediator complex 1	Human	O60244;O75586;P24863;P49336;Q9ULK4	MED14;MED6;CCNC;CDK8;MED23
828	899	Par-3-KIF3A-PKC-zeta complex	Rat	P09217;Q9WV62;Q9Z340	Prkcz;Kif3a;Pard3
829	900	Mediator complex 2	Human	O60244;O75586;Q9ULK4	MED14;MED6;MED23
830	901	Kif3a-Pard3-Prkci complex	Rat	F1M7Y5;Q9WV62;Q9Z340	Prkci;Kif3a;Pard3
831	902	SNARE complex (Stx5, Gosr1, GS15)	Rat	O35152;Q08851;Q62931	Bet1l;Stx5;Gosr1
832	903	RET-Rai complex	Human	P07949;Q92529	RET;SHC3
833	904	SHC3-GAB1 complex	Human	Q13480;Q92529	GAB1;SHC3
834	905	KIF3A/B-PAR-3-aPKC-PAR-6 complex	Human	O15066;P41743;Q8TEW0;Q9NPB6;Q9Y496	KIF3B;PRKCI;PARD3;PARD6A;KIF3A
835	907	SNARE complex (Stx5, Gosr1, Bet1, Gef2)	Rat	P60522;Q08851;Q62896;Q62931	Gabarapl2;Stx5;Bet1;Gosr1
836	908	PARD3-PARD6A-PRKCI complex	Dog	F1PFK4;F1PG28;J9P3Q8	PARD3;PRKCI;PARD6A
837	909	ARC92-Mediator complex	Human	O43513;O60244;O75586;O95402;P49336;Q15648;Q71SY5;Q93074;Q96RN5;Q9NVC6;Q9UHV7;Q9ULK4;Q9Y2X0	MED7;MED14;MED6;MED26;CDK8;MED1;MED25;MED12;MED15;MED17;MED13;MED23;MED16
838	910	CRSP-Mediator 2 complex	Human	O43513;O60244;O75448;O75586;Q96RN5;Q9BUE0;Q9NPJ6;Q9NVC6;Q9ULK4;Q9Y2X0	MED7;MED14;MED24;MED6;MED15;MED18;MED4;MED17;MED23;MED16
839	911	Par3-Apc-Kif3a complex	Rat	P70478;Q9WV62;Q9Z340	Apc;Kif3a;Pard3
840	912	FGFR1-KAL11 complex	Human	P11362;P23352	FGFR1;ANOS1
841	913	SNARE complex (Stx1a, Snap25, Cplx2, Vamp2)	Rat	P32851;P60881;P63045;P84087	Stx1a;Snap25;Vamp2;Cplx2
842	914	PALS1-PATJ-CRB3-PAR3-PAR6-aPKC-14-3-3 zeta complex	Dog	E2QY99;E2QYC9;F1PBL1;F1PFK4;F1PG28;J9P3Q8;Q8QZT4	MPP5;PATJ;YWHAZ;PARD3;PRKCI;PARD6A;Crb3
843	915	SNARE complex (SNAP23, STX1A)	Human	O00161;Q16623	SNAP23;STX1A
844	916	MPP5-PARD3-PRKCI-YWHAZ complex	Dog	E2QY99;F1PBL1;F1PFK4;F1PG28	MPP5;YWHAZ;PARD3;PRKCI
845	917	CERF complex (CECR2-containing remodeling factor complex)	Human	P28370;Q9BXF3	SMARCA1;CECR2
846	918	PAR3-PAR6-PALS1 complex	Human	Q8N3R9;Q8TEW0;Q9NPB6	MPP5;PARD3;PARD6A
847	919	hNURF complex	Human	P28370;Q09028;Q12830;Q16576	SMARCA1;RBBP4;BPTF;RBBP7
848	920	PAR3-PATJ-PALS1 complex	Dog	E2QY99;E2QYC9;F1PFK4	MPP5;PATJ;PARD3
849	921	Remodeling and spacing factor (RSF) complex	Human	O60264;Q96T23	SMARCA5;RSF1
850	922	SNARE complex (Stx1a, Snap25, Cplx2, Vamp2)	Rat	P32851;P60881;P63045;P84087	Stx1a;Snap25;Vamp2;Cplx2
851	923	SNF2L-RSF1 complex	Human	P28370;Q96T23	SMARCA1;RSF1
852	924	Toposome	Human	P07910;P11388;Q08211;Q08945;Q6P2Q9;Q96SB4;Q9NR30	HNRNPC;TOP2A;DHX9;SSRP1;PRPF8;SRPK1;DDX21
853	925	SNF2H-BAZ1A complex	Human	O60264;Q9NRL2	SMARCA5;BAZ1A
854	926	SCRIB-LGL2 complex	Human	Q14160;Q6P1M3	SCRIB;LLGL2
855	927	CENP-A NAC complex	Human	Q03188;Q71F23;Q96BT3;Q96H22;Q9H3R5;Q9NSP4	CENPC;CENPU;CENPT;CENPN;CENPH;CENPM
856	928	SCRIB-VANGL2 complex	Human	Q14160;Q9ULK5	SCRIB;VANGL2
857	929	CEN complex	Human	O60264;P07199;P11021;P11142;P22087;P35226;P49450;Q02241;Q03188;Q06587;Q08945;Q13185;Q13619;Q15007;Q16531;Q53SF7;Q5T200;Q69YN4;Q6T4P5;Q71F23;Q8N0S6;Q8N1F7;Q8NEM2;Q92620;Q92674;Q96JP5;Q96T23;Q99496;Q9BS16;Q9BU64;Q9BXP5;Q9BZH6;Q9H0H5;Q9H3R5;Q9HC52;Q9NSP4;Q9Y5B9	SMARCA5;CENPB;HSPA5;HSPA8;FBL;BMI1;CENPA;KIF23;CENPC;RING1;SSRP1;CBX3;CUL4A;WTAP;DDB1;COBLL1;ZC3H13;KIAA1429;PLPPR3;CENPU;CENPL;NUP93;SHCBP1;DHX38;CENPI;ZFP91;RSF1;RNF2;CENPK;CENPO;SRRT;WDR11;RACGAP1;CENPH;CBX8;CENPM;SUPT16H
858	930	SCRIB-GIT1-ARHGEF7 complex	Human	Q14155;Q14160;Q9Y2X7	ARHGEF7;SCRIB;GIT1
859	931	Scrib-Git1-Arhgef7 complex	Mouse	Q68FF6;Q80U72;Q9ES28	Git1;Scrib;Arhgef7
860	932	Ppar(alpha)-Pric320 complex	Rat	P37230;Q8BYH8	Ppara;Chd9
861	933	SCRIB-APC complex	Human	P25054;Q14160	APC;SCRIB
862	934	FACT-NEK9 complex	Human	Q08945;Q8TD19;Q9Y5B9	SSRP1;NEK9;SUPT16H
863	935	Scrib-APC-beta-catenin complex	Mouse	Q02248;Q61315;Q80U72	Ctnnb1;Apc;Scrib
864	936	FACT complex	Human	Q08945;Q9Y5B9	SSRP1;SUPT16H
865	938	FACT complex, UV-activated	Human	P19784;P67870;P68400;Q08945;Q9Y5B9	CSNK2A2;CSNK2B;CSNK2A1;SSRP1;SUPT16H
866	939	Dysferlin-Dhpr complex	Rat	D4A6X1;Q02485	Dysf;Cacna1s
867	940	AnnexinVI-Fyn-Pyk2-RasGAP complex	Rat	P48037;P50904;P70600;Q62844	Anxa6;Rasa1;Ptk2b;Fyn
868	941	Arf1-Ap1g1-Ap1b1 complex	Rat	B2RYN6;P52303;P84079	Ap1g1;Ap1b1;Arf1
869	942	Cd44-Ots8 complex	Rat	P26051;Q64294	Cd44;Pdpn
870	943	Class C Vps complex (VPS11, VPS18, STX7)	Human	O15400;Q9H270;Q9P253	STX7;VPS11;VPS18
871	944	Class C Vps complex (VPS11, VPS18, VPS16)	Human	Q9H269;Q9H270;Q9P253	VPS16;VPS11;VPS18
872	945	Class C Vps complex (hVPS11, hVPS18, rVPS33a )	Mammalia	Q63615;Q9H270;Q9P253	Vps33a;VPS11;VPS18
873	946	Class C Vps complex (hVPS11, hVPS18, hVPS16, rVPS33a )	Mammalia	Q63615;Q9H269;Q9H270;Q9P253	Vps33a;VPS16;VPS11;VPS18
874	947	CDC7-DBF7 complex	Human	O00311;Q9UBU7	CDC7;DBF4
875	948	Kif17-Lin10 complex	Mouse	Q922R1;Q99PW8	;Kif17
876	949	SNARE complex (Stx1a, Snap25, Vamp2)	Rat	P32851;P60881;P63045	Stx1a;Snap25;Vamp2
877	950	SNARE complex (Stx1a, Snap25, Stxbp5)	Rat	P32851;P60881;Q9WU70	Stx1a;Snap25;Stxbp5
878	951	Fmrp-Lgl complex	Mouse	P35922;Q80Y17	Fmr1;Llgl1
879	952	Kif13a-AP1 complex	Mouse	O35643;P22892;P35585;Q8CA55	Ap1b1;Ap1g1;Ap1m1;Kif13a
880	953	Vcp-Ufd1-Npl4-IP3 receptor complex	Mouse	P11881;P60670;P70362;Q01853	Itpr1;Nploc4;Ufd1l;Vcp
881	954	p97-Ufd1-Npl4-IP3 receptor complex	Rat	P29994;P46462;Q9ES53;Q9ES54	Itpr1;Vcp;Ufd1l;Nploc4
882	955	LLGL2-PAR-6B-PRKCI complex	Human	P41743;Q6P1M3;Q9BYG5	PRKCI;LLGL2;PARD6B
883	956	PAR-3-PAR-6B-PRKCI complex	Human	P41743;Q8TEW0;Q9BYG5	PRKCI;PARD3;PARD6B
884	957	p97-Ufd1-Npl4 complex	Rat	P46462;Q9ES53;Q9ES54	Vcp;Ufd1l;Nploc4
885	958	Ufd1-Npl4 complex	Rat	Q9ES53;Q9ES54	Ufd1l;Nploc4
886	959	LLGL1-PAR-6B-PRKCI complex	Human	P41743;Q15334;Q9BYG5	PRKCI;LLGL1;PARD6B
887	960	p47-Vcp complex	Rat	O35987;P46462	Nsfl1c;Vcp
888	961	Tamalin-mGluR1a-cytohesin complex	Rat	P23385;P63035;Q8R4T5	Grm1;Cyth2;Grasp
889	962	Tamalin-mGluR1a complex	Rat	P23385;Q8R4T5	Grm1;Grasp
890	963	Tamalin-mGluR5 complex	Rat	P22756;Q8R4T5	Grik1;Grasp
891	964	BRCA1-RAD50-MRE11-NBS1 complex	Human	O60934;P38398;P49959;Q92878	NBN;BRCA1;MRE11A;RAD50
892	965	mPar6c-Mlgl-aPKC complex	Mouse	Q62074;Q80Y17;Q9Z101	Prkci;Llgl1;Pard6a
893	966	Rab27a-Mlph-Myo5a complex	Mouse	Q91V27;Q99104;Q9ERI2	Mlph;Myo5a;Rab27a
894	967	Pallidin-Mu complex	Mouse	Q8R015;Q9R0C0	Bloc1s5;Bloc1s6
895	968	Crb1-Mupp1-Pals1-Mpp4 complex	Mouse	Q6P7F1;Q8VBX6;Q8VHS2;Q9JLB2	Mpp4;Mpdz;Crb1;Mpp5
896	969	CRB3-PALS1-PATJ cell polarity complex	Dog	E2QY99;E2QYC9;Q8QZT4	MPP5;PATJ;Crb3
897	970	Rab11Fip2-Ap2a complex	Mouse	P17426;Q3U366	Ap2a1;Rab11fip2
898	971	Rab11-Fip2-Reps1 complex	Mouse	O54916;Q3U366	Reps1;Rab11fip2
899	972	MRN complex (MRE11-RAD50-NBN complex)	Human	O60934;P49959;Q92878	NBN;MRE11A;RAD50
900	973	Sec61alpha-CollagenIV-Hsp47 complex	Mouse	P02463;P19324;P61620	Col4a1;Serpinh1;Sec61a1
901	974	EED-EZH2 complex	Human	O75530;Q09028;Q15022;Q15910;Q6ZN18	EED;RBBP4;SUZ12;EZH2;AEBP2
902	975	Ocrl-Cdc42 complex	Mouse	P60766;Q6NVF0	Cdc42;Ocrl
903	976	SNARE complex (Stx1a, Snap25, Vamp2)	Rat	P32851;P60881;P63045	Stx1a;Snap25;Vamp2
904	977	SNARE complex (Stx2, Snap25, Vamp2)	Rat	P50279;P60881;P63045	Stx2;Snap25;Vamp2
905	978	SNARE complex (Stx3, Snap25, Vamp2)	Rat	P60881;P63045;Q08849	Snap25;Vamp2;Stx3
906	979	SNARE complex (Stx4, Snap25, Vamp2)	Rat	P60881;P63045;Q08850	Snap25;Vamp2;Stx4
907	980	SNARE complex (Stx4, Snap25, Vamp2, Syt1)	Rat	P21707;P60881;P63045;Q08850	Syt1;Snap25;Vamp2;Stx4
908	981	SNARE complex (Stx3, Snap25, Vamp2, Syt1)	Rat	P21707;P60881;P63045;Q08849	Syt1;Snap25;Vamp2;Stx3
909	982	SNARE complex (Stx2, Snap25, Vamp2, Syt1)	Rat	P21707;P50279;P60881;P63045	Syt1;Stx2;Snap25;Vamp2
910	983	SNARE complex (Stx1a, Snap25, Vamp2, Syt1)	Rat	P21707;P32851;P60881;P63045	Syt1;Stx1a;Snap25;Vamp2
911	984	SNARE complex (Vamp2, Snap25, Stx1a, Cplx1)	Rat	P32851;P60881;P63041;P63045	Stx1a;Snap25;Cplx1;Vamp2
912	985	SNARE complex (Stx1a, Snap25, Cplx2, Vamp2)	Rat	P32851;P60881;P63045;P84087	Stx1a;Snap25;Vamp2;Cplx2
913	986	SNARE complex (Stx2, Snap25, Vamp2, Cplx1)	Rat	P50279;P60881;P63041;P63045	Stx2;Snap25;Cplx1;Vamp2
914	987	SNARE complex (Stx2, Snap25, Vamp2, Cplx2)	Rat	P50279;P60881;P63045;P84087	Stx2;Snap25;Vamp2;Cplx2
915	988	SNARE complex (Stx3, Snap25, Vamp2, Cplx2)	Rat	P60881;P63045;P84087;Q08849	Snap25;Vamp2;Cplx2;Stx3
916	989	SNARE complex (Stx3, Snap25, Vamp2, Cplx1)	Rat	P60881;P63041;P63045;Q08849	Snap25;Cplx1;Vamp2;Stx3
917	990	Agap11-AP3 complex	Mouse	Q8BSZ2;Q8BXK8;Q8R2R9;Q9JKC8;Q9Z1T1	Ap3s2;Agap1;Ap3m2;Ap3m1;Ap3b1
918	991	Tubulin polyglutamylase complex	Mouse	Q66JT5;Q91V51;Q91YK0;Q99MS8;Q9CQM0	Tpgs2;Ttll1;Lrrc49;Tpgs1;Nicn1
919	992	Kif5a-Dtnb-Dtna complex	Rat	D4A772;P84060;Q6QLM7	Dtna;Dtnb;Kif5a
920	993	Kif5b-Dtnb complex	Mouse	O70585;Q61768	Dtnb;Kif5b
921	994	GAA1-GPI8-PIGT-PIG-PIGS complex	Human	O43292;Q92643;Q969N2;Q96S52;Q9H490	GPAA1;PIGK;PIGT;PIGS;PIGU
922	997	KIN17-PCNA-RPA70 complex	Human	O60870;P12004;P27694	KIN;PCNA;RPA1
923	998	SNARE complex (Stx1a, Snap25, Vamp2)	Rat	P32851;P60881;P63045	Stx1a;Snap25;Vamp2
924	999	p23 protein complex	Human	P22626;Q15185;Q86W51	HNRNPA2B1;PTGES3;PDCD6
925	1000	TorsinA-TorsinB complex	Human	O14656;O14657	TOR1A;TOR1B
926	1001	DNA synthesome complex	Mouse	O35654;P17918;P20664;P33609;P33610;P33611;P37913;P52431;Q01320;Q04750;Q9CWP8;Q9EQ28	Pold2;Pcna;Prim1;Pola1;Prim2;Pola2;Lig1;Pold1;Top2a;Top1;Pold4;Pold3
927	1002	Cask-Dlg1 complex	Mouse	O70589;Q811D0	Cask;Dlg1
928	1003	RC complex (Replication competent complex)	Human	P09884;P20248;P24941;P35249;P35250;P35251;P40937;P40938;Q14181	POLA1;CCNA2;CDK2;RFC4;RFC2;RFC1;RFC5;RFC3;POLA2
929	1004	RC complex during S-phase of cell cycle	Human	P09874;P09884;P11387;P15927;P18858;P20248;P24941;P27694;P28340;P35244;P35250;P35251;Q07864	PARP1;POLA1;TOP1;RPA2;LIG1;CCNA2;CDK2;RPA1;POLD1;RPA3;RFC2;RFC1;POLE
930	1005	RC complex during G2/M-phase of cell cycle	Human	P06493;P09874;P09884;P11387;P14635;P15927;P20248;P27694;P28340;P35244;P35250;P35251;Q07864	CDK1;PARP1;POLA1;TOP1;CCNB1;RPA2;CCNA2;RPA1;POLD1;RPA3;RFC2;RFC1;POLE
931	1006	Caveolin complex	Rat	P20070;P41350;P60711;P63259;Q2IBC5;Q9Z2S9	Cyb5r3;Cav1;Actb;Actg1;Cav2;Flot2
932	1007	CAK core complex (Cdk-activating kinase core complex)	Human	P50613;P51946	CDK7;CCNH
933	1008	CAK complex (Cdk-activating kinase complex)	Human	P50613;P51946;P51948	CDK7;CCNH;MNAT1
934	1009	TFIIH transcription factor complex	Human	P18074;P19447;P32780;P50613;P51946;P51948;Q13888;Q13889;Q6ZYL4;Q92759	ERCC2;ERCC3;GTF2H1;CDK7;CCNH;MNAT1;GTF2H2;GTF2H3;GTF2H5;GTF2H4
935	1010	CAK complex (Cdk-activating kinase complex)	Human	P50613;P51946;P51948	CDK7;CCNH;MNAT1
936	1011	SNARE complex (Stx1a,1b,7,13, Rtn1, Vamp2)	Rat	G3V7P1;O70257;P32851;P61265;P63045;Q64548	Stx12;Stx7;Stx1a;Stx1b;Vamp2;Rtn1
937	1012	SNARE complex (Stx1a, Snap25, Vamp2)	Rat	P32851;P60881;P63045	Stx1a;Snap25;Vamp2
938	1013	SNARE complex (Stx1a, Snap25, Vamp2)	Rat	P32851;P60881;P63045	Stx1a;Snap25;Vamp2
939	1014	Pcdhga1-Pcdha4 complex	Mouse	O88689;Q91XZ0	Pcdha4;Pcdhga1
940	1015	Pcdhga1-Pcdhgb2 complex	Mouse	O88689;Q91XX7	Pcdha4;Pcdhgb2
941	1016	Pcdhga1-Pcdhga3 complex	Mouse	O88689;Q91XY5	Pcdha4;Pcdhga3
942	1017	Pcdhga1-Pcdhgb4 complex	Mouse	O88689;Q91XX6	Pcdha4;Pcdhgb4
943	1018	Pcdha7-Pcdhgb4 complex	Mouse	Q91XX6;Q91Y13	Pcdhgb4;Pcdha7
944	1019	Pcdha7-Pcdhga3 complex	Mouse	Q91XY5;Q91Y13	Pcdhga3;Pcdha7
945	1020	Pcdha7-Pcdhgb2 complex	Mouse	Q91XX7;Q91Y13	Pcdhgb2;Pcdha7
946	1021	Pcdha7-Pcdhga1 complex	Mouse	Q91XZ0;Q91Y13	Pcdhga1;Pcdha7
947	1022	Fgr-Pyk2-p190RhoGap complex	Mouse	P14234;Q91YM2;Q9QVP9	Fgr;Arhgap35;Ptk2b
948	1023	Par3-Prkcz-Tiam1 complex	Mouse	Q02956;Q60610;Q99NH2	Prkcz;Tiam1;Pard3
949	1024	Baiap2-Tiam1 complex	Rat	D3ZWV8;Q6GMN2	Tiam1;Baiap2
950	1025	Calreticulin-Tnfr1-Tradd complex	Rabbit	G1SYP2;G1TNY9;P15253	TNFRSF1A;TRADD;CALR
951	1026	Ppp1r9b-Tiam1 complex	Rat	D3ZWV8;O35274	Tiam1;Ppp1r9b
952	1027	SNARE complex (Stx4, Vamp7, Snap23, Syt7)	Rat	O70377;Q08850;Q62747;Q9JHW5	Snap23;Stx4;Syt7;Vamp7
953	1028	HNF4A-SUB1 complex	Human	P41235;P53999	HNF4A;SUB1
954	1029	TFIIH transcription factor complex	Human	P18074;P19447;P32780;P50613;P51946;P51948;Q13888;Q13889;Q6ZYL4;Q92759	ERCC2;ERCC3;GTF2H1;CDK7;CCNH;MNAT1;GTF2H2;GTF2H3;GTF2H5;GTF2H4
955	1030	CAK-ERCC2 complex	Human	P18074;P50613;P51946;P51948	ERCC2;CDK7;CCNH;MNAT1
956	1031	ORC complex (origin recognition complex)	Human	O43913;O43929;Q13415;Q13416;Q9UBD5;Q9Y5N6	ORC5;ORC4;ORC1;ORC2;ORC3;ORC6
957	1032	ORC 2-4 complex (origin recognition 2-4 complex)	Human	O43929;Q13416;Q9UBD5	ORC4;ORC2;ORC3
958	1033	ORC complex (origin recognition complex)	Human	O43913;O43929;Q13415;Q13416;Q9UBD5;Q9Y5N6	ORC5;ORC4;ORC1;ORC2;ORC3;ORC6
959	1034	ORC 2-5 complex (origin recognition 2-5 complex)	Human	O43913;O43929;Q13416;Q9UBD5	ORC5;ORC4;ORC2;ORC3
960	1035	OAP-1-OSP/claudin-11-ITGB1 complex	Mouse	P09055;Q60771;Q9QY33	Itgb1;Cldn11;Tspan3
961	1036	TFIIH transcription factor complex	Human	P18074;P19447;P32780;P50613;P51946;P51948;Q13888;Q13889;Q92759	ERCC2;ERCC3;GTF2H1;CDK7;CCNH;MNAT1;GTF2H2;GTF2H3;GTF2H4
962	1037	TFIIH transcription factor core complex	Human	P19447;P32780;Q13888;Q13889;Q92759	ERCC3;GTF2H1;GTF2H2;GTF2H3;GTF2H4
963	1038	ORC 1-5 complex (origin recognition 1-5 complex)	Human	O43913;O43929;Q13415;Q13416;Q9UBD5	ORC5;ORC4;ORC1;ORC2;ORC3
964	1039	PCNA-PAF complex	Human	P12004;Q15004	PCNA;KIAA0101
965	1040	p33ING1b-PCNA complex	Human	Q15004;Q9UK53	KIAA0101;ING1
966	1041	Alpha-dystrobrevin-ZO-1-actin complex	Human	P60709;Q07157;Q9Y4J8	ACTB;TJP1;DTNA
967	1042	SRA-SRC-1 ribonucleoprotein complex	Human	Q15788;Q9HD15	NCOA1;SRA1
968	1043	Car-Lnx2 complex	Mouse	P97792;Q91XL2	Cxadr;Lnx2
969	1044	Car-Jam3 complex	Mouse	P97792;Q9D8B7	Cxadr;Jam3
970	1045	Snurportin-CRM1-RanGTP complex	Human	O14980;O95149;P62826	XPO1;SNUPN;RAN
971	1046	Lnx1-Jam4 complex	Mouse	O70263;Q7TSN7	Lnx1;Igsf5
972	1047	Lnx1-Jam4-Numb complex	Mouse	O70263;Q7TSN7;Q9QZS3	Lnx1;Igsf5;Numb
973	1048	Hnf4-Pc4 complex	Mouse	P11031;P49698	Sub1;Hnf4a
974	1049	SNARE complex (Stx1a, Snap25, Vamp2)	Rat	P32851;P60881;P63045	Stx1a;Snap25;Vamp2
975	1050	Vdr-Med4 complex	Mouse	P48281;Q9CQA5	Vdr;Med4
976	1051	Ubiquitin E3 ligase (SKP1A, SKP2, CUL1, RBX1)	Human	P62877;P63208;Q13309;Q13616	RBX1;SKP1;SKP2;CUL1
977	1052	Ubiquitin E3 ligase (FBXW11, SKP1A, CUL1, RBX1)	Human	P62877;P63208;Q13616;Q9UKB1	RBX1;SKP1;CUL1;FBXW11
978	1054	ESR1-RELA-BCL3-NCOA3 complex	Human	P03372;P20749;Q04206;Q9Y6Q9	ESR1;BCL3;RELA;NCOA3
979	1055	ZNF198-PML complex	Human	P29590;Q9UBW7	PML;ZMYM2
980	1056	ZNF198-SUMO1 complex	Human	P63165;Q9UBW7	SUMO1;ZMYM2
981	1057	DIPA-MCRS1 complex	Human	Q15834;Q96EZ8	CCDC85B;MCRS1
982	1058	SNX complex (SNX1, SNX6)	Human	Q13596;Q9UNH7	SNX1;SNX6
983	1059	Retromer complex (SNX1, SNX2, VPS35, VPS29, VPS26A)	Human	O60749;O75436;Q13596;Q96QK1;Q9UBQ0	SNX2;VPS26A;SNX1;VPS35;VPS29
984	1060	Retromer complex (SNX1, SNX2, VPS35, VPS29, VPS26B)	Human	O60749;Q13596;Q4G0F5;Q96QK1;Q9UBQ0	SNX2;SNX1;VPS26B;VPS35;VPS29
985	1062	BAR-BCL2-CASP8 complex	Human	P10415;Q14790;Q9NZS9	BCL2;CASP8;BFAR
986	1063	GRASP-GRP1 complex	Human	O43739;Q7Z6J2	CYTH3;GRASP
987	1064	IFP35-NMI complex	Human	P80217;Q13287	IFI35;NMI
988	1066	mPar6c-Mlgl-aPKCz complex	Mouse	Q02956;Q80Y17;Q9Z101	Prkcz;Llgl1;Pard6a
989	1067	CD8A-LCK complex	Human	P01732;P06239	CD8A;LCK
990	1068	12S U11 snRNP	Human	P14678;P62304;P62306;P62308;P62314;P62316;P62318;P67809;Q16560;Q16629;Q6IEG0;Q8N8D1;Q96GM8;Q9BV90;Q9H875	SNRPB;SNRPE;SNRPF;SNRPG;SNRPD1;SNRPD2;SNRPD3;YBX1;SNRNP35;SRSF7;SNRNP48;PDCD7;TOE1;SNRNP25;PRKRIP1
991	1069	FIF-FGR2 complex	Human	P09038;Q9BZZ5	FGF2;API5
992	1070	SNX complex (SNX1, SNX1a, SNX2, SNX4)	Human	O60749;O95219;Q13596	SNX2;SNX4;SNX1
993	1071	PKD2-FPC complex	Human	P08F94;Q13563	PKHD1;PKD2
994	1072	SNX complex (SNX2), oligomeric	Human	O60749	SNX2
995	1073	Pkd2-Pkhd1 complex	Mouse	E9PZ36;O35245	Pkhd1;Pkd2
996	1074	Pkd2-Fpc-Kif3b complex	Mouse	O35245;Q61771;Q8CIS7	Pkd2;Kif3b;Pkhd1
997	1076	Pkd2-Pkhd1 complex	Mouse	E9PZ36;O35245	Pkhd1;Pkd2
998	1077	KIF3A-PKD2-PKHD1 complex	Dog	E2RK30;F1PGE3;F6UP44	PKHD1;PKD2;KIF3A
999	1078	MSH2-MSH6 complex	Human	P43246;P52701	MSH2;MSH6
1000	1079	P-TEFb.1 complex	Human	O60563;P50750	CCNT1;CDK9
1001	1080	P-TEFb.2 complex	Human	O60583;P50750	CCNT2;CDK9
1002	1081	MRN complex (MRE11-RAD50-NBN complex)	Human	O60934;P49959;Q92878	NBN;MRE11A;RAD50
1003	1082	P-TEFb.1 complex	Human	O60563;P50750	CCNT1;CDK9
1004	1083	P-TEFb.4 complex	Human	O75909;P50750	CCNK;CDK9
1005	1084	Tiam2-PAR-3-aPKC-PAR-6-Rac1-GTP complex	Rat	D3ZMS5;P97701;Q6B4M5;Q6RUV5;Q9Z340	Tiam2;Prkci;Pard6a;Rac1;Pard3
1006	1085	DNA repair complex NEIL2-PNK-Pol(beta)-LigIII(alpha)-XRCC1	Human	O00764;P06746;P18887;P49916;Q969S2	PDXK;POLB;XRCC1;LIG3;NEIL2
1007	1086	DNA repair complex NEIL1-PNK-Pol(beta)-LigIII(alpha)-XRCC1	Human	O00764;P06746;P18887;P49916;Q96FI4	PDXK;POLB;XRCC1;LIG3;NEIL1
1008	1087	BIRC5-AURKB-INCENP-EVI5 complex	Human	O15392;O60447;Q96GD4;Q9NQS7	BIRC5;EVI5;AURKB;INCENP
1009	1088	PRNP-ApolopoproteinE3 complex	Human	P04156;Q13791	PRNP;
1010	1089	VAM1-VELI1 complex	Human	O14910;Q9NZW5	LIN7A;MPP6
1011	1090	APLG1-Rababtin5 complex	Human	O43747;Q15276	AP1G1;RABEP1
1012	1091	SNX complex (SNX1, SNX1a, SNX2, SNX4, LEPR)	Human	O60749;O95219;P48357;Q13596	SNX2;SNX4;LEPR;SNX1
1013	1092	PCNA-KU antigen complex	Human	P12004;P12956;P13010	PCNA;XRCC6;XRCC5
1014	1093	SNX complex (SNX1, SNX1a, SNX2, SNX4, INSR)	Human	O60749;O95219;P06213;Q13596	SNX2;SNX4;INSR;SNX1
1015	1094	Frataxin complex	Human	O75964;P10809;P31040;P38646;Q16595;Q9HD34;Q9Y4W6	ATP5L;HSPD1;SDHA;HSPA9;FXN;LYRM4;AFG3L2
1016	1095	SNX complex (SNX1, SNX1a, SNX2, SNX4, EGFR)	Human	O60749;O95219;P00533;Q13596	SNX2;SNX4;EGFR;SNX1
1017	1096	SNX complex (SNX1, SNX1a, SNX2, SNX4, PDGFRA)	Human	O60749;O95219;P16234;Q13596	SNX2;SNX4;PDGFRA;SNX1
1018	1097	eIF3 complex (EIF3S6, EIF3S5, EIF3S4, EIF3S3, EIF3S6IP, EIF3S2, EIF3S9, EIF3S12, EIF3S10, EIF3S8, EIF3S1, EIF3S7, PCID1)	Human	O00303;O15371;O15372;O75821;O75822;P55884;P60228;Q13347;Q14152;Q7L2H7;Q99613;Q9UBQ5;Q9Y262	EIF3F;EIF3D;EIF3H;EIF3G;EIF3J;EIF3B;EIF3E;EIF3I;EIF3A;EIF3M;EIF3C;EIF3K;EIF3L
1019	1098	DNA synthesome complex (13 subunits)	Human	P09884;P11387;P11388;P12004;P27694;P28340;P35251;P49005;P49642;P49643;Q14181;Q15054;Q9HCU8	POLA1;TOP1;TOP2A;PCNA;RPA1;POLD1;RFC1;POLD2;PRIM1;PRIM2;POLA2;POLD3;POLD4
1020	1099	DNA synthesome complex (17 subunits)	Human	P09884;P11387;P11388;P12004;P27694;P28340;P35251;P49005;P49642;P49643;P56282;Q07864;Q14181;Q15054;Q9HCU8;Q9NR33;Q9NRF9	POLA1;TOP1;TOP2A;PCNA;RPA1;POLD1;RFC1;POLD2;PRIM1;PRIM2;POLE2;POLE;POLA2;POLD3;POLD4;POLE4;POLE3
1021	1100	DNA polymerase alpha-primase complex	Human	P09884;P49642;P49643;Q14181	POLA1;PRIM1;PRIM2;POLA2
1022	1101	transcription factor IIIC multisubunit complex	Human	Q12789;Q8WUA4;Q9UKN8;Q9Y5Q8;Q9Y5Q9	GTF3C1;GTF3C2;GTF3C4;GTF3C5;GTF3C3
1023	1103	Wave1-Bcl-xl-Pancortin-2 complex, focal ischemic stroke induced	Mouse	O88998;Q61337;Q8R5H6	Olfm1;Bad;Wasf1
1024	1104	SNX complex (SNX1, SNX1a, TFRC)	Human	P02786;Q13596	TFRC;SNX1
1025	1105	transcription factor IIIC multisubunit complex	Human	Q12789;Q8WUA4;Q9UKN8;Q9Y5Q8;Q9Y5Q9	GTF3C1;GTF3C2;GTF3C4;GTF3C5;GTF3C3
1026	1106	TFIIIC containing-TOP1-SUB1 complex	Human	P11387;P53999;Q12789;Q8WUA4;Q9UKN8;Q9Y5Q8;Q9Y5Q9	TOP1;SUB1;GTF3C1;GTF3C2;GTF3C4;GTF3C5;GTF3C3
1027	1107	DNA synthesome core complex	Human	P09884;P12004;P28340;P35251;P49005;P49642;P49643;Q14181;Q15054;Q9HCU8	POLA1;PCNA;POLD1;RFC1;POLD2;PRIM1;PRIM2;POLA2;POLD3;POLD4
1028	1108	DNA synthesome complex (15 subunits)	Human	P09884;P12004;P18858;P28340;P35251;P49005;P49642;P49643;P56282;Q07864;Q14181;Q15054;Q9HCU8;Q9NR33;Q9NRF9	POLA1;PCNA;LIG1;POLD1;RFC1;POLD2;PRIM1;PRIM2;POLE2;POLE;POLA2;POLD3;POLD4;POLE4;POLE3
1029	1109	DNA polymerase alpha	Mouse	P33609;P33611	Pola1;Pola2
1030	1110	DNA polymerase alpha-primase complex	Mouse	P20664;P33609;P33610;P33611	Prim1;Pola1;Prim2;Pola2
1031	1111	DNA synthesome complex (17 subunits)	Human	P09884;P11387;P11388;P12004;P27694;P28340;P35251;P49005;P49642;P49643;P56282;Q07864;Q14181;Q15054;Q9HCU8;Q9NR33;Q9NRF9	POLA1;TOP1;TOP2A;PCNA;RPA1;POLD1;RFC1;POLD2;PRIM1;PRIM2;POLE2;POLE;POLA2;POLD3;POLD4;POLE4;POLE3
1032	1112	Psd-Actn1 complex	Mouse	Q5DTT2;Q7TPR4	Psd;Actn1
1033	1113	5S-DNA-TFIIIA-TFIIIC2 subcomplex	Human	Q12789;Q8WUA4;Q92664;Q9UKN8;Q9Y5Q8;Q9Y5Q9	GTF3C1;GTF3C2;GTF3A;GTF3C4;GTF3C5;GTF3C3
1034	1114	5S-DNA-TFIIIA-TFIIIC2-TFIIIB subcomplex	Human	A6H8Y1;P20226;Q12789;Q8WUA4;Q92664;Q92994;Q9UKN8;Q9Y5Q8;Q9Y5Q9	BDP1;TBP;GTF3C1;GTF3C2;GTF3A;BRF1;GTF3C4;GTF3C5;GTF3C3
1035	1115	Cdk5-Cdk5r1 complex	Mouse	P49615;P61809	Cdk5;Cdk5r1
1036	1116	CRM1-Survivin-AuroraB mitotic complex	Human	O14980;O15392;Q96GD4	XPO1;BIRC5;AURKB
1037	1117	CRM1-Survivin mitotic complex	Human	O14980;O15392	XPO1;BIRC5
1038	1118	Chromosomal passenger complex CPC (INCENP, CDCA8, BIRC5, AURKB)	Human	O15392;Q53HL2;Q96GD4;Q9NQS7	BIRC5;CDCA8;AURKB;INCENP
1039	1119	Chromosomal passenger complex CPC (INCENP, CDCA8, BIRC5, AURKB)	Human	O15392;Q53HL2;Q96GD4;Q9NQS7	BIRC5;CDCA8;AURKB;INCENP
1040	1120	Chromosomal passenger complex CPC (INCENP, CDCA8, BIRC5)	Human	O15392;Q53HL2;Q9NQS7	BIRC5;CDCA8;INCENP
1041	1121	WNK1-OSR1 complex	Human	O95747;Q9H4A3	OXSR1;WNK1
1042	1122	Smcb-Smcd-PW29 complex	Mouse	Q61550;Q9CU62;Q9CW03	Rad21;Smc1a;Smc3
1043	1123	WNK1-SPAK complex	Human	Q9H4A3;Q9UEW8	WNK1;STK39
1044	1124	SNARE complex (Snap25, Stx1a, Vamp2, Cplx1, Cplx3)	Mammalia	P32851;P60881;P63041;P63045;Q8R1B5	Stx1a;Snap25;Cplx1;Vamp2;Cplx3
1045	1125	SNARE complex (Snap25, Stx1a, Vamp2, Cplx3, Cplx4)	Mammalia	P32851;P60881;P63045;Q80WM3;Q8R1B5	Stx1a;Snap25;Vamp2;Cplx4;Cplx3
1046	1126	SNARE complex (Snap25, Stx1a,3, Vamp2, Cplx1, Cplx3, Cplx4)	Mammalia	P32851;P60881;P63041;P63045;Q08849;Q80WM3;Q8R1B5	Stx1a;Snap25;Cplx1;Vamp2;Stx3;Cplx4;Cplx3
1047	1127	Shps1-Fyb-Skap55r complex	Mammalia	O35601;P97797;Q3UND0	Fyb;Sirpa;Skap2
1048	1128	Shps1-Pyk2 complex	Mammalia	P97797;Q9QVP9	Sirpa;Ptk2b
1049	1129	Complexin complex (Stx3, Cplx1, Cplx3)	Mammalia	P63041;Q08849;Q8R1B5	Cplx1;Stx3;Cplx3
1050	1130	Hip1R-cortactin complex	Human	O75146;Q14247	HIP1R;CTTN
1051	1131	RFC2-RIalpha complex	Human	P30153;P35250	PPP2R1A;RFC2
1052	1132	RFC2-RIalpha complex	Human	P30153;P35249	PPP2R1A;RFC4
1053	1133	ATR-HDAC2 complex	Human	Q13535;Q92769	ATR;HDAC2
1054	1134	ATR-HDAC2-CHD4 complex	Human	Q13535;Q14839;Q92769	ATR;CHD4;HDAC2
1055	1135	Mss4-Itga3 complex	Mouse	Q62470;Q91X96	Itga3;Rabif
1056	1136	Mss4-Itga7 complex	Mouse	Q61738;Q91X96	Itga7;Rabif
1057	1137	SNARE complex (VAMP2, SNAP25, STX1a, CPLX1, CPLX3)	Human	O14810;P60880;P63027;Q16623;Q8WVH0	CPLX1;SNAP25;VAMP2;STX1A;CPLX3
1058	1138	SNARE complex (VAMP2, SNAP25, STX1a, CPLX3, CPLX4)	Human	P60880;P63027;Q16623;Q7Z7G2;Q8WVH0	SNAP25;VAMP2;STX1A;CPLX4;CPLX3
1059	1139	SNARE complex (VAMP2, SNAP25, STX1a, STX3, CPLX1, CPLX3, CPLX4)	Human	O14810;P60880;P63027;Q13277;Q16623;Q7Z7G2;Q8WVH0	CPLX1;SNAP25;VAMP2;STX3;STX1A;CPLX4;CPLX3
1060	1140	Complexin complex (STX3, CPLX1, CPLX3)	Human	O14810;Q13277;Q8WVH0	CPLX1;STX3;CPLX3
1061	1141	CF IIAm complex (Cleavage factor IIAm complex)	Human	O43809;O60231;O94913;P19447;P23246;P26368;P26599;P49959;Q01081;Q07157;Q14444;Q16630;Q8N684;Q92759;Q92989;Q9UKF6	NUDT21;DHX16;PCF11;ERCC3;SFPQ;U2AF2;PTBP1;MRE11A;U2AF1;TJP1;CAPRIN1;CPSF6;CPSF7;GTF2H4;CLP1;CPSF3
1062	1142	SMN complex	Human	O14893;P14678;P62304;P62306;P62308;P62314;P62316;P62318;Q16637;Q9UHI6	GEMIN2;SNRPB;SNRPE;SNRPF;SNRPG;SNRPD1;SNRPD2;SNRPD3;SMN1; SMN2;DDX20
1063	1143	SMN complex	Human	O14893;P14678;P57678;P62304;P62306;P62308;P62314;P62316;P62318;Q16637;Q8TEQ6;Q8WXD5;Q9H840;Q9NWZ8;Q9UHI6;Q9Y3F4	GEMIN2;SNRPB;GEMIN4;SNRPE;SNRPF;SNRPG;SNRPD1;SNRPD2;SNRPD3;SMN1; SMN2;GEMIN5;GEMIN6;GEMIN7;GEMIN8;DDX20;STRAP
1064	1144	Cleavage and polyadenylation factor (CPSF)	Human	O95639;Q10570;Q6UN15;Q9P2I0;Q9UKF6	CPSF4;CPSF1;FIP1L1;CPSF2;CPSF3
1065	1145	CPSF6-NUDT21 complex	Mammalia	A0A0D9QW47;A0A0D9QYM3	CPSF6;NUDT21
1066	1146	Cleavage stimulation factor	Human	P33240;Q05048;Q12996	CSTF2;CSTF1;CSTF3
1067	1147	Polyadenylation complex (CSTF1, CSTF2, CSTF3, SYMPK CPSF1, CPSF2, CPSF3)	Human	P33240;Q05048;Q10570;Q12996;Q92797;Q9P2I0;Q9UKF6	CSTF2;CSTF1;CPSF1;CSTF3;SYMPK;CPSF2;CPSF3
1068	1148	snRNP-free U1A (SF-A) complex	Human	P09012;P17844;P23246;Q15233	SNRPA;DDX5;SFPQ;NONO
1069	1149	Histone H3.1 complex	Human	O14929;P49321;P62805;P68431;Q09028;Q13111;Q13112;Q8TEX9;Q9NVP2;Q9Y294	HAT1;NASP;HIST1H4A;;HIST1H3A;;RBBP4;CHAF1A;CHAF1B;IPO4;ASF1B;ASF1A
1070	1150	Histone H3.3 complex	Human	O14929;P49321;P54198;P62805;P84243;Q09028;Q8TEX9;Q9NVP2;Q9Y294	HAT1;NASP;HIRA;HIST1H4A;;H3F3A; H3F;RBBP4;IPO4;ASF1B;ASF1A
1071	1151	Sycp1-Syce1-Syce2 complex	Mouse	Q505B8;Q62209;Q9D495	Syce2;Sycp1;Syce1
1072	1152	FA complex (Fanconi anemia complex)	Human	O15287;O15360;Q00597;Q8IYD8;Q8NB91;Q9HB96;Q9NPI8;Q9NW38	FANCG;FANCA;FANCC;FANCM;FANCB;FANCE;FANCF;FANCL
1073	1153	Integrator complex	Human	Q5TA45;Q68E01;Q6P9B9;Q75QN2;Q8N201;Q96CB8;Q96HW7;Q9H0H0;Q9NV88;Q9NVH2;Q9NVR2;Q9UL03	CPSF3L;INTS3;INTS5;INTS8;INTS1;INTS12;INTS4;INTS2;INTS9;INTS7;INTS10;INTS6
1074	1154	DSS1 complex	Human	A6NKF1;P51587;P60896;Q5TA45;Q6P9B9;Q75QN2;Q96HW7;Q96PV6;Q9H0H0;Q9NV88;Q9NVH2;Q9NVR2;Q9UL03	SAC3D1;BRCA2;SHFM1;CPSF3L;INTS5;INTS8;INTS4;LENG8;INTS2;INTS9;INTS7;INTS10;INTS6
1075	1155	Integrator-RNAPII complex	Human	P24928;P30876;Q5TA45;Q68E01;Q6P9B9;Q75QN2;Q8N201;Q96CB8;Q96HW7;Q9H0H0;Q9NV88;Q9NVH2;Q9NVR2;Q9UL03	POLR2A;POLR2B;CPSF3L;INTS3;INTS5;INTS8;INTS1;INTS12;INTS4;INTS2;INTS9;INTS7;INTS10;INTS6
1076	1156	PS1-E-cadherin-catenin complex, epithelial	Dog	B6V8E6;E2R9S7;F1PAA9;Q6RH31	CTNNB1;CTNNA1;CDH1;PSEN1
1077	1157	PS1-E-cadherin-catenin complex, brain	Mouse	P09803;P15116;P49769;Q02248	Cdh1;Cdh2;Psen1;Ctnnb1
1078	1158	p33ING1b-p300 complex	Human	Q09472;Q9UK53	EP300;ING1
1079	1159	p33ING1b-HDAC1 complex	Human	Q13547;Q9UK53	HDAC1;ING1
1080	1160	ING1-p300-PCNA complex	Human	P12004;Q09472;Q9UK53	PCNA;EP300;ING1
1081	1161	Smrt-Sin3A-Hdac7 complex	Mouse	Q60520;Q8C2B3;Q9WU42	Sin3a;Hdac7;Ncor2
1082	1162	Ubiquitin E3 ligase (DDB1, DDB2, CUL4A, CUL4B, RBX1)	Human	P62877;Q13619;Q13620;Q16531;Q92466	RBX1;CUL4A;CUL4B;DDB1;DDB2
1083	1163	ING1-PCNA complex	Human	P12004;Q9UK53	PCNA;ING1
1084	1164	ActRIIA-ActRIB-Smad3-Arip1 complex	Mouse	P27038;Q61271;Q8BUN5;Q9WVQ1	Acvr2a;Acvr1b;Smad3;Magi2
1085	1165	RNF20-RNF40-UbE2E1 complex	Human	O75150;P51965;Q5VTR2	RNF40;UBE2E1;RNF20
1086	1166	p400-associated complex	Human	O96019;P60709;Q96L91;Q9Y230;Q9Y265;Q9Y4A5	ACTL6A;ACTB;EP400;RUVBL2;RUVBL1;TRRAP
1087	1167	Paf complex	Human	Q6P1J9;Q6PD62;Q8N7H5;Q8WVC0;Q9GZS3	CDC73;CTR9;PAF1;LEO1;WDR61
1088	1168	SKI complex	Human	Q15477;Q6PGP7;Q9GZS3	SKIV2L;TTC37;WDR61
1089	1169	SNARE complex (STX4, VAMP8, VAMP3, SNAP23)	Human	O00161;Q12846;Q15836;Q9BV40	SNAP23;STX4;VAMP3;VAMP8
1090	1170	c-MYC-ATPase-helicase complex	Human	O96019;P01106;Q9Y230;Q9Y265;Q9Y4A5	ACTL6A;MYC;RUVBL2;RUVBL1;TRRAP
1091	1171	c-MYC-ATPase-helicase complex	Human	O96019;P01106;Q9Y230;Q9Y265;Q9Y4A5	ACTL6A;MYC;RUVBL2;RUVBL1;TRRAP
1092	1172	CBC complex (cap binding complex)	Human	P52298;Q09161	NCBP2;NCBP1
1093	1173	TIP49-TIP48-BAF53 complex	Human	O96019;Q9Y230;Q9Y265	ACTL6A;RUVBL2;RUVBL1
1094	1174	PHAX-CBC complex (cap binding complex)	Human	P52298;Q09161;Q9H814	NCBP2;NCBP1;PHAX
1095	1175	TRRAP-BAF53-HAT complex	Human	O96019;Q9Y4A5	ACTL6A;TRRAP
1096	1176	CRM1-RAN-PHAX-CBC complex (cap binding complex)	Human	O14980;P52298;P62826;Q09161;Q9H814	XPO1;NCBP2;RAN;NCBP1;PHAX
1097	1177	Polycomb repressive complex 4	Human	O75530;Q15910;Q96EB6	EED;EZH2;SIRT1
1098	1178	BCOR complex	Human	P11142;P63208;Q06587;Q6W2J9;Q8N488;Q8NHM5;Q99496;Q9BSM1	HSPA8;SKP1;RING1;BCOR;RYBP;KDM2B;RNF2;PCGF1
1099	1179	CENP-A NAC-CAD complex	Human	Q03188;Q13352;Q6IPU0;Q71F23;Q7L2Z9;Q8N0S6;Q8N2Z9;Q96BT3;Q96H22;Q9BS16;Q9BU64;Q9H3R5;Q9NSP4	CENPC;ITGB3BP;CENPP;CENPU;CENPQ;CENPL;APITD1;CENPT;CENPN;CENPK;CENPO;CENPH;CENPM
1100	1180	Sur2 subcomplex of mediator	Mouse	Q6PGF3;Q80YQ2;Q99K74	Med16;Med23;Med24
1101	1181	C complex spliceosome	Human	O43290;O43390;O43660;O60306;O60506;O60508;O75533;O75643;O94906;O95391;O95926;P07910;P08579;P09651;P09661;P11940;P14678;P17844;P22626;P31943;P38159;P38919;P42285;P51991;P52272;P52597;P61326;P61978;P62304;P62306;P62308;P62310;P62314;P62316;P62318;Q00839;Q01081;Q07955;Q12874;Q13435;Q13523;Q13573;Q14331;Q14562;Q15029;Q15393;Q15428;Q15459;Q6NZY4;Q6P2Q9;Q6UX04;Q86V81;Q8IYB3;Q8WUQ7;Q92620;Q96BP3;Q96DF8;…	SART1;HNRNPR;PLRG1;AQR;SYNCRIP;CDC40;SF3B1;SNRNP200;PRPF6;SLU7;SYF2;HNRNPC;SNRPB2;HNRNPA1;SNRPA1;PABPC1;SNRPB;DDX5;HNRNPA2B1;HNRNPH1;RBMX;EIF4A3;MTREX;HNRNPA3;HNRNPM;HNRNPF;MAGOH;HNRNPK;SNRPE;SNRPF;SNRPG;LSM3;SNRPD1;SNRPD2;SNRPD3;HNRNPU;U2AF1;SRSF1;SF3A3;SF3B2;PRPF4B;SNW1;FRG1;DHX8;EFTUD2;SF3B3;SF3A2;SF3A1;ZCCHC8;PRPF8;CWC27;ALYREF;SRRM1;CACTIN;DHX38;PPWD1;DGCR14;SNRNP40;CDC5L;GPATCH1;WDR83;DDX23…
1102	1182	CDC5L core complex	Human	O43660;O75934;P11142;Q92616;Q99459;Q9UMS4	PLRG1;BCAS2;HSPA8;GCN1;CDC5L;PRPF19
1103	1183	CDC5L complex	Human	A8K8P3;O15297;O43660;O75533;O75934;P09012;P09661;P11142;P11388;P15884;P23246;P38159;P62136;P62314;P62316;P62318;P78527;Q01130;Q07955;Q12905;Q13435;Q14204;Q15427;Q7L1Q6;Q8IYB3;Q92616;Q99459;Q9P013;Q9UMS4;Q9UPN6	SFI1;PPM1D;PLRG1;SF3B1;BCAS2;SNRPA;SNRPA1;HSPA8;TOP2A;TCF4;SFPQ;RBMX;PPP1CA;SNRPD1;SNRPD2;SNRPD3;PRKDC;SRSF2;SRSF1;ILF2;SF3B2;DYNC1H1;SF3B4;BZW1;SRRM1;GCN1;CDC5L;CWC15;PRPF19;SCAF8
1104	1184	Mediator complex	Mouse	A2AGH6;Q569Z6;Q5U427;Q62447;Q6PGF3;Q80YQ2;Q921D4;Q925J9;Q99K74	Med12;Thrap3;Cdk8;Ccnc;Med16;Med23;Med6;Med1;Med24
1105	1185	EGFR-containing signaling complex	Human	O00443;O00750;P00533;P04626	PIK3C2A;PIK3C2B;EGFR;ERBB2
1106	1186	ESCRT-III complex	Human	O43633;Q7LBR1;Q96CF2;Q96FZ7;Q9BY43;Q9H444;Q9HD42;Q9NZZ3;Q9UQN3;Q9Y3E7	CHMP2A;CHMP1B;CHMP4C;CHMP6;CHMP4A;CHMP4B;CHMP1A;CHMP5;CHMP2B;CHMP3
1107	1187	ESCRT-II complex	Human	Q86VN1;Q96H20;Q9BRG1	VPS36;SNF8;VPS25
1108	1188	SMRT core complex	Human	O15379;O60907;Q9Y618	HDAC3;TBL1X;NCOR2
1109	1189	DNA double-strand break end-joining complex	Human	O60934;P12956;P13010;P49917;P49959;Q13426;Q92878	NBN;XRCC6;XRCC5;LIG4;MRE11A;XRCC4;RAD50
1110	1190	NCBP-NIP1 complex	Human	Q09161;Q96P71	NCBP1;NECAB3
1111	1191	RNA pol II containing coactivator complex Tat-SF	Human	O00267;O43719;P19338;P24928;P50750	SUPT5H;HTATSF1;NCL;POLR2A;CDK9
1112	1192	ESCRT-I complex	Human	A5D8V6;Q99816;Q9UK41	VPS37C;TSG101;VPS28
1113	1193	Rap1 complex	Human	P09874;P12956;P13010;P49959;Q15554;Q92878;Q9NYB0	PARP1;XRCC6;XRCC5;MRE11A;TERF2;RAD50;TERF2IP
1114	1194	E2F-6 complex	Human	O75461;O75712;P61244;Q06587;Q14186;Q8IWI9;Q8IY57;Q969R5;Q96KQ7;Q99496;Q9BYE7;Q9H9B1	E2F6;GJB3;MAX;RING1;TFDP1;MGA;YAF2;L3MBTL2;EHMT2;RNF2;PCGF6;EHMT1
1115	1195	Exon junction complex (mRNA splicing-dependent)	Human	Q6P2Q9;Q8IYB3	PRPF8;SRRM1
1116	1196	RAD51C-XRCC3 complex	Human	O43502;O43542	RAD51C;XRCC3
1117	1197	Telomere-associated protein complex	Human	P54274;Q15554;Q96AP0;Q9BSI4;Q9NUX5;Q9NYB0	TERF1;TERF2;ACD;TINF2;POT1;TERF2IP
1118	1198	TIN2 complex	Human	Q15554;Q96AP0;Q9BSI4;Q9NUX5	TERF2;ACD;TINF2;POT1
1119	1199	Oligosaccharyltransferase complex (Stt3A variant)	Human	P04843;P04844;P39656;P46977;P61803;Q9H0U3	RPN1;RPN2;DDOST;STT3A;DAD1;MAGT1
1120	1200	Oligosaccharyltransferase complex (Stt3B variant)	Human	P04843;P04844;P39656;P61803;Q13454;Q8TCJ2;Q9H0U3	RPN1;RPN2;DDOST;DAD1;TUSC3;STT3B;MAGT1
1121	1201	TRF1-TIN2 complex	Human	P54274;Q96AP0;Q9BSI4;Q9NUX5	TERF1;ACD;TINF2;POT1
1122	1202	TRF1 telomere length regulation complex	Human	O95271;P54274;Q9BSI4	TNKS;TERF1;TINF2
1123	1203	Oligosaccharyltransferase OSTC-I	Dog	E2R4X3;E2RQ08;F1PCT7;F1PJP5;P86218;P86229;Q05052	DAD1;RPN1;RPN2;STT3A;OSTC;KRTCAP2;DDOST
1124	1204	Rap1 complex	Human	P54274;Q15554;Q92878;Q96AP0;Q9BSI4;Q9NUX5;Q9NYB0	TERF1;TERF2;RAD50;ACD;TINF2;POT1;TERF2IP
1125	1205	TRF2-Rap1 complex III	Human	Q15554;Q9NYB0	TERF2;TERF2IP
1126	1206	TRF-Rap1 complex I, 2MD	Human	O95271;P54274;Q15554;Q9BSI4;Q9NUX5;Q9NYB0	TNKS;TERF1;TERF2;TINF2;POT1;TERF2IP
1127	1207	TRF2-Rap1 complex II	Human	Q15554;Q9BSI4;Q9NUX5;Q9NYB0	TERF2;TINF2;POT1;TERF2IP
1128	1208	Oligosaccharyltransferase OSTC-II	Dog	E2R4X3;E2RQ08;F1PCT7;F1PJP5;P38377;P60058;P60467;P86218;P86229;Q05052	DAD1;RPN1;RPN2;STT3A;SEC61A1;SEC61G;SEC61B;OSTC;KRTCAP2;DDOST
1129	1209	Oligosaccharyltransferase OSTC-III	Dog	E2R0K5;E2R4X3;E2RQ08;F1PCT7;F1PJP5;P16967;P38377;P60467;P86218;P86229;Q05052	SSR3;DAD1;RPN1;RPN2;STT3A;SSR1;SEC61A1;SEC61B;OSTC;KRTCAP2;DDOST
1130	1210	Sec61-Sec62-Sec63 complex	Bovine	E1B7B1;F1MUP3;Q2NKT5;Q3T104;Q5EA68	SEC63;SEC62;SEC61B;SEC61G;SEC61A1
1131	1211	Ubiquitin E3 ligase (AHR, ARNT, DDB1, TBL3, CUL4B, RBX1)	Human	P27540;P35869;P62877;Q12788;Q13620;Q16531	ARNT;AHR;RBX1;TBL3;CUL4B;DDB1
1132	1212	SNARE complex (Stx4, Vamp8, Snap23)	Mouse	O09044;O70404;P70452	Snap23;Vamp8;Stx4
1133	1213	SNARE complex (Stx4, Vamp2, Snap23)	Mouse	O09044;P63044;P70452	Snap23;Vamp2;Stx4
1134	1214	Ubiquitin E3 ligase (DET1, DDB1, CUL4A, RBX1, COP1)	Human	P62877;Q13619;Q16531;Q7L5Y6;Q8NHY2	RBX1;CUL4A;DDB1;DET1;RFWD2
1135	1215	Ubiquitin E3 ligase (FBXW7, CUL1, SKP1A, RBX1)	Human	P62877;P63208;Q13616;Q969H0	RBX1;SKP1;CUL1;FBXW7
1136	1216	Hspb2-Hspb3 complex	Rat	O35878;Q9QZ58	Hspb2;Hspb3
1137	1217	WRN-TRF2 complex	Human	Q14191;Q15554	WRN;TERF2
1138	1218	BLM-TRF2 complex	Human	P54132;Q15554	BLM;TERF2
1139	1219	Tankyrin 1-tankyrin 2-TRF1 complex	Human	O95271;P54274;Q9H2K2	TNKS;TERF1;TNKS2
1140	1220	TRF2-Ku complex	Human	P12956;P13010;Q15554	XRCC6;XRCC5;TERF2
1141	1221	TFIIA-TRF2 complex	Human	P52655;P52657;Q15554	GTF2A1;GTF2A2;TERF2
1142	1222	Irs1-Grb2-Ptpn1 complex	Rat	P20417;P35570;P62994	Ptpn1;Irs1;Grb2
1143	1223	H2AX complex, isolated from cells without IR exposure	Human	O43390;P05455;P06748;P11021;P11940;P16104;P27797;P62158;P62805;Q08945;Q8N257;Q9Y262;Q9Y5B9	HNRNPR;SSB;NPM1;HSPA5;PABPC1;H2AFX;CALR;CALM1; CAL;HIST1H4A;;SSRP1;HIST3H2BB;EIF3L;SUPT16H
1144	1224	Ubiquitin E3 ligase (BMI1, SPOP, CUL3)	Human	O43791;P35226;Q13618	SPOP;BMI1;CUL3
1145	1225	Ubiquitin E3 ligase (H2AFY, SPOP, CUL3)	Human	O43791;O75367;Q13618	SPOP;H2AFY;CUL3
1146	1226	H2AX complex I	Human	P06748;P09874;P11021;P16104;P27797;Q7L2E3;Q8N257	NPM1;PARP1;HSPA5;H2AFX;CALR;DHX30;HIST3H2BB
1147	1227	H2AX complex II	Human	P06748;P11021;P16104;P16989;P27797;P33778;P62805;Q8N257;Q96EY7;Q99879	NPM1;HSPA5;H2AFX;YBX3;CALR;HIST1H2BB;HIST1H4A;;HIST3H2BB;PTCD3;HIST1H2BM
1148	1228	Epsin-clathrin complex	Rat	O08838;O88339;P18484;P84092;Q05140	Amph;Epn1;Ap2a2;Ap2m1;Snap91
1149	1229	RACK1-containing mRNP complex	Rat	P63245;Q6AY21;Q9EPH8;Q9JIR1	Rack1;G3bp2;Pabpc1;Rimbp2
1150	1230	WINAC complex	Human	O14497;O96019;P11473;P51531;P51532;Q02880;Q12824;Q13111;Q8TAQ2;Q92922;Q969G3;Q96GM5;Q9UIG0;Q9Y5B9	ARID1A;ACTL6A;VDR;SMARCA2;SMARCA4;TOP2B;SMARCB1;CHAF1A;SMARCC2;SMARCC1;SMARCE1;SMARCD1;BAZ1B;SUPT16H
1151	1231	FIB-associated protein complex	Human	O14744;P22087;Q07021;Q71U36;Q99873;Q9H4B7	PRMT5;FBL;C1QBP;TUBA1A;PRMT1;TUBB1
1152	1232	REST-CoREST-mSIN3A complex	Human	Q13127;Q96ST3;Q9UKL0	REST;SIN3A;RCOR1
1153	1233	CoREST-HDAC2 complex	Human	Q92769;Q9UKL0	HDAC2;RCOR1
1154	1235	SNARE complex (Vamp2, Snap25, Stx1a, Syt1, Cplx1)	Rat	P21707;P32851;P60881;P63041;P63045	Syt1;Stx1a;Snap25;Cplx1;Vamp2
1155	1236	SNARE complex (Vamp2, Snap25, Stx1a, Syt1, Cplx2)	Rat	P21707;P32851;P60881;P63045;P84087	Syt1;Stx1a;Snap25;Vamp2;Cplx2
1156	1237	BAF complex	Human	O14497;O96019;P51531;P51532;Q12824;Q8TAQ2;Q92922;Q969G3;Q96GM5	ARID1A;ACTL6A;SMARCA2;SMARCA4;SMARCB1;SMARCC2;SMARCC1;SMARCE1;SMARCD1
1157	1238	PBAF complex (Polybromo- and BAF containing complex)	Human	O96019;P51532;Q12824;Q68CP9;Q86U86;Q8TAQ2;Q92922;Q969G3;Q96GM5	ACTL6A;SMARCA4;SMARCB1;ARID2;PBRM1;SMARCC2;SMARCC1;SMARCE1;SMARCD1
1158	1239	EBAFb complex	Human	O96019;P51532;Q03111;Q12824;Q8NFD5;Q8TAQ2;Q92922;Q92925;Q969G3;Q96GM5	ACTL6A;SMARCA4;MLLT1;SMARCB1;ARID1B;SMARCC2;SMARCC1;SMARCD2;SMARCE1;SMARCD1
1159	1240	SC5bp-7 complex	Rabbit	G1SGF8;G1SNT3;G1SPF9;P22458;P48747;P98136	C6;C7;C5;VTN;C9;C8A
1160	1241	Esr1-Pit1 complex	Rat	P06211;P10037	Esr1;Pou1f1
1161	1243	Ubiquitin E3 ligase (SPOP, DAXX, CUL3)	Human	O43791;Q13618;Q9UER7	SPOP;CUL3;DAXX
1162	1244	SNARE complex (STX1A, STX1B, SNAP25, RAB3A, SYT1, VAMP2)	Bovine	P11023;P32850;P48018;P61267;P63026;Q17QQ3	RAB3A;STX1A;SYT1;STX1B;VAMP2;SNAP25
1163	1245	Protein phosphatase 4 complex	Human	P60510;Q9NY27	PPP4C;PPP4R2
1164	1246	ERdj3-BiP complex	Mouse	P20029;Q99KV1	Hspa5;Dnajb11
1165	1247	SNARE complex (STX1a, STX1b, SNAP25, RAB3a, SYT1, VAMP2, CPLX2)	Bovine	P11023;P32850;P48018;P61267;P63026;P84088;Q17QQ3	RAB3A;STX1A;SYT1;STX1B;VAMP2;CPLX2;SNAP25
1166	1248	Apoptosome	Human	O14727;P99999	APAF1;CYCS
1167	1250	RB-E2F1 complex	Human	P06400;Q01094	RB1;E2F1
1168	1251	BAF complex	Human	O14497;O96019;P51531;Q12824;Q8TAQ2;Q92922;Q969G3;Q96GM5	ARID1A;ACTL6A;SMARCA2;SMARCB1;SMARCC2;SMARCC1;SMARCE1;SMARCD1
1169	1252	EBAFa complex	Human	O14497;O96019;P51532;Q03111;Q12824;Q8TAQ2;Q92922;Q92925;Q969G3;Q96GM5	ARID1A;ACTL6A;SMARCA4;MLLT1;SMARCB1;SMARCC2;SMARCC1;SMARCD2;SMARCE1;SMARCD1
1170	1253	Ubiquitin E3 ligase (FBXW7, CUL1, SKP1A, RBX1)	Human	P62877;P63208;Q13616;Q969H0	RBX1;SKP1;CUL1;FBXW7
1171	1254	Menin-associated histone methyltransferase complex	Human	O00255;P30876;P61964;Q15291;Q9C005;Q9UBL3;Q9UMN6	MEN1;POLR2B;WDR5;KDM6B;DPY30;ASH2L;KMT2B
1172	1255	Ubiquitin E3 ligase (SIAH1, SIP, SKP1A, TBL1X)	Human	O60907;P63208;Q8IUQ4;Q9HB71	TBL1X;SKP1;SIAH1;CACYBP
1173	1256	MLL-HCF complex	Human	O00255;P05546;P51610;P61964;Q03164;Q15291;Q9UBL3	MEN1;SERPIND1;HCFC1;WDR5;KMT2A;KDM6B;ASH2L
1174	1257	ALL-1 supercomplex	Human	O00422;O60264;O60341;O75446;O94776;O95983;P20226;P21675;P49848;P51531;P61964;P62826;Q03164;Q09028;Q12824;Q12873;Q13547;Q15029;Q15291;Q16514;Q16576;Q16594;Q8TAQ2;Q92769;Q92797;Q92922;Q96ST3;Q9P2I0	SAP18;SMARCA5;KDM1A;SAP30;MTA2;MBD3;TBP;TAF1;TAF6;SMARCA2;WDR5;RAN;KMT2A;RBBP4;SMARCB1;CHD3;HDAC1;EFTUD2;KDM6B;TAF12;RBBP7;TAF9;SMARCC2;HDAC2;SYMPK;SMARCC1;SIN3A;CPSF2
1175	1258	Ubiquitin E3 ligase (GLMN, FBXW8, SKP1A, RBX1)	Human	P62877;P63208;Q8N3Y1;Q92990	RBX1;SKP1;FBXW8;GLMN
1176	1259	Chromatin assembly complex (CAF-1 complex)	Human	Q09028;Q13111;Q13112	RBBP4;CHAF1A;CHAF1B
1177	1260	Neddylin ligase (FBXO11, SKP1, CUL1, RBX1)	Human	P62877;P63208;Q13616;Q86XK2	RBX1;SKP1;CUL1;FBXO11
1178	1261	SRm160/300 complex	Human	P08621;P09661;P62995;Q8IYB3;Q9UQ35	SNRNP70;SNRPA1;TRA2B;SRRM1;SRRM2
1179	1287	HNRPF-HNRPH1 complex	Human	P31943;P52597	HNRNPH1;HNRNPF
1180	1288	DCS complex (PTBP1, PTBP2, HNRPH1, HNRPF)	Human	P26599;P31943;P52597;Q9UKA9	PTBP1;HNRNPH1;HNRNPF;PTBP2
1181	1293	IPO13-RBM8A-MAGOH complex	Human	O94829;P61326;Q9Y5S9	IPO13;MAGOH;RBM8A
1182	1296	DCP1A-DCP2 Decapping complex	Human	Q8IU60;Q9NPI6	DCP2;DCP1A
1183	1297	MKK4-ARRB2-ASK1 complex	Human	P32121;P45985;Q99683	ARRB2;MAP2K4;MAP3K5
1184	1298	MKK4-ARRB2-JNK3 complex	Human	P32121;P45985;P53779	ARRB2;MAP2K4;MAPK10
1185	1299	POSH-MLK3 complex	Human	Q16584;Q7Z6J0	MAP3K11;SH3RF1
1186	1300	CRLR-RAMP1 complex	Human	O60894;Q16602	RAMP1;CALCRL
1187	1301	CRLR-RAMP1 complex	Human	O60894;Q16602	RAMP1;CALCRL
1188	1306	PIN1-AUF1 complex	Human	Q13526;Q14103	PIN1;HNRNPD
1189	1307	Multiprotein complex (mRNA turnover)	Human	O60506;O75534;P11940;Q14103;Q9H074	SYNCRIP;CSDE1;PABPC1;HNRNPD;PAIP1
1190	1308	PABPC1-HSPA8-HNRPD-EIF4G1 complex	Human	P11142;P11940;Q04637;Q14103;Q59EJ3	HSPA8;PABPC1;EIF4G1;HNRNPD;
1191	1310	Rab27a-Mlph-Myo5a complex	Mouse	Q91V27;Q99104;Q9ERI2	Mlph;Myo5a;Rab27a
1192	1317	ATF7-TAF12 complex	Human	P17544;Q16514	ATF7;TAF12
1193	1318	Transcription initiation factor complex (TAF1, TAF5, TAF11, TAF12, TBP)	Human	P20226;P21675;Q15542;Q15544;Q16514	TBP;TAF1;TAF5;TAF11;TAF12
1194	1321	Transcription initiation factor complex (TAF5, TAF6, TAF9, TAF11, TBP)	Human	P20226;P49848;Q15542;Q15544;Q16594	TBP;TAF6;TAF5;TAF11;TAF9
1195	1332	Large Drosha complex	Human	O00571;O14979;O43143;P17844;P31943;P35637;P52272;Q00839;Q01844;Q12905;Q12906;Q13148;Q8WYQ5;Q92499;Q92804;Q92841;Q96SB4;Q9BUJ2;Q9NRR4;Q9UKM9	DDX3X;HNRNPDL;DHX15;DDX5;HNRNPH1;FUS;HNRNPM;HNRNPU;EWSR1;ILF2;ILF3;TARDBP;DGCR8;DDX1;TAF15;DDX17;SRPK1;HNRNPUL1;DROSHA;RALY
1196	1335	SNW1 complex	Human	O75643;O95071;P07437;P11021;P17858;P23246;P26641;P43243;P43246;P68104;Q00839;Q13573;Q15029;Q16531;Q6P2Q9;Q99459;Q9BUQ8;Q9UG63	SNRNP200;UBR5;TUBB;HSPA5;PFKL;SFPQ;EEF1G;MATR3;MSH2;EEF1A1;HNRNPU;SNW1;EFTUD2;DDB1;PRPF8;CDC5L;DDX23;ABCF2
1197	1338	FOXO3-PCAF complex, oxidative stress stimulated	Human	O43524;Q92831	FOXO3;KAT2B
1198	1345	Septin complex	Human	Q15019;Q16181;Q92599;Q9NVA2;Q9UHD8	SEPT2;SEPT7;SEPT8;SEPT11;SEPT9
1199	1347	NPC subcomplex (NUP98, NUP107, NUP133, NUP160)	Human	P52948;P57740;Q12769;Q8WUM0	NUP98;NUP107;NUP160;NUP133
1200	1348	GLE1-NUPL2-NUP155 complex	Human	O15504;O75694;Q53GS7	NUPL2;NUP155;GLE1
1201	1352	ING4 complex (ING4, JADE1, KAT7, MEAF6)	Human	O95251;Q6IE81;Q9HAF1;Q9UNL4	KAT7;JADE1;MEAF6;ING4
1202	1371	Gata1-Tal1-Tcf3-Lmo2 complex	Mouse	P15806;P17679;P22091;P25801	Tcf3;Gata1;Tal1;Lmo2
1203	1372	Rb-tal-1-E2A-Lmo2-Ldb1 complex	Human	P06400;P15923;P17542;P25791;Q86U70	RB1;TCF3;TAL1;LMO2;LDB1
1204	1373	Ldb1-Lmo2-Gata-1-Tal1-E47 complex	Mouse	P15806;P17679;P22091;P25801;P70662	Tcf3;Gata1;Tal1;Lmo2;Ldb1
1205	1375	Pyruvate dehydrogenase complex	Bovine	A7MB35;F1N206;P11180;P11966;P22439	PDHA1;DLD;DLAT;PDHB;PDHX
1206	1377	hASC-1 complex	Human	Q15650;Q8N3C0;Q8N9N2;Q9H1I8	TRIP4;ASCC3;ASCC1;ASCC2
1207	1378	Translocon-associated protein (TRAP) complex	Dog	P16967;P23438;P51571;Q9UNL2	SSR1;SSR2;SSR4;SSR3
1208	1379	GALNS-lysosomal hydrolase 1.27 MDa complex	Human	P10619;P16278;P34059;Q99519	CTSA;GLB1;GALNS;NEU1
1209	1380	Elongator holo complex	Human	O95163;Q6IA86;Q96EB1;Q9H9T3	IKBKAP;ELP2;ELP4;ELP3
1210	1385	DICER1-NCOA6-AGO2 complex	Human	Q14686;Q9UKV8;Q9UPY3	NCOA6;AGO2;DICER1
1211	1386	TTP-AGO4 complex	Human	P26651;Q9HCK5	ZFP36;AGO4
1212	1387	TTP-AGO2 complex	Human	P26651;Q9UKV8	ZFP36;AGO2
1213	1388	RB1-TFAP2A complex	Dog	F1PFJ9;Q9XSY1	TFAP2A;RB1
1214	1390	Rb1-Runx2 complex	Mouse	P13405;Q08775	Rb1;Runx2
1215	1399	WDR5-ASH2L-RBBP5-MLL2 complex	Human	O14686;P61964;Q15291;Q9UBL3	KMT2D;WDR5;KDM6B;ASH2L
1216	1400	ASCOM complex	Human	O14686;P07437;P68366;Q14686;Q15291;Q8NEZ4;Q9UBL3	KMT2D;TUBB;TUBA4A;NCOA6;KDM6B;KMT2C;ASH2L
1217	1401	MOF complex	Human	O14686;O15047;P21675;P49848;P61964;Q03164;Q15291;Q16594;Q99496;Q9H7Z6	KMT2D;SETD1A;TAF1;TAF6;WDR5;KMT2A;KDM6B;TAF9;RNF2;KAT8
1218	1413	NCOR1 complex	Human	O15379;O75376;P51532;Q12824;Q13263;Q15393;Q15459;Q6ZRS2;Q8TAQ2;Q92922	HDAC3;NCOR1;SMARCA4;SMARCB1;TRIM28;SF3B3;SF3A1;SRCAP;SMARCC2;SMARCC1
1219	1423	L-periaxin-Drp2 complex	Mouse	O55103;P11531;Q05AA6;Q61636;Q62165	Prx;Dmd;Drp2;Utrn;Dag1
1220	1439	PTGS2 homodimer complex	Human	P35354	PTGS2
1221	1442	Transporter (Ncx1) - receptor complex	Rat	P11507;P16086;P29994;P97582;Q01728	Atp2a2;Sptan1;Itpr1;Ank2;Slc8a1
1222	1448	LIN2-LIN7-SAP97 complex	Human	O14910;O14936;Q12959	LIN7A;CASK;DLG1
1223	1449	Dlg3-Lin7a-Dlg1 complex	Mouse	P70175;Q811D0;Q8JZS0	Dlg3;Dlg1;Lin7a
1224	1452	MCM2-MCM6-MCM7 complex	Human	P33993;P49736;Q14566	MCM7;MCM2;MCM6
1225	1457	AFF1-MLLT1-CBX8 complex	Human	P51825;Q03111;Q9HC52	AFF1;MLLT1;CBX8
1226	1458	SNF2h-HDAC12 complex	Human	O60264;Q92769	SMARCA5;HDAC2
1227	1462	hPRC1L complex	Human	P35226;Q06587;Q8IXK0;Q99496	BMI1;RING1;PHC2;RNF2
1228	1464	Mis12 centromere complex	Human	O95229;P45973;Q6P1K2;Q96IY1;Q9H081;Q9H410	ZWINT;CBX5;PMF1;NSL1;MIS12;DSN1
1229	1469	E2f5-Rbl2-Hdac1 complex	Mouse	O09106;Q61502;Q64700	Hdac1;E2f5;Rbl2
1230	1471	pRb2/p130-multimolecular complex (RB2, E2F5, HDAC1, SUV39H1, P300)	Human	O43463;Q08999;Q09472;Q13547;Q15329	SUV39H1;RBL2;EP300;HDAC1;E2F5
1231	1473	E2F5-RB2-DP1 complex	Human	Q08999;Q14186;Q15329	RBL2;TFDP1;E2F5
1232	1474	SMAD3/4-E2F4/5-p107-DP1 complex	Human	P28749;P84022;Q13485;Q14186;Q15329;Q16254	RBL1;SMAD3;SMAD4;TFDP1;E2F5;E2F4
1233	1475	S-phase-specific E2F-p107 complex	Mouse	P97377;Q08639;Q61456;Q64701;Q8R0K9	Cdk2;Tfdp1;Ccna1;Rbl1;E2f4
1234	1488	DNMT1-RB1-HDAC1-E2F1 complex	Human	P06400;P26358;Q01094;Q13547	RB1;DNMT1;E2F1;HDAC1
1235	1490	DAXX-DNMT1-DMAP1 complex	Human	P26358;Q9NPF5;Q9UER7	DNMT1;DMAP1;DAXX
1236	1491	RGS6-DNMT1-DMAP1 complex	Human	P26358;P49758;Q9NPF5	DNMT1;RGS6;DMAP1
1237	1492	BHC110 complex	Human	O60341;O75362;Q13547;Q14687;Q92618;Q92769;Q96BD5;Q9P0W2;Q9UBW7;Q9UKL0	KDM1A;ZNF217;HDAC1;GSE1;ZNF516;HDAC2;PHF21A;HMG20B;ZMYM2;RCOR1
1238	1495	PID complex	Human	O94776;O95983;Q09028;Q13547;Q14839	MTA2;MBD3;RBBP4;HDAC1;CHD4
1239	1503	Hdac1-Mecp2-Rcor1-Sin3a complex	Mouse	O09106;Q60520;Q8CFE3;Q9Z2D6	Hdac1;Sin3a;Rcor1;Mecp2
1240	1505	NCOR2 complex	Human	O15379;O75376;O75446;Q13547;Q92769;Q96ST3;Q9Y618	HDAC3;NCOR1;SAP30;HDAC1;HDAC2;SIN3A;NCOR2
1241	1508	BCL6-ZBTB17 complex	Human	P41182;Q13105	BCL6;ZBTB17
1242	1514	IL4-IL4R complex	Human	P05112;P24394	IL4;IL4R
1243	1515	IL4-IL4R-IL2RG complex	Human	P05112;P24394;P31785	IL4;IL4R;IL2RG
1244	1519	IL6ST-PRKCD-STAT3 complex	Human	P40189;P40763;Q05655	IL6ST;STAT3;PRKCD
1245	1520	STAT3-NLK-MAP3K7 complex	Human	O43318;P40763;Q9UBE8	MAP3K7;STAT3;NLK
1246	1521	p300-SMAD1-STAT3 complex	Human	P40763;Q09472;Q15797	STAT3;EP300;SMAD1
1247	1522	STAT3 homodimer complex	Human	P40763	STAT3
1248	1523	Stat3-Crebbp complex	Mouse	P42227;P45481	Stat3;Crebbp
1249	1530	Girdin homo-oligomer complex	Human	Q3V6T2	CCDC88A
1250	1537	Plxnb1-Rnd1-Rras complex	Rat	D3Z8L7;D3ZDX5;Q5FVG9	Rras;Plxnb1;Rnd1
1251	1539	G protein complex (GNG2, GNB2L1, RAF1)	Human	P04049;P59768;P63244	RAF1;GNG2;RACK1
1252	1543	PPP2CA-PPP2R1A complex	Human	P30153;P67775	PPP2R1A;PPP2CA
1253	1544	PPP2CA-PPP2R1A-PPP2R3A complex	Human	P30153;P67775;Q06190	PPP2R1A;PPP2CA;PPP2R3A
1254	1549	Kpna2-Kpnb1 complex	Mouse	P52293;P70168	Kpna2;Kpnb1
1255	1551	IPO13-RAN-EIF1AX complex	Human	O94829;P47813;P62826	IPO13;EIF1AX;RAN
1256	1552	TNPO2-RAN-NXF1 complex	Human	O14787;P62826;Q9UBU9	TNPO2;RAN;NXF1
1257	1554	RANBP1-RAN-KPNB1 complex	Human	P43487;P62826;Q14974	RANBP1;RAN;KPNB1
1258	1555	Nmi-Rpa2-Rrn3 complex	Mouse	B2RS91;O35309;Q62193	Rrn3;Nmi;Rpa2
1259	1556	Rpa2-Rrn3 complex	Mouse	B2RS91;Q62193	Rrn3;Rpa2
1260	1557	NMI-POLR1B-RRN3 complex	Human	Q13287;Q9H9Y6;Q9NYV6	NMI;POLR1B;RRN3
1261	1558	POLR1B-RRN3 complex	Human	Q9H9Y6;Q9NYV6	POLR1B;RRN3
1262	1559	NMI-RRN3 complex	Human	Q13287;Q9NYV6	NMI;RRN3
1263	1560	Nmi-Rrn3 complex	Mouse	B2RS91;O35309	Rrn3;Nmi
1264	1561	NMI homodimer complex	Human	Q13287	NMI
1265	1571	Vigilin-DNA-PK-Ku antigen complex	Human	P12956;P13010;P78527;Q00341	XRCC6;XRCC5;PRKDC;HDLBP
1266	1589	Junb-Sumo1 complex	Mouse	P09450;P63166	Junb;Sumo1
1267	1595	Cdk5-c-Abl-Cables complex	Mouse	P00520;P49615;Q9ESJ1	Abl1;Cdk5;Cables1
1268	1602	Cdk5-p35-CaMKII(alpha)-(alpha)actinin1 complex	Rat	P11275;P61810;Q03114;Q9Z1P2	Camk2a;Cdk5r1;Cdk5;Actn1
1269	1608	Kir3.2 homotetramer complex	Mouse	P48542	Kcnj6
1270	1609	G protein complex (Gngt2, Kcnj3, Gnb1)	Mouse	P62874;P63250;Q61017	Gnb1;Kcnj3;Gngt2
1271	1610	G protein complex (Gngt2, Kcnj6, Gnb1)	Mouse	P48542;P62874;Q61017	Kcnj6;Gnb1;Gngt2
1272	1612	GNAS-GNB1-GNG2 complex	Human	P59768;P62873;P63092	GNG2;GNB1;GNAS
1273	1614	G protein complex (MCF2, GNB1, GNG2)	Human	P10911;P59768;P62873	MCF2;GNG2;GNB1
1274	1615	G protein complex (BTK, GNG1, GNG2)	Human	P59768;P62873;Q06187	GNG2;GNB1;BTK
1275	1617	G protein complex (CACNA1A, GNB1, GNG2)	Human	O00555;P59768;P62873	CACNA1A;GNG2;GNB1
1276	1618	G protein complex (PTHR1, GNB1, GNG2)	Human	P59768;P62873;Q03431	GNG2;GNB1;PTH1R
1277	1619	G protein complex (HDAC5, GNB1, GNG2)	Human	P59768;P62873;Q9UQL6	GNG2;GNB1;HDAC5
1278	1620	G protein complex (HDAC4, GNB1, GNG2)	Human	P56524;P59768;P62873	HDAC4;GNG2;GNB1
1279	1623	FA core complex 1 (Fanconi anemia core complex 1)	Human	O15287;O15360;Q00597;Q9HB96;Q9NPI8	FANCG;FANCA;FANCC;FANCE;FANCF
1280	1624	FA core complex (Fanconi anemia core complex)	Human	O15287;O15360;Q00597;Q0VG06;Q8IYD8;Q8NB91;Q9HB96;Q9NPI8;Q9NW38	FANCG;FANCA;FANCC;FAAP100;FANCM;FANCB;FANCE;FANCF;FANCL
1281	1625	FA core complex (Fanconi anemia core complex)	Human	O15287;O15360;Q00597;Q8IYD8;Q8NB91;Q9HB96;Q9NPI8	FANCG;FANCA;FANCC;FANCM;FANCB;FANCE;FANCF
1282	1633	CyclinD1-CDK4-CDK6 complex	Human	P11802;P24385;Q00534	CDK4;CCND1;CDK6
1283	1634	CyclinD1-CDK4-p21 complex	Human	P11802;P24385;P38936	CDK4;CCND1;CDKN1A
1284	1637	Ccnd1-Cdk4 complex	Mouse	P25322;P30285	Ccnd1;Cdk4
1285	1642	p16-cyclin D2-CDK4 complex	Human	P11802;P30279;P42771	CDK4;CCND2;CDKN2A
1286	1652	Ccna2-Cdk2 complex	Mouse	P51943;P97377	Ccna2;Cdk2
1287	1656	p27-cyclinE-CDK2 complex	Human	P24864;P24941;P46527	CCNE1;CDK2;CDKN1B
1288	1661	E2F4-p107-cyclinA complex	Human	P20248;P28749;Q16254	CCNA2;RBL1;E2F4
1289	1695	SCAMP1-SCAMP2 complex	Human	O15126;O15127	SCAMP1;SCAMP2
1290	1700	ABL2-HRAS-RIN1 complex	Human	P01112;P42684;Q13671	HRAS;ABL2;RIN1
1291	1703	IGHM-VPREB1-IGLL1 complex	Human	P01871;P12018;P15814	IGHM;VPREB1;IGLL1
1292	1707	IL2-IL2RA-IL2RB complex	Human	P01589;P14784;P60568	IL2RA;IL2RB;IL2
1293	1714	TICAM1-TICAM2-TLR4 complex	Human	O00206;Q86XR7;Q8IUC6	TLR4;TICAM2;TICAM1
1294	1723	Pax3-Lef1-Tle4 complex	Mouse	P24610;P27782;Q62441	Pax3;Lef1;Tle4
1295	1724	Spen-Hivep1 complex	Mouse	Q03172;Q62504	Hivep1;Spen
1296	1728	CTCF-nucleophosmin-PARP-HIS-KPNA-LMNA-TOP complex	Human	O00505;P02545;P06748;P09874;P0C0S5;P11388;P49711;P52294;Q6FI13	KPNA3;LMNA;NPM1;PARP1;H2AFZ;TOP2A;CTCF;KPNA1;HIST2H2AA3
1297	1729	TLE1 corepressor complex (MASH1 promoter-corepressor complex)	Human	P06748;P09874;P19338;P34932;P35580;P60709;Q02880;Q04724;Q15233;Q92878	NPM1;PARP1;NCL;HSPA4;MYH10;ACTB;TOP2B;TLE1;NONO;RAD50
1298	1730	Nfatc2ip-Prmt1 complex	Mouse	O09130;Q60591;Q9JIF0	Nfatc2ip;Nfatc2;Prmt1
1299	1731	PRMT1 complex	Human	Q99873	PRMT1
1300	1734	SF3A1-SF3A2-SF3A3 complex	Human	Q12874;Q15428;Q15459	SF3A3;SF3A2;SF3A1
1301	1737	SF3b complex	Human	O75533;Q13435;Q15393;Q15427;Q7RTV0;Q86XP3;Q9BWJ5;Q9Y3B4	SF3B1;SF3B2;SF3B3;SF3B4;PHF5A;DDX42;SF3B5;SF3B6
1302	1743	(E.F.G) complex	Human	P62304;P62306;P62308	SNRPE;SNRPF;SNRPG
1303	1745	SMN complex	Human	O14893;P09012;P14678;P57678;P62304;P62306;P62308;P62314;P62316;P62318;P63162;Q8TEQ6;Q8WXD5;Q9H840;Q9UHI6	GEMIN2;SNRPA;SNRPB;GEMIN4;SNRPE;SNRPF;SNRPG;SNRPD1;SNRPD2;SNRPD3;SNRPN;GEMIN5;GEMIN6;GEMIN7;DDX20
1304	1746	SMN containing complex	Human	O14893;P09382;P17931;P57678;P62314;P62316;P62318;Q16637	GEMIN2;LGALS1;LGALS3;GEMIN4;SNRPD1;SNRPD2;SNRPD3;SMN1; SMN2
1305	1748	PRMT5 complex	Human	O14744	PRMT5
1306	1749	SMN-PolII-RHA complex	Human	O14893;P08579;P14678;P20226;P24928;P57678;P63162;Q00403;Q08211;Q9UHI6	GEMIN2;SNRPB2;SNRPB;TBP;POLR2A;GEMIN4;SNRPN;GTF2B;DHX9;DDX20
1307	1750	PPP4C-PPP4R2-Gemin3-Gemin4 complex	Human	P57678;P60510;Q9NY27;Q9UHI6	GEMIN4;PPP4C;PPP4R2;DDX20
1308	1751	SMN complex	Human	O14893;P09012;P14678;P57678;Q16637;Q8TEQ6;Q8WXD5;Q9H840;Q9UHI6;Q9Y3F4	GEMIN2;SNRPA;SNRPB;GEMIN4;SMN1; SMN2;GEMIN5;GEMIN6;GEMIN7;DDX20;STRAP
1309	1752	SMN complex	Human	O14893;P57678;Q16637;Q8TEQ6;Q8WXD5;Q9H840;Q9UHI6	GEMIN2;GEMIN4;SMN1; SMN2;GEMIN5;GEMIN6;GEMIN7;DDX20
1310	1760	TOP1-PSF-P54 complex	Human	P11387;P23246;Q15233	TOP1;SFPQ;NONO
1311	1767	CPSF6-ITCH-NUDT21-POLR2A-UBAP2L complex	Human	O43809;P24928;Q14157;Q16630;Q96J02	NUDT21;POLR2A;UBAP2L;CPSF6;ITCH
1312	1768	CPSF6-EWSR1-ITCH-NUDT21-POLR2A-UBAP2L complex	Human	O43809;P24928;Q01844;Q14157;Q16630;Q96J02	NUDT21;POLR2A;EWSR1;UBAP2L;CPSF6;ITCH
1313	1769	CPSF6-ITCH-NUDT21-POLR2A complex	Human	O43809;P24928;Q16630;Q96J02	NUDT21;POLR2A;CPSF6;ITCH
1314	1772	MICB-KLRK1-HCST complex	Human	P26718;Q29980;Q9UBK5	KLRK1;MICB;HCST
1315	1773	ULBP3-KLRK1-HCST complex	Human	P26718;Q9BZM4;Q9UBK5	KLRK1;ULBP3;HCST
1316	1774	MICA-KLRK1-HCST complex	Human	P26718;Q29983;Q9UBK5	KLRK1;MICA;HCST
1317	1775	ULBP2-KLRK1-HCST complex	Human	P26718;Q9BZM5;Q9UBK5	KLRK1;ULBP2;HCST
1318	1777	Ubiquitin E3 ligase (SMURF2, SMAD7) - TGF(beta)	Human	O15105;P36897;P37173;Q9HAU4	SMAD7;TGFBR1;TGFBR2;SMURF2
1319	1778	TGF-beta-receptor-Strap complex	Mouse	Q62312;Q64729;Q9Z1Z2	Tgfbr2;Tgfbr1;Strap
1320	1779	TGF-beta-receptor-PAR6 complex	Human	P36897;P37173;Q9NPB6	TGFBR1;TGFBR2;PARD6A
1321	1782	TGF-beta receptor	Mouse	Q62312;Q64729	Tgfbr2;Tgfbr1
1322	1783	Ubiquitin E3 ligase (SMAD7, SMURF1) - TGFBR1	Human	O15105;P36897;Q9HCE7	SMAD7;TGFBR1;SMURF1
1323	1784	RNF11-SMURF2-STAMBP complex	Human	O95630;Q9HAU4;Q9Y3C5	STAMBP;SMURF2;RNF11
1324	1787	Nogo-potassium channel complex	Human	P16389;P78357;Q09470;Q9NQC3	KCNA2;CNTNAP1;KCNA1;RTN4
1325	1791	Nbr1-Sqstm1-Trim55 complex	Rat	O08623;Q501R9;Q5PQN5	Sqstm1;Nbr1;Trim55
1326	1792	Lingo1-Rtn4r-Tnfrsf19 complex	Mouse	Q99PI8;Q9D1T0;Q9JLL3	Rtn4r;Lingo1;Tnfrsf19
1327	1793	LINGO1-RTN4R-NGFR complex	Human	P08138;Q96FE5;Q9BZR6	NGFR;LINGO1;RTN4R
1328	1794	SORT1-NGFR complex	Human	P08138;Q99523	NGFR;SORT1
1329	1795	SORT1-NGFR-NGFB complex	Human	P01138;P08138;Q99523	NGF;NGFR;SORT1
1330	1804	Smurf1-Par6 complex	Mouse	Q9CUN6;Q9Z101	Smurf1;Pard6a
1331	1810	ITGA4-PXN-GIT1 complex	Human	P13612;P49023;Q9Y2X7	ITGA4;PXN;GIT1
1332	1812	AXIN-MEKK4-CCD1 complex	Human	O15169;Q155Q3;Q9Y6R4	AXIN1;DIXDC1;MAP3K4
1333	1813	MAD1L1 homodimer complex	Human	Q9Y6D9	MAD1L1
1334	1814	MAD1L1-MAD2L1 complex	Human	Q13257;Q9Y6D9	MAD2L1;MAD1L1
1335	1816	JUN-TCF4-CTNNB1 complex	Human	P05412;P15884;P35222	JUN;TCF4;CTNNB1
1336	1826	SMAD3-HEF1-APC10-CDH1 complex	Human	P12830;P84022;Q14511;Q9UM13	CDH1;SMAD3;NEDD9;ANAPC10
1337	1827	PML-SMAD2/3-SARA complex	Human	O95405;P29590;P84022;Q15796	ZFYVE9;PML;SMAD3;SMAD2
1338	1828	TGF-beta receptor I-Axin-SMAD3 complex	Human	O15169;P36897;P84022	AXIN1;TGFBR1;SMAD3
1339	1829	SMAD3-VDR complex	Mouse	P48281;Q8BUN5	Vdr;Smad3
1340	1830	Smad3-Hdac-Runx2 complex	Rat	P84025;Q5RJZ2;Q99P99;Q9Z2J9	Smad3;Hdac5;Hdac4;Runx2
1341	1831	PIAS3-SMAD3-P300 complex	Human	P84022;Q09472;Q9Y6X2	SMAD3;EP300;PIAS3
1342	1834	ITGAE-ITGB7-CDH1 complex	Human	P12830;P26010;P38570	CDH1;ITGB7;ITGAE
1343	1839	SDCBP-CTNNB1-CTNNA1-CDH1 complex	Dog	B6V8E6;E2R9S7;F1PAA9;F1PKR0	CTNNB1;CTNNA1;CDH1;SDCBP
1344	1843	EB1-APC-mDia2 complex	Mouse	Q61166;Q61315;Q9Z207	Mapre1;Apc;Diaph3
1345	1844	APC-IQGAP1 complex	Human	P25054;P46940	APC;IQGAP1
1346	1845	APC-IQGAP1-CLIP-170 complex	Human	P25054;P30622;P46940	APC;CLIP1;IQGAP1
1347	1847	Axin-GSK-3-beta-beta-catenin complex	Rat	O70239;P18266;Q9WU82	Axin1;Gsk3b;Ctnnb1
1348	1851	BUB1-BUB3 complex	Human	O43683;O43684	BUB1;BUB3
1349	1856	Sororin-cohesin complex	Human	O60216;Q14683;Q29RF7;Q96FF9;Q9NTI5;Q9UQE7	RAD21;SMC1A;PDS5A;CDCA5;PDS5B;SMC3
1350	1863	TSG101-VPS37B-VPS28 complex	Human	Q99816;Q9H9H4;Q9UK41	TSG101;VPS37B;VPS28
1351	1867	ERC2-RIMS1-UNC13B complex	Rat	Q62769;Q8K3M6;Q9JIR4	Unc13b;Erc2;Rims1
1352	1873	SNARE complex (Snap25, Syt1, Unc13b, Vamp2, Stx1b2, Stx1a)	Rat	P21707;P32851;P60881;P61265;P63045;Q62769	Syt1;Stx1a;Snap25;Stx1b;Vamp2;Unc13b
1353	1874	SNARE complex (SNAP25, VAMP3, VAMP2, NAPB, STX13)	Human	P60880;P63027;Q15836;Q86Y82;Q9H115	SNAP25;VAMP2;VAMP3;STX12;NAPB
1354	1875	STX12-SNAP25-HGS-VAMP2 complex	Rat	G3V7P1;P60881;P63045;Q9JJ50	Stx12;Snap25;Vamp2;Hgs
1355	1876	SNARE complex (Stx4, Napa, Vamp3, Nsf, Vamp2)	Rat	P54921;P63025;P63045;Q08850;Q9QUL6	Napa;Vamp3;Vamp2;Stx4;Nsf
1356	1879	Nsf-Stx1a-NAPB complex	Rat	P32851;P85969;Q9QUL6	Stx1a;Napb;Nsf
1357	1880	SNARE complex (Stx1a, Napa, Snap25, Vamp2, Nsf)	Rat	P32851;P54921;P60881;P63045;Q9QUL6	Stx1a;Napa;Snap25;Vamp2;Nsf
1358	1883	SNARE complex (Vti1b, Stx7, Stx8, Vamp8)	Rat	O70257;P58200;Q9WUF4;Q9Z2Q7	Stx7;Vti1b;Vamp8;Stx8
1359	1890	ELK1-SRF-ELK4 complex	Human	P11831;P19419;P28324	SRF;ELK1;ELK4
1360	1893	mTOR complex (MTOR, RICTOR, MLST8)	Human	P42345;Q6R327;Q9BVC4	MTOR;RICTOR;MLST8
1361	1895	mTOR complex (MTOR, RICTOR, MLST8)	Human	P42345;Q6R327;Q9BVC4	MTOR;RICTOR;MLST8
1362	1897	mTOR complex (MTOR, RAPTOR, MLST8)	Human	P42345;Q8N122;Q9BVC4	MTOR;RPTOR;MLST8
1363	1899	NTF4 homodimer complex	Human	P34130	NTF4
1364	1900	PSD-95-TrkB complex	Rat	P10686;P31016;P35439;Q5M824;Q63604	Plcg1;Dlg4;Grin1;Shc1;Ntrk2
1365	1901	Drd1-Nmdar1 complex	Rat	P18901;P35439	Drd1;Grin1
1366	1907	NMDA receptor complex (NR2B, NR1, PSD-95, SynGAP, CaMK-II)	Rat	P11275;P31016;P35439;Q00960;Q9QUH6	Camk2a;Dlg4;Grin1;Grin2b;Syngap1
1367	1908	NMDA receptor complex (NR2A, NR2B, NR1, PSD-95, SynGAP, CaMK-II)	Rat	P11275;P31016;P35439;Q00959;Q00960;Q9QUH6	Camk2a;Dlg4;Grin1;Grin2a;Grin2b;Syngap1
1368	1909	APC-DLG4 complex	Human	P25054;P78352	APC;DLG4
1369	1913	GluR delta-2 complex, postsynaptic	Mouse	D3YZU1;P97772;Q61625;Q62108;Q80Z38;Q9Z2Y3	Shank1;Grm1;Grid2;Dlg4;Shank2;Homer1
1370	1914	Kif1ba-Dlg4-Dlg1-Magi2 complex	Rat	O88382;O88658;P31016;Q62696	Magi2;Kif1b;Dlg4;Dlg1
1371	1923	Actn2-Camk2a-Grin2b-Lrrc7 complex	Rat	D3ZCV0;P11275;P70587;Q00960	Actn2;Camk2a;Lrrc7;Grin2b
1372	1926	Foxh1-Nkx2-5 complex	Mouse	O88621;P42582	Foxh1;Nkx2-5
1373	1927	PKD2-PACS1 complex	Human	Q13563;Q6VY07	PKD2;PACS1
1374	1932	NEK2-NEK11 complex	Human	P51955;Q8NG66	NEK2;NEK11
1375	1937	Olfr992-Rtp1 complex	Mouse	Q8C8C1;Q8VGC6	Rtp1;Olfr992
1376	1938	Olfr992-Reep1 complex	Mouse	Q8BGH4;Q8VGC6	Reep1;Olfr992
1377	1941	Pik3r6-Pik3cg complex	Mouse	Q3U6Q4;Q9JHG7	Pik3r6;Pik3cg
1378	1944	IRAK1-IRAK2 complex	Human	O43187;P51617	IRAK2;IRAK1
1379	1945	IRAK1-IRAK3 complex	Human	P51617;Q9Y616	IRAK1;IRAK3
1380	1949	MAML2-RBP-Jkappa-Notch1 complex	Mammalia	P31266;P46531;Q7TPU6	Rbpj;NOTCH1;Maml2
1381	1957	DAP12 signaling homodimer complex	Human	O43914	TYROBP
1382	1970	BMP4-TWSG1 complex	Human	P12644;Q9GZX9	BMP4;TWSG1
1383	1972	BMP4-BGN complex	Human	P12644;P21810	BMP4;BGN
1384	1975	GT198 homodimer complex	Rat	Q91ZY6	Psmc3ip
1385	1976	MTNR1A homodimer complex	Human	P48039	MTNR1A
1386	1977	MTNR1B homodimer complex	Human	P49286	MTNR1B
1387	1978	MTNR1A-MTNR1B complex	Human	P48039;P49286	MTNR1A;MTNR1B
1388	1982	CACY homodimer complex	Human	P06703	S100A6
1389	1983	Retn homohexamer complex	Mouse	Q99P87	Retn
1390	1984	PEX14 homodimer complex	Human	O75381	PEX14
1391	1985	AIRE homodimer complex	Human	O43918	AIRE
1392	1986	Endoglin homodimer complex	Human	P17813	ENG
1393	1987	MYOM1 homodimer complex	Human	P52179	MYOM1
1394	1988	Bcl2 homodimer complex	Mouse	P10417	Bcl2
1395	1989	BANF1 homodimer protein	Human	O75531	BANF1
1396	1990	PGRMC1-SCAP complex	Human	O00264;Q12770	PGRMC1;SCAP
1397	1991	PRMT2 homodimer complex	Human	P55345	PRMT2
1398	1992	LEPR homodimer complex	Human	P48357	LEPR
1399	1993	SLC1A2 homotrimer complex	Human	P43004	SLC1A2
1400	1995	Sgk3 homodimer complex	Mouse	Q9ERE3	Sgk3
1401	1997	Adiponectin homotrimer complex	Mouse	Q60994	Adipoq
1402	1998	Adiponectin homohexamer complex	Mouse	Q60994	Adipoq
1403	2000	BAX homo-oligomer complex	Human	Q07812	BAX
1404	2001	NOD1 homodimer complex	Human	Q9Y239	NOD1
1405	2003	COX1 homodimer complex	Human	P23219	PTGS1
1406	2004	C1D homodimer protein	Human	Q13901	C1D
1407	2005	PTPRA homodimer complex	Human	P18433	PTPRA
1408	2006	Ptpra homodimer complex	Mouse	P18052	Ptpra
1409	2007	PRNP homo-oligomer complex	Human	P04156	PRNP
1410	2008	Prnp homodimer complex	Mouse	P04925	Prnp
1411	2009	Birc6 homodimer complex	Mouse	O88738	Birc6
1412	2010	AXL homodimer complex	Human	P30530	AXL
1413	2013	STAT5B homodimer complex	Human	P51692	STAT5B
1414	2014	Whrn homodimer complex	Mouse	Q80VW5	Whrn
1415	2016	IL12A homodimer complex	Human	P29459	IL12A
1416	2018	IL12A-IL12B complex	Human	P29459;P29460	IL12A;IL12B
1417	2019	IL12A-IL12B-IL12RB1 complex	Human	P29459;P29460;P42701	IL12A;IL12B;IL12RB1
1418	2020	IL12B-IL12RB1-IL12RB2 complex	Human	P29460;P42701;Q99665	IL12B;IL12RB1;IL12RB2
1419	2021	IL12A-IL12B-IL12RB2 complex	Human	P29459;P29460;Q99665	IL12A;IL12B;IL12RB2
1420	2022	Stat5a-Jak2 complex	Mouse	P42230;Q62120	Stat5a;Jak2
1421	2023	STAT5A homodimer complex	Human	P42229	STAT5A
1422	2024	Agtr1a-Jak2 complex	Mouse	P29754;Q62120	Agtr1a;Jak2
1423	2026	IL12RB1-IL12RB2 complex	Human	P42701;Q99665	IL12RB1;IL12RB2
1424	2028	JAK2-IL12RB2 complex	Human	O60674;Q99665	JAK2;IL12RB2
1425	2029	BNIP2-ARHGAP8 complex	Human	P85298;Q12982	ARHGAP8;BNIP2
1426	2034	Apaf1 homo-oligomer complex	Mouse	O88879	Apaf1
1427	2051	MALT1 homo-oligomer complex	Human	Q9UDY8	MALT1
1428	2052	BCL10 homo-oligomer complex	Human	O95999	BCL10
1429	2053	BCL10-MALT1 complex	Human	O95999;Q9UDY8	BCL10;MALT1
1430	2054	CASP8-FADD-MALT1-BCL10 complex	Human	O95999;Q13158;Q14790;Q9UDY8	BCL10;FADD;CASP8;MALT1
1431	2055	CASP8-CHUK-IKBKB-MALT1-BCL10 complex	Human	O14920;O15111;O95999;Q14790;Q9UDY8	IKBKB;CHUK;BCL10;CASP8;MALT1
1432	2073	TNFRSF11A-TRAF6-SRC complex	Human	P12931;Q9Y4K3;Q9Y6Q6	SRC;TRAF6;TNFRSF11A
1433	2074	TRAF6 homo-oligomer complex	Human	Q9Y4K3	TRAF6
1434	2077	B-raf-MAP3K11 complex	Human	Q16584;Q9NY11	MAP3K11;B-raf
1435	2084	NFKB1-NFKB2-REL-RELA-RELB complex	Human	P19838;Q00653;Q01201;Q04206;Q04864	NFKB1;NFKB2;RELB;RELA;REL
1436	2086	NFKB1-NFKB2-RELA-RELB complex	Human	P19838;Q00653;Q01201;Q04206	NFKB1;NFKB2;RELB;RELA
1437	2100	CHUK-IKBKB-MAP3K14 complex	Human	O14920;O15111;Q99558	IKBKB;CHUK;MAP3K14
1438	2101	IKKA-IKKB complex	Human	O14920;O15111	IKBKB;CHUK
1439	2104	IKKB-NIK complex	Human	O14920;Q99558	IKBKB;MAP3K14
1440	2105	IkappaB kinase complex (IKBKB, CHUK, IKBKAP, NFKBIA, RELA, MAP3K14)	Human	O14920;O15111;O95163;P25963;Q04206;Q99558	IKBKB;CHUK;IKBKAP;NFKBIA;RELA;MAP3K14
1441	2112	CDC37-HSP90AA1-HSP90AB1-MAP3K11 complex	Human	P07900;P08238;Q16543;Q16584	HSP90AA1;HSP90AB1;CDC37;MAP3K11
1442	2118	CHUK-ERC1-IKBKB-IKBKG	Human	O14920;O15111;Q8IUD2;Q9Y6K9	IKBKB;CHUK;ERC1;IKBKG
1443	2120	Chuk-Ikbkb-Ikbkg complex	Mouse	O88351;O88522;Q60680	Ikbkb;Ikbkg;Chuk
1444	2121	I-kappa-B kinase complex	Human	O14920;O15111;Q9Y6K9	IKBKB;CHUK;IKBKG
1445	2123	IKBKG homodimer complex	Human	Q9Y6K9	IKBKG
1446	2124	IKK-alpha--ER-alpha-AIB1 complex	Human	O15111;P03372;Q9Y6Q9	CHUK;ESR1;NCOA3
1447	2129	DNAJB2-HSPA8-PSMA3 complex	Human	P11142;P25686;P25788	HSPA8;DNAJB2;PSMA3
1448	2142	Map2k5-Map3k3 complex	Mouse	Q61084;Q9WVS7	Map3k3;Map2k5
1449	2143	MAP2K5-PRKCI-SQSTM1 complex	Human	P41743;Q13163;Q13501	PRKCI;MAP2K5;SQSTM1
1450	2145	HSF1-YWHAE complex	Human	P62258;Q00613	YWHAE;HSF1
1451	2147	Aip-Hsp90-Ahr complex	Mouse	O08915;P11499;P30561	Aip;Hsp90ab1;Ahr
1452	2149	Arnt-Sim2 complex	Mouse	P53762;Q61079	Arnt;Sim2
1453	2151	Arnt-Sim1 complex	Mouse	P53762;Q61045	Arnt;Sim1
1454	2152	ARNT-HLF complex	Human	P27540;Q16534	ARNT;HLF
1455	2153	ITGAM-ITGB2-CD11 complex	Human	P05107;P08962;P11215	ITGB2;CD63;ITGAM
1456	2156	YBX1-AKT1 complex	Human	P31749;P67809	AKT1;YBX1
1457	2159	AR-AKT-APPL complex	Human	P10275;P31749;Q9UKG1	AR;AKT1;APPL1
1458	2160	AOF2-AR complex	Human	O60341;P10275	KDM1A;AR
1459	2162	APPBP1-UBA3 complex	Human	Q13564;Q8TBC4	NAE1;UBA3
1460	2169	Ubiquitin E3 ligase (Neurl2, Tceb1, Tceb2, Cul5, Rbx1)	Mouse	P62869;P62878;P83940;Q9D0S4;Q9D5V5	Tceb2;Rbx1;Tceb1;Neurl2;Cul5
1461	2170	Ubiquitin E3 ligase (CDC34, CUL1, RBX1)	Human	P49427;P62877;Q13616	CDC34;RBX1;CUL1
1462	2171	Ubiquitin E3 ligase (CHEK1, CUL4A)	Human	O14757;Q13619	CHEK1;CUL4A
1463	2172	Ubiquitin E3 ligase (CDT1, DDB1, CUL4A, RBX1)	Human	P62877;Q13619;Q16531;Q9H211	RBX1;CUL4A;DDB1;CDT1
1464	2173	COP9 signalosome complex	Mammalia	A0A0D9RE31;A0A0D9RFH6;A0A0D9RNP2;A0A0D9S4T5;Q8VBV7	COPS2;GFER;COPS5;GPS1;Cops8
1465	2174	COP9 signalosome complex	Human	P61201;Q13098;Q7L5N1;Q92905;Q99627;Q9BT78;Q9UBW8;Q9UNS2	COPS2;GPS1;COPS6;COPS5;COPS8;COPS4;COPS7A;COPS3
1466	2179	CNS-P53 complex	Human	P04637;P61201;Q13098;Q7L5N1;Q92905;Q99627;Q9BT78;Q9UBW8;Q9UNS2	TP53;COPS2;GPS1;COPS6;COPS5;COPS8;COPS4;COPS7A;COPS3
1467	2183	Kaiso-NCOR complex	Human	O15379;O60907;O75164;O75376;P52732;Q13227;Q86T24;Q92828;Q9BZK7;Q9UPN9	HDAC3;TBL1X;KDM4A;NCOR1;KIF11;GPS2;ZBTB33;CORO2A;TBL1XR1;TRIM33
1468	2184	Gata1-Gfi1b complex	Mouse	O70237;P17679	Gfi1b;Gata1
1469	2185	Gata1-Ldb1-Tal1 complex	Mouse	P17679;P22091;P70662	Gata1;Tal1;Ldb1
1470	2186	Gata1-Snf2h complex	Mouse	P17679;Q91ZW3	Gata1;Smarca5
1471	2188	Ubiquitin E3 ligase (CDC34, NEDD8, BTRC, CUL1, SKP1A, RBX1)	Human	P62877;P63208;Q13616;Q15843;Q9Y297	RBX1;SKP1;CUL1;NEDD8;BTRC
1472	2189	Ubiquitin E3 ligase (SMAD3, BTRC, CUL1, SKP1A, RBX1)	Human	P62877;P63208;P84022;Q13616;Q9Y297	RBX1;SKP1;SMAD3;CUL1;BTRC
1473	2190	Ubiquitin E3 ligase (Fbxo15, Cul1, Skp1a)	Mouse	Q9QZN0;Q9WTX5;Q9WTX6	Fbxo15;Skp1;Cul1
1474	2191	Ubiquitin E3 ligase (FBXO18, SKP1A, CUL1, RBX1)	Human	P62877;P63208;Q13616;Q8NFZ0	RBX1;SKP1;CUL1;FBXO18
1475	2192	Ubiquitin E3 ligase (NIPA, SKP1A, CUL1, RBX1)	Human	P62877;P63208;Q13616;Q86WB0	RBX1;SKP1;CUL1;ZC3HC1
1476	2193	Ubiquitin E3 ligase (Fbxo32, Skp1a, Cul1, Rbx1)	Mouse	P62878;Q9CPU7;Q9WTX5;Q9WTX6	Rbx1;Fbxo32;Skp1;Cul1
1477	2194	Ubiquitin E3 ligase (Fbxo2, Skp1a, Cul1, Rbx1)	Mouse	P62878;Q80UW2;Q9WTX5;Q9WTX6	Rbx1;Fbxo2;Skp1;Cul1
1478	2196	9-1-1-LIG1 complex	Human	O60671;O60921;P18858;Q99638	RAD1;HUS1;LIG1;RAD9A
1479	2197	9-1-1-FEN1 complex	Human	O60671;O60921;P39748;Q99638	RAD1;HUS1;FEN1;RAD9A
1480	2198	9-1-1-POLB complex	Human	O60671;O60921;P06746;Q99638	RAD1;HUS1;POLB;RAD9A
1481	2199	CHTF18-RFC2-5 complex	Human	P35249;P35250;P40937;P40938;Q8WVB6	RFC4;RFC2;RFC5;RFC3;CHTF18
1482	2200	RFC2-5 subcomplex	Human	P35249;P35250;P40937;P40938	RFC4;RFC2;RFC5;RFC3
1483	2201	PCNA-RFC2-5 complex	Human	P12004;P35249;P35250;P40937;P40938	PCNA;RFC4;RFC2;RFC5;RFC3
1484	2202	CHTF18-RFC2-5 complex	Human	P35249;P35250;P40937;P40938;Q8WVB6	RFC4;RFC2;RFC5;RFC3;CHTF18
1485	2203	BRD4-RFC complex	Human	O60885;P35249;P35250;P35251;P40937;P40938	BRD4;RFC4;RFC2;RFC1;RFC5;RFC3
1486	2204	MCM8-ORC2-CDC6 complex	Human	Q13416;Q99741;Q9UJA3	ORC2;CDC6;MCM8
1487	2205	ORC5-ORC1 complex	Human	O43913;Q13415	ORC5;ORC1
1488	2210	BRCA1-IRIS-pre-replication complex	Human	O75496;Q13415;Q5YLB2;Q99741	GMNN;ORC1;BRCA1;CDC6
1489	2211	BARD1-BRCA1-CSTF complex	Human	P33240;P38398;Q05048;Q12996;Q99728	CSTF2;BRCA1;CSTF1;CSTF3;BARD1
1490	2213	BRCA1-BARD1-POLR2A complex	Human	P24928;P38398;Q99728	POLR2A;BRCA1;BARD1
1491	2214	LMO4-BRCA1-CTIP-LDB1 complex	Human	P38398;P61968;Q86U70;Q99708	BRCA1;LMO4;LDB1;RBBP8
1492	2215	BRCA1-LMO4-CTIP complex	Human	P38398;P61968;Q99708	BRCA1;LMO4;RBBP8
1493	2217	MDC1-MRN-ATM-FANCD2 complex	Human	O60934;P49959;Q13315;Q14676;Q92878;Q9BXW9	NBN;MRE11A;ATM;MDC1;RAD50;FANCD2
1494	2218	MDC1-MRE11-RAD50-NBS1 complex	Human	O60934;P49959;Q14676;Q92878	NBN;MRE11A;MDC1;RAD50
1495	2219	TERF1 homodimer complex	Human	P54274	TERF1
1496	2220	RAD52-ERCC4-ERCC1 complex	Human	P07992;P43351;Q92889	ERCC1;RAD52;ERCC4
1497	2221	RPA-MSH4-BLM complex	Mouse	O88700;Q62193;Q8VEE4;Q99MT2;Q9CQ71	Blm;Rpa2;Rpa1;Msh4;Rpa3
1498	2222	BLM complex II	Human	P15927;P27694;P35244;P54132;Q13472;Q9H9A7	RPA2;RPA1;RPA3;BLM;TOP3A;RMI1
1499	2223	BLM-TOP3A complex	Human	P54132;Q13472	BLM;TOP3A
1500	2224	MSH2/6-BLM-p53-RAD51 complex	Human	P04637;P43246;P52701;P54132;Q06609	TP53;MSH2;MSH6;BLM;RAD51
1501	2225	MutS-alpha-histone H4 complex	Mouse	P43247;P54276;P62806	Msh2;Msh6;Hist1h4a;
1502	2226	MutS-alpha-PK-zeta complex	Human	P43246;P52701;Q05513	MSH2;MSH6;PRKCZ
1503	2228	BLM-RAD51L3-XRCC2 complex	Human	O43543;O75771;P54132	XRCC2;RAD51D;BLM
1504	2230	PCNA complex	Rabbit	G1SFK3;G1SKZ3;G1SUQ9;G1T3E1;G1TAS0;G1TGK9;P38936	RPA1;PCNA;TOP1;CDK4;CDKN1A;DHX9;CDKN1A
1505	2231	PCNA homotrimer complex	Human	P12004	PCNA
1506	2233	Replication-coupled CAF-1-MBD1-ETDB1 complex	Human	Q13111;Q15047;Q9UIS9	CHAF1A;SETDB1;MBD1
1507	2234	Chromatin assembly complex (CAF-1 complex)	Human	Q09028;Q13111;Q13112	RBBP4;CHAF1A;CHAF1B
1508	2235	ASF1-interacting protein complex	Human	P54198;P68431;Q13111;Q13112;Q9NVP2;Q9Y294	HIRA;HIST1H3A;;CHAF1A;CHAF1B;ASF1B;ASF1A
1509	2236	ASF1-histone containing complex	Human	O96017;P49321;P50502;P68431;Q13112;Q9NVP2;Q9Y294	CHEK2;NASP;ST13;HIST1H3A;;CHAF1B;ASF1B;ASF1A
1510	2237	SP1-MCAF2 complex	Human	P08047;Q5U623	SP1;ATF7IP2
1511	2238	MBD1-MCAF1-SETDB1 complex	Human	Q15047;Q6VMQ6;Q9UIS9	SETDB1;ATF7IP;MBD1
1512	2240	Htt-Hap1-Dctn1 complex	Rat	P28023;P51111;P54256	Dctn1;Htt;Hap1
1513	2241	HD-RAB8A-OPTN complex	Human	P42858;P61006;Q96CV9	HTT;RAB8A;OPTN
1514	2242	TGM2-HD-CALM1 complex	Human	P21980;P42858;P62158	TGM2;HTT;CALM1; CAL
1515	2243	TGM2-HD complex	Human	P21980;P42858	TGM2;HTT
1516	2247	Dynactin complex (DCTN1, DCTN2, DCTN3, DCTN4, DCTN6, CAPZA1, CAPZB, ACTR1A)	Bovine	A4FUA8;E1BBI8;F1MIC9;P79136;Q0P5A1;Q148G7;Q3MHY9;Q3ZCF0	CAPZA1;DCTN4;DCTN1;CAPZB;DCTN3;DCTN6;ACTR1A;DCTN2
1517	2254	CTGF/Hcs24-actin(beta/gamma) complex	Human	P29279;P60709;P63261	CTGF;ACTB;ACTG1
1518	2255	Cofilin-actin-CAP1 complex	Human	P23528;P60709;Q01518	CFL1;ACTB;CAP1
1519	2256	RIAM-Rap1-GTP complex	Human	P62834;Q7Z5R6	RAP1A;APBB1IP
1520	2258	VILIP-1-AChR-alpha-4-AChR-beta-2 complex	Human	P17787;P43681;P62760	CHRNB2;CHRNA4;VSNL1
1521	2266	PPP3CA-PPP3CA-RCAN1 complex	Human	P16298;P53805;Q08209	PPP3CB;RCAN1;PPP3CA
1522	2267	Pick1 homodimer complex	Rat	Q9EP80	Pick1
1523	2268	Pick1-Glur2-Pkca complex, TPA (tissue plasminogen activator) treated	Rat	P05696;P19491;Q9EP80	Prkca;Gria2;Pick1
1524	2270	Hippocalcin-beta2-adaptin-Glur2 complex, Ca(2+) dependent	Rat	P19491;P62944;P84076	Gria2;Ap2b1;Hpca
1525	2271	Grip-Glur2/3-liprin-alpha-Lar complex	Rat	P19491;P19492;P97879;Q64604;Q91Z80	Gria2;Gria3;Grip1;Ptprf;Ppfia4
1526	2272	PICK1-GRIP1-GLUR2 complex	Human	P42262;Q9NRD5;Q9Y3R0	GRIA2;PICK1;GRIP1
1527	2273	Nsg1-Glur2-Grip1 complex	Rat	P02683;P19491;P97879	Nsg1;Gria2;Grip1
1528	2274	Beta-catenin-Cadherin-Grip-liprin-alpha-GluR2/3 complex	Rat	P19491;P19492;P97879;Q91Z79;Q9WU82;Q9Z1Y3	Gria2;Gria3;Grip1;Ppfia3;Ctnnb1;Cdh2
1529	2275	GluR receptor complex	Rat	P19490;P19491;P19492;P19493	Gria1;Gria2;Gria3;Gria4
1530	2276	GluR1 homomer complex	Rat	P19490	Gria1
1531	2277	D2 receptor-GluR2-GluR1 complex	Rat	P19490;P19491;P61169	Gria1;Gria2;Drd2
1532	2281	Protein kinase A II alpha homodimer complex	Mouse	P12367	Prkar2a
1533	2294	ABI1-WASF2 complex	Human	Q8IZP0;Q9Y6W5	ABI1;WASF2
1534	2296	Abi1-Wasl complex	Mouse	Q8CBW3;Q91YD9	Abi1;Wasl
1535	2297	ABI1-WASL complex	Human	O00401;Q8IZP0	WASL;ABI1
1536	2300	Profilin 2 complex	Human	O75116;P11142;P17600;P35080;P60709;Q05193;Q7L576;Q92777;Q9Y2A7	ROCK2;HSPA8;SYN1;PFN2;ACTB;DNM1;CYFIP1;SYN2;NCKAP1
1537	2307	AP3D1-AP3S2 complex	Human	O14617;P59780	AP3D1;AP3S2
1538	2308	AP3D1-AP3S1 complex	Human	O14617;Q92572	AP3D1;AP3S1
1539	2318	ITGA6-ITGB4-Laminin10/12 complex	Human	O15230;P07942;P11047;P16144;P23229	LAMA5;LAMB1;LAMC1;ITGB4;ITGA6
1540	2319	ITGA6-ITGB4-Laminin10/12 complex	Human	O15230;P11047;P16144;P23229;P55268	LAMA5;LAMC1;ITGB4;ITGA6;LAMB2
1541	2320	ITGA6-ITGB4-CD151 complex	Human	P16144;P23229;P48509	ITGB4;ITGA6;CD151
1542	2321	ITGA6-ITGB4-FYN complex	Human	P06241;P16144;P23229	FYN;ITGB4;ITGA6
1543	2322	ITGA6-ITGB4-LAMA5 complex	Human	O15230;P16144;P23229	LAMA5;ITGB4;ITGA6
1544	2323	ITGA6-ITGB4 complex	Human	P16144;P23229	ITGB4;ITGA6
1545	2342	ITGAV-ITGB8-MMP14-TGFB1 complex	Human	P01137;P06756;P26012;P50281	TGFB1;ITGAV;ITGB8;MMP14
1546	2343	ITGAV-ITGB5-PLAUR complex	Human	P06756;P18084;Q03405	ITGAV;ITGB5;PLAUR
1547	2345	ITGAV-ITGB5-ICAM4 complex	Human	P06756;P18084;Q14773	ITGAV;ITGB5;ICAM4
1548	2346	ITGAV-ITGB5-ADAM9 complex	Human	P06756;P18084;Q13443	ITGAV;ITGB5;ADAM9
1549	2347	ITGAV-ITGB5-SPP1 complex	Human	P06756;P10451;P18084	ITGAV;SPP1;ITGB5
1550	2348	ITGAV-ITGB5-CYR61 complex	Human	O00622;P06756;P18084	CYR61;ITGAV;ITGB5
1551	2350	ITGAV-ITGB5 complex	Human	P06756;P18084	ITGAV;ITGB5
1552	2351	ITGB6-FYN-FN1 complex	Human	P02751;P06241;P18564	FN1;FYN;ITGB6
1553	2352	ITGAV-ITGB6-SPP1 complex	Human	P06756;P10451;P18564	ITGAV;SPP1;ITGB6
1554	2353	ITGAV-ITGB6-TGFB3 complex	Human	P06756;P10600;P18564	ITGAV;TGFB3;ITGB6
1555	2354	ITGAV-ITGB6 complex	Human	P06756;P18564	ITGAV;ITGB6
1556	2355	ITGAV-ITGB3-CD47-FCER2 complex	Human	P05106;P06734;P06756;Q08722	ITGB3;FCER2;ITGAV;CD47
1557	2356	ITGB3-ITGAV-CD47 complex	Human	P05106;P06756;Q08722	ITGB3;ITGAV;CD47
1558	2358	ITGAV-ITGB3-SPP1 complex	Human	P05106;P06756;P10451	ITGB3;ITGAV;SPP1
1559	2359	ITGAV-ITGB3-ADAM15 complex	Human	P05106;P06756;Q13444	ITGB3;ITGAV;ADAM15
1560	2360	Itgav-Itgb3-Gsn complex	Mouse	O54890;P13020;P43406	Itgb3;Gsn;Itgav
1561	2362	ITAGV-ITGB3-F11R complex	Human	P05106;P06756;Q9Y624	ITGB3;ITGAV;F11R
1562	2363	ITGAV-ITGB3-PXN-PTK2b complex	Human	P05106;P06756;P49023;Q14289	ITGB3;ITGAV;PXN;PTK2B
1563	2364	ITGAV-ITGB3-ADAM23 complex	Human	O75077;P05106;P06756	ADAM23;ITGB3;ITGAV
1564	2365	ITGAV-ITGB3-COL4A3 complex	Human	P05106;P06756;Q01955	ITGB3;ITGAV;COL4A3
1565	2366	ITGAV-ITGB3-PPAP2b complex	Human	O14495;P05106;P06756	PLPP3;ITGB3;ITGAV
1566	2369	ITGAV-ITGB3-EGFR complex	Human	P00533;P05106;P06756	EGFR;ITGB3;ITGAV
1567	2370	ITGA2B-ITGB3-CD9 complex	Human	P05106;P08514;P21926	ITGB3;ITGA2B;CD9
1568	2373	ITGAV-ITGB3-SPP1 complex	Human	P05106;P06756;P10451	ITGB3;ITGAV;SPP1
1569	2374	ITGAV-ITGB3-LAMA4 complex	Human	P05106;P06756;Q16363	ITGB3;ITGAV;LAMA4
1570	2375	FN1-TGM2 complex	Human	P02751;P21980	FN1;TGM2
1571	2376	ITGA2B-ITGB3-FN1-TGM2 complex	Human	P02751;P05106;P08514;P21980	FN1;ITGB3;ITGA2B;TGM2
1572	2377	ITGA2b-ITGB3-CD47-SRC complex	Human	P05106;P08514;P12931;Q08722	ITGB3;ITGA2B;SRC;CD47
1573	2378	ITGA2b-ITGB3-TLN1 complex	Human	P05106;P08514;Q9Y490	ITGB3;ITGA2B;TLN1
1574	2379	ITGA2B-ITGB3-CIB1 complex	Human	P05106;P08514;Q99828	ITGB3;ITGA2B;CIB1
1575	2381	ITGA2B-ITGB3 complex	Human	P05106;P08514	ITGB3;ITGA2B
1576	2382	ITGA2B-ITGB3-F11R complex	Human	P05106;P08514;Q9Y624	ITGB3;ITGA2B;F11R
1577	2383	ITGA5-ITGB1-FN1-TGM2 complex	Human	P02751;P05556;P08648;P21980	FN1;ITGB1;ITGA5;TGM2
1578	2384	ITGA5-ITGB1-ADAM15 complex	Human	P05556;P08648;Q13444	ITGB1;ITGA5;ADAM15
1579	2385	ITGA5-ITGB4 complex	Human	P05556;P08648	ITGB1;ITGA5
1580	2386	Itga-Itgb1-Ppap2b complex	Mouse	P09055;P11688;Q99JY8	Itgb1;Itga5;Plpp3
1581	2388	Itga5-Itgb1-Fn1-Sfrp2 complex	Dog	E2RT60;F1PY05;Q28275;Q863H1	ITGB1;ITGA5;FN1;SFRP2
1582	2390	CD98-LAT2-ITGB1 complex	Human	P05556;P08195;Q9UHI5	ITGB1;SLC3A2;SLC7A8
1583	2395	ITGA7-ITGB1-CD151 complex	Human	P05556;P48509;Q13683	ITGB1;CD151;ITGA7
1584	2396	ITGA7-ITGB1-CD9 complex	Human	P05556;P21926;Q13683	ITGB1;CD9;ITGA7
1585	2397	ITGA7-ITGB1-ITGB1BP3 complex	Human	P05556;Q13683;Q9NPI5	ITGB1;ITGA7;NMRK2
1586	2398	ITGA3-ITGB1-BSG complex	Human	P05556;P26006;P35613	ITGB1;ITGA3;BSG
1587	2399	ITGA3-ITGB1-CD63 complex	Human	P05556;P08962;P26006	ITGB1;CD63;ITGA3
1588	2400	ITGA3-ITGB1-CD151 complex	Human	P05556;P26006;P48509	ITGB1;ITGA3;CD151
1589	2401	ITGA3-ITGB1-THBS1 complex	Human	P05556;P07996;P26006	ITGB1;THBS1;ITGA3
1590	2402	Itga3-Itgb1-Tgm2 complex	Rat	P49134;Q62470;Q9WVJ6	Itgb1;Itga3;Tgm2
1591	2406	ITGA3-ITGB1 complex	Human	P05556;P26006	ITGB1;ITGA3
1592	2411	ITGA6-ITGB1-CD151 complex	Human	P05556;P23229;P48509	ITGB1;ITGA6;CD151
1593	2413	ITGA6-ITGB1 complex	Human	P05556;P23229	ITGB1;ITGA6
1594	2415	Itgb1-Rap1a-Prkd1 complex	Mouse	P09055;P62835;Q62101	Itgb1;Rap1a;Prkd1
1595	2416	ITGB1-RAP1A-PKD1 complex	Human	P05556;P62834;P98161	ITGB1;RAP1A;PKD1
1596	2417	ITGA4-ITGB1-EMILIN1 complex	Human	P05556;P13612;Q9Y6C2	ITGB1;ITGA4;EMILIN1
1597	2418	ITGA4-ITGB1 complex	Human	P05556;P13612	ITGB1;ITGA4
1598	2419	ITGA4-ITGB1-CD81 complex	Human	P05556;P13612;P60033	ITGB1;ITGA4;CD81
1599	2420	ITGA4-ITGB1-CD53 complex	Human	P05556;P13612;P19397	ITGB1;ITGA4;CD53
1600	2421	ITGA4-ITGB1-VCAM1 complex	Human	P05556;P13612;P19320	ITGB1;ITGA4;VCAM1
1601	2422	ITGA4-ITGB1-JAM2 complex	Human	P05556;P13612;P57087	ITGB1;ITGA4;JAM2
1602	2423	ITGA4-ITGB1-CD47 complex	Human	P05556;P13612;Q08722	ITGB1;ITGA4;CD47
1603	2424	ITGA4-ITGB1-CD63 complex	Human	P05556;P08962;P13612	ITGB1;CD63;ITGA4
1604	2425	Itga4-Itgb1-Pxn complex	Hamster	G3GU77;P05556;Q792F9	I79_001229;ITGB1;Itga4
1605	2426	ITGA4-ITGB1-THBS1 complex	Human	P05556;P07996;P13612	ITGB1;THBS1;ITGA4
1606	2427	Itga4-Itgb1-Adam2 complex	Mouse	P09055;Q00651;Q60718	Itgb1;Itga4;Adam2
1607	2428	ITGA4-ITGB1-THBS2 complex	Human	P05556;P13612;P35442	ITGB1;ITGA4;THBS2
1608	2429	ITGA2-ITGB1-CD47 complex	Human	P05556;P17301;Q08722	ITGB1;ITGA2;CD47
1609	2430	ITGA2-ITGB1-CHAD complex	Human	O15335;P05556;P17301	CHAD;ITGB1;ITGA2
1610	2431	ITGA2-ITGB1-COL6A3 complex	Human	P05556;P12111;P17301	ITGB1;COL6A3;ITGA2
1611	2432	ITGA2-ITGB1 complex	Human	P05556;P17301	ITGB1;ITGA2
1612	2433	Itga5-Itgb1-Tgm2 complex	Rat	P49134;Q7M074;Q9WVJ6	Itgb1;Itga5;Tgm2
1613	2434	ITGA1-ITGB1-COL6A3 complex	Human	P05556;P12111;P56199	ITGB1;COL6A3;ITGA1
1614	2435	ITGA1-ITGB1-PTPN2 complex	Human	P05556;P17706;P56199	ITGB1;PTPN2;ITGA1
1615	2436	ITGAV-ITGB1 complex	Human	P05556;P06756	ITGB1;ITGAV
1616	2437	ITGA6-ITGB1-CYR61 complex	Human	O00622;P05556;P23229	CYR61;ITGB1;ITGA6
1617	2439	ITGA8-ITGB1 complex	Human	P05556;P53708	ITGB1;ITGA8
1618	2440	ITGA9-ITGB1-ADAM9 complex	Human	P05556;Q13443;Q13797	ITGB1;ADAM9;ITGA9
1619	2441	Itga9-Itgb1-Adam2 complex	Mammalia	P05556;Q13797;Q60718	ITGB1;ITGA9;Adam2
1620	2442	ITGA9-ITGB1-VCAM1 complex	Human	P05556;P19320;Q13797	ITGB1;VCAM1;ITGA9
1621	2443	ITGA9-ITGB1-TNC complex	Human	P05556;P24821;Q13797	ITGB1;TNC;ITGA9
1622	2444	ITGB1-ITGA9 complex	Human	P05556;Q13797	ITGB1;ITGA9
1623	2445	ITGA9-ITGB1-ADAM15 complex	Human	P05556;Q13444;Q13797	ITGB1;ADAM15;ITGA9
1624	2446	ITGA9-ITGB1-FIGF complex	Human	O43915;P05556;Q13797	VEGFD;ITGB1;ITGA9
1625	2447	ITGA9-ITGB1-ADAM12 complex	Human	O43184;P05556;Q13797	ADAM12;ITGB1;ITGA9
1626	2453	Multiprotein complex (monoubiquitination)	Human	P00533;Q13191;Q5U5U6;Q96B97	EGFR;CBLB;UBB;SH3KBP1
1627	2454	CIN85-CBL-SH3GL2-EGFR complex, EGF stimulated	Human	P00533;P22681;Q3V639;Q96B97	EGFR;CBL;SH3GL2;SH3KBP1
1628	2455	CIN85-SH3GL2 complex	Human	Q96B97;Q99962	SH3KBP1;SH3GL2
1629	2456	MET-CIN85-SH3GL3-CBL complex, HGF stimulated	Human	P08581;P22681;Q96B97;Q99963	MET;CBL;SH3KBP1;SH3GL3
1630	2457	CIN85-SH3GL3 complex	Human	Q96B97;Q99963	SH3KBP1;SH3GL3
1631	2462	Caveolin-1 homodimer complex	Human	Q03135	CAV1
1632	2470	p130Cas-ER-alpha-cSrc-kinase- PI3-kinase p85-subunit complex	Human	P03372;P12931;P27986;P56945	ESR1;SRC;PIK3R1;BCAR1
1633	2471	SRC-PRKCD-CDCP1 complex	Human	P12931;Q05655;Q9H5V8	SRC;PRKCD;CDCP1
1634	2475	Cbl-Crkl-Rapgef1 complex	Mouse	P22682;P47941;Q91ZZ2	Cbl;Crkl;Rapgef1
1635	2476	CRKL-PDGFRA-CRK-RAPGEF1 complex	Human	P16234;P46108;P46109;Q13905	PDGFRA;CRK;CRKL;RAPGEF1
1636	2480	CIN85 complex (CIN85, CRK, BCAR1, CBL, PIK3R1, GRB2, SOS1)	Human	P22681;P27986;P46108;P56945;P62993;Q07889;Q96B97	CBL;PIK3R1;CRK;BCAR1;GRB2;SOS1;SH3KBP1
1637	2486	GIPC1-LHCGR complex	Human	O14908;P22888	GIPC1;LHCGR
1638	2487	GIPC1-NTRK1-RGS19 complex	Human	O14908;P04629;P49795	GIPC1;NTRK1;RGS19
1639	2489	NCR3-CD247 complex	Human	O14931;P20963	NCR3;CD247
1640	2510	ZAP70-CRKL-WIPF1-WAS complex	Human	O43516;P42768;P43403;P46109	WIPF1;WAS;ZAP70;CRKL
1641	2511	CRKL-WIPF1-WAS complex	Human	O43516;P42768;P46109	WIPF1;WAS;CRKL
1642	2513	N-WASp homomer complex	Human	O00401	WASL
1643	2528	ERBB2-MEMO-SHC complex	Human	P04626;P29353;Q9Y316	ERBB2;SHC1;MEMO1
1644	2529	LAT-PLC-gamma-1-p85-GRB2-CBL-VAV-SLP-76 signaling complex, C305 activated	Human	O43561;P15498;P19174;P22681;P27986;P62993;Q13094	LAT;VAV1;PLCG1;CBL;PIK3R1;GRB2;LCP2
1645	2534	Cbl-SLP-76-Grb2 complex, Fc receptor gamma-R1 stimulated	Human	P22681;P62993;Q13094	CBL;GRB2;LCP2
1646	2535	SLP-76-Cbl-Grb2-Shc complex, Fc receptor gamma-R1 stimulated	Human	P22681;P29353;P62993;Q13094	CBL;SHC1;GRB2;LCP2
1647	2536	PLC-gamma-2-SLP-76-Lyn-Grb2 complex	Human	P07948;P16885;P62993;Q13094	LYN;PLCG2;GRB2;LCP2
1648	2537	PKC-alpha-PLD1-PLC-gamma-2 signaling complex, lacritin stimulated	Human	P16885;P17252;Q13393	PLCG2;PRKCA;PLD1
1649	2539	Lab-Grb2 complex, BCR stimulated	Mouse	Q60631;Q9JHL0	Grb2;Lat2
1650	2540	BCR-ABL (p210 fusion protein)-GRB2 complex	Human	A1Z199;P62993	BCR/ABL fu;GRB2
1651	2541	HGF-Met complex	Human	P08581;P14210	MET;HGF
1652	2542	EGFR-CBL-GRB2 complex	Human	P00533;P22681;P62993	EGFR;CBL;GRB2
1653	2545	Grb2-mSos1 complex	Mouse	Q60631;Q62245	Grb2;Sos1
1654	2547	PLC-gamma-1-SLP-76-SOS1-LAT complex	Human	O43561;P19174;Q07889;Q13094	LAT;PLCG1;SOS1;LCP2
1655	2548	Egfr-Grb2-mSos1 complex, EGF stimulated	Mouse	Q01279;Q2M4G6;Q60631	Egfr;Sos1;Grb2
1656	2550	Frs2-Grb2-Shp2 complex, FGF stimulated	Mouse	P35235;Q60631;Q8C180	Ptpn11;Grb2;Frs2
1657	2551	PDGFRA-PLC-gamma-1-PI3K-SHP-2 complex, PDGF stimulated	Human	P16234;P19174;P27986;Q06124	PDGFRA;PLCG1;PIK3R1;PTPN11
1658	2552	Il3rb1-Shc complex, IL-3 stimulated	Mouse	P26955;P98083	Csf2rb;Shc1
1659	2553	Shc-Grb2-mSos1 complex, EGF stimulated	Mouse	P98083;Q2M4G6;Q60631	Shc1;Sos1;Grb2
1660	2558	p56(Lck)-CAML complex	Mouse	P06240;P49070	Lck;Camlg
1661	2559	p56(LCK)-CAML complex	Human	P06239;P49069	LCK;CAMLG
1662	2560	CD2AP-CTNND1-NPHS1-TJP1 complex	Dog	E2R434;F1PJZ9;F1PUU5;O97758	CTNND1;NPHS1;CD2AP;TJP1
1663	2561	Nephrin-cadherin complex (Nphs1, Cask, Cd2ap)	Rat	Q62915;Q80ZE7;Q9R044	Cask;Cd2ap;Nphs1
1664	2562	CD2AP-CDH3-CTNND1-NPHS1 complex	Dog	E2R434;F1PAA3;F1PJZ9;F1PUU5	CTNND1;CDH3;NPHS1;CD2AP
1665	2563	FGFR2-c-Cbl-Lyn-Fyn complex	Human	P06241;P07948;P21802;P22681	FYN;LYN;FGFR2;CBL
1666	2564	p21(ras)GAP-Fyn-Lyn-Yes complex, thrombin stimulated	Human	P06241;P07947;P07948;P20936	FYN;YES1;LYN;RASA1
1667	2565	CD20-LCK-LYN-FYN-p75/80 complex, (Raji human B cell line)	Human	P06239;P06241;P07948;P11836	LCK;FYN;LYN;MS4A1
1668	2567	NCAM140-p59(fyn)-p125(fak) signaling complex	Rat	O35346;P13596;Q62844	Ptk2;Ncam1;Fyn
1669	2568	Slam-SAP-FynT complex	Mouse	O88890;P39688;Q9QUM4	Sh2d1a;Fyn;Slamf1
1670	2569	Slam-SAP-SHIP complex	Mouse	O88890;Q9ES52;Q9QUM4	Sh2d1a;Inpp5d;Slamf1
1671	2570	Slam-SAP complex	Mouse	O88890;Q9QUM4	Sh2d1a;Slamf1
1672	2572	RAB5-EEA1 complex	Human	P20339;Q15075	RAB5A;EEA1
1673	2573	Class C VPS/HOPS complex	Human	P20339;Q15075;Q96JC1;Q9H269;Q9H270;Q9P253	RAB5A;EEA1;VPS39;VPS16;VPS11;VPS18
1674	2574	CD19-VAV1-PIK3R1 complex	Human	P15391;P15498;P27986	CD19;VAV1;PIK3R1
1675	2575	Phosphatidylinositol 3-kinase (PIK3CA, PIK3R1)	Bovine	P23727;P32871	PIK3R1;PIK3CA
1676	2577	Sam68-p85 P13K-IRS-1-IR signaling complex	Human	P06213;P27986;P35568;Q07666	INSR;PIK3R1;IRS1;KHDRBS1
1677	2578	Sam68-p120GAP complex	Human	P20936;Q07666	RASA1;KHDRBS1
1678	2579	Chromosomal passenger complex CPC (INCENP, BIRC5, AURKB)	Human	O15392;Q96GD4;Q9NQS7	BIRC5;AURKB;INCENP
1679	2580	Survivin homodimer complex	Human	O15392	BIRC5
1680	2581	RasGAP-AURKA-survivin complex	Human	O14965;O15392;P20936	AURKA;BIRC5;RASA1
1681	2582	Chromosomal passenger complex CPC (CDCA8, AURKB, BIRC5)	Human	O15392;Q53HL2;Q96GD4	BIRC5;CDCA8;AURKB
1682	2583	CSK-GAP-A.p62 complex	Mouse	P41241;Q60749	Csk;Khdrbs1
1683	2584	c-Src-Muc1 complex	Mouse	P41241;Q02496	Csk;Muc1
1684	2585	nKHC-KLC1-uKHC kinesin complex	Mouse	O88447;P33175;Q61768	Klc1;Kif5a;Kif5b
1685	2586	KLC2-nKHC-uKHC kinesin complex	Mouse	O88448;P33175;Q61768	Klc2;Kif5a;Kif5b
1686	2587	nKHC-KLC1-KLC2 kinesin complex	Mouse	O88447;O88448;P33175	Klc1;Klc2;Kif5a
1687	2589	PGC-1-SRp40-SRp55-SRp75 complex	Human	Q08170;Q13243;Q13247;Q9UBK2	SRSF4;SRSF5;SRSF6;PPARGC1A
1688	2590	FOXO1-FHL2-SIRT1 complex	Human	Q12778;Q14192;Q96EB6	FOXO1;FHL2;SIRT1
1689	2591	SIRT1-HNF4-alpha-PGC-1-alpha complex, in response to fasting	Mouse	O70343;P49698;Q923E4	Ppargc1a;Hnf4a;Sirt1
1690	2592	SIRT1 homotrimer complex	Human	Q96EB6	SIRT1
1691	2593	FOXO3-SIRT1 complex, oxidative stress stimulated	Human	O43524;Q96EB6	FOXO3;SIRT1
1692	2598	NELF complex (Negative elongation factor complex)	Human	P18615;Q8IXH7;Q8WX92;Q9H3P2	NELFE;NELFCD;NELFB;NELFA
1693	2599	POLR2A-CCNT1-CDK9-NCL-LEM6-CPSF2 complex	Human	O60563;P19338;P24928;P50750;Q9P2I0;Q9UBK2	CCNT1;NCL;POLR2A;CDK9;CPSF2;PPARGC1A
1694	2600	BRD4 complex	Human	O60244;O60563;O60885;O75448;P50750;Q15648;Q93074;Q9NVC6	MED14;CCNT1;BRD4;MED24;CDK9;MED1;MED12;MED17
1695	2601	P-TEFb-BRD4-TRAP220 complex	Human	O60563;O60885;P50750;Q15648	CCNT1;BRD4;CDK9;MED1
1696	2602	P-TEFb-7SKRNA-HEXIM1 complex	Human	O60563;O94992;P50750	CCNT1;HEXIM1;CDK9
1697	2603	Transcription elongation factor complex (SUPT5H, CDK9, CCNT1)	Human	O00267;O60563;P50750	SUPT5H;CCNT1;CDK9
1698	2604	P-TEFb-SKP2 complex	Human	O60563;P50750;Q13309	CCNT1;CDK9;SKP2
1699	2605	CCNT1- CDK9-GRN complex	Human	O60563;P28799;P50750	CCNT1;GRN;CDK9
1700	2608	Brd4-P-TEFb complex	Mouse	Q99J95;Q9ESU6;Q9QWV9	Cdk9;Brd4;Ccnt1
1701	2618	TUBA1A-TUBB2A complex	Bovine	P02550;Q148E2	TUBA1A;TUBB2A
1702	2625	CDK8-MED6-PARP1 complex	Human	O75586;P09874;P49336	MED6;PARP1;CDK8
1703	2626	CCNC-CDK8-MED1-MED6-MED7 xcomplex	Human	O43513;O75586;P24863;P49336;Q15648	MED7;MED6;CCNC;CDK8;MED1
1704	2628	CCNC-CDK3 complex	Human	P24863;Q00526	CCNC;CDK3
1705	2635	BETA2-Cyclin D1 complex	Human	P24385;Q13562	CCND1;NEUROD1
1706	2638	HES1 promoter corepressor complex	Human	P24928;P50613;Q06330;Q09472;Q7KZ85;Q92793	POLR2A;CDK7;RBPJ;EP300;SUPT6H;CREBBP
1707	2639	HES1 promoter-Notch enhancer complex	Human	O60563;P24928;P46531;P49336;P50613;P50750;Q06330;Q09472;Q15648;Q7KZ85;Q92585;Q9BT40;Q9Y5B9	CCNT1;POLR2A;NOTCH1;CDK8;CDK7;CDK9;RBPJ;EP300;MED1;SUPT6H;MAML1;INPP5K;SUPT16H
1708	2641	CREBBP-KAT2B-MYOD1 complex	Human	P15172;Q92793;Q92831	MYOD1;CREBBP;KAT2B
1709	2642	SMAD1-P300 complex	Human	Q09472;Q15797	EP300;SMAD1
1710	2649	MYC-DNMT3A-ZBTB17 complex	Human	P01106;Q13105;Q9Y6K1	MYC;ZBTB17;DNMT3A
1711	2650	DNMT3B-DNMT3L complex	Human	Q9UBC3;Q9UJW3	DNMT3B;DNMT3L
1712	2651	DNMT3L-DNMT3A complex	Human	Q9UJW3;Q9Y6K1	DNMT3L;DNMT3A
1713	2653	MYC-MAX-KAT2A-TRRAP complex	Human	P01106;P61244;Q92830;Q9Y4A5	MYC;MAX;KAT2A;TRRAP
1714	2655	MYC-MAX complex	Human	P01106;P61244	MYC;MAX
1715	2657	ESR1-CDK7-CCNH-MNAT1-MTA1-HDAC2 complex	Human	P03372;P50613;P51946;P51948;Q13330;Q92769	ESR1;CDK7;CCNH;MNAT1;MTA1;HDAC2
1716	2660	CAK-ERCC2 complex	Human	P18074;P50613;P51946;P51948	ERCC2;CDK7;CCNH;MNAT1
1717	2670	Er-alpha-p53-hdm2 complex	Human	P03372;P04637;Q00987	ESR1;TP53;MDM2
1718	2678	FOXO3-TP53 complex, oxidative stress stimulated	Human	O43524;P04637	FOXO3;TP53
1719	2679	p53-SP1 complex	Human	P04637;P08047	TP53;SP1
1720	2681	p53 homotetramer complex	Human	P04637	TP53
1721	2682	Bcl-xL-p53-PUMA complex, DNA damage induced	Mouse	P02340;Q64373;Q99ML1	Tp53;Bcl2l1;Bbc3
1722	2683	PUMA-Bcl-xL complex, DNA-damage induced	Mouse	Q64373;Q99ML1	Bcl2l1;Bbc3
1723	2684	p53-Bcl-xL complex, DNA-damage induced	Mouse	P02340;Q64373	Tp53;Bcl2l1
1724	2685	RNA polymerase II (RNAPII)	Human	O15514;P13984;P19387;P19388;P24928;P30876;P35269;P36954;P52434;P52435;P53803;P61218;P62487;P62875;Q00403;Q9BWH6;Q9Y5B0	POLR2D;GTF2F2;POLR2C;POLR2E;POLR2A;POLR2B;GTF2F1;POLR2I;POLR2H;POLR2J;POLR2K;POLR2F;POLR2G;POLR2L;GTF2B;RPAP1;CTDP1
1725	2686	BRCA1-core RNA polymerase II complex	Human	O15514;P19387;P19388;P24928;P30876;P36954;P38398;P52434;P52435;P53803;P61218;P62487;P62875	POLR2D;POLR2C;POLR2E;POLR2A;POLR2B;POLR2I;BRCA1;POLR2H;POLR2J;POLR2K;POLR2F;POLR2G;POLR2L
1726	2688	MMP14-CLDN1 complex	Human	O95832;P50281	CLDN1;MMP14
1727	2689	Fra1-JunB DNA-protein complex	Rat	P10158;P24898	Fosl1;Junb
1728	2690	Atf2-c-Jun-c-Myc complex	Rat	P09416;P17325;Q00969	Myc;Jun;Atf2
1729	2692	SMAD3-SMAD4-cJun-cFos complex	Human	P01100;P05412;P84022;Q13485	FOS;JUN;SMAD3;SMAD4
1730	2693	NFAT-JUN-FOS DNA-protein complex	Human	P01100;P05412;Q13469	FOS;JUN;NFATC2
1731	2694	ERG-JUN-FOS DNA-protein complex	Human	P01100;P05412;P11308	FOS;JUN;ERG
1732	2695	ETS2-FOS-JUN complex	Human	P01100;P05412;P15036	FOS;JUN;ETS2
1733	2699	ESR1-JUN-GRIP1 complex	Human	P03372;P05412;Q9Y3R0	ESR1;JUN;GRIP1
1734	2700	ESR1-JUN complex	Human	P03372;P05412	ESR1;JUN
1735	2704	Ectodermin-SMAD4 complex	Human	Q13485;Q9UPN9	SMAD4;TRIM33
1736	2705	SMAD3-SMAD4-CTCF protein-DNA complex	Human	P49711;P84022;Q13485	CTCF;SMAD3;SMAD4
1737	2706	SMAD3-SMAD4-SP1 complex	Human	P08047;P84022;Q13485	SP1;SMAD3;SMAD4
1738	2707	SMAD3-SMAD4-FOXO3-FOXG1 complex	Human	O43524;P55316;P84022;Q13485	FOXO3;FOXG1;SMAD3;SMAD4
1739	2708	SMAD3-SMAD4-cJUN complex	Human	P05412;P84022;Q13485	JUN;SMAD3;SMAD4
1740	2709	MMP-9-TIMP-1-LRP complex	Human	P01033;P14780;Q07954	TIMP1;MMP9;LRP1
1741	2710	LRP-1-Alpha-2-M-annexin VI complex	Human	P01023;P08133;Q07954	A2M;ANXA6;LRP1
1742	2711	Amyloid beta protein homo-oligomer complex	Human	P05067	APP
1743	2712	Aph1a-Psen1-Ncstn complex	Mouse	P49769;P57716;Q8BVF7	Psen1;Ncstn;Aph1a
1744	2714	Ubiquitin E3 ligase (CHEK1, CUL1)	Human	O14757;Q13616	CHEK1;CUL1
1745	2715	Ubiquitin E3 ligase (CSN1, CSN8, HRT1, SKP1, SKP2, CUL1, CUL2, CUL3)	Human	P62877;P63208;Q13098;Q13309;Q13616;Q13617;Q13618;Q99627	RBX1;SKP1;GPS1;SKP2;CUL1;CUL2;CUL3;COPS8
1746	2716	Elongator core complex	Human	O95163;Q6IA86;Q9H9T3	IKBKAP;ELP2;ELP3
1747	2717	Ubiquitin E3 ligase (TRIM25, DDX58)	Human	O95786;Q14258	DDX58;TRIM25
1748	2718	MAD2-CDC20 complex	Human	Q12834;Q13257	CDC20;MAD2L1
1749	2719	Casein kinase II-HMG1 complex	Human	P09429;P19784;P67870;P68400	HMGB1;CSNK2A2;CSNK2B;CSNK2A1
1750	2720	Casein kinase II (beta-dimer, alpha, alpha')	Human	P19784;P67870;P68400	CSNK2A2;CSNK2B;CSNK2A1
1751	2721	HCF-1 complex	Human	O15047;O15294;O75182;O75446;P07900;P08047;P11021;P11142;P34932;P51610;P61964;Q09028;Q13547;Q16576;Q92769;Q96ST3;Q9H7L9;Q9UBL3	SETD1A;OGT;SIN3B;SAP30;HSP90AA1;SP1;HSPA5;HSPA8;HSPA4;HCFC1;WDR5;RBBP4;HDAC1;RBBP7;HDAC2;SIN3A;SUDS3;ASH2L
1752	2722	Ubiquitin E3 ligase (DDB1, CUL4A, RBX1)	Human	P62877;Q13619;Q16531	RBX1;CUL4A;DDB1
1753	2723	ATM-NBN complex	Human	O60934;Q13315	NBN;ATM
1754	2724	Ubiquitin E3 ligase (NFKBIA, BTRC, CUL1, SKP1A)	Human	P25963;P63208;Q13616;Q9Y297	NFKBIA;SKP1;CUL1;BTRC
1755	2725	Ubiquitin E3 ligase (NFKBIA, FBXW11, CUL1, SKP1A)	Human	P25963;P63208;Q13616;Q9UKB1	NFKBIA;SKP1;CUL1;FBXW11
1756	2726	PXN-ITGB5-PTK2 complex	Human	P18084;P49023;Q05397	ITGB5;PXN;PTK2
1757	2727	SRC-3 complex	Human	O14920;O15111;P10155;Q15596;Q92793;Q9Y6K9;Q9Y6Q9	IKBKB;CHUK;TROVE2;NCOA2;CREBBP;IKBKG;NCOA3
1758	2728	SRC-1 complex	Human	P10155;Q15596;Q15788;Q92793	TROVE2;NCOA2;NCOA1;CREBBP
1759	2729	PIP complex	Mouse	O55222;Q99JW4;Q9EPC1	Ilk;Lims1;Parva
1760	2730	Set1B complex	Human	P61964;Q15291;Q6UXN9;Q9P0U4;Q9UBL3;Q9UPS6	WDR5;KDM6B;WDR82;CXXC1;ASH2L;SETD1B
1761	2731	Set1A complex	Human	O15047;P61964;Q15291;Q6UXN9;Q9P0U4;Q9UBL3	SETD1A;WDR5;KDM6B;WDR82;CXXC1;ASH2L
1762	2732	Translocon-associated protein (TRAP) complex	Dog	P16967;P23438;P51571;Q9UNL2	SSR1;SSR2;SSR4;SSR3
1763	2733	Aph1a-Psen1-Ncstn complex	Rat	P97887;Q5PQQ3;Q8CGU6	Psen1;Aph1a;Ncstn
1764	2734	APH1A-PSEN1-NCSTN complex	Human	P49768;Q92542;Q96BI3	PSEN1;NCSTN;APH1A
1765	2735	APH1A-PSEN2-NCSTN complex	Human	P49810;Q92542;Q96BI3	PSEN2;NCSTN;APH1A
1766	2736	TROY-NGR-LINGO1 complex	Human	Q96FE5;Q9BZR6;Q9NS68	LINGO1;RTN4R;TNFRSF19
1767	2738	BLM complex II	Human	P15927;P27694;P35244;P54132;Q13472;Q9H9A7	RPA2;RPA1;RPA3;BLM;TOP3A;RMI1
1768	2739	FA complex (Fanconi anemia complex)	Human	O15287;O15360;P27694;P54132;Q00597;Q13472;Q8NB91;Q9H9A7;Q9HB96;Q9NPI8;Q9NW38	FANCG;FANCA;RPA1;BLM;FANCC;TOP3A;FANCB;RMI1;FANCE;FANCF;FANCL
1769	2740	MSH2-MSH6 complex	Human	P43246;P52701	MSH2;MSH6
1770	2742	Gata2-Tal1-Tcf3-Lmo2 complex	Mouse	O09100;P15806;P22091;P25801	Gata2;Tcf3;Tal1;Lmo2
1771	2743	TRAF6-MALT1 complex	Human	Q9UDY8;Q9Y4K3	MALT1;TRAF6
1772	2744	TRAF2-MALT1 complex	Human	Q12933;Q9UDY8	TRAF2;MALT1
1773	2745	Ubiquitin E3 ligase (TRAF6, TAB2, MALT1, UEV1A, BCL10)	Human	O95999;Q13404;Q9NYJ8;Q9UDY8;Q9Y4K3	BCL10;UBE2V1;TAB2;MALT1;TRAF6
1774	2746	NMDA receptor complex	Rat	P35439;Q00959;Q9R1M7	Grin1;Grin2a;Grin3a
1775	2747	Gata1-Fog1 complex	Mouse	O35615;P17679	Zfpm1;Gata1
1776	2749	SETDB1-containing HMTase complex	Human	Q15047;Q6VMQ6	SETDB1;ATF7IP
1777	2750	Gata1-Fog1-MeCP1 complex	Mouse	O09106;O35615;P17679;P70288;Q60972;Q60973;Q6PDQ2;Q8K4B0;Q8VHR5;Q924K8;Q9R190;Q9Z2D8;Q9Z2E1	Hdac1;Zfpm1;Gata1;Hdac2;Rbbp4;Rbbp7;Chd4;Mta1;Gatad2b;Mta3;Mta2;Mbd3;Mbd2
1778	2752	CARMA1-BCL10-MALT1 complex	Human	O95999;Q9BXL7;Q9UDY8	BCL10;CARD11;MALT1
1779	2753	FYB-CARMA1-BCL-10-MALT1 complex	Human	O15117;O95999;Q9BXL7;Q9UDY8	FYB;BCL10;CARD11;MALT1
1780	2754	JUND-FOSB-SMAD3-SMAD4 complex	Human	P17535;P53539;P84022;Q13485	JUND;FOSB;SMAD3;SMAD4
1781	2755	17S U2 snRNP	Human	O15042;O43143;O75533;O75937;O75940;P08579;P09661;P10809;P14678;P26368;P62304;P62306;P62308;P62314;P62316;P62318;Q01081;Q07955;Q12874;Q12931;Q13435;Q15393;Q15427;Q15428;Q15459;Q7L014;Q7RTV0;Q8IWX8;Q96I25;Q9BWJ5;Q9P0W2;Q9UHX1;Q9Y3B4	U2SURP;DHX15;SF3B1;DNAJC8;SMNDC1;SNRPB2;SNRPA1;HSPD1;SNRPB;U2AF2;SNRPE;SNRPF;SNRPG;SNRPD1;SNRPD2;SNRPD3;U2AF1;SRSF1;SF3A3;TRAP1;SF3B2;SF3B3;SF3B4;SF3A2;SF3A1;DDX46;PHF5A;CHERP;RBM17;SF3B5;HMG20B;PUF60;SF3B6
1782	2756	Ubiquitin ligase (UBE2N, UBE2V2)	Human	P61088;Q15819	UBE2N;UBE2V2
1783	2757	SMN complex, U7 snRNA specific	Human	P14678;P62304;P62306;P62308;P62318;P83369;Q969L4	SNRPB;SNRPE;SNRPF;SNRPG;SNRPD3;LSM11;LSM10
1784	2758	TAK1 complex	Human	O43318;Q15750;Q9NYJ8	MAP3K7;TAB1;TAB2
1785	2759	MBD1-MCAF complex	Human	Q6VMQ6;Q9UIS9	ATF7IP;MBD1
1786	2760	SMAD3-SMAD4-FOXO3 complex	Human	O43524;P84022;Q13485	FOXO3;SMAD3;SMAD4
1787	2761	SMAD3-SMAD4-FOXO1 complex	Human	P84022;Q12778;Q13485	SMAD3;FOXO1;SMAD4
1788	2762	SMAD3-SMAD4-FOXO4 complex	Human	P84022;P98177;Q13485	SMAD3;FOXO4;SMAD4
1789	2763	MBD1-Suv39h1-HP1 complex	Human	O43463;P45973;Q9UIS9	SUV39H1;CBX5;MBD1
1790	2764	PRMT5 complex	Human	O14744	PRMT5
1791	2765	PRMT1 complex	Human	Q99873	PRMT1
1792	2766	TERF2-RAP1 complex	Human	P12956;P13010;P49959;Q15554;Q92878;Q9BSI4;Q9NYB0	XRCC6;XRCC5;MRE11A;TERF2;RAD50;TINF2;TERF2IP
1793	2767	RAD50-MRE11-NBN-p200-p350 complex	Human	O60934;P49959;Q92878	NBN;MRE11A;RAD50
1794	2768	IKK complex (Nemo, Ikkb)	Rat	Q6TMG5;Q9QY78	Ikbkg;Ikbkb
1795	2769	Nemo homotrimer complex	Rat	Q6TMG5	Ikbkg
1796	2770	ITGA6-ITGB4-CD9 complex	Human	P16144;P21926;P23229	ITGB4;CD9;ITGA6
1797	2771	RAD51-DMC1 complex	Mouse	Q08297;Q61880	Rad51;Dmc1
1798	2772	Ubiquitin E3 ligase (CRY1, SKP1A, CUL1, FBXL3)	Human	P63208;Q13616;Q16526;Q9UKT7	SKP1;CUL1;CRY1;FBXL3
1799	2773	Ubiquitin E3 ligase (CRY2, SKP1A, CUL1, FBXL3)	Human	P63208;Q13616;Q49AN0;Q9UKT7	SKP1;CUL1;CRY2;FBXL3
1800	2774	MDC1-H2AFX-TP53BP1 complex	Human	P16104;Q12888;Q14676	H2AFX;TP53BP1;MDC1
1801	2775	MDC1-p53BP1-SMC1 complex	Human	Q12888;Q14676;Q14683	TP53BP1;MDC1;SMC1A
1802	2776	RAD50-BRCA1 complex	Human	P38398;Q92878	BRCA1;RAD50
1803	2777	Ecsit complex (Ecsit2, Smad4), Bmp4 treated or untreated	Mouse	P97471;Q9QZH6	Smad4;Ecsit
1804	2778	Ecsit complex (Ecsit2, Smad1), Bmp4 treated	Mouse	P70340;Q9QZH6	Smad1;Ecsit
1805	2779	Ecsit complex (Ecsit2, Smad1, Smad4)	Mouse	P70340;P97471;Q9QZH6	Smad1;Smad4;Ecsit
1806	2780	Rab1-GTP-GM130 complex	Rat	Q62839;Q6NYB7	Golga2;Rab1A
1807	2781	Rab1-GTP-p115 complex	Rat	P41542;Q6NYB7	Uso1;Rab1A
1808	2782	Rab1-GTP-GM130-GRASP65 complex	Rat	O35254;Q62839;Q6NYB7	Gorasp1;Golga2;Rab1A
1809	2783	BARD1-BRCA1-CSTF64 complex	Human	P33240;P38398;Q99728	CSTF2;BRCA1;BARD1
1810	2784	Alpha-2-M enhanceosome DNA-protein complex	Rat	P06536;P12841;P17325;P31503;P52631	Nr3c1;Fos;Jun;Pou2f1;Stat3
1811	2785	Alpha-2-M enhanceosome DNA-protein complex	Rat	P06536;P17325;P31503;P52631	Nr3c1;Jun;Pou2f1;Stat3
1812	2786	BRCA1 A complex	Human	P38398;Q6UWZ7;Q96RL1;Q99728	BRCA1;FAM175A;UIMC1;BARD1
1813	2787	BRCA1 C complex	Human	P38398;Q96RL1;Q99708;Q99728	BRCA1;UIMC1;RBBP8;BARD1
1814	2788	BRCA1 B complex	Human	O14867;P38398;Q99728	BACH1;BRCA1;BARD1
1815	2789	ETS2-ERG complex	Human	P11308;P15036	ERG;ETS2
1816	2790	ETS2-ETS1 complex	Human	P14921;P15036	ETS1;ETS2
1817	2791	MCM4-MCM6-MCM7 complex	Human	P33991;P33993;Q14566	MCM4;MCM7;MCM6
1818	2792	MCM2-MCM4-MCM6-MCM7 complex	Human	P33991;P33993;P49736;Q14566	MCM4;MCM7;MCM2;MCM6
1819	2793	Brd4-Rfc complex	Mouse	P35601;Q3UI84;Q8R323;Q9D0F6;Q9ESU6;Q9WUK4	Rfc1;Rfc4;Rfc3;Rfc5;Brd4;Rfc2
1820	2794	ATF2-c-Jun complex	Rat	P17325;Q00969	Jun;Atf2
1821	2796	Fosb-Junb DNA-protein complex	Rat	D3ZLB7;P24898	Fosb;Junb
1822	2797	PCNA-CHL12-RFC2-5 complex	Human	P12004;P35249;P35250;P40937;P40938;Q8WVB6	PCNA;RFC4;RFC2;RFC5;RFC3;CHTF18
1823	2798	MMP-2-CLDN1 complex	Human	O95832;P08253	CLDN1;MMP2
1824	2799	RFC complex	Human	P35249;P35250;P35251;P40937;P40938	RFC4;RFC2;RFC1;RFC5;RFC3
1825	2800	SNARE complex (STX1A, CPLX2, SNAP-25, VAMP2)	Bovine	P32850;P63026;P84088;Q17QQ3	STX1A;VAMP2;CPLX2;SNAP25
1826	2801	OCT4-SOX2 DNA-protein complex	Human	P48431;Q01860	SOX2;POU5F1
1827	2802	OCT1-SOX2 DNA-protein complex	Human	P14859;P48431	POU2F1;SOX2
1828	2803	PAX6-SOX2 DNA-protein complex	Human	P26367;P48431	PAX6;SOX2
1829	2804	CTF18-cohesion-RFC complex	Human	P0CG13;P35249;P35250;P40937;P40938;Q8WVB6;Q9BVC3	CHTF8;RFC4;RFC2;RFC5;RFC3;CHTF18;DSCC1
1830	2805	CTF8-DCC1 subcomplex	Human	P0CG13;Q9BVC3	CHTF8;DSCC1
1831	2806	CTF18-CTF8-DCC1 complex	Human	P0CG13;Q8WVB6;Q9BVC3	CHTF8;CHTF18;DSCC1
1832	2808	9-1-1-APE1 complex	Human	O60671;O60921;P27695;Q99638	RAD1;HUS1;APEX1;RAD9A
1833	2809	9-1-1 complex	Human	O60671;O60921;Q99638	RAD1;HUS1;RAD9A
1834	2810	RAD17-RFC complex	Human	O75943;P35249;P35250;P40937;P40938	RAD17;RFC4;RFC2;RFC5;RFC3
1835	2811	BRCA1-cABL complex	Human	P00519;P38398	ABL1;BRCA1
1836	2812	RPAP1-RPB2-RPB3 complex	Human	P19387;P30876;Q9BWH6	POLR2C;POLR2B;RPAP1
1837	2813	BRCA1-SMAD3 complex	Human	P38398;P84022	BRCA1;SMAD3
1838	2814	BRCA1-HDAC1-HDAC2 complex	Human	P38398;Q13547;Q92769	BRCA1;HDAC1;HDAC2
1839	2815	BRCA1-BARD1-BACH1-DNA damage complex II	Human	O14867;O60934;P38398;P49959;Q92547;Q92878;Q99708;Q99728	BACH1;NBN;BRCA1;MRE11A;TOPBP1;RAD50;RBBP8;BARD1
1840	2816	ITGAV-ITGB3 complex	Human	P05106;P06756	ITGB3;ITGAV
1841	2817	BRCA1-BARD1-BACH1-DNA damage complex I	Human	O14867;P38398;P40692;P52701;Q92547;Q99728	BACH1;BRCA1;MLH1;MSH6;TOPBP1;BARD1
1842	2818	BRCA1-BARD1-BRCA2-DNA damage complex III	Human	P38398;P51587;Q99728	BRCA1;BRCA2;BARD1
1843	2819	BRCA1-CtIP-CtBP complex	Human	P38398;Q13363;Q99708	BRCA1;CTBP1;RBBP8
1844	2820	BRCA1-VCP complex	Human	P38398;P55072	BRCA1;VCP
1845	2821	hSIR2-p53 complex	Human	P04637;Q96EB6	TP53;SIRT1
1846	2822	E3 ubiquitin ligase (BRCA1, BARD1) - UbcH5c complex	Human	P38398;P61077;Q99728	BRCA1;UBE2D3;BARD1
1847	2823	BRCA1-BARD1-UbcH7c complex	Human	P38398;P68036;Q99728	BRCA1;UBE2L3;BARD1
1848	2824	BRCA1-RAD51 complex	Human	P38398;Q06609	BRCA1;RAD51
1849	2825	BRCA1-RNA polymerase II complex	Human	O15514;P13984;P18074;P19387;P19388;P19447;P20226;P24928;P29083;P29084;P30876;P32780;P35269;P36954;P38398;P52434;P52435;P53803;P61218;P62487;P62875;Q00403;Q13503;Q13888;Q13889;Q92759	POLR2D;GTF2F2;ERCC2;POLR2C;POLR2E;ERCC3;TBP;POLR2A;GTF2E1;GTF2E2;POLR2B;GTF2H1;GTF2F1;POLR2I;BRCA1;POLR2H;POLR2J;POLR2K;POLR2F;POLR2G;POLR2L;GTF2B;MED21;GTF2H2;GTF2H3;GTF2H4
1850	2826	ITGB3-ITGAV-VTN complex	Human	P04004;P05106;P06756	VTN;ITGB3;ITGAV
1851	2829	RSmad complex	Human	P51532;P84022;Q13485;Q15796;Q8NFD5;Q8TAQ2;Q92793;Q92922;Q9UPN9;Q9Y6Q9	SMARCA4;SMAD3;SMAD4;SMAD2;ARID1B;SMARCC2;CREBBP;SMARCC1;TRIM33;NCOA3
1852	2830	TIF1gamma-SMAD2-SMAD3 complex	Human	P84022;Q15796;Q9UPN9	SMAD3;SMAD2;TRIM33
1853	2831	TIF1gamma-Smad2-Smad3 complex	Mouse	Q62432;Q8BUN5;Q99PP7	Smad2;Smad3;Trim33
1854	2832	Smad4-Smad2-Smad3 complex	Mouse	P97471;Q62432;Q8BUN5	Smad4;Smad2;Smad3
1855	2833	SRm160-SRm300 complex	Human	Q8IYB3;Q9UQ35	SRRM1;SRRM2
1856	2834	SMAD4-SMAD2-SMAD3 complex	Human	P84022;Q13485;Q15796	SMAD3;SMAD4;SMAD2
1857	2835	Profilin 2 complex	Mouse	O88935;P28660;P39053;P60710;P63017;P70336;Q64332;Q7TMB8;Q9JJV2	Syn1;Nckap1;Dnm1;Actb;Hspa8;Rock2;Syn2;Cyfip1;Pfn2
1858	2836	Profilin 1 complex	Mouse	P62962;P63017;P63260;Q01853;Q68FD5;Q9CWF2	Pfn1;Hspa8;Actg1;Vcp;Cltc;Tubb2b
1859	2837	Profilin 1 complex	Human	P07737;P11142;P55072;P63261;Q00610;Q9BVA1	PFN1;HSPA8;VCP;ACTG1;CLTC;TUBB2B
1860	2838	MEP50-PRMT5-ICLN complex	Human	O14744;P54105;Q9BQA1	PRMT5;CLNS1A;WDR77
1861	2839	ATRX-DAXX complex	Human	P46100;Q9UER7	ATRX;DAXX
1862	2842	DAXX-Axin-p53-HIPK2 complex	Human	O15169;P04637;Q9H2X6;Q9UER7	AXIN1;TP53;HIPK2;DAXX
1863	2843	ATRX-DAXX complex	Human	P46100;Q9UER7	ATRX;DAXX
1864	2844	Axin-p53-HIPK2 complex	Human	O15169;P04637;Q9H2X6	AXIN1;TP53;HIPK2
1865	2845	BAX-BAK-IRE1alpha complex	Mouse	O08734;Q07813;Q9EQY0	Bak1;Bax;Ern1
1866	2846	ITGAV-ITGB3-THBS1 complex	Human	P05106;P06756;P07996	ITGB3;ITGAV;THBS1
1867	2847	ING4 complex (ING4, JADE2, KAT7, MEAF6)	Human	O95251;Q9HAF1;Q9NQC1;Q9UNL4	KAT7;MEAF6;JADE2;ING4
1868	2848	ING4 complex (ING4, JADE3, KAT7, MEAF6)	Human	O95251;Q92613;Q9HAF1;Q9UNL4	KAT7;JADE3;MEAF6;ING4
1869	2849	ITGAV-ITGB3-NOV complex	Human	P05106;P06756;P48745	ITGB3;ITGAV;NOV
1870	2850	ITGA5-ITGB1-FN-1-NOV complex	Human	P02751;P05556;P08648;P48745	FN1;ITGB1;ITGA5;NOV
1871	2851	ING2 complex	Human	A0A024R3R1;O75446;P29374;Q09028;Q13547;Q16576;Q5PSV4;Q92769;Q96ST3;Q9H0E3;Q9H160;Q9H7L9;Q9HCU9	ARID4B;SAP30;ARID4A;RBBP4;HDAC1;RBBP7;BRMS1L;HDAC2;SIN3A;SAP130;ING2;SUDS3;BRMS1
1872	2852	Brg1-based SWI/SNF complex	Human	O96019;Q12824;Q8TAQ2;Q92922	ACTL6A;SMARCB1;SMARCC2;SMARCC1
1873	2853	ITGA5-ITGB1-CAL4A3 complex	Human	P05556;P08648;P39060	ITGB1;ITGA5;COL18A1
1874	2854	Phosphatidylinositol 3-kinase (PIK3CA, PIK3R2)	Bovine	P23726;P32871	PIK3R2;PIK3CA
1875	2856	NuA4/Tip60 HAT complex	Human	O96019;Q92993;Q96L91;Q9H0E9;Q9H2F5;Q9NPF5;Q9NXR8;Q9UBU8;Q9Y265;Q9Y4A5	ACTL6A;KAT5;EP400;BRD8;EPC1;DMAP1;ING3;MORF4L1;RUVBL1;TRRAP
1876	2857	NuA4/Tip60 HAT complex	Human	O95619;O96019;Q52LR7;Q92993;Q96L91;Q9H0E9;Q9H2F5;Q9HAF1;Q9NPF5;Q9NXR8;Q9UBU8;Q9Y230;Q9Y265;Q9Y4A5	YEATS4;ACTL6A;EPC2;KAT5;EP400;BRD8;EPC1;MEAF6;DMAP1;ING3;MORF4L1;RUVBL2;RUVBL1;TRRAP
1877	2858	ING5 complex (ING5, JADE1, KAT7, MEAF6)	Human	O95251;Q6IE81;Q8WYH8;Q9HAF1	KAT7;JADE1;ING5;MEAF6
1878	2859	ING5 (BRPF1, MOZ, MORF) complex	Human	P55201;Q8WYB5;Q8WYH8;Q92794;Q9HAF1	BRPF1;KAT6B;ING5;KAT6A;MEAF6
1879	2860	DSIF complex (DRB sensitivity-inducing factor complex)	Human	O00267;P63272	SUPT5H;SUPT4H1
1880	2861	DSIF complex (DRB sensitivity-inducing factor complex)	Human	O00267;P63272	SUPT5H;SUPT4H1
1881	2863	Serine-palmitoyltransferase (SPTLC1, SPTLC3) complex	Human	O15269;Q9NUV7	SPTLC1;SPTLC3
1882	2866	TEAD2-YAP DNA-protein complex	Mouse	P46938;P48301	Yap1;Tead2
1883	2867	TEAD1-YAP DNA-protein complex	Mouse	P30051;P46938	Tead1;Yap1
1884	2868	TEAD3-YAP DNA-protein complex	Mouse	P46938;P70210	Yap1;Tead3
1885	2869	TEAD4-YAP DNA-protein complex	Mouse	P46938;Q62296	Yap1;Tead4
1886	2870	TEAD2-multiprotein complex	Mouse	P46938;P48301;P68254;Q8VBX6	Yap1;Tead2;Ywhaq;Mpdz
1887	2872	ITGA2b-ITGB3-CD9-GP1b-CD47 complex	Human	P05106;P07359;P08514;P21926;Q08722	ITGB3;GP1BA;ITGA2B;CD9;CD47
1888	2873	P-TEFb-7SKRNA-HEXIM1 complex	Human	O60563;O94992;P50750	CCNT1;HEXIM1;CDK9
1889	2874	Slam-SAP-FynT complex	Mouse	O88890;P39688;Q9QUM4	Sh2d1a;Fyn;Slamf1
1890	2875	BRD4-P-TEFb complex	Human	O60563;O60885;P50750	CCNT1;BRD4;CDK9
1891	2876	SNARE complex (Snap25, Vamp3, Vamp2, Napa, Stx12)	Rat	G3V7P1;P54921;P60881;P63025;P63045	Stx12;Napa;Snap25;Vamp3;Vamp2
1892	2877	BRD4-P-TEFb complex	Human	O60563;O60885;P50750	CCNT1;BRD4;CDK9
1893	2878	P-TEFb-7SKRNA-HEXIM1 complex	Human	O60563;O94992;P50750	CCNT1;HEXIM1;CDK9
1894	2879	CD20-LCK-FYN-p75/80 complex	Human	P06239;P06241;P11836	LCK;FYN;MS4A1
1895	2880	Ubiquitin E3 ligase (FBXW11, SKP1, CUL1)	Human	P63208;Q13616;Q9UKB1	SKP1;CUL1;FBXW11
1896	2881	Ubiquitin E3 ligase (BTRC, CUL1, RBX1, SKP1)	Human	P62877;P63208;Q13616;Q9Y297	RBX1;SKP1;CUL1;BTRC
1897	2882	ITGA5-ITGB3-COL6A3 complex	Human	P05106;P08648;P12111	ITGB3;ITGA5;COL6A3
1898	2883	Cd2ap-Cdh3-Ctnnd1-Nphs1 complex	Rat	D3ZZZ9;F1LRS8;Q9JIV6;Q9R044	Ctnnd1;Cd2ap;Cdh3;Nphs1
1899	2884	Respiratory chain complex I (early intermediate NDUFAF1 assembly), mitochondrial	Human	O75251;O75489;O95139;P03886;P56556;Q16795;Q9Y375	NDUFS7;NDUFS3;NDUFB6;MT-ND1;NDUFA6;NDUFA9;NDUFAF1
1900	2885	ITGAV-ITGB1-SPP1 complex	Human	P05556;P06756;P10451	ITGB1;ITGAV;SPP1
1901	2886	Respiratory chain complex I (incomplete intermediate ND1, ND2, ND3, CIA30 assembly), mitochondrial	Human	P03886;P03891;P03897;Q9Y375	MT-ND1;MT-ND2;MT-ND3;NDUFAF1
1902	2887	Shc-Egfr complex, EGF stimulated	Rat	Q9QX70;Q9Z1I0	Egfr;Shc1
1903	2888	Grb2-Egfr complex, EGF stimulated	Rat	P62994;Q9QX70	Grb2;Egfr
1904	2889	Grb2-Shc complex, EGF stimulated	Rat	P62994;Q9Z1I0	Grb2;Shc1
1905	2890	RBPJ-NOTCH1-MAML1 complex	Human	P46531;Q06330;Q92585	NOTCH1;RBPJ;MAML1
1906	2891	Gamma-secretase complex (APH1A, PSEN1, PSENEN, NCSTN)	Human	P49768;Q92542;Q96BI3;Q9NZ42	PSEN1;NCSTN;APH1A;PSENEN
1907	2892	BCR-ABL (p185 fusion protein)-GRB2 complex	Human	P62993;Q13745	GRB2;N/A
1908	2893	BCR-ABL (p210 fusion protein)-GRB2-SOS1 complex	Human	A1Z199;P62993;Q07889	BCR/ABL fu;GRB2;SOS1
1909	2894	Itga1-Itgb1-Tgm2 complex	Rat	P18614;P49134;Q6P6R6	Itga1;Itgb1;Tgm2
1910	2895	SHC-GRB2 complex	Human	P29353;P62993	SHC1;GRB2
1911	2896	ITGA2b-ITGB3-CD47-FAK complex	Human	P05106;P08514;Q05397;Q08722	ITGB3;ITGA2B;PTK2;CD47
1912	2897	RBPJ-NOTCH1-MAML1 complex	Human	P46531;Q06330;Q92585	NOTCH1;RBPJ;MAML1
1913	2898	Respiratory chain complex I (intermediate I/200kD and III/250kD), mitochondrial	Human	O75306;O75489;Q16795	NDUFS2;NDUFS3;NDUFA9
1914	2899	PLC-gamma-1-Lab-Blnk complex, BCR stimulated	Mouse	Q62077;Q9JHL0;Q9QUN3	Plcg1;Lat2;Blnk
1915	2900	PLC-gamma-2-Lab-Blnk complex, BCR stimulated	Mouse	Q8CIH5;Q9JHL0;Q9QUN3	Plcg2;Lat2;Blnk
1916	2901	Respiratory chain complex I (intermediate IV/310kD), mitochondrial	Human	O75306;O75489;P03886;Q16795	NDUFS2;NDUFS3;MT-ND1;NDUFA9
1917	2902	Grb2-Lab-Blnk complex, BCR stimulated	Mouse	Q60631;Q9JHL0;Q9QUN3	Grb2;Lat2;Blnk
1918	2903	Respiratory chain complex I (intermediate V/380kD and VI/480kD), mitochondrial	Human	O43678;O75306;O75489;P03886;Q16795	NDUFA2;NDUFS2;NDUFS3;MT-ND1;NDUFA9
1919	2904	Respiratory chain complex I (intermediate VII/650kD), mitochondrial	Human	O43181;O43678;O43920;O75251;O75306;O75489;P03886;P19404;P56556;Q16795	NDUFS4;NDUFA2;NDUFS5;NDUFS7;NDUFS2;NDUFS3;MT-ND1;NDUFV2;NDUFA6;NDUFA9
1920	2905	Respiratory chain complex I (intermediate), mitochondrial	Human	O43181;O43678;O43920;O75251;O75306;O75489;O95139;P03886;P19404;P56556;Q16795	NDUFS4;NDUFA2;NDUFS5;NDUFS7;NDUFS2;NDUFS3;NDUFB6;MT-ND1;NDUFV2;NDUFA6;NDUFA9
1921	2906	Respiratory chain complex I (intermediate II/230kD), mitochondrial	Human	O43181;O75251;P19404	NDUFS4;NDUFS7;NDUFV2
1922	2907	RBP-Jkappa-Notch1 complex	Human	P46531;Q06330	NOTCH1;RBPJ
1923	2908	RBP-Jkappa-SHARP complex	Human	Q06330;Q96T58	RBPJ;SPEN
1924	2909	PLC-gamma-2-Syk-LAT-FcR-gamma complex	Human	O43561;P12314;P16885;P43405	LAT;FCGR1A;PLCG2;SYK
1925	2910	PLC-gamma-2-Lyn-FcR-gamma complex	Human	P07948;P12314;P16885	LYN;FCGR1A;PLCG2
1926	2911	SMRT-SKIP-CBF1 complex	Human	Q06330;Q13573;Q9Y618	RBPJ;SNW1;NCOR2
1927	2912	PLC-gamma-2-SLP-76 complex	Human	P16885;Q13094	PLCG2;LCP2
1928	2913	PLC-gamma-2-LAT complex	Human	O43561;P16885	LAT;PLCG2
1929	2914	Respiratory chain complex I (beta subunit) mitochondrial	Human	O00483;O14561;O43674;O43676;O75438;O95139;O95168;O95169;O95178;O95298;O96000;P03905;P03915;P17568;Q9NX14;Q9Y6M9	NDUFA4;NDUFAB1;NDUFB5;NDUFB3;NDUFB1;NDUFB6;NDUFB4;NDUFB8;NDUFB2;NDUFC2;NDUFB10;MT-ND4;MT-ND5;NDUFB7;NDUFB11;NDUFB9
1930	2915	CASK-Caskin1 complex	Rat	Q62915;Q8VHK2	Cask;Caskin1
1931	2916	CASK-Caskin1-Velis complex	Rat	Q62915;Q792I0;Q8VHK2;Q9Z250;Q9Z252	Cask;Lin7c;Caskin1;Lin7a;Lin7b
1932	2917	GRB2-SOS1 complex	Human	P62993;Q07889	GRB2;SOS1
1933	2918	Ku antigen-YY1-alphaMyHC promoter complex	Human	P12956;P13010;P25490	XRCC6;XRCC5;YY1
1934	2919	Respiratory chain complex I (gamma subunit) mitochondrial	Human	O15239;O43677;O43920;O95167;O95299;P03886;P03891;P03897;P03901;P03923;P51970;P56556;Q16795	NDUFA1;NDUFC1;NDUFS5;NDUFA3;NDUFA10;MT-ND1;MT-ND2;MT-ND3;MT-ND4L;MT-ND6;NDUFA8;NDUFA6;NDUFA9
1935	2920	Respiratory chain complex I (lambda subunit) mitochondrial	Human	O00217;O43181;O43678;O75251;O75306;O75380;O75489;O95182;P19404;P28331;P49821;P56181;Q16718;Q86Y39;Q9P0J0;Q9UI09	NDUFS8;NDUFS4;NDUFA2;NDUFS7;NDUFS2;NDUFS6;NDUFS3;NDUFA7;NDUFV2;NDUFS1;NDUFV1;NDUFV3;NDUFA5;NDUFA11;NDUFA13;NDUFA12
1936	2921	SHARP-CtBP complex	Human	P56545;Q13363;Q96T58	CTBP2;CTBP1;SPEN
1937	2922	LAT-PLC-gamma-1-p85-GRB2-SOS signaling complex, C305 activated	Human	O43561;P19174;P27986;P62993;Q07889	LAT;PLCG1;PIK3R1;GRB2;SOS1
1938	2923	SHARP-CtBP1-CtIP complex	Human	Q13363;Q96T58;Q99708	CTBP1;SPEN;RBBP8
1939	2924	Respiratory chain complex I (beta subunit) mitochondrial	Bovine	P03910;P03920;P48305;P52505;Q01321;Q02365;Q02367;Q02368;Q02369;Q02372;Q02373;Q02374;Q02378;Q02380;Q02827;Q8HXG5	MT-ND4;MT-ND5;NDUFB4;NDUFAB1;NDUFA4;NDUFB3;NDUFB6;NDUFB7;NDUFB9;NDUFB8;NDUFB10;NDUFB2;NDUFB1;NDUFB5;NDUFC2;NDUFB11
1940	2925	Respiratory chain complex I (lambda subunit) mitochondrial	Bovine	O97725;P04394;P15690;P17694;P23709;P23934;P23935;P25708;P25712;P42026;P42028;Q02370;Q02375;Q05752;Q8HXG6;Q95KV7	NDUFA12;NDUFV2;NDUFS1;NDUFS2;NDUFS3;NDUFS6;NDUFA5;NDUFV1;NDUFV3;NDUFS7;NDUFS8;NDUFA2;NDUFS4;NDUFA7;NDUFA11;NDUFA13
1941	2926	Respiratory chain complex I (gamma subunit) mitochondrial	Bovine	P03887;P03892;P03898;P03902;P03924;P34942;P34943;P42029;Q02366;Q02371;Q02376;Q02377;Q02379	MT-ND1;MT-ND2;MT-ND3;MT-ND4L;MT-ND6;NDUFA10;NDUFA9;NDUFA8;NDUFA6;NDUFA3;NDUFC1;NDUFA1;NDUFS5
1942	2927	Respiratory chain complex I (incomplete gamma subunit) mitochondrial	Bovine	P03887;P03892;P03898;P03902;Q02376	MT-ND1;MT-ND2;MT-ND3;MT-ND4L;NDUFC1
1943	2928	Respiratory chain complex I (lambda subunit) mitochondrial	Bovine	P04394;P15690;P17694;P23709;P23934;P23935;P25708;P25712;P42026;P42028;P48305;Q02366;Q02370;Q02375;Q05752	NDUFV2;NDUFS1;NDUFS2;NDUFS3;NDUFS6;NDUFA5;NDUFV1;NDUFV3;NDUFS7;NDUFS8;NDUFB4;NDUFA6;NDUFA2;NDUFS4;NDUFA7
1944	2929	Respiratory chain complex I (beta subunit) mitochondrial	Bovine	P03910;P03920;P48305;P52505;Q02367;Q02368;Q02369;Q02372;Q02373;Q02374;Q02378;Q02380	MT-ND4;MT-ND5;NDUFB4;NDUFAB1;NDUFB6;NDUFB7;NDUFB9;NDUFB8;NDUFB10;NDUFB2;NDUFB1;NDUFB5
1945	2930	SHARP-CtIP-RBP-Jkappa complex	Human	Q06330;Q96T58;Q99708	RBPJ;SPEN;RBBP8
1946	2931	SHARP-CtBP1-CtIP-RBP-Jkappa corepressor complex	Human	Q06330;Q13363;Q96T58;Q99708	RBPJ;CTBP1;SPEN;RBBP8
1947	2932	PTF1-L complex (Ptf1a, Tcf12, Rbpjl)	Rat	O08674;P51514;Q64305	Rbpjl;Tcf12;Ptf1a
1948	2933	PTF1-L complex (Ptf1a, Tcf4, Rbpjl)	Rat	O08674;Q62655;Q64305	Rbpjl;Tcf4;Ptf1a
1949	2934	PTF1-L complex (Ptf1a, Tcf3, Rbpjl)	Rat	O08674;P21677;Q64305	Rbpjl;Tcf3;Ptf1a
1950	2935	PTF1 complex (Ptf1a, Tcf12, Rbpj)	Rat	P31266;P51514;Q64305	Rbpj;Tcf12;Ptf1a
1951	2936	Ecsit complex (ECSIT, MT-CO2, GAPDH, TRAF6, NDUFAF1)	Human	P00403;P04406;Q9BQ95;Q9Y375;Q9Y4K3	MT-CO2;GAPDH;ECSIT;NDUFAF1;TRAF6
1952	2937	PTF1-bHLH complex	Human	Q7RTS3;Q99081	PTF1A;TCF12
1953	2938	Ecsit complex (ECSIT, NDUFS3, TOM20)	Human	O75489;Q15388;Q9BQ95	NDUFS3;TOMM20;ECSIT
1954	2939	Ecsit complex (ECSIT, MT-CO2, NDUFA1, MT-ND1, TRAF6, NDUFAF1)	Human	O15239;P00403;P03886;Q9BQ95;Q9Y375;Q9Y4K3	NDUFA1;MT-CO2;MT-ND1;ECSIT;NDUFAF1;TRAF6
1955	2940	Acinar cell-specific C complex	Mouse	P41778;P52946;P97367	Pbx1;Pdx1;Meis2
1956	2941	Acinar cell-specific C complex	Mouse	P41778;P52946;P97367	Pbx1;Pdx1;Meis2
1957	2942	Ecsit complex (ECSIT, NDUFS3, NDUFAF1)	Human	O75489;Q9BQ95;Q9Y375	NDUFS3;ECSIT;NDUFAF1
1958	2943	Respiratory chain complex I (incomplete NDUFAF1 assembly), mitochondrial	Human	P03886;Q9Y375	MT-ND1;NDUFAF1
1959	2944	Notch1-p56lck-PI3K complex	Human	P06239;P27986;P46531	LCK;PIK3R1;NOTCH1
1960	2945	RBP-Jkappa-RING1-KyoT2 complex	Human	Q06330;Q06587;Q13642	RBPJ;RING1;FHL1
1961	2946	YY1-Notch1-RBP-Jkappa complex	Human	P25490;P46531;Q06330	YY1;NOTCH1;RBPJ
1962	2947	YY1-Notch1 complex	Human	P25490;P46531	YY1;NOTCH1
1963	2948	Respiratory chain complex I (incomplete intermediate), mitochondrial	Human	O43181;O75251;O75306;O75380;O95169;O95299;P19404;P28331;P49821;P56181;Q16795	NDUFS4;NDUFS7;NDUFS2;NDUFS6;NDUFB8;NDUFA10;NDUFV2;NDUFS1;NDUFV1;NDUFV3;NDUFA9
1964	2949	MAML1-RBP-Jkappa-Notch1 complex	Mouse	P31266;Q01705;Q6T264	Rbpj;Notch1;Maml1
1965	2950	MAML1-RBP-Jkappa-Notch2 complex	Mouse	O35516;P31266;Q6T264	Notch2;Rbpj;Maml1
1966	2951	MAML1-RBP-Jkappa-Notch3 complex	Mouse	P31266;Q61982;Q6T264	Rbpj;Notch3;Maml1
1967	2952	MAML1-RBP-Jkappa-Notch4 complex	Mouse	P31266;P31695;Q6T264	Rbpj;Notch4;Maml1
1968	2953	Respiratory chain complex I (nuclear encoded subunits), mitochondrial	Bovine	O97725;P04394;P15690;P17694;P23709;P23934;P23935;P25708;P25712;P34942;P34943;P42026;P42028;P42029;P48305;P52505;Q01321;Q02365;Q02366;Q02367;Q02368;Q02369;Q02370;Q02371;Q02372;Q02373;Q02374;Q02375;Q02376;Q02377;Q02378;Q02379;Q02380;Q02827;Q05752;Q8HXG5;Q8HXG6;Q95KV7	NDUFA12;NDUFV2;NDUFS1;NDUFS2;NDUFS3;NDUFS6;NDUFA5;NDUFV1;NDUFV3;NDUFA10;NDUFA9;NDUFS7;NDUFS8;NDUFA8;NDUFB4;NDUFAB1;NDUFA4;NDUFB3;NDUFA6;NDUFB6;NDUFB7;NDUFB9;NDUFA2;NDUFA3;NDUFB8;NDUFB10;NDUFB2;NDUFS4;NDUFC1;NDUFA1;NDUFB1;NDUFS5;NDUFB5;NDUFC2;NDUFA7;NDUFB11;NDUFA11;NDUFA13
1969	2954	Smad1-Notch1-p300-Pcaf complex	Mouse	B2RWS6;P70340;Q01705;Q9JHD1	Ep300;Smad1;Notch1;Kat2b
1970	2955	LCK-SLP76-PLC-gamma-1-LAT complex, pervanadate-activated	Human	O43561;P06239;P19174;Q13094	LAT;LCK;PLCG1;LCP2
1971	2956	PLC-gamma-1-LAT-c-CBL complex, OKT3 stimulated	Human	O43561;P19174;P22681	LAT;PLCG1;CBL
1972	2957	LAT-GRB2 complex, Fyn-mLck(KA) or Syk kinase activated	Human	O43561;P62993	LAT;GRB2
1973	2958	SMAD1-CBP complex	Human	Q15797;Q92793	SMAD1;CREBBP
1974	2959	SMAD1-OAZ-HsN3 complex	Human	P28070;P54368;Q15797	PSMB4;OAZ1;SMAD1
1975	2960	SLP-76-PLC-gamma-1-ITK complex, alpha-TCR stimulated	Human	P19174;Q08881;Q13094	PLCG1;ITK;LCP2
1976	2961	SLP-76-PLC-gamma-1-VAV complex, alpha-TCR stimulated	Human	P15498;P19174;Q13094	VAV1;PLCG1;LCP2
1977	2962	CRK-BCAR1-DOCK1 complex	Human	P46108;P56945;Q14185	CRK;BCAR1;DOCK1
1978	2963	ITK-SLP-76 complex, anti-TCR stimulated	Human	Q08881;Q13094	ITK;LCP2
1979	2964	ITGA9-ITGB1-ADAM1 complex	Mammalia	P05556;Q13797;Q60813	ITGB1;ITGA9;Adam1a
1980	2965	ITGA9-ITGB1-ADAM3 complex	Mammalia	P05556;Q13797;Q810R6	ITGB1;ITGA9;Adam3
1981	2966	NuMA-LGN-G-alpha-i-1 complex	Human	P63096;P81274;Q14980	GNAI1;GPSM2;NUMA1
1982	2967	Itga9-Itgb1-Thbs1 complex	Mouse	P09055;P35441;Q91YD5	Itgb1;Thbs1;Itga9
1983	2968	Axin-SMAD3 complex	Human	O15169;P84022	AXIN1;SMAD3
1984	2969	mTORC2 complex	Human	P42345;Q6R327;Q9BVC4	MTOR;RICTOR;MLST8
1985	2970	mTORC1 complex	Human	P42345;Q8N122;Q9BVC4	MTOR;RPTOR;MLST8
1986	2971	ITGA9-ITGB1-VEGFC complex	Human	P05556;P49767;Q13797	ITGB1;VEGFC;ITGA9
1987	2972	ITGA9-ITGB1-VEGFA complex	Human	P05556;P15692;Q13797	ITGB1;VEGFA;ITGA9
1988	2973	Ccd1-Dvl2-Rac complex	Mouse	P63001;Q60838;Q80Y83	Rac1;Dvl2;Dixdc1
1989	2974	Dvl2-Rac complex	Mouse	P63001;Q60838	Rac1;Dvl2
1990	2975	SMAD3-E2F4/5-p107-DP1 complex	Human	P28749;P84022;Q14186;Q15329;Q16254	RBL1;SMAD3;TFDP1;E2F5;E2F4
1991	2976	Ccd1-Dvl2 complex	Mouse	Q60838;Q80Y83	Dvl2;Dixdc1
1992	2977	Ccd1-Axin complex	Mouse	O35625;Q80Y83	Axin1;Dixdc1
1993	2978	Mekk1-Axin complex	Mouse	O35625;P53349	Axin1;Map3k1
1994	2979	Axin-Mekk4 complex	Mouse	O08648;O35625	Map3k4;Axin1
1995	2980	Ccd1-Mekk4 complex	Mouse	O08648;Q80Y83	Map3k4;Dixdc1
1996	2981	Nkx3.2-SMAD1 complex	Mouse	P70340;P97503	Smad1;Nkx3-2
1997	2982	Nkx3.2-SMAD1-SMAD4 complex	Mouse	P70340;P97471;P97503	Smad1;Smad4;Nkx3-2
1998	2983	Nkx3.2-SMAD1-SMAD4-HDAC1 complex	Mouse	O09106;P70340;P97471;P97503	Hdac1;Smad1;Smad4;Nkx3-2
[truncated: 2,275 more rows]

## Sheet: TPCA Cell Lysate 10 Tems
	Accession	T_37	T_40	T_43	T_46	T_49	T_52	T_55	T_58	T_61	T_64
0	P06733	0.996324	1.02826	1.00961	1.0161	1.01854	1.00093	0.938197	0.794389	0.737465	0.520988
1	P08238	0.996324	0.992622	0.99187	0.925673	0.640671	0.343879	0.192489	0.120436	0.0839531	0.0697304
2	P60709	0.996324	1.0202	0.978757	0.859558	0.602337	0.338816	0.184996	0.125451	0.0960157	0.0796057
3	P07900	0.996324	0.986009	1.00641	0.935755	0.645073	0.331602	0.177301	0.0965951	0.0652926	0.0513384
4	P63261	0.996324	1.01538	0.988251	0.862699	0.615027	0.34542	0.185592	0.12398	0.0927033	0.0759579
5	P04075	0.996324	0.989455	1.01969	1.00068	0.972574	0.924153	0.796643	0.645366	0.477405	0.238952
6	P11142	0.996324	0.996717	0.99953	0.956045	0.830604	0.397459	0.157832	0.0887325	0.0624942	0.047829
7	P68032	0.996324	1.02538	0.966783	0.839847	0.59162	0.316512	0.136346	0.0729645	0.0535675	0.0414861
8	P40926	0.996324	0.998065	1.02553	1.00322	0.976903	0.880248	0.680743	0.344277	0.116228	0.078335
9	P10809	0.996324	0.985572	0.882426	0.743361	0.62469	0.526841	0.340152	0.147781	0.0750096	0.0515709
10	P00558	0.996324	0.996934	1.02461	0.992266	0.962873	0.585896	0.184749	0.114491	0.0732052	0.0594511
11	P04406	0.996324	0.98843	1.0264	1.0081	0.995026	0.953253	0.794972	0.494346	0.24829	0.151737
12	Q09666	0.996324	0.98665	0.977532	0.928243	0.863502	0.748789	0.625496	0.512736	0.434349	0.371761
13	P18206	0.996324	1.01213	1.01581	0.993041	0.978014	0.902735	0.783713	0.680235	0.608229	0.498284
14	Q9Y490	0.996324	0.997393	1.01384	0.973563	0.803054	0.313193	0.152233	0.0872113	0.0631582	0.0502805
15	P00338	0.996324	1.00241	1.02421	0.986589	0.974126	0.880506	0.73026	0.474174	0.249558	0.143016
16	P50990	0.996324	1.00072	0.999803	0.946796	0.830219	0.67286	0.328039	0.12042	0.077674	0.0566033
17	P62979	0.996324	1.02565	1.0075	0.955836	0.867214	0.744024	0.548983	0.377712	0.197516	0.143157
18	P02008	0.996324	0.989223	1.01627	0.972398	0.91272	0.805727	0.663478	0.521663	0.39231	0.25368
19	P62987	0.996324	1.03392	0.979006	0.969407	1.01685	1.06726	0.956531	0.689779	0.341915	0.185403
20	P07437	0.996324	0.832013	0.701945	0.601753	0.477466	0.276707	0.12811	0.0752838	0.055213	0.0409874
21	P13796	0.996324	1.00707	1.02112	0.992848	0.955318	0.886163	0.784795	0.674211	0.568117	0.391746
22	P07195	0.996324	0.996205	1.02829	1.00905	1.00706	0.961473	0.838877	0.643419	0.419148	0.221868
23	P78371	0.996324	0.996481	1.00635	0.962394	0.888097	0.733378	0.355886	0.127106	0.0810294	0.0608006
24	P13639	0.996324	0.995738	1.01464	0.980531	0.936952	0.833856	0.617772	0.274638	0.0937964	0.0675408
25	O43707	0.996324	1.01206	1.04015	1.01341	1.01153	0.963903	0.855219	0.723205	0.20789	0.0850668
26	Q562R1	0.996324	0.945037	0.956517	0.909093	0.658782	0.378603	0.207782	0.159887	0.125053	0.111417
27	P35579	0.996324	1.04557	1.07902	1.06129	0.764249	0.520943	0.178621	0.103231	0.0716536	0.0556771
28	Q14204	0.996324	0.980271	0.956616	0.924427	0.851509	0.441841	0.16127	0.0973165	0.0647815	0.0524543
29	P60174	0.996324	1.00487	1.03114	1.00646	1.01907	0.958706	0.841948	0.663776	0.424399	0.177519
30	P13929	0.996324	1.01001	1.00098	0.967182	0.892316	0.758196	0.621677	0.529149	0.439331	0.364946
31	P49327	0.996324	0.992786	1.00762	0.954052	0.693529	0.263203	0.1414	0.0824248	0.0609838	0.0471529
32	P68371	0.996324	0.925863	0.85586	0.777237	0.699254	0.474092	0.214261	0.0935976	0.0649232	0.0475781
33	P62258	0.996324	1.00747	1.00891	0.976399	0.941028	0.8312	0.68737	0.347849	0.158495	0.0988864
34	Q9BVA1	0.996324	0.923191	0.85256	0.801779	0.697783	0.511152	0.240564	0.0857185	0.0591952	0.0471824
35	Q13885	0.996324	0.92032	0.895319	0.781685	0.652325	0.397302	0.149397	0.0772577	0.0532298	0.037873
36	P14618	0.996324	1.01488	0.997078	0.950791	0.861202	0.737973	0.573759	0.458009	0.237713	0.126663
37	P49368	0.996324	0.997703	1.00567	0.975037	0.945754	0.798398	0.382981	0.134426	0.0791141	0.0598744
38	H3BQK9	0.996324	0.980312	0.895988	0.769868	0.537252	0.28765	0.183972	0.120046	0.0931709	0.0740632
39	P34932	0.996324	1.00959	1.02094	0.993502	0.92303	0.323969	0.151555	0.0785344	0.0576015	0.0444866
40	Q9UPN3	0.996324	0.990493	0.926307	0.813139	0.570091	0.305212	0.196814	0.130543	0.0965713	0.0760805
41	P62937	0.996324	1.00238	1.02938	0.980187	0.798965	0.405148	0.190943	0.114112	0.0813511	0.0668821
42	P69892	0.996324	1.00571	0.998638	0.961363	0.911739	0.850438	0.739352	0.574212	0.397954	0.283062
43	P63104	0.996324	1.01283	1.03188	1.01789	1.02617	0.964346	0.701143	0.243489	0.0995829	0.0640455
44	P17987	0.996324	0.998757	1.00522	0.966631	0.901858	0.744285	0.361866	0.128938	0.0811541	0.0590378
45	Q13509	0.996324	0.961803	0.983352	0.949882	0.854374	0.638608	0.373545	0.16416	0.110274	0.0866533
46	P07737	0.996324	1.00114	1.01862	0.986397	0.909133	0.56657	0.234487	0.129076	0.0850002	0.0666975
47	P69891	0.996324	1.00675	1.02438	0.988088	0.928948	0.854071	0.691492	0.541266	0.400587	0.301602
48	P55072	0.996324	1.00814	1.01826	0.984279	0.954211	0.880792	0.789054	0.671833	0.579553	0.367632
49	O75369	0.996324	1.00027	1.02431	0.988786	0.927259	0.603172	0.20534	0.113027	0.0707732	0.0555921
50	P49321	0.996324	1.01866	1.02168	1.00786	1.00082	0.850633	0.613559	0.40432	0.343935	0.311738
51	P21333	0.996324	0.997259	1.0173	0.966506	0.733529	0.356576	0.195896	0.118449	0.0854675	0.0636296
52	Q14315	0.996324	0.972539	0.983459	0.937207	0.858968	0.668846	0.385412	0.139491	0.0828772	0.0580274
53	O00299	0.996324	1.00437	1.01807	0.988019	0.880687	0.476748	0.151279	0.0866772	0.0541488	0.0418156
54	P09211	0.996324	1.00678	1.02816	1.00054	0.88601	0.487204	0.149466	0.0946614	0.0608993	0.0469244
55	Q92945	0.996324	1.01714	1.02103	0.983554	0.935982	0.835701	0.699593	0.557165	0.45642	0.386653
56	P22234	0.996324	0.991131	1.01096	0.981041	0.935383	0.845936	0.725994	0.61735	0.509543	0.430176
57	P14625	0.996324	0.991134	1.00707	0.960454	0.783236	0.393059	0.193215	0.103241	0.0702965	0.0543232
58	P38646	0.996324	0.998675	1.00864	0.975335	0.916361	0.616556	0.203722	0.10723	0.0662297	0.0513052
59	Q99832	0.996324	1.00277	1.00249	0.971425	0.934663	0.779321	0.366874	0.114027	0.0696294	0.046977
60	P04350	0.996324	0.984281	0.786279	0.706867	0.538475	0.320162	0.135802	0.0657834	0.066354	0.0439058
61	P78527	0.996324	1.00135	1.00751	0.831753	0.288096	0.190631	0.109664	0.0774598	0.0579808	0.0462212
62	P12270	0.996324	1.00833	1.0113	0.975188	0.907779	0.736703	0.499829	0.227296	0.105291	0.0713437
63	P11021	0.996324	1.01381	1.00965	0.964085	0.847773	0.481458	0.22427	0.117797	0.0702018	0.0523993
64	P26038	0.996324	1.00264	1.02816	1.00038	0.960436	0.85568	0.389591	0.141493	0.0899437	0.0663956
65	P27348	0.996324	1.01253	1.02568	1.00557	0.903022	0.48828	0.182558	0.0928081	0.0572451	0.045452
66	P37802	0.996324	0.997635	1.01801	0.975929	0.917305	0.677385	0.360024	0.188982	0.126599	0.0995514
67	Q58FF7	0.996324	1.04364	1.00238	0.949224	0.690148	0.433364	0.280198	0.154584	0.101803	0.0812518
68	P08670	0.996324	1.00184	0.972627	0.926708	0.846728	0.728992	0.527249	0.283994	0.193228	0.167362
69	G3V5Z7	0.996324	1.01954	1.01788	0.992453	0.922845	0.829876	0.690119	0.585718	0.513893	0.482853
70	P68104	0.996324	0.918626	0.741594	0.563588	0.382404	0.24738	0.157153	0.10887	0.081552	0.0678408
71	P34931	0.996324	1.00477	1.00459	0.955732	0.820947	0.391988	0.185361	0.0953799	0.0688006	0.0515342
72	P50991	0.996324	1.00337	0.999936	0.960647	0.906899	0.766915	0.366355	0.126495	0.0831261	0.0532679
73	Q14974	0.996324	1.00599	1.00573	0.963827	0.828931	0.466554	0.203177	0.110083	0.0662231	0.0523991
74	P16949	0.996324	0.996009	1.02066	0.995634	0.987496	0.903213	0.791109	0.674619	0.62546	0.564676
75	P31946	0.996324	1.0026	1.02038	0.994909	0.931498	0.770956	0.329917	0.153865	0.103258	0.0789962
76	P61981	0.996324	0.997318	1.01445	0.998359	1.02874	0.925997	0.649951	0.320328	0.175315	0.0937003
77	P49588	0.996324	1.00472	1.00613	0.917177	0.447674	0.242025	0.129925	0.0758407	0.0572588	0.0444702
78	D6RF62	0.996324	0.94019	0.961407	0.949463	0.885921	0.795388	0.721031	0.56353	0.502577	0.381225
79	P00441	0.996324	1.01126	1.02439	0.992079	0.984003	0.898044	0.776806	0.676704	0.575462	0.477795
80	P09104	0.996324	1.00638	1.01638	1.00019	0.949681	0.865966	0.759991	0.647167	0.578721	0.459213
81	P53396	0.996324	0.99364	0.994682	0.896465	0.544682	0.229071	0.127568	0.0798055	0.0614266	0.047746
82	P68363	0.996324	0.894141	0.761678	0.640222	0.516219	0.306552	0.151803	0.0841347	0.0597479	0.0467309
83	P12814	0.996324	0.989998	1.00599	0.989145	0.969874	0.923566	0.804159	0.607049	0.116364	0.0910818
84	P54819	0.996324	1.01407	1.01583	0.999781	0.973624	0.897259	0.714312	0.373854	0.116151	0.0868065
85	Q86VP6	0.996324	0.989379	1.01104	0.98444	0.951991	0.888604	0.766111	0.507786	0.111904	0.0735348
86	H9KV75	0.996324	1.07923	1.12971	1.19628	1.08804	0.886941	0.721333	0.599848	0.204763	0.144321
87	P23526	0.996324	0.987541	1.02099	0.989057	0.969651	0.892837	0.560353	0.211356	0.103601	0.0665922
88	P55786	0.996324	1.00658	1.01673	0.984086	0.959808	0.880956	0.732888	0.456457	0.149745	0.072196
89	Q71U36	0.996324	0.915592	0.780941	0.651801	0.522426	0.314694	0.158125	0.0908024	0.0623335	0.0503732
90	P48643	0.996324	1.00803	1.01911	0.987293	0.92544	0.764374	0.356933	0.121679	0.0762623	0.0520927
91	P30041	0.996324	0.997976	1.0241	0.997513	0.97778	0.776086	0.371094	0.123371	0.0791766	0.0539301
92	Q04917	0.996324	1.00854	1.01926	0.975568	0.847266	0.561042	0.300361	0.125457	0.0720063	0.0505539
93	P61604	0.996324	0.994722	1.03059	1.00812	1.00426	0.940665	0.81417	0.662032	0.617296	0.476314
94	A8K7Q2	0.996324	0.976052	1.01671	0.99303	0.826798	0.414645	0.179744	0.109675	0.0696071	0.0575718
95	O00410	0.996324	0.99545	1.00006	0.984422	0.960762	0.884657	0.672794	0.248645	0.0914372	0.0648644
96	P22102	0.996324	0.975238	0.910745	0.711953	0.403997	0.212525	0.113343	0.0679041	0.0490049	0.0365266
97	P07814	0.996324	0.964775	0.69954	0.416174	0.230753	0.13817	0.0890592	0.0650924	0.048901	0.0347872
98	E7EVA0	0.996324	1.00321	1.0143	0.990095	0.958783	0.891693	0.759448	0.585159	0.471456	0.392071
99	Q13263	0.996324	0.996424	0.963592	0.841867	0.606086	0.393	0.234158	0.137319	0.0897315	0.0647886
100	Q58FF8	0.996324	1.00831	1.00878	1.02231	0.651197	0.314207	0.159344	0.0880067	0.0598869	0.0469862
101	P46940	0.996324	1.00557	0.997792	0.912437	0.473042	0.211827	0.111342	0.0700119	0.052485	0.0406751
102	P31939	0.996324	0.994495	1.01257	0.925903	0.653882	0.29636	0.134829	0.0754349	0.054852	0.0411822
103	Q06830	0.996324	0.995609	1.01921	0.995146	0.92488	0.694423	0.356759	0.149394	0.0982115	0.0724214
104	P46109	0.996324	0.996347	1.01745	0.989146	0.939007	0.849899	0.681502	0.403745	0.14166	0.0902547
105	F5H5D3	0.996324	0.897181	0.76184	0.644997	0.517524	0.299697	0.15122	0.0845788	0.0626755	0.0496318
106	P13667	0.996324	0.997039	1.02318	0.984852	0.861861	0.468984	0.199438	0.0962585	0.0642728	0.0487855
107	P23381	0.996324	1.00372	1.0229	0.99953	1.02335	0.950812	0.826903	0.678537	0.605212	0.488925
108	P30101	0.996324	0.979415	0.919175	0.749305	0.41041	0.21985	0.116363	0.069606	0.0507256	0.037256
109	P35580	0.996324	1.04442	1.09493	1.07662	0.765694	0.35735	0.273492	0.114859	0.0753457	0.0580987
110	P00491	0.996324	1.01541	1.01934	0.993156	0.959899	0.89899	0.800493	0.708623	0.593241	0.544738
111	P42704	0.996324	0.895031	0.471339	0.277577	0.165636	0.100915	0.0671175	0.0491747	0.0383513	0.030199
112	P37837	0.996324	1.00235	1.01265	0.977382	0.817985	0.459943	0.296433	0.217039	0.176114	0.137645
113	Q12931	0.996324	0.996534	1.01557	0.969138	0.879782	0.531115	0.180276	0.108977	0.0667538	0.0535776
114	P07355	0.996324	1.01348	1.03197	1.00037	0.95641	0.724051	0.249297	0.110741	0.0710254	0.0560067
115	P26640	0.996324	0.984507	0.900968	0.620153	0.325737	0.208981	0.120107	0.0792966	0.0609063	0.0491231
116	Q16658	0.996324	1.00111	1.03044	0.987533	0.941084	0.797168	0.54638	0.248214	0.116495	0.0781051
117	Q01082	0.996324	1.00997	0.923071	0.845819	0.786115	0.644117	0.350701	0.145666	0.0990841	0.0763036
118	P55060	0.996324	0.986721	1.0047	0.968915	0.878512	0.476882	0.143132	0.0926905	0.0613046	0.0478558
119	O43852	0.996324	0.981608	0.967976	0.894435	0.889764	0.804971	0.700551	0.616725	0.502047	0.487404
120	P06454	0.996324	0.99898	1.00392	1.00183	1.02469	0.939947	0.810989	0.724109	0.703697	0.657563
121	Q7Z6Z7	0.996324	0.983047	0.989324	0.941657	0.819494	0.49648	0.230799	0.11548	0.0757575	0.0581324
122	Q01518	0.996324	0.993513	1.01559	0.995687	0.975621	0.820607	0.228746	0.122543	0.0727569	0.060558
123	Q5T4S7	0.996324	0.967393	0.879277	0.735567	0.458397	0.225538	0.124831	0.0815585	0.0603068	0.0466301
124	P18669	0.996324	0.996732	1.02418	0.989131	0.984057	0.900916	0.754965	0.527182	0.150064	0.0797479
125	Q13813	0.996324	1.01619	1.02331	1.01095	0.988101	0.823303	0.505361	0.268048	0.122727	0.087482
126	Q13428	0.996324	0.97942	0.992189	1.01979	0.908732	0.779924	0.539211	0.344908	0.321855	0.242429
127	P09972	0.996324	1.01591	1.02127	1.00424	0.951703	0.873723	0.734309	0.503284	0.240623	0.0983629
128	Q58FG1	0.996324	0.997484	0.994029	0.966079	0.657511	0.355073	0.179107	0.0953209	0.0655557	0.057169
129	P22314	0.996324	1.00268	0.954218	0.650084	0.31814	0.196664	0.113524	0.0779791	0.0549651	0.0399787
130	P60842	0.996324	0.974254	0.86649	0.688409	0.383338	0.205981	0.116523	0.0724091	0.0535612	0.0425866
131	Q01105	0.996324	0.997103	1.01095	0.96873	1.0518	1.01751	0.949135	0.841547	0.637494	0.350099
132	O14980	0.996324	0.986983	0.998125	0.956333	0.750194	0.261854	0.146248	0.0876399	0.0640677	0.0524011
133	P06744	0.996324	0.994207	1.02366	0.999998	0.990148	0.784727	0.395387	0.137185	0.0681084	0.0445937
134	P40227	0.996324	1.00257	0.997098	0.97997	0.927728	0.784315	0.374371	0.128878	0.0728955	0.0511642
135	P34897	0.996324	1.00395	1.00907	0.954922	0.925487	0.81842	0.648917	0.42656	0.188102	0.0881318
136	P52209	0.996324	1.00002	1.02844	1.00318	0.953105	0.702237	0.194636	0.122081	0.0757118	0.0591239
137	E9PHY5	0.996324	1.0006	1.00446	0.962403	0.873915	0.695852	0.564857	0.467863	0.438215	0.396755
138	P12277	0.996324	0.998576	0.942925	0.700332	0.32273	0.207002	0.11981	0.0791586	0.0576241	0.0452204
139	Q32Q12	0.996324	0.984981	1.01901	0.983628	0.99267	0.942162	0.820523	0.688668	0.497189	0.188252
140	P68366	0.996324	0.871125	0.765046	0.658955	0.508013	0.31967	0.148037	0.0748848	0.047289	0.0315375
141	Q02790	0.996324	1.00192	1.01163	0.943883	0.629568	0.327635	0.178996	0.103808	0.0700047	0.0553715
142	O43491	0.996324	1.00098	1.00074	0.955886	0.856533	0.669594	0.547509	0.457494	0.419204	0.39152
143	P52272	0.996324	0.963122	0.794519	0.65201	0.481081	0.353754	0.250762	0.197213	0.155783	0.133424
144	P46013	0.996324	1.00537	0.982367	0.93104	0.884954	0.773286	0.648638	0.544497	0.465635	0.423879
145	O95373	0.996324	0.990264	1.012	0.989553	0.938109	0.789166	0.321733	0.120446	0.0743734	0.0512067
146	Q14980	0.996324	0.924674	0.840313	0.789176	0.691323	0.485414	0.255788	0.142383	0.105016	0.0869212
147	Q16531	0.996324	0.989241	0.996301	0.966382	0.895201	0.847614	0.728398	0.575113	0.256502	0.0886961
148	E7ETY2	0.996324	1.05372	0.94307	0.904213	0.767996	0.509424	0.399778	0.266922	0.236552	0.176709
149	Q8NFC6	0.996324	0.983744	0.961745	0.948118	0.988622	0.920846	0.818692	0.570061	0.451691	0.383361
150	B5MDF5	0.996324	0.995044	1.00252	0.989705	0.971026	0.880571	0.758417	0.624015	0.504642	0.32268
151	O60506	0.996324	0.996346	0.950735	0.842746	0.49564	0.240876	0.135617	0.0841484	0.060843	0.045699
152	P51858	0.996324	1.01743	1.02167	0.99795	0.995038	0.884329	0.730308	0.60158	0.535187	0.495688
153	Q15181	0.996324	1.00394	1.03667	1.00116	1.01287	0.917201	0.765398	0.532981	0.263139	0.118364
154	P30153	0.996324	1.00505	1.01417	0.97654	0.906324	0.702394	0.272449	0.120346	0.0748904	0.0556564
155	K7EKE6	0.996324	0.993566	0.920734	0.7586	0.587014	0.373929	0.172196	0.0580885	0.0469275	0.0325671
156	Q15149	0.996324	0.993162	0.968109	0.908922	0.746597	0.444094	0.229843	0.150365	0.11429	0.0969818
157	P29692	0.996324	0.966243	1.00368	0.837139	0.604028	0.327651	0.196791	0.121019	0.090948	0.0843339
158	P33176	0.996324	1.0023	0.986161	0.934266	0.718292	0.273222	0.136045	0.0795066	0.0583212	0.0465051
159	P67809	0.996324	1.02177	1.03622	1.0003	1.04291	0.945138	0.772469	0.359941	0.189896	0.150414
160	P61978	0.996324	0.978632	0.864009	0.64728	0.353799	0.216118	0.135069	0.0963892	0.0747227	0.0645107
161	P31947	0.996324	1.00215	1.02186	0.910792	0.881339	0.792376	0.604043	0.270756	0.0976793	0.0717987
162	Q12888	0.996324	1.00621	0.976237	0.876149	0.684711	0.498868	0.340742	0.23733	0.187426	0.160904
163	P41252	0.996324	0.96055	0.756185	0.494168	0.298687	0.150081	0.0847538	0.0646323	0.0504561	0.0366881
164	P35237	0.996324	1.01874	1.02592	1.00375	0.979652	0.897913	0.712396	0.341087	0.0988476	0.0691952
165	P15531	0.996324	0.989552	1.01826	0.978171	0.99487	0.940116	0.823998	0.696922	0.490207	0.182605
166	Q15075	0.996324	1.01433	1.00581	0.980013	0.972566	0.896988	0.796037	0.698313	0.620904	0.581008
167	P41250	0.996324	1.00119	1.01098	0.979732	0.956077	0.885533	0.764729	0.637656	0.450749	0.144687
168	P49411	0.996324	0.937812	0.790015	0.551486	0.319846	0.164673	0.0825858	0.0536602	0.0381058	0.0299814
169	O60664	0.996324	0.986163	1.00368	0.965482	0.923962	0.842099	0.697659	0.518418	0.385383	0.30441
170	P25786	0.996324	1.00829	0.993701	0.964366	0.938658	0.806098	0.675847	0.555248	0.531509	0.452483
171	Q96KP4	0.996324	1.00853	1.02581	0.981914	0.980328	0.902837	0.815483	0.680514	0.547834	0.429195
172	Q8NC51	0.996324	0.979211	0.986867	1.03708	0.992107	0.929183	0.827864	0.790152	0.562759	0.519634
173	A2A274	0.996324	0.991687	0.995087	0.940694	0.855106	0.386666	0.155864	0.0930008	0.0656948	0.0541424
174	P13804	0.996324	0.96485	0.913323	0.858594	0.799819	0.628046	0.37971	0.144504	0.0648302	0.0377585
175	Q15084	0.996324	0.987839	1.02412	0.98828	0.904537	0.657981	0.273142	0.11701	0.0732029	0.0523246
176	Q9BUF5	0.996324	0.975023	0.841721	0.715533	0.478638	0.269254	0.155101	0.0818837	0.0518843	0.0390501
177	P52597	0.996324	0.977244	0.94814	0.831921	0.538962	0.285502	0.173208	0.116056	0.0934127	0.0682189
178	H9KV28	0.996324	0.987322	0.98571	0.909731	0.525816	0.301332	0.164005	0.0949349	0.071485	0.0565022
179	E9PRY8	0.996324	1.03148	0.982738	0.860173	0.628457	0.333602	0.204835	0.140735	0.111293	0.105199
180	O43143	0.996324	1.01258	1.01028	0.972602	0.830081	0.595155	0.33848	0.142087	0.0877256	0.0674442
181	P62195	0.996324	0.998879	0.950296	0.830053	0.597023	0.320436	0.163713	0.0862492	0.0582296	0.0458903
182	O00231	0.996324	0.987709	0.961516	0.831644	0.57997	0.290035	0.138297	0.0740135	0.0529998	0.0411861
183	F5H2F4	0.996324	0.992851	0.846227	0.409089	0.208782	0.12134	0.0719151	0.0392138	0.0269425	0.019559
184	P02100	0.996324	0.987639	0.993355	0.961093	0.93594	0.846138	0.728122	0.569464	0.408882	0.238717
185	Q9NSI8	0.996324	0.99362	0.96916	0.873648	0.698851	0.401404	0.240383	0.14629	0.105326	0.0886072
186	P39687	0.996324	0.983064	1.02366	0.992373	0.978721	0.921022	0.787348	0.632165	0.535308	0.450882
187	B7Z9C2	0.996324	1.03291	1.02005	0.985221	0.898419	0.740956	0.396121	0.154564	0.0777921	0.0599506
188	Q04637	0.996324	0.993293	0.822979	0.550992	0.429101	0.258663	0.183051	0.133645	0.113928	0.077103
189	P06753	0.996324	1.04524	1.08142	1.04836	1.0154	0.941054	0.864363	0.771285	0.671968	0.645275
190	O43242	0.996324	0.994184	0.957069	0.842445	0.600604	0.305831	0.166103	0.0939314	0.0677424	0.0520692
191	P26639	0.996324	1.00001	1.00953	0.962065	0.817058	0.512738	0.214704	0.104153	0.0651665	0.0498655
192	P09622	0.996324	0.989285	0.950385	0.899838	0.874758	0.808245	0.728474	0.587897	0.484809	0.41787
193	Q92598	0.996324	0.987052	1.00937	0.956442	0.666192	0.318688	0.179879	0.106672	0.0787685	0.0656373
194	P28066	0.996324	0.993099	0.991312	0.92793	0.85963	0.739647	0.60816	0.503831	0.434469	0.400595
195	P07237	0.996324	1.00124	1.01477	0.989796	0.98002	0.904576	0.788201	0.520791	0.197502	0.114805
196	Q99497	0.996324	0.989982	1.01238	0.974645	0.945748	0.860459	0.720519	0.517532	0.273811	0.184237
197	P23528	0.996324	1.01591	1.03026	1.01695	1.02049	0.923657	0.653111	0.305825	0.14471	0.0942388
198	P15311	0.996324	0.992899	1.00946	0.976255	0.926908	0.798116	0.39492	0.164191	0.108225	0.0796947
199	P25205	0.996324	0.967977	0.925425	0.819055	0.595234	0.318865	0.175953	0.105386	0.0755993	0.0556563
200	P17066	0.996324	1.0021	1.02559	0.956578	0.78863	0.410406	0.208071	0.129677	0.0967754	0.0801555
201	Q9Y266	0.996324	1.008	1.0132	0.982815	0.902037	0.600807	0.207732	0.103141	0.0663036	0.0483463
202	P35998	0.996324	1.01127	0.964709	0.830084	0.544931	0.310238	0.152323	0.0888458	0.0595579	0.0459347
203	P00505	0.996324	0.999236	1.00384	0.967924	0.932652	0.86201	0.752808	0.648905	0.570647	0.485007
204	Q32MZ4	0.996324	1.01334	1.00447	0.945367	0.959714	0.930866	0.83396	0.738132	0.682686	0.637684
205	Q00610	0.996324	1.01252	1.00343	0.957484	0.531528	0.261771	0.149951	0.0982601	0.0715084	0.0559825
206	Q15365	0.996324	1.00807	0.986765	0.933508	0.783742	0.563784	0.363402	0.228868	0.158063	0.113413
207	Q9Y230	0.996324	0.971341	0.925837	0.829653	0.75006	0.620341	0.462608	0.22702	0.0729762	0.0497431
208	P17174	0.996324	0.990015	1.00412	0.982576	0.945632	0.862627	0.761849	0.655212	0.586098	0.51594
209	P47756	0.996324	1.01252	1.01319	0.987702	0.936412	0.838956	0.652012	0.39089	0.18858	0.0903108
210	P54578	0.996324	1.01499	1.01098	0.951152	0.731237	0.268711	0.129949	0.0726802	0.05061	0.0377319
211	Q14103	0.996324	0.964437	1.01549	0.957861	0.911425	0.746769	0.52766	0.281138	0.174738	0.128143
212	Q13200	0.996324	0.996374	0.965512	0.8139	0.555813	0.333449	0.168431	0.0962173	0.0681704	0.0519903
213	Q9C0C2	0.996324	1.01393	0.996419	0.956286	0.942496	0.878232	0.768325	0.644358	0.548031	0.490426
214	Q08378	0.996324	0.994005	0.97604	0.928165	0.855822	0.695213	0.375802	0.160083	0.100093	0.0742685
215	Q86UP2	0.996324	1.00045	1.01166	0.981311	0.92848	0.820616	0.670007	0.4843	0.370514	0.30524
216	Q96AE4	0.996324	1.05724	1.02289	1.00255	0.854004	0.777797	0.659182	0.533918	0.462255	0.415524
217	Q9BXJ9	0.996324	0.999024	1.0056	0.935869	0.788592	0.365236	0.150683	0.0916028	0.0622021	0.0496592
218	E7EW20	0.996324	0.997987	1.0241	1.01601	0.781612	0.398383	0.201664	0.0859574	0.060699	0.0481838
219	Q9UHD9	0.996324	0.97977	0.993836	0.962294	0.961001	0.973567	0.818106	0.694468	0.625122	0.531609
220	P49792	0.996324	0.955471	0.881978	0.74157	0.491287	0.325994	0.205136	0.125222	0.0871789	0.0667419
221	O43175	0.996324	1.00357	0.992601	0.925872	0.757282	0.532811	0.24215	0.0963588	0.0676988	0.0517348
222	G8JLB6	0.996324	0.941216	0.798123	0.559305	0.283084	0.164731	0.0910859	0.0655443	0.0499713	0.0404896
223	P33991	0.996324	1.0021	0.969278	0.83998	0.458032	0.220525	0.128131	0.0790356	0.0605235	0.048207
224	Q9P2J5	0.996324	0.990595	0.76409	0.446822	0.241247	0.134202	0.0836992	0.0604181	0.0498157	0.0364017
225	P49736	0.996324	1.0029	0.982614	0.883257	0.559338	0.256188	0.14346	0.0943943	0.0688144	0.0571964
226	P28074	0.996324	0.997882	1.01414	0.967745	0.948193	0.868771	0.759994	0.643491	0.601036	0.5515
227	Q92688	0.996324	0.978323	1.01782	1.00035	0.94555	0.841871	0.531049	0.192163	0.0879258	0.0565863
228	Q9UM54	0.996324	0.930639	1.03125	0.947351	0.806792	0.44514	0.231881	0.10966	0.0618223	0.0412439
229	Q99460	0.996324	1.01672	0.967171	0.850396	0.597382	0.3102	0.158147	0.0890649	0.0615814	0.0465115
230	P27708	0.996324	0.903517	0.714817	0.535207	0.358048	0.203682	0.124088	0.0796673	0.062122	0.0480491
231	O43592	0.996324	1.00117	1.00885	0.966048	0.806843	0.411275	0.15588	0.0946287	0.0652855	0.0511294
232	Q06210	0.996324	0.974268	0.884817	0.568975	0.240484	0.151352	0.0907551	0.0638002	0.0476756	0.0373098
233	J3KN67	0.996324	1.1124	1.06504	1.11579	1.03831	0.991319	0.833185	0.794693	0.781701	0.712718
234	O75533	0.996324	1.00947	0.982385	0.899892	0.708038	0.396411	0.196845	0.145592	0.109546	0.0956755
235	P24534	0.996324	0.997359	1.00583	0.893657	0.721905	0.398228	0.23812	0.147525	0.152556	0.149782
236	P32119	0.996324	0.999539	1.03742	0.998645	0.951148	0.805936	0.491143	0.17471	0.101549	0.0705746
237	P49915	0.996324	0.998198	1.02391	0.97852	0.798824	0.350359	0.140752	0.0795504	0.0529346	0.0419647
238	P08397	0.996324	0.969547	0.97426	0.935515	0.909288	0.84356	0.731414	0.623353	0.553118	0.493176
239	O60763	0.996324	0.992336	1.00897	0.957896	0.852976	0.406846	0.164027	0.0852528	0.0577432	0.0451373
240	Q9Y376	0.996324	1.00212	1.01694	0.993478	0.985213	0.900009	0.764389	0.45089	0.101909	0.0712007
241	J3KN16	0.996324	0.998081	0.951707	0.790002	0.410224	0.23467	0.131649	0.0837819	0.059963	0.045216
242	P05455	0.996324	1.01731	0.996751	0.930831	0.693753	0.332095	0.141115	0.0824506	0.0614309	0.0469064
243	E7EX17	0.996324	1.0071	1.03081	1.02144	1.08071	1.05852	1.00603	0.878732	0.781585	0.699031
244	Q9UBT2	0.996324	1.00919	1.00365	0.980136	0.860345	0.440596	0.206778	0.0999777	0.0677319	0.0507707
245	P48147	0.996324	0.965978	1.00477	0.925744	0.517802	0.239155	0.120501	0.069666	0.05079	0.0407563
246	Q8WUM4	0.996324	0.981716	0.991533	0.914343	0.337172	0.193394	0.101887	0.067332	0.053342	0.040615
247	Q9UMX0	0.996324	1.0651	0.995772	1.01253	0.86966	0.745203	0.560537	0.455096	0.382845	0.365996
248	P46821	0.996324	0.996136	0.989484	0.933228	0.906427	0.816603	0.61858	0.358977	0.272203	0.236401
249	P54577	0.996324	0.940982	0.637364	0.367869	0.22982	0.139016	0.0770231	0.0470907	0.0372344	0.0293367
250	P55884	0.996324	0.997983	0.952425	0.799386	0.487688	0.290236	0.14957	0.0847141	0.060237	0.0491079
251	E9PEB5	0.996324	1.07498	1.01531	0.988358	0.850309	0.788461	0.682771	0.54335	0.500992	0.382795
252	Q9Y520	0.996324	1.00689	1.02829	0.989692	0.982572	0.868863	0.755333	0.599581	0.497169	0.450759
253	O75874	0.996324	1.01721	1.00847	0.986704	0.952882	0.852562	0.553261	0.159126	0.0816004	0.0534816
254	P11940	0.996324	0.982919	0.865565	0.773108	0.662722	0.404072	0.152235	0.102769	0.0750632	0.0578359
255	P18754	0.996324	0.974201	0.624723	0.264895	0.172896	0.1084	0.073199	0.0568342	0.0440839	0.0356958
256	P30613	0.996324	0.998561	1.02598	0.987207	0.928935	0.86278	0.727625	0.547963	0.198465	0.0897495
257	P04083	0.996324	1.00535	1.024	0.963801	0.611792	0.213839	0.127688	0.0785613	0.0585535	0.0455238
258	P35658	0.996324	0.922041	0.823953	0.692966	0.506452	0.314482	0.20228	0.139494	0.112993	0.0961262
259	P25789	0.996324	1.00094	0.99627	0.950014	0.92795	0.840815	0.743223	0.616228	0.579643	0.495294
260	P62191	0.996324	0.989073	0.949841	0.783162	0.529361	0.307868	0.153635	0.0826718	0.0600346	0.0443931
261	P50502	0.996324	1.009	1.0043	0.983641	0.915341	0.54543	0.205942	0.112654	0.0723971	0.0634754
262	Q93008	0.996324	0.995258	0.966593	0.845779	0.462057	0.233893	0.129815	0.084841	0.0630918	0.0504547
263	Q14152	0.996324	1.02166	1.00569	0.749587	0.390407	0.288097	0.177662	0.131907	0.09771	0.0811986
264	P07954	0.996324	0.991635	1.00936	0.962434	0.69144	0.252915	0.141148	0.0818858	0.0583451	0.0466823
265	P33993	0.996324	0.991859	0.942886	0.800171	0.45418	0.235265	0.134125	0.0869238	0.0666598	0.0527237
266	P48637	0.996324	1.00655	1.01583	0.997274	0.948247	0.883709	0.757864	0.571742	0.263379	0.0818744
267	P04040	0.996324	0.996071	1.00753	0.969128	0.926555	0.859579	0.752745	0.636156	0.561777	0.429806
268	Q9Y265	0.996324	0.979895	0.933234	0.835132	0.767571	0.633844	0.469427	0.223537	0.0718751	0.0483286
269	Q1KMD3	0.996324	0.984032	0.863356	0.67103	0.340533	0.182598	0.0967328	0.0647821	0.0507307	0.0388966
270	P62495	0.996324	0.998802	0.993733	0.931077	0.615221	0.229293	0.119082	0.0658533	0.0471742	0.0340954
271	P20073	0.996324	1.00302	1.00866	0.960691	0.794164	0.345858	0.157993	0.109096	0.0789497	0.0643672
272	Q13085	0.996324	0.982293	0.82421	0.538173	0.304563	0.190563	0.123	0.0801531	0.057617	0.0438214
273	P48735	0.996324	0.986218	0.944711	0.793344	0.379712	0.183953	0.0936012	0.0568438	0.0482745	0.0346935
274	Q9H4A4	0.996324	0.989745	1.00207	0.982579	0.898802	0.558466	0.204053	0.123661	0.0778475	0.0636103
275	P11171	0.996324	1.00209	1.01464	0.958289	0.829109	0.619593	0.507394	0.423358	0.357823	0.331302
276	Q15029	0.996324	0.988089	0.959188	0.876242	0.807005	0.80748	0.644126	0.411681	0.13536	0.0728444
277	P07384	0.996324	0.988819	0.981316	0.928685	0.850949	0.717415	0.510968	0.328598	0.223444	0.154915
278	A6NEM2	0.996324	0.962128	0.918603	0.827718	0.707029	0.499933	0.322199	0.20091	0.133292	0.106956
279	P09651	0.996324	0.967566	0.888037	0.684243	0.35507	0.190889	0.102735	0.0721992	0.0560312	0.0437024
280	P05783	0.996324	0.967217	0.951305	0.906295	0.789874	0.600745	0.342641	0.148665	0.0900784	0.0676247
281	Q9NRR5	0.996324	1.0183	0.998339	0.967362	0.9208	0.807717	0.651997	0.563859	0.47753	0.447408
282	Q14566	0.996324	0.992606	0.969709	0.857925	0.485507	0.220417	0.122281	0.0740735	0.0578848	0.0434483
283	P08243	0.996324	0.975914	0.944649	0.820836	0.495322	0.215348	0.115927	0.0726963	0.0562355	0.0440819
284	P25788	0.996324	0.98237	1.01299	0.978223	0.895944	0.800309	0.682531	0.568148	0.484678	0.448108
285	O43776	0.996324	1.00496	1.01542	0.99387	0.720021	0.239167	0.143145	0.0854327	0.0645018	0.0482805
286	P33992	0.996324	0.994039	0.979671	0.879065	0.595853	0.290835	0.156056	0.102114	0.0746731	0.0593018
287	Q58FF6	0.996324	1.03464	1.02047	0.969659	0.58401	0.301786	0.188568	0.115055	0.0641348	0.0487818
288	P56192	0.996324	0.988488	0.718869	0.42301	0.228177	0.132627	0.0838669	0.0598862	0.0463506	0.0359018
289	Q14157	0.996324	0.979468	0.989515	0.945488	0.91063	0.82869	0.731449	0.654778	0.583515	0.497383
290	P43487	0.996324	1.01206	1.01934	0.971109	0.955288	0.797144	0.670733	0.547706	0.468503	0.432022
291	Q8WWM7	0.996324	0.981926	0.97285	0.902183	0.771563	0.549093	0.346134	0.237304	0.186078	0.168617
292	O14497	0.996324	0.984374	0.834937	0.619089	0.462188	0.346038	0.241574	0.177923	0.140504	0.126566
293	P50454	0.996324	0.971552	0.995776	0.947097	0.88158	0.628961	0.250429	0.113688	0.0698162	0.054805
294	Q00839	0.996324	0.835532	0.562544	0.417405	0.229983	0.146257	0.0829214	0.0564102	0.0514156	0.0399745
295	P30044	0.996324	1.00481	1.03705	1.0003	1.00778	0.962154	0.816509	0.591094	0.299612	0.128963
296	O00151	0.996324	1.0117	1.02238	1.00105	0.954604	0.890363	0.764944	0.655624	0.552092	0.439905
297	Q5JSH3	0.996324	1.00532	1.00956	0.994816	0.982341	0.856342	0.567163	0.232709	0.149014	0.111837
298	Q13177	0.996324	0.991769	1.00964	0.97747	0.972869	0.86333	0.610919	0.255297	0.104799	0.0752193
299	P19338	0.996324	1.00468	0.986826	0.908332	0.640158	0.341873	0.198475	0.128985	0.0973052	0.0855273
300	P33316	0.996324	1.00342	1.00539	0.964312	0.855577	0.588815	0.348395	0.21704	0.159564	0.153111
301	O95861	0.996324	1.00844	1.05734	1.00746	0.979222	0.904139	0.79994	0.711372	0.567466	0.404899
302	P84077	0.996324	0.970786	0.994113	1.02656	0.958682	0.876449	0.596122	0.373742	0.237434	0.121137
303	Q14008	0.996324	0.971694	0.795561	0.546168	0.333007	0.206023	0.121209	0.0831029	0.065069	0.0541992
304	Q9ULW0	0.996324	1.02013	0.993498	0.944743	0.904121	0.814781	0.728305	0.644871	0.529874	0.525951
305	Q96G03	0.996324	1.01932	1.02187	1.00837	1.01415	0.934381	0.846545	0.712918	0.581102	0.409125
306	P31150	0.996324	1.02937	1.00794	0.981715	0.924675	0.734344	0.36334	0.1429	0.0860614	0.068463
307	P49589	0.996324	0.994879	1.01791	0.959905	0.853475	0.577578	0.219631	0.119966	0.0754418	0.0621048
308	Q14C86	0.996324	0.974441	0.888884	0.710974	0.47249	0.29254	0.161583	0.100551	0.0763942	0.0631825
309	Q9NYU2	0.996324	0.994854	0.9955	0.965206	0.871375	0.461327	0.174602	0.103726	0.0656704	0.0517319
310	P12956	0.996324	0.983194	0.821325	0.568749	0.335194	0.192721	0.109441	0.0644069	0.050928	0.0339891
311	Q9NR45	0.996324	1.00986	1.03214	1.01311	1.01083	0.974175	0.806391	0.522623	0.247577	0.114713
312	P17858	0.996324	0.905238	0.86735	0.813128	0.766662	0.639954	0.402752	0.14471	0.0773018	0.0522469
313	Q14240	0.996324	1.0029	1.02866	0.957791	0.883116	0.681148	0.375577	0.165058	0.102413	0.0755974
314	P99999	0.996324	1.00247	1.02416	1.00852	1.05502	0.99156	0.878598	0.789883	0.740078	0.655971
315	Q99729	0.996324	0.950332	1.0234	0.970467	0.910762	0.77243	0.576817	0.351621	0.20434	0.180145
316	Q14697	0.996324	0.984164	0.977808	0.868716	0.532979	0.296438	0.160974	0.0902514	0.0625267	0.0447974
317	I3L504	0.996324	0.984879	0.934065	0.796163	0.540004	0.319623	0.187555	0.115908	0.0830515	0.0661754
318	Q06203	0.996324	1.00281	1.01643	0.976473	0.937474	0.851651	0.744335	0.61175	0.518979	0.412037
319	P40939	0.996324	0.934074	0.867944	0.757504	0.566098	0.274721	0.127707	0.0624336	0.0452235	0.0343356
320	P17980	0.996324	0.985637	0.86619	0.727386	0.518592	0.301719	0.148328	0.0801804	0.0555262	0.0405128
321	P12268	0.996324	0.566753	0.325413	0.229234	0.153944	0.0901534	0.0553399	0.0410353	0.0352945	0.0252634
322	P45974	0.996324	1.00045	1.0037	0.964631	0.827004	0.618027	0.319653	0.118394	0.0765468	0.052946
323	Q9Y5L0	0.996324	0.984657	0.99353	0.950823	0.853099	0.565047	0.218632	0.123144	0.0750572	0.062222
324	Q9NUQ9	0.996324	0.985618	1.01553	0.982219	0.991231	0.901239	0.727837	0.239917	0.0855984	0.0563079
325	Q13618	0.996324	0.995509	1.01569	0.981327	0.918496	0.679995	0.241481	0.108922	0.0765167	0.0532706
326	Q9UPU5	0.996324	0.983309	0.96237	0.853535	0.594952	0.372024	0.180079	0.103079	0.0710372	0.0574626
327	P62333	0.996324	0.962477	0.870519	0.709892	0.484047	0.288817	0.152368	0.0917562	0.0644131	0.0492896
328	Q14247	0.996324	0.984641	1.01574	0.9861	0.987764	0.931011	0.845	0.728155	0.648208	0.522807
329	A0AVT1	0.996324	0.96854	0.769015	0.479145	0.311656	0.197804	0.107919	0.0704968	0.0554322	0.0444679
330	Q9Y6A5	0.996324	0.995458	1.01378	0.969677	0.932196	0.850686	0.726303	0.621949	0.542123	0.498843
331	P61158	0.996324	0.99604	1.01058	0.983244	0.917019	0.78379	0.561886	0.361248	0.163504	0.0802487
332	P23193	0.996324	1.00179	0.986498	0.935453	0.796943	0.529057	0.311096	0.191212	0.143053	0.125305
333	Q15366	0.996324	1.01556	0.931968	0.808321	0.589185	0.387251	0.215138	0.0971682	0.0609131	0.047696
334	P31350	0.996324	0.999828	1.00089	0.961843	0.899328	0.778039	0.615308	0.490251	0.406425	0.330188
335	O00267	0.996324	0.986242	0.984689	0.867141	0.571814	0.295231	0.176558	0.12411	0.0894106	0.0771803
336	O14737	0.996324	1.03129	1.00702	0.981042	0.964255	0.801947	0.532154	0.432564	0.609162	0.581135
337	Q9Y4L1	0.996324	0.960023	0.764741	0.526401	0.352693	0.231658	0.123344	0.0728207	0.0570208	0.0435246
338	Q01813	0.996324	0.912315	0.864785	0.809865	0.756538	0.615213	0.394358	0.183313	0.0902013	0.0583381
339	O15355	0.996324	1.0063	1.01385	0.985837	0.936781	0.47431	0.183445	0.0994165	0.0655023	0.052999
340	Q63HN8	0.996324	0.979712	0.82613	0.546883	0.306264	0.207686	0.136762	0.0964124	0.0740148	0.059334
341	P46777	0.996324	1.02468	1.01947	0.970322	0.923113	0.878285	0.83311	0.802627	0.262788	0.116538
342	Q6JBY9	0.996324	0.992757	1.01323	0.989484	0.994057	0.938766	0.849797	0.736353	0.639422	0.582498
343	Q9UI15	0.996324	1.03335	1.03801	1.07355	0.852926	0.683709	0.368848	0.219739	0.155563	0.160876
344	O75083	0.996324	0.970904	1.00169	0.94238	0.727407	0.365693	0.142812	0.0845559	0.0570334	0.0457592
345	P24752	0.996324	0.982166	0.999567	0.948723	0.770198	0.274291	0.142849	0.0849391	0.0633291	0.0494722
346	Q9H6Z4	0.996324	1.01928	1.01255	0.984565	0.973349	0.914181	0.825055	0.691803	0.548344	0.368872
347	P05091	0.996324	1.01132	1.0138	0.985174	0.859809	0.416178	0.16086	0.0774794	0.0516667	0.0415532
348	A6NF51	0.996324	1.02136	1.04639	0.990183	0.985058	0.885592	0.795978	0.741742	0.591509	0.421843
349	O00429	0.996324	0.998361	0.959513	0.811145	0.40375	0.206475	0.101626	0.0663384	0.0595848	0.0477984
350	P09429	0.996324	0.981232	1.01008	0.943995	0.818272	0.57499	0.372947	0.280614	0.256269	0.257341
351	P00367	0.996324	1.02681	0.994075	0.972023	0.918628	0.804271	0.55674	0.170783	0.113896	0.0865946
352	Q9UNM6	0.996324	0.989699	0.963344	0.850904	0.588066	0.321546	0.163486	0.0893408	0.0652739	0.0500147
353	Q9Y4E8	0.996324	0.990804	0.977289	0.867371	0.471345	0.233171	0.129428	0.0894464	0.0700864	0.0593682
354	Q9BZZ5	0.996324	0.981655	0.996944	0.949207	0.875864	0.595825	0.176676	0.0991216	0.0598891	0.0432279
355	O94788	0.996324	1.02251	1.02457	1.00005	0.954347	0.869449	0.753247	0.601018	0.486819	0.293369
356	O75116	0.996324	1.00021	0.998313	0.93691	0.470673	0.24605	0.130893	0.0801513	0.0652009	0.0504488
357	B4DY08	0.996324	0.859001	0.641892	0.387594	0.281192	0.118544	0.0622614	0.0447022	0.049277	0.0402614
358	P78417	0.996324	1.0174	1.02864	1.00068	0.889318	0.649574	0.279974	0.135671	0.0818227	0.066203
359	P43490	0.996324	0.976876	1.01707	0.996359	0.995992	0.855845	0.601597	0.224453	0.0990056	0.0695969
360	P07910	0.996324	0.955425	0.650677	0.39637	0.22622	0.143562	0.0948448	0.0712218	0.0673445	0.0522301
361	Q93009	0.996324	0.970812	0.842955	0.511977	0.281506	0.16683	0.10218	0.0686277	0.0496668	0.0399762
362	O43390	0.996324	0.968074	0.809828	0.554647	0.283163	0.145262	0.0896686	0.0654796	0.0553216	0.0474466
363	P62820	0.996324	1.01569	1.01914	0.971702	0.946532	0.839498	0.541639	0.174101	0.0861245	0.0551694
364	P46060	0.996324	1.00561	0.974112	0.887506	0.629815	0.30487	0.150326	0.0902582	0.064667	0.0510532
365	Q13310	0.996324	0.934103	0.808738	0.684158	0.502745	0.268341	0.165111	0.105921	0.0796112	0.0679402
366	Q14847	0.996324	1.01677	1.0081	0.99676	0.949076	0.886798	0.794096	0.704788	0.612314	0.570987
367	P23921	0.996324	0.964412	0.953968	0.843245	0.627634	0.362789	0.185468	0.113182	0.0794468	0.0615768
368	P53621	0.996324	1.00063	0.96268	0.866684	0.606363	0.265374	0.140902	0.0877268	0.0653196	0.0515881
369	Q5VZU9	0.996324	0.995349	0.980331	0.875559	0.678306	0.45341	0.278452	0.117547	0.0730403	0.0535199
370	Q9BQ52	0.996324	1.00966	1.01611	0.988574	0.940052	0.846175	0.709193	0.576778	0.471195	0.312324
371	Q9UHD8	0.996324	1.00693	1.02717	0.997183	0.880335	0.526555	0.190342	0.133764	0.0863517	0.0750184
372	Q92499	0.996324	0.99895	0.979033	0.894525	0.485649	0.226653	0.122165	0.0816008	0.0668313	0.052081
373	P61247	0.996324	1.0408	1.00677	0.947098	0.873474	0.746639	0.564944	0.340052	0.111721	0.0796526
374	H7C2I1	0.996324	0.975214	1.01179	0.947541	0.601149	0.22354	0.121822	0.0675509	0.0484271	0.0367365
375	Q96P70	0.996324	0.984582	1.00167	0.978586	0.939877	0.846524	0.647156	0.362658	0.115823	0.0831372
376	P20618	0.996324	0.998702	1.00689	0.955785	0.880944	0.755834	0.616745	0.502903	0.411761	0.39136
377	Q8TEX9	0.996324	0.980495	0.966297	0.87955	0.706803	0.47251	0.236012	0.115343	0.0672954	0.0502524
378	P51692	0.996324	0.946668	0.835346	0.531013	0.208398	0.137001	0.0750201	0.0469924	0.0362224	0.0262521
379	Q9UBE0	0.996324	1.00256	1.01673	0.977762	0.843138	0.426348	0.201975	0.0986004	0.0649453	0.0480489
380	P30043	0.996324	1.00701	0.980161	0.869786	0.414148	0.23265	0.144089	0.0923442	0.065858	0.0543472
381	Q92616	0.996324	0.646119	0.350504	0.241692	0.174913	0.117229	0.0821381	0.0577325	0.048155	0.0360014
382	P46379	0.996324	0.9784	0.899078	0.790491	0.636233	0.468901	0.304593	0.192859	0.145896	0.123524
383	Q9NTJ3	0.996324	0.955868	0.764425	0.481683	0.250302	0.136221	0.0818168	0.0588133	0.048533	0.0343489
384	P52701	0.996324	0.927381	0.653557	0.368553	0.208314	0.134181	0.0857428	0.0607551	0.0438033	0.0325033
385	Q5T5C7	0.996324	0.982541	1.00256	0.983918	0.950128	0.591132	0.198753	0.106595	0.0656232	0.0519656
386	P30520	0.996324	0.993909	1.01433	0.984135	0.927704	0.775893	0.535248	0.224511	0.0967714	0.0667127
387	P12004	0.996324	0.9828	1.00979	0.954433	0.824316	0.564692	0.306692	0.127368	0.0617875	0.0411052
388	P63010	0.996324	0.986565	1.01906	0.956292	0.8472	0.573251	0.28659	0.117395	0.0693898	0.0502055
389	P55196	0.996324	0.985354	0.936028	0.795452	0.560832	0.370504	0.27254	0.208825	0.172443	0.139593
390	Q9UBB4	0.996324	0.984114	0.96734	0.897854	0.688318	0.299213	0.136341	0.0788596	0.0554244	0.041884
391	P05198	0.996324	1.00524	0.998562	0.943064	0.850729	0.612065	0.297615	0.109449	0.0713037	0.0518174
392	Q14203	0.996324	0.93905	0.800379	0.695694	0.464695	0.256069	0.137309	0.0837703	0.0623781	0.051043
393	Q8IWJ2	0.996324	0.9786	0.922806	0.791043	0.614434	0.414783	0.251088	0.132904	0.0905705	0.0736964
394	P61221	0.996324	1.02015	1.01245	1.00499	1.05986	0.971075	0.78033	0.422999	0.132543	0.065601
395	P10155	0.996324	0.973321	0.933796	0.901209	0.872765	0.812392	0.746629	0.673641	0.520739	0.448199
396	P42229	0.996324	0.955805	0.876868	0.662174	0.357167	0.226255	0.140144	0.0904451	0.0648684	0.0540922
397	E9PAV3	0.996324	1.02734	0.996558	0.957025	0.877928	0.783078	0.701059	0.620701	0.570402	0.467035
398	Q10567	0.996324	1.01358	0.99706	0.941941	0.812297	0.558952	0.427818	0.199991	0.0922757	0.0604852
399	Q06323	0.996324	0.995425	1.03062	0.988208	0.975499	0.892304	0.66314	0.393116	0.183633	0.107353
400	P09874	0.996324	0.993263	0.927106	0.712216	0.490632	0.30871	0.195747	0.120095	0.0875185	0.0697915
401	O00273	0.996324	1.01329	1.03664	1.02221	1.0115	0.982997	0.881117	0.756364	0.631246	0.571625
402	Q16401	0.996324	0.984625	0.964968	0.851333	0.687633	0.538525	0.261095	0.11135	0.0680071	0.0497399
403	P43686	0.996324	0.982062	0.946858	0.825116	0.59726	0.316088	0.15975	0.0885641	0.0628707	0.0486479
404	O75643	0.996324	0.989077	0.911884	0.756477	0.457382	0.261841	0.170239	0.118189	0.0854066	0.0722857
405	P08758	0.996324	1.01319	1.00033	0.901638	0.427286	0.221257	0.126324	0.0779863	0.0600961	0.0476024
406	P09493	0.996324	1.11274	1.16529	1.11505	1.02738	0.974432	0.92747	0.799363	0.674641	0.677133
407	O14979	0.996324	0.990432	0.95882	0.855516	0.726241	0.625136	0.460992	0.315057	0.200353	0.174411
408	P67936	0.996324	1.04726	1.04555	1.04904	0.957709	0.92047	0.816906	0.737398	0.650073	0.613468
409	P50453	0.996324	1.01372	1.0215	0.997795	0.951968	0.830745	0.555789	0.158209	0.0978508	0.0666071
410	Q14997	0.996324	1.01448	0.996675	0.942182	0.762142	0.345604	0.155331	0.0939582	0.0700653	0.0553009
411	Q9NTZ6	0.996324	1.0125	0.997817	0.918659	0.64452	0.340192	0.238333	0.168674	0.127618	0.0931113
412	Q96QK1	0.996324	0.992141	0.99297	0.937073	0.74686	0.354	0.143979	0.0905998	0.0644952	0.0525461
413	P52907	0.996324	0.997525	1.01809	0.993981	0.970089	0.854218	0.657369	0.408712	0.186248	0.0664981
414	Q9BT78	0.996324	1.00204	1.00515	0.981612	0.902819	0.685016	0.27032	0.129044	0.0811501	0.0580612
415	O60841	0.996324	0.98084	0.933933	0.801926	0.479976	0.274242	0.192181	0.131217	0.0985028	0.0859479
416	P42566	0.996324	1.02369	1.01507	0.992832	0.95495	0.88206	0.732426	0.507904	0.267151	0.171313
417	P14868	0.996324	0.982895	0.818494	0.590948	0.314414	0.175408	0.105441	0.0718812	0.0514895	0.0418739
418	P49720	0.996324	0.995241	1.00706	0.964531	0.886243	0.764523	0.63223	0.575285	0.500393	0.463332
419	Q15185	0.996324	0.975874	0.984271	0.922718	0.711552	0.394663	0.196598	0.109786	0.0721692	0.0569668
420	P38117	0.996324	0.97773	0.995334	0.923737	0.797963	0.611604	0.384535	0.172963	0.092402	0.0649512
421	P18085	0.996324	1.03234	0.956929	0.85784	0.643384	0.372473	0.182629	0.111376	0.0768414	0.0588402
422	Q14839	0.996324	0.963362	0.726793	0.442133	0.275101	0.169241	0.106452	0.0771103	0.0621091	0.0510172
423	P10599	0.996324	1.02441	1.03189	1.0071	1.01261	0.954454	0.849669	0.74622	0.678032	0.601263
424	O60271	0.996324	1.02267	0.999645	1.01198	0.831855	0.424012	0.236706	0.133856	0.0897699	0.0648216
425	O95347	0.996324	0.959871	0.775823	0.503188	0.256558	0.15048	0.0876409	0.0583939	0.0498676	0.0377863
426	Q9NSE4	0.996324	0.983358	0.999575	0.938437	0.805842	0.50414	0.215013	0.111193	0.0794735	0.0614724
427	P62701	0.996324	1.03546	0.998087	0.966781	0.880329	0.758488	0.570499	0.345976	0.0860565	0.0580177
428	O00232	0.996324	0.993354	0.961524	0.859713	0.587348	0.286534	0.150522	0.0824909	0.0709783	0.0527507
429	Q9BZK7	0.996324	0.967667	0.998914	0.974442	0.897961	0.81378	0.584863	0.312158	0.182643	0.0863009
430	Q9UQ80	0.996324	1.00514	0.870801	0.638062	0.431268	0.255036	0.136389	0.0761952	0.052938	0.040287
431	E7EUC7	0.996324	0.989015	1.0052	0.977052	0.913405	0.832628	0.31621	0.139835	0.0762709	0.0525905
432	P10515	0.996324	1.01563	1.01818	0.93687	0.790011	0.55122	0.249496	0.102954	0.0711866	0.0515205
433	H7BY58	0.996324	0.989622	1.02405	0.976593	0.870706	0.556282	0.209874	0.126284	0.0834605	0.0677831
434	P46782	0.996324	1.00644	1.01699	0.95588	0.879992	0.771769	0.589553	0.369061	0.121631	0.0875823
435	P80303	0.996324	1.00695	1.02596	1.00394	0.998339	0.950975	0.844325	0.703628	0.610125	0.535871
436	O95881	0.996324	0.971412	1.015	0.996598	0.949668	0.77395	0.474209	0.205498	0.122585	0.0972252
437	P35520	0.996324	1.00677	0.986197	0.952645	0.800004	0.439018	0.19802	0.118372	0.0794364	0.0637117
438	Q09028	0.996324	0.963001	0.960806	0.890265	0.882632	0.805179	0.68008	0.492997	0.28746	0.105531
439	A6NFX8	0.996324	1.01829	1.02432	0.993935	0.980486	0.889334	0.798562	0.670409	0.635896	0.573246
440	P30040	0.996324	1.01159	1.00913	0.978497	0.845301	0.547223	0.316891	0.195065	0.137725	0.113839
441	Q9HAV4	0.996324	1.00153	0.91421	0.683269	0.314015	0.195948	0.109424	0.0752855	0.0549823	0.0428486
442	P35612	0.996324	0.9934	0.976527	0.917865	0.87232	0.770588	0.611803	0.453349	0.301773	0.218431
443	Q9H2G2	0.996324	0.999046	0.995748	0.940543	0.805371	0.263708	0.148356	0.0839925	0.0625191	0.048757
444	Q8N0Y7	0.996324	1.07379	1.0096	1.00829	0.952458	0.888895	0.832374	0.633196	0.257269	0.182207
445	Q9P258	0.996324	0.995304	1.00083	0.93609	0.768399	0.368416	0.126615	0.0763366	0.0530697	0.0433023
446	P62249	0.996324	1.01953	1.02398	0.980762	0.894857	0.782492	0.597105	0.379662	0.113379	0.0771015
447	Q5UIP0	0.996324	0.919565	0.781981	0.63765	0.569535	0.505382	0.430512	0.365785	0.326906	0.277181
448	Q13620	0.996324	0.989462	1.00801	0.98005	0.932614	0.787134	0.443666	0.136798	0.0904989	0.0636454
449	P00390	0.996324	0.990946	1.01486	0.986661	0.963018	0.903645	0.806173	0.685276	0.418572	0.13904
450	P30740	0.996324	0.997509	1.01683	0.992561	0.946388	0.723118	0.245096	0.127561	0.0844847	0.0643511
451	Q99613	0.996324	0.995955	0.973632	0.670482	0.300473	0.212118	0.130264	0.0867421	0.0640388	0.0525431
452	Q9NY33	0.996324	1.03349	1.02953	1.00001	0.85558	0.471621	0.15628	0.106993	0.075066	0.0565679
453	Q7LBC6	0.996324	0.99202	0.940402	0.808677	0.522164	0.283413	0.159891	0.111427	0.086914	0.071174
454	P43034	0.996324	0.980764	1.00184	0.974389	0.949917	0.754235	0.715258	0.507031	0.285018	0.11434
455	Q9Y678	0.996324	0.988663	0.932454	0.808148	0.557493	0.298109	0.159475	0.103197	0.0774715	0.0599843
456	Q15274	0.996324	0.972128	0.996886	0.935016	0.876645	0.771889	0.669772	0.575364	0.510655	0.489489
457	Q9Y617	0.996324	1.02256	1.0381	1.01122	0.972066	0.904204	0.716421	0.427077	0.159711	0.0755299
458	Q92922	0.996324	0.959088	0.711784	0.449045	0.2672	0.157676	0.094076	0.0638899	0.0510185	0.0416803
459	P28070	0.996324	0.995278	1.015	0.996468	0.945369	0.883701	0.796328	0.671654	0.639618	0.576583
460	P61289	0.996324	1.00564	1.00452	0.967917	0.948937	0.908918	0.827743	0.697332	0.625235	0.547594
461	P20810	0.996324	1.02055	1.00391	0.983951	0.968045	0.902588	0.80326	0.736959	0.700236	0.612897
462	P23396	0.996324	1.03218	0.999722	0.946826	0.871086	0.759198	0.576639	0.358305	0.0926653	0.0708643
463	Q9NSD9	0.996324	1.04917	1.02723	0.923618	0.47504	0.298039	0.164738	0.0941645	0.0665163	0.0495417
464	Q08J23	0.996324	0.987034	0.921524	0.782997	0.449381	0.228164	0.133377	0.0860884	0.064743	0.0482926
465	P15880	0.996324	1.00842	1.01505	0.97496	0.874565	0.715675	0.545425	0.336897	0.0994127	0.0686103
466	Q96DG6	0.996324	0.990823	1.02784	0.987928	0.947357	0.786281	0.512919	0.274541	0.144422	0.0870493
467	Q13596	0.996324	1.01338	0.955915	0.875514	0.548694	0.251124	0.127063	0.0774779	0.0598675	0.0490389
468	P28838	0.996324	0.976716	0.970335	0.873567	0.896601	0.843536	0.841743	0.703924	0.730275	0.743986
469	P13489	0.996324	0.990471	1.01766	0.987549	0.938884	0.814326	0.474291	0.141857	0.10349	0.078708
470	Q13451	0.996324	0.983424	0.811686	0.514057	0.315997	0.189628	0.103828	0.066849	0.0462032	0.0352463
471	O15067	0.996324	0.99323	1.0071	0.944667	0.603473	0.260077	0.153781	0.0966481	0.0710565	0.0559506
472	D6RER5	0.996324	1.01824	1.0429	0.984491	0.925318	0.723201	0.456741	0.354455	0.212054	0.0803593
473	Q9BWD1	0.996324	0.992524	1.00966	0.967875	0.898514	0.800983	0.667338	0.542038	0.437029	0.149106
474	Q13867	0.996324	1.03028	0.977461	0.964665	0.904819	0.883991	0.778492	0.669012	0.605738	0.454711
475	Q9NR09	0.996324	0.984849	0.987262	0.915177	0.780372	0.415864	0.196987	0.118849	0.0815985	0.0630605
476	Q53FZ2	0.996324	0.846686	0.540844	0.342042	0.205735	0.135033	0.0808242	0.0520228	0.0396962	0.0320744
477	Q13045	0.996324	0.998475	0.982008	0.789509	0.469349	0.257861	0.125989	0.0784334	0.0537906	0.0410681
478	Q16181	0.996324	1.02265	1.0321	0.996396	0.899968	0.577454	0.163588	0.0921959	0.0673955	0.0501436
479	Q15008	0.996324	0.976486	0.960525	0.820778	0.608704	0.313067	0.167359	0.0934653	0.0590759	0.0412426
480	O75153	0.996324	0.979982	0.968844	0.866168	0.467979	0.254697	0.144405	0.093736	0.0686284	0.0543485
481	Q7L576	0.996324	0.984947	1.00135	0.931933	0.749377	0.282689	0.166323	0.100821	0.0732335	0.0565772
482	P06748	0.996324	1.01419	1.0131	0.965714	0.969275	0.861246	0.731772	0.484621	0.34885	0.310701
483	Q3LXA3	0.996324	1.02818	1.02903	1.01365	0.994424	0.904965	0.697682	0.268757	0.0870502	0.0585885
484	O00154	0.996324	1.00814	0.984104	0.947969	0.910532	0.831066	0.710123	0.56345	0.394246	0.173518
485	P36551	0.996324	0.995797	0.999418	0.985258	0.956096	0.888488	0.704523	0.431391	0.182935	0.0949883
486	Q13162	0.996324	0.972397	1.02059	0.976053	0.936643	0.844888	0.708369	0.620571	0.530568	0.499017
487	Q9NZ63	0.996324	0.989558	0.990556	0.95475	0.89588	0.819542	0.710035	0.612871	0.542569	0.47281
488	P06132	0.996324	1.00232	1.02949	1.01073	0.978432	0.915075	0.794939	0.611317	0.394021	0.189284
489	Q16576	0.996324	0.976095	0.986472	0.934984	0.913534	0.767231	0.502898	0.209436	0.0777634	0.0500007
490	O14818	0.996324	0.987926	0.994679	0.966956	0.881272	0.78541	0.626346	0.500656	0.453605	0.403689
491	P42126	0.996324	1.00124	1.008	0.994017	0.915458	0.826268	0.708831	0.557401	0.500929	0.474895
492	Q9H0U4	0.996324	0.967468	0.999838	0.951138	0.95196	0.81412	0.527721	0.139126	0.0705825	0.0519032
493	P84085	0.996324	1.02835	0.983531	0.923835	0.824253	0.603551	0.31557	0.136539	0.0728069	0.0457991
494	O43399	0.996324	1.04004	1.05142	1.02312	0.921533	0.807875	0.649616	0.542738	0.527423	0.399435
495	Q92900	0.996324	0.949008	0.832491	0.693385	0.488902	0.29678	0.165389	0.108857	0.073222	0.0518685
496	P07864	0.996324	1.04354	1.1712	0.999799	0.916663	0.88644	0.676142	0.559636	0.365452	0.300008
497	F8VXC8	0.996324	0.953311	0.776496	0.552598	0.346825	0.210146	0.120937	0.0768871	0.0617704	0.0460347
498	Q04760	0.996324	0.986633	1.02402	0.984051	0.947981	0.837236	0.720382	0.559865	0.439245	0.314769
499	P04181	0.996324	0.950635	0.917614	0.778658	0.480419	0.244166	0.133484	0.0901243	0.0657857	0.0475103
500	K7ER00	0.996324	1.0202	1.00203	0.897224	0.460682	0.301248	0.191293	0.111821	0.085205	0.0651517
501	P50552	0.996324	1.12414	1.08729	0.897404	0.392194	0.231693	0.127298	0.0933602	0.0711398	0.0579801
502	O95163	0.996324	0.994145	0.943737	0.868436	0.745421	0.429477	0.153496	0.0849973	0.053563	0.0451839
503	P09960	0.996324	0.999611	1.01501	1.00042	0.985917	0.913312	0.710074	0.234059	0.0966919	0.0626768
504	Q9UGI8	0.996324	1.00717	1.0081	1.00076	0.973716	0.895041	0.570745	0.13811	0.0837872	0.062783
505	P48634	0.996324	1.03071	1.06652	1.04398	1.02687	0.897097	0.758785	0.519817	0.375504	0.33057
506	P11766	0.996324	0.98797	1.02664	0.988775	0.969017	0.889094	0.656303	0.335637	0.125489	0.0659528
507	P28482	0.996324	0.987808	0.995537	0.932032	0.840866	0.67763	0.431907	0.153701	0.0939055	0.0691865
508	P54136	0.996324	0.984478	0.78653	0.494934	0.258683	0.156468	0.093014	0.057281	0.0466682	0.034745
509	O95456	0.996324	1.03542	1.02458	1.00586	0.980691	0.849747	0.703217	0.319803	0.118759	0.0840784
510	P31937	0.996324	0.99757	1.027	0.991869	0.969232	0.92685	0.814617	0.647202	0.266594	0.0766656
511	P50748	0.996324	0.972677	0.930271	0.829044	0.431117	0.201254	0.116453	0.0802826	0.0599937	0.0499374
512	Q5SW79	0.996324	0.985268	0.960926	0.907397	0.85388	0.731516	0.592137	0.452176	0.392486	0.356709
513	Q16822	0.996324	1.01018	0.992721	0.921558	0.715222	0.37247	0.180191	0.111476	0.0712196	0.055824
514	P55010	0.996324	0.992539	0.990208	0.93101	0.654587	0.260659	0.136773	0.0786931	0.0610847	0.0487194
515	A5YKK6	0.996324	0.970218	0.83774	0.676566	0.391236	0.220938	0.133793	0.0898889	0.0691825	0.0549008
516	Q92620	0.996324	0.985013	0.94207	0.8588	0.607858	0.287265	0.181066	0.122812	0.0978752	0.0817596
517	Q16698	0.996324	0.980396	0.913789	0.803983	0.609409	0.377809	0.195709	0.0996778	0.0705981	0.0506825
518	P53618	0.996324	0.983109	0.918972	0.794974	0.536312	0.238599	0.126469	0.075574	0.0570034	0.0407822
519	Q13616	0.996324	0.998489	1.00349	0.93086	0.838722	0.657809	0.49321	0.340802	0.107466	0.0658808
520	Q8N1G4	0.996324	1.00771	1.01109	0.943286	0.844888	0.618897	0.257843	0.121865	0.0777158	0.0622419
521	P62136	0.996324	0.988568	0.982337	0.917668	0.77035	0.594044	0.390768	0.213943	0.105369	0.068778
522	Q07866	0.996324	0.99287	0.993667	0.927326	0.743406	0.302528	0.154328	0.0954674	0.0723764	0.0627382
523	P27694	0.996324	0.9718	0.940896	0.792689	0.478369	0.215758	0.120675	0.0724275	0.0518089	0.0432035
524	Q16543	0.996324	1.00776	1.02887	1.0006	1.0086	0.847059	0.580222	0.185869	0.0801428	0.0484835
525	P48444	0.996324	0.981913	0.923639	0.813993	0.579591	0.305989	0.148448	0.0815362	0.0620595	0.0472427
526	Q92783	0.996324	0.983827	1.01198	0.993485	0.965835	0.808642	0.526708	0.278905	0.16301	0.107052
527	Q9HC38	0.996324	1.00184	1.0227	1.00014	0.969736	0.60739	0.189013	0.106925	0.0681834	0.0510299
528	Q15907	0.996324	0.988598	1.0033	0.974702	0.930406	0.79526	0.556015	0.221481	0.107457	0.0730627
529	Q9HA64	0.996324	1.00527	1.01042	0.96206	0.900929	0.74029	0.649258	0.516615	0.395815	0.272167
530	Q13464	0.996324	1.01878	0.997782	0.952363	0.760104	0.30463	0.159699	0.0997593	0.0774447	0.0635456
531	Q9UQE7	0.996324	1.01265	1.03728	0.989674	0.735186	0.267889	0.151476	0.094357	0.0743723	0.0588266
532	P52788	0.996324	1.00445	1.01768	0.992239	0.981254	0.917847	0.823364	0.621711	0.318636	0.0930489
533	P50579	0.996324	1.05518	1.01639	1.01627	1.00399	0.91928	0.866236	0.794746	0.672189	0.581656
534	Q16222	0.996324	0.988726	0.975369	0.871951	0.480596	0.221642	0.119603	0.0765823	0.0595275	0.0469507
535	P62140	0.996324	1.01208	0.984547	0.920674	0.755291	0.563642	0.373594	0.231206	0.143218	0.110108
536	Q99598	0.996324	1.0127	1.00893	0.969888	0.926491	0.838138	0.713901	0.573343	0.47958	0.302338
537	P02545	0.996324	1.01167	0.988338	0.957775	0.799445	0.584795	0.341905	0.220683	0.166187	0.136851
538	Q9Y2Z0	0.996324	1.01989	0.988479	0.95971	0.927217	0.710357	0.491735	0.261737	0.0975137	0.067587
539	P14317	0.996324	0.991679	1.0163	0.986086	0.971958	0.899717	0.797342	0.686975	0.593187	0.477403
540	E5RJD8	0.996324	1.02848	1.03231	1.00918	0.971572	0.87397	0.782482	0.686965	0.596097	0.539655
541	Q8N1F7	0.996324	0.925714	0.693598	0.435975	0.287842	0.165467	0.116397	0.0756144	0.0682332	0.056542
542	P30086	0.996324	0.998667	1.01942	0.999272	0.982086	0.901366	0.748237	0.548505	0.391445	0.193495
543	O14617	0.996324	0.9777	0.910711	0.731858	0.33423	0.204397	0.119418	0.0797929	0.0600468	0.046156
544	Q9P265	0.996324	1.00069	0.999791	0.961209	0.873996	0.691357	0.396966	0.186148	0.133156	0.100739
545	O60888	0.996324	1.02832	0.979791	0.982923	0.934284	0.887759	0.803347	0.686842	0.62605	0.599554
546	Q9C0C9	0.996324	0.986398	0.997047	0.957791	0.803077	0.474721	0.226166	0.112382	0.0857465	0.0631955
547	Q06124	0.996324	0.993847	1.00209	0.946541	0.833824	0.342266	0.16028	0.0969489	0.0741403	0.0583262
548	Q00796	0.996324	0.985353	1.02933	0.976401	0.96571	0.882228	0.790611	0.602381	0.263177	0.0796064
549	B1AKJ5	0.996324	0.983429	1.0125	0.990594	0.881078	0.405487	0.163964	0.0894908	0.0616193	0.0491493
550	P19623	0.996324	0.986784	1.02948	0.980558	0.872041	0.494856	0.181438	0.105833	0.0667662	0.0518994
551	P30084	0.996324	0.981091	1.02344	0.983602	0.897545	0.400281	0.1351	0.0739568	0.0551612	0.0431684
552	Q15046	0.996324	0.984778	0.821338	0.601648	0.450745	0.248394	0.129747	0.0728755	0.0540244	0.0412281
553	P30042	0.996324	0.984467	1.02179	0.966086	0.964678	0.913752	0.832871	0.715534	0.625119	0.56573
554	P06493	0.996324	0.928277	0.742759	0.487028	0.281327	0.191948	0.122652	0.0779427	0.0509155	0.0384425
555	O94776	0.996324	0.983027	0.859265	0.672752	0.455829	0.289378	0.17787	0.116262	0.0828414	0.071402
556	P11413	0.996324	1.002	0.988301	0.934167	0.776011	0.401305	0.143353	0.0817448	0.0605459	0.0477022
557	Q53H82	0.996324	0.969561	1.00095	0.986343	0.981736	0.943818	0.861186	0.739341	0.615039	0.507713
558	Q9BSL1	0.996324	1.00915	1.00965	0.966662	0.824991	0.59573	0.323646	0.179604	0.117463	0.0975267
559	Q15021	0.996324	0.948236	0.778708	0.470703	0.257481	0.146214	0.0875092	0.0610672	0.0461467	0.0346571
560	Q8NBS9	0.996324	0.994284	1.01695	0.977688	0.927629	0.712321	0.394681	0.185867	0.106838	0.0785866
561	Q92538	0.996324	0.972302	0.874093	0.66765	0.324732	0.199669	0.109985	0.0771392	0.0660253	0.0502843
562	P10768	0.996324	0.967167	0.998195	0.922311	0.900026	0.771786	0.503576	0.171342	0.0818455	0.064593
563	O14561	0.996324	0.976727	1.04566	1.01689	1.00059	0.932506	0.766368	0.625398	0.49531	0.380264
564	P16989	0.996324	1.0302	0.967368	0.908878	0.864495	0.802105	0.679446	0.38487	0.253657	0.234097
565	O75368	0.996324	0.994369	1.03654	1.00479	0.985798	0.872454	0.711598	0.513385	0.396878	0.287902
566	P49448	0.996324	0.956787	0.997166	0.965305	0.923646	0.6547	0.271731	0.136815	0.0867594	0.0677487
567	Q9UJU6	0.996324	0.99899	0.986049	0.890895	0.650257	0.385665	0.266781	0.184391	0.152111	0.154978
568	P08865	0.996324	1.03041	1.00215	0.959078	0.897102	0.78287	0.589406	0.360118	0.0953733	0.0691631
569	Q15418	0.996324	0.987065	0.96137	0.828697	0.437286	0.221374	0.131429	0.0914825	0.0659452	0.0439622
570	Q9NPH2	0.996324	0.989418	0.99834	0.966994	0.914517	0.850215	0.729976	0.582059	0.499308	0.361742
571	P32929	0.996324	1.00294	1.01912	0.965747	0.941076	0.881417	0.790692	0.678366	0.598648	0.530449
572	B5MCX3	0.996324	1.0178	1.01784	1.00627	0.943253	0.857202	0.689766	0.501773	0.290224	0.102137
573	E9PGC8	0.996324	1.0213	1.02404	0.98248	0.882936	0.727877	0.56179	0.446172	0.399434	0.368188
574	P54105	0.996324	0.99015	1.01085	0.979812	0.909055	0.813456	0.650978	0.44028	0.246782	0.199168
575	Q9H4M9	0.996324	0.996109	0.946805	0.807546	0.449288	0.221278	0.129627	0.0815363	0.0633419	0.0524618
576	P13010	0.996324	0.954451	0.618715	0.368053	0.24271	0.154775	0.100608	0.0600892	0.0469932	0.0364119
577	P35606	0.996324	0.983492	0.970552	0.875821	0.619966	0.311286	0.183168	0.109755	0.0864223	0.068623
578	P00492	0.996324	0.970694	1.01145	0.979042	0.959831	0.86829	0.765562	0.651179	0.566606	0.503997
579	Q9Y3I0	0.996324	0.997638	0.979346	0.86566	0.499126	0.264435	0.144041	0.0812827	0.0556023	0.0418244
580	P52888	0.996324	1.02007	1.01944	0.990472	0.936669	0.848876	0.684425	0.465147	0.239669	0.0835935
581	P35749	0.996324	1.07094	1.11319	1.04529	0.770732	0.49146	0.174666	0.0794493	0.0518761	0.045358
582	Q9NNW7	0.996324	0.993379	0.905462	0.770715	0.564707	0.355559	0.185936	0.0791115	0.0548622	0.041599
583	P07741	0.996324	1.0089	1.02599	0.967243	0.856256	0.619543	0.332739	0.142687	0.0844153	0.0599961
584	G3V1Q4	0.996324	1.03227	1.03	1.00177	0.888498	0.57282	0.198369	0.121823	0.0896976	0.0758918
585	P36873	0.996324	0.998234	0.982114	0.905954	0.773668	0.604064	0.412533	0.22392	0.135834	0.0857263
586	P17812	0.996324	0.943595	0.850027	0.69362	0.470957	0.302378	0.181844	0.0982307	0.0631521	0.0454459
587	P20042	0.996324	1.02528	1.01295	0.97369	0.899215	0.630442	0.288591	0.138038	0.0955104	0.0792241
588	Q15393	0.996324	0.999489	0.963145	0.891998	0.726953	0.454082	0.185483	0.107865	0.0690755	0.0574847
589	Q96I99	0.996324	0.945379	0.740844	0.478965	0.267132	0.152399	0.0787029	0.0499197	0.0430982	0.0332771
590	K7EIG1	0.996324	0.97262	0.973136	0.859366	0.470035	0.26837	0.150029	0.0993026	0.0681285	0.0552748
591	O43765	0.996324	0.977877	1.01571	0.969653	0.832627	0.518932	0.240616	0.117806	0.0726772	0.0548581
592	P21281	0.996324	1.01266	1.01393	0.979842	0.91661	0.724492	0.557343	0.39053	0.226378	0.0953915
593	P16157	0.996324	0.830441	0.500497	0.406325	0.310844	0.222336	0.150493	0.103585	0.0809167	0.0671323
594	Q9Y450	0.996324	0.950537	0.802462	0.617027	0.466834	0.338038	0.246337	0.185554	0.148873	0.12106
595	P63244	0.996324	1.01986	0.983384	0.92243	0.837529	0.700093	0.501567	0.290767	0.0824677	0.0668316
596	P19367	0.996324	1.00241	0.975872	0.878198	0.53256	0.242111	0.140518	0.0921217	0.0733815	0.0577282
597	O15144	0.996324	1.00071	1.00828	0.979601	0.939478	0.78052	0.585283	0.377233	0.167618	0.0745465
598	Q9P2E9	0.996324	1.05196	1.07624	1.04882	1.01269	0.908808	0.785331	0.513269	0.41129	0.341593
599	O60749	0.996324	1.00435	0.989563	0.922771	0.717766	0.327499	0.165516	0.100177	0.0741304	0.0612886
600	P54687	0.996324	0.997768	1.01402	0.98407	0.933389	0.826557	0.633761	0.387631	0.219988	0.146721
601	Q4V328	0.996324	0.992731	0.998095	0.940471	0.847105	0.70393	0.557485	0.431947	0.362264	0.334015
602	P04080	0.996324	1.00314	1.0174	0.98709	0.978065	0.921525	0.791137	0.634003	0.446664	0.289104
603	O15143	0.996324	0.986466	1.01146	0.940984	0.84697	0.678236	0.496326	0.321647	0.139864	0.0609564
604	P24928	0.996324	0.987416	0.931907	0.857343	0.704977	0.404804	0.185028	0.110431	0.0822598	0.0650604
605	Q8NE71	0.996324	0.965718	0.821029	0.527264	0.266841	0.168837	0.115866	0.0845322	0.0698625	0.0537202
606	Q15435	0.996324	1.02013	1.00389	0.96062	0.842843	0.614343	0.350192	0.137915	0.0887105	0.066014
607	Q02218	0.996324	0.996584	0.888816	0.622067	0.332124	0.20241	0.119566	0.0861517	0.0629828	0.0501985
608	B3KS98	0.996324	1.02501	0.998117	0.804078	0.539731	0.317472	0.170924	0.0881716	0.0601181	0.0458799
609	P67775	0.996324	1.01839	1.01056	0.995162	0.927887	0.814188	0.556156	0.378764	0.181944	0.074423
610	P26641	0.996324	0.993517	0.985239	0.853503	0.57384	0.260365	0.142281	0.0839954	0.0675559	0.0527513
611	P04632	0.996324	1.00874	1.01121	0.958479	0.891284	0.761299	0.498573	0.259453	0.183804	0.129715
612	Q02952	0.996324	1.01439	1.00532	0.996322	1.00501	0.935351	0.859556	0.759187	0.717029	0.66107
613	P63220	0.996324	0.991926	1.01134	0.951478	0.927686	0.88852	0.793213	0.727639	0.592637	0.420971
614	Q99661	0.996324	0.916908	0.790331	0.617113	0.415585	0.298872	0.205315	0.146923	0.11639	0.0967055
615	Q08211	0.996324	1.00316	0.968649	0.857642	0.567565	0.30331	0.174059	0.11421	0.0885833	0.0783588
616	P26196	0.996324	1.01694	0.963871	0.878964	0.604613	0.288086	0.18558	0.121147	0.0879253	0.0693828
617	P30085	0.996324	0.979223	0.851239	0.583593	0.27745	0.158153	0.0814453	0.0549125	0.0467503	0.0357327
618	O76003	0.996324	0.978734	0.990721	0.906391	0.567432	0.252734	0.126879	0.0705419	0.0521611	0.03934
619	Q9NUU7	0.996324	0.944931	0.777473	0.557064	0.324503	0.207829	0.132228	0.089337	0.0711556	0.0585915
620	P27797	0.996324	0.876808	0.491137	0.324293	0.194483	0.118938	0.0593006	0.0338536	0.0290531	0.0231538
621	Q9UNS2	0.996324	1.0212	1.02055	1.01758	0.962111	0.752093	0.339996	0.32947	0.516009	0.318657
622	P34913	0.996324	1.00816	1.01711	0.969911	0.9536	0.838628	0.703961	0.454764	0.310493	0.0865392
623	Q9NYV4	0.996324	0.985796	0.964818	0.910901	0.790905	0.506135	0.246833	0.143841	0.106072	0.0857843
624	Q92576	0.996324	1.00292	1.00144	0.95682	0.902211	0.761847	0.613127	0.47782	0.386318	0.352254
625	Q9UHX1	0.996324	1.03351	1.04218	0.978577	0.909836	0.527111	0.199268	0.101817	0.070294	0.0562029
626	Q9NTK5	0.996324	0.988238	0.951273	0.77324	0.218099	0.177384	0.091153	0.0532488	0.0418856	0.0298128
627	P02794	0.996324	0.982662	1.0648	0.992233	0.973677	0.949694	0.884974	0.710732	0.734062	0.752849
628	Q9UNN5	0.996324	1.00584	1.00922	0.979272	0.959247	0.843698	0.617601	0.2283	0.0982453	0.0648974
629	P14324	0.996324	1.00734	1.00387	0.993244	0.840003	0.399373	0.167717	0.0927563	0.0610087	0.0525866
630	Q9UHD1	0.996324	1.00272	1.00614	0.973663	0.845232	0.483346	0.179206	0.0872903	0.0559608	0.0445875
631	Q6P2Q9	0.996324	0.987156	0.919204	0.739392	0.395792	0.223566	0.136902	0.0974403	0.0799015	0.0614237
632	B4DR52	0.996324	0.972874	0.93536	0.769534	0.470552	0.2692	0.148935	0.104252	0.071785	0.0537386
633	O95433	0.996324	1.00738	1.01592	0.9543	0.77258	0.447747	0.187424	0.112888	0.0776379	0.0620643
634	P26358	0.996324	1.0148	1.01005	0.945009	0.855945	0.623162	0.260494	0.11117	0.0876212	0.0730187
635	Q86XP3	0.996324	1.00232	0.941248	0.693314	0.306012	0.224465	0.145408	0.0999873	0.0790884	0.0662468
636	O14744	0.996324	1.00691	1.01446	0.999986	0.980091	0.883941	0.563345	0.139144	0.0914597	0.0641164
637	P31153	0.996324	1.00111	0.99693	0.956167	0.857257	0.708425	0.494256	0.224505	0.138033	0.105447
638	Q9UHV9	0.996324	1.00493	0.999632	0.959755	0.895579	0.811479	0.710976	0.607915	0.467768	0.44891
639	Q93034	0.996324	1.0136	1.00021	0.995521	0.961665	0.889503	0.707782	0.406429	0.0934454	0.0722807
640	Q05086	0.996324	0.996648	0.975264	0.892981	0.71874	0.442581	0.180549	0.101814	0.0694168	0.051649
641	O95336	0.996324	0.990854	1.02182	1.0007	0.952829	0.824513	0.681851	0.472929	0.218822	0.0863588
642	Q7L2H7	0.996324	1.04226	0.992662	0.864173	0.435007	0.225937	0.124237	0.0742151	0.0540597	0.0432537
643	B4DUT8	0.996324	0.999623	0.995334	0.928988	0.750142	0.403021	0.203699	0.121953	0.0914768	0.0782331
644	Q9Y3B8	0.996324	1.00508	1.04669	1.02304	0.967447	0.968075	0.89669	0.830544	0.699394	0.624184
645	Q9Y6G9	0.996324	0.959673	0.889016	0.831014	0.762978	0.410148	0.151215	0.0875402	0.0670976	0.0525395
646	Q9NQW7	0.996324	0.998285	1.00476	0.934532	0.750424	0.471233	0.259819	0.113743	0.0729974	0.0519947
647	P36915	0.996324	0.980068	0.904144	0.622073	0.292001	0.21801	0.14112	0.103502	0.0724565	0.0626674
648	F6XY72	0.996324	0.964013	0.965923	0.962501	0.964849	0.872043	0.766222	0.65732	0.538921	0.182988
649	P62714	0.996324	1.04521	1.03518	1.02288	0.8999	0.805485	0.531453	0.399534	0.216676	0.107476
650	Q14738	0.996324	0.988287	0.961163	0.878197	0.684415	0.28581	0.166813	0.10526	0.0769583	0.0679323
651	O15212	0.996324	1.00704	1.01461	0.974924	0.958289	0.893058	0.76768	0.663947	0.553696	0.420438
652	P14550	0.996324	0.964627	1.00437	0.926954	0.604548	0.213134	0.121422	0.0750037	0.0594946	0.0416513
653	Q7Z4W1	0.996324	0.97562	1.02654	0.969814	0.902871	0.640084	0.222067	0.128359	0.0813249	0.0626326
654	P22626	0.996324	0.964043	0.802674	0.552614	0.310088	0.183158	0.108739	0.0777413	0.0604247	0.0568392
655	P47897	0.996324	0.997259	0.782394	0.508781	0.302045	0.199377	0.123397	0.0873087	0.0612439	0.0484783
656	P51003	0.996324	1.00138	0.97235	0.938966	0.72765	0.326447	0.184585	0.124571	0.0841817	0.0770102
657	P49247	0.996324	1.02181	1.01169	0.983379	0.921971	0.842974	0.732459	0.640225	0.552417	0.51853
658	Q7Z460	0.996324	0.959617	0.914101	0.829795	0.631902	0.382038	0.235044	0.127202	0.0889059	0.073436
659	P41091	0.996324	0.998409	0.997719	0.957749	0.871833	0.661845	0.314403	0.104263	0.0651485	0.0512731
660	Q9UBC2	0.996324	1.025	1.01259	0.991772	0.993984	0.925196	0.786657	0.576194	0.289953	0.135821
661	Q53EL6	0.996324	1.02027	1.02684	0.956208	0.676635	0.275367	0.154079	0.0990832	0.0796811	0.0641397
662	P28072	0.996324	1.01252	1.00863	0.965542	0.898872	0.788801	0.682689	0.590791	0.518022	0.498759
663	P52732	0.996324	0.964541	0.761166	0.476271	0.290355	0.184874	0.11615	0.0834551	0.0634512	0.0525828
664	O43488	0.996324	0.970239	1.00351	0.956653	0.794143	0.322532	0.171154	0.101189	0.0762064	0.0610659
665	Q9BYT8	0.996324	1.00148	0.997174	0.96494	0.895912	0.724915	0.512317	0.230743	0.0947489	0.068673
666	O43615	0.996324	1.00681	0.956881	0.89249	0.752814	0.492673	0.274966	0.193301	0.151619	0.136134
667	J3KTA4	0.996324	0.968453	0.859512	0.681186	0.524241	0.344006	0.185165	0.091438	0.067302	0.0540495
668	P05387	0.996324	0.99451	0.960029	0.88659	0.837838	0.773384	0.745592	0.650503	0.734416	0.838314
669	A3KN83	0.996324	0.988125	0.96485	0.856622	0.480792	0.205125	0.129909	0.0987161	0.0640896	0.0530953
670	Q8N6H7	0.996324	0.991705	0.960501	0.879519	0.70841	0.493208	0.360506	0.284471	0.242174	0.208507
671	P16083	0.996324	0.997958	1.01059	0.989797	0.941452	0.895579	0.793451	0.7027	0.589736	0.468065
672	Q9NQ48	0.996324	1.01376	1.01162	0.985186	0.937778	0.698335	0.276705	0.119391	0.0779159	0.0581543
673	P61758	0.996324	1.00523	1.01148	0.959907	0.869579	0.788163	0.642493	0.512166	0.373881	0.176723
674	P61160	0.996324	0.964649	0.925793	0.870044	0.795001	0.655609	0.484687	0.31133	0.139135	0.0675617
675	P39019	0.996324	1.01698	1.01048	0.969794	0.91254	0.813995	0.619867	0.379735	0.116815	0.0843362
676	Q96C19	0.996324	1.02413	0.9983	0.972629	0.939933	0.873869	0.735435	0.621091	0.518585	0.395518
677	P49189	0.996324	0.998227	0.997417	0.932032	0.805843	0.57903	0.329096	0.14872	0.0800909	0.0524839
678	Q9H2U2	0.996324	1.00147	1.0248	1.00361	1.00028	0.92981	0.771807	0.533378	0.240838	0.144109
679	P41227	0.996324	0.988194	1.02517	0.959534	0.851146	0.393399	0.141299	0.0874318	0.057549	0.0444544
680	P30154	0.996324	0.928301	0.784776	0.644282	0.389202	0.224487	0.130804	0.091251	0.0693679	0.0541486
681	Q13619	0.996324	1.00245	0.973608	0.895614	0.557126	0.317166	0.187248	0.122049	0.0875972	0.0729882
682	Q9GZL7	0.996324	0.999395	0.999447	0.93467	0.893062	0.798685	0.625386	0.406028	0.211622	0.0887865
683	P12829	0.996324	1.00503	1.02577	0.973884	0.752914	0.735451	0.761838	0.669193	0.619057	0.550867
684	P00352	0.996324	1.00726	1.01028	1.00869	0.970004	0.922272	0.779535	0.632031	0.501044	0.385749
685	Q9Y2A7	0.996324	1.01529	1.01944	0.983941	0.86931	0.305619	0.166835	0.0950856	0.0672956	0.054315
686	Q9Y6E2	0.996324	0.999121	0.982928	0.88224	0.510913	0.232529	0.130001	0.0834586	0.0595452	0.0480285
687	O75312	0.996324	1.01269	1.00825	0.98144	0.843325	0.544324	0.252958	0.137067	0.0899861	0.0720219
688	O15042	0.996324	0.974322	0.960034	0.854071	0.825266	0.741474	0.60359	0.498453	0.380607	0.345993
689	E5RJR5	0.996324	1.05266	0.989049	0.98905	0.966273	0.923061	0.834917	0.701561	0.599352	0.487806
690	Q8IWZ3	0.996324	0.933747	0.706766	0.561805	0.40931	0.268191	0.20461	0.176333	0.141057	0.136017
691	Q92890	0.996324	0.986502	0.986186	0.920737	0.841426	0.682493	0.497787	0.318814	0.170216	0.0863263
692	Q14232	0.996324	1.00033	0.991427	0.941183	0.889023	0.8237	0.633861	0.198897	0.0817596	0.0517223
693	Q92878	0.996324	0.721314	0.425303	0.306273	0.213838	0.132279	0.0825855	0.0568276	0.0479418	0.0356849
694	E7EX59	0.996324	0.978717	0.958814	0.92004	0.864071	0.750269	0.471502	0.169533	0.112627	0.0887385
695	Q12840	0.996324	1.00326	0.975488	0.930533	0.671161	0.332002	0.184751	0.127283	0.093956	0.0741662
696	P55084	0.996324	0.948288	0.888036	0.787408	0.584928	0.295414	0.154107	0.0895003	0.0630281	0.0488999
697	K7ELL7	0.996324	1.00099	0.999571	0.943181	0.784348	0.522733	0.358766	0.284748	0.238608	0.236049
698	Q16881	0.996324	0.988132	1.0043	0.951718	0.791977	0.42596	0.246725	0.133348	0.109192	0.0891374
699	Q9NYL9	0.996324	0.982302	0.909118	0.683301	0.462496	0.306159	0.19341	0.128484	0.0902343	0.072119
700	Q99436	0.996324	1.0196	1.01318	0.978814	0.929868	0.805023	0.695384	0.573196	0.508362	0.474218
701	P08133	0.996324	1.01165	0.97875	0.910968	0.726952	0.349259	0.165549	0.101611	0.0705006	0.0541932
702	P51665	0.996324	0.980412	0.979299	0.87136	0.636801	0.342114	0.182236	0.103731	0.068684	0.0533447
703	O94888	0.996324	1.00987	1.0162	0.956741	0.926121	0.766514	0.533485	0.292037	0.192592	0.154364
704	Q9BPX3	0.996324	0.943307	0.715082	0.425326	0.22481	0.132352	0.076664	0.0582214	0.052506	0.0387762
705	A8MU27	0.996324	0.963478	1.02629	0.947131	0.865426	0.84429	0.873931	0.808849	0.664038	0.613054
706	Q92973	0.996324	0.993877	0.985517	0.932339	0.725542	0.42951	0.195507	0.11207	0.0753028	0.0615163
707	Q9BTT0	0.996324	1.15437	0.983459	0.851159	0.641677	0.476626	0.337267	0.252851	0.193241	0.16074
708	Q01469	0.996324	1.03045	1.02899	1.0163	0.981527	0.918222	0.832892	0.716598	0.581474	0.371633
709	Q07021	0.996324	1.019	1.02488	1.00796	0.993697	0.926702	0.697437	0.186101	0.0884194	0.0628853
710	Q96GD0	0.996324	1.02569	1.01588	0.979702	0.930369	0.862416	0.741368	0.624717	0.481269	0.379194
711	B5MBZ8	0.996324	1.01002	0.986135	0.950714	0.827769	0.665418	0.477397	0.152061	0.0865563	0.0779264
712	Q96FW1	0.996324	0.988964	1.01127	0.962787	0.84808	0.51741	0.174211	0.0957453	0.0644081	0.0504634
713	P06737	0.996324	1.00186	1.0266	1.00673	0.973263	0.93337	0.730879	0.465478	0.180866	0.0816395
714	B4DNW0	0.996324	0.986891	1.02138	0.971887	0.948927	0.848686	0.745834	0.65207	0.536692	0.47644
715	Q7Z4H3	0.996324	1.00877	1.00965	0.979987	0.924641	0.846339	0.707285	0.588381	0.431551	0.232838
716	P49593	0.996324	1.00534	0.995012	0.987688	0.910022	0.692162	0.275038	0.125168	0.0752611	0.0601311
717	B0QY89	0.996324	1.0127	1.04758	0.972578	0.899921	0.437319	0.162728	0.0904225	0.0579557	0.0502155
718	O75717	0.996324	0.967672	0.864776	0.655875	0.336883	0.229527	0.137165	0.0991629	0.0757306	0.05846
719	Q6IBS0	0.996324	0.987369	1.01285	0.97135	0.90418	0.682361	0.279501	0.150562	0.101159	0.0822398
720	P14735	0.996324	0.998046	0.999498	0.947867	0.796891	0.520647	0.240182	0.102125	0.0692091	0.0513802
721	P30419	0.996324	1.00088	0.989653	0.91683	0.717313	0.438227	0.220906	0.137771	0.0970409	0.0831936
722	P50570	0.996324	1.07769	0.836824	0.550529	0.272943	0.188895	0.148742	0.10152	0.0763068	0.0633408
723	P30566	0.996324	1.0065	1.01488	1.00168	1.0054	0.951077	0.844352	0.649624	0.0937871	0.082302
724	Q9BWU0	0.996324	0.980111	0.980045	0.881162	0.623362	0.341008	0.183049	0.116745	0.0840853	0.0705038
725	Q9UKY7	0.996324	0.99674	1.00631	1.01605	1.01328	0.998334	0.920693	0.815619	0.708317	0.570717
726	Q9H773	0.996324	1.00821	1.0025	0.971231	0.953184	0.877699	0.762428	0.629849	0.552722	0.497819
727	P30626	0.996324	1.01447	1.00758	0.987434	0.931947	0.806007	0.576253	0.308104	0.159316	0.105354
728	Q15637	0.996324	1.00386	1.02354	0.999626	0.921051	0.853512	0.67169	0.454541	0.311063	0.266011
729	P36959	0.996324	0.998084	1.02163	0.982029	0.997702	0.945534	0.8692	0.767246	0.679656	0.596807
730	P40121	0.996324	0.986881	1.01022	0.982209	0.794158	0.341884	0.145574	0.0838561	0.0597987	0.0512422
731	Q14651	0.996324	1.01181	1.00097	0.959091	0.716665	0.348248	0.191109	0.109108	0.0812492	0.0690719
732	Q5TFE4	0.996324	0.976998	1.0143	0.980289	0.931565	0.81196	0.516747	0.193933	0.0953794	0.0654281
733	Q96CN7	0.996324	1.00111	1.01999	0.982011	0.933621	0.851277	0.742927	0.40384	0.116627	0.0721375
734	Q8N163	0.996324	0.8305	0.618659	0.46895	0.318427	0.175263	0.0857719	0.0494083	0.0363521	0.0273895
735	Q13573	0.996324	0.993411	0.99835	0.960467	0.882049	0.641718	0.381746	0.250162	0.19241	0.173875
736	Q14683	0.996324	1.02161	1.06169	1.02476	0.766978	0.282279	0.16004	0.101596	0.0711335	0.0541428
737	P61970	0.996324	0.997326	1.01894	0.998825	0.963862	0.89363	0.759778	0.598631	0.461618	0.311452
738	Q12905	0.996324	0.995841	1.03389	1.01588	0.991501	0.918131	0.655924	0.194841	0.0817589	0.0487208
739	Q9UPT8	0.996324	0.976504	0.974478	0.964318	0.975785	0.868957	0.773183	0.529641	0.401141	0.341316
740	O14929	0.996324	1.0299	0.985905	0.862472	0.52741	0.228281	0.117475	0.0775864	0.0559898	0.0474514
741	Q15459	0.996324	1.01571	0.989736	0.89714	0.726379	0.455475	0.214068	0.132374	0.0974737	0.0757211
742	Q7Z5K2	0.996324	1.00502	0.945345	0.778502	0.54203	0.36497	0.266262	0.206758	0.1746	0.142055
743	Q07666	0.996324	0.956675	0.93585	0.832107	0.561652	0.276662	0.163872	0.109422	0.0781015	0.0745545
744	Q08257	0.996324	0.986657	1.00388	0.977914	0.912847	0.785118	0.381124	0.150271	0.0910294	0.0669092
745	P30837	0.996324	0.991478	1.0044	0.946007	0.698854	0.277058	0.136207	0.0791124	0.0576113	0.0443416
746	B4E0Y9	0.996324	0.905858	0.589432	0.420356	0.308973	0.198818	0.125677	0.0791764	0.0664822	0.0535714
747	P54727	0.996324	1.0185	1.02031	1.01404	0.958369	0.910214	0.783163	0.68582	0.648761	0.584744
748	Q92797	0.996324	0.951996	0.746731	0.500119	0.300047	0.189454	0.112656	0.0763806	0.0641792	0.0551174
749	Q13435	0.996324	1.00773	0.97059	0.91065	0.768812	0.510766	0.283574	0.199141	0.155543	0.13935
750	P06576	0.996324	0.863534	0.619844	0.4718	0.344751	0.258333	0.184596	0.132721	0.102612	0.0638978
751	Q9Y5X3	0.996324	0.990525	0.984911	0.926449	0.671305	0.293887	0.130496	0.07355	0.0512182	0.0372255
752	P50995	0.996324	1.01257	0.994107	0.914474	0.594561	0.231681	0.137537	0.0892948	0.0698762	0.0533952
753	C9JIF9	0.996324	1.0005	1.01164	0.975142	0.944126	0.877703	0.758478	0.617621	0.476896	0.264384
754	Q8N392	0.996324	0.998216	0.988532	0.934555	0.726272	0.256916	0.13556	0.078616	0.0660117	0.0503954
755	Q15398	0.996324	1.02228	0.99649	0.985167	0.877639	0.476529	0.254199	0.151694	0.097777	0.0730286
756	P42345	0.996324	0.981631	0.896818	0.786797	0.48435	0.25189	0.1619	0.109348	0.0824185	0.0697302
757	Q13576	0.996324	0.600776	0.306178	0.20423	0.160335	0.110004	0.0762323	0.0546489	0.0466256	0.0358149
758	Q9NXH9	0.996324	0.996884	1.00225	0.974578	0.925985	0.836857	0.749602	0.576252	0.326854	0.107646
759	P14174	0.996324	1.01354	1.01168	0.977845	0.945239	0.893777	0.746438	0.592324	0.503271	0.429589
760	O60361	0.996324	0.966368	1.01814	0.989467	1.02657	0.936018	0.816462	0.691117	0.541547	0.223454
761	O75439	0.996324	0.969979	0.931695	0.776897	0.462982	0.258686	0.155587	0.0970641	0.0681137	0.0539288
762	Q13492	0.996324	0.993455	1.01023	0.978078	0.898548	0.70456	0.276292	0.152068	0.114222	0.0898553
763	O14545	0.996324	0.976266	0.969121	0.936668	0.905494	0.809161	0.698082	0.592425	0.490232	0.472648
764	O00148	0.996324	0.738053	0.458069	0.35755	0.262618	0.184836	0.116768	0.0911294	0.0672406	0.0505338
765	Q96S59	0.996324	0.999658	0.948302	0.830388	0.604256	0.339686	0.190744	0.118968	0.085087	0.0712753
766	P20700	0.996324	1.01695	0.988086	0.946723	0.830137	0.686886	0.507162	0.340445	0.270357	0.231164
767	Q01581	0.996324	1.02179	0.991745	0.944459	0.824506	0.555561	0.256459	0.116291	0.0707076	0.0483175
768	P62263	0.996324	1.01164	0.976631	0.933762	0.820173	0.685027	0.51985	0.332578	0.0940478	0.0760629
769	O95721	0.996324	1.01165	0.974227	0.919477	0.906551	0.832105	0.727753	0.651725	0.558505	0.50007
770	O14745	0.996324	1.00186	1.01165	0.980216	0.932811	0.897018	0.757455	0.639802	0.553794	0.473719
771	O15014	0.996324	0.953939	0.866184	0.762467	0.658827	0.52304	0.415228	0.328079	0.281874	0.249456
772	P23284	0.996324	1.00076	0.965648	0.892275	0.604058	0.256719	0.142317	0.0899809	0.0642801	0.0496556
773	Q14166	0.996324	0.976696	0.891587	0.486702	0.273639	0.162297	0.102003	0.0687211	0.0478995	0.0391152
774	Q14151	0.996324	1.00269	0.944783	0.964783	0.964703	0.836793	0.734635	0.607149	0.525545	0.441867
775	Q86UX7	0.996324	0.987376	0.952343	0.834946	0.538455	0.248238	0.133014	0.0837813	0.0567208	0.04459
776	Q96PZ0	0.996324	0.987824	1.00041	0.933203	0.795972	0.551709	0.299116	0.18972	0.140529	0.121705
777	O60678	0.996324	1.00265	1.00452	0.956117	0.72988	0.300715	0.158675	0.0954829	0.0645066	0.0578371
778	Q8N1G2	0.996324	0.988806	0.845495	0.509224	0.286297	0.185825	0.119241	0.0810137	0.0704114	0.0543573
779	P62241	0.996324	1.04412	0.995244	0.957812	0.865426	0.721001	0.55153	0.354904	0.0896198	0.0663384
780	P54886	0.996324	0.929552	0.655362	0.409298	0.253284	0.157109	0.0977898	0.0705642	0.0545859	0.0439368
781	Q6IN85	0.996324	1.00788	0.982111	0.909376	0.794854	0.590943	0.353007	0.152564	0.0965816	0.0712504
782	P42224	0.996324	0.972441	0.828757	0.466	0.256715	0.157378	0.105196	0.0727664	0.0585091	0.0453566
783	Q92599	0.996324	1.00481	1.02509	0.95986	0.882268	0.710903	0.422373	0.266153	0.134484	0.0826553
784	H3BLZ8	0.996324	0.992061	0.933713	0.874207	0.610533	0.282935	0.198016	0.132972	0.0967241	0.0852625
785	Q8N3D4	0.996324	0.979689	0.869457	0.720912	0.587424	0.44312	0.323338	0.223813	0.17954	0.168022
786	Q9ULZ3	0.996324	1.0185	1.01946	1.00175	0.953202	0.82605	0.562148	0.269704	0.150096	0.113302
787	P61106	0.996324	0.998066	1.02163	0.986994	0.92612	0.802502	0.564908	0.229084	0.103665	0.0686669
788	Q9H0L4	0.996324	0.987442	0.986467	0.958055	0.838568	0.598302	0.37237	0.232027	0.151995	0.123264
789	O43290	0.996324	1.05497	1.0467	1.02316	0.910258	0.755899	0.612945	0.46295	0.367696	0.315065
790	Q8TEQ6	0.996324	0.961094	0.912755	0.714628	0.384012	0.202543	0.113394	0.075206	0.0579836	0.0496911
791	O43148	0.996324	0.988654	1.01475	0.974086	0.893431	0.677695	0.378921	0.162396	0.116253	0.0950203
792	Q15003	0.996324	0.946827	0.782142	0.482583	0.246861	0.150886	0.094908	0.0678136	0.0569846	0.045225
793	Q9BXL5	0.996324	0.993666	1.01237	0.987297	0.95163	0.734508	0.579114	0.568126	0.597138	0.595211
794	Q9H3S7	0.996324	0.975889	0.946866	0.864165	0.456669	0.270776	0.158563	0.116759	0.0878202	0.0650848
795	P46926	0.996324	0.988907	1.01182	0.953234	0.938454	0.883734	0.804716	0.687642	0.60903	0.549599
796	Q6DKJ4	0.996324	1.02039	1.00508	0.953726	0.796987	0.415186	0.188164	0.109618	0.0722055	0.0591907
797	Q9Y618	0.996324	0.978478	0.940472	0.862439	0.815575	0.681929	0.498805	0.355106	0.296841	0.252806
798	Q9NWH9	0.996324	0.982563	1.01117	0.97451	0.93657	0.822192	0.634753	0.454568	0.335517	0.252927
799	O14964	0.996324	0.988544	1.00427	0.977357	0.85226	0.527201	0.277251	0.154084	0.0950194	0.0728144
800	O95782	0.996324	1.00858	0.986305	0.880286	0.704381	0.508242	0.314252	0.180488	0.0993384	0.070286
801	O14686	0.996324	0.98252	0.910981	0.807689	0.602596	0.442378	0.302199	0.230637	0.194004	0.158289
802	P55795	0.996324	0.881575	0.570746	0.462493	0.333039	0.237302	0.175923	0.120855	0.102919	0.0909062
803	Q15042	0.996324	0.944895	0.733535	0.412178	0.234105	0.166811	0.100298	0.0718318	0.053559	0.0419949
804	O75832	0.996324	0.979362	0.946206	0.830178	0.61393	0.325946	0.182832	0.103409	0.0849084	0.0640793
805	J3QQX2	0.996324	1.03008	1.02997	0.990147	0.928799	0.649791	0.258961	0.113715	0.0758643	0.0582035
806	Q07812	0.996324	1.02958	1.00555	0.984497	0.949227	0.839592	0.751578	0.643856	0.580188	0.545685
807	Q15942	0.996324	1.00776	1.02058	0.978978	0.911737	0.857826	0.708852	0.596303	0.529826	0.466799
808	Q9NZI8	0.996324	0.644369	0.295767	0.207237	0.139838	0.0941098	0.0593619	0.044567	0.0352722	0.0277637
809	Q99590	0.996324	1.04059	1.02708	1.00743	0.989318	0.945662	0.85298	0.604855	0.430113	0.348014
810	P42574	0.996324	1.02095	1.02254	0.991182	0.990836	0.910869	0.771573	0.640946	0.556467	0.484788
811	P36578	0.996324	1.04373	1.01186	0.986632	0.954751	0.959071	0.914733	0.557226	0.158527	0.0929522
812	P46063	0.996324	0.994939	1.03301	0.990382	0.932971	0.806583	0.44338	0.114933	0.0769404	0.0550776
813	Q13617	0.996324	0.992386	0.989106	0.945389	0.890611	0.681915	0.356532	0.121179	0.0782324	0.0613055
814	Q9NP81	0.996324	1.01921	0.964771	0.830262	0.462654	0.269943	0.163861	0.118323	0.0815576	0.0589416
815	P62942	0.996324	0.967322	1.01315	0.950222	0.911323	0.832853	0.700292	0.539615	0.328245	0.170793
816	Q86V48	0.996324	0.983066	0.970179	0.894874	0.821412	0.708806	0.561564	0.467498	0.385425	0.373255
817	Q96HC4	0.996324	0.984932	1.00526	0.950354	0.898637	0.727683	0.52259	0.314209	0.234345	0.190048
818	Q9UBQ7	0.996324	0.981397	1.02129	0.948414	0.777546	0.385101	0.145269	0.0851823	0.0620156	0.0490315
819	Q9Y295	0.996324	1.00145	0.974332	0.944225	0.847267	0.552843	0.184104	0.108652	0.0668077	0.0498509
820	Q9NXG2	0.996324	1.00412	1.02989	0.992978	0.983003	0.862861	0.56808	0.16168	0.0927619	0.0630557
821	O95155	0.996324	1.00276	0.994849	0.955145	0.794296	0.364871	0.194442	0.127495	0.0929105	0.0779113
822	O75150	0.996324	0.979282	0.79372	0.498912	0.278546	0.195924	0.13062	0.090241	0.065021	0.0526193
823	P62424	0.996324	1.04036	0.982007	0.96464	0.905481	0.922859	0.882838	0.565417	0.1754	0.097702
824	Q5T5H1	0.996324	1.00401	1.01925	0.983424	0.9421	0.796855	0.705326	0.59545	0.501378	0.447207
825	O15397	0.996324	0.9695	0.972596	0.835997	0.488657	0.221595	0.11321	0.0666988	0.0511474	0.0404588
826	Q9HCC0	0.996324	0.96799	0.824528	0.755725	0.707181	0.637365	0.533807	0.452474	0.361905	0.226409
827	P34896	0.996324	1.00746	1.00355	0.977471	0.92652	0.836014	0.657376	0.42853	0.194382	0.0981349
828	O14974	0.996324	0.994316	0.931514	0.756343	0.524967	0.399919	0.316363	0.243213	0.210196	0.19868
829	P02549	0.996324	0.946228	0.731879	0.512134	0.30158	0.215548	0.130216	0.093971	0.0737488	0.062218
830	Q7L2J0	0.996324	0.841819	0.64825	0.488399	0.40705	0.330839	0.251546	0.1969	0.159864	0.136595
831	Q5VTR2	0.996324	1.0052	0.901012	0.753119	0.516184	0.259724	0.14526	0.0824795	0.0599102	0.047254
832	Q7KZF4	0.996324	0.881255	0.357027	0.22118	0.165265	0.103016	0.0666694	0.0491244	0.0426571	0.0316995
833	P46783	0.996324	1.02023	1.0115	0.968602	0.913734	0.809726	0.608347	0.381189	0.112635	0.0921644
834	Q9NVI1	0.996324	0.942083	0.718479	0.424376	0.238892	0.140055	0.0838644	0.0608659	0.050793	0.0406273
835	P49366	0.996324	0.99931	1.02538	0.994751	0.999	0.877073	0.733542	0.524502	0.298057	0.150824
836	P61086	0.996324	1.00844	1.02814	0.98262	0.892926	0.761626	0.46483	0.150941	0.085647	0.0594257
837	Q9UEE9	0.996324	0.983586	1.0148	0.96907	0.984282	0.935518	0.85776	0.75351	0.652179	0.61406
838	P22033	0.996324	1.00383	0.973441	0.876167	0.553557	0.214336	0.0998123	0.0611571	0.0449535	0.0345479
839	O95671	0.996324	1.00375	0.997119	0.898572	0.66023	0.366706	0.176859	0.108802	0.0746072	0.0614294
840	Q6NVY1	0.996324	0.979759	1.02448	0.969334	0.860853	0.569409	0.187961	0.0992206	0.0634692	0.0491999
841	P56537	0.996324	1.0152	1.02378	0.988649	0.908935	0.800451	0.613128	0.379246	0.17132	0.0820166
842	Q96C36	0.996324	0.932966	0.855798	0.767947	0.679953	0.562073	0.445734	0.309456	0.181197	0.0898589
843	P02786	0.996324	0.996679	0.995923	0.951056	0.902541	0.819886	0.672067	0.45874	0.229908	0.0977497
844	P55036	0.996324	1.00834	0.986889	0.846026	0.631894	0.473294	0.370441	0.241555	0.136676	0.101655
845	Q9Y6E0	0.996324	0.972467	0.968537	0.836196	0.51949	0.277753	0.174231	0.119711	0.0860528	0.0672965
846	Q7Z2W4	0.996324	0.96106	0.830494	0.665131	0.486629	0.335953	0.198512	0.135296	0.114329	0.101969
847	Q9HC35	0.996324	0.995076	0.937497	0.786822	0.467647	0.283025	0.17658	0.11206	0.0853288	0.0742225
848	P53992	0.996324	1.01326	0.987299	0.895741	0.597306	0.256706	0.149907	0.0899236	0.0633178	0.0556736
849	Q15291	0.996324	0.981683	0.908987	0.850575	0.680015	0.7013	0.755425	0.546957	0.307174	0.147591
850	Q99615	0.996324	0.961405	0.82417	0.471829	0.209971	0.131121	0.0749804	0.0553195	0.0456478	0.0342407
851	O75822	0.996324	1.03475	1.04275	1.03786	1.04007	0.779393	0.372953	0.147257	0.094766	0.0691894
852	F5GZ78	0.996324	0.955974	0.982072	0.981133	0.950213	0.922708	0.781634	0.592157	0.557308	0.412806
853	P52758	0.996324	0.995682	1.01113	0.966579	0.917879	0.819022	0.744624	0.651082	0.551668	0.572672
854	Q9NZL9	0.996324	0.987769	0.977755	0.908086	0.838751	0.714411	0.50974	0.182978	0.100997	0.0662149
855	P23327	0.996324	0.978527	0.975517	0.926203	0.92092	0.842618	0.7735	0.658509	0.569158	0.557383
856	O00764	0.996324	1.01075	1.0224	0.987652	0.906341	0.694436	0.322147	0.143398	0.0915002	0.0691957
857	P04179	0.996324	0.99328	0.970176	0.968488	0.993484	0.945125	0.964672	0.787407	0.823812	0.795715
858	Q7L9L4	0.996324	0.964408	1.01409	0.968202	0.959758	0.816047	0.575794	0.196173	0.0840722	0.0551748
859	Q9BXS5	0.996324	0.990901	1.01124	0.951107	0.789462	0.564655	0.435337	0.216915	0.10491	0.0658877
860	Q6YP21	0.996324	0.981963	1.00604	0.977341	0.969845	0.912513	0.797098	0.656674	0.567517	0.423494
861	P33240	0.996324	1.00336	0.982348	0.94586	0.905749	0.796592	0.634366	0.528387	0.429256	0.36843
862	Q9NXV6	0.996324	0.979158	0.958118	0.884449	0.726457	0.540916	0.403582	0.319456	0.256509	0.20701
863	Q14966	0.996324	0.99094	0.959776	0.859738	0.742951	0.582633	0.4295	0.343052	0.278176	0.227468
864	P49458	0.996324	1.00373	1.00357	0.962861	0.945216	0.846561	0.655997	0.391829	0.209075	0.111589
865	Q5TDH0	0.996324	0.981176	1.00487	0.952165	0.911113	0.769857	0.544885	0.275486	0.117851	0.0702497
866	P15374	0.996324	0.990191	1.03771	0.98073	0.889518	0.517565	0.188358	0.102662	0.0658311	0.0527603
867	P12955	0.996324	1.01754	1.02404	0.99744	0.980148	0.819523	0.556143	0.252534	0.140223	0.100608
868	P13861	0.996324	0.990333	0.88694	0.781952	0.669811	0.540773	0.354902	0.152576	0.0740325	0.0575421
869	A8MXP9	0.996324	0.861524	0.615745	0.458241	0.330547	0.244504	0.192893	0.160084	0.141971	0.132109
870	A0MZ66	0.996324	1.00561	0.99293	0.971999	0.809838	0.365057	0.204287	0.110508	0.0804946	0.0637115
871	Q9H479	0.996324	0.998287	1.01621	0.987816	0.927477	0.859179	0.736753	0.606746	0.38607	0.166252
872	Q14676	0.996324	1.00479	0.995063	0.95528	0.896699	0.76042	0.582827	0.412807	0.300856	0.273968
873	Q00341	0.996324	0.882237	0.370857	0.261915	0.19223	0.136706	0.092846	0.0680838	0.0524057	0.0457576
874	P21964	0.996324	0.999928	0.964978	0.840346	0.589158	0.290839	0.169557	0.0988159	0.0720529	0.0560188
875	P42167	0.996324	0.937187	0.964253	0.914708	0.868504	0.79465	0.698499	0.596835	0.48206	0.424636
876	Q12792	0.996324	1.02543	1.00061	1.00097	0.958589	0.682104	0.187124	0.100173	0.0617474	0.0456995
877	Q9Y281	0.996324	1.01356	1.01494	1.00801	1.002	0.878887	0.530022	0.187707	0.100719	0.0784968
878	Q9Y263	0.996324	0.990099	0.940227	0.815502	0.504003	0.244181	0.130688	0.0847637	0.0621384	0.0479677
879	P14866	0.996324	0.937508	0.461092	0.240121	0.158012	0.095754	0.068088	0.0506525	0.0436717	0.0353936
880	P40818	0.996324	0.954232	0.944744	0.760614	0.399227	0.222123	0.119568	0.0839106	0.0756512	0.0640324
881	O95372	0.996324	1.00464	1.01338	0.968701	0.934663	0.787784	0.560773	0.237828	0.107677	0.0766921
882	P62316	0.996324	1.02984	1.00566	1.00525	0.991951	0.881483	0.692486	0.370199	0.188423	0.149774
883	P17655	0.996324	1.01161	1.01915	0.983942	0.908197	0.746474	0.381844	0.145529	0.0980244	0.0792206
884	Q9Y613	0.996324	0.968809	0.882983	0.738246	0.4682	0.241954	0.148442	0.0902439	0.0662024	0.0535253
885	O75390	0.996324	0.976448	0.970266	0.860251	0.622528	0.312126	0.143089	0.0889404	0.0605306	0.0490093
886	Q9Y5K8	0.996324	1.00695	1.00743	0.978199	0.938688	0.8468	0.730709	0.53151	0.343253	0.167056
887	O95218	0.996324	1.01564	1.02153	1.00404	0.98004	0.987821	0.928003	0.824409	0.72073	0.621587
888	P21980	0.996324	0.97535	0.861965	0.687181	0.374436	0.184668	0.105374	0.0663083	0.0502256	0.0394965
889	G3XAH0	0.996324	1.00069	1.00163	0.958703	0.888269	0.654816	0.274096	0.118395	0.0822053	0.058749
890	Q5T8P6	0.996324	0.957836	0.826905	0.670544	0.522743	0.356708	0.225981	0.146276	0.105275	0.0827428
891	P63151	0.996324	0.975455	0.992221	0.963388	0.899696	0.77788	0.400677	0.149944	0.0817323	0.0633989
892	Q9BUI4	0.996324	1.00057	0.939076	0.795689	0.616941	0.467233	0.265622	0.126505	0.0836122	0.0652116
893	O95747	0.996324	0.743043	0.327223	0.218412	0.146509	0.100447	0.0685099	0.0533757	0.046584	0.0377391
894	O95793	0.996324	1.00317	0.929072	0.84808	0.721292	0.560883	0.416579	0.297639	0.257843	0.187786
895	Q9NRF9	0.996324	0.993187	0.996411	0.970371	0.808751	0.595607	0.398666	0.260668	0.201442	0.161344
896	P23368	0.996324	1.00103	1.00495	0.912291	0.633943	0.381325	0.20228	0.111818	0.0824345	0.0631502
897	O14802	0.996324	0.972106	0.916083	0.717785	0.406511	0.243598	0.132732	0.0853861	0.0650251	0.0490525
898	O00743	0.996324	0.963467	0.971533	0.910065	0.880615	0.726993	0.597325	0.46883	0.322242	0.21985
899	Q08209	0.996324	0.994657	0.998818	0.934958	0.892955	0.775682	0.618564	0.497418	0.350414	0.222786
900	P53004	0.996324	1.01925	1.02025	0.95638	0.804972	0.379618	0.14261	0.0765679	0.0520162	0.0410066
901	P30050	0.996324	1.08469	0.999231	0.979581	0.9406	0.939921	0.863441	0.536324	0.162094	0.0978631
902	Q6IA86	0.996324	0.984352	0.965511	0.88815	0.709992	0.428654	0.174064	0.111088	0.0723475	0.0542825
903	P41236	0.996324	0.995869	1.01634	0.995837	1.01467	0.955627	0.88164	0.783885	0.708976	0.591565
904	P61201	0.996324	1.01283	0.998472	0.951776	0.890281	0.66502	0.269029	0.126967	0.0728583	0.0542835
905	P28340	0.996324	0.914041	0.784962	0.646673	0.424973	0.31187	0.198445	0.0984823	0.0671851	0.0527101
906	Q8TC07	0.996324	0.979684	0.939634	0.839248	0.560517	0.285279	0.152201	0.0908992	0.0690647	0.0609817
907	O43314	0.996324	0.972566	0.944478	0.840179	0.503739	0.236293	0.128141	0.082008	0.063031	0.0495255
908	Q9BVS4	0.996324	1.00607	0.998425	0.941358	0.786288	0.436251	0.201662	0.119592	0.091468	0.0755305
909	Q9GZZ1	0.996324	0.977076	0.994087	0.888373	0.649068	0.244079	0.116854	0.0685921	0.0515492	0.0396398
910	P19174	0.996324	0.987204	0.99987	0.940042	0.683422	0.261356	0.166219	0.106545	0.0854992	0.0699776
911	P62633	0.996324	0.981203	0.980654	0.974848	0.91078	0.816741	0.757096	0.597599	0.507478	0.474144
912	O95071	0.996324	0.901397	0.682719	0.530702	0.373041	0.251395	0.150034	0.10147	0.0785732	0.0598161
913	Q14687	0.996324	0.984747	0.898037	0.757807	0.551365	0.370194	0.269815	0.21561	0.16755	0.155907
914	P30048	0.996324	1.00316	1.0006	0.913174	0.808508	0.681749	0.514422	0.142398	0.0907417	0.0616248
915	Q96T51	0.996324	0.982814	0.937575	0.826376	0.667285	0.431709	0.204191	0.114128	0.0744183	0.0676768
916	P12081	0.996324	0.997974	0.824063	0.409839	0.217278	0.1227	0.0686209	0.0447489	0.0354683	0.0287484
917	Q9NQR4	0.996324	0.971076	1.00478	0.987793	0.895746	0.685139	0.341857	0.128599	0.0818846	0.0584991
918	P52306	0.996324	0.990145	0.994515	0.934566	0.730501	0.352139	0.17088	0.0938778	0.0674367	0.0477427
919	Q9HBD4	0.996324	0.9406	0.649799	0.40495	0.25524	0.163909	0.108384	0.0780025	0.0648558	0.0480291
920	Q5T6F2	0.996324	0.995416	0.995034	0.94274	0.905557	0.862936	0.787024	0.692246	0.647151	0.55712
921	P60510	0.996324	0.996982	1.013	0.982989	0.88476	0.749372	0.598725	0.411842	0.281318	0.190183
922	Q15437	0.996324	0.990439	0.958845	0.848876	0.580431	0.346227	0.239555	0.108474	0.0700108	0.0593313
923	P62906	0.996324	1.01631	1.01587	0.981631	0.975138	1.01508	0.963376	0.576658	0.159908	0.100744
924	Q9BRF8	0.996324	1.00675	1.01643	1.01228	1.00303	0.924917	0.838441	0.728554	0.654759	0.598512
925	P14678	0.996324	0.987747	0.969624	0.924222	0.855925	0.723732	0.584349	0.397517	0.242429	0.233486
926	P18615	0.996324	0.929374	0.773093	0.62123	0.487099	0.342988	0.260199	0.190302	0.146377	0.137508
927	Q9Y5K6	0.996324	0.983355	1.00076	0.953302	0.77183	0.439724	0.254986	0.152069	0.105978	0.0805861
928	P41229	0.996324	0.998095	0.934961	0.781692	0.423625	0.25431	0.148128	0.102896	0.0815476	0.0656768
929	O75376	0.996324	0.99461	0.959516	0.905047	0.838664	0.699288	0.513437	0.347597	0.286685	0.231904
930	Q2NL82	0.996324	0.986626	0.925008	0.807079	0.552245	0.251965	0.138156	0.0889393	0.0618647	0.0521113
931	P78347	0.996324	0.708024	0.402989	0.287098	0.216227	0.145434	0.0953849	0.0746347	0.0528909	0.0385322
932	Q9NSK0	0.996324	0.987455	0.981185	0.840449	0.402271	0.208979	0.133481	0.0959917	0.073002	0.0636881
933	Q9H1H9	0.996324	0.992658	0.969982	0.91786	0.717277	0.332925	0.202586	0.14127	0.110775	0.100673
934	P62993	0.996324	0.984413	0.992266	0.917965	0.841119	0.671868	0.372315	0.161699	0.0960097	0.0777465
935	Q9BT73	0.996324	0.995289	1.013	0.983339	0.943907	0.868328	0.676078	0.619322	0.508564	0.415166
936	Q86UV5	0.996324	0.964629	0.852953	0.541152	0.260771	0.142495	0.0684375	0.0414451	0.0352991	0.0241599
937	Q15286	0.996324	1.0021	1.0012	0.978199	0.909501	0.677326	0.355145	0.121107	0.0661938	0.0508527
938	Q96CV9	0.996324	1.01182	0.966397	0.906338	0.752824	0.562826	0.393521	0.246764	0.178599	0.16484
939	Q15276	0.996324	0.993397	1.00927	0.975823	0.883206	0.586322	0.352041	0.225643	0.166769	0.150162
940	Q9BQA1	0.996324	0.982641	1.02271	0.987913	0.932835	0.845449	0.511921	0.156575	0.106307	0.0757598
941	Q9UKF6	0.996324	0.961729	0.887295	0.7586	0.57662	0.335355	0.175526	0.108643	0.0598616	0.0462968
942	Q92526	0.996324	1.01102	1.03577	0.958621	0.945446	0.799924	0.417138	0.137029	0.0984128	0.0825873
943	Q9NQX3	0.996324	0.983779	0.989372	0.944422	0.932309	0.804106	0.68887	0.550955	0.322629	0.126274
944	Q9UI12	0.996324	1.0098	0.996055	0.952598	0.825427	0.692987	0.419629	0.103236	0.0707698	0.0519784
945	P18031	0.996324	0.954544	0.835497	0.68604	0.400505	0.223914	0.136161	0.082532	0.0653996	0.0529816
946	O00625	0.996324	0.983878	1.01173	0.986699	0.87809	0.704834	0.536199	0.350884	0.193314	0.105847
947	Q5T1Z8	0.996324	0.985082	0.918317	0.835083	0.792534	0.685346	0.623638	0.530838	0.420068	0.414659
948	O00161	0.996324	1.0267	1.00871	0.978728	0.995147	0.945817	0.802843	0.72925	0.644157	0.546392
949	Q15031	0.996324	0.973089	0.910944	0.702209	0.305516	0.193053	0.119846	0.0878058	0.067509	0.0535502
950	Q13439	0.996324	0.976346	0.930923	0.822637	0.589831	0.388282	0.221509	0.132174	0.0923317	0.0712303
951	P41240	0.996324	0.982341	0.887622	0.685025	0.333695	0.186089	0.110919	0.0748482	0.0565641	0.0427439
952	P52292	0.996324	0.94004	0.683879	0.353623	0.179289	0.10312	0.0563094	0.0388919	0.0320169	0.0232872
953	Q96A65	0.996324	0.925751	0.663659	0.329584	0.196515	0.10713	0.0677718	0.0498759	0.0425256	0.036675
954	Q9HAV7	0.996324	1.00265	1.02135	0.98597	0.856899	0.418981	0.16946	0.08366	0.0589308	0.0479479
955	Q13043	0.996324	0.952049	0.89846	0.762195	0.550285	0.355977	0.238509	0.190634	0.179221	0.129802
956	Q9NQG5	0.996324	1.006	0.98713	0.927002	0.607353	0.292171	0.1616	0.107461	0.089475	0.0764668
957	P47755	0.996324	0.99418	1.0277	0.978014	0.934442	0.828126	0.590429	0.218063	0.0988715	0.0673157
958	P09382	0.996324	1.03038	1.01724	0.988534	0.961961	0.876441	0.755384	0.561639	0.382673	0.247702
959	Q9NW08	0.996324	0.981931	0.916532	0.73102	0.4085	0.231558	0.130414	0.0841812	0.0626417	0.0456939
960	P35269	0.996324	0.980862	0.983332	0.917979	0.81221	0.612155	0.397898	0.277454	0.233923	0.221835
961	Q96RP9	0.996324	0.979391	0.965128	0.810502	0.427132	0.204769	0.108409	0.0715055	0.0552209	0.04037
962	Q99536	0.996324	1.00076	0.903335	0.755221	0.624624	0.514568	0.298656	0.143601	0.0936258	0.0748816
963	P00813	0.996324	0.998103	1.01337	0.993763	0.945955	0.899502	0.775556	0.649405	0.475305	0.292286
964	Q9H9T3	0.996324	0.972508	0.954573	0.881893	0.739753	0.466046	0.214446	0.135599	0.0936448	0.068117
965	P21399	0.996324	0.989252	0.999063	0.941115	0.803559	0.505875	0.205184	0.0951767	0.0608154	0.0487541
966	P62244	0.996324	1.09292	0.989775	0.936247	0.845067	0.672324	0.517088	0.31765	0.150688	0.123129
967	Q9H0K6	0.996324	1.00164	0.991699	0.896445	0.68919	0.375482	0.203508	0.10662	0.0815281	0.0625236
968	Q00534	0.996324	0.955627	0.829176	0.639348	0.485596	0.359133	0.227574	0.116379	0.0743717	0.052219
969	Q9NTX5	0.996324	0.987868	0.987276	0.962164	0.897167	0.845401	0.72258	0.599561	0.489522	0.429138
970	Q9NR30	0.996324	1.0288	0.988371	0.861821	0.812398	0.767937	0.669229	0.565242	0.499747	0.452438
971	Q96K17	0.996324	0.999971	1.01405	0.973159	0.931889	0.852166	0.765861	0.704644	0.664217	0.559881
972	Q9Y383	0.996324	1.03603	1.02874	1.00064	0.771503	0.366155	0.201586	0.12942	0.0921586	0.0733437
973	Q14149	0.996324	0.971071	0.778932	0.569255	0.395795	0.298341	0.228147	0.170898	0.147684	0.129205
974	Q13098	0.996324	1.01347	1.01813	0.961034	0.889674	0.653383	0.273369	0.128661	0.0725219	0.0536687
975	Q32P41	0.996324	1.00709	0.999229	0.861413	0.345671	0.215176	0.126079	0.082689	0.0624674	0.0468163
976	Q14CX7	0.996324	0.983302	0.992483	0.911448	0.693513	0.282683	0.156843	0.0994243	0.0699528	0.056709
977	P42166	0.996324	0.952956	0.809608	0.623	0.529708	0.4496	0.349217	0.283581	0.229126	0.220742
978	Q9Y6D9	0.996324	0.957288	0.823811	0.602635	0.362306	0.234881	0.134619	0.0902172	0.0628706	0.0505921
979	Q92541	0.996324	0.982153	0.948931	0.843757	0.557092	0.303893	0.185023	0.136827	0.113906	0.0921961
980	Q7Z569	0.996324	0.997618	0.914724	0.769677	0.499297	0.27132	0.136266	0.0833687	0.0611918	0.0511705
981	Q8N573	0.996324	1.01376	1.01834	0.991203	0.984126	0.840418	0.619083	0.338231	0.202248	0.191785
982	Q15020	0.996324	0.985094	0.903126	0.711978	0.315212	0.187035	0.121696	0.0870009	0.0617273	0.0570505
983	P78330	0.996324	1.00117	1.01174	0.967371	0.922042	0.854367	0.744555	0.629018	0.52835	0.437668
984	O00203	0.996324	0.975586	0.901599	0.720401	0.332944	0.214281	0.11803	0.0731419	0.0564426	0.04314
985	P35219	0.996324	0.990928	1.03868	0.972975	0.773019	0.356498	0.163692	0.088558	0.0607078	0.0524642
986	Q9UBF2	0.996324	0.999399	0.980638	0.884554	0.632578	0.322361	0.162477	0.0833872	0.0608731	0.0510065
987	O43264	0.996324	0.984788	0.90712	0.780785	0.427414	0.210998	0.120478	0.0764111	0.0560144	0.0474593
988	Q96DF8	0.996324	0.969547	0.944414	0.879943	0.83569	0.740948	0.639235	0.522451	0.482329	0.429165
989	P04792	0.996324	0.865244	0.650889	0.518883	0.459536	0.292017	0.164513	0.0983076	0.07632	0.121363
990	Q9HBM1	0.996324	0.971969	0.896107	0.831315	0.618856	0.295973	0.115868	0.0729291	0.0582498	0.042862
991	O14776	0.996324	0.995719	0.887903	0.599368	0.356678	0.246757	0.169917	0.126607	0.0959087	0.0832765
992	P27361	0.996324	0.954046	0.902465	0.71847	0.427419	0.276114	0.179956	0.121905	0.0980704	0.0805458
993	P51812	0.996324	1.03074	0.948221	0.866641	0.493224	0.237392	0.140187	0.0965803	0.080607	0.0599418
994	G3V119	0.996324	0.920397	0.766172	0.613939	0.442398	0.284762	0.186597	0.111945	0.0889067	0.0716452
995	Q9Y5S9	0.996324	0.979721	1.01457	0.959121	0.724528	0.425241	0.210852	0.128271	0.0834269	0.0695394
996	Q13347	0.996324	0.955527	0.840566	0.592262	0.273836	0.165255	0.095566	0.0678502	0.0520597	0.0408079
997	Q99714	0.996324	0.936619	0.795242	0.600924	0.333624	0.17288	0.0883968	0.0554376	0.0458169	0.0308965
998	Q9NQW6	0.996324	1.01313	0.960188	0.852749	0.725839	0.660257	0.545695	0.467624	0.401157	0.368994
999	P22307	0.996324	0.972962	1.01811	0.956757	0.82826	0.707804	0.605513	0.493906	0.337099	0.263045
1000	G3V5N4	0.996324	1.01019	1.077	0.760611	0.793548	0.637789	0.446801	0.402781	0.187922	0.12598
1001	Q70J99	0.996324	0.949012	0.755414	0.502716	0.349143	0.233926	0.144433	0.0965116	0.0668065	0.0554431
1002	Q96AB3	0.996324	1.00602	1.0024	0.954331	0.849174	0.636072	0.428111	0.245162	0.124438	0.0712407
1003	O75496	0.996324	1.03069	0.949708	0.97808	0.943346	0.842188	0.731493	0.645818	0.594628	0.523184
1004	O75131	0.996324	0.994893	0.920015	0.687602	0.318728	0.190164	0.106032	0.0734769	0.0591446	0.0453818
1005	Q9NRF8	0.996324	0.982042	0.993831	0.952056	0.856716	0.715296	0.496332	0.252315	0.106842	0.0568131
1006	P07686	0.996324	0.970446	0.97991	0.889772	0.744648	0.530756	0.291913	0.159334	0.0800804	0.0598451
1007	Q9UKX7	0.996324	1.01003	1.00309	0.964727	0.916139	0.684708	0.410278	0.224288	0.162363	0.117123
1008	Q86VN1	0.996324	0.989251	0.963713	0.862938	0.580025	0.275096	0.13975	0.0890084	0.0630343	0.054265
1009	Q9BXP5	0.996324	0.999174	0.885823	0.558148	0.284332	0.183571	0.111809	0.0835684	0.0661524	0.0545554
1010	Q9UHL4	0.996324	1.01045	0.983303	0.947256	0.910223	0.808976	0.6356	0.477534	0.319493	0.171949
1011	Q9GZP4	0.996324	1.03395	1.00366	0.964061	0.910167	0.816416	0.66231	0.53441	0.461013	0.373418
1012	F5H0R1	0.996324	0.936734	0.691983	0.444303	0.313723	0.216592	0.133507	0.0908886	0.0660452	0.063214
1013	Q96SI9	0.996324	0.987927	0.986344	0.877127	0.739893	0.587597	0.409435	0.167764	0.10393	0.0782185
1014	Q13541	0.996324	1.06231	1.00167	0.978861	0.891717	0.763123	0.647482	0.516999	0.45346	0.436324
1015	Q9BTW9	0.996324	0.980912	0.973568	0.791718	0.373021	0.243821	0.149968	0.0998265	0.0717859	0.0575026
1016	Q6YN16	0.996324	0.980665	0.886644	0.730027	0.430836	0.217334	0.127177	0.0820391	0.0614286	0.0521885
1017	P29966	0.996324	0.994535	1.02069	1.01774	1.04594	1.01706	0.960897	0.864703	0.751671	0.691398
1018	Q9H3U1	0.996324	0.988602	0.775042	0.472827	0.297217	0.190357	0.116599	0.0819272	0.0631662	0.0504653
1019	Q9UNH7	0.996324	0.996867	0.967401	0.870499	0.534973	0.244978	0.130921	0.0801103	0.0627981	0.0448263
1020	P23246	0.996324	1.00921	0.965052	0.844417	0.704401	0.59697	0.504586	0.432451	0.371093	0.344184
1021	Q9Y3A5	0.996324	0.985336	0.97358	0.876639	0.583519	0.27105	0.142485	0.0796388	0.054664	0.0453971
1022	Q14677	0.996324	1.01518	1.00423	0.957822	0.928878	0.770175	0.629974	0.486513	0.370346	0.347782
1023	P11172	0.996324	1.00173	0.975082	0.905739	0.742948	0.458543	0.22862	0.124662	0.0825188	0.0687784
1024	P26599	0.996324	0.939669	0.763825	0.479643	0.331394	0.227806	0.149858	0.104118	0.0785299	0.0644096
1025	P61088	0.996324	0.993766	1.00176	0.981821	0.870139	0.564251	0.23043	0.116527	0.075814	0.0581611
1026	C9JEH3	0.996324	0.980635	0.952108	0.907417	0.824696	0.755582	0.533978	0.22788	0.109852	0.0721951
1027	P42285	0.996324	1.01797	1.10207	1.11608	0.892706	0.467258	0.191327	0.117043	0.075019	0.0586686
1028	Q9BWH6	0.996324	0.966067	0.93646	0.870726	0.732241	0.443174	0.22473	0.147831	0.105715	0.091805
1029	Q99471	0.996324	1.01441	1.01671	0.978244	0.97064	0.886064	0.7349	0.619505	0.439559	0.219888
1030	P46781	0.996324	1.036	1.03288	0.977873	0.911593	0.765202	0.60945	0.376011	0.108127	0.0695232
1031	P62269	0.996324	1.02916	1.00742	0.956856	0.870328	0.736802	0.568202	0.342489	0.106632	0.09181
1032	Q9P1F3	0.996324	0.941498	0.854373	0.83568	0.749192	0.730711	0.514131	0.461124	0.347176	0.268427
1033	Q15369	0.996324	0.930505	0.96396	0.903169	0.852538	0.590147	0.244421	0.0957327	0.0559652	0.040849
1034	P25787	0.996324	0.997816	1.00759	0.966735	0.878336	0.805854	0.687571	0.578638	0.49589	0.448788
1035	Q9Y2J2	0.996324	1.02791	0.98287	0.964762	0.894035	0.757609	0.603491	0.506614	0.484502	0.43124
1036	Q9NZL4	0.996324	1.00239	1.0194	0.985223	0.916008	0.683975	0.28759	0.123724	0.0665602	0.0446798
1037	P06730	0.996324	0.973784	1.01045	0.937907	0.808921	0.537355	0.214805	0.102165	0.0657794	0.0541544
1038	P61026	0.996324	0.96677	1.00821	0.983918	0.918942	0.771462	0.462417	0.162783	0.0994207	0.0715759
1039	Q9UBS4	0.996324	1.01918	0.988748	0.966555	0.884857	0.742256	0.442855	0.196522	0.112785	0.0853312
1040	P60228	0.996324	1.01234	0.934618	0.624307	0.280372	0.179632	0.114369	0.0769254	0.0627108	0.0457807
1041	P27695	0.996324	1.01628	1.01947	0.964585	0.727644	0.30309	0.143727	0.0850255	0.0550059	0.0420003
1042	Q13011	0.996324	1.0069	1.0266	0.964959	0.900172	0.801859	0.291524	0.124886	0.0790848	0.0627998
1043	P09668	0.996324	0.969423	0.979536	0.957224	0.982832	0.906	0.834048	0.695379	0.62553	0.491585
1044	Q9UI26	0.996324	1.00518	1.00607	0.980594	0.867259	0.504589	0.250347	0.109164	0.0705297	0.060047
1045	G3V5T9	0.996324	0.982757	0.910237	0.780502	0.59606	0.412742	0.295174	0.190275	0.131271	0.102363
1046	Q9NY27	0.996324	1.00222	1.00204	0.955915	0.855481	0.583114	0.35995	0.204812	0.140155	0.128255
1047	Q8NBF6	0.996324	0.992258	0.991139	0.951786	0.929143	0.734446	0.478536	0.218099	0.159428	0.143202
1048	O75663	0.996324	1.0096	1.01096	0.95235	0.846607	0.502833	0.170578	0.0990146	0.0722189	0.0562165
1049	P39023	0.996324	1.01636	1.02551	0.958716	0.955976	0.95557	0.939806	0.555908	0.169054	0.102833
1050	P61163	0.996324	0.996175	0.974232	0.904489	0.771984	0.503113	0.238642	0.115376	0.073419	0.0550381
1051	Q15631	0.996324	0.985182	1.01677	0.970395	0.928855	0.851745	0.753268	0.622207	0.503419	0.359708
1052	Q14376	0.996324	0.995783	1.00499	0.878297	0.58489	0.262288	0.131897	0.0754226	0.0530965	0.0406192
1053	Q5T6V5	0.996324	1.00215	1.0156	0.975951	0.778192	0.342157	0.195328	0.124778	0.0859742	0.0659919
1054	Q96GK7	0.996324	0.993214	1.01854	0.9912	0.99038	0.875269	0.698855	0.486886	0.288286	0.18413
1055	O75179	0.996324	0.947119	0.784445	0.585184	0.384454	0.266599	0.193177	0.150373	0.112379	0.0916582
1056	A6NDG6	0.996324	1.02698	1.00877	0.98581	0.981741	0.92908	0.829725	0.740758	0.667053	0.541682
1057	Q9Y697	0.996324	0.981472	0.974897	0.887676	0.678405	0.315202	0.186977	0.115854	0.0780187	0.0524612
1058	Q9Y4Z0	0.996324	1.00262	1.03668	0.983346	0.95639	0.876058	0.759469	0.583067	0.473415	0.331614
1059	Q9NVE7	0.996324	0.976975	0.905563	0.660877	0.345208	0.221465	0.122386	0.0879713	0.0617961	0.0520974
1060	Q13228	0.996324	1.01026	1.01598	0.983498	0.942161	0.862728	0.710539	0.600121	0.488663	0.420778
1061	Q9Y223	0.996324	0.970386	0.924986	0.617991	0.291369	0.189237	0.120437	0.0857892	0.0607009	0.0494756
1062	P26583	0.996324	0.976879	1.02595	0.978157	0.926304	0.741237	0.543841	0.421074	0.387735	0.378493
1063	Q13362	0.996324	0.983877	0.898283	0.740363	0.451806	0.259583	0.184922	0.127398	0.108028	0.0791688
1064	Q9BXK5	0.996324	1.02413	0.995796	0.958011	0.91147	0.803066	0.633301	0.425423	0.272502	0.248807
1065	P61081	0.996324	0.977894	1.00076	0.946197	0.775119	0.365252	0.15311	0.082515	0.0611005	0.0480499
1066	Q5JTZ9	0.996324	0.879077	0.594384	0.374288	0.263755	0.195219	0.132428	0.0971525	0.0726979	0.0588067
1067	Q9H6T3	0.996324	0.976569	0.859621	0.634875	0.441733	0.297417	0.192591	0.127878	0.0989011	0.0788894
1068	Q9BRX5	0.996324	0.992476	1.03412	0.979158	0.799473	0.322427	0.133891	0.0765997	0.0488158	0.0547192
1069	O43865	0.996324	0.991406	0.995858	0.9277	0.669816	0.382583	0.209688	0.154119	0.0985513	0.0638568
1070	Q9Y224	0.996324	0.990545	0.994664	0.897788	0.598909	0.357289	0.244091	0.157384	0.0890575	0.0678085
1071	P18858	0.996324	0.910756	0.656324	0.445455	0.294933	0.163565	0.110201	0.0824766	0.0767362	0.0606348
1072	Q6Y7W6	0.996324	0.960279	0.880954	0.789598	0.642028	0.474507	0.318129	0.244014	0.199434	0.178792
1073	P53041	0.996324	0.991804	1.01474	0.95402	0.699276	0.426628	0.221896	0.101426	0.0677562	0.0516919
1074	Q9H254	0.996324	1.01957	1.05925	0.973873	0.961043	0.905964	0.670574	0.505545	0.215965	0.121358
1075	Q92696	0.996324	0.989513	1.00198	0.952371	0.865027	0.515143	0.194579	0.112362	0.0762069	0.0605986
1076	Q9UNP9	0.996324	0.970522	0.945729	0.866065	0.751032	0.624431	0.439074	0.205893	0.101489	0.0806159
1077	D6REX3	0.996324	0.993747	0.98076	0.919563	0.681387	0.378101	0.181467	0.105862	0.0745045	0.0547991
1078	Q92930	0.996324	0.969404	0.995804	0.967832	0.906796	0.782698	0.481426	0.182158	0.0970389	0.0642009
1079	P60891	0.996324	1.03739	1.01177	0.978056	0.896146	0.764052	0.526083	0.214761	0.0815114	0.0545538
1080	G3V1V4	0.996324	0.99649	1.01665	0.937481	0.912854	0.822827	0.721368	0.572484	0.489651	0.427312
1081	O00170	0.996324	0.998113	0.967353	0.847523	0.543468	0.273392	0.143505	0.0794664	0.0619559	0.0543721
1082	O43684	0.996324	1.03198	0.98482	0.9233	0.773128	0.562378	0.352597	0.149703	0.0871831	0.0691967
1083	O95684	0.996324	0.991769	0.978643	0.892182	0.78204	0.5606	0.357225	0.223774	0.164644	0.118165
1084	E5RIM7	0.996324	1.0454	1.0309	0.990265	0.936904	0.851734	0.75676	0.654122	0.57839	0.536005
1085	P17612	0.996324	0.959609	0.9961	0.923914	0.879054	0.526865	0.255677	0.117087	0.0715302	0.0534913
1086	Q7L0Y3	0.996324	0.802267	0.509234	0.357269	0.228469	0.152678	0.086969	0.0544929	0.0443933	0.0347359
1087	Q13033	0.996324	0.984752	0.954548	0.887712	0.742792	0.49946	0.269732	0.138178	0.0954339	0.0738979
1088	Q15654	0.996324	0.977151	0.979162	0.928675	0.84378	0.661165	0.475515	0.291502	0.172103	0.127319
1089	Q9NX02	0.996324	0.947593	0.865355	0.683824	0.406881	0.247092	0.153685	0.105925	0.0781315	0.0613652
1090	Q9Y4C1	0.996324	0.978176	0.91896	0.755955	0.496737	0.302962	0.17788	0.131875	0.101818	0.0900465
1091	I3L2B0	0.996324	1.03999	0.946553	0.862826	0.474016	0.282536	0.151938	0.108897	0.0928998	0.0756159
1092	Q7Z4Q2	0.996324	0.989916	0.93583	0.755133	0.367292	0.242612	0.148572	0.0989516	0.0805758	0.0562664
1093	Q9Y2L1	0.996324	0.976241	0.92769	0.745132	0.455751	0.233319	0.124815	0.0740948	0.056534	0.0481845
1094	Q8N3U4	0.996324	1.01792	1.07588	1.03899	0.781416	0.389543	0.213371	0.12744	0.0866857	0.068249
1095	F8W6G1	0.996324	1.01448	0.982817	0.960812	0.89465	0.537991	0.220235	0.0952593	0.0533184	0.0446548
1096	P15104	0.996324	0.994526	1.02315	0.99663	0.952102	0.836264	0.631241	0.211973	0.0993465	0.0662029
1097	Q5T4U5	0.996324	0.971302	0.870463	0.739509	0.499147	0.253324	0.125095	0.0727698	0.0546301	0.0412236
1098	Q96ST2	0.996324	0.98752	0.959304	0.82506	0.581797	0.412604	0.283456	0.222682	0.186747	0.159638
1099	O43396	0.996324	1.00091	0.953304	0.809322	0.516111	0.27293	0.132461	0.071861	0.0474934	0.0410686
1100	P43246	0.996324	0.979535	0.818401	0.544977	0.301322	0.166866	0.092042	0.0591144	0.0454953	0.031256
1101	P31323	0.996324	0.997776	0.972497	0.930442	0.792294	0.39589	0.188073	0.106249	0.0711069	0.0544955
1102	Q6NZI2	0.996324	0.947213	0.864949	0.718669	0.531483	0.332914	0.194808	0.125562	0.0978732	0.0774882
1103	Q96AT9	0.996324	1.0091	1.00481	1.01177	0.996136	0.867933	0.560428	0.266238	0.139968	0.095536
1104	O43719	0.996324	1.03354	1.00827	0.875673	0.568208	0.342767	0.207633	0.145885	0.119947	0.103488
1105	Q7L1Q6	0.996324	0.9769	0.825533	0.486539	0.234911	0.146443	0.0873815	0.0613074	0.044998	0.0375328
1106	Q9ULC4	0.996324	1.00076	1.01904	0.948578	0.880986	0.749544	0.519844	0.193331	0.0723977	0.0416737
1107	P48681	0.996324	1.00738	0.979048	0.95727	0.905301	0.825896	0.734948	0.637535	0.570929	0.529842
1108	Q9Y696	0.996324	1.00819	1.01673	0.956929	0.806285	0.486154	0.180688	0.0997065	0.0715864	0.0548938
1109	Q8TBC4	0.996324	1.00686	1.00197	0.930212	0.581218	0.272574	0.150181	0.0887136	0.0651321	0.0500796
1110	Q8IWV8	0.996324	0.996764	0.962183	0.863318	0.523756	0.295366	0.168381	0.109396	0.0695822	0.0538013
1111	Q9H0B6	0.996324	1.00168	0.926985	0.793566	0.412084	0.221338	0.126729	0.0955586	0.085395	0.0771851
1112	Q9NZB2	0.996324	0.983849	0.957639	0.913807	0.726405	0.410887	0.227308	0.158861	0.129266	0.101322
1113	Q9NWU1	0.996324	1.00416	1.00838	0.981746	1.00673	0.965255	0.876758	0.82062	0.739356	0.658756
1114	Q9H2J4	0.996324	0.988027	1.01654	0.985851	0.941986	0.856046	0.520827	0.186856	0.079661	0.0516341
1115	O15247	0.996324	0.972159	0.893905	0.676959	0.305297	0.190983	0.110796	0.0725489	0.0554983	0.0421447
1116	Q92793	0.996324	0.981936	0.978479	0.934066	0.74293	0.402973	0.244969	0.156352	0.140626	0.121633
1117	Q13459	0.996324	0.956592	0.869528	0.75979	0.518527	0.28797	0.171465	0.112285	0.0838872	0.0677828
1118	Q8WVM8	0.996324	0.994178	0.982801	0.897753	0.483434	0.247722	0.145913	0.0952156	0.061846	0.0528009
1119	Q8NFH3	0.996324	0.983088	0.980998	0.913405	0.802151	0.63918	0.429988	0.231294	0.113168	0.0772139
1120	O43815	0.996324	1.01556	0.967721	0.902105	0.733368	0.489531	0.247611	0.139686	0.101239	0.0854985
1121	Q16512	0.996324	0.981501	0.903518	0.712676	0.308436	0.175699	0.106272	0.0741347	0.0614633	0.046729
1122	Q9HB71	0.996324	1.007	0.98586	0.961512	0.810048	0.481507	0.194065	0.097404	0.0600997	0.0433833
1123	Q86U44	0.996324	0.994923	0.983602	0.944748	0.855286	0.475783	0.255472	0.19902	0.159084	0.133874
1124	Q16740	0.996324	0.988326	0.983254	0.913553	0.790452	0.572681	0.318402	0.158664	0.0921035	0.0697032
1125	Q5RKV6	0.996324	1.00703	1.00933	1.05438	1.04502	0.961396	0.808894	0.555317	0.258813	0.0966044
1126	P60981	0.996324	0.984459	1.01071	0.970135	0.891749	0.601323	0.239065	0.129547	0.0831432	0.072371
1127	O60701	0.996324	1.0011	0.970838	0.858617	0.618593	0.364966	0.192275	0.0995078	0.0668906	0.053613
1128	P60953	0.996324	1.03969	1.01893	1.00097	0.92629	0.575042	0.229798	0.115188	0.0703106	0.0476381
1129	O43252	0.996324	1.00378	0.99877	0.947312	0.805773	0.402764	0.186595	0.12381	0.0894374	0.0727037
1130	O60256	0.996324	1.01154	1.00206	0.969853	0.920775	0.829002	0.659385	0.368136	0.12339	0.0881798
1131	O14867	0.996324	0.997965	0.979266	0.912125	0.855217	0.776462	0.642749	0.543348	0.445769	0.37293
1132	Q92888	0.996324	0.994735	0.77799	0.505619	0.295336	0.195376	0.12227	0.0834641	0.0620054	0.0507051
1133	Q9BSJ8	0.996324	0.984443	0.809784	0.659967	0.479183	0.289421	0.162114	0.100551	0.0582421	0.0476959
1134	Q96KR1	0.996324	1.03452	1.00715	0.970686	0.884561	0.724409	0.411119	0.188258	0.145889	0.111202
1135	H3BPE7	0.996324	0.982498	1.01952	0.961957	0.918531	0.827916	0.6488	0.363673	0.258787	0.216384
1136	Q7Z2K8	0.996324	1.01153	0.995636	0.968468	0.904098	0.824091	0.727667	0.644702	0.546283	0.512758
1137	Q96GA7	0.996324	0.999198	0.998199	0.979987	1.01557	0.876301	0.767464	0.608852	0.458467	0.26681
1138	Q6ZT12	0.996324	0.978338	0.967829	0.859463	0.43622	0.196965	0.114621	0.0869264	0.0712146	0.0608785
1139	Q05209	0.996324	0.9834	0.935306	0.850612	0.644808	0.41472	0.294348	0.2359	0.178999	0.170835
1140	Q01970	0.996324	1.01447	1.00942	0.963583	0.858242	0.647619	0.318895	0.162114	0.115746	0.101099
1141	Q9BXW7	0.996324	0.980201	0.903375	0.698745	0.347978	0.224265	0.148132	0.102584	0.0792269	0.064097
1142	O75436	0.996324	0.990566	1.00317	0.938929	0.785368	0.509832	0.291391	0.112953	0.070219	0.05134
1143	Q53H96	0.996324	0.999199	0.998723	0.956311	0.890559	0.783867	0.635079	0.517122	0.393381	0.278131
1144	Q9BTE3	0.996324	0.980952	0.938675	0.824366	0.502002	0.254982	0.139279	0.0883299	0.0605315	0.0536344
1145	H3BM74	0.996324	0.965398	0.843759	0.605102	0.300613	0.188973	0.115359	0.0783633	0.0617833	0.0533393
1146	O00487	0.996324	0.991769	0.961001	0.842937	0.584276	0.292714	0.144448	0.080861	0.0477258	0.0401848
1147	Q9Y508	0.996324	0.996882	1.01956	0.99124	0.981005	0.885552	0.725418	0.545573	0.422413	0.298539
1148	Q3YEC7	0.996324	1.01611	1.01339	0.957164	0.953315	0.829205	0.593081	0.29988	0.21456	0.187811
1149	Q9NVG8	0.996324	0.994925	1.0084	0.967213	0.91148	0.771665	0.492048	0.182417	0.0965162	0.0708162
1150	Q9NW82	0.996324	1.00344	0.980437	0.934794	0.853361	0.644877	0.383569	0.16308	0.110787	0.0990578
1151	P06396	0.996324	1.00448	1.01869	0.969094	0.583097	0.281326	0.151328	0.0908514	0.0676815	0.0462239
1152	P37198	0.996324	0.983737	0.920518	0.762262	0.555411	0.363313	0.218561	0.135769	0.0999328	0.0849582
1153	Q14160	0.996324	0.92586	0.751209	0.636354	0.510598	0.407471	0.302309	0.260272	0.212538	0.189925
1154	Q92609	0.996324	0.995642	0.939483	0.850878	0.612878	0.356461	0.231038	0.169371	0.145662	0.121685
1155	Q13136	0.996324	1.00813	0.907992	0.772899	0.587516	0.379748	0.236809	0.151297	0.110276	0.0875344
1156	Q9H7N4	0.996324	0.998238	0.946134	0.846384	0.695074	0.506556	0.365759	0.255371	0.181952	0.15116
1157	Q15691	0.996324	0.983757	1.00131	0.928434	0.694482	0.313072	0.176184	0.111711	0.085399	0.071443
1158	Q12904	0.996324	0.989446	0.797026	0.527311	0.293693	0.167458	0.106275	0.0730833	0.0581521	0.0513446
1159	Q96ER3	0.996324	1.03215	1.00107	0.955156	0.965326	0.61948	0.265684	0.0867501	0.0502178	0.0370564
1160	P50479	0.996324	1.00676	0.996668	0.931994	0.836403	0.665524	0.520483	0.399391	0.298493	0.241444
1161	Q96TA1	0.996324	0.985417	0.978445	0.9004	0.63503	0.259231	0.13612	0.0797189	0.0566811	0.0484119
1162	Q6WKZ4	0.996324	0.937755	0.7559	0.599696	0.498984	0.389212	0.319014	0.244268	0.209716	0.198546
1163	P13674	0.996324	0.958197	0.893285	0.746825	0.497165	0.274333	0.146129	0.0971818	0.0671031	0.0544653
1164	P37840	0.996324	0.998651	1.01866	0.984394	0.96061	0.843366	0.680554	0.614569	0.549485	0.469898
1165	O00233	0.996324	0.935837	0.820889	0.699277	0.718011	0.826917	0.785856	0.687034	0.575994	0.509101
1166	Q5R372	0.996324	1.02828	0.979444	0.936106	0.77113	0.496253	0.319108	0.223782	0.176909	0.156152
1167	Q8TAT6	0.996324	1.00889	0.999034	0.943384	0.824992	0.5352	0.235945	0.119521	0.0832146	0.0658734
1168	O15116	0.996324	1.01163	1.03018	1.0053	0.977156	0.829437	0.692858	0.51806	0.433101	0.369118
1169	P51580	0.996324	0.977531	1.02792	0.988391	0.908586	0.731441	0.433903	0.175325	0.0908896	0.075716
1170	P05771	0.996324	0.990147	0.917961	0.881916	0.575141	0.260973	0.141547	0.0814229	0.067205	0.0546632
1171	Q05519	0.996324	0.989045	1.03363	0.930632	0.774944	0.404353	0.212262	0.128232	0.088988	0.0655333
1172	Q9BY32	0.996324	0.967356	1.01208	0.977166	0.999145	0.959094	0.871005	0.751305	0.627704	0.430485
1173	E9PAU2	0.996324	0.946089	0.813627	0.612197	0.477259	0.394911	0.323349	0.261022	0.237244	0.230033
1174	P08559	0.996324	1.00751	0.787395	0.452386	0.269913	0.163584	0.100755	0.076224	0.0535463	0.0460361
1175	P54725	0.996324	1.01964	1.01381	0.985267	0.929046	0.849524	0.754525	0.639462	0.544176	0.488195
1176	P61006	0.996324	1.01385	1.02773	0.997634	1.01814	0.790046	0.510729	0.120876	0.0774479	0.0483423
1177	Q9HAU5	0.996324	0.992925	0.952696	0.808801	0.39225	0.242657	0.158516	0.105956	0.0807093	0.0615037
1178	Q9UJA5	0.996324	0.996304	1.00521	0.970101	0.935553	0.798436	0.562384	0.246405	0.135174	0.0806722
1179	P20962	0.996324	1.04411	1.04285	1.021	1.09251	1.01932	0.965023	0.898388	0.831693	0.78238
1180	O15498	0.996324	0.993988	1.00615	0.985958	0.916618	0.80284	0.633249	0.376986	0.162653	0.0880451
1181	O76070	0.996324	1.00546	1.00413	0.975362	0.994142	0.933829	0.795332	0.738004	0.639949	0.577006
1182	Q96HE7	0.996324	0.992729	1.02474	0.971464	0.918643	0.715226	0.319898	0.126436	0.078844	0.0677976
1183	Q9H9A6	0.996324	0.976664	0.916407	0.767679	0.365127	0.209599	0.122886	0.0833583	0.0645407	0.0549178
1184	P52948	0.996324	0.888464	0.653478	0.500144	0.406107	0.299512	0.212468	0.158695	0.135278	0.115337
1185	Q8NB90	0.996324	0.88868	0.667695	0.456569	0.248147	0.1666	0.100617	0.0770742	0.0578563	0.0456775
1186	P49711	0.996324	1.02183	1.00741	1.01689	0.979416	0.860827	0.673407	0.391573	0.212242	0.126621
1187	P30533	0.996324	0.987484	0.978615	0.92231	0.811819	0.685836	0.472263	0.290422	0.178157	0.143815
1188	Q8IZ21	0.996324	1.02602	1.0347	0.999542	0.925338	0.817071	0.566292	0.36847	0.2653	0.246155
1189	Q13951	0.996324	1.0078	1.01963	0.995542	0.843747	0.570214	0.255852	0.112485	0.0703672	0.0527612
1190	P26373	0.996324	1.04877	1.0045	0.991612	0.939477	0.915545	0.836133	0.542141	0.193759	0.121834
1191	Q9UKV8	0.996324	0.999337	0.979822	0.91491	0.831491	0.720485	0.582621	0.390201	0.295058	0.243747
1192	P62266	0.996324	0.982054	1.01999	0.956979	0.909572	0.785991	0.610822	0.381679	0.116908	0.0764421
1193	Q07960	0.996324	0.971142	0.988258	0.913161	0.813781	0.537258	0.251599	0.120165	0.0807734	0.0612567
1194	Q9BV57	0.996324	0.990698	1.00396	0.926882	0.774368	0.535028	0.263003	0.151758	0.0988154	0.0832004
1195	Q9Y244	0.996324	1.00732	1.0214	1.00004	0.934523	0.694664	0.420644	0.246575	0.189083	0.177333
1196	P10644	0.996324	0.956828	0.799828	0.57831	0.300049	0.191034	0.118319	0.0798113	0.0677984	0.0567098
1197	P51452	0.996324	0.98796	1.0133	0.970318	0.893642	0.649176	0.257032	0.112753	0.0658619	0.0485443
1198	Q6P2E9	0.996324	1.01829	1.02215	0.9357	0.777507	0.540351	0.273721	0.162389	0.11978	0.0897713
1199	Q9NR28	0.996324	1.00927	1.00352	0.973372	0.922876	0.841028	0.674611	0.533099	0.374914	0.236621
1200	Q6UWE0	0.996324	1.0231	0.995227	0.943845	0.872381	0.560392	0.253591	0.154076	0.101865	0.0786308
1201	Q04206	0.996324	0.981059	0.978939	0.867359	0.581219	0.255213	0.140662	0.0870759	0.0654537	0.0519777
1202	Q5W0H4	0.996324	1.01589	1.01624	0.939251	0.721915	0.380107	0.160953	0.0918554	0.0575465	0.0509787
1203	O95816	0.996324	1.00721	0.984391	0.93949	0.879886	0.732147	0.33984	0.129799	0.0803153	0.0555916
1204	P17661	0.996324	1.07852	0.962434	0.948338	0.765773	0.71583	0.498796	0.329166	0.222264	0.221897
1205	Q13356	0.996324	0.968907	0.89108	0.726451	0.437932	0.23123	0.135111	0.100315	0.0769461	0.0607169
1206	K7EM18	0.996324	0.98936	1.0141	0.967678	0.927139	0.770018	0.565598	0.396211	0.234132	0.155483
1207	Q96JH7	0.996324	0.867074	0.516743	0.368731	0.28172	0.236419	0.181795	0.137256	0.106341	0.0887708
1208	O14981	0.996324	0.988014	0.949247	0.861803	0.613063	0.272231	0.140337	0.0866132	0.0668372	0.0577256
1209	Q99961	0.996324	0.991808	0.940766	0.734826	0.342176	0.22346	0.144019	0.108136	0.0937708	0.0818926
1210	P39748	0.996324	0.97254	0.927724	0.780315	0.458535	0.20996	0.125325	0.0796607	0.0610838	0.0530654
1211	P51911	0.996324	1.00782	1.00207	0.868793	0.71561	0.548722	0.439175	0.381432	0.314687	0.289301
1212	P36543	0.996324	1.02191	0.999797	0.917021	0.801348	0.659487	0.424234	0.157267	0.108587	0.0815953
1213	O95777	0.996324	0.99733	0.991089	0.946662	0.835974	0.748449	0.606724	0.489476	0.363312	0.321872
1214	Q9NU22	0.996324	0.842881	0.654077	0.522676	0.407575	0.273545	0.157241	0.112925	0.0944213	0.078311
1215	P52789	0.996324	0.813686	0.455646	0.298348	0.198378	0.141373	0.0864029	0.0575862	0.0447566	0.0369517
1216	P28289	0.996324	0.999621	0.802132	0.530641	0.361473	0.227909	0.134871	0.0969532	0.0842581	0.068839
1217	P51991	0.996324	0.945971	0.705298	0.457849	0.253632	0.150057	0.0963753	0.0728829	0.0553681	0.0455438
1218	Q8WXI9	0.996324	0.955061	0.815076	0.640993	0.481411	0.35801	0.233125	0.16974	0.13522	0.124212
1219	Q6FI81	0.996324	0.998448	1.00052	0.936792	0.765028	0.447506	0.230806	0.131679	0.0934563	0.0751234
1220	Q15785	0.996324	0.943145	0.593427	0.340446	0.214894	0.128263	0.0833395	0.059111	0.0479195	0.0390689
1221	Q9UMZ2	0.996324	0.993881	0.958392	0.916711	0.847667	0.731994	0.615742	0.489607	0.428433	0.31832
1222	Q13643	0.996324	0.976515	0.995748	0.94205	0.933336	0.853055	0.733815	0.631326	0.569414	0.526845
1223	Q9Y6D6	0.996324	0.980633	0.925063	0.766324	0.444491	0.262697	0.154994	0.0979137	0.0735502	0.0621304
1224	P25398	0.996324	1.0218	1.00394	0.978428	0.888978	0.839517	0.679147	0.525044	0.301664	0.218806
1225	Q9Y4E1	0.996324	0.982634	1.05642	0.932441	0.792071	0.631239	0.527999	0.408254	0.352185	0.287231
1226	O14908	0.996324	0.971653	0.920915	0.834476	0.557798	0.296184	0.167933	0.112104	0.0882271	0.0759221
1227	P40763	0.996324	0.982791	0.951195	0.827539	0.464076	0.19531	0.105945	0.0709949	0.054864	0.0453502
1228	Q9NX55	0.996324	1.02763	1.01961	1.00671	0.923171	0.776844	0.632702	0.587388	0.571487	0.573933
1229	Q9UBB6	0.996324	0.988086	0.966325	0.851915	0.402474	0.232061	0.132503	0.0813126	0.0654182	0.0495425
1230	P37108	0.996324	1.00842	1.02011	0.98216	0.964315	0.846779	0.654492	0.378	0.222376	0.12274
1231	P36405	0.996324	1.02769	1.01209	0.953862	0.863342	0.694788	0.438289	0.229528	0.122113	0.0929899
1232	P11177	0.996324	0.956155	0.565568	0.311555	0.209503	0.135334	0.0838256	0.0609171	0.0486617	0.0346025
1233	Q00013	0.996324	0.977905	0.877557	0.684494	0.381466	0.237514	0.141262	0.0929532	0.0699077	0.054869
1234	Q8NCW5	0.996324	1.01509	1.03364	1.00022	0.991652	0.949716	0.837808	0.700258	0.553355	0.352965
1235	Q6ZN17	0.996324	0.995782	0.950947	0.799054	0.536443	0.416951	0.316583	0.238651	0.189814	0.171219
1236	O60343	0.996324	0.974002	0.949993	0.886571	0.67751	0.342134	0.171209	0.0931403	0.065496	0.0535797
1237	Q7Z2T5	0.996324	1.03853	0.970743	0.867119	0.674159	0.402131	0.182181	0.109482	0.079906	0.0625711
1238	O95239	0.996324	0.713256	0.339597	0.278054	0.216197	0.156947	0.113369	0.0853128	0.073176	0.057667
1239	Q7RTP6	0.996324	0.987459	0.953013	0.874208	0.695433	0.408916	0.279725	0.200641	0.159049	0.135911
1240	Q9H0D6	0.996324	1.00983	0.991836	0.924362	0.832715	0.713927	0.565581	0.416648	0.284737	0.156328
1241	O75688	0.996324	1.00797	1.00858	0.990462	1.00132	0.868106	0.452953	0.133061	0.090062	0.0630427
1242	O60547	0.996324	0.984263	1.00497	0.992614	0.913414	0.747144	0.46652	0.20895	0.103593	0.0700904
1243	O75391	0.996324	1.01504	0.991865	0.974714	0.91785	0.782674	0.636819	0.503283	0.37523	0.336891
1244	Q99856	0.996324	0.938607	0.714671	0.488526	0.316278	0.210594	0.145307	0.108934	0.100035	0.0857687
1245	Q04837	0.996324	0.97628	0.982696	0.948721	0.893761	0.809467	0.695202	0.588255	0.517424	0.457877
1246	P31040	0.996324	1.01419	1.01364	0.959588	0.91591	0.769053	0.611502	0.46386	0.302222	0.179378
1247	P52294	0.996324	0.972222	0.873562	0.754508	0.522643	0.244265	0.125361	0.0815337	0.052784	0.0478327
1248	Q9NYK5	0.996324	0.966413	0.936762	0.816636	0.54898	0.273451	0.135813	0.0726915	0.0537477	0.0413674
1249	Q96J01	0.996324	0.961398	0.946765	0.866127	0.685477	0.422193	0.198097	0.101783	0.0663913	0.0488465
1250	P48426	0.996324	0.99741	0.951042	0.859424	0.614085	0.351453	0.158007	0.093614	0.0695337	0.0535121
1251	P57081	0.996324	1.00301	1.03252	0.987622	0.911641	0.671341	0.238661	0.108299	0.0584725	0.0488728
1252	Q9BS26	0.996324	0.998404	1.021	0.967778	0.877674	0.529483	0.193159	0.121989	0.0782143	0.0620122
1253	Q14978	0.996324	0.996645	1.00183	0.967002	0.907302	0.789566	0.647703	0.49903	0.412877	0.355957
1254	Q7Z6M1	0.996324	0.998263	1.00251	0.96423	0.874004	0.76114	0.618742	0.44004	0.259086	0.13473
1255	O75821	0.996324	1.00885	0.942838	0.870357	0.605435	0.317133	0.163162	0.0911281	0.0619843	0.0521855
1256	Q8IU81	0.996324	0.888325	0.736789	0.610096	0.504363	0.424539	0.317615	0.244591	0.192909	0.179448
1257	P49903	0.996324	0.996213	0.995152	0.962358	0.930099	0.821951	0.733033	0.635157	0.535625	0.469935
1258	Q9Y2W1	0.996324	1.03053	1.04594	1.04581	1.11644	1.06082	1.01648	0.742246	0.535649	0.428279
1259	Q6NZY4	0.996324	1.03461	1.10949	1.10706	1.00682	0.581948	0.270036	0.152959	0.127964	0.118647
1260	Q96HN2	0.996324	1.04787	0.965563	0.959496	0.841439	0.593892	0.459821	0.375295	0.273573	0.158153
1261	O00425	0.996324	0.530031	0.280632	0.183258	0.129342	0.0649468	0.041517	0.033788	0.031858	0.0238302
1262	P62306	0.996324	0.992499	1.02608	0.969072	0.913972	0.753595	0.555541	0.283628	0.172906	0.162771
1263	P51149	0.996324	0.997915	1.00761	0.975611	0.953335	0.84329	0.633163	0.43154	0.27086	0.148564
1264	O75608	0.996324	1.02184	1.02168	0.986454	0.992034	0.900726	0.738673	0.421169	0.132694	0.0711885
1265	B3KXW5	0.996324	0.989429	0.99375	0.907215	0.740622	0.4174	0.239382	0.135407	0.0888279	0.0702907
1266	P04818	0.996324	0.968768	0.803006	0.506458	0.275492	0.164046	0.103264	0.0638781	0.0525146	0.0436646
1267	J3KNI1	0.996324	0.925531	0.689105	0.429357	0.270644	0.18187	0.117072	0.0848438	0.0791915	0.06634
1268	Q01433	0.996324	0.995849	0.996524	0.958194	0.888549	0.756781	0.552396	0.356973	0.197929	0.0957659
1269	P22681	0.996324	0.999791	1.00679	0.955766	0.896547	0.746265	0.503164	0.216636	0.125806	0.0952656
1270	O14715	0.996324	0.964169	0.873734	0.706326	0.411796	0.255693	0.139806	0.0893637	0.0682944	0.0492379
1271	G3V1L9	0.996324	0.990103	0.885565	0.754711	0.63553	0.50731	0.417219	0.324313	0.222454	0.190402
1272	Q8WVJ2	0.996324	0.985789	1.02024	0.942767	0.694381	0.340835	0.147108	0.0780457	0.0516968	0.0364603
1273	Q9UL46	0.996324	1.03374	1.01005	0.9971	1.00262	0.794348	0.551808	0.241101	0.116534	0.0832789
1274	O43583	0.996324	1.03101	1.01913	0.961476	0.945129	0.839739	0.756214	0.570812	0.453616	0.327727
1275	Q9UHJ6	0.996324	0.991852	0.973076	0.864368	0.501247	0.29067	0.185315	0.135924	0.0984653	0.0790758
1276	Q15024	0.996324	1.00488	1.0303	1.04998	1.07489	1.05239	0.886835	0.640567	0.291841	0.106485
1277	Q9H1E3	0.996324	0.996906	1.01718	1.0055	1.02403	0.979456	0.895362	0.850656	0.730872	0.700337
1278	Q92925	0.996324	0.934259	0.700053	0.442508	0.269937	0.173463	0.102243	0.0730535	0.063942	0.0528749
1279	Q96EV8	0.996324	0.971936	0.988702	0.944272	0.887863	0.709905	0.402422	0.211876	0.138875	0.126403
1280	Q9H223	0.996324	0.945858	0.729785	0.451145	0.227531	0.139992	0.0825065	0.0609919	0.0514472	0.0403916
1281	P58546	0.996324	1.01906	1.04851	0.986991	0.997811	0.801084	0.478695	0.195219	0.120206	0.0909895
1282	B8ZZN6	0.996324	1.00738	1.00728	0.951849	0.878054	0.831574	0.750633	0.653583	0.580424	0.507739
1283	P53384	0.996324	0.970528	0.892078	0.745164	0.473067	0.249149	0.131703	0.0788542	0.0556886	0.0373569
1284	Q96EE3	0.996324	0.948871	0.844182	0.740365	0.622262	0.418942	0.225081	0.112959	0.0778665	0.066919
1285	Q8IYB7	0.996324	0.98144	0.941112	0.752845	0.392153	0.274582	0.179578	0.108937	0.0826628	0.0685814
1286	Q9Y4B6	0.996324	0.993164	0.971779	0.917283	0.813635	0.529286	0.230635	0.143014	0.096066	0.0779692
1287	Q15056	0.996324	0.996662	1.011	0.910004	0.760227	0.553772	0.396532	0.286595	0.224094	0.198198
1288	Q96B23	0.996324	1.00195	1.00504	0.982567	1.00484	0.936228	0.864185	0.792518	0.710446	0.640543
1289	Q9UKV3	0.996324	0.987995	1.00992	0.98164	0.984899	0.890015	0.797726	0.71232	0.623848	0.597923
1290	Q08752	0.996324	0.983695	0.915683	0.714917	0.353945	0.208166	0.106043	0.0669549	0.0499678	0.0362643
1291	Q9BU89	0.996324	1.00219	0.987883	0.906893	0.741982	0.550325	0.347903	0.191665	0.121923	0.0819289
1292	Q7Z3B4	0.996324	1.00318	0.928125	0.749881	0.317828	0.1963	0.113348	0.0794462	0.0629891	0.0477437
1293	P61964	0.996324	0.954316	0.87544	0.775332	0.63371	0.567119	0.516747	0.373171	0.249453	0.182538
1294	O00571	0.996324	0.878166	0.574134	0.383095	0.290533	0.207866	0.147922	0.10713	0.0732066	0.068019
1295	O60825	0.996324	0.991101	0.933667	0.850174	0.594605	0.36049	0.179768	0.11495	0.0780333	0.0623633
1296	P62805	0.996324	0.951255	0.843733	0.650713	0.390698	0.228061	0.127999	0.0831449	0.0639371	0.0490022
1297	Q4VC31	0.996324	1.02487	1.01056	0.97691	0.972348	0.856683	0.762326	0.609313	0.488067	0.339292
1298	P82970	0.996324	1.03283	1.02371	1.05377	1.05996	1.01066	0.987002	0.907951	0.808858	0.711013
1299	P09417	0.996324	0.993909	1.01545	0.983264	0.940465	0.647692	0.165113	0.116638	0.0644473	0.0564152
1300	Q96I24	0.996324	0.983391	0.851164	0.683679	0.453464	0.283202	0.177982	0.121764	0.093841	0.0745935
1301	P63000	0.996324	0.950689	1.03453	1.02895	0.978058	0.879763	0.373175	0.120784	0.0721948	0.0434808
1302	P55263	0.996324	0.988123	1.01224	0.976937	0.90227	0.623809	0.216395	0.103033	0.063485	0.0502892
1303	Q8IZ83	0.996324	0.994729	0.928824	0.886226	0.809153	0.695714	0.576557	0.466486	0.339334	0.132376
1304	Q9P0L0	0.996324	1.02423	0.99104	0.942996	0.952094	0.843434	0.712939	0.583125	0.431867	0.303567
1305	Q92734	0.996324	1.03401	1.00427	0.990617	0.944855	0.883286	0.774794	0.650619	0.554885	0.501426
1306	P26368	0.996324	1.00582	1.02705	0.98	0.719814	0.392871	0.219003	0.125985	0.0814753	0.0608568
1307	Q16204	0.996324	0.993583	0.992117	0.955456	0.837095	0.651932	0.370349	0.180461	0.106048	0.0720283
1308	H3BMD8	0.996324	1.04164	0.996596	0.970755	0.855673	0.817829	0.736767	0.650974	0.555706	0.513737
1309	Q9BUJ2	0.996324	0.994147	0.970862	0.892867	0.764443	0.576594	0.374422	0.223957	0.169265	0.140083
1310	E7EQY1	0.996324	0.981951	0.947305	0.908114	0.766503	0.62916	0.468241	0.35741	0.313427	0.271536
1311	P29083	0.996324	0.980819	0.940725	0.772099	0.549666	0.393351	0.288355	0.214298	0.181537	0.164154
1312	Q9Y6R4	0.996324	0.948134	0.860245	0.730513	0.444428	0.270186	0.171887	0.13162	0.103472	0.0826066
1313	Q8IZ73	0.996324	1.01207	1.03894	1.00276	0.990572	0.87529	0.615617	0.245488	0.105874	0.0709472
1314	Q7Z5L9	0.996324	0.981708	0.925416	0.865513	0.750287	0.564359	0.461216	0.329495	0.272641	0.231305
1315	O43617	0.996324	1.03953	0.984927	0.931697	0.846486	0.780289	0.648313	0.439896	0.218735	0.0992802
1316	Q7Z4V5	0.996324	0.996214	0.963338	0.909931	0.781897	0.563437	0.395128	0.262556	0.211838	0.173904
1317	Q96PK6	0.996324	0.897225	0.764122	0.642809	0.523977	0.419164	0.342167	0.266899	0.210923	0.175845
1318	Q8N543	0.996324	1.0149	1.01736	0.961746	0.853505	0.663599	0.439481	0.243833	0.125837	0.0751928
1319	A6NMQ1	0.996324	0.977765	0.971628	0.907423	0.652018	0.25074	0.14732	0.0892649	0.0673116	0.0606805
1320	P78356	0.996324	0.981227	0.966616	0.871154	0.612468	0.330857	0.151253	0.0928028	0.0699612	0.0563325
1321	P20585	0.996324	1.02548	1.00261	0.924873	0.690148	0.284333	0.157639	0.0992015	0.0759926	0.0624966
1322	O95810	0.996324	0.974832	0.942893	0.845038	0.681533	0.483866	0.342049	0.241393	0.198535	0.182885
1323	Q7L014	0.996324	0.95905	0.779081	0.50073	0.379803	0.277305	0.185183	0.12145	0.0864426	0.0639573
1324	Q5EBM0	0.996324	0.995546	0.988319	0.932638	0.735257	0.43197	0.214472	0.147264	0.0979439	0.0807014
1325	Q9UHW5	0.996324	1.00294	0.972498	0.918701	0.934185	0.851197	0.747309	0.582764	0.398948	0.151511
1326	Q99543	0.996324	0.88167	0.441997	0.337048	0.264003	0.178579	0.123807	0.0907346	0.0740714	0.0562348
1327	Q9NUY8	0.996324	0.958294	0.885194	0.707777	0.445756	0.262802	0.121414	0.0720495	0.0484463	0.0421399
1328	O95801	0.996324	0.988674	0.9282	0.727949	0.320078	0.189043	0.102792	0.0738271	0.0594976	0.0475305
1329	O43504	0.996324	0.969181	1.01188	0.996153	0.989681	0.917791	0.836753	0.731296	0.614328	0.435937
1330	Q9ULU4	0.996324	0.986744	0.892691	0.707978	0.418021	0.314176	0.237638	0.184036	0.16905	0.140407
1331	Q9Y5Z4	0.996324	0.994423	1.01809	0.9821	0.944899	0.786321	0.563256	0.33469	0.246539	0.203155
1332	Q9BXS6	0.996324	0.993152	0.993355	0.930962	0.906555	0.747512	0.545262	0.313206	0.197749	0.15478
1333	Q12996	0.996324	0.98616	0.977391	0.927384	0.758084	0.401228	0.1875	0.121332	0.0913058	0.0715985
1334	P31949	0.996324	0.988668	1.0108	1.01337	0.97851	0.910145	0.799327	0.659635	0.505543	0.378134
1335	Q5MIZ7	0.996324	0.952956	0.80569	0.583246	0.340923	0.201182	0.138527	0.104291	0.0871982	0.0728763
1336	P16403	0.996324	0.968142	1.07611	1.08844	1.12333	1.11529	0.81727	0.370744	0.193991	0.120138
1337	Q9GZT3	0.996324	0.924499	0.523123	0.373606	0.301844	0.229376	0.154995	0.119189	0.109472	0.144403
1338	P49721	0.996324	0.993695	0.985688	0.949116	0.863767	0.800785	0.722682	0.619003	0.529748	0.466734
1339	O15382	0.996324	0.993818	0.998678	0.959463	0.928513	0.833986	0.664322	0.430738	0.239938	0.159733
1340	Q16877	0.996324	0.970601	0.925757	0.84183	0.499018	0.243082	0.155482	0.104506	0.0772963	0.0596081
1341	Q15154	0.996324	0.979713	0.942211	0.865502	0.796614	0.675791	0.507046	0.391416	0.313446	0.27123
1342	Q6P3X3	0.996324	0.989348	0.810461	0.547491	0.303498	0.192483	0.118085	0.0872513	0.0712056	0.054222
1343	Q86UE4	0.996324	1.02258	0.989828	1.10442	1.13039	1.06221	0.967032	0.796757	0.695756	0.631464
1344	G3V3G9	0.996324	0.983971	0.956032	0.884169	0.694616	0.397094	0.175696	0.101673	0.0709636	0.0586388
1345	P60866	0.996324	1.00671	0.996747	0.975946	0.908351	0.819044	0.610138	0.391277	0.103186	0.0753239
1346	Q86Y56	0.996324	0.880845	0.427918	0.257813	0.210707	0.136232	0.097576	0.0755261	0.0544577	0.0472181
1347	Q96EV2	0.996324	0.984487	0.950346	0.901436	0.846444	0.740881	0.619213	0.511562	0.435879	0.356687
1348	Q69YN2	0.996324	0.979584	0.99277	0.888198	0.58922	0.297323	0.171873	0.111193	0.081731	0.0637375
1349	P27144	0.996324	0.960665	0.873364	0.701178	0.414558	0.202589	0.117057	0.0793473	0.0592495	0.0420615
1350	Q9HCE1	0.996324	0.965494	0.812617	0.664789	0.478033	0.285837	0.151158	0.0918723	0.0672259	0.0530581
1351	Q13155	0.996324	0.977551	0.75824	0.489019	0.273962	0.160509	0.0924987	0.0674402	0.0631286	0.0516193
1352	Q9Y2Q3	0.996324	0.97554	0.885347	0.729457	0.420549	0.183603	0.101302	0.0550641	0.0463631	0.0382723
1353	Q99447	0.996324	0.980733	1.01448	0.97245	0.867036	0.495139	0.184416	0.117262	0.0762607	0.0659014
1354	P52434	0.996324	0.985998	0.931362	0.800832	0.558706	0.328477	0.166012	0.0839318	0.0513713	0.0404272
1355	Q9GZT9	0.996324	0.965519	0.970118	0.883468	0.699031	0.478982	0.308777	0.199352	0.134523	0.0950897
1356	Q14498	0.996324	1.00276	0.958745	0.829178	0.528824	0.250915	0.14877	0.09697	0.0664941	0.0552001
1357	Q9BSU3	0.996324	0.96356	0.990238	0.931381	0.629464	0.338568	0.159931	0.109005	0.0690303	0.0581683
1358	Q99614	0.996324	1.00722	0.997152	0.972059	0.836429	0.604283	0.465317	0.38102	0.340608	0.340278
1359	Q9H2K8	0.996324	0.979376	0.9867	0.915656	0.605465	0.255038	0.160532	0.104903	0.0820307	0.0707668
1360	P84095	0.996324	1.00202	0.976354	0.90801	0.704447	0.367165	0.168807	0.0859366	0.0560879	0.0477329
1361	Q6PKC0	0.996324	1.00811	1.00647	0.993305	0.967997	0.906743	0.789101	0.68306	0.584753	0.546021
1362	Q29RF7	0.996324	0.936345	0.58288	0.394758	0.302187	0.243407	0.183617	0.160163	0.129018	0.126764
1363	Q709C8	0.996324	0.999067	0.933617	0.872928	0.787374	0.643621	0.477181	0.33665	0.170204	0.0932098
1364	B7Z4W5	0.996324	1.03589	1.01559	0.978279	0.899936	0.821085	0.634443	0.406644	0.185101	0.0929711
1365	B0QZ18	0.996324	1.01991	1.0146	0.989027	0.927583	0.60689	0.197915	0.128697	0.0916134	0.0752914
1366	P52594	0.996324	1.00103	1.00623	0.960183	0.940968	0.811865	0.63542	0.39648	0.302475	0.251365
1367	P55212	0.996324	1.00384	0.984464	0.905937	0.816955	0.692735	0.564814	0.460449	0.393355	0.33998
1368	Q8IVD9	0.996324	0.989055	0.985729	0.927657	0.74788	0.465079	0.238702	0.123095	0.0945981	0.0747289
1369	Q9H3P2	0.996324	0.9307	0.783092	0.653086	0.570747	0.442433	0.332393	0.265348	0.235894	0.18974
1370	Q99575	0.996324	1.01201	1.01733	0.980852	0.911117	0.850499	0.729493	0.587231	0.447855	0.372758
1371	Q15642	0.996324	0.981586	0.990788	0.924255	0.535633	0.233358	0.1342	0.0904686	0.0729395	0.0625363
1372	Q9Y6D5	0.996324	0.998534	0.892354	0.723883	0.394319	0.25159	0.156123	0.122598	0.0977003	0.0859667
1373	Q00169	0.996324	0.997722	0.987216	0.945322	0.86963	0.816492	0.648456	0.457287	0.171279	0.0952075
1374	Q00535	0.996324	0.930445	0.716161	0.438165	0.229933	0.138331	0.0789403	0.0557025	0.0457043	0.03523
1375	J9JID7	0.996324	0.993101	0.981453	0.914684	0.779793	0.586389	0.423765	0.294339	0.236824	0.203929
1376	Q9H2C0	0.996324	0.96707	0.965813	0.900643	0.809573	0.668584	0.447709	0.147102	0.0999559	0.0726223
1377	P19784	0.996324	0.973712	0.935118	0.829015	0.53432	0.234938	0.124879	0.0715951	0.0559972	0.0439197
[truncated: 5,971 more rows]

## Sheet: TPCA Cell Lysate 4 Tems
	Accession	T_37	T_46	T_55	T_61
[truncated: 7,349 more rows]

[truncated: 10 more sheets: TPCA Cell Lysate 3 Tems, TPCA Intact Cell 10 Tems, TPCA Intact Cell 4 Tems, TPCA Intact Cell 3 Tems, TPCA DMSO 10 Tems, TPCA DMSO 4 Tems, TPCA DMSO 3 Tems, TPCA MTX 10 Tems, TPCA MTX 4 Tems, TPCA MTX 3 Tems]
