# Supplementary material for: Improved in situ characterization of protein complex dynamics at scale with thermal proximity co-aggregation
Source: Nat Commun. 2023 Nov 24;14:7697. doi: 10.1038/s41467-023-43526-2 (PMC10673876; doi:10.1038/s41467-023-43526-2)
Supplement: Supplementary file 6 — Supplementary Data 3 [file 41467_2023_43526_MOESM6_ESM.xlsx]

## Sheet: 0 hpi 10 Tems
	Accession	T_0	T_1	T_2	T_3	T_4	T_5	T_6	T_7	T_8	T_9
0	P42330	0.994602	0.839981	0.731981	0.248334	0.228856	0.0160139	0.104327	0.0992536	0.0629873	0.016834
1	Q9UBT2	0.994602	0.93223	0.900872	0.84897	0.711107	0.344551	0.199732	0.139859	0.0880112	0.0445818
2	O95825	0.994602	0.94695	0.890637	0.9212	0.845549	0.875159	0.934196	0.806468	0.434974	0.134134
3	Q7Z7A4	0.994602	0.935604	0.984128	0.871878	0.76761	0.311828	0.185276	0.172228	0.0997688	0.0694189
4	Q03426	0.994602	0.984855	0.948914	0.888097	0.831866	0.652964	0.549639	0.313385	0.195094	0.147068
5	Q9H773	0.994602	0.997767	0.977517	0.930809	0.976755	0.687917	0.67436	0.675396	0.773721	0.576625
6	P06493	0.994602	1.0074	0.847301	0.533305	0.52873	0.165651	0.211189	0.168841	0.10702	0.0587443
7	P27694	0.994602	0.965554	0.90467	0.687096	0.519333	0.208077	0.191399	0.143028	0.108766	0.051262
8	Q14204	0.994602	0.914827	0.874413	0.863847	0.70705	0.445593	0.16573	0.12296	0.0692507	0.0268401
9	Q9ULC3	0.994602	1.07758	0.983459	0.91156	0.969616	0.551565	0.355463	0.193276	0.128955	0.103722
10	Q13885	0.994602	0.958089	0.943471	0.940776	0.891738	0.758544	0.726827	0.563941	0.314809	0.099106
11	Q15370	0.994602	0.736979	0.703063	0.839726	0.528435	0.498253	0.292083	0.205813	0.149176	0.0844734
12	Q13043	0.994602	1.0386	0.947397	0.90476	0.94653	0.687964	0.539627	0.269227	0.190544	0.0939781
13	P21281	0.994602	0.995334	0.978138	0.954826	0.959654	0.733179	0.707628	0.635851	0.487979	0.222089
14	P63218	0.994602	0.851689	0.827565	0.949302	0.910826	1.13609	1.69576	2.10997	2.17261	1.77726
15	Q03154	0.994602	1.02834	0.946015	0.910923	0.950557	0.780835	0.821634	0.788236	0.839426	0.770014
16	Q9BQA1	0.994602	1.15176	1.12818	0.936069	1.10685	0.696416	0.541718	0.239227	0.17283	0.101051
17	Q16204	0.994602	0.962786	0.934144	0.920432	0.850869	0.683358	0.465492	0.33739	0.239574	0.155679
18	P61758	0.994602	0.959214	0.854046	0.949423	0.929505	0.768391	0.759575	0.718384	0.604538	0.341277
19	Q07866	0.994602	0.875683	0.844526	0.906886	0.714901	0.508654	0.200276	0.144396	0.0836224	0.0473188
20	Q9P0L0	0.994602	0.929312	0.918325	0.880803	0.831344	0.732693	0.875211	0.651595	0.424438	0.291698
21	Q969U7	0.994602	1.03933	0.983314	0.931586	0.972082	0.797742	0.688592	0.356396	0.183606	0.113718
22	O14879	0.994602	0.872365	0.707025	0.267332	0.259469	0.0171473	0.101542	0.0835726	0.0470191	0.0144392
23	Q08378	0.994602	1.11835	1.01942	0.896043	0.937023	0.485838	0.340754	0.256521	0.199439	0.188914
24	Q16864	0.994602	1.18177	1.17293	0.939353	1.27035	0.867954	0.964269	0.745177	0.610195	0.430101
25	Q9UNN5	0.994602	1.0678	1.01748	0.918985	0.972586	0.688962	0.468731	0.261062	0.166928	0.116881
26	Q96IU4	0.994602	1.0347	1.00852	0.932673	0.902524	0.613533	0.375978	0.226632	0.144066	0.0724488
27	P61160	0.994602	0.962211	0.943438	0.921675	0.874096	0.694667	0.724392	0.652342	0.538857	0.235713
28	P55957	0.994602	1.1907	1.16908	0.98019	1.21066	0.814904	0.917041	0.795273	0.805194	0.673067
29	P49773	0.994602	1.15718	1.15081	0.92894	1.10624	0.761888	0.863699	0.683787	0.580595	0.346074
30	Q9HAT2	0.994602	1.07553	1.04456	0.909786	0.969018	0.758514	0.851964	0.85346	0.840545	0.853665
31	P49411	0.994602	0.887037	0.792955	0.707273	0.673367	0.238515	0.158599	0.11822	0.0734411	0.0368041
32	P18206	0.994602	0.99448	0.957117	0.937338	0.934758	0.795241	0.88076	0.829376	0.671561	0.376527
33	O60664	0.994602	0.952627	0.913797	0.909832	0.817915	0.722756	0.666143	0.532474	0.439069	0.364923
34	P10155	0.994602	0.983041	0.955483	0.891659	0.903361	0.765965	0.836881	0.817671	0.811097	0.602974
35	P14618	0.994602	1.03181	1.02979	0.960649	1.00958	0.840008	0.939207	0.76997	0.459027	0.136846
36	O75396	0.994602	1.03095	1.00163	0.884292	1.02067	0.546688	0.486257	0.341354	0.256033	0.178692
37	Q15427	0.994602	0.957607	1.02091	1.08711	0.847308	0.60144	0.35798	0.238321	0.19368	0.131972
38	P15848	0.994602	1.02616	1.0665	0.940546	1.01342	0.434807	0.441139	0.287132	0.259398	0.214035
39	Q9H3P7	0.994602	0.986323	0.901277	0.733508	0.648136	0.216275	0.203953	0.157096	0.115207	0.0718049
40	Q9UNF1	0.994602	0.856623	0.632781	0.318744	0.28614	0.0726212	0.147406	0.132916	0.0997336	0.0606004
41	Q16513	0.994602	1.21839	1.00378	0.629762	0.572157	0.247818	0.231072	0.135063	0.131136	0.0917841
42	Q9Y4Z0	0.994602	0.951237	0.952497	1.10587	0.93916	1.07486	1.06157	1.19192	1.17331	1.09037
43	O75533	0.994602	1.06717	1.09319	1.05825	1.0225	0.613858	0.359839	0.299219	0.210757	0.119661
44	Q9H479	0.994602	1.00484	1.00596	0.905747	0.976282	0.72717	0.728705	0.675289	0.685091	0.479735
45	Q969M3	0.994602	0.940701	0.943117	0.918631	0.962047	0.517336	0.508016	0.401182	0.323421	0.257008
46	Q7Z406	0.994602	1.26337	1.18183	0.862483	1.04638	0.450773	0.207416	0.126376	0.0716572	0.0221192
47	Q9UBB6	0.994602	1.13991	1.03253	0.901666	0.81451	0.28544	0.261031	0.180053	0.122712	0.0747094
48	O95707	0.994602	0.968469	0.976981	0.948325	0.781555	0.674797	0.596138	0.402586	0.193692	0.0336566
49	P35579	0.994602	0.848022	0.828976	0.904562	0.647164	0.5332	0.212136	0.144485	0.0864757	0.050615
50	Q06033	0.994602	1.31333	1.27854	0.88433	1.25878	0.721928	0.766589	0.492479	0.484086	0.440981
51	Q9Y646	0.994602	1.13913	1.05307	0.960449	1.05628	0.793881	0.86668	0.801803	0.823825	0.867072
52	Q9UL33	0.994602	1.0029	0.892101	0.747398	0.731439	0.350848	0.309049	0.206923	0.15261	0.115447
53	P20618	0.994602	1.12406	1.06553	0.875827	1.04781	0.813268	0.974542	0.924237	1.04037	0.913506
54	P61970	0.994602	0.959477	0.939263	0.980042	0.890379	0.906771	1.05616	1.03501	1.07572	0.726324
55	Q86U42	0.994602	0.795096	0.716707	0.642411	0.374783	0.124505	0.105257	0.0919401	0.0506256	0.0398864
56	P36969	0.994602	0.860867	0.831142	0.90595	0.7467	0.752301	0.668337	0.518398	0.147882	0.0597349
57	P35813	0.994602	1.16116	1.08404	0.919295	0.954943	0.348926	0.248688	0.178767	0.105743	0.0787185
58	P32456	0.994602	1.0716	1.03576	0.865248	0.690672	0.193853	0.177932	0.177756	0.116268	0.0728508
59	P04181	0.994602	0.956166	0.89337	0.874221	0.953424	0.960194	0.66012	0.288105	0.16954	0.0874024
60	P52888	0.994602	0.835181	0.810054	0.881898	0.725224	0.674088	0.614379	0.618851	0.453531	0.181381
61	Q14185	0.994602	0.899094	0.827973	0.646251	0.473068	0.0993912	0.126433	0.101929	0.0597731	0.0317101
62	Q96DM3	0.994602	0.9475	0.891322	0.805809	0.637885	0.22037	0.188174	0.201067	0.222629	0.229901
63	Q9Y237	0.994602	0.930055	0.879392	0.90699	0.763025	0.69341	0.546141	0.427993	0.355205	0.288267
64	P46777	0.994602	0.932655	1.15421	1.41343	1.03881	0.903525	0.531656	0.321588	0.150568	0.0847474
65	O76074	0.994602	0.940541	0.914763	0.91243	0.83979	0.728408	0.683504	0.448302	0.171097	0.081632
66	P63151	0.994602	0.97011	0.929803	0.940405	0.874282	0.734234	0.540973	0.307692	0.180045	0.120409
67	Q15599	0.994602	1.14081	1.15512	0.87645	1.11739	0.723673	0.670063	0.551863	0.481147	0.52913
68	P23919	0.994602	0.918028	0.85348	0.833816	0.775268	0.595515	0.442108	0.221733	0.107405	0.0556166
69	Q7L8L6	0.994602	1.07975	0.916221	0.419808	0.39313	0.172009	0.251366	0.234938	0.169507	0.2407
70	Q14318	0.994602	0.977718	0.916759	0.498241	0.604869	0.302495	0.302572	0.220647	0.146601	0.1224
71	O60701	0.994602	0.848434	0.824814	0.904269	0.680574	0.601344	0.415875	0.209785	0.0998131	0.0281273
72	P42166	0.994602	1.03177	1.14984	0.826311	0.565887	0.300785	0.351639	0.283422	0.206358	0.209714
73	Q9NR56	0.994602	0.766844	0.741576	0.799107	0.519005	0.333068	0.259825	0.215517	0.158878	0.0917501
74	O95861	0.994602	0.896286	0.853207	0.911783	0.751773	0.730509	0.739123	0.767416	0.647449	0.280071
75	Q8N9N7	0.994602	0.793751	0.771121	0.797014	0.632156	0.467804	0.2801	0.154248	0.078525	0.0763231
76	P49721	0.994602	0.913783	0.877272	0.879603	0.821451	0.824129	0.900086	1.04395	1.15474	1.00592
77	Q9Y5N5	0.994602	1.76723	1.61853	1.02114	1.96949	0.728687	0.579515	0.204189	0.0842063	0.0283973
78	Q9H223	0.994602	1.04703	0.972759	0.880534	0.851976	0.428395	0.224008	0.153662	0.102628	0.0678562
79	P35573	0.994602	1.0201	1.05575	0.852917	0.930573	0.420192	0.313179	0.32143	0.285818	0.254539
80	O95486	0.994602	1.14783	0.984798	0.698099	0.560142	0.0885377	0.16002	0.129394	0.0862763	0.0490885
81	P06703	0.994602	0.965545	0.891753	0.738034	0.7259	0.642197	0.71953	0.762037	0.741959	0.684021
82	P30566	0.994602	0.923306	0.893419	0.912046	0.826021	0.808359	0.865587	0.929354	0.862794	0.220634
83	Q00653	0.994602	0.95045	0.726208	0.333098	0.354327	0.122801	0.179905	0.148792	0.108195	0.0758508
84	Q7LBR1	0.994602	0.938257	0.878553	0.875947	0.797403	0.500453	0.270687	0.198721	0.147576	0.111754
85	Q13630	0.994602	0.984618	0.960682	0.96612	0.905465	0.795765	0.896722	0.84964	0.830009	0.313154
86	P18754	0.994602	1.14553	1.01533	0.472618	0.369105	0.0486704	0.129823	0.122741	0.0778633	0.249943
87	Q15424	0.994602	0.912223	0.87617	0.935302	0.854529	0.888516	1.05704	1.12009	0.993896	0.943267
88	P61981	0.994602	0.829025	0.805766	0.88121	0.697353	0.701923	0.626988	0.498025	0.310854	0.18648
89	P61201	0.994602	0.86001	0.821285	0.899031	0.702654	0.694302	0.398503	0.177116	0.094547	0.041012
90	Q99436	0.994602	0.923833	0.886675	0.864977	0.809	0.820594	0.985489	1.1836	1.28466	1.13073
91	Q8WUM0	0.994602	0.963333	0.871794	0.7127	0.708356	0.524974	0.377054	0.266446	0.224377	0.126369
92	P48444	0.994602	0.882796	0.851438	0.866812	0.616124	0.308729	0.16269	0.126693	0.0761148	0.034648
93	Q0ZGT2	0.994602	0.958362	0.958181	1.11785	1.1166	0.82206	0.653823	0.582543	0.574989	0.615769
94	Q9UN37	0.994602	0.875726	0.811547	0.717826	0.535275	0.165071	0.16957	0.134347	0.084822	0.0620815
95	Q9NX08	0.994602	0.906754	0.838267	0.831277	0.609772	0.379556	0.205236	0.145204	0.0963189	0.0549942
96	P13473	0.994602	1.26936	1.19995	0.963659	1.32621	0.833368	1.04592	1.01701	1.09136	1.11431
97	Q15274	0.994602	0.998356	0.968923	0.927027	0.945264	0.776786	0.888294	0.892876	0.856384	0.735001
98	P04632	0.994602	0.92413	0.893198	0.914598	0.798852	0.741028	0.642196	0.366107	0.140397	0.0816789
99	Q96AT9	0.994602	1.23387	1.21361	0.987731	1.14504	0.771447	0.715109	0.408829	0.384332	0.267276
100	Q99584	0.994602	0.76604	0.786853	0.815889	0.599385	0.701292	0.689566	0.782642	0.678486	0.572988
101	Q14011	0.994602	0.946582	0.9415	0.899275	0.761264	0.543069	0.405465	0.295658	0.23134	0.303175
102	Q13564	0.994602	1.02721	0.954075	0.924575	0.884863	0.39114	0.260922	0.17443	0.125788	0.0855319
103	Q86V21	0.994602	1.05378	0.81198	0.329703	0.380329	0.109876	0.138218	0.112564	0.064161	0.0242558
104	Q93034	0.994602	1.02321	0.97244	0.94396	0.978545	0.812526	0.78953	0.330477	0.149821	0.0816016
105	Q6IN85	0.994602	1.01626	0.973841	0.862326	0.784366	0.518896	0.342883	0.265019	0.244667	0.203271
106	Q9UNH7	0.994602	0.800551	0.767777	0.848502	0.565087	0.318239	0.156461	0.110699	0.0586887	0.0196669
107	Q7KZF4	0.994602	0.990519	0.861109	0.29652	0.306155	0.046509	0.122305	0.0986458	0.0590912	0.0255092
108	P40227	0.994602	1.00774	0.973349	0.930207	0.928824	0.769704	0.653921	0.30115	0.191505	0.079037
109	Q9Y3C0	0.994602	0.984605	1.08469	1.06912	0.94255	0.862214	0.799947	0.574684	0.443554	0.409102
110	A6NDG6	0.994602	0.97314	0.942772	0.96398	0.939303	0.887724	0.962849	0.975798	0.902404	0.61231
111	Q9NRF8	0.994602	0.998837	0.948265	0.939292	0.924089	0.768797	0.749001	0.640116	0.543096	0.201249
112	Q6IAA8	0.994602	1.2224	1.22956	0.950372	1.19907	0.692336	0.792168	0.403202	0.375033	0.296992
113	Q13617	0.994602	1.03973	0.9865	0.907903	0.897595	0.65911	0.408609	0.170912	0.102588	0.0527222
114	P48735	0.994602	0.926851	0.898759	0.899545	0.912601	0.923754	0.279784	0.178968	0.0949502	0.0434051
115	P14625	0.994602	0.843914	0.78169	0.743504	0.629808	0.449739	0.294432	0.239819	0.167636	0.156754
116	Q13155	0.994602	0.978436	0.888998	0.566451	0.425245	0.116731	0.155646	0.126542	0.0843414	0.044143
117	Q9NZU5	0.994602	1.01015	1.05762	0.993241	0.855512	0.268729	0.223313	0.17423	0.0929607	0.0598238
118	Q01433	0.994602	0.979595	0.947278	0.928806	0.901602	0.756852	0.673826	0.364418	0.158769	0.0800317
119	Q96LD8	0.994602	1.1444	1.1505	1.01541	0.771324	0.362224	0.231694	0.178404	0.0928181	0.0406446
120	P62249	0.994602	1.04582	1.19824	1.41634	1.33925	0.991568	0.553276	0.258938	0.119111	0.076642
121	Q13347	0.994602	0.856724	0.755491	0.641919	0.432036	0.0904394	0.129185	0.102434	0.062908	0.0271282
122	Q9BY44	0.994602	0.903829	0.875037	0.83317	0.701339	0.374779	0.196905	0.131059	0.081646	0.0384592
123	Q8IYI6	0.994602	1.38549	1.24149	0.689879	0.633825	0.0599471	0.127401	0.0966193	0.0681275	0.0338953
124	P09497	0.994602	0.978538	0.882714	0.793593	0.852471	0.880419	1.11825	1.35409	1.37499	1.58728
125	O60551	0.994602	0.777473	0.784627	0.86741	0.60405	0.530388	0.529601	0.600477	0.627636	0.613299
126	P49770	0.994602	1.08305	1.10871	0.862092	0.842492	0.423132	0.29792	0.192693	0.129479	0.0759925
127	Q6UVK1	0.994602	1.22134	1.29211	1.25933	1.6645	1.14659	1.26343	1.1747	1.30759	1.38666
128	Q15714	0.994602	0.835102	0.830282	0.829006	0.690204	0.583551	0.568626	0.698779	0.700981	0.792117
129	O00534	0.994602	0.982522	0.944263	0.882005	0.789947	0.43284	0.231423	0.178973	0.141849	0.0819016
130	P15531	0.994602	0.929734	0.914214	0.927492	0.861934	0.844223	0.947836	1.03953	1.17178	0.886948
131	Q9NRL3	0.994602	1.05053	0.986987	0.851071	0.760208	0.334158	0.244939	0.171355	0.118925	0.0679698
132	P02786	0.994602	0.957171	0.902942	0.96215	0.832862	0.546895	0.506978	0.359488	0.270185	0.256726
133	O00471	0.994602	0.819007	0.756041	0.701141	0.396253	0.100817	0.135135	0.106818	0.0589144	0.0271724
134	P49207	0.994602	1.00767	1.30221	1.57461	1.21397	0.947821	0.564389	0.291758	0.117373	0.0658918
135	O43252	0.994602	0.979901	0.941807	0.937877	0.88564	0.714859	0.624397	0.237116	0.125566	0.0814388
136	Q9Y262	0.994602	0.99421	1.02796	1.74885	1.9784	1.51897	0.403301	0.254751	0.16355	0.115275
137	P60953	0.994602	0.746453	0.717307	0.85973	0.521418	0.379015	0.231157	0.214899	0.155118	0.117618
138	P28074	0.994602	1.10121	1.03485	0.883785	0.994284	0.799409	0.943677	0.946441	1.02733	0.90473
139	Q16576	0.994602	0.988639	0.948021	0.909515	0.881169	0.699978	0.589636	0.371513	0.227078	0.114588
140	Q5TFE4	0.994602	0.91136	0.871819	0.895336	0.800588	0.669684	0.550799	0.30044	0.119755	0.055697
141	Q2TAA2	0.994602	1.14223	1.14771	0.975607	1.22351	0.844274	0.9825	0.881208	0.85572	0.496571
142	P02794	0.994602	0.977228	0.946885	0.903618	0.809296	0.757575	0.833237	0.877247	0.889632	0.988152
143	P55196	0.994602	0.802476	0.79024	0.820857	0.591147	0.318607	0.304941	0.244203	0.208986	0.164202
144	P78318	0.994602	1.06607	1.0071	0.84576	0.842673	0.392047	0.267888	0.197407	0.141569	0.103168
145	Q08752	0.994602	0.831799	0.752246	0.50284	0.362517	0.103716	0.134945	0.103242	0.062782	0.0237998
146	Q9Y3A5	0.994602	0.938951	0.847252	0.755304	0.598633	0.159467	0.162456	0.12921	0.0920747	0.0841307
147	Q9Y315	0.994602	1.01119	1.0055	0.944878	1.01989	0.79939	0.895192	0.856163	0.865317	0.489817
148	Q8N684	0.994602	0.912927	0.836164	0.796451	0.673927	0.354923	0.245463	0.150213	0.0785621	0.0340293
149	P51580	0.994602	0.923206	0.890361	0.938711	0.78184	0.671721	0.417938	0.206495	0.102182	0.0424848
150	P82933	0.994602	0.979445	0.875819	0.802434	0.786416	0.439988	0.168783	0.0862565	0.0421651	-0.00244279
151	Q6IBS0	0.994602	0.883749	0.867726	0.900131	0.715893	0.53941	0.29063	0.163148	0.0957871	0.0412559
152	P61011	0.994602	0.965344	0.95718	0.817036	0.536383	0.161907	0.158171	0.12729	0.082475	0.044068
153	P42025	0.994602	1.16085	1.158	0.972007	1.02208	0.483806	0.519534	0.412541	0.303764	0.166088
154	Q92530	0.994602	1.04137	0.993359	0.86085	0.878911	0.605031	0.382999	0.272654	0.200981	0.160838
155	O15021	0.994602	1.17471	1.1471	0.811871	0.904641	0.416918	0.527246	0.428835	0.286168	0.202712
156	Q6YN16	0.994602	0.761366	0.787089	0.86888	0.723059	0.466636	0.159523	0.122829	0.0698665	0.0253047
157	O15347	0.994602	0.762141	0.781476	0.87312	0.587939	0.634732	0.525601	0.578847	0.504207	0.384794
158	Q00839	0.994602	0.920969	0.83358	0.663291	0.419238	0.0986506	0.151566	0.125752	0.0789349	0.0454444
159	Q6ZVM7	0.994602	1.32179	1.15475	0.795053	0.967472	0.405651	0.285131	0.249161	0.214829	0.153482
160	Q8NB90	0.994602	1.0986	1.07096	0.852428	1.03201	0.737814	0.685684	0.404838	0.2726	0.184942
161	P16403	0.994602	0.904437	1.0688	1.16146	0.820241	0.571994	0.364043	0.225745	0.118311	0.0802873
162	O95453	0.994602	1.10174	0.951964	0.772071	0.539698	0.209227	0.170058	0.155643	0.0791149	0.0246202
163	Q0VDF9	0.994602	0.82678	0.723451	0.500506	0.402577	0.21114	0.219963	0.230273	0.19352	0.184946
164	Q9P0V9	0.994602	1.10541	1.04554	0.916491	1.07205	0.676375	0.496325	0.331412	0.254913	0.149467
165	Q14315	0.994602	0.9778	0.92323	0.844474	0.752889	0.428547	0.267663	0.179469	0.119159	0.0746389
166	Q9Y3D6	0.994602	1.131	1.04601	0.884476	0.893218	0.572758	0.543605	0.429252	0.412502	0.410626
167	Q8NDH3	0.994602	1.06139	1.00999	0.901479	1.01637	0.75698	0.857452	0.728458	0.741568	0.665359
168	P62841	0.994602	0.943103	1.1613	1.50289	1.16505	1.09966	0.568272	0.28531	0.126754	0.0678148
169	Q9UFN0	0.994602	0.935709	0.924235	0.963691	0.962439	1.07881	1.23197	1.45152	1.62759	1.5187
170	A5YKK6	0.994602	1.08648	1.04963	0.798047	0.716112	0.200449	0.202781	0.160009	0.111869	0.0753943
171	Q99460	0.994602	0.879553	0.806775	0.781843	0.668455	0.67044	0.649959	0.243432	0.132754	0.0642002
172	P41208	0.994602	0.841719	0.762549	0.837726	0.664147	0.638588	0.627191	0.662337	0.620608	0.591474
173	P35249	0.994602	0.976897	0.922337	0.830468	0.736314	0.447401	0.177078	0.134662	0.070268	0.0442325
174	Q96RU3	0.994602	1.17427	1.25998	0.723132	1.2292	0.215316	0.297117	0.152449	0.123637	0.0748589
175	Q6NYC8	0.994602	0.975243	0.97799	1.24137	1.28065	0.811064	0.484553	0.374888	0.286551	0.285792
176	P07814	0.994602	0.902051	0.796406	0.48103	0.352454	0.0756128	0.132534	0.109866	0.0699054	0.025705
177	Q3MHD2	0.994602	0.831128	0.873373	0.901156	0.681955	0.406471	0.267097	0.160515	0.114675	0.0751583
178	Q7Z478	0.994602	1.0895	1.18057	1.01945	0.974344	0.355851	0.314026	0.312905	0.166693	0.129349
179	Q13642	0.994602	0.833452	0.825708	0.895949	0.702257	0.770318	0.89143	0.987072	1.1036	0.670722
180	P55809	0.994602	0.96935	0.935775	0.864595	0.892573	0.660138	0.271761	0.174589	0.107398	0.0673541
181	Q7L2H7	0.994602	0.825951	0.808289	1.14623	0.694757	0.24501	0.167389	0.120211	0.0748684	0.0358919
182	P39019	0.994602	1.03274	1.27848	1.58411	1.35282	1.13879	0.715055	0.402792	0.258808	0.307595
183	Q9Y6M1	0.994602	0.909948	0.876532	0.463701	0.399909	0.109745	0.188675	0.132424	0.0809145	0.0364994
184	O75937	0.994602	0.825647	0.786701	0.760525	0.544342	0.364244	0.242251	0.218352	0.17197	0.163978
185	Q9H1K1	0.994602	0.859435	0.82015	0.787947	0.785895	0.857576	0.771094	0.845356	0.769207	0.613942
186	Q96AB3	0.994602	1.08972	1.03454	1.00878	1.14999	0.960587	1.09286	0.758098	0.611555	0.278317
187	Q05639	0.994602	0.894732	0.886339	0.901902	0.769029	0.611495	0.433526	0.169618	0.092759	0.0461242
188	Q9Y333	0.994602	0.898341	0.932078	1.05442	0.908195	1.09694	1.1881	1.43746	1.56583	1.574
189	Q9NY27	0.994602	0.970377	1.05683	1.12777	0.863221	0.720441	0.459158	0.352946	0.28916	0.244557
190	P52597	0.994602	0.875584	0.76792	0.539639	0.385086	0.101527	0.139863	0.110515	0.065157	0.0289166
191	Q7Z417	0.994602	1.03754	1.05502	0.983376	0.983283	0.619725	0.40613	0.262315	0.194263	0.234299
192	P52209	0.994602	0.817602	0.794138	0.908497	0.69897	0.621909	0.263804	0.146514	0.0737403	0.0332798
193	O95336	0.994602	0.951818	0.95105	0.922564	0.909852	0.791095	0.822312	0.710651	0.551649	0.246533
194	Q05086	0.994602	1.05274	0.986214	0.879578	0.93472	0.612124	0.359149	0.208654	0.146312	0.0948504
195	Q9BV44	0.994602	0.925352	0.895192	0.895675	0.747932	0.647083	0.357537	0.15151	0.0831185	0.038059
196	Q9Y5L4	0.994602	0.932172	0.866305	0.863369	0.894774	0.8855	0.784765	0.548302	0.432802	0.375777
197	Q9H299	0.994602	1.11335	1.09718	0.92439	1.02413	0.752877	0.686895	0.456086	0.370495	0.36229
198	P00367	0.994602	0.949097	0.906796	0.934308	0.992725	1.04772	1.22524	1.21731	1.16301	0.496245
199	Q9ULT8	0.994602	1.0901	1.02326	0.732431	0.705609	0.260276	0.245979	0.214412	0.156637	0.103349
200	Q13547	0.994602	1.04674	0.969449	0.822076	0.69707	0.338836	0.269418	0.1779	0.130859	0.07758
201	Q8TEA8	0.994602	0.90887	0.87736	0.897241	0.831707	0.743745	0.847758	0.88953	0.846345	0.884977
202	O00399	0.994602	1.13307	1.11689	0.95397	0.929373	0.552175	0.65771	0.569853	0.64122	0.41092
203	O95379	0.994602	1.00956	0.972857	0.912094	0.884274	0.577665	0.299528	0.225713	0.140784	0.0421389
204	P61964	0.994602	0.895979	0.846117	0.844746	0.723191	0.564883	0.571624	0.499822	0.501939	0.486546
205	Q9UBE0	0.994602	0.949225	0.903024	0.835583	0.718849	0.367099	0.199754	0.141731	0.10753	0.0578768
206	Q9NZD2	0.994602	1.32101	1.33886	0.998852	1.749	0.666864	0.541258	0.150273	0.124093	0.0595333
207	Q07812	0.994602	1.15028	1.06859	0.91257	1.03475	0.706423	0.650233	0.481623	0.427255	0.403766
208	O75165	0.994602	1.05489	1.00271	0.754205	0.65939	0.35452	0.373366	0.361311	0.2491	0.144377
209	Q66K74	0.994602	1.07319	1.01564	0.820958	0.753212	0.302163	0.194096	0.142362	0.0998412	0.0696719
210	Q63HN8	0.994602	1.02898	0.872848	0.424787	0.354952	0.0691124	0.135138	0.107428	0.071491	0.0476266
211	Q16610	0.994602	0.957682	0.924439	0.805221	0.823988	0.551074	0.541041	0.459275	0.428699	0.538375
212	Q9UHG3	0.994602	0.935815	0.94295	0.747226	0.892546	0.652828	0.943622	1.11019	0.979715	1.05498
213	Q01970	0.994602	1.06612	1.0378	0.910306	0.882912	0.412155	0.268777	0.163878	0.110589	0.0575613
214	P09874	0.994602	1.14057	1.02424	0.412095	0.336458	0.0611435	0.122291	0.112734	0.0705092	0.0330474
215	Q9UBF8	0.994602	1.0087	1.00241	0.917035	0.84701	0.584176	0.287901	0.197307	0.125139	0.102459
216	P21796	0.994602	0.843462	0.808523	0.655038	0.739129	0.539895	0.806555	0.634797	0.632629	0.682491
217	P15880	0.994602	0.957964	1.1743	1.4553	1.2112	1.01097	0.568591	0.281682	0.125137	0.0761338
218	Q9Y303	0.994602	1.09126	1.04323	0.896	0.953061	0.721769	0.670775	0.441648	0.25453	0.169271
219	P15153	0.994602	0.747317	0.70335	0.754678	0.484786	0.264638	0.170333	0.153883	0.0912839	0.0371856
220	Q9BTM9	0.994602	1.1724	1.09647	0.790664	1.00214	0.462198	0.431435	0.291337	0.247525	0.152472
221	Q92844	0.994602	1.61726	1.42977	0.742621	1.24768	0.44953	0.563401	0.346266	0.356956	0.330978
222	P56192	0.994602	0.935425	0.81931	0.513072	0.402778	0.107736	0.143211	0.106301	0.0661248	0.032021
223	P36776	0.994602	0.863948	0.810973	0.796268	0.725034	0.708212	0.589091	0.252963	0.119313	0.0669307
224	Q05209	0.994602	1.2562	1.16478	0.778273	0.735494	0.305431	0.386428	0.291156	0.279416	0.279763
225	P61158	0.994602	0.916257	0.898024	0.942517	0.826843	0.737282	0.784489	0.74823	0.627567	0.275888
226	P04040	0.994602	1.02168	1.01051	0.965085	1.05941	0.913168	1.08306	1.07792	1.23124	1.17038
227	P17050	0.994602	0.929872	0.895155	0.956492	0.883337	0.794384	0.860919	0.910099	0.877841	0.703101
228	O75821	0.994602	0.856279	0.824547	0.948061	0.72953	0.396956	0.26429	0.211783	0.167037	0.124925
229	Q01415	0.994602	1.06295	1.04875	0.928778	1.04018	0.666245	0.642377	0.391072	0.209327	0.113365
230	Q15436	0.994602	0.929301	0.85152	0.71905	0.554699	0.142077	0.153071	0.11786	0.0746819	0.0362776
231	O15514	0.994602	0.940461	0.972121	0.96207	0.912137	0.871768	0.889301	0.996241	0.892076	0.496983
232	Q9UI30	0.994602	1.41067	1.35485	0.880457	1.46105	0.612886	0.587393	0.359636	0.30632	0.207108
233	Q15056	0.994602	1.18333	1.13534	0.860756	0.932379	0.440595	0.351689	0.247493	0.186379	0.151385
234	O95671	0.994602	1.0288	1.04007	0.919044	0.894663	0.391086	0.271635	0.230686	0.16476	0.156117
235	P17655	0.994602	0.985474	0.938178	0.921296	0.885816	0.753468	0.708864	0.346253	0.133213	0.0611627
236	O75083	0.994602	0.889832	0.856638	0.872904	0.682396	0.454856	0.216193	0.134109	0.076001	0.0340413
237	Q6P3W7	0.994602	0.964181	0.918948	0.808326	0.746696	0.42547	0.234032	0.191851	0.142307	0.135007
238	Q5JPE7	0.994602	1.08465	1.03657	0.700028	0.972276	0.37153	0.303348	0.173825	0.152271	0.198856
239	P47897	0.994602	1.0038	0.91729	0.551095	0.419183	0.0876242	0.140048	0.108496	0.0639905	0.021581
240	P41240	0.994602	1.09179	1.02582	0.754942	0.653712	0.149687	0.169656	0.121638	0.0833025	0.0309446
241	P82979	0.994602	0.804826	0.757009	0.869738	0.68457	0.797636	0.879505	1.16182	1.1075	1.21739
242	O95155	0.994602	1.0933	1.04008	0.82199	0.874028	0.283487	0.220053	0.161462	0.110897	0.0691925
243	P48556	0.994602	1.06173	0.952663	0.815027	0.851819	0.701536	0.723224	0.277561	0.141008	0.0836614
244	Q8N392	0.994602	1.20495	1.10655	0.843182	0.729956	0.176283	0.190184	0.134555	0.0906466	0.06183
245	Q15645	0.994602	0.939233	0.877493	0.869575	0.781277	0.625743	0.37054	0.164656	0.102746	0.036999
246	Q9Y6I3	0.994602	1.02816	0.959282	0.824629	0.739765	0.302612	0.243258	0.177661	0.145765	0.111046
247	P83916	0.994602	0.884023	0.896037	0.850513	0.724226	0.579745	0.445286	0.348122	0.267311	0.212039
248	Q9NVD7	0.994602	0.882063	0.805199	0.720579	0.545246	0.24631	0.152553	0.113805	0.0668954	0.0261546
249	O00743	0.994602	1.06179	1.00162	0.861087	0.931333	0.642869	0.702685	0.633616	0.480288	0.225949
250	Q92686	0.994602	1.35457	1.25975	0.870802	1.31888	0.833421	0.987002	0.973832	1.08546	0.961162
251	Q712K3	0.994602	1.01456	0.983465	0.881989	0.907691	0.597625	0.336334	0.240074	0.17227	0.1239
252	O15027	0.994602	0.895608	0.862871	0.63834	0.508788	0.259893	0.257424	0.27144	0.193814	0.161343
253	Q96G03	0.994602	0.978324	0.955888	0.926006	0.926237	0.784218	0.841005	0.828251	0.801987	0.540409
254	O95302	0.994602	0.802583	0.755646	0.65835	0.545729	0.295647	0.27282	0.249002	0.195222	0.155079
255	P08134	0.994602	1.01246	0.988612	0.871621	0.84274	0.459205	0.342214	0.239264	0.178957	0.120149
256	Q92620	0.994602	0.967837	0.904066	0.809528	0.67525	0.379186	0.198862	0.192382	0.144554	0.103074
257	O95721	0.994602	1.1574	1.07389	0.93222	0.930831	0.668389	0.651912	0.549244	0.581185	0.656399
258	Q9UQ80	0.994602	0.905096	0.979927	1.05959	0.810758	0.498001	0.238472	0.141111	0.0809536	0.0643405
259	P24941	0.994602	1.16791	0.995262	0.763158	0.832105	0.506923	0.385645	0.256245	0.215052	0.154352
260	P05387	0.994602	0.912988	1.06232	1.28423	0.976073	0.911079	0.684995	0.787289	1.01147	2.29134
261	Q9Y508	0.994602	0.918187	0.828724	0.891077	0.754217	0.590663	0.406883	0.366009	0.247184	0.180332
262	Q15008	0.994602	0.907412	0.82843	0.808494	0.719949	0.649417	0.602494	0.241754	0.113939	0.0614632
263	O00148	0.994602	0.943293	0.854841	0.754099	0.700014	0.44286	0.242036	0.142191	0.0890341	0.0395691
264	Q9UQE7	0.994602	1.09508	1.13382	0.943081	0.93369	0.261958	0.184156	0.13087	0.0960224	0.0676641
265	Q9NY33	0.994602	1.02415	0.991438	0.938742	0.953545	0.658465	0.373888	0.189895	0.119429	0.0712811
266	P17844	0.994602	1.15762	1.04374	0.557808	0.446359	0.132346	0.182721	0.158437	0.130724	0.0806368
267	Q10713	0.994602	1.04682	0.965268	0.892393	0.94794	0.603787	0.266571	0.17761	0.126261	0.0610649
268	P21964	0.994602	0.850378	0.787734	0.813539	0.589119	0.320799	0.191221	0.145046	0.107812	0.0921025
269	Q9Y5S2	0.994602	1.00382	1.0807	0.829677	1.1295	0.326566	0.385849	0.276724	0.182634	0.126573
270	Q12797	0.994602	0.924206	0.869805	0.628972	0.662066	0.198241	0.198288	0.154172	0.0982728	0.0474208
271	P09234	0.994602	0.768434	0.762491	0.873006	0.736874	1.04531	1.17303	1.06059	1.117	1.22115
272	P23284	0.994602	0.815598	0.767189	0.733769	0.563863	0.310299	0.259366	0.238381	0.170648	0.154029
273	P20290	0.994602	0.875583	0.977338	1.158	0.852512	0.810068	0.673707	0.728598	0.838901	1.04636
274	Q14249	0.994602	0.987347	0.95483	0.793758	0.680775	0.287678	0.195981	0.164384	0.096416	0.0546722
275	Q96GA7	0.994602	1.083	1.01783	0.880202	0.950157	0.723652	0.808759	0.688505	0.670416	0.418068
276	P55263	0.994602	0.800136	0.768614	0.8645	0.668984	0.665538	0.591462	0.594944	0.31106	0.103492
277	Q15021	0.994602	1.10856	0.989663	0.558903	0.423622	0.0791073	0.14825	0.105772	0.0800957	0.0215968
278	Q9P2N5	0.994602	1.30806	1.18115	0.689564	0.789569	0.246852	0.314823	0.345199	0.384265	0.188879
279	P43121	0.994602	1.28661	1.3098	1.10648	1.95155	1.66316	2.21263	2.01413	2.52441	2.01738
280	P62851	0.994602	0.935362	1.13339	1.43499	1.15446	0.993644	0.583527	0.327903	0.18772	0.101091
281	P35270	0.994602	1.12988	1.15074	0.913239	1.16804	0.623628	0.483887	0.237136	0.163558	0.0949535
282	Q13459	0.994602	1.08187	0.940154	0.666589	0.540424	0.166186	0.201133	0.158464	0.115514	0.0855541
283	Q9BRQ8	0.994602	1.02521	0.978712	0.834273	0.837986	0.378129	0.37957	0.23526	0.195853	0.124847
284	P48723	0.994602	0.993283	0.912963	0.7652	0.733894	0.462652	0.445053	0.411597	0.467838	0.416815
285	Q7Z6Z7	0.994602	1.04191	0.986643	0.878538	0.850092	0.34132	0.234016	0.173691	0.117549	0.0793643
286	Q9Y4G6	0.994602	0.947958	0.987136	1.01863	0.724092	0.412707	0.291501	0.170898	0.0882639	0.0449013
287	O75391	0.994602	1.15823	1.13021	1.00313	0.952054	0.709022	0.590761	0.543712	0.493543	0.384384
288	O43181	0.994602	0.885567	0.839101	1.05116	1.16655	2.02134	2.39288	2.95042	3.72806	4.58813
289	Q96JH7	0.994602	1.06916	0.648996	0.204958	0.25925	0.0177518	0.12028	0.088295	0.0610085	0.0240207
290	Q86XP3	0.994602	1.14736	1.02944	0.236233	0.325742	0.0645598	0.149011	0.116301	0.0883423	0.0467103
291	Q9NPQ8	0.994602	1.06657	0.995519	0.696297	0.540323	0.137228	0.174031	0.129514	0.0916584	0.0497388
292	Q52LJ0	0.994602	0.910612	0.886849	0.818765	0.60187	0.158112	0.145265	0.10602	0.0576446	0.0155342
293	Q96GX9	0.994602	0.848052	0.835259	0.926254	0.787141	0.798918	0.789768	0.966263	1.04008	0.728053
294	Q96RP9	0.994602	0.7864	0.729644	0.709807	0.531504	0.176302	0.191806	0.180167	0.147143	0.0717054
295	P53582	0.994602	1.35503	1.25074	0.735551	0.953674	0.328689	0.319445	0.160232	0.112007	0.0851868
296	O43765	0.994602	0.850808	0.836478	0.855104	0.657217	0.339558	0.214215	0.166093	0.124833	0.0898967
297	O60869	0.994602	0.864119	0.961173	1.11157	0.817967	0.767772	0.776673	0.950243	1.23805	1.59908
298	P56945	0.994602	0.912021	0.763951	0.384967	0.387418	0.131783	0.179451	0.1423	0.0975063	0.0482918
299	Q13868	0.994602	1.07993	1.11491	1.23582	1.36205	1.10281	1.08309	0.822258	0.537084	0.257105
300	P49368	0.994602	0.968072	0.929063	0.925527	0.860028	0.741135	0.601746	0.242072	0.132777	0.0519981
301	Q8IXB1	0.994602	1.09684	1.02961	0.816996	0.965042	0.605077	0.486135	0.285147	0.175422	0.124661
302	Q9BSJ2	0.994602	1.03324	0.914284	0.617469	0.55945	0.171071	0.184534	0.158175	0.0921791	0.0847956
303	Q13409	0.994602	0.915983	0.865266	0.863504	0.749654	0.554939	0.373475	0.246265	0.156134	0.0965978
304	P48634	0.994602	1.07187	1.07735	1.13224	1.22726	0.94156	0.973449	0.727123	0.608555	0.618929
305	P35268	0.994602	1.05661	1.31971	1.42596	1.34695	0.93837	0.570622	0.336761	0.170004	0.0962778
306	Q8NBL1	0.994602	1.33207	1.17532	0.80116	0.949427	0.355749	0.363635	0.313982	0.262131	0.251306
307	Q96TA1	0.994602	0.889505	0.86259	0.911588	0.704352	0.422023	0.175414	0.129493	0.0851632	0.0320566
308	O60220	0.994602	0.994224	1.06736	0.881424	1.11016	0.969297	1.10103	0.763815	0.749151	0.552109
309	Q5SW79	0.994602	1.01277	0.980829	0.907443	0.782373	0.420912	0.32468	0.245537	0.17476	0.156483
310	P62942	0.994602	1.39448	1.34599	1.01071	1.53558	0.843731	0.815297	0.434268	0.341397	0.209776
311	P08123	0.994602	1.26205	1.151	0.718445	1.06196	0.547248	0.725567	0.539816	0.523378	0.609334
312	Q92734	0.994602	0.944628	0.932742	0.91991	0.87975	0.790647	0.859237	0.991491	1.03893	1.03585
313	P25686	0.994602	1.02748	0.922658	0.620704	0.577907	0.322889	0.272146	0.163053	0.126889	0.0975923
314	O43290	0.994602	1.30437	1.33726	1.15566	1.48389	0.835095	0.718112	0.48193	0.403171	0.344795
315	Q9UKX7	0.994602	1.18575	1.11705	1.07314	1.14513	0.986298	0.706483	0.454639	0.418043	0.244582
316	P13010	0.994602	0.844513	0.720319	0.219503	0.220321	0.00868821	0.0956482	0.080359	0.041864	0.00697782
317	Q9Y2Z4	0.994602	0.879962	0.67428	0.271653	0.334401	0.0918234	0.150599	0.139339	0.0881568	0.0455178
318	Q8IX04	0.994602	0.947131	0.936602	0.782088	0.63421	0.242586	0.258123	0.196292	0.103249	0.0485359
319	P50613	0.994602	1.10694	0.975504	0.881785	0.907977	0.619523	0.446578	0.210627	0.143344	0.111737
320	P15927	0.994602	1.21832	1.08389	0.759914	0.768528	0.441274	0.527585	0.228399	0.0988748	0.056818
321	P42785	0.994602	0.938557	0.914934	0.91398	0.863705	0.759303	0.814968	0.894921	0.873243	0.6799
322	Q92484	0.994602	1.0184	1.00911	0.968545	0.970932	0.832517	0.906506	0.875348	0.91954	0.81614
323	P53990	0.994602	0.848888	0.797744	0.856307	0.629654	0.311136	0.276075	0.238704	0.22093	0.241853
324	Q9H788	0.994602	1.18267	1.03712	0.722249	0.598772	0.118987	0.15968	0.130611	0.100573	0.0908194
325	Q9BX68	0.994602	0.950143	0.933366	0.927397	0.933295	0.832446	0.755735	0.544369	0.335865	0.223113
326	P32455	0.994602	0.932639	0.879936	0.861753	0.55704	0.118365	0.140991	0.10589	0.0671936	0.0216261
327	Q9C0I1	0.994602	0.963022	0.890208	0.862079	0.794701	0.54415	0.564523	0.31886	0.157653	0.0820514
328	Q96KP1	0.994602	1.27661	1.21542	0.749909	0.635214	0.101062	0.13952	0.103797	0.0626485	0.0120853
329	Q9UBQ0	0.994602	0.960382	0.924913	0.93009	0.894304	0.729653	0.660936	0.41118	0.238552	0.11167
330	O15427	0.994602	1.10196	0.968807	0.816762	1.10035	0.6795	0.977593	0.894098	0.978809	0.980032
331	Q92979	0.994602	1.03077	0.993831	1.07343	1.20898	0.882615	0.595422	0.585818	0.449357	0.290968
332	O95989	0.994602	1.13992	1.12006	0.979085	1.17037	0.786903	0.695648	0.343427	0.175754	0.115518
333	Q5SRE5	0.994602	0.859958	0.886346	0.811204	0.666295	0.298486	0.280104	0.185523	0.155816	0.122866
334	P10606	0.994602	0.976326	0.93443	0.887168	0.918976	0.829071	0.973162	0.945727	1.18888	1.62277
335	P61106	0.994602	1.02015	0.950367	0.858127	0.884592	0.547712	0.531287	0.360384	0.224472	0.151478
336	Q92616	0.994602	1.00839	0.676607	0.19775	0.27235	0.0346347	0.125205	0.0989619	0.063841	0.0199329
337	P49257	0.994602	0.815576	0.769984	0.802008	0.570453	0.208863	0.147458	0.10341	0.048748	0.00931562
338	P07711	0.994602	1.17682	1.11514	0.898453	1.07807	0.730876	0.701966	0.397132	0.253072	0.179453
339	Q8TD55	0.994602	1.25925	1.163	0.835965	1.00726	0.532158	0.447073	0.240755	0.165455	0.105863
340	P40818	0.994602	1.2289	1.07626	0.688416	0.513561	0.199322	0.242401	0.244318	0.207775	0.128968
341	Q16643	0.994602	0.928154	0.914452	1.14955	1.10988	0.851797	0.445042	0.334506	0.277658	0.211828
342	O95347	0.994602	0.88041	0.805308	0.631314	0.484327	0.143593	0.186512	0.152717	0.0898259	0.0647632
343	Q14152	0.994602	0.893611	0.843186	1.01652	0.649959	0.228669	0.221968	0.203106	0.142401	0.12587
344	P62263	0.994602	1.07473	1.22773	1.31108	1.3105	0.910555	0.507422	0.250774	0.140717	0.0988898
345	Q9H0E2	0.994602	1.07584	1.02304	0.864632	0.884746	0.409678	0.267299	0.215127	0.159999	0.120321
346	Q9Y3Z3	0.994602	0.94777	0.877727	0.8263	0.728284	0.544204	0.306419	0.177385	0.111061	0.0609561
347	O14818	0.994602	0.970658	0.914354	0.84666	0.826218	0.766821	0.867287	0.943097	1.01508	0.869032
348	P14678	0.994602	1.07679	1.04318	0.98981	1.02307	1.11031	1.16731	0.832051	0.702119	0.790363
349	P25705	0.994602	0.975036	0.961355	0.922267	1.00238	0.94013	1.14167	1.78343	2.92973	4.0323
350	Q9UK41	0.994602	0.821954	0.76589	0.748338	0.515917	0.189354	0.161482	0.140375	0.102993	0.0924493
351	P27708	0.994602	1.02391	0.940779	0.755899	0.634039	0.182611	0.171067	0.125583	0.0787842	0.038599
352	Q02818	0.994602	1.02271	0.968534	0.864022	0.924036	0.663669	0.845672	0.921064	1.0452	1.27177
353	Q8TC07	0.994602	0.896298	0.865105	0.737868	0.558594	0.141652	0.17402	0.12962	0.0880803	0.042598
354	P11216	0.994602	0.895321	0.827664	0.810801	0.753399	0.579518	0.347045	0.188509	0.104026	0.0520617
355	Q9HCJ6	0.994602	0.909658	0.89729	0.928404	0.81411	0.80158	0.88563	1.01631	1.08913	1.00792
356	Q9BPX5	0.994602	1.05718	1.04253	0.935191	0.980225	0.680281	0.711989	0.619152	0.532971	0.312197
357	Q9HBL0	0.994602	1.06046	0.940444	0.631794	0.582086	0.236083	0.236144	0.172884	0.122723	0.0837975
358	Q5TDH0	0.994602	0.96915	0.940547	0.862385	0.868435	0.594129	0.402408	0.308268	0.242828	0.15345
359	P29466	0.994602	0.970411	0.897793	0.587844	0.45078	0.124511	0.160684	0.127257	0.0780417	0.043179
360	Q9H488	0.994602	0.824421	0.795078	0.837061	0.675264	0.632226	0.488916	0.327916	0.160123	0.108968
361	Q7Z7E8	0.994602	0.90819	0.84357	0.79205	0.551767	0.182349	0.167162	0.120425	0.0825841	0.0463294
362	P62805	0.994602	0.882843	0.783163	0.607173	0.598902	0.262002	0.314043	0.227004	0.198246	0.259455
363	Q15365	0.994602	0.994056	0.923988	0.73371	0.579764	0.210342	0.189302	0.137584	0.0920759	0.0500468
364	P98160	0.994602	1.27237	1.22319	0.933657	1.0987	0.631341	0.577412	0.409673	0.303003	0.234477
365	O75116	0.994602	1.06811	1.0177	0.821834	0.683109	0.157533	0.224191	0.142253	0.0918768	0.0575261
366	O94776	0.994602	1.74811	1.41182	0.876999	1.34995	0.442519	0.360226	0.228093	0.198798	0.098368
367	P13995	0.994602	1.16186	1.09655	0.910572	1.23834	0.851723	0.479732	0.23923	0.173086	0.141355
368	Q9BRG1	0.994602	1.0354	0.993362	0.860088	0.836718	0.448494	0.255573	0.205884	0.16074	0.109488
369	Q96KB5	0.994602	1.07516	0.897318	0.471231	0.349312	0.143167	0.187458	0.195041	0.155346	0.035937
370	Q16698	0.994602	0.916548	0.908256	0.998294	0.944542	1.02007	1.00126	0.703789	0.399725	0.176297
371	P36915	0.994602	1.10592	1.10219	0.974558	0.948651	0.40689	0.311776	0.236403	0.191714	0.138285
372	P54725	0.994602	0.833785	0.806771	0.824648	0.647104	0.685106	0.656064	0.74298	0.64887	0.681999
373	Q92499	0.994602	0.9248	0.887051	0.790664	0.583782	0.155714	0.159711	0.122095	0.0755861	0.0388589
374	P30837	0.994602	0.950019	0.899245	0.831905	0.886781	0.733366	0.266108	0.178559	0.0960828	0.0482724
375	Q99986	0.994602	0.965904	0.826915	0.455885	0.322983	0.0685676	0.146959	0.116297	0.0649325	0.02195
376	Q9BRA2	0.994602	0.890567	0.862255	0.838081	0.676846	0.398507	0.33467	0.261097	0.178532	0.109414
377	P27701	0.994602	0.938604	0.877421	0.934603	0.894551	0.760214	0.844076	0.827249	0.805869	0.823685
378	P25398	0.994602	0.939427	1.09685	1.50721	1.18196	1.19763	0.951453	0.880993	0.897857	0.765501
379	Q12965	0.994602	0.934747	0.848888	0.846343	0.640667	0.158173	0.198275	0.136198	0.0979048	0.0697484
380	Q9UJY1	0.994602	0.871078	0.813884	0.741542	0.579299	0.408418	0.339523	0.277915	0.303632	0.312173
381	O94760	0.994602	0.927814	0.904694	0.911337	0.853326	0.759623	0.796986	0.60194	0.348533	0.169504
382	P62826	0.994602	0.878471	0.85911	0.888685	0.736491	0.728119	0.754165	0.64509	0.313643	0.105569
383	Q8TCE6	0.994602	1.07555	0.987227	0.705943	0.606063	0.157517	0.169524	0.139266	0.104414	0.0424347
384	O43813	0.994602	1.06449	1.03839	0.931232	0.984773	0.753355	0.83206	0.715574	0.510682	0.212292
385	Q9Y6K9	0.994602	0.918513	0.809106	0.59492	0.58186	0.475535	0.561675	0.551233	0.479626	0.474503
386	Q14696	0.994602	0.819936	0.787092	0.824337	0.653041	0.584719	0.450188	0.391993	0.277624	0.222714
387	Q01658	0.994602	1.11806	1.17298	1.02528	1.07722	0.738622	0.891177	0.739771	0.663718	0.78904
388	Q9BSL1	0.994602	1.20313	1.21349	0.977201	0.957969	0.325326	0.284186	0.191806	0.119984	0.118299
389	O94915	0.994602	0.965237	0.84819	0.852435	0.847023	0.516792	0.315363	0.227875	0.212197	0.127542
390	P09493	0.994602	0.928043	0.914001	0.984685	0.82879	0.87706	0.915124	1.16722	1.15353	1.27638
391	O94808	0.994602	1.10282	1.02019	0.907055	0.912581	0.50967	0.367415	0.228507	0.144388	0.110385
392	Q9H2U2	0.994602	0.898257	0.875181	0.930499	0.869984	0.962923	0.934877	0.671374	0.434812	0.240019
393	P40763	0.994602	0.987513	0.891139	0.619871	0.438087	0.103315	0.1512	0.11956	0.0829923	0.0417282
394	P55084	0.994602	0.941665	0.875733	0.757158	0.668091	0.241435	0.153171	0.109489	0.0672997	0.0271362
395	Q13643	0.994602	0.957887	0.909811	0.858441	0.804373	0.635569	0.619034	0.476649	0.436532	0.221826
396	Q9UL46	0.994602	0.943636	0.912428	0.923676	0.875547	0.70934	0.390291	0.214824	0.130055	0.0768261
397	Q96BY7	0.994602	0.950726	0.957127	0.88426	0.951822	0.602268	0.49321	0.246992	0.172689	0.110782
398	O14980	0.994602	0.923957	0.86775	0.800879	0.565317	0.103442	0.129815	0.0950802	0.0533247	0.016359
399	Q96CT7	0.994602	0.994059	1.02085	1.00271	1.05623	0.762285	0.779469	0.572268	0.527244	0.701336
400	Q96B54	0.994602	1.29634	1.2363	0.808998	1.16369	0.904433	0.933666	1.06029	1.08408	1.25935
401	Q86WN1	0.994602	1.49769	1.19733	0.833821	1.17877	0.44957	0.363472	0.259306	0.246963	0.0818098
402	Q9Y3B8	0.994602	0.958056	0.933158	0.948825	0.881614	0.868073	0.969172	1.04591	1.14457	1.18319
403	Q9P2T1	0.994602	1.01256	0.994358	0.932416	1.01813	0.826131	0.923707	0.917785	0.953818	0.909775
404	P48059	0.994602	1.06279	0.995225	0.86	0.877799	0.533991	0.512908	0.336688	0.208506	0.0686339
405	P18124	0.994602	1.01732	1.32024	1.52299	1.33725	1.0292	0.63595	0.328675	0.125239	0.0756824
406	O00487	0.994602	0.956183	0.886231	0.784872	0.723198	0.641345	0.626573	0.193647	0.0946682	0.0322135
407	P42285	0.994602	1.06558	1.07552	1.35049	1.10758	0.502087	0.281216	0.215508	0.18958	0.128431
408	Q15208	0.994602	1.25817	1.04073	0.669898	0.634064	0.292618	0.315661	0.248323	0.226625	0.230551
409	Q6IQ22	0.994602	1.18058	1.09807	0.916919	1.07082	0.648077	0.624284	0.487453	0.357813	0.265248
410	O75475	0.994602	0.964431	0.926613	0.998406	0.74884	0.468972	0.366629	0.286334	0.227643	0.171773
411	Q14151	0.994602	1.05286	0.988852	0.838436	0.933895	0.773704	0.906853	0.821483	0.679794	0.541732
412	P63220	0.994602	1.03767	1.24739	1.52011	1.23946	1.03355	0.830687	0.645749	0.712418	0.807291
413	P06753	0.994602	0.926683	0.887782	0.955178	0.812186	0.857204	0.910607	1.38589	1.33794	1.53562
414	P41250	0.994602	0.909877	0.881918	0.935058	0.827391	0.836449	0.9224	1.03943	1.06509	0.569912
415	P29353	0.994602	1.01224	0.987308	0.925108	0.938783	0.594151	0.486696	0.306962	0.201867	0.137245
416	P30153	0.994602	0.886521	0.861969	0.899921	0.742389	0.606107	0.25111	0.148689	0.0772835	0.0357517
417	P46926	0.994602	1.01622	0.981521	0.942592	0.948569	0.830792	0.955809	0.963924	1.05618	0.774319
418	Q8IUR0	0.994602	1.21306	1.02814	0.755316	0.783796	0.270113	0.234779	0.151527	0.0932798	0.0534223
419	Q9UPT5	0.994602	0.963997	0.881796	0.712677	0.509697	0.159687	0.218649	0.188244	0.140351	0.11212
420	P00441	0.994602	1.02649	0.959621	0.913986	0.881045	0.765621	0.878136	0.915128	0.907174	0.887783
421	Q15149	0.994602	1.05362	1.0596	1.04115	1.03529	0.515744	0.402138	0.325252	0.285711	0.278647
422	P63173	0.994602	0.793895	0.961318	1.45872	0.861056	0.983697	0.583554	0.430395	0.241683	0.217638
423	P12268	0.994602	0.914815	0.891624	0.977028	0.817915	0.795354	0.58679	0.220137	0.131012	0.063102
424	P08237	0.994602	0.975546	0.938504	0.906967	0.911045	0.755171	0.842701	0.892253	0.971913	0.703294
425	P48454	0.994602	0.959933	0.881079	0.737487	0.853609	0.472025	0.46595	0.359734	0.262776	0.217
426	Q5VTB9	0.994602	1.56573	1.35953	0.856161	1.32638	0.223725	0.174082	0.201372	0.191675	0.0461296
427	P61927	0.994602	0.9366	1.2096	1.49663	1.21201	1.01106	0.644142	0.338731	0.12602	0.0618897
428	P08708	0.994602	0.948617	1.19575	1.53648	1.18967	1.12882	0.665532	0.379332	0.222648	0.130777
429	Q9GZT3	0.994602	0.923994	0.777861	0.338418	0.34949	0.149717	0.21178	0.187766	0.139247	0.0990077
430	Q9HAV7	0.994602	0.821523	0.802885	0.917279	0.724218	0.599777	0.213823	0.151644	0.0900479	0.0543507
431	Q8TDZ2	0.994602	0.978121	0.874001	0.402237	0.351271	0.0495618	0.113583	0.103415	0.0639056	0.0197261
432	Q9H8Y8	0.994602	0.952781	0.890143	0.630833	0.39728	0.084248	0.133645	0.105787	0.0646407	0.0476432
433	Q96I15	0.994602	1.02217	1.03446	0.973275	0.967125	0.767709	0.806947	0.658509	0.483723	0.280484
434	P11940	0.994602	0.982625	1.01825	0.945874	0.856506	0.451018	0.199895	0.142068	0.0883569	0.0517736
435	P78344	0.994602	1.02063	0.90172	0.365271	0.338052	0.0711556	0.139858	0.111848	0.0779971	0.0425303
436	Q96AG4	0.994602	0.94108	0.914932	0.812105	0.803942	0.568524	0.532482	0.359551	0.281102	0.237635
437	P49590	0.994602	0.944179	0.907059	0.86918	0.877535	0.818635	0.950432	0.732776	0.587761	0.274548
438	Q9UJY5	0.994602	0.645282	0.639391	0.70268	0.436778	0.318157	0.14718	0.163055	0.0928088	0.0721949
439	Q99426	0.994602	1.01884	0.968994	0.831828	0.729383	0.249386	0.215119	0.160936	0.0998436	0.054424
440	Q8TF05	0.994602	1.03879	1.02232	0.88858	0.921493	0.383233	0.281354	0.232352	0.173387	0.174075
441	P49915	0.994602	0.896793	0.860213	0.850225	0.688747	0.409638	0.196248	0.146349	0.0910247	0.0513792
442	O00429	0.994602	1.02236	0.958191	0.926542	0.890961	0.394702	0.19784	0.130603	0.0851759	0.0582846
443	P26583	0.994602	0.769489	0.796612	0.919323	0.599993	0.662761	0.520712	0.548014	0.468094	0.334984
444	Q15843	0.994602	0.966432	0.918736	0.910044	0.802812	0.6696	0.624123	0.512345	0.366567	0.346233
445	Q14694	0.994602	1.00444	1.00693	0.972421	0.735344	0.331018	0.263636	0.226487	0.198928	0.146265
446	Q6PKG0	0.994602	0.921293	0.909428	0.85211	0.739466	0.386024	0.27675	0.221386	0.168175	0.137068
447	Q13404	0.994602	1.10272	1.03373	0.95316	1.02342	0.79651	0.711218	0.314149	0.156304	0.0791534
448	P55268	0.994602	1.24759	1.24596	0.808341	1.03339	0.500523	0.472517	0.356406	0.261755	0.210135
449	Q13257	0.994602	1.10505	1.03353	0.688862	0.686511	0.228868	0.242176	0.197637	0.166389	0.0969185
450	O15541	0.994602	1.10451	1.08353	0.955468	1.09988	0.745285	0.856715	0.748862	0.764883	0.655021
451	Q9NPI6	0.994602	0.968331	0.817839	0.418668	0.469579	0.18609	0.256459	0.216842	0.145526	0.109097
452	O60231	0.994602	1.17818	1.02875	0.760104	0.832306	0.345604	0.425066	0.321257	0.438667	0.230204
453	P05556	0.994602	0.832469	0.803656	0.774478	0.707592	0.603585	0.747716	0.741348	0.718236	0.843112
454	P46379	0.994602	1.06464	0.990404	0.827365	0.811355	0.317594	0.245796	0.181207	0.136677	0.103024
455	O95630	0.994602	0.833651	0.822301	0.687671	0.412908	0.166234	0.216366	0.216549	0.130945	0.0677485
456	O15511	0.994602	0.998672	0.974588	0.916021	0.907965	0.69946	0.761015	0.698292	0.574848	0.288441
457	Q13557	0.994602	0.847553	0.697867	0.543805	0.437691	0.18945	0.176989	0.12924	0.0940196	0.0533117
458	Q9Y3E7	0.994602	0.932838	0.895361	0.879806	0.795065	0.606857	0.251734	0.221357	0.137624	0.0954969
459	Q6IA69	0.994602	1.05906	1.00958	0.925947	0.955893	0.733958	0.779792	0.625237	0.442324	0.159784
460	Q96DG6	0.994602	0.872098	0.829888	0.89717	0.713003	0.572195	0.430504	0.278158	0.158489	0.0863422
461	P61978	0.994602	1.02313	0.964133	0.752598	0.589921	0.190321	0.170586	0.121069	0.0791532	0.0419076
462	Q9UEE9	0.994602	0.872847	0.903513	1.04191	0.766902	0.884912	1.77621	2.57628	2.64768	2.7628
463	Q7Z6B7	0.994602	1.02578	0.897529	0.803808	0.640682	0.173307	0.160385	0.118805	0.0661103	0.0466758
464	Q9UNE7	0.994602	0.966778	0.750488	0.304925	0.333706	0.0710185	0.137043	0.107341	0.0616461	0.0239652
465	P19388	0.994602	1.09022	0.956469	0.572646	0.519374	0.190297	0.216502	0.179283	0.130066	0.0686182
466	Q14CX7	0.994602	1.10448	1.06119	0.984562	1.01547	0.515399	0.323153	0.232468	0.194068	0.128796
467	Q15031	0.994602	1.14425	1.03615	0.819014	0.871917	0.33512	0.324045	0.198093	0.155482	0.0976939
468	P35555	0.994602	1.16678	1.15657	0.928606	1.18649	0.705652	0.804942	0.625827	0.590005	0.408977
469	Q86W92	0.994602	0.946069	0.876459	0.703353	0.479171	0.114858	0.175941	0.111761	0.0842259	0.041971
470	Q8IYM9	0.994602	0.9843	0.83758	0.550258	0.360781	0.0322764	0.104846	0.0677721	0.0401974	-0.0124028
471	Q9NYU2	0.994602	0.857548	0.795246	0.729657	0.624968	0.437463	0.26349	0.224159	0.149822	0.120086
472	O75153	0.994602	1.00314	0.953391	0.728925	0.535544	0.142717	0.154859	0.133927	0.0807299	0.0397983
473	Q8ND24	0.994602	1.01899	0.91282	0.664797	0.523667	0.195837	0.237054	0.234872	0.218261	0.138581
474	O14745	0.994602	1.05192	1.04236	0.997645	1.10558	0.931132	0.926303	0.768911	0.746748	0.764164
475	Q96EQ0	0.994602	0.914485	0.829662	0.857512	0.712745	0.5632	0.259884	0.224968	0.241943	0.228405
476	Q9BYM8	0.994602	1.13111	1.0621	0.662653	0.714488	0.275046	0.265634	0.190605	0.141255	0.0704668
477	P27797	0.994602	0.685029	0.651396	0.647193	0.418156	0.234332	0.223984	0.257659	0.195187	0.188265
478	Q567U6	0.994602	1.16283	1.08112	0.861653	0.794559	0.292062	0.234911	0.177448	0.11724	0.0870427
479	O94822	0.994602	0.946269	0.933133	0.670245	0.471276	0.167422	0.193644	0.241689	0.175542	0.148205
480	Q9H5X1	0.994602	1.48483	1.40743	0.963286	1.30862	0.818193	0.841343	0.521316	0.485926	0.296394
481	Q07157	0.994602	0.952598	0.948009	0.980738	0.800732	0.537465	0.465676	0.388469	0.281839	0.256135
482	Q9Y4C2	0.994602	1.13297	1.03266	0.661328	0.567181	0.238635	0.266862	0.206	0.147398	0.111803
483	Q9BZZ5	0.994602	0.955179	0.928515	0.927226	0.836808	0.681765	0.242845	0.148718	0.0862192	0.0497816
484	Q96DI7	0.994602	1.1151	1.15117	1.22441	1.23194	0.862763	0.567829	0.498061	0.383005	0.274946
485	P30044	0.994602	0.950136	0.926599	0.948363	0.914832	0.864741	0.852634	0.633555	0.377949	0.142242
486	Q15404	0.994602	0.913453	0.88095	0.862927	0.737293	0.479343	0.399828	0.266041	0.167368	0.0620187
487	P63010	0.994602	0.933817	0.850428	0.767041	0.642287	0.362537	0.195598	0.135733	0.076478	0.0274792
488	Q16881	0.994602	0.970568	0.940187	0.91776	0.801335	0.558694	0.409421	0.346942	0.307374	0.207082
489	P35637	0.994602	0.921124	0.861544	0.750633	0.654264	0.525535	0.531124	0.457194	0.436603	0.316257
490	Q92793	0.994602	0.903024	0.820758	0.834202	0.664037	0.404108	0.327394	0.292346	0.214397	0.144942
491	P36405	0.994602	0.939532	0.908296	0.942938	0.833926	0.718877	0.574728	0.35062	0.222449	0.12508
492	Q9P013	0.994602	1.02788	1.02014	1.03137	1.00086	0.947052	1.07345	1.15599	1.13461	1.1537
493	Q13185	0.994602	0.78619	0.774259	0.816826	0.562852	0.348296	0.283509	0.232995	0.212577	0.121393
494	Q92791	0.994602	1.31503	1.09517	0.521017	0.711427	0.202889	0.265243	0.172212	0.133078	0.104723
495	P40123	0.994602	0.936094	0.898223	0.808415	0.604602	0.255112	0.18455	0.140465	0.0847588	0.0440062
496	P42574	0.994602	0.934885	0.925536	0.965205	0.954134	0.842005	0.985026	1.11504	1.20777	1.21902
497	P62280	0.994602	0.879852	1.04738	1.43049	1.01623	0.93441	0.505626	0.269936	0.107335	0.0461296
498	P17931	0.994602	0.908007	0.859536	0.876561	0.745914	0.5789	0.35166	0.2413	0.180759	0.123423
499	P61006	0.994602	0.963554	0.951984	0.929185	0.88875	0.674945	0.510902	0.308509	0.229226	0.190416
500	Q96JY6	0.994602	1.22242	1.15071	0.961789	1.19639	0.824796	0.866014	0.674717	0.658185	0.471626
501	Q96B36	0.994602	0.965215	0.921246	0.909137	0.771693	0.642122	0.606449	0.554555	0.511609	0.533002
502	Q9Y230	0.994602	0.934597	0.883603	0.83181	0.783106	0.704591	0.750428	0.48969	0.356293	0.269095
503	O95817	0.994602	0.930556	0.862564	0.81488	0.709805	0.609007	0.62537	0.547519	0.562425	0.674363
504	Q9BRP4	0.994602	1.42266	1.34138	0.850553	1.42846	0.578647	0.580282	0.34233	0.316054	0.197247
505	P36873	0.994602	1.00249	0.962952	0.96983	0.901341	0.58215	0.437367	0.273211	0.158714	0.0999977
506	P25787	0.994602	1.006	0.968753	0.913002	0.940256	0.880498	1.0232	1.06467	1.19016	1.00523
507	Q92841	0.994602	1.15967	1.10914	0.753426	0.680011	0.193843	0.207638	0.154037	0.12492	0.0779804
508	O95816	0.994602	0.888827	0.742112	0.561801	0.533088	0.327756	0.32194	0.245319	0.236147	0.145375
509	P19838	0.994602	1.07165	0.941964	0.534556	0.507539	0.170389	0.215074	0.205687	0.183555	0.135628
510	Q15181	0.994602	0.932001	0.906105	0.894608	0.787634	0.689542	0.411636	0.226236	0.121152	0.055932
511	Q96GY0	0.994602	1.01259	0.962136	0.957483	0.894227	0.780491	0.744209	0.764647	0.69888	0.308079
512	P0C0S5	0.994602	0.909367	0.707076	0.493068	0.407497	0.255716	0.289882	0.318449	0.327432	0.291143
513	Q15637	0.994602	1.09712	1.02987	0.899254	0.966465	0.681684	0.65114	0.479625	0.391343	0.304977
514	P10909	0.994602	1.23054	1.11512	0.856838	0.942675	0.420791	0.412902	0.328454	0.252215	0.272885
515	P07305	0.994602	1.09874	1.29712	1.23025	1.20146	0.634028	0.38071	0.247609	0.159076	0.157023
516	Q8WUW1	0.994602	1.00826	0.963381	0.919955	0.824332	0.589099	0.622196	0.586998	0.504747	0.39951
517	Q969Z0	0.994602	1.21135	0.975864	0.402844	0.490109	0.108976	0.180978	0.117313	0.0694698	0.0852593
518	P42677	0.994602	1.01581	1.23514	1.45473	1.25221	1.02341	0.630471	0.301297	0.158274	0.103105
519	Q5R372	0.994602	1.28403	1.20664	0.884145	0.96341	0.355349	0.222989	0.168511	0.125286	0.0838476
520	Q96CX2	0.994602	1.1053	1.09143	0.95409	1.18578	0.79123	0.927024	0.799855	0.730064	0.52292
521	Q14353	0.994602	0.880492	0.825052	0.855401	0.627409	0.342896	0.187333	0.130787	0.0568147	0.0315036
522	Q96JJ3	0.994602	1.00647	0.894175	0.649427	0.50003	0.124943	0.165131	0.12442	0.090922	0.0457747
523	Q13045	0.994602	1.12927	1.0426	0.812147	0.712772	0.140527	0.150133	0.110465	0.0684632	0.0388393
524	Q9C0C2	0.994602	1.03314	0.992883	0.938037	0.960558	0.785269	0.907647	0.822088	0.830835	0.880409
525	Q9P265	0.994602	0.990231	0.974652	0.904699	0.891063	0.655616	0.471924	0.305614	0.211443	0.141345
526	Q6ICL3	0.994602	1.31155	1.15479	0.802752	1.33085	0.545276	0.547751	0.212967	0.225492	0.238468
527	P56181	0.994602	0.799292	0.900696	1.05087	1.17221	2.40653	3.2601	3.28412	3.04475	3.2666
528	P37235	0.994602	0.841476	0.798713	0.769072	0.564642	0.436581	0.326651	0.237305	0.186962	0.176432
529	P62081	0.994602	0.999871	1.21362	1.48162	1.23987	1.00158	0.564991	0.270032	0.120757	0.0862002
530	Q13098	0.994602	1.04798	0.984609	0.948139	0.972462	0.685061	0.454954	0.2123	0.135032	0.0787457
531	Q9Y2Q3	0.994602	0.848281	0.79716	0.8032	0.61792	0.311484	0.153262	0.118072	0.0725191	0.0336948
532	P42126	0.994602	0.927739	0.918729	0.91945	0.981782	0.957143	1.09001	1.14661	1.30739	0.968181
533	P67870	0.994602	1.13373	1.0872	0.911667	0.872808	0.41468	0.345452	0.198227	0.119482	0.112427
534	Q9Y265	0.994602	0.944488	0.904246	0.867522	0.809418	0.748395	0.802571	0.53722	0.41524	0.31208
535	P21980	0.994602	0.838082	0.798271	0.82502	0.675084	0.584397	0.331189	0.19389	0.133135	0.0726599
536	Q96A65	0.994602	1.04151	1.02841	0.75388	0.685643	0.198578	0.272757	0.185845	0.154761	0.101859
537	O95819	0.994602	1.34701	1.40514	0.931236	1.24417	0.317206	0.308594	0.238191	0.150459	0.160058
538	P51452	0.994602	0.988336	0.930235	0.857146	0.69499	0.24663	0.221692	0.148651	0.0877546	0.0330463
539	P38606	0.994602	0.962692	0.927305	0.880788	0.777681	0.602146	0.624304	0.559412	0.413428	0.181444
540	O75380	0.994602	0.997955	0.875876	0.772237	0.924009	1.3267	1.54872	2.11109	2.27387	1.9243
541	P51665	0.994602	0.888839	0.838621	0.805876	0.705737	0.644633	0.604493	0.256017	0.134329	0.0593321
542	P62136	0.994602	1.02065	1.00175	0.988743	0.987788	0.626745	0.462461	0.24938	0.136285	0.0698721
543	Q9HB90	0.994602	1.00859	0.978121	0.970632	0.935653	0.849323	0.967596	0.943147	1.03369	0.71508
544	P28799	0.994602	0.986698	0.925957	0.794162	0.85345	0.678139	0.802717	0.75545	0.81561	0.850004
545	P11387	0.994602	0.771184	0.806803	0.476191	0.247556	0.0749492	0.13333	0.118182	0.0858372	0.044249
546	P35221	0.994602	0.922499	0.911697	0.99343	0.86723	0.773576	0.437491	0.229346	0.141746	0.0833157
547	Q9UNZ5	0.994602	0.976133	1.07254	1.04738	0.901987	0.62539	0.547973	0.411723	0.2445	0.251055
548	P55145	0.994602	0.841985	0.806405	0.871083	0.665278	0.760938	0.778711	0.820812	0.843184	0.813732
549	Q96S59	0.994602	1.27268	1.19145	0.967221	1.08017	0.472663	0.461759	0.387725	0.289729	0.304977
550	P13674	0.994602	0.831959	0.755859	0.623493	0.510577	0.341053	0.356193	0.303451	0.189836	0.145566
551	Q96P70	0.994602	0.97182	0.876148	0.723312	0.596226	0.322457	0.206907	0.147497	0.0908462	0.0439951
552	Q14376	0.994602	1.06565	1.02688	0.910412	0.911054	0.502468	0.21294	0.140505	0.0675732	0.0274633
553	P49327	0.994602	1.02307	0.983618	0.893243	0.850021	0.421516	0.19151	0.135581	0.0814847	0.0376773
554	P08559	0.994602	1.11662	1.01914	0.728064	0.828978	0.266099	0.220033	0.123513	0.0718018	0.0341434
555	Q9UK59	0.994602	1.13096	1.01857	0.95017	0.984877	0.65775	0.555124	0.391919	0.247893	0.231368
556	P40925	0.994602	0.837762	0.818906	0.918112	0.742965	0.789569	0.812806	0.662379	0.247675	0.0873993
557	Q86UY8	0.994602	1.08213	0.988134	0.910882	1.11715	0.95631	0.850121	0.309456	0.146257	0.077918
558	P12109	0.994602	1.06921	1.04165	0.886498	0.950762	0.646206	0.571777	0.402215	0.286801	0.240913
559	Q8WX93	0.994602	0.931349	0.875277	0.78686	0.598411	0.201531	0.158374	0.118617	0.0707148	0.0399949
560	Q9ULC4	0.994602	0.86029	0.828056	0.883266	0.730404	0.654567	0.539414	0.319598	0.119724	0.053961
561	Q92522	0.994602	1.05857	1.18279	0.998323	0.998012	0.461777	0.345453	0.18515	0.124043	0.0863422
562	Q9NQG5	0.994602	1.07968	0.97209	0.841259	0.716938	0.274794	0.308803	0.189895	0.119077	0.0723569
563	P38159	0.994602	0.885053	0.859936	0.842831	0.705417	0.503064	0.495749	0.404854	0.305357	0.327216
564	P46459	0.994602	1.02852	1.0949	1.21448	1.25312	0.575384	0.391541	0.210629	0.162367	0.116791
565	P11021	0.994602	0.789877	0.724022	0.68141	0.573708	0.513564	0.549756	0.430318	0.247844	0.223331
566	Q9NR46	0.994602	0.982087	0.929992	0.684229	0.597185	0.184509	0.223592	0.0796829	0.0491897	0.0681565
567	P30085	0.994602	0.843344	0.811166	0.879213	0.60676	0.414484	0.185411	0.142573	0.0873893	0.0532447
568	P15374	0.994602	1.02159	0.973188	0.890748	0.792464	0.404579	0.253904	0.170861	0.115246	0.0819701
569	Q9NZ08	0.994602	0.910433	0.843688	0.662965	0.582095	0.265757	0.247858	0.204024	0.150731	0.117641
570	Q13188	0.994602	1.00259	0.914406	0.827849	0.871142	0.649698	0.532755	0.280232	0.177085	0.0960342
571	Q92466	0.994602	1.09349	1.01787	0.918251	1.05804	0.671198	0.648378	0.474555	0.415355	0.16885
572	P37840	0.994602	0.945528	0.914573	0.938625	0.802815	0.828693	0.899712	0.811828	0.712745	0.732419
573	Q8IZP0	0.994602	1.17501	1.04691	0.8976	0.879479	0.335366	0.232301	0.155031	0.107119	0.0632896
574	Q9Y5A9	0.994602	0.891376	0.801309	0.76834	0.517507	0.220198	0.133464	0.107221	0.0631117	0.0385107
575	P56537	0.994602	0.979688	0.943692	0.89622	0.959914	0.56981	0.642419	0.500807	0.359699	0.19344
576	Q02952	0.994602	0.938925	0.914583	0.914749	0.830998	0.750359	0.765972	0.843284	0.797715	0.750059
577	P55210	0.994602	1.05794	1.13375	0.988009	1.08657	0.723751	0.728079	0.624721	0.38148	0.381983
578	P10515	0.994602	0.974849	0.936474	0.872508	0.926701	0.749402	0.619581	0.27715	0.192567	0.123124
579	Q5T0F9	0.994602	0.989746	0.93321	0.711804	0.586831	0.238026	0.24259	0.223948	0.1641	0.127377
580	Q96CN7	0.994602	0.974326	0.961596	0.915586	0.904996	0.766943	0.69336	0.310282	0.158957	0.0742677
581	Q8IX12	0.994602	0.923163	0.925575	0.955683	0.660095	0.457508	0.432652	0.471473	0.244024	0.233619
582	Q96AX1	0.994602	0.985584	0.968857	0.689132	0.558847	0.156739	0.20435	0.135171	0.117181	0.0468593
583	P48960	0.994602	1.50246	1.36217	1.00601	1.44997	0.737138	0.807181	0.701334	0.524507	0.599413
584	Q96T51	0.994602	1.38777	1.41644	0.792486	1.19236	0.327824	0.31006	0.160451	0.121839	0.113483
585	Q13177	0.994602	0.861181	0.832993	0.913208	0.712132	0.704329	0.457257	0.230795	0.116237	0.0578255
586	P52907	0.994602	0.946424	0.924862	0.938523	0.828385	0.703668	0.531306	0.444524	0.395752	0.263129
587	P10109	0.994602	0.917283	0.893298	0.95892	0.912229	0.929382	0.684021	0.636014	0.623802	0.586525
588	Q96CW1	0.994602	0.892833	0.814458	0.750705	0.610443	0.345605	0.173473	0.124302	0.0656728	0.0192376
589	Q53T59	0.994602	1.14814	1.07387	0.773718	0.700382	0.270073	0.296869	0.283434	0.238496	0.142195
590	P11172	0.994602	0.9834	0.900803	0.713476	0.694027	0.378091	0.286575	0.178522	0.120768	0.067534
591	P60510	0.994602	1.14164	1.11975	0.979878	1.09582	0.70542	0.709449	0.570857	0.470254	0.27466
592	O60749	0.994602	0.924593	0.887654	0.879161	0.733406	0.428605	0.209449	0.152143	0.0987657	0.0545269
593	P27361	0.994602	1.13526	1.07278	0.829731	0.939107	0.398007	0.30345	0.167358	0.097583	0.0439478
594	O95182	0.994602	1.17472	1.08482	1.21995	1.84841	2.5207	3.72533	3.27117	3.87027	3.06677
595	Q14738	0.994602	1.00989	0.941376	0.732078	0.576369	0.135834	0.177376	0.16188	0.11754	0.0662446
596	Q5EG05	0.994602	0.992961	0.929399	0.774918	0.661509	0.295571	0.228681	0.162076	0.12675	0.0684071
597	P53634	0.994602	0.950957	0.917938	0.971457	0.860249	0.802405	0.879948	0.934461	0.960264	0.878421
598	P67936	0.994602	0.859553	0.844131	0.925159	0.754676	0.807324	0.850424	1.21804	1.21545	1.24715
599	Q92783	0.994602	0.917966	0.897492	0.91717	0.769977	0.596076	0.313544	0.242878	0.190076	0.120297
600	Q9UHJ6	0.994602	1.14765	1.0988	0.859535	0.945516	0.25392	0.243676	0.15006	0.112509	0.0993646
601	P50570	0.994602	0.989077	0.929169	0.785862	0.688089	0.186227	0.15799	0.118669	0.0716409	0.0340231
602	P27695	0.994602	0.921486	0.890759	0.820459	0.609234	0.197679	0.163486	0.125528	0.0898641	0.0471827
603	Q9UBC2	0.994602	1.13785	1.05632	0.731888	0.816628	0.298544	0.285957	0.214	0.18199	0.15398
604	P04216	0.994602	0.852512	0.823294	0.804307	0.705419	0.457003	0.655564	0.525789	0.561982	0.801343
605	Q9Y5Z4	0.994602	0.928249	0.911904	0.879711	0.794192	0.599653	0.395764	0.255356	0.193799	0.181509
606	Q92882	0.994602	0.997596	0.971473	0.732759	0.603882	0.193784	0.203955	0.151381	0.120761	0.0702551
607	Q9C0B1	0.994602	1.03348	1.01618	0.931261	0.927677	0.603999	0.526588	0.405908	0.379451	0.388927
608	P16278	0.994602	1.07217	1.03371	0.921589	1.07494	0.759567	0.801607	0.679601	0.482987	0.269666
609	P31689	0.994602	0.830302	0.707148	0.586363	0.430894	0.219148	0.20267	0.170784	0.12708	0.0855495
610	Q9NYB0	0.994602	0.910355	0.891921	0.728951	0.594378	0.347751	0.252793	0.209715	0.188389	0.162974
611	Q15075	0.994602	0.922086	0.88119	0.804368	0.775558	0.732503	0.813069	0.932928	0.948347	0.877617
612	Q9P2J5	0.994602	0.90598	0.808833	0.510265	0.375715	0.101651	0.13561	0.104694	0.0624415	0.025573
613	Q9P2R3	0.994602	1.05626	0.899904	0.373717	0.392389	0.110571	0.175797	0.141773	0.105375	0.0603428
614	Q9H0D6	0.994602	1.01706	0.931495	0.874551	0.826185	0.645268	0.678662	0.670415	0.660929	0.413763
615	Q14677	0.994602	0.906605	0.776177	0.682014	0.648693	0.431652	0.368667	0.258611	0.219688	0.206677
616	O43681	0.994602	1.01415	0.969404	0.934578	0.902271	0.751653	0.78533	0.493257	0.288811	0.114223
617	P49757	0.994602	0.984524	0.924034	0.889548	0.819373	0.437785	0.310036	0.24155	0.188676	0.185395
618	P61026	0.994602	1.02677	0.975031	0.911044	0.913119	0.591234	0.464754	0.272324	0.173544	0.133672
619	P80217	0.994602	1.03029	1.04881	1.00508	1.02956	0.856502	0.804872	0.379282	0.152751	0.0770995
620	P62888	0.994602	0.964008	1.16738	1.47704	1.10651	0.951728	0.570311	0.332916	0.164485	0.135181
621	P49662	0.994602	1.14183	1.09266	0.83469	0.727153	0.178647	0.207791	0.142209	0.111944	0.0669862
622	O14974	0.994602	0.961307	0.982615	1.09053	0.876769	0.436078	0.397954	0.356878	0.268071	0.246332
623	Q9BZX2	0.994602	0.892869	0.96369	0.865999	0.848782	0.66875	0.560018	0.486809	0.368302	0.1911
624	Q9Y6G9	0.994602	0.861703	0.837633	0.883017	0.677418	0.511674	0.205462	0.148326	0.0867608	0.0437119
625	Q12906	0.994602	0.986363	1.0238	1.13249	0.960696	0.796586	0.578382	0.351616	0.174032	0.0902564
626	O95810	0.994602	1.08152	1.03401	0.983124	0.999615	0.635767	0.714434	0.657608	0.629938	0.889836
627	P12429	0.994602	1.16687	1.08077	0.927811	1.00799	0.567492	0.283518	0.188118	0.113079	0.0941713
628	P16930	0.994602	1.00267	0.983549	0.986135	0.952567	0.849174	0.943717	1.0212	1.09059	0.823541
629	Q9UJ70	0.994602	1.04261	1.00646	0.927405	0.990798	0.770481	0.746314	0.440935	0.208307	0.0810703
630	P19623	0.994602	1.02512	0.977809	0.856778	0.794894	0.362317	0.196904	0.126681	0.0721435	0.0244772
631	P40939	0.994602	0.946545	0.879384	0.767081	0.697856	0.257241	0.170031	0.128414	0.0829372	0.048011
632	P32321	0.994602	1.14761	1.0735	0.962868	1.10597	0.825069	0.942937	0.792975	0.698962	0.380306
633	P30711	0.994602	1.14799	1.09007	0.903425	1.06393	0.745363	0.806948	0.657559	0.654131	0.456807
634	Q96SL4	0.994602	0.871013	0.796924	0.460908	0.378484	0.144386	0.199562	0.171687	0.120935	0.107882
635	Q3LXA3	0.994602	1.10369	1.04305	0.906147	1.01478	0.752535	0.735933	0.432112	0.193042	0.0910993
636	P36957	0.994602	0.948523	0.895465	0.869774	0.9747	0.997617	1.24242	1.46381	1.65215	1.24542
637	P51153	0.994602	0.887257	0.840947	0.837912	0.757921	0.532416	0.343895	0.210297	0.155961	0.0952357
638	Q9HCN8	0.994602	1.24109	1.04563	0.662181	0.784585	0.432074	0.499121	0.313286	0.262058	0.155627
639	Q9Y697	0.994602	1.35972	1.22438	0.931656	1.50693	0.742714	0.67316	0.408519	0.320838	0.239473
640	Q92878	0.994602	1.00336	0.918814	0.648639	0.572205	0.224947	0.221264	0.169724	0.113577	0.0804034
641	Q9NTZ6	0.994602	0.97739	0.904244	0.67467	0.517034	0.149439	0.166079	0.126332	0.0816072	0.0349858
642	P51659	0.994602	1.06329	1.07209	0.985879	1.17515	0.85323	0.717296	0.411704	0.357598	0.308795
643	Q7Z7H8	0.994602	0.733566	0.687253	0.668729	0.547344	0.350668	0.184186	0.134452	0.0751476	0.0464353
644	P39023	0.994602	0.897819	1.13351	1.47508	1.06228	0.930312	0.526165	0.308161	0.109222	0.0565629
645	Q9GZQ3	0.994602	0.937118	0.855736	0.843615	0.716715	0.491557	0.314894	0.202568	0.146609	0.0959636
646	P61221	0.994602	0.944205	0.956176	1.08531	1.10202	1.09204	1.20789	1.29344	1.21889	0.681271
647	Q96AY3	0.994602	0.986075	0.904432	0.714184	0.715755	0.405753	0.399436	0.345819	0.311073	0.315136
648	Q9H3S7	0.994602	1.3043	1.1845	0.777705	0.647596	0.243306	0.261158	0.172885	0.124368	0.0836337
649	Q8NCW5	0.994602	1.05389	1.03492	0.967816	1.07684	0.906429	1.07973	1.03042	1.17023	1.04076
650	P52789	0.994602	1.19931	1.12037	0.737471	0.828988	0.267843	0.308493	0.199601	0.140481	0.0844352
651	Q2M2I8	0.994602	1.02042	0.964571	0.82337	0.75157	0.357283	0.244298	0.187055	0.147308	0.12564
652	O60826	0.994602	1.09758	0.993848	0.854029	0.747783	0.202603	0.203503	0.143864	0.105618	0.032956
653	P84090	0.994602	0.959085	0.955338	1.00795	1.03849	1.11065	1.32975	1.27525	1.14117	0.811847
654	Q8N335	0.994602	1.09007	1.06176	0.806201	0.941555	0.481077	0.332447	0.234239	0.203642	0.160403
655	P83731	0.994602	0.984966	1.20837	1.47578	1.16755	0.89215	0.527249	0.277477	0.0961209	0.0472906
656	P42765	0.994602	0.999262	0.960044	0.955575	1.02067	1.02553	1.24187	1.3216	1.44033	0.993889
657	Q9UII2	0.994602	0.902249	0.890435	0.90124	0.835932	0.889873	1.00138	1.13063	1.20421	1.32449
658	Q99714	0.994602	1.02841	0.989441	0.905464	1.09127	0.960151	0.520337	0.227592	0.125172	0.0822256
659	Q9P258	0.994602	1.12775	1.08393	0.990385	0.905439	0.377791	0.18636	0.118662	0.0624751	0.0436104
660	A1X283	0.994602	1.09041	1.00471	0.672489	0.499284	0.117634	0.176169	0.148562	0.112425	0.0741084
661	Q9H444	0.994602	0.948872	0.901031	0.941838	0.833399	0.873878	0.95685	1.03562	0.950568	1.16808
662	Q9UNM6	0.994602	0.946059	0.860875	0.800218	0.734428	0.645462	0.636742	0.233252	0.127954	0.072148
663	Q8IV08	0.994602	1.0605	1.01415	0.911323	1.02081	0.765019	0.88037	0.797523	0.72907	0.517746
664	P33993	0.994602	0.940744	0.879101	0.794232	0.753573	0.391162	0.211587	0.159157	0.113518	0.0789051
665	Q9NZN4	0.994602	1.04446	0.956424	0.773025	0.710917	0.246479	0.156062	0.111359	0.0654522	0.0318786
666	Q49AR2	0.994602	0.820612	0.84095	0.898122	0.701691	0.506069	0.321313	0.317252	0.211497	0.165511
667	P25789	0.994602	0.865968	0.801812	0.844268	0.713793	0.78043	0.87895	1.08596	1.16236	1.00401
668	P61081	0.994602	0.927465	0.87415	0.873471	0.747349	0.355365	0.200265	0.160559	0.10873	0.0579846
669	Q9H944	0.994602	0.90188	0.875009	0.73694	0.699509	0.481201	0.424868	0.316187	0.204708	0.159352
670	P17858	0.994602	1.04442	1.00126	0.925372	0.981448	0.744553	0.8299	0.794028	0.835776	0.588234
671	Q8WW12	0.994602	0.820703	0.781033	0.862887	0.619215	0.720341	0.79384	0.949597	0.93437	0.96403
672	Q9NZ32	0.994602	0.939597	0.888514	0.885341	0.76254	0.451214	0.480566	0.468171	0.520393	0.313121
673	P46781	0.994602	0.986836	1.17737	1.45648	1.19087	0.983821	0.531633	0.263141	0.114317	0.0590794
674	P20908	0.994602	1.15358	1.07854	0.820267	1.0386	0.906969	1.41327	1.36496	1.41063	1.61
675	P53680	0.994602	1.04614	0.933351	0.742126	0.731184	0.320902	0.172014	0.112954	0.0634359	0.0272786
676	O43488	0.994602	0.866059	0.834471	0.878529	0.704949	0.473167	0.192553	0.138752	0.0750002	0.0346935
677	Q9GZU8	0.994602	0.902039	0.891125	0.906383	0.861595	0.805171	0.872765	1.04022	1.07402	1.09307
678	P22392	0.994602	0.821163	0.803919	0.916082	0.697109	0.840364	0.908528	1.13911	1.2834	0.972206
679	Q99733	0.994602	0.99436	0.933965	0.820182	0.767361	0.416192	0.216694	0.13362	0.0810188	0.0413506
680	O95376	0.994602	1.00137	0.942994	0.967858	0.782149	0.469159	0.242565	0.132558	0.0670257	0.0396577
681	P11182	0.994602	1.13354	1.07994	0.859856	1.18362	0.736646	0.551807	0.230289	0.115327	0.0558412
682	P82970	0.994602	0.9687	0.940227	0.882022	0.802546	0.747421	0.754692	0.832228	0.806361	0.889142
683	Q16539	0.994602	0.982872	0.867429	0.494159	0.436738	0.117917	0.154491	0.114261	0.072138	0.0240037
684	O75688	0.994602	1.01635	0.956177	0.901812	0.756111	0.405723	0.245252	0.20321	0.130086	0.101654
685	P56211	0.994602	0.976219	0.94674	0.925386	0.773263	0.804473	0.946918	1.1173	1.15009	1.24473
686	Q9C035	0.994602	1.21487	1.05374	0.56057	0.503295	0.146483	0.183602	0.141068	0.0987583	0.0393344
687	Q96CW5	0.994602	1.10082	0.999856	0.735828	0.688184	0.290225	0.250066	0.187254	0.141098	0.126359
688	Q6NXT1	0.994602	1.00095	0.948985	0.807308	0.719218	0.485767	0.365564	0.288762	0.238701	0.188627
689	Q5VZE5	0.994602	0.907685	0.906792	0.835111	0.80879	0.365025	0.271614	0.215756	0.167763	0.130517
690	Q7L5D6	0.994602	0.854303	0.768467	0.745688	0.533768	0.221087	0.165489	0.127771	0.0747704	0.0567821
691	Q99798	0.994602	0.859614	0.829662	0.878057	0.708586	0.317162	0.174917	0.128827	0.0695689	0.0319069
692	Q86V48	0.994602	1.16989	1.11185	0.841969	0.750962	0.404855	0.366101	0.309075	0.298913	0.262793
693	O75794	0.994602	0.730705	0.717063	0.754802	0.535035	0.397791	0.236847	0.262409	0.183636	0.122529
694	Q69YQ0	0.994602	0.717166	0.708328	1.00271	0.609577	0.381193	0.402365	0.373177	0.289088	0.28778
695	Q16798	0.994602	0.959597	0.958819	0.911676	1.08869	0.949512	1.09239	0.960578	0.847953	0.596393
696	O76003	0.994602	1.03222	0.987039	0.811023	0.658436	0.206096	0.189025	0.127303	0.0765466	0.0314679
697	P68402	0.994602	1.39867	1.2976	0.780035	0.840962	0.245047	0.25423	0.154926	0.117995	0.0801135
698	Q9P2B4	0.994602	0.925484	0.894001	0.753624	0.570508	0.272096	0.294828	0.24266	0.160698	0.124199
699	O15498	0.994602	0.895621	0.844234	0.917239	0.735211	0.683381	0.608968	0.361765	0.160653	0.0684127
700	Q53H82	0.994602	0.896769	0.861882	0.851469	0.791245	0.6637	0.694826	0.678188	0.604035	0.437552
701	P78417	0.994602	0.866988	0.82732	0.920771	0.730814	0.670067	0.514195	0.312383	0.166998	0.139886
702	P61289	0.994602	0.967799	0.941453	0.923606	0.901625	0.771893	0.869522	0.947221	1.02918	1.11186
703	P48506	0.994602	0.850719	0.802407	0.865634	0.642781	0.310284	0.157391	0.121594	0.0546358	0.0304035
704	P13797	0.994602	0.811285	0.788886	0.899698	0.675622	0.670221	0.409221	0.180973	0.0922402	0.047415
705	Q9BT09	0.994602	0.911753	0.880985	0.888451	0.800748	0.76335	0.836648	0.927675	1.06114	1.18327
706	Q9Y4P1	0.994602	0.935106	0.894876	0.742343	0.496899	0.1496	0.197528	0.139724	0.102766	0.0409505
707	Q6UN15	0.994602	0.830794	0.811374	0.777371	0.694929	0.613331	0.704847	0.79838	0.839556	1.08987
708	P49247	0.994602	1.0381	0.987934	0.905368	1.03275	0.768504	0.828468	0.902536	0.971264	0.912775
709	P26373	0.994602	0.954394	1.2051	1.46576	1.25226	0.944248	0.593654	0.349968	0.157873	0.127667
710	Q92930	0.994602	0.922614	0.86192	0.936613	0.774909	0.697835	0.502393	0.316065	0.211017	0.16635
711	P07910	0.994602	0.893003	0.840525	0.699375	0.534605	0.276561	0.266688	0.314724	0.302826	0.265452
712	Q01518	0.994602	0.891847	0.884877	0.931232	0.778745	0.66035	0.18435	0.129144	0.0595618	0.01828
713	P69905	0.994602	0.914781	0.847973	0.816983	0.727115	0.59169	0.515126	0.389067	0.320939	0.293276
714	O60763	0.994602	0.861494	0.842294	0.901232	0.651972	0.264304	0.165141	0.134027	0.0892907	0.0479196
715	P23246	0.994602	0.965956	1.15181	1.46446	0.844539	0.386172	0.286598	0.241476	0.19813	0.214325
716	Q14746	0.994602	0.889373	0.802086	0.362697	0.310542	0.0392472	0.111995	0.0978956	0.0519588	-0.00020401
717	P40429	0.994602	1.00816	1.25336	1.44446	1.18781	0.909949	0.540336	0.28782	0.112709	0.0610535
718	Q8TBF2	0.994602	1.23145	1.10586	0.944855	1.07857	0.756534	0.724738	0.386773	0.208464	0.109885
719	Q09666	0.994602	0.915038	0.879117	0.892615	0.823784	0.739	1.00193	1.03115	0.825421	0.95953
720	P62256	0.994602	0.810322	0.813146	0.899241	0.665859	0.454628	0.27419	0.22191	0.148944	0.0869694
721	Q15019	0.994602	0.913328	0.880609	0.937529	0.795397	0.771071	0.744883	0.559044	0.410762	0.240688
722	P55039	0.994602	1.00174	0.951918	0.827515	0.787831	0.419312	0.203659	0.117975	0.0659348	0.0259792
723	Q9UL25	0.994602	0.98723	0.94704	0.828597	0.92836	0.714306	0.615172	0.415289	0.303908	0.312523
724	Q00059	0.994602	1.06546	1.02776	0.952793	0.904233	0.621015	0.363131	0.251033	0.227176	0.178252
725	Q8TCS8	0.994602	0.982046	0.877743	0.647857	0.481191	0.139437	0.180563	0.125386	0.0997108	0.0609006
726	Q86TU7	0.994602	0.776985	0.800006	0.861191	0.579431	0.546113	0.181716	0.1085	0.0709828	0.00587415
727	Q9Y4L1	0.994602	0.911597	0.825586	0.67835	0.563597	0.248293	0.261624	0.218834	0.160965	0.147917
728	Q13242	0.994602	1.0013	1.07996	0.918517	0.998663	0.635942	0.522919	0.524141	0.717543	1.13593
729	Q9UBI1	0.994602	0.963391	0.991386	0.896528	0.846031	0.381373	0.367402	0.254011	0.149179	0.12885
730	Q9NXA8	0.994602	1.00822	1.00553	0.886596	0.899231	0.659761	0.662762	0.568562	0.548612	0.365181
731	Q9H446	0.994602	1.50976	1.42991	0.988415	1.39435	0.82452	0.564739	0.217564	0.160856	0.152755
732	O00154	0.994602	0.98719	0.968994	0.931254	0.952735	0.830054	0.936768	0.988742	1.04002	0.582199
733	Q8WWY3	0.994602	0.987678	0.871302	0.532367	0.38764	0.11713	0.164847	0.118133	0.11128	0.0704159
734	O43432	0.994602	0.925834	0.761085	0.349787	0.308635	0.0816719	0.156279	0.139907	0.107209	0.07318
735	Q8NFF5	0.994602	1.2651	1.19101	0.862597	0.877227	0.282756	0.210672	0.152192	0.120129	0.0574857
736	Q9NQR4	0.994602	0.95951	0.933239	0.908826	0.876555	0.687824	0.510716	0.238647	0.134644	0.0823084
737	P54886	0.994602	0.9354	0.883	0.816657	0.811964	0.528557	0.201938	0.143191	0.08866	0.0391332
738	P25325	0.994602	0.989949	0.954865	0.848549	0.701058	0.22702	0.183159	0.144635	0.0933578	0.0559462
739	Q02252	0.994602	1.11368	0.999243	0.625126	0.627304	0.279077	0.227963	0.183635	0.117571	0.0677921
740	Q8N6T3	0.994602	0.743412	0.66978	0.594623	0.283334	0.0609671	0.124795	0.132293	0.0803126	0.0439005
741	Q9UPN7	0.994602	1.48946	1.35412	0.859846	1.39679	0.588452	0.392633	0.312138	0.278511	0.242807
742	O75818	0.994602	0.825328	0.873716	0.987999	0.893547	0.956877	0.659684	0.567836	0.429157	0.345119
743	Q9Y5X1	0.994602	0.939846	0.838648	0.569516	0.482993	0.103435	0.15261	0.0980583	0.0651504	0.0257918
744	Q9H9A6	0.994602	1.10076	0.997727	0.69503	0.527581	0.160295	0.203263	0.156931	0.100945	0.0475033
745	P55735	0.994602	0.687766	0.649354	0.76508	0.412784	0.241543	0.173071	0.147838	0.0947726	0.0499811
746	Q14344	0.994602	0.864375	0.787718	0.756897	0.679604	0.525129	0.486567	0.407214	0.366714	0.3341
747	Q9UMX0	0.994602	1.00778	0.953585	0.881113	0.892519	0.707657	0.715031	0.69471	0.6585	0.67618
748	P21359	0.994602	1.25504	1.11702	0.724712	0.661058	0.112555	0.164368	0.106188	0.0688558	0.0180672
749	Q13618	0.994602	0.975956	0.941783	0.926838	0.889285	0.73023	0.451458	0.218838	0.155256	0.111171
750	Q8WUD1	0.994602	1.05291	1.01896	0.917383	1.09091	0.672811	0.671043	0.543353	0.412521	0.324889
751	Q14444	0.994602	0.946132	1.05269	1.22081	0.976826	0.90877	0.827353	0.663213	0.509668	0.521202
752	Q96BJ3	0.994602	0.902491	0.920451	0.865123	0.8093	0.41087	0.231596	0.137916	0.0932515	0.0388845
753	Q92769	0.994602	1.10566	1.0974	1.00998	1.04361	0.711291	0.358887	0.21287	0.134401	0.0913686
754	P04114	0.994602	0.828622	0.794724	0.809227	0.644881	0.608157	0.621563	0.628296	0.572464	0.582455
755	Q15437	0.994602	1.02554	0.943129	0.789344	0.707547	0.372387	0.33732	0.250009	0.213854	0.170635
756	Q96K21	0.994602	0.964183	0.934709	0.929951	0.903977	0.715702	0.705036	0.575169	0.527737	0.433041
757	Q9GZN8	0.994602	1.2104	1.20006	0.955237	1.13704	0.805534	0.693322	0.279161	0.18776	0.0784613
758	Q53FA7	0.994602	0.948007	0.931618	0.925164	0.878436	0.801268	0.907382	0.951107	1.01113	0.669011
759	P58546	0.994602	1.04424	1.00762	0.870111	0.822315	0.429283	0.227918	0.145476	0.0953445	0.0391672
760	Q9NPJ3	0.994602	0.892538	0.87129	0.942759	0.911357	1.06669	1.24842	1.51288	1.59415	1.26841
761	Q14258	0.994602	0.945969	0.848778	0.424814	0.311673	0.0612639	0.122798	0.0998542	0.062765	0.0254483
762	P55010	0.994602	0.923178	0.887852	0.82378	0.573625	0.152806	0.141063	0.100608	0.0572847	0.0223074
763	Q96EK5	0.994602	0.983653	0.967095	0.562887	0.476636	0.118844	0.220039	0.172291	0.161917	0.133923
764	Q14161	0.994602	1.06656	0.956272	0.644781	0.499264	0.147751	0.218616	0.177091	0.135639	0.110237
765	Q5VSL9	0.994602	1.14064	1.05844	0.785106	0.741335	0.289967	0.214811	0.138821	0.0861709	0.0207899
766	Q5T2E6	0.994602	0.984456	0.954525	0.910626	0.835912	0.738119	0.741963	0.512428	0.250357	0.102402
767	P53004	0.994602	0.972692	0.907834	0.915591	0.858649	0.705949	0.563428	0.212122	0.101585	0.0376395
768	Q9UKK9	0.994602	0.84782	0.913184	0.777689	0.750814	0.846005	0.991694	1.18491	1.4071	2.32094
769	Q16740	0.994602	1.03302	0.994618	0.857109	1.02144	0.845599	0.989999	0.733229	0.445381	0.248948
770	O43707	0.994602	0.894651	0.822049	1.03726	0.971557	0.954453	0.943596	0.6997	0.244773	0.0876121
771	Q9H9Q2	0.994602	0.964514	0.953193	0.963346	0.895474	0.732718	0.468075	0.209246	0.123256	0.0640975
772	Q9ULZ3	0.994602	1.15952	1.10603	0.938676	1.0802	0.654708	0.443087	0.263169	0.177718	0.104738
773	Q96RF0	0.994602	1.09415	1.05049	0.701906	0.66115	0.222368	0.258939	0.175439	0.149099	0.102217
774	Q9Y3C8	0.994602	0.966712	0.923965	0.910518	0.785316	0.687724	0.618428	0.4179	0.209032	0.0799752
775	P07737	0.994602	0.810236	0.801548	0.918208	0.699474	0.69938	0.411961	0.175766	0.0911592	0.0351442
776	O76071	0.994602	1.23037	1.08502	0.814651	0.85748	0.380046	0.42422	0.23613	0.187197	0.142276
777	O95571	0.994602	1.02781	1.0064	0.943144	1.12438	0.952942	1.06944	0.940278	0.78752	0.355937
778	P50995	0.994602	0.859802	0.68322	0.329231	0.329413	0.0668397	0.160049	0.123833	0.096147	0.0896452
779	Q9UDY8	0.994602	0.794785	0.788648	0.576236	0.37785	0.136762	0.182939	0.154332	0.105327	0.0785425
780	Q99614	0.994602	0.948	0.904664	0.87329	0.797572	0.693495	0.769752	0.722905	0.655291	0.650138
781	O95793	0.994602	1.00557	1.08673	0.994427	0.792694	0.415178	0.300948	0.217494	0.1486	0.124024
782	P78537	0.994602	0.815845	0.808154	0.87783	0.676095	0.544999	0.485947	0.320652	0.174115	0.11989
783	Q9Y4K4	0.994602	0.876146	0.911745	0.901058	0.758398	0.341098	0.302077	0.204706	0.14336	0.0551059
784	Q5VWZ2	0.994602	1.07268	1.06725	0.833056	0.927207	0.492701	0.268229	0.151326	0.0852542	0.0558084
785	Q8NFH3	0.994602	1.12685	0.976667	0.865393	1.02318	0.675138	0.682759	0.56748	0.376786	0.21449
786	Q5W0V3	0.994602	0.965059	0.926416	0.911746	0.765654	0.504886	0.249575	0.172747	0.107552	0.0727298
787	Q07092	0.994602	1.02511	0.883226	0.655237	0.717513	0.480735	0.512749	0.498083	0.407117	0.337519
788	P60468	0.994602	0.804791	0.892724	0.861204	0.85004	0.735588	1.0405	1.38914	1.74354	1.66463
789	Q9BUJ2	0.994602	0.922266	0.862872	0.6053	0.426301	0.180349	0.250381	0.259052	0.21989	0.170233
790	P16402	0.994602	0.936457	1.08459	1.17434	0.813348	0.584445	0.352194	0.21465	0.105686	0.0840833
791	Q9Y3B9	0.994602	1.26863	1.16475	0.957808	1.16994	1.00824	1.77219	2.21831	2.31378	2.40791
792	O75643	0.994602	1.02269	1.02169	1.00818	0.928773	0.44449	0.340062	0.229565	0.164407	0.11948
793	O14964	0.994602	0.938945	0.905044	0.851428	0.775102	0.366972	0.213811	0.169858	0.118519	0.0789721
794	Q96I24	0.994602	1.12826	0.917761	0.546438	0.616393	0.235369	0.299957	0.2348	0.21798	0.169044
795	P84243	0.994602	0.839224	0.780029	0.605161	0.533204	0.245259	0.282954	0.211745	0.159672	0.17477
796	Q96DB5	0.994602	0.899782	0.897704	0.932952	0.851455	0.8176	0.309692	0.20315	0.128358	0.107886
797	Q13616	0.994602	0.965127	0.922474	0.869718	0.839649	0.694953	0.765139	0.680645	0.279739	0.105087
798	Q9NWV8	0.994602	0.962047	0.919644	0.800667	0.817422	0.571711	0.61218	0.614439	0.517309	0.314859
799	Q96QR8	0.994602	1.06789	0.995006	0.906341	0.902642	0.59728	0.441621	0.293754	0.187433	0.14748
800	P48147	0.994602	1.08617	1.0118	0.645591	0.443135	0.114726	0.155444	0.111689	0.0658463	0.031298
801	Q16527	0.994602	0.995427	1.0187	1.15884	1.23827	1.10595	1.07831	0.957056	1.14824	0.777795
802	P12111	0.994602	0.954733	0.890915	0.785915	0.762727	0.577741	0.473151	0.365697	0.250992	0.191507
803	O43175	0.994602	0.98459	0.936437	0.888472	0.875904	0.692809	0.660172	0.400238	0.161958	0.065232
804	Q92890	0.994602	1.05836	1.01435	0.940661	0.977141	0.784162	0.700948	0.449929	0.294153	0.156857
805	Q8NBJ5	0.994602	0.941368	0.827818	0.599865	0.565989	0.277221	0.271589	0.218163	0.151824	0.121481
806	Q8IVF2	0.994602	0.953642	0.879433	0.948229	0.80884	0.797919	0.855571	0.832456	0.54831	0.555504
807	Q08209	0.994602	1.00268	0.946607	0.861521	0.84821	0.643215	0.631042	0.421074	0.268581	0.232022
808	Q9Y223	0.994602	1.00887	0.964786	0.881991	0.915908	0.612853	0.493526	0.246732	0.162921	0.0989592
809	Q12931	0.994602	1.00832	0.967173	0.922593	1.00795	0.75386	0.665556	0.212563	0.129967	0.0737628
810	Q9P253	0.994602	1.29064	1.14254	0.751726	0.758181	0.249907	0.26191	0.221324	0.1463	0.183051
811	Q99729	0.994602	0.971331	0.946268	0.962302	0.929722	0.904821	0.743009	0.594587	0.451138	0.375705
812	Q9H993	0.994602	0.983354	0.904684	0.60747	0.436064	0.0831551	0.140778	0.105078	0.0698042	0.0403241
813	P07996	0.994602	1.02071	0.962982	0.819463	0.867613	0.497008	0.444092	0.314392	0.250107	0.181292
814	P16949	0.994602	0.979221	0.944176	0.93214	0.843629	0.853078	1.0095	1.22656	1.17396	1.25312
815	Q9UM54	0.994602	0.957915	0.919867	0.884819	0.816851	0.577175	0.236497	0.177857	0.115934	0.0840074
816	O43747	0.994602	0.984269	0.900044	0.676901	0.562353	0.185271	0.192117	0.135682	0.0977913	0.0442808
817	O75390	0.994602	0.942417	0.888695	0.820153	0.810787	0.516402	0.302927	0.149243	0.0755588	0.0348166
818	P41226	0.994602	1.05593	0.95554	0.679105	0.487338	0.161864	0.189328	0.16006	0.10018	0.052435
819	O60502	0.994602	0.986736	0.921094	0.830613	0.848505	0.591245	0.339922	0.172472	0.115903	0.0695855
820	Q13310	0.994602	0.966517	1.01355	0.887039	0.765861	0.313241	0.201555	0.15924	0.112986	0.0673688
821	Q99439	0.994602	0.867842	0.845415	0.7764	0.489706	0.172288	0.165548	0.132463	0.090863	0.0460322
822	Q9NVS9	0.994602	1.133	1.16213	0.945091	1.18525	0.716746	0.651555	0.345726	0.227733	0.146366
823	Q8N129	0.994602	1.21125	1.20137	0.955993	1.20432	0.785438	0.778671	0.566719	0.62367	0.735326
824	O95295	0.994602	1.23457	1.07413	0.849474	0.988871	0.618642	0.530935	0.378267	0.341635	0.25812
825	P62917	0.994602	1.14073	1.44959	1.54893	1.60897	1.03314	0.676932	0.325753	0.133412	0.0944511
826	P28065	0.994602	0.973449	0.91713	0.881608	0.851112	0.797747	0.900688	0.956781	1.10733	0.821013
827	Q14157	0.994602	0.975329	0.966312	1.03125	0.891412	0.801006	0.777314	0.725164	0.714881	0.870509
828	Q9NP97	0.994602	1.14224	1.13762	0.960752	1.10112	0.843735	1.03063	0.919015	1.00712	0.94996
829	Q8TB37	0.994602	0.637799	0.683974	0.680105	0.524263	0.55192	0.591603	0.199289	0.10756	0.0752377
830	P55036	0.994602	0.892629	0.807089	0.796822	0.661621	0.677565	0.623214	0.350823	0.224156	0.173588
831	O95801	0.994602	0.983139	0.914565	0.723277	0.535758	0.166651	0.262079	0.228671	0.236221	0.0901381
832	P26599	0.994602	0.989068	0.94858	0.768379	0.498267	0.138078	0.169302	0.125685	0.0810926	0.0419084
833	P80303	0.994602	0.909545	0.865598	0.843329	0.723421	0.651294	0.787071	0.927175	1.01872	1.07781
834	Q96EM0	0.994602	0.919028	0.891417	0.907717	0.884715	0.724062	0.668875	0.495313	0.270925	0.102867
835	P09661	0.994602	0.962454	0.980681	1.22195	1.1791	1.1077	0.89898	0.477539	0.252661	0.183577
836	P16219	0.994602	1.07559	0.861947	0.9596	0.987114	0.802988	0.593632	0.580551	0.401302	0.283978
837	P68036	0.994602	0.814633	0.813321	0.896284	0.683587	0.74042	0.667479	0.541661	0.363775	0.218348
838	Q9NRN7	0.994602	1.09815	1.05693	0.885235	0.961614	0.445198	0.216255	0.113553	0.0600006	0.0204879
839	O15116	0.994602	1.1774	1.11178	0.975382	1.16903	0.893462	1.01106	0.900539	0.902311	0.932536
840	Q9BPX3	0.994602	0.936118	0.811409	0.560871	0.40089	0.168212	0.204998	0.148437	0.118132	0.0895289
841	Q96C86	0.994602	1.01748	0.974432	0.979305	0.965072	0.779608	0.800504	0.669866	0.469805	0.200973
842	O43865	0.994602	1.02475	0.985748	0.748711	0.738091	0.65318	1.04926	0.883318	0.792853	0.510926
843	Q9NZL9	0.994602	1.0934	1.05245	0.914729	1.00159	0.693894	0.696879	0.523442	0.415047	0.171206
844	Q12972	0.994602	1.07624	0.992093	0.883362	0.745774	0.396969	0.231107	0.18343	0.118395	0.0920948
845	O75439	0.994602	0.869017	0.849049	0.807383	0.700566	0.560312	0.210886	0.138568	0.08538	0.0384918
846	P24752	0.994602	0.895861	0.859193	0.908399	0.877314	0.881844	0.710014	0.309451	0.135223	0.0557757
847	Q00534	0.994602	0.94263	0.863608	0.807538	0.704089	0.414987	0.269112	0.180823	0.10624	0.0904904
848	P35914	0.994602	0.90204	0.865269	0.866307	0.90472	0.904061	0.89917	0.609475	0.354279	0.209945
849	O94973	0.994602	0.92342	0.843353	0.738382	0.618756	0.312031	0.16426	0.116731	0.0644423	0.0237672
850	O14618	0.994602	1.06833	1.04625	0.80219	0.854646	0.348802	0.287357	0.186832	0.128389	0.0973737
851	O94979	0.994602	0.960672	0.896683	0.7507	0.522636	0.154377	0.158056	0.119989	0.0689401	0.0294751
852	P62277	0.994602	1.12764	1.37232	1.43213	1.60289	0.982842	0.571424	0.266134	0.127322	0.0708334
853	Q04323	0.994602	1.0775	0.985465	0.745715	0.715058	0.350594	0.305155	0.243163	0.200001	0.149588
854	O95749	0.994602	0.988038	0.963036	0.921942	0.906783	0.815082	0.805647	0.692451	0.463246	0.157759
855	Q9NSK0	0.994602	0.722015	0.771736	0.888446	0.593213	0.345332	0.226112	0.179767	0.136588	0.109244
856	O00232	0.994602	0.900382	0.81241	0.777275	0.677836	0.64235	0.619525	0.205949	0.0978091	0.0389302
857	Q9BYT8	0.994602	0.805139	0.792605	0.861143	0.706322	0.66779	0.534186	0.324347	0.168674	0.0560286
858	Q9H6Z4	0.994602	0.929403	0.905137	0.908044	0.82831	0.746646	0.738477	0.613383	0.431435	0.259762
859	P83436	0.994602	1.51903	1.20493	0.646741	0.597538	0.352465	0.317707	0.280258	0.198722	0.140137
860	Q9P0V3	0.994602	1.30936	1.06607	0.658001	0.661172	0.283994	0.268387	0.199822	0.154169	0.114085
861	Q92747	0.994602	0.894624	0.881409	0.91926	0.778297	0.708023	0.758285	0.792748	0.755136	0.454988
862	Q16566	0.994602	1.25741	1.28917	1.01895	1.50359	0.808984	0.771542	0.480887	0.425513	0.422227
863	O75531	0.994602	0.799837	1.31412	2.90037	1.36574	1.8378	0.655356	0.309889	0.163099	0.163276
864	P22830	0.994602	0.855324	0.854804	0.79774	0.815531	0.739079	0.493166	0.304773	0.184894	0.108996
865	Q96FV9	0.994602	1.75704	1.61421	1.19	1.36118	0.489267	0.321311	0.369671	0.182466	0.348361
866	Q6Y7W6	0.994602	1.03199	0.986432	0.792019	0.676278	0.253976	0.273127	0.228994	0.16055	0.130024
867	P51003	0.994602	0.902746	0.875097	0.889528	0.70984	0.469197	0.23203	0.16917	0.162361	0.066596
868	P06396	0.994602	0.919131	0.897727	0.915358	0.799365	0.676408	0.377906	0.170264	0.100832	0.051901
869	Q14108	0.994602	0.889122	0.818886	0.849368	0.801474	0.704	0.841242	1.11446	1.37978	2.27278
870	P84098	0.994602	0.961826	1.25016	1.59178	1.3001	1.07965	0.653744	0.492496	0.214136	0.159063
871	P61619	0.994602	1.02514	0.954419	0.607486	0.905014	0.468512	0.860016	0.690933	0.526044	0.651859
872	P49840	0.994602	0.93706	0.85642	0.832544	0.751758	0.48279	0.343089	0.209282	0.14344	0.0690238
873	P61604	0.994602	0.921287	0.904545	0.945614	0.931852	1.09667	1.29102	1.31622	1.29091	1.38568
874	O95394	0.994602	1.02616	0.944551	0.83101	0.722603	0.2495	0.161035	0.117758	0.0759687	0.0624429
875	P26641	0.994602	0.895696	0.866814	0.851635	0.61754	0.147687	0.143437	0.106401	0.061977	0.0198935
876	O60493	0.994602	1.08697	0.928437	0.454341	0.449586	0.0867108	0.164477	0.11376	0.0732291	0.0519087
877	Q96EV8	0.994602	1.1605	1.08262	0.793944	0.937137	0.586177	0.66269	0.326642	0.127529	0.141754
878	P07686	0.994602	0.986038	0.963249	0.929984	0.918127	0.79266	0.895999	0.846222	0.761933	0.48551
879	Q9H6S3	0.994602	1.29301	1.231	0.796245	0.985706	0.299968	0.299834	0.2162	0.189205	0.172578
880	Q9H857	0.994602	0.946087	0.951083	0.91685	1.01318	0.954263	0.671958	0.391255	0.292067	0.244565
881	Q9UJA5	0.994602	1.00204	1.22583	1.1854	1.32481	0.754808	0.656293	0.469283	0.37827	0.212616
882	Q86X55	0.994602	1.10058	1.0375	0.942759	0.995602	0.759608	0.703931	0.328751	0.152456	0.0852801
883	Q15628	0.994602	1.03184	0.973559	0.672005	0.567976	0.230224	0.25212	0.225254	0.184258	0.142913
884	Q71U36	0.994602	0.951661	0.939755	0.924631	0.851163	0.692115	0.656425	0.482594	0.268933	0.0824951
885	Q15293	0.994602	0.811785	0.790644	0.827064	0.671926	0.602553	0.577909	0.759675	0.836223	0.901041
886	P27816	0.994602	0.873002	0.858365	0.937792	0.734936	0.727668	0.716233	0.779638	0.699109	0.775376
887	P14649	0.994602	1.01703	0.961631	0.93039	0.83688	0.579874	0.425855	0.388498	0.352187	0.25426
888	Q9Y2V2	0.994602	1.07725	1.04735	0.888217	0.909203	0.55488	0.386982	0.232983	0.161347	0.0942241
889	P62244	0.994602	0.924097	1.08936	1.41514	1.07368	0.949586	0.532864	0.292035	0.130198	0.0756824
890	Q9UPU5	0.994602	1.01963	0.969944	0.808555	0.729896	0.243631	0.231772	0.152843	0.119928	0.0989102
891	Q9HB40	0.994602	0.939212	0.896435	0.838609	0.771326	0.613146	0.693433	0.62911	0.553929	0.342199
892	Q92974	0.994602	1.36096	1.16047	0.358491	0.455712	0.0575333	0.147289	0.110863	0.0669757	0.0232932
893	Q92609	0.994602	1.30803	1.17893	0.832454	0.818633	0.199134	0.214394	0.183582	0.124557	0.0637878
894	P05091	0.994602	0.906775	0.872637	0.908665	0.882932	0.933202	0.356719	0.174308	0.0798103	0.0329928
895	Q9HD26	0.994602	0.91793	0.801393	0.336481	0.297656	0.0542636	0.136368	0.106031	0.0782135	0.0451787
896	Q9NUQ6	0.994602	0.8518	0.888459	0.916744	0.565243	0.23346	0.220866	0.17222	0.121868	0.096435
897	Q9UHL4	0.994602	1.12069	1.13522	0.936596	1.2127	0.756462	0.880052	0.798291	0.817195	0.70372
898	Q9Y534	0.994602	1.08957	1.00394	0.85129	0.829241	0.624589	0.520046	0.30653	0.268174	0.260672
899	P49903	0.994602	0.978239	0.954665	0.943552	0.90875	0.79254	0.884935	0.91059	0.970654	0.823632
900	Q9Y5K6	0.994602	0.843568	0.848907	0.887479	0.665845	0.542425	0.349145	0.228101	0.163479	0.105581
901	Q9NVT9	0.994602	1.06323	0.930066	0.67322	0.613873	0.237803	0.220152	0.192191	0.131856	0.0897533
902	P25786	0.994602	0.91906	0.864744	0.845411	0.775415	0.758216	0.855329	0.992726	1.06942	0.911786
903	Q68EM7	0.994602	0.93987	0.86287	0.515028	0.373196	0.0874343	0.157073	0.116899	0.0800425	0.0380852
904	P20591	0.994602	0.83972	0.798499	0.848449	0.620081	0.300539	0.142738	0.111025	0.0623859	0.023328
905	P50213	0.994602	0.897273	0.850474	0.858792	0.838847	0.835702	0.60308	0.351641	0.195995	0.125389
906	Q9Y2L1	0.994602	1.10038	0.952135	0.536305	0.474917	0.157998	0.169576	0.133644	0.0788651	0.0506898
907	Q9UDY2	0.994602	1.6459	1.52518	0.900031	1.22954	0.444008	0.397538	0.27929	0.192437	0.137149
908	P83881	0.994602	0.779767	0.986515	1.48931	0.937726	0.963186	0.551461	0.337452	0.118259	0.0533618
909	P63279	0.994602	1.03596	0.980292	0.812787	0.773495	0.456793	0.242144	0.15417	0.0956814	0.0509091
910	P54136	0.994602	0.953768	0.857231	0.585147	0.392863	0.0701487	0.125494	0.0962846	0.0551135	0.017448
911	P62330	0.994602	0.821532	0.787108	0.930052	0.690372	0.638303	0.418143	0.250387	0.123345	0.0503096
912	Q8WYA6	0.994602	1.04126	0.828346	0.221975	0.168372	-0.0332498	0.0744519	0.0585223	0.0287139	-0.0111579
913	P23610	0.994602	1.25445	1.05981	0.725065	0.757036	0.173943	0.18234	0.152764	0.088142	0.0372061
914	Q9Y2Y0	0.994602	0.950282	0.832606	0.6775	0.634029	0.193794	0.132545	0.0944918	0.0317522	-0.0142396
915	O00267	0.994602	1.09385	1.07983	0.930739	0.871356	0.315379	0.380772	0.263108	0.246812	0.208948
916	Q86SZ2	0.994602	1.01047	0.957423	0.836926	0.791921	0.499868	0.570224	0.256126	0.155655	0.105638
917	O95777	0.994602	1.10776	1.08405	1.0826	1.18395	1.04589	1.07715	1.10486	1.17465	1.20458
918	Q9NZT2	0.994602	1.00767	0.851644	0.443555	0.513941	0.144839	0.190021	0.135272	0.0883748	0.0543594
919	O43768	0.994602	0.820485	0.797993	0.893611	0.66735	0.729244	0.863246	1.28841	1.35196	1.51155
920	Q93052	0.994602	0.993972	0.979918	0.950393	0.917164	0.744412	0.741211	0.590567	0.51053	0.268067
921	Q8N1F7	0.994602	0.974165	0.831637	0.550898	0.504805	0.191248	0.170617	0.132496	0.0886429	0.0513281
922	Q9H2J4	0.994602	0.986833	0.95637	0.93599	0.890253	0.678568	0.519388	0.238812	0.168827	0.0891706
923	Q14997	0.994602	0.954043	0.927105	0.827343	0.801958	0.545165	0.301325	0.248465	0.137359	0.0990687
924	P12004	0.994602	0.870803	0.831204	0.893863	0.708649	0.613075	0.455401	0.305374	0.159856	0.0625691
925	Q92626	0.994602	1.13638	1.02555	0.603529	0.787019	0.362283	0.368141	0.329851	0.282425	0.229289
926	Q9NQW6	0.994602	0.84586	0.747972	0.46894	0.448881	0.179567	0.1886	0.266436	0.153317	0.130837
927	Q93009	0.994602	0.940653	0.851317	0.600006	0.386477	0.0775196	0.143456	0.122861	0.0743256	0.0282568
928	P49441	0.994602	0.89617	0.84176	0.851984	0.708503	0.525967	0.322231	0.235504	0.155467	0.0792837
929	O15144	0.994602	0.925442	0.89033	0.941538	0.810463	0.723966	0.770662	0.736466	0.615359	0.251893
930	Q9Y5X3	0.994602	0.848127	0.866345	0.902331	0.660016	0.421079	0.219456	0.167414	0.105948	0.078645
931	Q9Y547	0.994602	1.10453	1.1355	1.01788	1.16314	0.831002	0.829986	0.567831	0.277836	0.142316
932	Q8N1G2	0.994602	1.20909	1.14832	0.757572	0.796317	0.233645	0.258929	0.185091	0.155821	0.126392
933	P11177	0.994602	0.876811	0.783161	0.666992	0.575578	0.239719	0.195649	0.117226	0.0695548	0.0304555
934	Q6UB35	0.994602	0.863723	0.801481	0.789494	0.711267	0.584259	0.205866	0.163439	0.0883375	0.0552021
935	Q9Y2Z0	0.994602	0.858489	0.80293	0.828512	0.620234	0.454442	0.319428	0.195664	0.141282	0.11259
936	O00764	0.994602	1.18428	1.16616	0.986464	1.23689	0.812811	0.902789	0.715659	0.634012	0.236668
937	Q13685	0.994602	1.0237	0.947659	0.832818	0.7545	0.500504	0.580694	0.477579	0.297942	0.185242
938	O14776	0.994602	0.80956	0.726272	0.603955	0.341533	0.145847	0.194595	0.193975	0.144108	0.114041
939	P61224	0.994602	0.930516	0.904969	0.883798	0.804207	0.652898	0.732159	0.713584	0.691033	0.624888
940	Q14103	0.994602	0.889925	0.870175	0.927593	0.758312	0.741968	0.616198	0.518506	0.369896	0.265901
941	Q9Y570	0.994602	0.965964	0.941086	0.903212	0.852731	0.587041	0.22533	0.150656	0.0998561	0.0547329
942	P46783	0.994602	1.01085	1.18315	1.4299	1.25868	1.00827	0.578441	0.30021	0.138696	0.0949913
943	P60900	0.994602	1.05038	0.98875	0.862195	0.906708	0.77309	0.934253	0.906239	0.995785	0.841774
944	Q9BVG4	0.994602	1.06341	1.01844	0.881299	0.836352	0.394698	0.235666	0.160336	0.126605	0.0761587
945	P23511	0.994602	1.04945	1.02417	0.995463	0.956051	0.777573	0.799479	0.665786	0.588943	0.712463
946	Q96HN2	0.994602	0.969873	0.947837	0.798965	0.729743	0.660976	0.931469	0.802585	0.718703	0.312053
947	P32322	0.994602	1.05072	1.02423	0.983011	1.08125	0.979507	0.871026	0.591257	0.495207	0.251567
948	A0JNW5	0.994602	0.886478	0.844176	0.828691	0.730678	0.576061	0.42193	0.206337	0.124728	0.071485
949	P04080	0.994602	0.879252	0.836204	0.963046	0.710434	0.67734	0.46056	0.276486	0.16066	0.0909358
950	P35241	0.994602	0.901814	0.87704	1.0085	0.877437	0.847713	0.768395	0.520926	0.151022	0.0783772
951	P49419	0.994602	0.89241	0.865958	0.895413	0.796415	0.753351	0.471979	0.209847	0.111822	0.076083
952	O75312	0.994602	1.08321	1.03679	0.88008	0.962507	0.557078	0.345664	0.244796	0.203764	0.178644
953	Q15582	0.994602	1.0516	0.993193	0.9168	0.943259	0.751079	0.827807	0.71953	0.637399	0.536645
954	O43149	0.994602	0.894135	0.820488	0.856906	0.657688	0.416706	0.217486	0.149515	0.106286	0.043779
955	Q86UU0	0.994602	0.948704	0.9392	0.923025	0.785693	0.73807	0.657612	0.520284	0.466218	0.426126
956	P52294	0.994602	1.1793	0.982336	0.579485	0.545808	0.194024	0.185469	0.146919	0.108689	0.0427665
957	P50135	0.994602	0.947005	0.909641	0.917917	0.790998	0.626052	0.226976	0.133804	0.0679728	0.0409105
958	O00571	0.994602	0.950858	0.845953	0.343824	0.340822	0.0811113	0.1629	0.133498	0.0759762	0.0350068
959	Q7Z2W4	0.994602	1.02102	0.917357	0.493036	0.494317	0.202112	0.218916	0.15873	0.109561	0.0993439
960	Q9Y6K8	0.994602	1.50926	1.40568	0.789256	1.21247	0.314822	0.225125	0.144458	0.0899668	0.035862
961	P10253	0.994602	1.16707	1.11259	0.952043	1.16381	0.832746	0.94344	0.870561	0.901524	0.854447
962	P49959	0.994602	1.06207	0.951925	0.640148	0.565242	0.306976	0.334948	0.264031	0.182011	0.0868625
963	Q12905	0.994602	1.01884	1.03574	1.09369	1.0107	0.779054	0.59023	0.361738	0.201232	0.103219
964	Q04917	0.994602	0.825511	0.788906	0.851627	0.652458	0.507713	0.335695	0.21051	0.112449	0.0712768
965	Q3KQV9	0.994602	1.05371	0.985926	0.860258	0.92826	0.568802	0.349692	0.187374	0.125856	0.0916391
966	Q15813	0.994602	0.883446	0.834769	0.543285	0.358608	0.0772613	0.143591	0.112178	0.0729373	0.0349928
967	Q9BT78	0.994602	1.02787	0.975741	0.920439	0.951916	0.714422	0.459009	0.214877	0.144095	0.085343
968	Q14914	0.994602	0.899462	0.882027	0.932362	0.785274	0.678686	0.285746	0.182832	0.115907	0.0713728
969	Q9Y520	0.994602	0.939558	0.945347	1.07368	0.980264	0.878633	0.940546	0.958739	0.75873	0.744986
970	Q9UBW8	0.994602	0.958536	0.953153	0.91228	0.88567	0.689072	0.448496	0.193338	0.104241	0.0617715
971	O43633	0.994602	1.02666	0.974128	0.955003	0.895436	0.784028	0.615929	0.312533	0.171622	0.119556
972	Q96F85	0.994602	0.908461	0.894767	0.879194	0.7771	0.648078	0.374235	0.196599	0.124295	0.0958723
973	Q6P996	0.994602	1.22967	1.08337	0.478289	0.535865	0.179596	0.261988	0.174478	0.159476	0.0921668
974	P49593	0.994602	1.11282	1.08353	0.915917	1.00195	0.497542	0.277364	0.216489	0.157363	0.139134
975	Q12792	0.994602	0.990846	0.938496	0.932857	0.863345	0.613076	0.360885	0.162664	0.101962	0.0535029
976	Q96B97	0.994602	0.789979	0.784841	0.870362	0.574115	0.590578	0.46759	0.372403	0.26585	0.191266
977	P20962	0.994602	0.853729	0.831678	0.878113	0.719285	0.765289	0.800052	1.05661	1.11379	1.26627
978	Q13620	0.994602	0.941551	0.891183	0.921798	0.802265	0.640448	0.43734	0.167991	0.09201	0.0458543
979	Q13131	0.994602	0.943941	0.881319	0.827196	0.766537	0.462293	0.301529	0.147443	0.0729397	0.0409262
980	Q9Y3B3	0.994602	1.07651	1.15186	1.32401	1.66604	0.85236	0.670186	0.451301	0.353734	0.257766
981	P36542	0.994602	0.855623	0.804616	0.772028	0.736644	0.741919	0.899464	1.60726	2.55354	3.53619
982	P09104	0.994602	0.998163	1.00171	0.939742	0.949934	0.838962	0.860381	0.742627	0.549653	0.262786
983	Q8TDX7	0.994602	0.870479	0.74596	0.553887	0.509184	0.218817	0.160709	0.125715	0.0843556	0.0548974
984	Q96C11	0.994602	1.04741	1.04181	0.940536	0.969967	0.698007	0.769872	0.328011	0.161225	0.0175769
985	Q7KZ85	0.994602	1.15767	1.12148	0.693686	0.647712	0.216568	0.252755	0.182352	0.149611	0.103165
986	P61513	0.994602	0.945469	1.17914	1.48102	1.12826	1.0133	0.63914	0.376043	0.225673	0.146977
987	O60506	0.994602	0.939843	0.931018	0.948927	0.708211	0.366574	0.181353	0.141652	0.090416	0.0608367
988	Q7Z3B4	0.994602	0.916565	0.863381	0.769281	0.578643	0.245861	0.263014	0.200674	0.156908	0.103214
989	P54920	0.994602	1.03854	1.08663	1.15211	1.14693	0.680445	0.326534	0.23551	0.199091	0.206172
990	Q12884	0.994602	0.841223	0.828171	0.920558	0.744809	0.776599	0.88409	1.0719	1.09729	1.09306
991	Q16822	0.994602	1.11268	1.05707	0.876103	1.02971	0.63358	0.335372	0.184845	0.128374	0.0557075
992	P62333	0.994602	1.02261	0.926888	0.81022	0.805901	0.686689	0.733348	0.258788	0.142353	0.0752111
993	P49418	0.994602	1.18898	1.17362	0.911581	1.13998	0.636696	0.396434	0.283646	0.240964	0.223894
994	Q06546	0.994602	1.31431	1.19062	0.845555	1.02718	0.462978	0.491711	0.266755	0.134738	0.0611157
995	O75935	0.994602	0.944044	0.910255	0.844402	0.55529	0.0989503	0.14401	0.0875752	0.0520057	0.0128162
996	Q8N3F8	0.994602	1.07995	1.08263	0.69399	0.568837	0.18519	0.257497	0.175507	0.116539	0.0990309
997	Q9BQC3	0.994602	1.13505	1.06014	0.938926	0.965915	0.676431	0.549223	0.351133	0.283975	0.239146
998	P14314	0.994602	0.873405	0.804948	0.762451	0.661621	0.557146	0.483637	0.481813	0.434636	0.587594
999	Q00325	0.994602	0.713446	0.671018	0.609312	0.752847	0.449253	0.965477	1.01541	1.27723	1.81637
1000	Q08211	0.994602	0.99463	0.986054	0.870843	0.770636	0.33246	0.241985	0.167942	0.11929	0.0920861
1001	P09960	0.994602	0.907723	0.87073	0.918344	0.788931	0.63772	0.273298	0.157448	0.0848697	0.0322848
1002	Q9BRX2	0.994602	1.03439	0.841854	0.512043	0.408963	0.149297	0.232426	0.215513	0.169214	0.101421
1003	Q9Y3D0	0.994602	1.14709	1.00037	0.557981	0.512291	0.153568	0.199604	0.148534	0.112838	0.0817148
1004	C9JLW8	0.994602	0.894024	0.829647	0.925726	0.766564	0.735878	0.707121	0.941947	1.01666	1.34801
1005	Q9P1F3	0.994602	0.934245	0.893301	0.88243	0.883395	0.677366	0.650817	0.659188	0.5435	0.327851
1006	Q96A49	0.994602	0.87235	0.807279	0.784673	0.606102	0.546876	0.336142	0.239703	0.175869	0.175967
1007	Q9Y6A4	0.994602	1.00074	0.973939	0.882028	0.786642	0.344915	0.306279	0.226498	0.120355	0.101681
1008	Q9NPF4	0.994602	1.18339	1.1102	0.946366	1.2508	0.806137	0.837646	0.822367	0.645595	0.269887
1009	P11142	0.994602	0.816871	0.761378	0.76853	0.599692	0.481207	0.482706	0.318198	0.115611	0.0669516
1010	Q9Y295	0.994602	1.03624	1.02411	1.00011	0.940063	0.599697	0.328234	0.173928	0.141863	0.0917356
1011	Q86YR5	0.994602	1.18692	0.625322	0.222468	0.274332	0.0267242	0.111566	0.0947253	0.0479567	0.000381262
1012	Q9NVZ3	0.994602	1.11468	1.04931	0.83643	0.917088	0.402956	0.293051	0.18229	0.120213	0.0646146
1013	P52565	0.994602	0.792153	0.771767	0.850572	0.565145	0.37676	0.173538	0.131292	0.0727456	0.0419273
1014	Q9H2U1	0.994602	1.15365	1.0248	0.779867	0.877604	0.380815	0.298802	0.24084	0.191522	0.153081
1015	Q7L5N1	0.994602	0.988093	0.97155	0.964447	0.897047	0.780894	0.541806	0.23075	0.159724	0.0791753
1016	Q86VS8	0.994602	0.843809	0.803731	0.812715	0.584762	0.359667	0.221349	0.181455	0.125718	0.075836
1017	P30101	0.994602	0.839619	0.787026	0.676739	0.459141	0.1905	0.207922	0.183936	0.123868	0.0970395
1018	O60814	0.994602	1.00149	0.850092	0.558186	0.591616	0.181542	0.236318	0.151168	0.129019	0.139454
1019	Q9BSD7	0.994602	1.03043	0.963586	0.865131	0.911171	0.61382	0.403632	0.214693	0.125801	0.0704186
1020	Q9BSH5	0.994602	1.09672	1.05369	0.943802	1.09257	0.956989	0.961646	0.805162	0.835671	0.626357
1021	O94888	0.994602	1.09181	1.01059	0.871424	0.928615	0.554523	0.38209	0.243087	0.177635	0.113681
1022	Q9NVJ2	0.994602	0.953277	0.895073	0.831064	0.83815	0.708942	0.700465	0.704531	0.67074	0.648756
1023	O43301	0.994602	1.1617	1.15072	0.923054	1.09792	0.491453	0.249239	0.14047	0.0803248	0.0474752
1024	Q15555	0.994602	0.893776	0.642249	0.241204	0.255198	0.0167817	0.0999487	0.08907	0.042142	0.0287743
1025	O14908	0.994602	0.992799	0.89992	0.633352	0.526196	0.184108	0.219899	0.183218	0.137172	0.10466
1026	O00462	0.994602	1.25642	1.15806	0.887312	1.16726	0.739435	0.854526	0.658502	0.59024	0.356264
1027	Q8WWM7	0.994602	0.961392	0.908775	0.864779	0.727015	0.463687	0.348517	0.276642	0.193019	0.142367
1028	Q9UBR2	0.994602	0.971409	0.925306	0.943678	0.863762	0.763915	0.798592	0.561098	0.287843	0.134301
1029	P41227	0.994602	0.984118	0.948637	0.917724	0.866171	0.566215	0.201191	0.13761	0.0855172	0.0392562
1030	P31949	0.994602	0.823016	0.785152	0.755962	0.662032	0.771833	1.13837	1.33714	1.11728	1.3651
1031	P07951	0.994602	0.8498	0.828105	0.946884	0.732432	0.835115	0.89794	1.23641	1.20105	1.36626
1032	O14602	0.994602	0.863936	0.883037	1.01682	0.820178	0.816895	0.393105	0.181468	0.0931606	0.0431388
1033	O14773	0.994602	1.05356	1.00303	0.8454	0.908118	0.606905	0.620128	0.510874	0.434952	0.351855
1034	Q9Y4P8	0.994602	0.916457	0.84181	0.86661	0.698732	0.539765	0.473785	0.47699	0.414859	0.310802
1035	Q9UL45	0.994602	1.13746	1.25086	0.822716	1.22369	0.738055	0.655845	0.411632	0.396269	0.206613
1036	Q9Y696	0.994602	0.816375	0.784212	0.880361	0.646051	0.440666	0.165824	0.127805	0.0692974	0.0341948
1037	Q96KR1	0.994602	1.0154	0.965621	0.962501	0.816183	0.60083	0.48117	0.32713	0.233654	0.152192
1038	O00161	0.994602	1.04933	1.05967	1.01202	0.957509	0.908473	1.09705	1.0036	1.01474	1.20618
1039	P61923	0.994602	1.14089	1.09012	0.945589	0.954884	0.43103	0.323284	0.197335	0.119403	0.0566618
1040	P43686	0.994602	0.912196	0.831805	0.792707	0.695925	0.692155	0.700334	0.23349	0.10598	0.043539
1041	Q9Y4E8	0.994602	1.04515	1.03032	0.809303	0.656116	0.219926	0.227203	0.191039	0.144403	0.184583
1042	P09972	0.994602	1.09615	1.02916	0.916191	1.02892	0.782645	0.911528	0.797777	0.677323	0.27981
1043	P26640	0.994602	1.04222	0.969673	0.820579	0.715251	0.16827	0.160296	0.129821	0.0723869	0.0431326
1044	P62140	0.994602	1.04111	1.00114	0.971384	0.961494	0.585179	0.471968	0.298516	0.186593	0.103057
1045	Q92621	0.994602	1.1366	0.948231	0.849082	0.904055	0.359342	0.313829	0.2058	0.15153	0.087489
1046	Q96EK7	0.994602	1.07648	1.05501	0.485909	0.462275	0.140651	0.176641	0.144942	0.0608851	0.0357661
1047	Q13363	0.994602	0.960949	0.921749	0.936481	0.877838	0.746512	0.706429	0.600173	0.450244	0.213895
1048	Q9BT73	0.994602	1.02905	1.02929	1.01413	1.06449	0.962807	1.08307	1.00503	1.09653	0.932472
1049	Q8N0X7	0.994602	1.11802	1.00952	0.69405	0.669794	0.227932	0.231757	0.148043	0.0985096	0.0636545
1050	Q9UNS2	0.994602	0.90406	0.87609	0.92821	0.815717	0.724041	0.486427	0.461238	0.673143	0.401557
1051	Q9Y6W5	0.994602	0.949469	0.913438	0.858111	0.767451	0.414671	0.39926	0.345814	0.3017	0.205975
1052	Q8WUH6	0.994602	0.977254	0.954852	0.862013	0.751421	0.469827	0.341653	0.249836	0.184202	0.164347
1053	P30154	0.994602	0.873636	0.859997	0.895289	0.791743	0.594274	0.301461	0.139025	0.0641657	0.0184888
1054	P28838	0.994602	1.00454	0.968501	0.889152	0.911089	0.749481	0.802684	0.74471	0.663749	0.373484
1055	O43242	0.994602	0.913966	0.838709	0.792202	0.706069	0.648922	0.628516	0.244059	0.125246	0.0635445
1056	P31749	0.994602	0.916602	0.811946	0.606356	0.451801	0.0900218	0.154071	0.118011	0.0829902	0.075005
1057	Q5SSJ5	0.994602	0.992615	1.0899	0.970186	0.678451	0.248459	0.209487	0.205352	0.177642	0.133864
1058	P23193	0.994602	1.00149	0.96764	0.878169	0.850259	0.551744	0.441733	0.317992	0.233693	0.188851
1059	O95433	0.994602	0.972297	0.915125	0.840803	0.732543	0.301842	0.175197	0.136783	0.0882661	0.0458859
1060	P63313	0.994602	0.739683	0.688133	0.822817	0.597345	0.814408	0.973742	1.46985	1.82851	1.36755
1061	Q9Y6C2	0.994602	1.09696	1.06312	0.874496	1.03534	0.589012	0.62905	0.54207	0.538835	0.375249
1062	Q9BUL8	0.994602	0.906054	0.904308	0.920358	0.802205	0.597423	0.368759	0.219392	0.121564	0.0789015
1063	Q9NRV9	0.994602	0.959493	0.908765	0.918611	0.806519	0.587527	0.354852	0.191182	0.115255	0.0761884
1064	Q8NFV4	0.994602	1.15157	1.2578	0.722895	0.82907	0.448444	0.348966	0.348434	0.264086	0.216035
1065	Q96I99	0.994602	0.966427	0.931624	0.895765	0.924402	0.693632	0.223728	0.143028	0.0791142	0.0395054
1066	P68032	0.994602	0.937873	0.924179	1.02802	0.936035	0.854476	0.775422	0.77654	0.95063	0.641612
1067	O75663	0.994602	0.927081	0.897247	0.862509	0.728014	0.402444	0.232575	0.180809	0.135134	0.0956253
1068	Q99797	0.994602	0.91394	0.850143	0.633684	0.605237	0.235321	0.225353	0.217633	0.177409	0.183115
1069	Q8WWX9	0.994602	1.15027	1.08246	0.936764	0.973783	0.764897	0.848778	0.679076	0.682135	0.577132
1070	P22314	0.994602	0.91527	0.868804	0.690798	0.373846	0.0678697	0.116685	0.0889276	0.0475306	0.012255
1071	P19338	0.994602	0.983937	1.04353	0.917594	0.720255	0.359446	0.363409	0.325871	0.291747	0.307839
1072	P61960	0.994602	0.901294	0.88252	0.911599	0.743772	0.687362	0.611742	0.465003	0.337974	0.304405
1073	P50552	0.994602	0.990569	0.943221	0.838626	0.679032	0.247291	0.209923	0.135936	0.086095	0.0469192
1074	O60333	0.994602	1.01901	0.969226	0.831649	0.740249	0.268142	0.196684	0.134052	0.0993378	0.0804961
1075	Q9UK45	0.994602	0.973367	1.02458	1.05296	1.05748	0.888271	0.964087	0.960559	0.964866	1.00339
1076	P53396	0.994602	0.936351	0.897287	0.906218	0.771191	0.508435	0.181277	0.128881	0.072151	0.0256171
1077	P78347	0.994602	1.04069	0.663263	0.199659	0.297365	0.0872041	0.163418	0.129857	0.0808752	0.0313897
1078	P00749	0.994602	0.895418	0.828583	0.830745	0.719214	0.555977	0.576994	0.557688	0.463688	0.348862
1079	P61088	0.994602	0.912054	0.896576	0.93252	0.797805	0.607822	0.29677	0.171155	0.0951597	0.0427996
1080	Q8TEQ6	0.994602	0.99653	1.0363	0.939748	0.777595	0.356127	0.305476	0.258475	0.20785	0.174668
1081	Q9BZH6	0.994602	0.948332	0.899404	0.861457	0.734451	0.48454	0.334482	0.264195	0.231233	0.206445
1082	P50502	0.994602	0.843284	0.809826	0.854926	0.633307	0.435262	0.178249	0.147887	0.0927629	0.0665901
1083	Q15124	0.994602	0.923424	0.926157	0.922541	0.88685	0.788178	0.909592	0.950853	1.0043	0.875346
1084	Q9UNZ2	0.994602	0.968407	0.93226	0.856494	0.790543	0.469877	0.285236	0.211064	0.142575	0.106027
1085	Q09028	0.994602	0.997909	0.970678	0.887391	0.896324	0.719542	0.688448	0.43965	0.248338	0.126478
1086	Q9HCE1	0.994602	0.93783	0.960636	0.701424	0.613039	0.317022	0.198484	0.150883	0.0705444	0.0216853
1087	Q9GZT4	0.994602	1.76109	1.75773	1.04247	1.49342	0.591221	0.339713	0.132769	0.0693601	0.0244576
1088	Q9NWU2	0.994602	0.956763	0.928867	0.756745	0.74557	0.356769	0.304833	0.222924	0.191611	0.140074
1089	P62861	0.994602	0.872882	1.10637	1.61502	1.06663	1.08403	0.579621	0.306883	0.130225	0.14847
1090	Q9Y5L0	0.994602	1.01526	0.961064	0.784417	0.781888	0.373255	0.261779	0.155988	0.0955432	0.130516
1091	P11117	0.994602	1.01406	0.970647	0.832589	0.880883	0.699678	0.817183	0.777957	0.648953	0.700249
1092	Q08380	0.994602	1.02363	0.931821	0.809231	0.854615	0.600167	0.667964	0.677734	0.663384	0.59679
1093	A6NHX0	0.994602	0.995109	0.954074	0.981132	0.903255	0.820952	0.823287	0.732097	0.573837	0.283637
1094	O75940	0.994602	0.913416	0.909773	0.872439	0.682964	0.737752	1.11187	1.26623	1.23555	1.09504
1095	O43399	0.994602	0.919201	0.884531	0.86954	0.754363	0.638569	0.645866	0.604153	0.529011	0.561078
1096	P60981	0.994602	0.82697	0.779981	0.868468	0.653705	0.52346	0.325791	0.180385	0.111131	0.0638907
1097	Q9HC35	0.994602	1.03345	1.00678	0.824586	0.679944	0.203389	0.198632	0.155095	0.11046	0.0767346
1098	Q9GZL7	0.994602	0.808395	0.776151	0.953494	0.677225	0.804992	0.603822	0.528329	0.440297	0.284385
1099	Q13151	0.994602	0.961796	0.667173	0.301268	0.304913	0.0740398	0.146993	0.129896	0.086929	0.0927455
1100	P30042	0.994602	0.90967	0.884318	0.977621	0.920474	1.07794	1.31769	1.46039	1.59469	1.19766
1101	Q13542	0.994602	1.19676	1.10951	0.919756	1.07979	0.669098	0.69231	0.5493	0.532211	0.62395
1102	O75348	0.994602	1.12697	1.11403	0.946083	1.11293	0.69143	0.524517	0.300648	0.229234	0.200612
1103	P15311	0.994602	0.898093	0.860792	0.986038	0.852255	0.692743	0.244245	0.176389	0.100103	0.0673348
1104	P33991	0.994602	1.08855	1.03262	0.826851	0.880838	0.463302	0.213179	0.152547	0.100945	0.052778
1105	Q6P2E9	0.994602	1.0755	0.980618	0.785688	0.749239	0.324785	0.268893	0.190754	0.142253	0.0997295
1106	P09486	0.994602	0.79062	0.722207	0.813355	0.589184	0.398589	0.321614	0.295281	0.232216	0.176741
1107	O43617	0.994602	1.30736	1.15236	0.847781	1.06372	0.623482	0.617215	0.30653	0.214366	0.15165
1108	P04083	0.994602	0.892432	0.816154	0.701497	0.45861	0.0857298	0.115405	0.0844046	0.0403043	0.00783921
1109	O15067	0.994602	1.10159	1.03207	0.83741	0.77724	0.21473	0.188513	0.12642	0.0872097	0.0653597
1110	P42766	0.994602	0.89674	1.11994	1.49626	1.04465	0.97828	0.579423	0.345853	0.129999	0.0757607
1111	Q16775	0.994602	1.20039	1.10513	1.02512	1.21111	0.80452	0.74668	0.568857	0.379882	0.210298
1112	Q8NI22	0.994602	0.622924	0.626607	0.799319	0.516053	0.923792	0.908804	1.85138	1.99872	1.46373
1113	Q53H96	0.994602	0.939452	0.919022	0.875845	0.807722	0.722792	0.767658	0.779429	0.840892	0.52686
1114	O00754	0.994602	1.06317	1.03504	0.953356	1.03192	0.797836	0.89051	0.887045	0.983461	0.988442
1115	P08579	0.994602	1.02369	1.04779	1.14866	1.19339	1.12989	1.07104	0.566625	0.364126	0.256902
1116	P23786	0.994602	1.2431	1.12341	0.590228	0.59375	0.123201	0.186024	0.170913	0.133619	0.0821483
1117	O75884	0.994602	1.1238	1.12459	0.908712	0.971886	0.390182	0.220909	0.154885	0.101347	0.0544157
1118	Q1KMD3	0.994602	0.889347	0.800064	0.777093	0.656165	0.308907	0.183861	0.161636	0.111506	0.068113
1119	Q99627	0.994602	1.0274	1.02976	0.948979	0.946807	0.771671	0.544104	0.471537	0.599465	0.377795
1120	P61916	0.994602	0.788952	0.775325	0.896142	0.665975	0.791069	0.856879	1.09445	1.2144	1.34167
1121	P50454	0.994602	0.881086	0.825423	0.747735	0.66583	0.43822	0.264192	0.233103	0.155357	0.122328
1122	P30876	0.994602	1.33577	1.0861	0.610836	0.625054	0.171309	0.217673	0.184415	0.145824	0.099125
1123	O60888	0.994602	0.953331	0.917174	0.943813	0.877385	0.817519	0.857623	0.916092	0.979286	1.09819
1124	Q9P2R7	0.994602	1.00362	0.958177	0.815404	0.776697	0.270143	0.179996	0.137151	0.0923403	0.0436915
1125	Q15185	0.994602	0.892011	0.834866	0.709768	0.48916	0.147402	0.153697	0.114118	0.069503	0.0395782
1126	P51116	0.994602	1.08498	1.07717	0.607654	0.547743	0.155981	0.186186	0.156069	0.114158	0.064719
1127	O43592	0.994602	0.937956	0.882256	0.716482	0.469296	0.103846	0.136963	0.105105	0.0744564	0.0329139
1128	Q8IWD4	0.994602	1.29266	1.29403	1.04124	1.32279	0.698228	0.582997	0.340003	0.356417	0.261354
1129	Q04446	0.994602	0.97578	0.926812	0.859144	0.632715	0.130398	0.150786	0.110012	0.0618321	0.0201827
1130	P27986	0.994602	1.29243	1.25886	1.03281	1.05174	0.48018	0.390591	0.526925	0.413903	0.353639
1131	Q96D46	0.994602	1.00959	0.966337	0.886253	0.807936	0.514903	0.357121	0.171462	0.0870742	0.0327467
1132	O15460	0.994602	0.966321	0.856309	0.628242	0.612641	0.316855	0.301542	0.2275	0.173158	0.161535
1133	Q9NWV4	0.994602	1.15078	1.11642	0.958009	1.05753	0.582109	0.320158	0.195915	0.149073	0.103117
1134	Q96GG9	0.994602	0.83409	0.794751	0.859937	0.655018	0.414095	0.184209	0.127418	0.0686865	0.0255127
1135	O14561	0.994602	0.958151	1.06016	0.986497	1.07286	0.97494	0.96103	0.722753	0.669375	0.255043
1136	O43583	0.994602	0.779836	0.766172	0.914399	0.64327	0.778791	0.734721	0.825978	0.714474	0.47694
1137	Q99961	0.994602	0.976047	0.924168	0.703926	0.450795	0.109247	0.149057	0.119137	0.0840047	0.0495335
1138	P26038	0.994602	0.897067	0.852323	0.985329	0.839619	0.638493	0.21691	0.16026	0.0857831	0.0499304
1139	Q8N3C0	0.994602	1.22672	1.08234	0.439154	0.411256	0.107284	0.154131	0.128202	0.127558	0.0831987
1140	Q15020	0.994602	1.17786	1.18012	0.796348	0.831102	0.187824	0.194511	0.131516	0.0873364	0.0458782
1141	P30533	0.994602	0.858267	0.808331	0.740871	0.677091	0.636977	0.614757	0.640729	0.56425	0.59336
1142	O94855	0.994602	1.05302	0.968359	0.775006	0.714312	0.201769	0.169828	0.135021	0.0755681	0.0569626
1143	P21283	0.994602	1.01516	0.944384	0.78298	0.641003	0.280677	0.249771	0.184333	0.140769	0.119512
1144	P29966	0.994602	0.881279	0.8618	0.890218	0.750698	0.756754	0.809716	0.944931	0.944343	1.0326
1145	Q13442	0.994602	0.862572	0.813967	0.892953	0.773228	0.793196	0.765852	1.2137	1.35171	1.56205
1146	O14979	0.994602	0.882325	0.856728	0.821959	0.718293	0.564324	0.467403	0.372797	0.292802	0.257796
1147	P36871	0.994602	0.940448	0.912884	0.925989	0.859652	0.784548	0.813141	0.784852	0.663456	0.380826
1148	P55884	0.994602	1.07448	1.01204	0.985926	0.928266	0.339376	0.274039	0.206227	0.15066	0.10506
1149	Q92614	0.994602	1.16834	1.03633	0.574845	0.678123	0.221837	0.302797	0.176841	0.132229	0.100041
1150	P62906	0.994602	0.922289	1.12849	1.47465	1.07317	0.957835	0.53166	0.263171	0.116487	0.0514989
1151	P62266	0.994602	1.03116	1.27735	1.52892	1.32839	1.09615	0.596088	0.265514	0.0974433	0.0331829
1152	Q9H2K8	0.994602	1.24117	1.2066	0.938127	1.0457	0.2671	0.275194	0.159638	0.140522	0.0951103
1153	P06733	0.994602	0.949879	0.938908	0.93286	0.86363	0.79992	0.741279	0.483776	0.239498	0.0923492
1154	Q9Y5V3	0.994602	0.988142	0.799905	0.535823	0.618328	0.353465	0.457711	0.408231	0.436214	0.404463
1155	Q7KZI7	0.994602	1.24423	1.27224	0.848257	0.753424	0.252292	0.285721	0.273776	0.232307	0.149499
1156	P23526	0.994602	0.994499	0.956074	0.934202	0.916751	0.81246	0.925994	0.895503	0.898799	0.524765
1157	Q96M27	0.994602	1.04304	1.00753	0.981577	1.07786	0.890843	0.907889	0.799486	0.915791	0.991873
1158	P19174	0.994602	0.898093	0.843683	0.699585	0.488065	0.133374	0.173216	0.14159	0.101991	0.0394153
1159	Q9Y6D5	0.994602	1.01997	0.922438	0.778172	0.699162	0.217519	0.196085	0.143827	0.122133	0.0715356
1160	P49790	0.994602	0.935046	0.935984	0.970647	1.01518	0.813597	0.869287	0.648591	0.606593	0.361632
1161	Q8WZA9	0.994602	1.12579	1.1851	1.07618	1.0555	0.531097	0.335214	0.211282	0.159717	0.156192
1162	O15446	0.994602	0.772338	0.758213	0.849553	0.660218	0.780466	0.597949	0.598485	0.590041	0.3484
1163	P35244	0.994602	1.07224	0.961011	0.759289	0.749384	0.462806	0.473922	0.272952	0.147292	0.0873203
1164	Q9NVH6	0.994602	1.19924	1.08759	0.887224	1.33532	1.06213	1.23974	1.00692	0.850215	0.343656
1165	Q765P7	0.994602	1.25122	1.2262	0.902296	1.07355	0.505124	0.417126	0.253337	0.197344	0.143457
1166	P62910	0.994602	1.14781	1.46879	1.56401	1.56995	1.00524	0.593754	0.293099	0.133459	0.0768085
1167	Q8NFD5	0.994602	1.19643	1.11024	0.957253	0.946084	0.603649	0.602033	0.453004	0.450683	0.413406
1168	P60983	0.994602	0.920457	0.898508	0.899277	0.80016	0.784937	0.842674	0.919585	0.856427	0.581975
1169	Q13485	0.994602	1.43362	1.36104	0.958605	1.31148	0.515827	0.393164	0.195856	0.141175	0.118228
1170	P05121	0.994602	0.895001	0.842265	0.854566	0.723709	0.66698	0.685386	0.662383	0.631763	0.703904
1171	P62913	0.994602	0.951554	1.12268	1.43447	1.04592	0.906144	0.522282	0.2772	0.0887082	0.0465776
1172	O00746	0.994602	1.03474	0.976977	0.945375	1.13138	0.935058	1.05314	1.08399	1.23331	1.11985
1173	P06280	0.994602	1.00477	0.991636	0.906563	0.923912	0.723768	0.774079	0.696933	0.661318	0.409769
1174	Q07954	0.994602	1.06629	0.994404	0.822902	0.963956	0.582775	0.610078	0.508202	0.457135	0.50769
1175	P07900	0.994602	0.832786	0.809442	0.857336	0.64057	0.301379	0.158765	0.118444	0.0680619	0.0392574
1176	Q96C01	0.994602	0.86122	0.829097	0.857942	0.758415	0.759537	0.579829	0.468521	0.435722	0.3978
1177	P36404	0.994602	0.869507	0.831364	0.871181	0.73164	0.603778	0.377093	0.192809	0.103003	0.0355967
1178	O43447	0.994602	0.984449	0.930062	0.907404	0.658265	0.324844	0.193123	0.143622	0.0891634	0.0377782
1179	Q9NPD3	0.994602	1.06505	1.1062	1.07085	1.27879	0.893558	0.919094	0.700316	0.564099	0.248382
1180	O75155	0.994602	0.852772	0.818598	0.885537	0.723507	0.728348	0.81684	0.504285	0.165392	0.12172
1181	P18621	0.994602	0.89122	1.11285	1.47727	1.06827	0.941862	0.524327	0.305539	0.113006	0.0567412
1182	P04406	0.994602	1.04471	1.02433	0.966891	1.02149	0.85933	0.986958	0.967449	1.1764	0.862791
1183	P19474	0.994602	0.973149	0.893499	0.795664	0.684535	0.269511	0.205934	0.176361	0.128448	0.0676763
1184	Q05397	0.994602	1.09971	1.04957	0.975683	0.973616	0.673808	0.399239	0.205293	0.13955	0.104044
1185	Q9UHY1	0.994602	0.976094	0.95142	0.915125	0.82262	0.571988	0.240063	0.138364	0.0734549	0.0557079
1186	Q8NCC3	0.994602	1.03731	1.02748	0.968189	1.00332	0.791493	0.879396	0.8746	0.948689	0.961164
1187	Q9BV57	0.994602	1.09846	1.04708	0.729434	0.832545	0.299637	0.280798	0.19651	0.139408	0.0727628
1188	Q9NTK5	0.994602	0.866822	0.843637	0.897372	0.717976	0.490306	0.159923	0.114028	0.0564394	0.0211906
1189	P46782	0.994602	1.11312	1.33086	1.36119	1.45067	0.915931	0.582016	0.273194	0.139983	0.0745406
1190	P62633	0.994602	1.11891	1.07714	0.887336	1.05151	0.670818	0.719428	0.770142	0.872077	0.822159
1191	Q7Z6M1	0.994602	1.16921	1.14054	0.940346	1.19446	0.767139	0.915831	0.733403	0.573483	0.368946
1192	P37108	0.994602	0.7973	0.805468	0.900165	0.586654	0.519811	0.423842	0.424083	0.350799	0.512722
1193	O75223	0.994602	0.851057	0.825313	0.921069	0.744492	0.752362	0.611321	0.277039	0.153894	0.0900836
1194	P43246	0.994602	0.866041	0.845969	0.687448	0.444243	0.171837	0.165198	0.150143	0.0763433	0.0839652
1195	Q9BYB4	0.994602	1.10171	1.0825	0.843202	1.07036	0.473289	0.572752	0.303376	0.220841	0.130606
1196	P50750	0.994602	1.27115	1.12471	0.713671	0.909909	0.336483	0.283473	0.166536	0.119244	0.0867741
1197	P30740	0.994602	0.942101	0.914427	0.911935	0.859979	0.637555	0.281818	0.175764	0.121057	0.0737939
1198	P16220	0.994602	0.903036	0.817094	0.847939	0.737895	0.612127	0.605506	0.689593	0.659076	0.709577
1199	Q9H974	0.994602	0.907618	0.878227	0.915582	0.846722	0.658306	0.593515	0.50772	0.378659	0.807177
1200	Q5MNZ9	0.994602	1.07514	0.962135	0.929747	0.874754	0.779078	0.848927	0.749727	0.652488	0.4513
1201	Q8NHP8	0.994602	0.979455	0.948449	0.942025	0.904963	0.803712	0.847716	0.882908	0.823073	0.642171
1202	Q6IA86	0.994602	0.827147	0.782108	0.786041	0.569107	0.361839	0.339609	0.230659	0.134771	0.0771324
1203	Q99715	0.994602	0.946324	0.899485	0.864597	0.810671	0.546504	0.404035	0.332336	0.254864	0.222198
1204	P09382	0.994602	0.845601	0.799158	0.780674	0.724038	0.685826	0.845841	0.967879	0.939342	1.24326
1205	P20338	0.994602	1.01237	0.959379	0.867356	0.897378	0.618659	0.547584	0.372365	0.227889	0.113553
1206	Q8NHV4	0.994602	0.937424	0.939361	0.892082	0.848464	0.599547	0.420603	0.30729	0.227731	0.201237
1207	Q709C8	0.994602	1.03805	0.968228	0.818836	0.769474	0.492788	0.361823	0.215325	0.157318	0.133616
1208	P84101	0.994602	0.831992	0.828442	0.88859	0.677874	0.741817	0.852387	1.0077	1.03304	1.00046
1209	P50747	0.994602	0.830344	0.922215	0.714205	0.603201	0.221571	0.258268	0.201568	0.151616	0.104116
1210	P31153	0.994602	1.03021	1.00086	0.926898	0.955487	0.807055	0.89009	0.823932	0.750027	0.306141
1211	Q9Y606	0.994602	1.26086	1.11865	0.313565	0.397396	0.205541	0.221746	0.133783	0.106639	0.0497375
1212	Q96KG9	0.994602	1.01866	0.96992	0.832425	0.78985	0.303094	0.250097	0.219861	0.173075	0.129089
1213	Q9BQ61	0.994602	1.01507	0.990515	0.939584	0.967359	0.883545	1.11538	1.20152	1.20041	1.27389
1214	Q9Y2G5	0.994602	1.12791	1.0349	0.773136	0.834143	0.265883	0.267576	0.20087	0.154373	0.116867
1215	P08397	0.994602	0.957433	0.899154	0.87382	0.778236	0.710429	0.773438	0.766117	0.820327	0.644226
1216	P14550	0.994602	0.943753	0.92356	0.907799	0.823547	0.503751	0.202459	0.131171	0.0729809	0.0357861
1217	O00244	0.994602	0.779846	0.788961	0.923353	0.628597	0.731874	0.766954	0.962828	0.897993	0.653595
1218	E9PAV3	0.994602	0.93506	1.00098	1.08114	0.87303	0.73474	0.658147	0.688777	0.778624	0.856554
1219	Q6XQN6	0.994602	1.16146	1.18421	0.96123	1.26245	0.704528	0.84152	0.630502	0.558449	0.280161
1220	O60828	0.994602	1.17583	1.01861	0.949923	1.06576	0.833037	1.34197	1.05192	1.29982	1.34322
1221	Q7Z392	0.994602	0.758927	0.75115	0.715347	0.448438	0.170537	0.181573	0.136862	0.0888327	0.0403319
1222	Q8NG68	0.994602	1.08014	1.02047	0.854445	0.83883	0.564987	0.382762	0.278738	0.206651	0.172617
1223	O00170	0.994602	1.04863	0.980813	0.724516	0.624755	0.1759	0.189126	0.121367	0.0730412	0.0335251
1224	P41091	0.994602	1.06871	1.09398	0.990625	0.935582	0.498317	0.286585	0.158718	0.0965084	0.0494518
1225	Q9H2D6	0.994602	1.11699	0.895952	0.540196	0.479593	0.120536	0.19986	0.156169	0.125981	0.0912556
1226	Q8WXI9	0.994602	1.09614	1.14156	0.779836	0.878518	0.327949	0.279148	0.26562	0.172343	0.125424
1227	Q5T1M5	0.994602	1.04827	1.0198	0.767794	0.702805	0.173377	0.198259	0.147599	0.101995	0.053923
1228	P24844	0.994602	1.44938	1.40825	0.963522	1.37172	0.561286	0.360651	0.221003	0.175744	0.14661
1229	Q9H270	0.994602	1.25475	1.14188	0.764735	0.773767	0.250561	0.265084	0.187506	0.124635	0.0955978
1230	P42566	0.994602	0.903902	0.859608	0.774075	0.617074	0.359074	0.270153	0.236663	0.276383	0.138989
1231	Q9Y3L3	0.994602	1.03803	0.984548	0.889991	0.86608	0.493413	0.279868	0.207824	0.157399	0.115052
1232	Q08431	0.994602	1.09025	1.04198	0.814452	0.954533	0.582331	0.70202	0.534695	0.490829	0.493846
1233	P38117	0.994602	0.884516	0.838966	0.90552	0.821324	0.83313	0.520103	0.449381	0.413806	0.169347
1234	Q92696	0.994602	1.0111	0.962839	0.930691	0.884707	0.677297	0.32597	0.220661	0.134807	0.0913022
1235	P36551	0.994602	1.04128	0.996533	0.958836	1.06001	0.966218	0.955176	0.654475	0.427879	0.191268
1236	Q9BQ67	0.994602	0.75443	0.677929	0.67717	0.494855	0.287857	0.218168	0.175195	0.14875	0.0967295
1237	P22570	0.994602	0.904992	0.832763	0.701548	0.621806	0.234394	0.155534	0.11488	0.0594164	0.0210869
1238	Q9H074	0.994602	1.01254	0.982958	0.972115	0.833251	0.675482	0.318086	0.214129	0.140483	0.105324
1239	Q9NVE7	0.994602	1.33359	1.295	0.878747	1.29816	0.507206	0.338057	0.218298	0.105834	0.0770751
1240	Q13418	0.994602	0.912176	0.798937	0.665939	0.538929	0.210275	0.142859	0.10805	0.0660989	0.0253643
1241	P52815	0.994602	0.695614	0.692731	0.87582	0.625085	0.736859	0.706093	0.900115	0.839357	1.25559
1242	P46109	0.994602	1.00288	0.990174	0.879736	0.862405	0.657914	0.530219	0.326786	0.251988	0.221009
1243	Q13492	0.994602	0.851769	0.796856	0.782083	0.644624	0.596331	0.210491	0.158578	0.0954815	0.0554418
1244	O60925	0.994602	0.871963	0.85193	0.941025	0.711994	0.796187	0.728443	0.635912	0.410219	0.403329
1245	Q92905	0.994602	0.935954	0.899648	0.951282	0.826138	0.729657	0.445548	0.212538	0.116852	0.0671571
1246	O00233	0.994602	1.0208	0.975113	0.93	0.926134	0.838566	0.904547	0.897554	0.917686	0.698288
1247	Q9ULH1	0.994602	1.16837	1.28275	0.744566	0.789011	0.191085	0.216096	0.174569	0.122345	0.124069
1248	P51570	0.994602	1.07215	1.01915	0.887511	0.965235	0.649326	0.502426	0.241415	0.186309	0.149715
1249	Q9P287	0.994602	0.818632	0.758186	0.808799	0.547271	0.276508	0.223439	0.17166	0.108969	0.080917
1250	Q00587	0.994602	1.63882	1.44119	0.85909	1.35357	0.411929	0.380299	0.251565	0.20443	0.160251
1251	P61163	0.994602	1.02963	1.01045	0.951073	0.83785	0.428267	0.464292	0.377571	0.264693	0.125302
1252	Q9GZT8	0.994602	1.11587	1.07715	0.942548	1.11096	0.841808	0.962838	0.956547	1.05412	0.972127
1253	Q8IY67	0.994602	1.18023	0.894992	0.313744	0.34872	0.146695	0.18325	0.160914	0.105463	0.0817063
1254	P68104	0.994602	0.862173	0.867572	0.894328	0.713731	0.582018	0.396459	0.135536	0.0649529	0.0149159
1255	P17252	0.994602	0.863391	0.806766	0.61058	0.496069	0.164498	0.173623	0.116944	0.0744489	0.0319288
1256	P19525	0.994602	0.989302	0.816438	0.366987	0.372433	0.0624806	0.144486	0.107755	0.0753154	0.0416299
1257	Q96HC4	0.994602	0.983143	0.942928	0.875558	0.775644	0.498712	0.325031	0.223045	0.145014	0.0739933
1258	O95831	0.994602	1.15705	1.3594	0.766266	1.18616	0.839772	2.06447	1.48459	0.984767	0.4658
1259	P30050	0.994602	0.868552	1.0905	1.47838	0.994611	0.971856	0.601098	0.430839	0.232876	0.149536
1260	Q9UG63	0.994602	0.994835	1.00135	0.924787	0.846511	0.548018	0.3237	0.170725	0.122876	0.0712466
1261	P26639	0.994602	0.929786	0.8822	0.859914	0.698123	0.373691	0.188099	0.123751	0.0700406	0.0211119
1262	Q5VYK3	0.994602	0.988904	0.918344	0.705454	0.455517	0.115198	0.156984	0.119874	0.0814986	0.0361256
1263	Q9UDR5	0.994602	1.25893	1.11364	0.746476	1.1358	0.587974	0.225686	0.14049	0.0751733	0.0275371
1264	P62753	0.994602	0.858392	1.02051	1.41696	0.992231	0.940522	0.502888	0.282672	0.124677	0.0811719
1265	P01034	0.994602	1.0599	0.971277	0.886213	0.878558	0.640496	0.600458	0.423204	0.375234	0.217337
1266	Q969G5	0.994602	1.11408	1.07665	0.852498	0.997845	0.508769	0.515805	0.402329	0.359951	0.332781
1267	Q9UH65	0.994602	1.00605	0.945702	0.874852	0.849696	0.59737	0.371592	0.175204	0.123654	0.0872162
1268	P10644	0.994602	0.876242	0.863241	0.927802	0.742026	0.549757	0.282833	0.189085	0.0965647	0.0436152
1269	Q9NR31	0.994602	0.925414	0.866034	0.781458	0.60191	0.265481	0.170637	0.129129	0.0825531	0.0440236
1270	P54802	0.994602	1.10412	0.984652	0.834695	0.890405	0.612655	0.70764	0.67046	0.544578	0.374083
1271	Q9Y680	0.994602	0.919921	0.867255	0.787506	0.697877	0.545017	0.544724	0.499164	0.480447	0.616956
1272	P11413	0.994602	1.0632	1.02697	0.940366	0.976162	0.632304	0.364945	0.149745	0.0789979	0.0308722
1273	Q00688	0.994602	0.972643	0.990521	0.991391	0.90604	0.675322	0.453848	0.330217	0.250802	0.209389
1274	P51858	0.994602	0.902699	0.888161	0.878293	0.734343	0.581677	0.46384	0.388125	0.333811	0.334537
1275	Q9Y6D6	0.994602	1.03623	0.95796	0.801215	0.711715	0.209258	0.19635	0.145699	0.107152	0.081024
1276	Q9H7Z7	0.994602	0.985902	0.991719	0.966403	1.00003	0.838916	0.860107	0.326519	0.158424	0.102776
1277	Q9HCE0	0.994602	0.944158	0.902802	0.789285	0.564871	0.203408	0.210432	0.165565	0.141046	0.0933195
1278	Q13033	0.994602	1.06772	0.965321	0.863529	0.772146	0.388833	0.301652	0.148732	0.10376	0.0585101
1279	P46940	0.994602	0.904713	0.871037	0.952359	0.781176	0.335505	0.169255	0.114609	0.0643324	0.0277296
1280	O00299	0.994602	0.920362	0.898846	0.870664	0.793888	0.441118	0.171936	0.126476	0.0685788	0.0361824
1281	P00491	0.994602	0.993949	0.960451	0.939352	0.941778	0.809718	0.91695	0.991743	1.06431	1.03302
1282	Q9Y3P9	0.994602	0.876403	0.828493	0.770105	0.584056	0.242659	0.191118	0.163359	0.122744	0.0955901
1283	Q08AM6	0.994602	0.912585	0.854445	0.807415	0.720697	0.650701	0.379707	0.156565	0.0883019	0.0339977
1284	P38571	0.994602	0.836859	0.817334	0.885478	0.705385	0.763064	0.82304	0.889942	0.855658	0.604668
1285	P26368	0.994602	1.11522	1.2815	1.42094	1.39957	0.632303	0.320924	0.223073	0.178474	0.166032
1286	P04424	0.994602	1.00242	0.966851	0.910463	0.901674	0.781786	0.789864	0.475897	0.211321	0.113796
1287	Q969Q0	0.994602	0.855117	1.0998	1.44978	1.00374	0.968099	0.513669	0.353568	0.132395	0.0626609
1288	O60927	0.994602	1.51902	1.24121	1.32812	1.29913	0.901056	1.12076	0.901686	0.912694	0.825825
1289	Q96AE4	0.994602	1.01939	0.959837	0.902959	0.896795	0.747661	0.827346	0.849371	0.860038	0.713261
1290	P37198	0.994602	1.02536	0.975104	0.79256	0.765774	0.366671	0.332577	0.275305	0.240155	0.256679
1291	P24821	0.994602	0.965815	0.927654	0.866657	0.805745	0.513144	0.521347	0.516673	0.467339	0.351367
1292	P51610	0.994602	1.1385	1.05402	0.854199	0.96033	0.602704	0.466381	0.249498	0.174093	0.123847
1293	Q9Y4E1	0.994602	0.916154	0.881194	0.816922	0.725277	0.458849	0.455949	0.38933	0.320416	0.415161
1294	O14929	0.994602	1.03074	1.00026	0.825876	0.701693	0.198349	0.227357	0.167647	0.113421	0.0595466
1295	P28062	0.994602	1.10956	1.03612	0.885723	0.965157	0.762365	0.914484	0.878271	0.954027	0.711435
1296	Q9UDY4	0.994602	1.13797	1.02788	0.669561	0.71649	0.155637	0.185015	0.114672	0.0794673	0.0459685
1297	Q9Y2D4	0.994602	0.744288	0.720511	0.656897	0.3316	0.0524968	0.117983	0.0944959	0.0508234	0.00564066
1298	Q8IV50	0.994602	1.08557	0.915044	0.888726	0.834082	0.696704	0.615966	0.479508	0.440887	0.470242
1299	Q9NWH9	0.994602	1.07101	1.12724	1.28676	1.21901	1.0379	0.940082	0.533804	0.326482	0.22535
1300	Q6P587	0.994602	1.04203	0.993942	0.986554	1.11045	1.13387	1.43117	1.54535	1.7514	1.65881
1301	P0DMV9	0.994602	0.858469	0.802766	0.797518	0.670336	0.517773	0.462899	0.311782	0.127175	0.0652978
1302	P55769	0.994602	1.07859	1.03319	0.89931	0.817279	0.626419	0.69434	0.504605	0.435492	0.318485
1303	P36954	0.994602	1.55463	1.43502	0.988234	1.28231	0.740933	0.71534	0.567773	0.494622	0.466135
1304	P19404	0.994602	1.11529	1.12841	1.08356	1.82507	2.2583	2.53938	1.15772	0.785879	0.467961
1305	Q15276	0.994602	1.15438	1.09926	0.935154	0.974325	0.305863	0.231173	0.203288	0.161882	0.130226
1306	Q96EB1	0.994602	0.930925	0.841963	0.92135	0.65299	0.630401	0.672591	0.640416	0.66274	0.474096
1307	Q9Y478	0.994602	1.00207	0.92025	0.919158	0.858425	0.531724	0.353089	0.207384	0.131867	0.166377
1308	Q9NZZ3	0.994602	0.805328	0.804334	0.91509	0.692586	0.784821	0.852939	1.05939	1.01636	1.1875
1309	Q01459	0.994602	1.06455	0.985402	0.936405	0.89511	0.727587	0.766415	0.619165	0.504533	0.159393
1310	Q96AC1	0.994602	0.889164	0.855213	0.912383	0.740969	0.699077	0.558891	0.223326	0.105741	0.044705
1311	P30260	0.994602	0.988978	0.962074	0.831648	0.752544	0.384137	0.258134	0.167349	0.132272	0.0979381
1312	P67809	0.994602	0.838476	0.854183	0.867268	0.663657	0.556661	0.398967	0.421042	0.392016	0.578393
1313	Q9NQ48	0.994602	0.97347	0.864292	0.879734	0.803663	0.552822	0.298624	0.190387	0.138731	0.139862
1314	Q969H8	0.994602	0.768926	0.739014	0.855767	0.642053	0.763266	0.821844	0.967395	0.750293	0.357691
1315	O15294	0.994602	1.0685	1.03839	0.795834	0.731255	0.288428	0.305618	0.226911	0.171185	0.139849
1316	P62312	0.994602	1.06686	1.07525	1.06929	1.20732	1.10492	1.23924	1.24925	1.2731	1.28427
1317	Q9UJ68	0.994602	0.851281	0.742833	0.546421	0.337444	0.0938285	0.142948	0.138481	0.111789	0.0787581
1318	Q14247	0.994602	0.984814	0.964033	0.919355	0.851774	0.732596	0.825111	0.955755	0.981007	0.988002
1319	Q93008	0.994602	1.03256	0.964012	0.723863	0.599054	0.129713	0.147402	0.112661	0.0661696	0.0206611
1320	Q9NZL4	0.994602	1.04161	0.987729	0.813103	0.743829	0.334908	0.217431	0.150434	0.127546	0.0678126
1321	O14530	0.994602	0.903079	0.885261	0.886043	0.799361	0.518918	0.215222	0.136775	0.0833138	0.0593201
1322	P49815	0.994602	1.2702	1.11032	0.678874	0.668304	0.137568	0.225717	0.169854	0.136642	0.110834
1323	P15559	0.994602	0.941961	0.907616	0.879985	0.689755	0.371574	0.166584	0.112309	0.0579039	0.0147175
1324	P51991	0.994602	1.20575	1.07771	0.731562	0.727155	0.181293	0.194378	0.128565	0.0890018	0.0516782
1325	Q5JVS0	0.994602	0.903176	0.988219	1.14425	1.0863	0.821718	0.700087	0.714934	0.666292	0.659809
1326	P02751	0.994602	1.02102	1.02344	1.03419	1.0213	0.886707	0.912406	0.948885	0.917603	0.749784
1327	O43314	0.994602	1.0035	0.987508	0.914122	0.792478	0.634006	0.424669	0.254438	0.160361	0.108329
1328	Q9Y2H0	0.994602	0.999073	0.923592	0.908267	0.88495	0.772487	0.740437	0.56114	0.349074	0.207674
1329	P07093	0.994602	0.850639	0.885339	0.882543	0.706371	0.743447	0.640848	0.698025	0.614433	0.449039
1330	Q9UIJ7	0.994602	0.927726	0.881837	0.930276	0.906357	0.933753	0.76657	0.365337	0.143057	0.0708358
1331	Q9Y371	0.994602	1.09229	0.854983	0.414488	0.423821	0.0741923	0.144958	0.0907975	0.0475992	0.00274084
1332	Q9H0L4	0.994602	1.3519	1.34717	1.05433	1.6062	0.775778	0.649333	0.368477	0.273856	0.288406
1333	P61586	0.994602	0.877735	0.856885	0.85651	0.699173	0.432148	0.307798	0.248197	0.192268	0.144042
1334	Q7Z3U7	0.994602	0.903959	0.864734	0.804586	0.563327	0.197575	0.204227	0.183555	0.133931	0.0949575
1335	Q06210	0.994602	1.034	1.00213	0.918474	0.922578	0.68982	0.669679	0.477087	0.262675	0.114734
1336	O96007	0.994602	1.06042	1.16208	0.869871	1.12806	0.674485	0.64991	0.435256	0.514258	0.384301
1337	Q9UKY7	0.994602	0.841586	0.83668	0.898496	0.724893	0.7883	0.888736	1.18454	1.24292	1.28887
1338	P60174	0.994602	0.870489	0.865136	0.941779	0.745894	0.780936	0.782927	0.743067	0.597838	0.272717
1339	O15400	0.994602	0.964339	0.957214	0.924223	0.866629	0.717315	0.750208	0.647047	0.378209	0.312296
1340	Q96C23	0.994602	0.951713	0.910819	0.845707	0.674531	0.410351	0.224638	0.141163	0.0789896	0.0441363
1341	Q9Y6G5	0.994602	1.21442	1.11829	0.811144	1.0294	0.482816	0.352768	0.28604	0.222555	0.173877
1342	Q6NZ67	0.994602	1.03328	0.894303	0.785795	0.653795	0.340014	0.287269	0.204379	0.163307	0.135886
1343	Q8IXL7	0.994602	1.077	1.035	0.817945	0.930253	0.600836	0.679957	0.573757	0.615836	0.424195
1344	O00629	0.994602	1.03031	0.96391	0.817744	0.76959	0.408648	0.253239	0.149735	0.0925074	0.0781993
1345	P09110	0.994602	1.03361	1.02323	0.998502	1.10893	0.938075	1.03291	0.864843	0.571703	0.229083
1346	Q9Y4F1	0.994602	1.00378	0.884691	0.602861	0.573686	0.114037	0.158257	0.0972825	0.0400261	0.0139119
1347	P82094	0.994602	0.949309	0.985462	1.51974	1.30156	1.2014	1.26131	1.07671	1.12858	1.59489
1348	Q92900	0.994602	1.07379	1.11047	0.983343	0.979171	0.6171	0.46647	0.303802	0.238117	0.186206
1349	P48507	0.994602	1.06843	1.00153	0.668483	0.581604	0.197601	0.200808	0.159399	0.117844	0.0739906
1350	O75886	0.994602	0.844017	0.816147	0.804103	0.611019	0.275178	0.203353	0.153901	0.0937516	0.0622435
1351	O75044	0.994602	1.05453	0.882038	0.66923	0.558166	0.307986	0.212674	0.190137	0.104618	0.0499921
1352	Q9BZK7	0.994602	0.939944	0.872834	0.75477	0.70252	0.550811	0.549997	0.468254	0.411541	0.25132
1353	P49591	0.994602	0.966197	0.923869	0.913307	0.833291	0.716078	0.534614	0.179954	0.0879936	0.0363472
1354	P42345	0.994602	1.10833	0.981392	0.786013	0.673249	0.241893	0.175617	0.159941	0.0902721	0.0336588
1355	P05204	0.994602	0.771175	0.78232	0.907166	0.590988	0.591864	0.586866	0.764236	0.728297	0.849725
1356	Q86X76	0.994602	1.28311	1.23946	0.949338	1.31654	0.792793	0.909757	0.726788	0.777212	0.623517
1357	P31323	0.994602	1.13917	1.12312	0.892199	1.06936	0.555948	0.399185	0.227646	0.165758	0.0942486
1358	O75817	0.994602	1.26589	1.17237	0.97448	1.37091	0.704354	0.533851	0.282492	0.197116	0.131449
1359	O15084	0.994602	1.36983	1.13767	0.851621	0.963878	0.303805	0.245159	0.189302	0.112479	0.0716679
1360	P22681	0.994602	1.24328	1.16214	0.931915	1.29613	0.74936	0.654153	0.299831	0.218092	0.176756
1361	P30043	0.994602	1.03451	0.953404	0.824188	0.74267	0.268443	0.257302	0.190305	0.151935	0.084901
1362	Q9UHV9	0.994602	1.01125	0.959979	0.924165	0.935492	0.762087	0.810925	0.704291	0.546306	0.550021
1363	Q99471	0.994602	0.90342	0.880649	0.943089	0.764827	0.780607	0.805493	0.76949	0.610568	0.360124
1364	P56381	0.994602	0.84937	0.895252	0.946714	0.791045	0.952852	0.975022	1.5401	2.43397	4.12313
1365	O00193	0.994602	0.944052	0.959616	0.949972	0.834843	0.748236	1.08166	1.28378	1.29094	1.22765
1366	P60228	0.994602	0.971423	0.838849	0.687244	0.506422	0.146819	0.178501	0.140589	0.0928674	0.0835548
1367	P16035	0.994602	0.979906	0.853955	0.754728	0.665322	0.462679	0.526472	0.518594	0.563287	0.548542
1368	Q13228	0.994602	0.986233	0.964752	0.902946	0.979064	0.817385	0.904443	0.962501	1.06178	1.06379
1369	Q99685	0.994602	1.14271	1.09822	0.907012	1.07347	0.559129	0.517135	0.306504	0.195932	0.142813
1370	P07339	0.994602	0.918678	0.888811	0.899972	0.814919	0.736363	0.802067	0.721082	0.588966	0.347793
1371	Q04760	0.994602	0.907817	0.965424	0.777127	0.772517	0.786129	0.831723	0.797144	0.655494	0.406951
1372	Q9H3U1	0.994602	1.11057	0.954545	0.432528	0.380601	0.0719273	0.135667	0.10175	0.0779716	0.0325766
1373	Q14141	0.994602	0.768401	0.753723	0.907659	0.602288	0.731096	0.65822	0.589231	0.43207	0.219093
1374	O75880	0.994602	0.883568	0.873995	0.689914	0.572798	0.402429	0.449927	0.499978	0.59791	0.623604
1375	P54619	0.994602	0.876643	0.821639	0.824881	0.596381	0.405576	0.280162	0.156681	0.105996	0.0387894
1376	P68371	0.994602	0.996421	0.970431	0.943159	0.91259	0.727458	0.695478	0.523774	0.304752	0.101876
1377	Q9H0W8	0.994602	0.995463	0.944023	0.526911	0.493991	0.145144	0.219796	0.179063	0.144352	0.0742608
1378	Q99873	0.994602	0.911034	0.871328	0.904815	0.760321	0.511646	0.197901	0.146104	0.0828557	0.054228
1379	Q9NSE4	0.994602	0.900522	0.861098	0.865463	0.832634	0.823312	0.798961	0.483004	0.198157	0.0977495
1380	Q13325	0.994602	0.969919	0.796122	0.253533	0.274715	0.018983	0.103107	0.0904587	0.0459406	0.023382
1381	Q9UMZ2	0.994602	0.843899	0.743259	0.62496	0.509137	0.26163	0.284324	0.259189	0.163652	0.177268
1382	Q15654	0.994602	1.30465	1.23002	0.89199	1.14793	0.510117	0.419512	0.277013	0.214868	0.17756
1383	Q9H9T3	0.994602	1.13194	1.03504	0.760837	0.911233	0.531348	0.437017	0.216708	0.150374	0.0770655
1384	Q03001	0.994602	1.00618	0.848886	0.465029	0.402736	0.107047	0.154449	0.132556	0.0969988	0.0493922
1385	P12270	0.994602	0.901103	0.893176	0.85332	0.705632	0.595113	0.48183	0.41361	0.369597	0.276862
1386	Q7Z6K5	0.994602	1.40632	1.39544	0.841461	1.44622	0.356575	0.318875	0.185745	0.173171	0.156385
1387	Q9HB71	0.994602	0.707374	0.685329	0.856486	0.49936	0.469433	0.188943	0.136329	0.0717234	0.032546
1388	P26006	0.994602	1.25273	1.21976	0.899535	1.30235	0.714975	0.887342	0.749945	0.726461	0.776488
1389	P49189	0.994602	0.991802	0.949682	0.932632	0.909838	0.836963	0.903716	0.703732	0.466953	0.18426
1390	P13489	0.994602	1.06595	1.04261	0.910568	0.982955	0.609832	0.297525	0.168039	0.105362	0.0648222
1391	Q9H1Z4	0.994602	1.43569	1.25868	0.904281	1.19303	0.499234	0.442902	0.309661	0.276837	0.175204
1392	Q15819	0.994602	1.05525	1.00837	0.95331	0.99434	0.728073	0.533929	0.281555	0.156815	0.0983182
1393	Q12874	0.994602	0.79997	0.715725	0.602844	0.393518	0.276313	0.155272	0.14245	0.0938634	0.0598192
1394	O43776	0.994602	0.92547	0.896159	0.926775	0.840564	0.70015	0.690141	0.196151	0.0897052	0.031605
1395	Q9NP61	0.994602	0.938228	0.898339	0.862121	0.75293	0.409531	0.263296	0.194804	0.144133	0.104823
1396	O75534	0.994602	0.862762	0.707651	0.268878	0.263064	0.0295088	0.105591	0.0851231	0.0512072	0.0191881
1397	P31483	0.994602	0.982228	0.916941	0.829447	0.759774	0.49739	0.344986	0.202256	0.134404	0.0898525
1398	Q92934	0.994602	1.09703	1.0472	0.916296	0.928773	0.687172	0.752398	0.690095	0.738895	0.746877
1399	P06748	0.994602	0.873419	1.02023	1.14343	0.749083	0.477515	0.334728	0.284578	0.204408	0.189956
1400	Q13619	0.994602	1.01883	0.96856	0.898942	0.784852	0.42495	0.295039	0.150736	0.0836836	0.0482578
1401	P05388	0.994602	1.02433	1.2638	1.43565	1.29689	0.914595	0.579479	0.342226	0.180185	0.131248
1402	Q6BCY4	0.994602	1.07743	1.11037	0.995286	1.01314	0.772479	0.817918	0.757082	0.853222	0.664405
1403	Q9UIA9	0.994602	0.977297	0.921655	0.883868	0.801604	0.482492	0.222226	0.166444	0.119031	0.0615272
1404	Q13263	0.994602	0.916239	0.815166	0.455445	0.351444	0.0964617	0.145918	0.122359	0.0841993	0.0461426
1405	P35606	0.994602	0.945237	0.899075	0.881956	0.699245	0.326823	0.204956	0.15422	0.103645	0.0660512
1406	Q5JWF2	0.994602	0.909195	0.851812	0.798585	0.730601	0.527147	0.502109	0.390123	0.364597	0.341696
1407	P61457	0.994602	1.16266	1.11662	0.940761	1.19445	0.818786	0.979505	0.906705	0.99363	0.990453
1408	A8MWD9	0.994602	1.34217	1.35715	0.985299	1.71746	1.13545	1.26945	0.788413	0.636554	0.696142
1409	Q92888	0.994602	0.94502	0.834443	0.446417	0.369729	0.0847041	0.147231	0.115572	0.0819789	0.0408965
1410	P50579	0.994602	1.16261	1.10621	0.99955	1.02692	0.742218	0.740497	0.616922	0.598403	0.479496
1411	P30041	0.994602	0.866919	0.846401	0.92889	0.775499	0.740832	0.521242	0.207775	0.108307	0.0405117
1412	Q2VPK5	0.994602	1.16186	1.13698	0.840754	1.0857	0.686576	0.572279	0.300052	0.166531	0.124134
1413	Q92973	0.994602	0.932333	0.863428	0.725146	0.497322	0.142068	0.197193	0.299177	0.136585	0.0430426
1414	P46734	0.994602	0.898664	0.830149	0.763932	0.612128	0.224519	0.160698	0.120494	0.0711095	0.0269305
1415	Q9UBQ5	0.994602	0.961271	0.971215	1.47658	1.67031	1.28269	0.45776	0.213821	0.128084	0.0589463
1416	Q14669	0.994602	1.04142	0.75171	0.352291	0.451014	0.114247	0.156991	0.104356	0.0611164	0.0089357
1417	Q15036	0.994602	1.29678	1.14311	0.641091	0.680166	0.200095	0.256573	0.17168	0.122579	0.109235
1418	Q12849	0.994602	0.999106	0.87827	0.55082	0.476281	0.211777	0.214525	0.216661	0.154866	0.157639
1419	Q96B96	0.994602	0.851766	0.780046	0.892985	0.68454	0.63252	0.628897	0.640347	0.668686	0.515734
1420	Q15435	0.994602	1.06715	1.0158	0.887427	0.91697	0.454434	0.332519	0.17223	0.100713	0.0647988
1421	Q7LG56	0.994602	1.01652	0.997163	0.917331	0.951525	0.803114	0.8374	0.859511	0.953434	0.986285
1422	P08195	0.994602	1.12124	1.08088	0.65765	1.04436	0.585918	0.867174	0.769307	0.732578	0.783439
1423	O75506	0.994602	0.91405	0.889611	0.91356	0.784457	0.709199	0.702096	0.877295	0.894644	0.926242
1424	Q9UHW5	0.994602	0.809967	0.752546	1.0087	0.764118	0.937712	1.11847	1.27409	1.19369	1.12824
1425	Q06330	0.994602	0.859076	0.842499	0.862494	0.753331	0.614095	0.49318	0.273672	0.11549	0.0678556
1426	Q5JTJ3	0.994602	0.847017	0.892986	0.963374	0.888631	0.93304	0.812083	0.903379	0.978915	1.25577
1427	Q14847	0.994602	0.951706	0.938156	0.924133	0.877225	0.799198	0.894321	0.987295	0.943361	0.692095
1428	Q8WUP2	0.994602	1.01133	0.992645	0.945872	0.898289	0.670875	0.63275	0.46865	0.423692	0.277715
1429	O43172	0.994602	1.43182	1.45503	1.0581	1.20695	0.584513	0.541889	0.393919	0.344254	0.363295
1430	P31946	0.994602	0.849994	0.824408	0.885924	0.706898	0.619138	0.328652	0.225745	0.128287	0.0871222
1431	Q27J81	0.994602	1.03005	0.968989	0.500355	0.501429	0.122606	0.18569	0.146459	0.103186	0.0758457
1432	Q9BQS8	0.994602	1.13097	1.03974	0.752322	0.722943	0.183538	0.178023	0.136122	0.0897987	0.0598519
1433	Q9NQS1	0.994602	1.40388	1.14185	1.16067	1.41502	0.73839	0.514759	0.40736	0.361525	0.345281
1434	O00748	0.994602	1.07089	0.989965	0.953397	0.806632	0.591226	0.611352	0.654192	0.655681	0.650832
1435	Q9H4A3	0.994602	0.969781	0.999317	0.917273	0.859756	0.53248	0.329583	0.241311	0.185771	0.138362
1436	Q8TD16	0.994602	0.933102	0.873324	0.708998	0.544718	0.135134	0.179752	0.13357	0.0959639	0.0925075
1437	P46821	0.994602	0.821195	0.804279	0.897004	0.658728	0.608003	0.401828	0.26916	0.140582	0.0929526
1438	P16152	0.994602	0.984727	0.949113	0.909407	0.863186	0.578851	0.311616	0.156938	0.0846264	0.0391169
1439	P15170	0.994602	0.952233	0.914493	0.92432	0.810656	0.613206	0.28078	0.152963	0.0846811	0.0447548
1440	Q9Y3E1	0.994602	0.881601	0.885649	0.873509	0.768881	0.600183	0.513921	0.462322	0.387107	0.381832
1441	Q14195	0.994602	1.05474	1.0268	0.966126	1.0065	0.770557	0.789912	0.608337	0.467979	0.198793
1442	Q15046	0.994602	0.940958	0.864975	0.642001	0.534891	0.316932	0.409366	0.253911	0.0950647	0.0447375
1443	Q14956	0.994602	1.02425	1.00843	0.847601	0.86514	0.639139	0.705297	0.574307	0.558297	0.57271
1444	Q13610	0.994602	0.885081	1.00478	0.921497	0.700058	0.431203	0.202395	0.210284	0.124306	0.204595
1445	O14545	0.994602	1.17807	1.01052	0.826965	0.918457	0.694767	0.669936	0.578315	0.549426	0.493329
1446	P08865	0.994602	0.974729	1.16233	1.44793	1.20659	0.948604	0.550825	0.306752	0.161091	0.104573
1447	P29692	0.994602	1.0493	1.02259	0.897765	0.772448	0.191887	0.189342	0.13953	0.0973292	0.0660658
1448	Q9H6F5	0.994602	1.04079	1.06084	1.08931	0.851918	0.888324	0.738735	0.637521	0.460009	0.401758
1449	P11908	0.994602	0.931487	0.926348	0.927161	0.818709	0.737334	0.679308	0.575312	0.40859	0.178801
1450	O00401	0.994602	1.26237	1.19368	0.938247	0.94413	0.454097	0.277213	0.2293	0.185703	0.172131
1451	O00499	0.994602	1.00848	0.990396	0.88836	0.8241	0.429964	0.28538	0.191171	0.152808	0.142481
1452	Q9H2H8	0.994602	1.49965	1.32807	0.694339	0.696316	0.169862	0.199998	0.186079	0.126758	0.120575
1453	P98179	0.994602	1.49051	1.41956	0.896445	1.42842	0.5998	0.534978	0.28386	0.26143	0.252634
1454	P54577	0.994602	0.885855	0.810849	0.520708	0.343334	0.0652414	0.121596	0.0972051	0.0557204	0.0188411
1455	P05362	0.994602	0.97466	0.954556	0.960869	1.05917	1.06781	1.64893	2.22108	1.87979	1.619
1456	P23588	0.994602	0.969686	0.946045	0.945918	0.928327	0.849523	0.959187	1.17809	1.19729	1.19436
1457	Q92597	0.994602	0.946828	0.920962	0.915874	0.833964	0.561905	0.269184	0.161721	0.0954549	0.0526647
1458	P78527	0.994602	0.996752	0.946936	0.887387	0.733923	0.216922	0.157581	0.115124	0.0708916	0.0314418
1459	P49902	0.994602	0.990212	0.97841	0.960616	0.964891	0.818665	0.873888	0.680543	0.310519	0.0961786
1460	Q14160	0.994602	1.24	0.98198	0.470116	0.498489	0.218987	0.295043	0.281136	0.255947	0.225091
1461	P11279	0.994602	1.02486	0.972721	0.908444	0.916721	0.732436	0.918281	0.962657	1.03505	1.33202
1462	Q02218	0.994602	0.963731	0.909621	0.889423	0.951251	0.485065	0.257438	0.17057	0.106787	0.0761717
1463	Q07020	0.994602	1.03417	1.34688	1.52302	1.42828	1.00196	0.587234	0.302213	0.113978	0.0492062
1464	P14868	0.994602	0.95634	0.868112	0.587726	0.474991	0.194184	0.252151	0.194299	0.0838319	0.030722
1465	Q9BZG1	0.994602	0.841658	0.809753	0.870112	0.685725	0.500609	0.291281	0.182668	0.131416	0.0780486
1466	Q8IYB7	0.994602	0.988982	0.962629	0.849616	0.781713	0.348262	0.186469	0.130595	0.116526	0.0327654
1467	Q9NRY5	0.994602	0.893459	0.879072	0.880735	0.66814	0.371752	0.220931	0.206097	0.132581	0.138931
1468	Q6UW63	0.994602	0.867491	0.761258	0.769692	0.574832	0.244928	0.317639	0.262476	0.236074	0.23806
1469	P49023	0.994602	1.00418	0.956844	0.893701	0.8391	0.685626	0.679969	0.536779	0.514211	0.291199
1470	O60547	0.994602	1.00849	0.974418	0.889771	0.950485	0.705729	0.754932	0.666605	0.445755	0.152216
1471	P10599	0.994602	0.78521	0.782061	0.906742	0.676736	0.808964	0.907502	1.27423	1.34136	1.2754
1472	P35080	0.994602	0.932208	0.873432	0.81172	0.679476	0.425363	0.283025	0.103602	0.0413048	0.00618958
1473	Q5RKV6	0.994602	1.15169	1.21699	1.23161	1.55141	1.18328	1.15885	0.732599	0.447563	0.194086
1474	Q9BQE3	0.994602	0.94572	0.932079	0.921734	0.844671	0.683637	0.6487	0.476852	0.263082	0.0793543
1475	P32119	0.994602	0.922797	0.90243	0.915941	0.826781	0.735936	0.529634	0.30656	0.184696	0.140462
1476	P60660	0.994602	0.928553	0.926178	0.929023	0.756395	0.558778	0.318871	0.244686	0.205217	0.132174
1477	P59998	0.994602	0.995215	0.950287	0.95094	0.911651	0.711088	0.759794	0.655598	0.525614	0.22237
1478	P23368	0.994602	1.02794	0.951931	0.877471	0.739153	0.412698	0.365191	0.219009	0.154659	0.0998561
1479	Q9UIC8	0.994602	1.02553	0.952335	0.921973	0.848625	0.585716	0.218679	0.142617	0.0957897	0.0482723
1480	O43837	0.994602	0.90056	0.868045	0.859996	0.80561	0.73687	0.529166	0.319677	0.153526	0.0903841
1481	Q9Y5U2	0.994602	1.58265	1.31551	0.770151	1.0738	0.420619	1.01447	0.662982	0.73492	0.6663
1482	P50453	0.994602	1.07358	1.05076	0.908172	1.1158	0.781508	0.699593	0.301273	0.178395	0.127514
1483	P05386	0.994602	1.10414	1.36069	1.35622	1.31311	0.977944	0.730122	0.552964	0.626787	1.24727
1484	Q6NW29	0.994602	1.18917	1.07187	0.610703	0.626781	0.289593	0.279355	0.220419	0.200646	0.178717
1485	P14866	0.994602	0.837194	0.713237	0.285117	0.247463	0.0297723	0.118045	0.0950746	0.0573742	0.023866
1486	P50851	0.994602	0.957603	0.879095	0.837204	0.728795	0.373802	0.209261	0.159809	0.0993153	0.05428
1487	Q9UBB4	0.994602	1.02023	0.952871	0.891318	0.822077	0.437652	0.235994	0.131352	0.0750111	0.0369633
1488	P27348	0.994602	0.82301	0.79532	0.90494	0.664992	0.524483	0.260212	0.192097	0.11505	0.0806342
1489	Q9H2M9	0.994602	1.07624	0.96373	0.486018	0.453326	0.153606	0.196357	0.162602	0.124111	0.0636626
1490	P31948	0.994602	0.877982	0.860989	0.891589	0.714869	0.533401	0.426827	0.287945	0.183151	0.11078
1491	Q3KQU3	0.994602	0.882822	0.811791	0.805486	0.665473	0.419038	0.301943	0.237711	0.173791	0.151285
1492	Q8WWM9	0.994602	0.894504	0.880344	0.912071	0.823315	0.79321	0.835678	0.930849	0.963313	0.948979
1493	Q92733	0.994602	0.714124	0.768972	0.854656	0.508066	0.587616	0.542834	0.63971	0.60522	0.440472
1494	P19971	0.994602	1.09528	1.06238	0.879716	1.07172	0.695194	0.702446	0.614839	0.560544	0.370295
1495	P11586	0.994602	0.923253	0.87487	0.788098	0.565945	0.124253	0.142766	0.107655	0.0694483	0.0334721
1496	Q9NW64	0.994602	1.08594	1.13407	1.01261	1.01078	0.450479	0.321057	0.267968	0.220425	0.167016
1497	P08670	0.994602	0.915239	0.898959	0.948533	1.03121	1.20798	0.94818	0.617731	0.5222	0.529895
1498	P30520	0.994602	0.972182	0.944791	0.9137	0.866199	0.698094	0.634981	0.469759	0.251811	0.111189
1499	O75718	0.994602	1.04568	0.895861	0.599841	0.572823	0.225234	0.252176	0.211655	0.142697	0.113786
1500	O95834	0.994602	1.11358	1.05453	0.965759	1.06378	0.605437	0.372216	0.220746	0.146611	0.138654
1501	P08758	0.994602	0.900297	0.837048	0.70939	0.475561	0.107433	0.137423	0.105751	0.0616741	0.0327436
1502	Q13162	0.994602	1.01382	0.967955	0.865034	0.910734	0.75405	0.830834	0.868325	0.976933	0.971057
1503	P09429	0.994602	0.761692	0.785933	0.900102	0.57217	0.543229	0.371733	0.328686	0.243945	0.121551
1504	O75167	0.994602	0.949075	0.99924	1.03469	0.926447	0.952835	1.05853	1.08391	1.01935	0.93546
1505	Q9NTJ3	0.994602	0.911985	0.864859	0.64435	0.473737	0.0748422	0.141798	0.118834	0.0852149	0.0398405
1506	Q9BQ52	0.994602	1.04704	0.929425	0.803476	0.919101	0.72583	0.79932	0.719073	0.747534	0.486933
1507	Q92947	0.994602	0.913781	0.85887	0.864185	0.788813	0.886335	0.843067	0.708008	0.511496	0.246445
1508	Q9BS26	0.994602	0.976333	0.918431	0.798201	0.781309	0.37753	0.25857	0.194093	0.126495	0.100295
1509	P62253	0.994602	1.01889	0.938455	0.911884	0.813711	0.593923	0.374865	0.215735	0.153497	0.0668817
1510	P35658	0.994602	0.916321	0.819702	0.79287	0.554113	0.32775	0.305853	0.315034	0.21475	0.148289
1511	O00159	0.994602	0.985621	0.926667	0.787484	0.564508	0.142602	0.171114	0.129047	0.0832568	0.0540783
1512	P98170	0.994602	1.03867	0.919261	0.602107	0.498764	0.278759	0.349304	0.288573	0.250932	0.142986
1513	Q9BXF6	0.994602	1.0519	1.08683	0.792607	0.727853	0.466466	0.430095	0.417784	0.30793	0.23455
1514	Q9H3K6	0.994602	1.00263	0.948967	0.849008	0.752987	0.444132	0.274465	0.187432	0.121807	0.0711642
1515	Q9Y6N5	0.994602	0.825817	0.801793	0.775838	0.63196	0.475364	0.612144	0.58135	0.529437	0.341207
1516	P35222	0.994602	1.02931	1.00337	1.05687	1.11901	1.03617	1.01349	0.537142	0.244079	0.125349
1517	P30046	0.994602	0.984782	0.966044	0.92514	0.882627	0.802903	0.921534	0.890669	0.847679	0.873521
1518	P46108	0.994602	1.02977	0.97314	0.826133	0.78202	0.411135	0.333949	0.179693	0.115071	0.0749481
1519	P83876	0.994602	1.03104	1.02977	1.07813	1.22436	1.05455	0.687263	0.283637	0.152067	0.102419
1520	P36543	0.994602	1.03742	0.995311	0.897279	0.883771	0.586121	0.383955	0.194072	0.118812	0.0604629
1521	P07738	0.994602	1.05227	1.06188	0.993445	1.04436	0.809725	0.861625	0.801803	0.793486	0.434499
1522	Q9NUM4	0.994602	0.843881	0.821517	0.917761	0.665713	0.684466	0.67923	0.87604	0.927055	1.16599
1523	Q9NWY4	0.994602	0.927794	0.733179	0.242078	0.236142	0.0533082	0.115009	0.0838542	0.0434285	0.0300602
1524	P17900	0.994602	0.998536	0.953277	0.889372	0.880712	0.768574	0.890028	0.911003	1.01755	1.14623
1525	Q03252	0.994602	1.18505	1.07447	0.922329	1.27268	1.18253	0.925238	0.628007	0.620282	0.646688
1526	P18859	0.994602	1.01553	0.976781	0.892815	0.929904	0.950301	1.41805	3.12687	6.31761	12.3953
1527	Q6UX04	0.994602	1.3524	1.30596	0.803577	0.819971	0.452896	0.459755	0.475014	0.295685	0.247374
1528	P31350	0.994602	1.07744	1.06905	0.887167	1.04595	0.79415	0.836397	0.75167	0.794733	0.679587
1529	Q9Y316	0.994602	1.09233	0.972852	0.902614	1.06103	0.67749	0.435029	0.21363	0.622874	0.0388212
1530	Q9C0E2	0.994602	1.09701	1.02648	0.900738	0.882451	0.446321	0.273975	0.177963	0.127644	0.0633695
1531	P28676	0.994602	1.25618	1.21842	0.751369	0.990701	0.374259	0.32664	0.212741	0.180496	0.110349
1532	P23921	0.994602	0.914905	0.880922	0.876617	0.744198	0.595437	0.363762	0.255179	0.183309	0.102793
1533	P0CG12	0.994602	1.54118	1.51345	1.0874	1.60974	0.556264	0.79971	0.306527	0.360402	0.520424
1534	P62070	0.994602	1.09178	1.01783	0.930311	1.15091	0.833411	0.935474	0.599013	0.375272	0.223102
1535	Q8WUI4	0.994602	1.46381	1.40424	1.05132	1.27542	0.7303	0.453417	0.295404	0.224021	0.141438
1536	P78346	0.994602	1.23558	1.13248	0.9539	1.18542	0.906244	0.796305	0.559609	0.485999	0.427201
1537	Q96T76	0.994602	1.06537	0.940539	0.603713	0.512151	0.176635	0.197879	0.151046	0.114727	0.0857684
1538	Q9H269	0.994602	0.828893	0.727465	0.600958	0.433367	0.10569	0.122905	0.0983729	0.0549443	0.0106693
1539	P17301	0.994602	0.900886	0.893566	0.830951	0.828085	0.587748	0.665825	0.693867	0.678304	0.806056
1540	P28482	0.994602	0.935529	0.899009	0.854154	0.790535	0.602352	0.549996	0.281023	0.118556	0.047229
1541	O75150	0.994602	0.88447	0.804346	0.387984	0.415509	0.210362	0.23335	0.185776	0.146019	0.0827828
1542	P78406	0.994602	0.835946	0.737739	0.623753	0.474307	0.199188	0.209153	0.152731	0.0998312	0.0626432
1543	P62241	0.994602	0.982686	1.1814	1.4626	1.19853	1.02766	0.59718	0.300107	0.126922	0.0857737
1544	Q5GLZ8	0.994602	0.95664	0.866407	0.799467	0.675258	0.292897	0.18299	0.134891	0.0831838	0.0485769
1545	P12955	0.994602	1.13714	1.10647	0.972943	1.13247	0.835964	0.829387	0.50926	0.417494	0.232987
1546	Q8TF74	0.994602	1.27255	1.19858	1.02391	1.28173	0.828955	0.890989	0.692711	0.639173	0.598325
1547	P52657	0.994602	1.36963	1.28946	0.845692	1.44052	0.71401	0.873794	0.592716	0.530866	0.499269
1548	Q8TAT6	0.994602	0.996574	0.956442	0.947221	0.880467	0.645599	0.3435	0.174222	0.10653	0.0581165
1549	Q9HB07	0.994602	0.885593	0.841947	0.708271	0.587619	0.321042	0.345378	0.31985	0.242252	0.136993
1550	Q14934	0.994602	1.02922	0.826431	0.282578	0.323316	0.109241	0.157121	0.128612	0.102336	0.0571652
1551	Q9H814	0.994602	1.11291	0.916356	0.76771	0.99892	0.472827	0.353086	0.312043	0.248179	0.239047
1552	Q14C86	0.994602	1.06056	0.947215	0.612375	0.609891	0.236734	0.238492	0.151419	0.118129	0.0734185
1553	O43809	0.994602	1.00601	0.914825	0.863424	0.809508	0.555168	0.464441	0.201253	0.0945717	0.0472208
1554	O94992	0.994602	1.16325	1.14408	0.971376	1.0326	0.685562	0.699402	0.513927	0.475636	0.346965
1555	Q16836	0.994602	0.828178	0.797746	0.912323	0.771435	0.890469	0.301646	0.161995	0.0753999	0.0308137
1556	O94925	0.994602	0.824998	0.718745	0.636149	0.458357	0.129605	0.138411	0.100331	0.0609882	0.0336224
1557	P12081	0.994602	0.893751	0.863286	0.903024	0.784543	0.691873	0.707259	0.318016	0.147112	0.0698512
1558	P50897	0.994602	0.956889	0.934946	0.937359	0.822116	0.736262	0.725093	0.670882	0.580815	0.326176
1559	Q12996	0.994602	1.04201	0.991427	1.021	1.0303	0.646292	0.311189	0.232799	0.168631	0.128886
1560	Q8IWV7	0.994602	1.0117	0.884068	0.495705	0.412719	0.145943	0.185327	0.177057	0.141482	0.0828999
1561	P26440	0.994602	1.08928	1.04459	0.910491	1.11881	0.864479	0.664081	0.506597	0.395486	0.179018
1562	Q15459	0.994602	1.04157	0.981722	0.833486	0.725084	0.457208	0.301117	0.241937	0.185223	0.497917
1563	P47914	0.994602	1.02618	1.28852	1.61271	1.27881	1.12899	0.849552	0.431949	0.192834	0.116369
1564	Q6P2Q9	0.994602	1.39134	1.35136	1.14052	1.24594	0.456561	0.411901	0.296089	0.248662	0.172766
1565	O43852	0.994602	0.820653	0.801233	0.838929	0.663387	0.718703	0.80578	1.066	1.15839	1.20741
1566	Q00796	0.994602	1.00748	0.975089	0.953268	0.948235	0.82151	0.931363	0.744022	0.496178	0.201706
1567	O00303	0.994602	1.09078	0.967608	0.919822	0.853826	0.267713	0.26653	0.185408	0.147615	0.0872974
1568	P98082	0.994602	0.870506	0.820163	0.614221	0.432203	0.14137	0.184495	0.14516	0.109516	0.0882086
1569	Q63ZY3	0.994602	1.28352	1.08	0.443786	0.453134	0.224062	0.251011	0.39462	0.230513	0.0670928
1570	Q14240	0.994602	1.00117	0.934116	0.821891	0.715366	0.419161	0.309447	0.174078	0.0865905	0.0362832
1571	Q13439	0.994602	1.11467	0.907315	0.517476	0.583259	0.247261	0.267643	0.213844	0.176933	0.143964
1572	Q96EI5	0.994602	0.9936	0.925333	0.786352	0.748464	0.61822	0.673359	0.801758	0.83743	0.895422
1573	Q14019	0.994602	0.906422	0.87596	0.926349	0.765093	0.616104	0.33962	0.209365	0.117704	0.0678061
1574	Q96HY6	0.994602	0.963889	1.12943	0.900368	0.934793	0.827837	0.611658	0.45866	0.316275	0.316759
1575	P62854	0.994602	0.905988	1.04656	1.41567	1.08235	1.01011	0.558383	0.316734	0.149749	0.128453
1576	P33240	0.994602	1.13589	1.13394	1.05598	1.37277	0.931315	0.74817	0.50127	0.431368	0.349266
1577	Q9Y314	0.994602	1.16557	0.843644	0.19838	0.25129	0.0181663	0.10821	0.0932569	0.0601391	0.0274953
1578	Q9BS40	0.994602	1.39697	1.32013	0.839302	1.2398	0.567301	0.490743	0.287278	0.270694	0.277368
1579	Q9NQ92	0.994602	1.653	1.39394	0.946996	1.48722	0.744726	0.913897	0.708205	0.783423	0.92285
1580	Q9Y263	0.994602	0.953114	0.83957	0.616073	0.461424	0.146892	0.187467	0.147272	0.107579	0.0692276
1581	Q00610	0.994602	0.93662	0.841198	0.776153	0.74599	0.349561	0.164553	0.115391	0.0647528	0.0243134
1582	O00151	0.994602	0.912153	0.864902	0.943095	0.857069	0.758284	0.698044	0.573117	0.600546	0.424389
1583	Q29983	0.994602	1.58798	1.39899	1.05796	1.60046	0.811026	1.17022	0.750032	0.826953	0.803881
1584	Q01432	0.994602	1.09514	0.97449	0.903279	0.895976	0.696301	0.494987	0.297765	0.257262	0.0727977
1585	Q68CZ2	0.994602	1.01227	0.857347	0.47512	0.39743	0.133674	0.190968	0.16752	0.12479	0.0893181
1586	Q9UFG5	0.994602	1.25087	1.11703	0.934792	1.47144	1.10225	1.25696	0.934294	0.998957	1.07311
1587	P14927	0.994602	1.16711	1.10937	0.796305	1.33791	0.648662	0.855496	0.941925	1.69316	2.99855
1588	Q6DKJ4	0.994602	0.952561	0.906425	0.768422	0.643934	0.221536	0.173612	0.141021	0.100818	0.0542904
1589	Q6GMV3	0.994602	0.972534	0.929757	0.934121	0.841455	0.761216	0.782883	0.603633	0.531286	0.328662
1590	Q6VEQ5	0.994602	0.992167	0.960606	0.828345	0.764323	0.443024	0.419514	0.31784	0.195637	0.194522
1591	P53621	0.994602	0.985976	0.944492	0.880548	0.719955	0.298727	0.168581	0.12395	0.0768484	0.0329832
1592	Q16186	0.994602	0.974867	0.875554	0.738096	0.657532	0.394707	0.228486	0.153439	0.0836536	0.0542697
1593	P02545	0.994602	0.970639	1.01595	1.23819	1.25664	2.19786	1.0236	0.676686	0.481102	0.341824
1594	Q16181	0.994602	0.931722	0.901623	0.949227	0.831474	0.723212	0.467906	0.190032	0.11238	0.0635821
1595	P29401	0.994602	0.901256	0.895643	0.937436	0.81653	0.808432	0.905413	1.03869	1.05128	0.912589
1596	P99999	0.994602	0.96668	0.911662	1.00031	0.895292	0.999231	1.14796	1.28365	1.27924	2.35862
1597	Q9UGV2	0.994602	1.04277	0.979412	0.844406	0.845226	0.409304	0.203038	0.147106	0.0918881	0.0432478
1598	Q86UU1	0.994602	1.08521	0.93683	0.635539	0.606069	0.24932	0.230287	0.167388	0.11386	0.0734423
1599	Q9BTT0	0.994602	0.880877	0.670891	0.308262	0.366513	0.153594	0.21456	0.1647	0.135065	0.0896533
1600	P05413	0.994602	0.857773	0.851012	0.918741	0.708046	0.646669	0.355784	0.230709	0.146407	0.0734095
1601	Q8WVM8	0.994602	1.17819	1.15166	0.952637	1.02915	0.327598	0.278354	0.187234	0.145274	0.0945873
1602	P53041	0.994602	0.881129	0.85197	0.887373	0.712569	0.464272	0.243556	0.154029	0.102351	0.0433737
1603	P51572	0.994602	0.809854	0.802659	0.899057	0.799149	1.09178	1.3191	1.76294	1.90896	1.81655
1604	Q9NUQ3	0.994602	0.896724	0.909819	0.922537	0.709265	0.41083	0.161021	0.12062	0.104978	0.0305157
1605	Q96B26	0.994602	1.05899	1.1838	1.26	1.29612	1.04052	0.882398	0.596663	0.349989	0.203382
1606	O95456	0.994602	0.973626	0.927428	1.00873	0.845309	0.775637	0.643193	0.357915	0.15257	0.0608864
1607	O95373	0.994602	0.926244	0.877425	0.808371	0.706442	0.382177	0.298455	0.16686	0.0863319	0.0395081
1608	P22234	0.994602	1.00161	0.971083	0.950085	0.952503	0.836741	0.94826	0.976701	1.06652	0.860752
1609	Q01082	0.994602	0.973126	0.939113	1.13785	1.16071	0.957746	0.367397	0.220087	0.145264	0.098114
1610	Q9UKK3	0.994602	0.965025	0.90836	0.771206	0.699243	0.340494	0.253823	0.197012	0.124574	0.0847114
1611	Q8N4Q1	0.994602	1.00094	0.997292	0.739684	0.921624	1.13127	1.87637	2.82714	3.60115	5.93589
1612	Q9HC36	0.994602	1.22442	1.10943	0.884803	0.936727	0.618288	0.510289	0.304592	0.267799	0.229712
1613	Q13148	0.994602	0.796047	0.519617	0.148356	0.224364	0.0356486	0.108321	0.0881588	0.0495433	0.0206271
1614	P60709	0.994602	1.06548	1.04319	1.02591	1.15539	0.872264	0.855285	0.778763	0.981711	0.680031
1615	Q04837	0.994602	0.870719	0.842869	0.9122	0.868476	0.941245	1.09663	1.31781	1.40444	1.38396
1616	O96019	0.994602	1.02735	0.98716	0.913607	0.887741	0.560638	0.317134	0.217661	0.153247	0.0867824
1617	Q9Y2S6	0.994602	1.06033	1.09471	0.984636	1.0614	0.880389	1.06408	1.21681	1.25931	1.23044
1618	O95352	0.994602	0.962184	0.916644	0.823483	0.783879	0.309071	0.192959	0.165217	0.104826	0.0581297
1619	Q9Y6E2	0.994602	1.02451	0.978545	0.884798	0.796907	0.209139	0.180951	0.11257	0.0769781	0.0352882
1620	Q14558	0.994602	1.16696	1.11783	0.950979	1.17426	0.762923	0.838808	0.637041	0.504707	0.214926
1621	P09012	0.994602	1.02543	0.98185	0.982193	1.07791	1.18754	1.31736	0.864589	0.566092	0.447995
1622	P15121	0.994602	0.923641	0.903398	0.939345	0.843482	0.737762	0.466591	0.179553	0.0882711	0.0368799
1623	P46937	0.994602	0.891472	0.875137	0.890023	0.757268	0.762893	0.747841	0.735268	0.687156	0.786418
1624	Q96QK1	0.994602	0.941305	0.909897	0.908974	0.802637	0.504005	0.202037	0.130576	0.074323	0.025627
1625	Q13907	0.994602	0.968859	0.897264	0.856532	0.75982	0.594462	0.532451	0.380227	0.326381	0.257078
1626	Q96CV9	0.994602	0.894946	0.782551	0.62441	0.482053	0.228664	0.241341	0.211078	0.185255	0.197069
1627	Q9UHD9	0.994602	0.952045	0.908497	0.911199	0.836264	0.692131	0.630506	0.616628	0.582154	0.714736
1628	P28331	0.994602	1.03563	1.07753	0.93283	1.16362	1.40451	0.829023	0.545246	0.347341	0.246657
1629	Q9BW27	0.994602	1.00018	1.06152	1.02079	0.925312	0.713764	0.55621	0.326847	0.276922	0.121471
1630	P38646	0.994602	0.817379	0.761367	0.779104	0.702704	0.644273	0.494193	0.230905	0.121071	0.0677563
1631	P52948	0.994602	0.97009	0.837942	0.660873	0.738199	0.390086	0.229053	0.181032	0.114664	0.0987745
1632	P63098	0.994602	0.817697	0.770372	0.805303	0.664352	0.672023	0.59553	0.541855	0.466783	0.443526
1633	Q01105	0.994602	0.8801	0.863029	0.88491	0.742152	0.739663	0.754297	0.691838	0.403876	0.292785
1634	P08238	0.994602	0.86063	0.836404	0.861063	0.671603	0.296261	0.159848	0.118853	0.0698863	0.0410089
1635	Q9UEW8	0.994602	0.966803	0.850652	0.527132	0.337536	0.0551404	0.124686	0.107087	0.0600604	0.0292067
1636	P84103	0.994602	1.04237	1.1363	1.02642	1.30496	0.980466	0.90708	0.724371	0.665551	0.468809
1637	P84095	0.994602	1.17875	1.10211	0.880815	0.931026	0.488915	0.487417	0.309999	0.23135	0.21159
1638	Q9Y4Y9	0.994602	1.08916	1.12755	1.20591	1.2698	1.10238	1.20619	1.16575	1.27856	1.19261
1639	P56545	0.994602	1.03881	1.00639	0.952263	0.963577	0.756616	0.71393	0.547991	0.378778	0.192317
1640	Q12904	0.994602	0.99979	0.914809	0.565487	0.43423	0.103148	0.141715	0.117569	0.0897225	0.0557304
1641	P62191	0.994602	0.922493	0.853878	0.80378	0.714101	0.662695	0.675213	0.24345	0.117044	0.0498801
1642	O60684	0.994602	1.29805	1.07812	0.496198	0.539318	0.159169	0.199226	0.189903	0.168932	0.181784
1643	P29084	0.994602	1.02071	0.969463	0.695142	0.480096	0.173269	0.218559	0.218119	0.142946	0.130795
1644	Q9P1Z2	0.994602	1.06209	0.996145	0.780318	0.780481	0.244203	0.307381	0.253286	0.141998	0.159048
1645	Q9H910	0.994602	0.962474	0.889618	0.877556	0.785882	0.724379	0.769327	0.815202	0.805678	0.817066
1646	Q14671	0.994602	1.06825	0.942965	0.779903	0.678667	0.26769	0.294777	0.194697	0.127757	0.0962181
1647	P33176	0.994602	0.8943	0.852464	0.885229	0.730941	0.495977	0.185944	0.139521	0.0841028	0.0486086
1648	P08133	0.994602	0.882095	0.841872	0.900621	0.749285	0.39974	0.305719	0.260731	0.225088	0.197195
1649	Q9C005	0.994602	1.08513	1.03246	0.970399	0.937633	0.767967	0.919332	0.894385	0.958812	1.13205
1650	P49736	0.994602	0.979606	0.928157	0.863591	0.802634	0.468744	0.230866	0.181853	0.120411	0.0716822
1651	P22059	0.994602	1.04557	1.03453	1.00783	0.952273	0.594547	0.293227	0.215233	0.145409	0.117457
1652	P16401	0.994602	0.973615	1.13749	1.23788	0.908495	0.619867	0.393016	0.2356	0.125478	0.105309
1653	Q9BTE6	0.994602	1.37165	1.22953	0.705551	0.772699	0.240812	0.264159	0.244264	0.202331	0.228785
1654	Q7Z434	0.994602	0.982305	0.970234	0.962256	0.918848	0.761217	0.783814	0.639576	0.39664	0.33955
1655	Q9Y5X2	0.994602	1.0729	1.01772	0.931218	0.980159	0.774462	0.626894	0.298725	0.167072	0.123335
1656	P36639	0.994602	0.878899	0.849104	0.764543	0.584303	0.294593	0.175579	0.126143	0.0680309	0.023676
1657	Q9NT62	0.994602	1.10284	1.04218	0.968224	1.03809	0.742718	0.619466	0.348603	0.200726	0.0961362
1658	Q9UMR5	0.994602	0.993299	0.968549	0.917365	1.02063	0.705167	0.770596	0.720865	0.674193	0.565323
1659	Q01995	0.994602	0.958916	0.92375	0.873712	0.680668	0.233759	0.17485	0.123858	0.0702963	0.0296171
1660	O75369	0.994602	0.991367	0.958857	0.921601	0.816633	0.429762	0.243677	0.172083	0.121213	0.0730845
1661	Q16658	0.994602	0.969955	0.950743	0.930351	0.871824	0.599156	0.359909	0.199457	0.109064	0.0428287
1662	Q07065	0.994602	0.986031	0.940817	0.835253	0.868337	0.483411	0.550203	0.46926	0.380251	0.534433
1663	Q9NXV6	0.994602	1.02365	0.884265	0.824748	0.676322	0.338788	0.266992	0.22199	0.175628	0.104049
1664	Q01628	0.994602	0.88242	0.898371	0.892298	0.794567	0.713734	0.742969	0.664038	0.62565	0.610288
1665	Q9Y3C6	0.994602	1.19472	1.07506	0.510539	0.539567	0.189282	0.173874	0.0998735	0.055938	0.00389841
1666	Q6NVY1	0.994602	0.917447	0.87487	0.853704	0.68881	0.297616	0.176506	0.148162	0.0989931	0.0500621
1667	Q00169	0.994602	0.847964	0.818808	0.884166	0.702738	0.665864	0.51561	0.198954	0.101375	0.0371663
1668	Q15434	0.994602	1.0059	0.928835	0.686064	0.599476	0.23038	0.229428	0.12583	0.0832503	0.0432933
1669	P05455	0.994602	0.840569	0.800499	0.78119	0.569617	0.392568	0.184025	0.116277	0.059614	0.0219925
1670	Q99816	0.994602	0.962754	0.892095	0.779747	0.578165	0.237932	0.193893	0.145528	0.104089	0.0894773
1671	Q14192	0.994602	0.921616	0.89147	0.760561	0.627866	0.40978	0.359655	0.288094	0.214397	0.127523
1672	P52630	0.994602	0.940171	0.742763	0.283693	0.276563	0.0273692	0.10806	0.0900003	0.0521672	0.0173199
1673	Q86TI2	0.994602	0.984261	0.951586	0.881434	0.801269	0.355893	0.210918	0.151095	0.100281	0.0669701
1674	P62310	0.994602	1.15149	1.17616	0.975437	1.34468	0.87282	0.99029	1.05046	1.09106	1.222
1675	P10398	0.994602	1.38349	1.16635	0.645901	0.644885	0.179516	0.211503	0.16855	0.124256	0.0626512
1676	Q14764	0.994602	0.920928	0.875305	0.834318	0.687301	0.348367	0.242328	0.189416	0.104145	0.0495913
1677	P30040	0.994602	0.869732	0.824851	0.792376	0.709442	0.538777	0.422307	0.362232	0.297729	0.232645
1678	Q16877	0.994602	0.971275	0.852641	0.882484	0.78596	0.584806	0.408776	0.355369	0.260096	0.190028
1679	Q15126	0.994602	1.14028	0.933764	0.344946	0.335564	0.103538	0.173236	0.156886	0.119939	0.0726621
1680	Q9NTJ4	0.994602	1.0161	1.05913	0.836077	0.914189	0.784866	0.79345	0.477959	0.175902	0.101318
1681	P85037	0.994602	1.31604	1.09217	0.659938	0.706697	0.301295	0.264052	0.18588	0.136366	0.0776492
1682	Q9BW91	0.994602	0.841877	0.834764	0.818259	0.587204	0.255329	0.256388	0.182814	0.151612	0.110046
1683	Q8WVV9	0.994602	0.790106	0.707774	0.386836	0.24896	0.0357344	0.106642	0.0886841	0.0492359	0.011509
1684	P20810	0.994602	0.770815	0.756992	0.885965	0.620499	0.778225	0.79343	1.17749	1.20721	1.31962
1685	Q8WXX5	0.994602	1.00031	0.959719	0.875475	0.786821	0.423299	0.269793	0.187024	0.137282	0.107983
1686	O95372	0.994602	1.01068	0.974484	0.911742	0.928219	0.686801	0.520752	0.23879	0.162542	0.0718358
1687	Q9BV20	0.994602	0.978111	0.947754	0.859852	0.851587	0.480134	0.273922	0.179866	0.125332	0.0582061
1688	O60443	0.994602	1.02341	0.978841	0.883929	0.907708	0.599379	0.414944	0.202324	0.150139	0.0962693
1689	Q13546	0.994602	1.20903	0.985708	0.501049	0.550395	0.265098	0.301094	0.206826	0.205101	0.163016
1690	Q99832	0.994602	0.94753	0.929016	0.919779	0.849732	0.774529	0.69675	0.489029	0.468501	0.240857
1691	Q92945	0.994602	1.02904	0.981989	0.904512	0.908609	0.708824	0.698718	0.580666	0.528034	0.360823
1692	P33316	0.994602	1.22122	1.18486	0.890408	1.05054	0.510142	0.314079	0.17713	0.124334	0.0814756
1693	P30049	0.994602	1.00023	1.00357	0.837826	0.987214	0.848985	1.1697	1.64008	2.63388	5.15052
1694	Q9UDT6	0.994602	1.02472	1.08321	1.07003	0.85941	0.428733	0.378558	0.271651	0.205609	0.156521
1695	Q9UHD1	0.994602	0.760071	0.705018	0.821186	0.520065	0.368513	0.15999	0.124148	0.0729799	0.0267028
1696	Q9NTX5	0.994602	1.01782	0.972839	0.912441	0.989999	0.835614	0.952511	0.88768	0.885053	0.77471
1697	Q69YN2	0.994602	1.00083	0.919995	0.766134	0.664342	0.272749	0.211282	0.200957	0.138117	0.0667261
1698	Q86WQ0	0.994602	1.42005	1.35405	0.964244	1.29221	0.678489	0.490105	0.290218	0.215043	0.226308
1699	Q16851	0.994602	0.994844	0.968101	0.917389	0.914985	0.755708	0.731061	0.213171	0.121891	0.0644481
1700	Q13042	0.994602	0.828372	0.73411	0.732955	0.487733	0.258962	0.189991	0.126981	0.0849565	0.0350533
1701	P40616	0.994602	0.942431	0.865252	0.810538	0.624394	0.364211	0.214259	0.15744	0.104578	0.0507075
1702	P17987	0.994602	0.907263	0.876783	0.921515	0.817982	0.743153	0.627058	0.35841	0.218904	0.0880471
1703	P30405	0.994602	0.836947	0.798178	0.828895	0.693152	0.561991	0.253098	0.182559	0.119612	0.0779826
1704	Q9NXH9	0.994602	1.09004	1.01859	0.922551	1.02955	0.76554	0.858366	0.798953	0.744164	0.270088
1705	O00425	0.994602	0.947113	0.926616	0.408912	0.366513	0.0844907	0.142435	0.117292	0.0692265	0.0367434
1706	P28161	0.994602	0.896762	0.843201	0.801114	0.63004	0.351122	0.218649	0.143332	0.0654646	0.0145073
1707	Q06265	0.994602	0.997955	1.02933	1.16848	1.21804	1.01412	1.0441	0.920268	0.719051	0.362039
1708	P15144	0.994602	0.998007	0.970113	0.908447	0.914625	0.762884	0.826363	0.780053	0.76688	0.7639
1709	P46063	0.994602	0.883463	0.84324	0.889343	0.676112	0.467171	0.214359	0.14866	0.0840458	0.0421433
1710	Q9Y608	0.994602	0.902889	0.926725	0.871264	0.806421	0.640219	0.838289	0.864602	0.824422	1.01923
1711	P00813	0.994602	0.948905	0.955381	1.04112	0.702917	0.605689	0.683237	0.657988	0.655327	0.782245
1712	Q53GG5	0.994602	1.10646	1.08199	0.906689	1.02601	0.686554	0.689606	0.481692	0.551948	0.334229
1713	P50402	0.994602	1.34889	1.33212	0.904257	1.41297	0.585687	0.498693	0.278295	0.30069	0.33716
1714	P50990	0.994602	0.97468	0.934859	0.932272	0.881931	0.749105	0.671795	0.41922	0.336454	0.142407
1715	P50395	0.994602	0.789439	0.796634	0.870296	0.684924	0.671317	0.433738	0.18468	0.0846761	0.0365913
1716	P61769	0.994602	0.912761	0.903898	0.91476	0.767081	0.575045	0.558989	0.406174	0.387124	0.267958
1717	P52292	0.994602	1.06489	0.711845	0.296808	0.323644	0.121334	0.184044	0.14725	0.0927056	0.0434529
1718	O00505	0.994602	0.984354	0.906065	0.773849	0.684239	0.359245	0.215819	0.133275	0.0761196	0.0504321
1719	P48739	0.994602	0.850265	0.815307	0.877944	0.647177	0.520162	0.243448	0.140308	0.0829713	0.0425197
1720	P05161	0.994602	0.947028	0.878707	0.721591	0.552805	0.16871	0.160337	0.118472	0.0734664	0.0351732
1721	P22061	0.994602	0.933132	0.902722	0.914513	0.813813	0.682219	0.347058	0.158677	0.0881685	0.0395193
1722	P27105	0.994602	0.891499	0.858356	0.804457	0.784483	0.581786	0.786587	0.741603	0.738376	1.01673
1723	Q9NQX3	0.994602	1.26589	1.19328	0.891811	1.15289	0.704569	0.772282	0.631519	0.514513	0.212672
1724	P12277	0.994602	1.01196	0.968357	0.857066	0.770697	0.364033	0.208571	0.151376	0.102546	0.0624044
1725	Q5T447	0.994602	1.17091	1.02316	0.709642	0.754158	0.318158	0.231187	0.167907	0.0918021	0.0377401
1726	Q96I51	0.994602	1.4208	1.36333	0.939804	1.38929	0.849456	1.04741	0.7108	0.728431	0.563679
1727	Q86X83	0.994602	1.39886	1.30473	0.792482	1.07687	0.201605	0.201979	0.0934475	0.0635355	0.0231343
1728	P50914	0.994602	1.05628	1.36984	1.52814	1.35468	1.02544	0.646896	0.3384	0.141405	0.113813
1729	P55212	0.994602	1.00965	0.928087	0.894264	0.872537	0.708988	0.78525	0.759438	0.80812	0.669215
1730	P19367	0.994602	1.02165	1.00464	0.926561	1.00811	0.743441	0.7113	0.349979	0.171304	0.0928411
1731	Q5T6V5	0.994602	1.28672	1.30107	0.915057	1.25023	0.459825	0.431577	0.231699	0.191287	0.129912
1732	Q6P4F2	0.994602	0.966665	0.966806	0.905077	0.966425	0.793827	0.861796	0.814828	0.870052	0.56317
1733	P51668	0.994602	0.899726	0.934848	0.795916	0.664203	0.268757	0.24996	0.191382	0.128458	0.0711487
1734	P63104	0.994602	0.736478	0.757452	0.883432	0.643619	0.763427	0.645008	0.45781	0.183059	0.103245
1735	P52306	0.994602	0.947532	0.895245	0.827261	0.63313	0.181016	0.176291	0.136657	0.0980625	0.0783034
1736	P02452	0.994602	1.08214	0.937449	0.638031	0.767627	0.514322	0.745469	0.65378	0.649555	0.666997
1737	Q9H2G2	0.994602	0.948777	0.907253	0.887783	0.723818	0.181284	0.198344	0.153796	0.11779	0.0892746
1738	O76094	0.994602	0.864793	0.860493	0.803586	0.407484	0.11312	0.14175	0.1244	0.0720977	0.0457871
1739	Q14232	0.994602	0.887113	0.858331	0.951253	0.728831	0.749424	0.694546	0.3248	0.129895	0.0665893
1740	Q96CM8	0.994602	0.796601	0.712923	0.592024	0.477049	0.150899	0.152479	0.116166	0.0807329	0.0271222
1741	Q9P016	0.994602	0.845567	0.811334	0.871968	0.623708	0.285186	0.155881	0.114804	0.0655235	0.040691
1742	Q96S44	0.994602	0.876418	0.80486	0.873	0.747986	0.626654	0.580946	0.465001	0.279843	0.108859
1743	P62937	0.994602	0.863455	0.827617	0.818917	0.593632	0.265182	0.159449	0.115957	0.0684275	0.0259142
1744	Q9Y2B0	0.994602	0.953807	0.895724	0.819568	0.813714	0.641807	0.483903	0.32035	0.264996	0.440771
1745	P39687	0.994602	0.936636	0.894769	0.894048	0.774548	0.740737	0.669957	0.548001	0.458915	0.382962
1746	Q9Y6R0	0.994602	1.37395	1.21295	1.09622	1.23277	0.620772	0.485418	0.348856	0.301385	0.203187
1747	P28066	0.994602	0.98878	0.923698	0.867999	0.853402	0.814356	0.938684	1.0502	1.15988	1.08873
1748	O94967	0.994602	1.09672	1.03495	0.899251	0.914642	0.591581	0.508357	0.175838	0.132684	0.0705049
1749	Q13136	0.994602	1.17973	1.03478	0.610526	0.606422	0.197743	0.268618	0.117748	0.0750708	0.0287286
1750	Q7L775	0.994602	1.12712	1.10604	0.866913	1.05362	0.418789	0.254792	0.16599	0.121209	0.106623
1751	P20839	0.994602	0.968394	0.94271	0.964641	0.839933	0.806057	0.620047	0.252606	0.185903	0.09045
1752	O15397	0.994602	1.0026	0.881507	0.431978	0.427553	0.209164	0.200118	0.133144	0.11979	0.0427083
1753	P23258	0.994602	0.95745	0.894425	0.724962	0.670228	0.314126	0.306477	0.252229	0.191201	0.11255
1754	Q14257	0.994602	0.889947	0.798072	0.721277	0.601544	0.321744	0.286408	0.256084	0.239583	0.490291
1755	Q8TD19	0.994602	0.912479	0.871397	0.875106	0.648209	0.406662	0.237406	0.166684	0.109558	0.0554623
1756	O95786	0.994602	0.911615	0.735318	0.317782	0.304909	0.0615724	0.14205	0.120484	0.0790665	0.0346741
1757	Q8IYB5	0.994602	0.782906	0.737094	0.760902	0.582425	0.419024	0.215378	0.162682	0.109156	0.0725793
1758	P00387	0.994602	0.909506	0.870604	0.784501	0.777635	0.537239	0.636497	0.407447	0.182258	0.101235
1759	P21912	0.994602	1.12471	0.977953	0.915604	0.952594	0.645233	0.804466	0.891345	0.8525	0.83083
1760	Q5JVF3	0.994602	0.928538	0.851958	0.589763	0.405681	0.154199	0.160947	0.136821	0.08257	0.0482535
1761	O60568	0.994602	0.962402	0.851004	0.668129	0.663363	0.438814	0.33181	0.262535	0.187213	0.154627
1762	Q7Z4Q2	0.994602	1.02343	0.981767	0.662269	0.552391	0.129167	0.153297	0.11254	0.0706431	0.0305793
1763	P26447	0.994602	1.01709	0.97814	0.853428	0.821348	0.540498	0.434038	0.302178	0.236041	0.241952
1764	Q9H4A4	0.994602	0.952528	0.9185	0.85693	0.690916	0.208432	0.168485	0.121825	0.0765193	0.0349569
1765	Q16543	0.994602	0.794027	0.789336	0.89019	0.658358	0.623803	0.31155	0.189571	0.111544	0.0577658
1766	P17980	0.994602	0.892114	0.83939	0.781756	0.675337	0.670453	0.680011	0.243933	0.118198	0.0579678
1767	P42226	0.994602	1.14598	1.02032	0.588081	0.513297	0.110719	0.137978	0.101845	0.0582648	-5.59e-05
1768	Q04637	0.994602	0.982702	0.865715	0.474118	0.34571	0.0676794	0.13094	0.115625	0.0806179	0.0391932
1769	O60573	0.994602	1.13268	1.04561	0.79664	0.669853	0.311632	0.218403	0.148927	0.0921665	0.0479526
1770	O95544	0.994602	0.903035	0.966515	1.08246	0.818336	0.764336	0.761951	0.890171	0.862363	0.676138
1771	Q6PJT7	0.994602	1.18773	0.996746	1.0429	0.868719	0.562859	0.542026	0.479613	0.41257	0.428194
1772	O94804	0.994602	0.847342	0.747228	0.231749	0.250296	0.0516892	0.13051	0.110677	0.0722535	0.0311738
1773	P22626	0.994602	0.98497	0.881635	0.702434	0.61341	0.208123	0.205545	0.152009	0.110585	0.0654237
1774	Q9UHB6	0.994602	0.883797	0.888555	1.1664	1.05854	1.0232	0.860783	0.923556	0.859891	0.687456
1775	P12814	0.994602	0.904483	0.842664	1.02028	0.961035	0.927988	0.945694	0.583514	0.185859	0.0768124
1776	Q9UBV8	0.994602	0.881543	0.83753	0.722305	0.567963	0.432734	0.341912	0.253389	0.221104	0.132156
1777	O14828	0.994602	1.16061	0.921515	0.886786	0.999758	0.541695	0.601946	0.484981	0.499121	0.559086
1778	P40306	0.994602	0.882997	0.832502	0.856423	0.712593	0.690853	0.774395	0.893992	0.945011	0.727176
1779	P09211	0.994602	0.837111	0.818176	0.859501	0.614272	0.453958	0.158125	0.108721	0.0448417	0.00972103
1780	P49792	0.994602	0.872398	0.822224	0.556977	0.523421	0.327018	0.22938	0.165313	0.126044	0.085426
1781	Q86V81	0.994602	1.20894	1.11118	1.06007	1.11305	0.820949	0.731826	0.458259	0.389537	0.307214
1782	P06576	0.994602	0.988819	0.956881	0.881551	0.986534	0.927266	1.16982	1.63709	2.69712	3.26332
1783	O75410	0.994602	1.21819	1.255	1.04436	1.26755	0.705476	0.620107	0.386576	0.301007	0.325987
1784	Q13561	0.994602	1.01522	0.973178	0.875575	0.726781	0.262923	0.251967	0.232105	0.230205	0.350944
1785	O14558	0.994602	1.32868	1.23035	0.760333	0.840839	0.350608	0.303083	0.18961	0.146118	0.0862789
1786	O75569	0.994602	1.05557	0.965566	0.519776	0.411315	0.189999	0.23285	0.260638	0.1944	0.191415
1787	Q15717	0.994602	1.05109	0.996954	0.714827	0.541487	0.213099	0.214029	0.1879	0.128313	0.0972516
1788	O95340	0.994602	1.00478	0.95979	0.898421	0.86667	0.64681	0.476738	0.210673	0.149349	0.0842484
1789	O43169	0.994602	1.25954	1.28228	0.914201	1.31501	0.688478	1.05243	0.77768	0.721685	0.846076
1790	Q9BUT1	0.994602	1.0366	0.983175	0.860824	0.901825	0.326372	0.233311	0.15451	0.118023	0.0522082
1791	P14324	0.994602	0.994213	0.927541	0.843195	0.690517	0.180907	0.161937	0.113677	0.0713885	0.043295
1792	Q9BUF5	0.994602	1.00275	0.967803	0.918713	0.937098	0.706328	0.671051	0.460987	0.229394	0.0832462
1793	Q9UHY7	0.994602	1.078	1.01101	0.763629	0.642797	0.199981	0.185844	0.123209	0.0679021	0.0414274
1794	Q16531	0.994602	0.976532	0.944336	0.95841	0.920855	0.873205	1.03882	1.04045	0.887151	0.387303
1795	P42704	0.994602	0.987441	0.81147	0.282406	0.300979	0.0443143	0.125314	0.0940425	0.0616483	0.0219183
1796	Q9Y3Q8	0.994602	0.893853	0.851362	0.816747	0.690811	0.461658	0.359089	0.382667	0.318114	0.306669
1797	Q96MW1	0.994602	1.02577	1.03571	0.969613	0.880872	0.833431	0.626969	0.541079	0.418293	0.337066
1798	Q96PK6	0.994602	1.29577	0.869072	0.288038	0.370343	0.125868	0.214704	0.179543	0.148659	0.09374
1799	P26885	0.994602	0.97232	0.956564	0.885361	0.861035	0.632667	0.46902	0.318118	0.239018	0.177089
1800	P12956	0.994602	0.808917	0.722729	0.357112	0.265304	0.0309669	0.100883	0.0776706	0.0383384	0.00206609
1801	Q99829	0.994602	0.929124	0.879067	0.820772	0.72375	0.375192	0.224165	0.152813	0.0941898	0.0601098
1802	P52895	0.994602	0.791005	0.691741	0.238702	0.231787	0.041659	0.116906	0.10608	0.0556365	0.0128162
1803	Q9UBQ7	0.994602	1.0325	1.00305	0.924821	1.02084	0.749075	0.548271	0.208526	0.104023	0.0433834
1804	O15371	0.994602	0.986179	0.906178	0.671401	0.564825	0.2729	0.290183	0.276111	0.288597	0.191116
1805	Q8TBC4	0.994602	1.00281	0.966122	0.898665	0.845625	0.361183	0.212043	0.157284	0.0987505	0.0736879
1806	Q04206	0.994602	1.24895	1.17814	0.830086	0.906216	0.309021	0.317212	0.243428	0.188977	0.15254
1807	Q99536	0.994602	0.993749	0.969624	0.910184	0.855025	0.683066	0.653921	0.446098	0.264172	0.148163
1808	P53992	0.994602	1.13501	1.00538	0.786529	0.70689	0.136059	0.18794	0.142994	0.0948894	0.076602
1809	Q9NQC3	0.994602	1.03611	1.03831	0.893188	1.10023	0.91459	1.66454	1.48215	1.39629	0.957719
1810	Q15631	0.994602	0.987868	0.928469	0.906918	0.859104	0.742989	0.794038	0.812318	0.76707	0.682235
1811	Q96IZ0	0.994602	1.16387	1.11127	0.94446	1.11431	0.924335	0.902292	0.843386	0.865346	0.9921
1812	Q02790	0.994602	0.915935	0.874935	0.813557	0.577415	0.137696	0.146597	0.109584	0.0668429	0.0451224
1813	Q9H6U6	0.994602	1.13766	1.07853	0.880785	0.982054	0.611159	0.434305	0.261245	0.184093	0.144337
1814	P41567	0.994602	1.00022	0.956735	1.01125	0.9899	0.8426	0.686806	0.683748	0.521318	0.45071
1815	O14579	0.994602	0.861477	0.828252	0.833727	0.616011	0.32832	0.194783	0.158882	0.10515	0.0470524
1816	P12110	0.994602	0.936406	0.865511	0.761304	0.741375	0.522818	0.428862	0.331272	0.239806	0.192834
1817	Q15650	0.994602	1.24869	0.982618	0.705609	0.707981	0.18179	0.25812	0.136608	0.126659	0.0389553
1818	O43815	0.994602	1.02585	0.933215	0.944723	0.844734	0.553656	0.404526	0.290107	0.241455	0.217346
1819	P07858	0.994602	0.97584	0.965343	0.93577	0.877384	0.754086	0.806679	0.712143	0.538482	0.303657
1820	P15104	0.994602	1.11422	1.08085	0.920142	1.03937	0.830693	0.746494	0.503533	0.283554	0.197328
1821	Q86WR0	0.994602	0.835502	0.799302	0.81787	0.547914	0.194132	0.160968	0.126675	0.0822916	0.0636375
1822	P04899	0.994602	0.953777	0.854373	0.752614	0.716562	0.470389	0.407351	0.309921	0.26096	0.252908
1823	P62847	0.994602	0.832132	0.998501	1.42263	0.984554	0.981666	0.463575	0.239518	0.0787742	0.0310612
1824	Q96KP4	0.994602	0.943553	0.968612	0.914498	0.829913	0.756433	0.638504	0.40462	0.233537	0.118618
1825	Q14974	0.994602	0.90449	0.856203	0.763516	0.561804	0.183842	0.151827	0.115918	0.0665292	0.0248058
1826	Q9Y3I0	0.994602	0.918058	0.897752	0.855241	0.725754	0.505013	0.496064	0.315137	0.166081	0.0862504
1827	Q5T7V8	0.994602	1.05176	0.936863	0.767564	0.749513	0.254853	0.277403	0.224779	0.14509	0.105651
1828	Q08J23	0.994602	1.19063	1.00056	0.538351	0.644088	0.212637	0.237575	0.1509	0.119684	0.0681813
1829	P78371	0.994602	0.980576	0.955398	0.944489	0.900802	0.769368	0.650058	0.315646	0.196999	0.0990976
1830	Q8NBJ7	0.994602	0.820464	0.771649	0.77362	0.659723	0.445926	0.251269	0.198653	0.128187	0.109531
1831	P60842	0.994602	0.990552	0.910652	0.719715	0.583708	0.179032	0.15183	0.1047	0.0564342	0.0164721
1832	Q8NBF2	0.994602	0.961668	0.941056	0.897227	0.814912	0.458628	0.231077	0.16995	0.121638	0.0970208
1833	O60256	0.994602	1.04091	1.04121	0.957468	1.03259	0.804962	0.861288	0.665196	0.487349	0.218595
1834	Q9BUH6	0.994602	1.03504	1.01296	1.11844	1.0276	0.988088	0.965244	0.902972	0.859331	0.598755
1835	Q9P2Y5	0.994602	1.35925	1.17221	1.14824	1.01204	0.526306	0.305184	0.219651	0.137471	0.147315
1836	Q8IXH7	0.994602	1.2493	0.840858	0.257611	0.306594	0.0802238	0.157195	0.138205	0.117401	0.0475555
1837	P31150	0.994602	0.862478	0.826723	0.903019	0.713394	0.613818	0.316998	0.162831	0.0923133	0.0475151
1838	P43243	0.994602	1.07787	0.699934	0.307038	0.368001	0.137565	0.200458	0.198066	0.17652	0.141998
1839	P62899	0.994602	1.00457	1.26084	1.55824	1.19036	0.982734	0.550948	0.304282	0.113004	0.0671503
1840	Q96SU4	0.994602	1.3287	1.2254	0.727533	0.548362	0.0901062	0.125907	0.0840342	0.0398784	0.021066
1841	P61024	0.994602	0.911078	0.762683	0.552845	0.552116	0.28737	0.288629	0.254228	0.224682	0.199536
1842	P00568	0.994602	1.22853	1.14816	0.846548	0.950483	0.328181	0.210424	0.143558	0.110234	0.0619942
1843	O95260	0.994602	1.0066	0.95848	0.903104	0.810616	0.423409	0.23285	0.177922	0.121777	0.0886169
1844	Q9H089	0.994602	0.808633	0.872825	0.552164	0.475041	0.227894	0.191024	0.142398	0.0980863	0.0627528
1845	Q9GZZ9	0.994602	1.03079	0.993572	0.948631	0.996199	0.783744	0.852234	0.359941	0.202082	0.129255
1846	Q99519	0.994602	1.06823	1.03877	0.882625	1.03832	0.676263	0.662328	0.458624	0.308844	0.186986
1847	Q9NZN8	0.994602	1.16066	1.05191	0.749699	0.70011	0.206933	0.25545	0.183306	0.117477	0.154205
1848	P08962	0.994602	0.904921	0.870816	0.838477	0.79063	0.707175	0.877713	0.961354	1.18955	1.68885
1849	Q9UPY8	0.994602	0.92421	0.880919	0.825144	0.67518	0.24563	0.195592	0.143414	0.0969728	0.0484895
1850	P25205	0.994602	1.10664	1.02975	0.797509	0.93513	0.457028	0.243255	0.161202	0.100573	0.0771191
1851	Q9UI12	0.994602	1.00889	0.990882	0.930004	0.931271	0.667702	0.335078	0.17609	0.107496	0.0576073
1852	P43490	0.994602	0.931162	0.919239	0.944084	0.874396	0.824894	0.790928	0.436657	0.16876	0.103454
1853	P48643	0.994602	0.87412	0.854557	0.912579	0.754517	0.72998	0.630833	0.45359	0.409007	0.196205
1854	Q9Y3U8	0.994602	1.04336	1.24819	1.34305	1.22073	0.867855	0.600825	0.331642	0.152121	0.103796
1855	Q9HAV4	0.994602	1.03065	0.98093	0.750813	0.534612	0.143611	0.188301	0.142005	0.10341	0.094336
1856	O75190	0.994602	1.33352	0.965993	0.549178	0.751726	0.248043	0.328088	0.135778	0.102361	0.0799726
1857	P53367	0.994602	1.20284	1.18062	0.862729	0.848618	0.389366	0.322944	0.225789	0.244674	0.140308
1858	Q8WUA7	0.994602	1.04726	0.945129	0.816159	0.997638	0.616434	0.647628	0.417165	0.264609	0.130209
1859	O95757	0.994602	0.998752	0.950647	0.815307	0.686948	0.239504	0.198026	0.160699	0.117896	0.0732484
1860	Q9UJU6	0.994602	0.958754	0.924615	0.751499	0.604244	0.246319	0.232589	0.188734	0.155871	0.116949
1861	Q16719	0.994602	1.15806	1.01761	0.983513	0.984894	0.762426	0.838612	0.648968	1.16059	0.673874
1862	P29590	0.994602	0.96948	0.846267	0.806205	0.797027	0.461037	0.356245	0.320551	0.261452	0.222427
1863	Q9NXV2	0.994602	1.21209	0.999503	0.614967	0.82978	0.304409	0.537895	0.580585	0.524626	0.456289
1864	P01023	0.994602	0.928352	0.881159	0.83747	0.802968	0.701295	0.813698	0.842423	0.878407	0.951652
1865	O60784	0.994602	1.20117	1.12065	0.891206	0.964822	0.421727	0.360774	0.270064	0.244	0.230742
1866	P49588	0.994602	0.91163	0.877223	0.886916	0.75726	0.61294	0.477337	0.173256	0.0876264	0.03608
1867	P31943	0.994602	0.965971	0.78351	0.421058	0.370312	0.0792503	0.145381	0.106792	0.0734265	0.0283766
1868	Q9UHR5	0.994602	1.3782	1.34934	1.07203	1.78198	0.943392	0.941156	0.741306	0.72312	0.826296
1869	P13804	0.994602	0.964445	0.92925	0.964107	1.01813	0.944769	0.539906	0.466591	0.427902	0.15855
1870	Q96GD0	0.994602	1.19204	1.17696	0.929817	1.21075	0.759882	0.842491	0.701008	0.777741	0.621249
1871	Q7Z5L9	0.994602	1.07393	0.991812	0.800237	0.849197	0.48038	0.485748	0.36782	0.322696	0.257488
1872	P13987	0.994602	1.01128	1.00635	0.837593	0.892306	0.606011	0.972606	0.75179	0.742151	1.07764
1873	Q9Y613	0.994602	1.05148	0.776466	0.277256	0.306064	0.0428757	0.123558	0.119297	0.0517714	0.0208314
1874	O43318	0.994602	0.836872	0.8096	0.573327	0.370457	0.107974	0.141848	0.125594	0.0810857	0.0715143
1875	Q96CP2	0.994602	1.20365	1.10477	0.986365	1.06367	0.777355	0.76925	0.67432	0.683025	0.636291
1876	P05166	0.994602	1.03101	0.981792	0.756914	0.910376	0.895957	0.818263	0.436593	0.238171	0.146214
1877	Q99570	0.994602	1.13886	1.08143	0.743544	0.931802	0.42762	0.274363	0.182628	0.148532	0.0968282
1878	Q969T9	0.994602	1.16497	1.1311	0.915608	1.20022	0.740499	0.658393	0.395897	0.301869	0.244461
1879	Q07021	0.994602	0.812494	0.787665	0.81042	0.695293	0.505314	0.2149	0.157104	0.0950435	0.0880121
1880	Q9NX46	0.994602	1.44542	1.4089	0.874684	1.31247	0.429421	0.344073	0.174426	0.11915	0.106616
1881	O14737	0.994602	0.857298	0.845558	0.912966	0.71962	0.789055	0.826052	0.954123	0.936855	0.998708
1882	O95208	0.994602	1.08992	0.995508	0.799163	0.884226	0.6691	0.676644	0.336252	0.240587	0.161155
1883	O75874	0.994602	0.943961	0.919717	0.93227	0.902177	0.799877	0.869709	0.792496	0.45526	0.0953274
1884	Q9P260	0.994602	1.11214	1.05723	0.806596	0.922606	0.280009	0.209292	0.132086	0.113964	0.0906973
1885	Q9BPZ3	0.994602	0.916773	0.867816	0.797494	0.605941	0.146327	0.155809	0.113101	0.0689527	0.0363025
1886	Q7Z460	0.994602	1.02014	1.0347	0.661822	0.350137	0.0842657	0.128671	0.108684	0.0720324	0.0314915
1887	Q641Q2	0.994602	0.970785	0.96597	0.84353	0.779646	0.462111	0.457209	0.375947	0.30357	0.465353
1888	P61764	0.994602	1.04907	1.01251	0.775935	0.493413	0.110753	0.172554	0.123002	0.0878718	0.0232168
1889	P16989	0.994602	1.00997	1.01843	0.926167	0.882598	0.628982	0.486299	0.42903	0.380593	0.532008
1890	Q9H0R4	0.994602	0.95299	0.91354	0.901774	0.890939	0.734036	0.819185	0.865677	0.970532	0.766452
1891	P43034	0.994602	0.983978	0.964742	0.92062	0.844849	0.622338	0.581562	0.612696	0.503911	0.263135
1892	O95359	0.994602	1.30882	1.22938	0.869161	1.26332	0.622685	0.506771	0.304312	0.274187	0.332402
1893	P07355	0.994602	0.862103	0.765843	0.633408	0.602141	0.35427	0.26444	0.197352	0.138748	0.103999
1894	P35754	0.994602	1.08679	1.0732	0.988416	0.982621	0.88127	0.960012	0.92922	1.00144	0.671999
1895	P35237	0.994602	0.936114	0.931289	0.93604	0.883723	0.843483	0.841035	0.592209	0.29971	0.20429
1896	Q14320	0.994602	0.868591	0.790676	0.673474	0.512972	0.255992	0.258008	0.225389	0.183663	0.130008
1897	Q96PU5	0.994602	1.2892	1.11042	0.764696	0.755419	0.181219	0.241532	0.159681	0.12727	0.0817877
1898	P49407	0.994602	1.03024	1.03256	0.923468	1.01991	0.72017	0.514525	0.200525	0.0952457	0.0521006
1899	Q6UXN9	0.994602	1.09628	1.03994	0.881051	0.940698	0.588253	0.412761	0.231214	0.171762	0.0912628
1900	Q86Y82	0.994602	0.977796	0.975103	0.962325	0.976838	0.78338	0.78313	0.681951	0.433621	0.33532
1901	Q13501	0.994602	0.77124	0.740495	0.746423	0.546594	0.39891	0.274368	0.280372	0.228992	0.116437
1902	P61966	0.994602	1.11222	0.981406	0.647782	0.61826	0.167483	0.197656	0.137185	0.0872294	0.0382357
1903	O60271	0.994602	0.950501	0.903743	0.867356	0.692954	0.248418	0.230882	0.179487	0.131388	0.0902561
1904	P34896	0.994602	1.0328	0.964722	0.966776	0.959089	0.855177	0.92357	0.916901	0.934277	0.707625
1905	Q5JTV8	0.994602	1.03861	1.12916	1.04481	1.15023	1.07709	1.36149	1.15574	0.967307	1.204
1906	P42858	0.994602	0.903298	0.927841	0.788656	0.650863	0.266818	0.184264	0.156847	0.140085	0.0527458
1907	P21399	0.994602	1.00281	0.918663	0.697303	0.610214	0.331591	0.222404	0.119754	0.0624626	0.0199532
1908	O94817	0.994602	0.924315	0.9005	0.815909	0.689028	0.559524	0.332337	0.138121	0.107947	0.0334408
1909	Q9BZL6	0.994602	0.979251	0.887095	0.595968	0.641682	0.29956	0.342431	0.233291	0.269162	0.191749
1910	P62701	0.994602	0.970648	1.16024	1.41153	1.13761	0.978068	0.534687	0.275708	0.122606	0.0734814
1911	Q92871	0.994602	1.38315	1.29784	0.917205	1.34727	0.468361	0.46758	0.304426	0.224041	0.174234
1912	P51114	0.994602	1.16364	1.09511	0.608121	0.53247	0.10777	0.146206	0.109923	0.0710222	0.0311935
1913	Q92688	0.994602	0.905497	0.879449	0.877717	0.704436	0.637518	0.428644	0.329832	0.238153	0.152063
1914	Q8N6H7	0.994602	1.06853	0.970666	0.740328	0.608477	0.180279	0.210191	0.150788	0.119905	0.0701429
1915	Q7L9L4	0.994602	0.91121	0.889186	0.929263	0.793269	0.7445	0.502946	0.224426	0.124886	0.0436792
1916	P00505	0.994602	0.902289	0.878959	0.917448	0.901982	0.971378	1.18663	1.39576	1.50943	1.34118
1917	P34059	0.994602	1.1158	1.08572	0.937505	1.08043	0.828978	0.981649	0.928938	1.06374	1.06259
1918	Q96D15	0.994602	1.28168	1.19513	0.921646	1.20306	0.683201	0.812544	0.600613	0.68566	0.748615
1919	Q9Y2V7	0.994602	1.57796	1.31034	0.443463	0.502949	0.13342	0.195296	0.140175	0.0997263	0.0614254
1920	Q7Z4G1	0.994602	0.785857	0.779437	0.825272	0.555339	0.401084	0.22705	0.148614	0.0977548	0.0523997
1921	Q10471	0.994602	1.17826	1.7359	3.04832	2.80314	0.687973	0.377083	0.227472	0.177615	0.166327
1922	Q9H7C9	0.994602	1.15959	1.12174	0.897026	1.02337	0.644114	0.673399	0.472924	0.41057	0.31887
1923	Q9Y5S9	0.994602	1.10273	1.08487	0.782593	0.854805	0.365517	0.360941	0.2904	0.225788	0.177641
1924	P60903	0.994602	0.649498	0.665837	0.943957	0.528084	0.6973	0.572402	0.771803	0.832094	1.16578
1925	P53597	0.994602	0.910554	0.891063	0.892167	0.831997	0.534191	0.205057	0.14577	0.0872055	0.0478572
1926	Q9Y6B6	0.994602	0.960936	0.902574	0.830977	0.676516	0.346898	0.215871	0.158898	0.117255	0.0718697
1927	Q16629	0.994602	1.03401	0.956639	0.871804	0.823233	0.894944	0.907344	0.836904	0.712972	0.641513
1928	Q9BWS9	0.994602	0.768178	0.721692	0.635878	0.443404	0.282239	0.30401	0.30481	0.30115	0.189555
1929	Q86VP6	0.994602	0.919662	0.888938	0.947204	0.832954	0.816595	0.85873	0.528523	0.170037	0.0749201
1930	Q9NXR7	0.994602	0.847268	0.859967	0.842502	0.73565	0.697424	0.695814	0.698216	0.646318	0.438671
1931	P52272	0.994602	0.891831	0.590874	0.208409	0.248034	0.0295817	0.117006	0.0945192	0.05756	0.0193504
1932	Q15811	0.994602	1.00746	0.96238	0.788532	0.763728	0.26561	0.294594	0.239702	0.216088	0.1668
1933	P23528	0.994602	0.721059	0.71538	0.883923	0.565988	0.603291	0.374602	0.251989	0.144993	0.0900587
1934	Q9UHX1	0.994602	0.914591	0.872999	0.898856	0.734961	0.405443	0.264767	0.195034	0.150186	0.0988264
1935	Q9Y6E0	0.994602	0.979223	0.923937	0.955134	0.865261	0.578567	0.337344	0.145081	0.0860438	0.0383093
1936	Q7Z3J2	0.994602	1.07366	0.953486	0.731191	0.762945	0.250603	0.282848	0.226352	0.169328	0.161362
1937	P02649	0.994602	0.988736	0.921241	0.760216	0.762021	0.536124	0.577167	0.503676	0.460907	0.463537
1938	O00584	0.994602	0.90084	0.866604	0.90817	0.801302	0.845508	0.894941	0.820303	0.699881	0.587038
1939	Q99700	0.994602	1.02721	1.01657	0.902261	0.834013	0.430548	0.331346	0.237934	0.192662	0.145073
1940	Q6UUV9	0.994602	1.25909	0.960325	0.940916	1.27153	0.591584	0.537725	0.374319	0.231829	0.268994
1941	Q13308	0.994602	0.939761	0.841413	0.978217	0.974977	0.814827	0.591189	0.368401	0.317444	0.275991
1942	Q8NEZ2	0.994602	0.713623	0.658713	0.616041	0.339402	0.111266	0.154785	0.135194	0.125609	0.16442
1943	P29218	0.994602	0.991968	0.939489	0.948519	0.874902	0.803231	0.894516	0.961045	1.06493	1.21328
1944	P41252	0.994602	0.972238	0.853447	0.4813	0.366868	0.0579097	0.115107	0.0921576	0.0523363	0.0118704
1945	Q6P1N9	0.994602	0.922213	0.885088	0.886443	0.791978	0.618499	0.646646	0.596499	0.555647	0.321787
1946	Q8IZ83	0.994602	1.12308	1.08464	0.947377	1.09442	0.778699	0.895272	0.740775	0.770567	0.394567
1947	Q9P0J1	0.994602	0.954557	1.00934	0.812127	0.910484	0.550642	0.372297	0.245134	0.179344	0.108178
1948	Q09161	0.994602	1.06305	1.04227	0.941347	0.913377	0.405293	0.205615	0.137188	0.0921869	0.0379053
1949	Q6NZI2	0.994602	0.992627	0.998312	0.937227	0.906469	0.586457	0.643289	0.508382	0.414827	0.427326
1950	Q9UQR1	0.994602	0.946095	0.823121	0.590306	0.685693	0.370849	0.36087	0.191284	0.162758	0.089991
1951	P09622	0.994602	0.964824	0.929589	0.917893	0.942309	0.927413	1.15641	1.22868	1.30857	1.21278
1952	O75157	0.994602	0.974716	0.944252	0.856368	0.864565	0.562743	0.540579	0.486669	0.508491	0.43174
1953	Q15785	0.994602	1.06338	0.887556	0.377828	0.4595	0.142657	0.203196	0.150818	0.12658	0.0968122
1954	Q969S3	0.994602	0.984051	0.843017	0.840011	0.799776	0.529641	0.306116	0.21066	0.153477	0.146228
1955	P50452	0.994602	1.02987	1.00125	0.952129	0.968647	0.848243	0.950092	0.828305	0.655602	0.342269
1956	P13861	0.994602	1.0879	1.03665	0.895914	1.0163	0.648223	0.408708	0.276036	0.168068	0.104589
1957	Q14194	0.994602	1.13519	1.07303	0.931287	1.07845	0.724152	0.698669	0.514505	0.385598	0.186216
1958	P51553	0.994602	1.2914	1.33663	0.981481	1.4581	0.950562	0.72271	0.400454	0.282027	0.217509
1959	Q9BQ48	0.994602	1.16049	1.13134	1.11041	1.52055	1.48684	2.35639	1.99303	2.36735	2.63605
1960	Q7RTV0	0.994602	0.973034	0.96372	1.01177	1.05275	1.05845	1.26288	1.07366	1.04802	0.668081
1961	Q86XA9	0.994602	1.22606	1.20586	0.89287	0.772912	0.153755	0.15324	0.0938325	0.0608682	0.0171492
1962	P49720	0.994602	0.860634	0.819631	0.880576	0.730137	0.832073	0.916414	1.18273	1.29946	1.17254
1963	Q2TAY7	0.994602	1.19655	1.08083	0.931865	1.09207	0.597403	0.484878	0.374465	0.417934	0.270251
1964	P54578	0.994602	0.872598	0.833714	0.873809	0.640852	0.26983	0.174692	0.121472	0.0778476	0.045635
1965	Q15067	0.994602	0.899834	0.918981	1.10443	0.962347	1.24526	1.46102	1.79885	2.03873	1.95691
1966	Q9Y2A7	0.994602	0.914749	0.855638	0.805909	0.681684	0.321011	0.180121	0.138463	0.0891353	0.0482231
1967	Q9Y243	0.994602	1.05916	1.04391	0.911008	0.848404	0.570818	0.32599	0.251977	0.215895	0.154927
1968	Q15286	0.994602	0.853072	0.816229	0.902971	0.765313	0.611476	0.481243	0.34007	0.202686	0.15652
1969	P30084	0.994602	0.891997	0.861132	0.926375	0.872138	0.858429	0.191451	0.162831	0.0832176	0.0355394
1970	Q8TDQ7	0.994602	0.990603	0.96026	0.92025	0.913171	0.791815	0.947934	0.987451	1.09468	0.956883
1971	P52788	0.994602	1.02989	0.992141	0.932428	0.965771	0.759593	0.687505	0.400614	0.196461	0.0711096
1972	P07311	0.994602	1.06342	1.02362	0.925362	0.917764	0.619728	0.34515	0.226826	0.156476	0.106819
1973	Q8NB37	0.994602	0.895148	0.911753	0.834551	0.710105	0.526611	0.604624	0.516177	0.465577	0.315064
1974	P20700	0.994602	1.17683	1.10549	1.09589	1.57019	2.26119	1.50767	1.1864	1.21176	1.197
1975	P11802	0.994602	0.960855	0.846538	0.716246	0.665078	0.359309	0.251055	0.166777	0.105941	0.0815828
1976	Q9NSD9	0.994602	0.975336	1.04169	1.05122	0.742564	0.295537	0.276002	0.164145	0.107916	0.072179
1977	P11717	0.994602	0.818228	0.875035	0.749271	0.896191	0.620643	0.636962	0.574946	0.474636	0.258097
1978	Q13510	0.994602	0.949163	0.906944	0.895689	0.860977	0.765693	0.825664	0.857262	0.924218	1.06574
1979	Q99575	0.994602	0.915011	0.862598	0.819157	0.752607	0.687286	0.526309	0.313193	0.185739	0.0607642
1980	Q5K651	0.994602	0.859619	0.601478	0.158788	0.20692	0.00371981	0.106002	0.0846765	0.0437701	0.00932197
1981	P49585	0.994602	1.15988	1.0663	0.848096	0.906163	0.423201	0.35937	0.238066	0.179225	0.139553
1982	P20933	0.994602	0.93244	0.9327	0.916827	0.845617	0.838072	0.859164	0.950697	0.942012	0.983626
1983	P55072	0.994602	0.999401	0.963428	0.920844	0.922624	0.858218	0.991864	1.01566	1.02485	0.72016
1984	Q8N183	0.994602	1.17747	0.980693	0.959505	1.05461	0.815912	1.16314	1.03901	0.993617	0.906747
1985	Q9BXV9	0.994602	0.778622	0.85521	0.901144	0.703684	0.763085	0.746721	0.963711	0.912882	1.17492
1986	Q9NZ63	0.994602	1.19427	1.08887	1.03272	0.880863	0.828838	0.714299	0.660501	0.701726	0.747716
1987	P61019	0.994602	0.985368	0.956459	0.922467	0.958707	0.644045	0.644564	0.548445	0.392243	0.325891
1988	Q02750	0.994602	0.921201	0.888068	0.908074	0.789151	0.67734	0.448246	0.168957	0.0970349	0.0461363
1989	P07108	0.994602	0.763886	0.777244	0.903146	0.620043	0.823189	0.895355	1.18053	1.14867	1.06043
1990	P05114	0.994602	0.746395	0.72334	0.863811	0.520336	0.437379	0.396337	0.512179	0.462655	0.516172
1991	O75822	0.994602	0.870047	0.841731	1.19213	1.25682	1.12203	0.504305	0.422042	0.383729	0.382539
1992	P53611	0.994602	0.874864	0.844836	0.851661	0.674264	0.508164	0.291677	0.16455	0.0912251	0.0506779
1993	O75436	0.994602	1.00777	0.961386	0.918037	0.885943	0.603366	0.391622	0.205656	0.134862	0.108063
1994	Q02809	0.994602	0.916386	0.819792	0.598207	0.571453	0.276505	0.275666	0.237785	0.16833	0.156098
1995	Q15366	0.994602	1.01166	0.933059	0.654487	0.487122	0.123894	0.15081	0.113425	0.0751679	0.0346234
1996	P47756	0.994602	0.94637	0.914162	0.930475	0.824613	0.683091	0.508346	0.389481	0.323733	0.21064
1997	Q96RS6	0.994602	0.998324	0.971307	0.856878	0.782434	0.463506	0.266363	0.18644	0.133242	0.0869795
1998	P55209	0.994602	0.756387	0.725284	0.698254	0.451423	0.205494	0.128882	0.0999297	0.0502733	0.0127773
[truncated: 724 more rows]

## Sheet: 24 hpi 10 Tems
	Accession	T_0	T_1	T_2	T_3	T_4	T_5	T_6	T_7	T_8	T_9
0	P42330	0.994602	0.844711	0.682443	0.237098	0.209339	0.0217434	0.110095	0.111389	0.0741977	0.0351458
1	Q9UBT2	0.994602	0.884831	0.855659	0.812227	0.652681	0.297616	0.167691	0.116495	0.0626611	0.0304851
2	O95825	0.994602	0.930878	0.916419	0.944405	0.863895	0.847769	0.887036	0.748352	0.375617	0.137878
3	Q7Z7A4	0.994602	1.04158	1.07031	0.952802	0.740871	0.296538	0.173389	0.149389	0.0781928	0.0191467
4	Q03426	0.994602	0.975178	0.909992	0.88702	0.825426	0.691597	0.566542	0.348474	0.244675	0.169121
5	Q9H773	0.994602	1.0834	1.05954	0.897652	0.975821	0.673224	0.701321	0.672178	0.682982	0.70405
6	P06493	0.994602	0.935928	0.833067	0.548925	0.491964	0.241597	0.233941	0.17181	0.107946	0.0726577
7	P27694	0.994602	0.920276	0.836937	0.62253	0.483249	0.173418	0.170197	0.113248	0.072732	0.0336823
8	Q14204	0.994602	0.907585	0.874434	0.873148	0.708906	0.431967	0.150309	0.10984	0.0555527	0.0155962
9	Q9ULC3	0.994602	0.966252	1.03823	0.885304	0.921952	0.52533	0.335974	0.176428	0.111677	0.0699292
10	Q13885	0.994602	0.957537	0.93892	0.94472	0.862204	0.742036	0.713482	0.517656	0.255243	0.0722412
11	Q15370	0.994602	0.675668	0.629036	0.781256	0.493016	0.443721	0.235269	0.161938	0.101942	0.0690409
12	Q13043	0.994602	1.06054	0.975656	0.959524	0.940425	0.666528	0.560322	0.238255	0.149401	0.0711549
13	P21281	0.994602	0.990377	0.983503	0.938084	0.907227	0.689164	0.656114	0.582988	0.426588	0.201797
14	P63218	0.994602	0.9404	0.877577	0.993848	0.950222	0.963612	1.39829	1.68987	1.53384	1.73077
15	Q03154	0.994602	0.980658	0.963566	0.961764	0.866274	0.783438	0.782373	0.741901	0.713257	0.703896
16	Q9BQA1	0.994602	1.20551	1.1861	0.963225	1.1394	0.73579	0.506096	0.191	0.12197	0.0566903
17	Q16204	0.994602	1.00737	0.980733	0.957322	0.885736	0.705248	0.485255	0.346407	0.251005	0.163698
18	P61758	0.994602	0.861603	0.818299	0.879834	0.737056	0.695558	0.713236	0.694089	0.531061	0.337024
19	Q07866	0.994602	0.839507	0.798089	0.879204	0.674185	0.439833	0.190206	0.127297	0.0756986	0.0382535
20	Q9P0L0	0.994602	0.959463	0.93383	0.96041	0.872064	0.790679	0.913243	0.693305	0.459189	0.375913
21	Q969U7	0.994602	1.01036	1.0037	0.889075	0.935038	0.797826	0.732327	0.342604	0.178893	0.0913017
22	O14879	0.994602	0.834599	0.643329	0.195443	0.198714	-0.0114692	0.0840463	0.0758119	0.0386054	0.00696329
23	Q08378	0.994602	1.10373	1.11091	0.984621	0.967596	0.519765	0.360322	0.259746	0.23372	0.190402
24	Q16864	0.994602	1.10133	1.14552	0.990866	1.19213	0.843008	0.888293	0.715976	0.557856	0.380727
25	Q9UNN5	0.994602	1.07853	0.991913	0.912128	0.965742	0.673213	0.456686	0.213357	0.143242	0.0925948
26	Q96IU4	0.994602	1.02381	0.959846	0.905474	0.84367	0.560436	0.318179	0.166138	0.0953864	0.051796
27	P61160	0.994602	0.956897	0.947961	0.928738	0.857791	0.691697	0.715555	0.648413	0.491887	0.261667
28	P55957	0.994602	1.14967	1.13648	0.964994	1.11844	0.778004	0.864326	0.742252	0.728734	0.664972
29	P49773	0.994602	1.12183	1.10568	0.966406	1.07611	0.810182	0.921948	0.826413	0.667885	0.466699
30	Q9HAT2	0.994602	1.0126	0.958679	0.892086	0.891055	0.773485	0.837212	0.805497	0.786358	0.839384
31	P49411	0.994602	0.921777	0.804089	0.666482	0.618619	0.182685	0.139485	0.107728	0.0658665	0.0332814
32	P18206	0.994602	0.965569	0.940905	0.934061	0.917297	0.77539	0.829053	0.8066	0.602911	0.321369
33	O60664	0.994602	0.994994	0.961428	0.962872	0.900488	0.749923	0.668933	0.521809	0.416517	0.375058
34	P10155	0.994602	0.95504	0.916702	0.898225	0.826948	0.745012	0.799812	0.788805	0.773508	0.712287
35	P14618	0.994602	1.01715	1.02172	0.958453	0.96312	0.833667	0.892853	0.667103	0.299954	0.0832882
36	O75396	0.994602	1.06731	0.97708	0.834263	0.893026	0.556654	0.470762	0.330452	0.276608	0.211795
37	Q15427	0.994602	0.998121	1.04423	1.21543	0.810602	0.611222	0.330538	0.249062	0.159182	0.107963
38	P15848	0.994602	0.928158	0.849167	0.714645	0.712295	0.44817	0.367586	0.291214	0.287492	0.243648
39	Q9H3P7	0.994602	0.953672	0.886382	0.808599	0.65548	0.247285	0.205068	0.14763	0.117381	0.0712379
40	Q9UNF1	0.994602	0.937935	0.646411	0.32215	0.32884	0.0721412	0.14706	0.12081	0.0945685	0.0570817
41	Q16513	0.994602	1.00349	0.869975	0.575348	0.409708	0.144386	0.212076	0.226681	0.178499	0.183345
42	Q9Y4Z0	0.994602	0.901686	0.889305	1.11241	0.999768	1.1051	1.159	1.23505	1.13432	1.17212
43	O75533	0.994602	1.13786	1.22065	1.13788	1.07849	0.554502	0.336969	0.233629	0.182817	0.150507
44	Q9H479	0.994602	0.927877	0.911379	0.870002	0.852074	0.778868	0.817807	0.858786	0.852503	0.820999
45	Q969M3	0.994602	0.997163	0.860767	0.689096	1.03804	0.654977	0.737012	0.499279	0.313106	0.367152
46	Q7Z406	0.994602	1.30899	1.21026	0.885627	0.93377	0.336743	0.152679	0.0889055	0.0399576	-0.0110225
47	Q9UBB6	0.994602	1.15412	1.06851	0.930035	0.768224	0.243101	0.253192	0.187858	0.131746	0.0940748
48	O95707	0.994602	0.994988	1.00265	0.84498	0.868913	0.534801	0.431229	0.301785	0.149583	0.0311752
49	P35579	0.994602	0.850806	0.851107	0.928963	0.662632	0.500003	0.194541	0.139949	0.079381	0.047864
50	Q06033	0.994602	1.22641	1.14567	0.772793	1.07361	0.656844	0.701837	0.442359	0.478258	0.440737
51	Q9Y646	0.994602	1.0763	1.04455	0.980896	1.00339	0.746655	0.80715	0.765449	0.727255	0.689773
52	Q9UL33	0.994602	0.988084	0.873498	0.735717	0.600684	0.300335	0.239379	0.172714	0.118097	0.104434
53	P20618	0.994602	1.10928	1.0888	0.923847	1.03346	0.863858	0.954856	0.87428	0.938202	0.94741
54	P61970	0.994602	0.949662	0.958362	0.959956	0.886504	0.914794	1.04623	1.02428	1.05555	0.948324
55	Q86U42	0.994602	0.709673	0.630191	0.574854	0.36976	0.099576	0.0968669	0.0895843	0.0345629	0.0155146
56	P36969	0.994602	0.811921	0.827252	0.875433	0.692143	0.676678	0.683966	0.516377	0.178081	0.108906
57	P35813	0.994602	1.07688	1.02631	0.820802	0.832124	0.346288	0.21988	0.181687	0.216258	0.146076
58	P32456	0.994602	1.04034	1.05243	0.829901	0.627644	0.141922	0.130532	0.102472	0.0595964	0.0164538
59	P04181	0.994602	0.986389	0.91296	0.877286	0.92663	1.00058	0.667723	0.260047	0.123446	0.0526076
60	P52888	0.994602	0.854128	0.831881	0.868284	0.740673	0.667666	0.636357	0.629222	0.438702	0.229261
61	Q14185	0.994602	0.862582	0.829178	0.674285	0.483198	0.0756029	0.118026	0.087653	0.0520154	-0.00190428
62	Q96DM3	0.994602	0.833615	0.809719	0.859177	0.619074	0.200835	0.172407	0.196326	0.202093	0.228017
63	Q9Y237	0.994602	0.911381	0.865733	0.905959	0.774279	0.652398	0.540194	0.40757	0.327225	0.310505
64	P46777	0.994602	0.963304	1.27812	1.70152	1.31351	0.993924	0.54329	0.343472	0.174768	0.107358
65	O76074	0.994602	0.926764	0.937584	0.929967	0.862723	0.739676	0.6941	0.451247	0.166213	0.0708586
66	P63151	0.994602	0.882092	0.883732	0.955155	0.834855	0.801076	0.544539	0.315357	0.148192	0.0796446
67	Q15599	0.994602	1.16898	1.14265	0.918255	1.08515	0.67884	0.689019	0.483838	0.48542	0.51952
68	P23919	0.994602	0.919847	0.862302	0.842428	0.785821	0.623524	0.511506	0.280309	0.125232	0.0610072
69	Q7L8L6	0.994602	1.08615	1.0741	0.519377	0.470216	0.191193	0.244451	0.240332	0.144243	0.142295
70	Q14318	0.994602	0.942376	0.855482	0.665985	0.587776	0.411546	0.264206	0.244674	0.137898	0.107947
71	O60701	0.994602	0.850468	0.821945	0.86207	0.664308	0.543395	0.370286	0.181143	0.0800988	0.0206052
72	P42166	0.994602	0.977454	1.08053	0.832641	0.511918	0.262788	0.300296	0.268038	0.191403	0.15328
73	Q9NR56	0.994602	0.835946	0.787257	0.795555	0.629302	0.416168	0.303227	0.251098	0.173965	0.138569
74	O95861	0.994602	0.925666	0.902189	0.919294	0.816014	0.736385	0.754973	0.768486	0.613805	0.365163
75	Q8N9N7	0.994602	0.902993	0.774105	0.885748	0.637083	0.538674	0.232722	0.108614	0.0718359	0.0201352
76	P49721	0.994602	0.922358	0.890874	0.848089	0.783463	0.768791	0.851489	1.00478	1.03822	1.11383
77	Q9Y5N5	0.994602	1.52568	1.5588	0.945763	1.6416	0.660988	0.546286	0.243295	0.07184	0.0745623
78	Q9H223	0.994602	1.03378	0.986116	0.879292	0.786844	0.388317	0.206143	0.131168	0.0715152	0.0325722
79	P35573	0.994602	1.06369	1.07745	0.833626	0.800887	0.247843	0.232037	0.195516	0.123078	0.103182
80	O95486	0.994602	1.04163	0.906227	0.720643	0.579609	0.146442	0.15969	0.161892	0.133678	0.094497
81	P06703	0.994602	0.866048	0.759618	0.703469	0.778523	0.664236	0.811527	0.839131	0.839368	0.850207
82	P30566	0.994602	0.924794	0.884965	0.921874	0.820699	0.763918	0.813522	0.849347	0.741933	0.169975
83	Q00653	0.994602	0.965009	0.702501	0.275913	0.310091	0.0767711	0.1493	0.123591	0.0804764	0.0447813
84	Q7LBR1	0.994602	0.893685	0.849	0.895128	0.716073	0.451221	0.248798	0.197196	0.139731	0.115153
85	Q13630	0.994602	1.00762	1.00045	0.94506	0.906993	0.822547	0.916856	0.878542	0.767925	0.228445
86	P18754	0.994602	1.12626	0.988593	0.419172	0.281387	0.00391453	0.105722	0.0831885	0.0266745	-0.00130533
87	Q15424	0.994602	0.816446	0.768627	0.887321	0.788097	0.776076	0.986617	1.03116	0.846007	0.90193
88	P61981	0.994602	0.790927	0.76691	0.851636	0.699119	0.67696	0.597652	0.479729	0.265275	0.15762
89	P61201	0.994602	0.85736	0.828895	0.895304	0.731646	0.645184	0.382471	0.160135	0.0740144	0.028155
90	Q99436	0.994602	0.926057	0.908718	0.865982	0.792693	0.847798	1.01366	1.14491	1.1591	1.23278
91	Q8WUM0	0.994602	1.13262	1.00477	0.726741	0.768094	0.535713	0.312947	0.233654	0.187032	0.163556
92	P48444	0.994602	0.853053	0.805434	0.836584	0.596001	0.295109	0.152975	0.121308	0.073097	0.0382582
93	Q0ZGT2	0.994602	0.909156	0.949452	1.14112	1.05757	0.848828	0.619917	0.566408	0.545357	0.617619
94	Q9UN37	0.994602	0.849058	0.755929	0.696646	0.502201	0.150332	0.163418	0.13625	0.0949329	0.0618143
95	Q9NX08	0.994602	0.909134	0.829298	0.794883	0.596643	0.328611	0.207766	0.140541	0.0764194	0.0410776
96	P13473	0.994602	1.17613	1.19538	0.963635	1.25713	0.85379	1.10105	1.08772	1.13454	1.2024
97	Q15274	0.994602	1.06964	1.03898	0.932516	1.00846	0.784948	0.86711	0.86028	0.861982	0.966382
98	P04632	0.994602	0.962448	0.90281	0.937754	0.812531	0.705394	0.615961	0.352655	0.13653	0.0693935
99	Q96AT9	0.994602	1.06519	1.00737	0.936903	0.977281	0.810016	0.674463	0.395983	0.300308	0.184861
100	Q99584	0.994602	0.70518	0.68508	0.80005	0.598758	0.643165	0.675598	0.775987	0.618182	0.600377
101	Q14011	0.994602	0.909075	0.919839	0.864497	0.814994	0.52516	0.412266	0.281376	0.218703	0.197892
102	Q13564	0.994602	0.966393	0.931719	0.850579	0.751717	0.296237	0.200673	0.15536	0.0858054	0.0510875
103	Q86V21	0.994602	1.11251	0.734158	0.246457	0.307857	0.0569906	0.107327	0.0988729	0.0524072	0.0359901
104	Q93034	0.994602	1.02514	0.991773	0.955565	0.950384	0.767858	0.720485	0.305321	0.161664	0.0897965
105	Q6IN85	0.994602	0.985927	0.923773	0.830389	0.724265	0.436023	0.329425	0.238651	0.165509	0.161288
106	Q9UNH7	0.994602	0.801691	0.764439	0.805164	0.555678	0.238689	0.123195	0.0939871	0.04356	0.00804714
107	Q7KZF4	0.994602	0.988899	0.836937	0.25908	0.273968	0.0447138	0.122122	0.10916	0.0729859	0.0424943
108	P40227	0.994602	0.979488	0.966516	0.948705	0.890943	0.77325	0.645397	0.293745	0.177181	0.0757303
109	Q9Y3C0	0.994602	1.02845	1.02269	1.17287	0.930287	0.776361	0.712296	0.459544	0.360772	0.375999
110	A6NDG6	0.994602	1.0127	1.00127	0.946499	0.999151	0.834446	0.922885	0.904682	0.795024	0.557918
111	Q9NRF8	0.994602	0.905235	0.863444	0.897814	0.795893	0.732963	0.724596	0.618658	0.464284	0.274856
112	Q6IAA8	0.994602	1.20002	1.12118	0.941375	1.04882	0.630852	0.784122	0.497379	0.501982	0.388793
113	Q13617	0.994602	1.02833	0.991669	0.912447	0.889145	0.640341	0.389666	0.157215	0.0961905	0.051897
114	P48735	0.994602	1.01089	0.960317	0.864661	0.911869	0.922823	0.263149	0.178663	0.0919161	0.0497538
115	P14625	0.994602	0.829316	0.746777	0.662279	0.55552	0.4233	0.30434	0.26488	0.195302	0.17324
116	Q13155	0.994602	0.977151	0.86779	0.483296	0.360749	0.0776782	0.127619	0.104502	0.0605449	0.0208183
117	Q9NZU5	0.994602	1.0145	1.04397	0.829832	0.719898	0.179748	0.172552	0.112653	0.0760193	0.018982
118	Q01433	0.994602	0.981716	0.96214	0.954748	0.906278	0.760103	0.679995	0.371788	0.163563	0.0706906
119	Q96LD8	0.994602	0.991715	0.887796	0.88534	0.605183	0.190608	0.176239	0.13599	0.0784197	0.024489
120	P62249	0.994602	1.06709	1.49466	1.81805	1.65784	1.10706	0.552192	0.259428	0.112717	0.0495927
121	Q13347	0.994602	0.88014	0.819407	0.864863	0.600154	0.183783	0.186374	0.140656	0.101065	0.0619352
122	Q9BY44	0.994602	0.828525	0.836355	0.851078	0.655044	0.353832	0.1657	0.118822	0.0656106	0.0250611
123	Q8IYI6	0.994602	1.45725	1.4321	0.787323	0.663763	0.126658	0.220804	0.174472	0.130079	0.0996228
124	P09497	0.994602	0.856229	0.771197	0.784604	0.81215	0.881473	1.05272	1.304	1.22794	1.41358
125	O60551	0.994602	0.894434	0.949308	1.0107	0.744629	0.594431	0.609852	0.561679	0.563	0.579216
126	P49770	0.994602	1.25618	1.2893	1.00219	0.940633	0.527683	0.344662	0.23273	0.192787	0.120271
127	Q6UVK1	0.994602	1.12954	1.25872	1.22374	1.50545	1.18695	1.37214	1.29281	1.36991	1.47108
128	Q15714	0.994602	0.819146	0.764987	0.822549	0.631411	0.543839	0.511586	0.599825	0.576692	0.661081
129	O00534	0.994602	0.985865	0.988309	0.887627	0.777835	0.403284	0.246097	0.183951	0.131747	0.102051
130	P15531	0.994602	0.878635	0.861049	0.916469	0.84506	0.831645	0.950439	1.06637	1.08337	1.13291
131	Q9NRL3	0.994602	0.998883	0.977772	0.856537	0.716123	0.364604	0.225981	0.149257	0.112992	0.0481362
132	P02786	0.994602	0.967106	0.919517	0.959825	0.863356	0.59788	0.621562	0.438326	0.336714	0.291732
133	O00471	0.994602	0.863409	0.840723	0.727032	0.344137	0.0513197	0.118078	0.097939	0.0394252	0.0133646
134	P49207	0.994602	1.14113	1.84107	2.32915	2.0489	1.37164	0.688832	0.335552	0.128008	0.0635282
135	O43252	0.994602	0.968842	0.933777	0.930721	0.870221	0.698914	0.575232	0.199268	0.0957293	0.0412179
136	Q9Y262	0.994602	1.04463	1.23174	2.22266	2.59417	2.03499	0.57152	0.307766	0.191351	0.148222
137	P60953	0.994602	0.743617	0.740999	0.870712	0.575354	0.371262	0.24408	0.20847	0.141984	0.113289
138	P28074	0.994602	1.11344	1.05824	0.869679	0.97161	0.787204	0.924556	0.912421	0.955366	1.003
139	Q16576	0.994602	0.968933	0.915145	0.934662	0.813524	0.733438	0.608702	0.374239	0.182603	0.0977228
140	Q5TFE4	0.994602	0.914583	0.885598	0.89908	0.789916	0.676362	0.5456	0.279268	0.095104	0.0239322
141	Q2TAA2	0.994602	1.12881	1.12297	0.983583	1.14536	0.867621	0.969238	0.899785	0.870477	0.641879
142	P02794	0.994602	0.884718	0.833846	0.822412	0.793607	0.679612	0.748894	0.833366	0.736374	0.786579
143	P55196	0.994602	0.910984	0.858063	0.910168	0.598703	0.233445	0.253264	0.25568	0.18451	0.141302
144	P78318	0.994602	1.05141	1.02908	0.839898	0.797383	0.393426	0.235921	0.184074	0.120965	0.0775933
145	Q08752	0.994602	0.785796	0.689517	0.440031	0.292423	0.0737394	0.110072	0.0937817	0.0493149	0.0133586
146	Q9Y3A5	0.994602	0.904495	0.847374	0.761023	0.556742	0.12005	0.145065	0.116766	0.0842598	0.0508207
147	Q9Y315	0.994602	1.00257	1.00425	0.934702	0.961517	0.787531	0.851279	0.79482	0.75074	0.562458
148	Q8N684	0.994602	0.879493	0.819249	0.835439	0.630558	0.367551	0.251779	0.136811	0.0797505	0.035062
149	P51580	0.994602	0.925828	0.891542	0.947719	0.783092	0.657773	0.38257	0.18902	0.0830829	0.0298952
150	P82933	0.994602	1.02081	1.0455	0.673123	0.860082	0.374629	0.156699	0.107452	0.0387959	-0.0261817
151	Q6IBS0	0.994602	0.901129	0.889088	0.906017	0.747288	0.525427	0.272919	0.151163	0.0861906	0.0331974
152	P61011	0.994602	1.01527	1.0724	0.959415	0.559535	0.155444	0.152059	0.122981	0.0758326	0.0347171
153	P42025	0.994602	1.12519	1.10251	0.955258	0.924451	0.474446	0.517722	0.397631	0.267423	0.140409
154	Q92530	0.994602	1.086	1.05273	0.934524	0.943988	0.64114	0.394377	0.258071	0.189634	0.144773
155	O15021	0.994602	1.3801	1.3219	0.9371	1.01526	0.564904	0.669761	0.474155	0.360037	0.226863
156	Q6YN16	0.994602	0.975041	0.949157	0.799741	0.757681	0.330958	0.150152	0.115545	0.0467801	0.00753197
157	O15347	0.994602	0.779888	0.744497	0.911149	0.666826	0.685735	0.603496	0.610115	0.541581	0.524027
158	Q00839	0.994602	0.872482	0.812123	0.610994	0.368572	0.0690567	0.122407	0.10113	0.0544247	0.0194132
159	Q6ZVM7	0.994602	1.37134	1.15985	0.843908	1.04767	0.462983	0.419515	0.247123	0.233581	0.23243
160	Q8NB90	0.994602	1.23934	1.23566	0.8323	1.10732	0.672771	0.754657	0.25231	0.156737	0.108698
161	P16403	0.994602	1.05594	1.39051	1.71051	1.17737	0.727033	0.421435	0.260583	0.137954	0.100284
162	O95453	0.994602	1.00931	1.16418	0.96262	0.685291	0.229682	0.201798	0.165116	0.161129	0.112602
163	Q0VDF9	0.994602	0.791217	0.705563	0.463613	0.33395	0.117676	0.190405	0.189386	0.177295	0.152139
164	Q9P0V9	0.994602	0.941971	0.982544	0.829663	0.942942	0.569771	0.478222	0.334571	0.255057	0.206776
165	Q14315	0.994602	0.975272	0.937533	0.836087	0.746023	0.413948	0.244969	0.15848	0.0968416	0.056266
166	Q9Y3D6	0.994602	1.16439	0.977891	0.936272	0.860617	0.550615	0.518652	0.477976	0.465045	0.433844
167	Q8NDH3	0.994602	1.06739	1.09805	0.92625	1.04178	0.798117	0.900618	0.840275	0.838202	0.793949
168	P62841	0.994602	1.03622	1.56782	2.18848	1.68644	1.41476	0.64535	0.303456	0.113559	0.0419337
169	Q9UFN0	0.994602	0.942874	0.906845	0.943043	0.934349	1.04927	1.24799	1.52163	1.57838	1.79223
170	A5YKK6	0.994602	1.07952	1.02021	0.724507	0.618131	0.170186	0.193125	0.14213	0.0960489	0.0523914
171	Q99460	0.994602	0.886372	0.811999	0.770877	0.674096	0.640594	0.624398	0.216476	0.121768	0.0673099
172	P41208	0.994602	0.854285	0.854586	0.894496	0.706818	0.592641	0.600672	0.658143	0.585433	0.666444
173	P35249	0.994602	1.00834	0.877212	0.829293	0.688962	0.419207	0.171697	0.123591	0.040501	-0.00374341
174	Q96RU3	0.994602	1.47769	1.67151	0.749925	1.50136	0.298428	0.372585	0.188822	0.117505	0.0610257
175	Q6NYC8	0.994602	0.959344	0.981602	1.23262	1.2132	0.76531	0.504112	0.397228	0.300693	0.314049
176	P07814	0.994602	0.878552	0.75473	0.396823	0.291044	0.0354385	0.109379	0.0932306	0.0517862	0.0135745
177	Q3MHD2	0.994602	0.866617	0.842161	0.788592	0.668509	0.376735	0.227558	0.133407	0.0735076	0.0442192
178	Q7Z478	0.994602	1.10389	1.42334	1.26775	1.18123	0.440726	0.313527	0.334982	0.199052	0.222272
179	Q13642	0.994602	0.882942	0.830131	0.886502	0.736972	0.754145	0.854547	0.962355	0.978724	1.07728
180	P55809	0.994602	0.931498	0.873279	0.875808	0.788097	0.634023	0.279553	0.194073	0.110934	0.0747868
181	Q7L2H7	0.994602	0.84339	0.826148	1.08582	0.671965	0.220123	0.16155	0.116528	0.0811719	0.0509516
182	P39019	0.994602	1.12025	1.64435	2.16589	1.79739	1.45732	0.808683	0.482788	0.337658	0.280434
183	Q9Y6M1	0.994602	0.879555	0.853425	0.342437	0.277372	0.0185267	0.0988156	0.0850342	0.047855	0.0101539
184	O75937	0.994602	0.776513	0.722419	0.745905	0.504372	0.320162	0.211601	0.18752	0.12814	0.112225
185	Q9H1K1	0.994602	0.837646	0.830724	0.832401	0.809496	0.797394	0.842775	0.866222	0.764302	0.829232
186	Q96AB3	0.994602	1.03631	1.08128	0.937262	1.02314	0.857645	0.968133	0.757587	0.557884	0.41063
187	Q05639	0.994602	0.900491	0.878445	0.905547	0.731259	0.558231	0.392034	0.132237	0.0658941	0.0186908
188	Q9Y333	0.994602	0.910844	0.900989	0.974008	0.895638	0.988598	1.09727	1.30994	1.34042	1.3745
189	Q9NY27	0.994602	0.723666	0.683671	0.733462	0.515675	0.364732	0.297595	0.301212	0.202295	0.19192
190	P52597	0.994602	0.86314	0.739323	0.502124	0.365347	0.0734885	0.121352	0.095815	0.0532957	0.0202063
191	Q7Z417	0.994602	1.24423	1.32717	1.17192	1.16503	0.77936	0.569973	0.294873	0.231649	0.209637
192	P52209	0.994602	0.768391	0.74202	0.866545	0.648559	0.561606	0.214822	0.118413	0.0530274	0.0109585
193	O95336	0.994602	0.978643	0.957185	0.934293	0.895056	0.773877	0.796046	0.706762	0.534642	0.25911
194	Q05086	0.994602	0.973764	0.874142	0.80369	0.759511	0.528663	0.266776	0.15256	0.116942	0.0748091
195	Q9BV44	0.994602	0.917575	0.904924	0.84852	0.723533	0.606121	0.341356	0.131232	0.0577833	0.0207427
196	Q9Y5L4	0.994602	0.941945	0.910276	0.928568	0.887912	0.942272	0.873654	0.662074	0.4588	0.43605
197	Q9H299	0.994602	1.0794	1.0896	0.939796	1.08421	0.760026	0.709203	0.454021	0.359678	0.311886
198	P00367	0.994602	0.980483	0.921662	0.927965	1.01143	1.1153	1.24994	1.1974	0.998856	0.482286
199	Q9ULT8	0.994602	1.12134	1.06074	0.688425	0.580131	0.163655	0.178094	0.136941	0.0902194	0.0616525
200	Q13547	0.994602	1.01419	0.899555	0.733376	0.585694	0.246327	0.229054	0.154214	0.104341	0.0802606
201	Q8TEA8	0.994602	0.90176	0.89927	0.869277	0.804864	0.62638	0.659439	0.643742	0.54879	0.564463
202	O00399	0.994602	1.0113	0.960974	0.90718	0.765484	0.517173	0.585043	0.518775	0.557585	0.425693
203	O95379	0.994602	1.17817	1.06877	0.878975	0.931654	0.527274	0.36274	0.298879	0.26375	0.236226
204	P61964	0.994602	0.915239	0.846216	0.902778	0.740384	0.605355	0.595897	0.571173	0.49512	0.530885
205	Q9UBE0	0.994602	0.925184	0.871351	0.7966	0.66039	0.337435	0.187406	0.133728	0.0811824	0.0399351
206	Q9NZD2	0.994602	1.08211	1.02914	0.921224	0.860327	0.574321	0.237898	0.133913	0.0910783	0.0324383
207	Q07812	0.994602	1.08275	1.05626	0.957428	1.06514	0.755873	0.720096	0.598552	0.45883	0.419656
208	O75165	0.994602	1.27745	1.19698	0.860092	1.1421	0.449192	0.553556	0.337526	0.303729	0.219679
209	Q66K74	0.994602	1.10109	1.09224	0.905171	0.8007	0.318771	0.187479	0.126934	0.0798315	0.0361568
210	Q63HN8	0.994602	1.04197	0.880527	0.38549	0.328009	0.0532464	0.127418	0.103791	0.0647392	0.027676
211	Q16610	0.994602	0.962435	0.995907	0.772003	0.797935	0.573867	0.619269	0.518756	0.4996	0.473145
212	Q9UHG3	0.994602	0.848225	0.88345	0.773315	0.715459	0.659234	1.00821	1.28018	1.56664	1.56181
213	Q01970	0.994602	1.00589	1.07762	0.972499	0.860202	0.402893	0.220379	0.136662	0.0712415	0.0200174
214	P09874	0.994602	1.32902	1.39331	0.615035	0.401383	0.0851519	0.136516	0.109719	0.0802361	0.0414162
215	Q9UBF8	0.994602	1.09399	1.1094	1.00109	0.945066	0.612442	0.352104	0.258409	0.183254	0.134797
216	P21796	0.994602	1.02772	0.965035	1.15691	0.903586	0.888562	1.30626	1.03039	0.898596	1.11763
217	P15880	0.994602	1.03618	1.47985	1.94827	1.5986	1.21897	0.566355	0.298889	0.133944	0.0809952
218	Q9Y303	0.994602	1.06796	1.07696	0.897995	0.975495	0.723923	0.67536	0.398296	0.23185	0.13763
219	P15153	0.994602	0.761619	0.69025	0.769085	0.490084	0.258737	0.164216	0.148816	0.0886505	0.0344018
220	Q9BTM9	0.994602	1.12562	1.08794	0.826232	0.91674	0.471018	0.428599	0.356017	0.3052	0.28058
221	Q92844	0.994602	1.43337	1.34351	0.871968	1.09753	0.43795	0.520445	0.373716	0.346834	0.381906
222	P56192	0.994602	0.905712	0.795451	0.460257	0.348767	0.079912	0.118914	0.09711	0.0569521	0.0179199
223	P36776	0.994602	0.932836	0.867056	0.818418	0.77795	0.817763	0.686296	0.262301	0.11622	0.0469741
224	Q05209	0.994602	1.19001	1.05033	0.688471	0.617457	0.166954	0.250756	0.209846	0.142303	0.108418
225	P61158	0.994602	0.917094	0.887718	0.945536	0.823308	0.753773	0.77624	0.731982	0.561976	0.314429
226	P04040	0.994602	1.09366	1.05946	0.941563	1.08547	0.894841	1.09313	1.05852	1.13876	1.14428
227	P17050	0.994602	0.926301	0.992529	0.933132	0.890768	0.80468	0.772196	0.792363	0.709281	0.599182
228	O75821	0.994602	0.946272	0.945932	1.30761	1.08657	0.676961	0.42649	0.329153	0.288811	0.244875
229	Q01415	0.994602	1.06766	0.971842	0.888058	0.968902	0.638276	0.637925	0.390476	0.241315	0.196344
230	Q15436	0.994602	0.911736	0.835494	0.769389	0.585203	0.152447	0.157154	0.127288	0.0803741	0.0421141
231	O15514	0.994602	0.930524	0.960772	1.10645	1.06682	1.10818	1.09651	1.30618	1.10528	0.718645
232	Q9UI30	0.994602	1.33872	1.23758	0.802018	1.19065	0.598201	0.622217	0.398016	0.435838	0.367675
233	Q15056	0.994602	1.05764	1.04131	0.853844	0.801767	0.402717	0.313838	0.239043	0.180065	0.173353
234	O95671	0.994602	1.11665	1.03484	0.857039	0.824254	0.32205	0.256149	0.192099	0.143942	0.078832
235	P17655	0.994602	0.97947	0.940801	0.934845	0.877626	0.736428	0.67043	0.309788	0.113496	0.0436175
236	O75083	0.994602	0.877395	0.849789	0.858241	0.672346	0.455764	0.210133	0.122212	0.0633603	0.0215625
237	Q6P3W7	0.994602	0.9532	0.902491	0.83657	0.734048	0.396033	0.219894	0.172252	0.115207	0.0714195
238	Q5JPE7	0.994602	1.27964	1.09619	0.705932	0.931372	0.329903	0.316382	0.255407	0.187061	0.171123
239	P47897	0.994602	1.00611	0.907061	0.466176	0.341227	0.055308	0.118281	0.103064	0.0610517	0.0292636
240	P41240	0.994602	1.00532	0.944075	0.701439	0.53714	0.118898	0.14498	0.10985	0.0700577	0.0275682
241	P82979	0.994602	0.781855	0.757974	0.905569	0.717828	0.785787	0.836856	1.10096	0.841906	1.06005
242	O95155	0.994602	1.13833	1.11938	0.911285	0.927716	0.269195	0.218586	0.162638	0.12088	0.0666418
243	P48556	0.994602	1.05759	0.970662	0.815757	0.850796	0.698994	0.693265	0.245211	0.121515	0.0523844
244	Q8N392	0.994602	1.15965	1.16615	0.751158	0.511712	0.0345652	0.10538	0.0797685	0.0525162	0.0220977
245	Q15645	0.994602	0.933112	0.884605	0.8947	0.776143	0.632638	0.364142	0.165423	0.079903	0.0304348
246	Q9Y6I3	0.994602	1.04363	0.983834	0.842322	0.740289	0.292255	0.23833	0.168968	0.132269	0.0974574
247	P83916	0.994602	0.871594	0.921302	0.906055	0.831155	0.73778	0.624014	0.482514	0.42211	0.399995
248	Q9NVD7	0.994602	0.945208	0.858629	0.728529	0.571081	0.235563	0.152147	0.125625	0.0751164	0.0464484
249	O00743	0.994602	1.03975	1.02013	0.875026	0.887352	0.610279	0.669113	0.631302	0.510199	0.357826
250	Q92686	0.994602	1.15404	1.14931	1.01776	1.34011	0.989687	1.12741	1.13155	1.12232	1.2903
251	Q712K3	0.994602	0.967286	0.956487	0.895229	0.862477	0.577251	0.292251	0.184959	0.128394	0.0986647
252	O15027	0.994602	0.921715	0.852584	0.671142	0.527798	0.259749	0.272192	0.247041	0.175048	0.154245
253	Q96G03	0.994602	0.960027	0.928045	0.901222	0.859807	0.751988	0.812334	0.792236	0.696636	0.558375
254	O95302	0.994602	0.759789	0.682093	0.579304	0.480693	0.289674	0.289002	0.308771	0.264237	0.26338
255	P08134	0.994602	1.04989	0.975261	0.854418	0.816401	0.442339	0.301105	0.21357	0.146514	0.0879762
256	Q92620	0.994602	1.04025	1.00274	0.898393	0.772395	0.416373	0.218638	0.170472	0.119015	0.0730644
257	O95721	0.994602	0.984837	0.954027	0.906999	0.824286	0.603275	0.572449	0.59683	0.511571	0.656931
258	Q9UQ80	0.994602	0.967632	1.11447	1.23039	0.950476	0.545498	0.232339	0.145103	0.0831398	0.0443311
259	P24941	0.994602	1.18379	1.09832	0.893517	0.966379	0.545832	0.508217	0.278713	0.226279	0.176384
260	P05387	0.994602	1.02947	1.28953	1.75624	1.32092	1.12291	0.764482	0.970731	1.15043	2.45405
261	Q9Y508	0.994602	0.863966	0.832231	0.874321	0.760564	0.583469	0.449972	0.354135	0.247849	0.22025
262	Q15008	0.994602	0.847677	0.770027	0.763983	0.61818	0.572767	0.521458	0.208753	0.103858	0.0451117
263	O00148	0.994602	0.890193	0.802025	0.696043	0.605595	0.379885	0.208267	0.122837	0.0694604	0.033797
264	Q9UQE7	0.994602	1.38394	1.7614	1.69031	1.6583	0.398887	0.290019	0.17341	0.130663	0.113587
265	Q9NY33	0.994602	1.03965	1.01098	0.919293	0.92575	0.624076	0.307174	0.167262	0.106763	0.0677944
266	P17844	0.994602	1.11973	1.02309	0.527331	0.378737	0.074418	0.138793	0.112145	0.0714663	0.0333945
267	Q10713	0.994602	1.06959	1.00561	0.891752	0.918963	0.632625	0.270681	0.178908	0.108627	0.0671289
268	P21964	0.994602	0.8752	0.808852	0.822748	0.601608	0.296148	0.202482	0.156939	0.0997142	0.0710817
269	Q9Y5S2	0.994602	0.939132	1.05055	0.93314	0.728357	0.3877	0.33287	0.272863	0.249369	0.208233
270	Q12797	0.994602	0.933777	0.875858	0.676769	0.579829	0.236991	0.243312	0.15198	0.135372	0.0694712
271	P09234	0.994602	0.808343	0.82168	0.931346	0.846468	1.31948	1.58881	1.46232	1.38599	1.78776
272	P23284	0.994602	0.833159	0.824696	0.755692	0.565451	0.318481	0.28839	0.268213	0.208857	0.187544
273	P20290	0.994602	0.891578	1.05192	1.33495	0.940111	0.839187	0.686309	0.751526	0.851427	1.13684
274	Q14249	0.994602	1.03059	1.04264	0.845011	0.642725	0.276361	0.181222	0.142447	0.0769421	0.0437258
275	Q96GA7	0.994602	1.06732	1.02017	1.0047	0.955285	0.771299	0.854199	0.763292	0.75775	0.611525
276	P55263	0.994602	0.826559	0.769497	0.868004	0.695006	0.6451	0.575022	0.556268	0.306083	0.108491
277	Q15021	0.994602	1.21229	1.12441	0.544619	0.413586	0.0749557	0.145727	0.0981988	0.0695014	0.0197314
278	Q9P2N5	0.994602	1.53843	1.35059	0.748998	0.687089	0.263097	0.252603	0.16856	0.164801	0.123371
279	P43121	0.994602	1.14016	1.07234	1.08067	1.63494	1.49401	2.034	1.59548	1.35768	1.24516
280	P62851	0.994602	1.01011	1.37907	1.92092	1.49674	1.20295	0.614939	0.383775	0.210376	0.142405
281	P35270	0.994602	1.03142	0.987943	0.82337	0.802518	0.517257	0.255483	0.166833	0.0840564	0.0397117
282	Q13459	0.994602	1.04511	0.978107	0.586038	0.481257	0.102325	0.172775	0.143542	0.0881694	0.0569192
283	Q9BRQ8	0.994602	1.1693	1.03297	0.852124	0.980183	0.487028	0.369836	0.198948	0.124267	0.0866053
284	P48723	0.994602	1.05236	0.903277	0.559387	0.54758	0.188119	0.233699	0.208875	0.142737	0.0977604
285	Q7Z6Z7	0.994602	0.998956	0.966683	0.866864	0.803475	0.330682	0.225194	0.169055	0.12068	0.0793668
286	Q9Y4G6	0.994602	1.01358	1.09634	1.14571	0.82883	0.449582	0.292925	0.173397	0.0895363	0.0417622
287	O75391	0.994602	1.02858	0.973421	0.933726	0.969843	0.693875	0.599266	0.442223	0.383053	0.571324
288	O43181	0.994602	1.08184	0.949769	1.57402	1.65775	3.45752	3.8431	4.91482	5.10469	6.45956
289	Q96JH7	0.994602	1.04467	0.630737	0.192025	0.227865	0.00495665	0.0996967	0.0903015	0.045435	0.0192724
290	Q86XP3	0.994602	1.12766	1.05116	0.236532	0.277483	0.0320227	0.138534	0.111581	0.0649153	0.0344705
291	Q9NPQ8	0.994602	1.09874	1.04297	0.680485	0.538876	0.122843	0.158582	0.118243	0.0785425	0.0495215
292	Q52LJ0	0.994602	0.893132	0.847455	0.835005	0.583014	0.140674	0.145096	0.0959432	0.0573032	0.0157317
293	Q96GX9	0.994602	0.809271	0.780736	0.913105	0.772272	0.824537	0.895172	1.24764	1.22103	1.363
294	Q96RP9	0.994602	0.826954	0.732416	0.64988	0.48767	0.156638	0.16656	0.152698	0.101918	0.0757331
295	P53582	0.994602	1.26938	1.21424	0.742794	0.919569	0.380221	0.30519	0.166627	0.0933614	0.0520962
296	O43765	0.994602	0.85688	0.825191	0.831693	0.660118	0.294369	0.197589	0.153998	0.110227	0.0782362
297	O60869	0.994602	0.92513	1.12722	1.38008	1.04193	0.934964	0.980988	1.24868	1.57658	2.03108
298	P56945	0.994602	0.936443	0.733411	0.384177	0.409481	0.180491	0.218074	0.183166	0.128276	0.0769822
299	Q13868	0.994602	1.04366	1.16143	1.42164	1.39188	1.31985	1.21262	0.97734	0.666312	0.313863
300	P49368	0.994602	0.943274	0.90602	0.932816	0.834657	0.745072	0.590874	0.235455	0.122663	0.0470348
301	Q8IXB1	0.994602	1.14537	1.08065	0.780543	0.928907	0.593808	0.50628	0.339875	0.241566	0.194375
302	Q9BSJ2	0.994602	1.04362	0.946317	0.632695	0.511301	0.129388	0.192528	0.143539	0.0925825	0.0370261
303	Q13409	0.994602	0.862158	0.826045	0.855502	0.726878	0.544385	0.375701	0.257452	0.154772	0.105055
304	P48634	0.994602	1.04853	1.03265	1.23828	1.22827	0.974736	0.977818	0.706662	0.562698	0.703634
305	P35268	0.994602	1.08895	1.66193	2.03864	1.82557	1.21416	0.661782	0.363917	0.183742	0.113615
306	Q8NBL1	0.994602	1.18796	1.13625	0.829907	0.85327	0.387141	0.341282	0.284202	0.22371	0.195124
307	Q96TA1	0.994602	0.888068	0.863713	0.913196	0.718225	0.42717	0.160156	0.118643	0.0662074	0.0271151
308	O60220	0.994602	1.11177	1.17922	1.08394	1.25453	1.11889	1.19639	0.874154	0.72835	0.736506
309	Q5SW79	0.994602	1.05542	1.04784	0.988846	0.803297	0.433426	0.330302	0.239414	0.169047	0.13667
310	P62942	0.994602	1.39881	1.37129	1.08051	1.50538	0.929005	0.881811	0.474226	0.340586	0.235699
311	P08123	0.994602	1.08571	1.05761	0.773947	1.23715	0.926033	1.20801	1.05084	1.20676	1.30625
312	Q92734	0.994602	1.03028	1.0079	0.963268	1.01456	0.837534	0.925051	1.0296	0.95872	1.05961
313	P25686	0.994602	1.01497	0.744463	0.528682	0.48248	0.271996	0.246714	0.139038	0.110457	0.0617197
314	O43290	0.994602	1.21114	1.53461	1.22619	1.57512	0.826477	0.724397	0.671631	0.538971	0.51877
315	Q9UKX7	0.994602	1.1192	1.10244	1.04131	1.04356	0.916289	0.607927	0.395344	0.305663	0.285399
316	P13010	0.994602	0.822987	0.680192	0.198928	0.204187	-0.000872169	0.0844691	0.0734568	0.0331753	-9.12e-06
317	Q9Y2Z4	0.994602	0.863153	0.613894	0.266046	0.305207	0.0976539	0.155714	0.148195	0.080339	0.0493704
318	Q8IX04	0.994602	1.05519	0.990564	0.674537	0.591389	0.250845	0.347074	0.233186	0.13864	0.179352
319	P50613	0.994602	1.03424	0.983505	0.827716	0.810374	0.545501	0.387932	0.146481	0.0788224	0.0176545
320	P15927	0.994602	1.17631	1.09296	0.726685	0.743888	0.429757	0.561195	0.239746	0.108379	0.0339773
321	P42785	0.994602	0.943608	0.907473	0.892813	0.833964	0.768147	0.793705	0.882648	0.837589	0.761193
322	Q92484	0.994602	1.0344	1.00861	0.91135	0.940288	0.822943	0.888297	0.916976	0.850948	0.822577
323	P53990	0.994602	0.769939	0.721805	0.768307	0.532505	0.241623	0.217125	0.217669	0.180282	0.16619
324	Q9H788	0.994602	1.01661	1.00775	0.684826	0.52384	0.154577	0.177248	0.0817182	0.0636118	0.0515937
325	Q9BX68	0.994602	0.954388	0.938395	0.917761	0.931417	0.861763	0.751207	0.583347	0.351328	0.218372
326	P32455	0.994602	0.924625	0.880179	0.831764	0.501637	0.0753776	0.117494	0.0920685	0.0448122	0.00947355
327	Q9C0I1	0.994602	1.19619	1.18976	0.812146	1.06034	0.555978	0.598249	0.298767	0.156607	0.0527753
328	Q96KP1	0.994602	1.34604	1.39259	0.812529	0.626158	0.0959196	0.150797	0.110034	0.077655	0.0354264
329	Q9UBQ0	0.994602	0.893737	0.868937	0.906841	0.793466	0.720518	0.626699	0.387744	0.192819	0.0726403
330	O15427	0.994602	1.00782	1.0569	0.938553	1.04566	0.839207	1.36066	1.10368	1.07755	1.18051
331	Q92979	0.994602	0.900486	1.16101	1.42607	1.30176	1.24827	0.978971	0.659126	0.466933	0.3005
332	O95989	0.994602	1.15204	1.14863	0.979707	1.19982	0.828139	0.786246	0.363795	0.222296	0.131556
333	Q5SRE5	0.994602	0.869048	0.812655	0.573059	0.437019	0.194856	0.151372	0.0986506	0.0773574	0.0459996
334	P10606	0.994602	0.981049	0.955842	0.848523	0.912038	0.80771	0.901928	0.896901	1.17377	2.01346
335	P61106	0.994602	0.979238	0.92636	0.860783	0.868197	0.605206	0.599596	0.398157	0.257723	0.184999
336	Q92616	0.994602	0.98848	0.659937	0.161983	0.227644	0.00103658	0.0947585	0.0809064	0.0393846	0.00170026
337	P49257	0.994602	0.973975	0.821128	0.820315	0.512249	0.115908	0.146494	0.0745919	0.0263555	-0.00828546
338	P07711	0.994602	1.12217	1.11426	0.85837	1.05258	0.696738	0.657687	0.354914	0.232618	0.140716
339	Q8TD55	0.994602	1.35629	1.27335	0.893947	1.09485	0.554813	0.48932	0.262735	0.174699	0.13278
340	P40818	0.994602	1.14423	1.00809	0.645046	0.44023	0.179127	0.214749	0.184323	0.120126	0.105618
341	Q16643	0.994602	0.923625	0.947042	1.20641	1.16056	0.882548	0.483242	0.347786	0.299375	0.29021
342	O95347	0.994602	0.876725	0.824704	0.669604	0.433684	0.106525	0.154486	0.118665	0.0767731	0.0384327
343	Q14152	0.994602	0.949407	1.02497	1.41082	0.825108	0.312277	0.257056	0.226351	0.162844	0.140041
344	P62263	0.994602	1.14319	1.48578	1.65691	1.58871	1.00385	0.540948	0.279992	0.159266	0.110994
345	Q9H0E2	0.994602	1.13567	1.1274	0.890022	0.965993	0.487003	0.327151	0.233699	0.193673	0.155293
346	Q9Y3Z3	0.994602	0.947432	0.875556	0.834317	0.740766	0.580402	0.392155	0.221659	0.135875	0.0669467
347	O14818	0.994602	0.922624	0.858966	0.798577	0.762609	0.701765	0.776949	0.853009	0.840218	0.897467
348	P14678	0.994602	1.07505	1.08502	1.09785	1.19249	1.30819	1.3811	1.03193	0.851459	0.786932
349	P25705	0.994602	1.079	1.04329	0.993165	1.06728	1.05825	1.29811	1.93217	2.95948	4.07427
350	Q9UK41	0.994602	0.817756	0.778278	0.767113	0.51005	0.208896	0.201237	0.188017	0.205431	0.152235
351	P27708	0.994602	1.01581	0.937838	0.727771	0.584209	0.150214	0.144801	0.114521	0.0708506	0.0356781
352	Q02818	0.994602	1.02925	1.0086	0.924682	1.04738	0.785738	0.985359	1.10988	1.18055	1.39095
353	Q8TC07	0.994602	0.922425	0.884848	0.744386	0.531772	0.165348	0.206367	0.133191	0.108322	0.0697698
354	P11216	0.994602	0.891173	0.836976	0.848821	0.743185	0.594229	0.328912	0.185287	0.100179	0.0529196
355	Q9HCJ6	0.994602	0.911559	0.881045	0.930321	0.82505	0.813722	0.892051	0.999656	1.00138	1.07425
356	Q9BPX5	0.994602	1.10549	1.08821	0.962131	0.976518	0.701059	0.720212	0.618342	0.466811	0.29052
357	Q9HBL0	0.994602	1.08673	0.977261	0.595404	0.51759	0.159093	0.201507	0.152244	0.0911439	0.056159
358	Q5TDH0	0.994602	0.892207	0.897658	0.819345	0.761976	0.516752	0.380235	0.33285	0.23046	0.236642
359	P29466	0.994602	0.983256	0.913486	0.589586	0.427835	0.126708	0.165477	0.130937	0.0845636	0.0548036
360	Q9H488	0.994602	0.827608	0.784126	0.799133	0.67129	0.642586	0.468789	0.313995	0.154299	0.108384
361	Q7Z7E8	0.994602	0.861204	0.822336	0.778926	0.513129	0.18082	0.133916	0.100028	0.0513667	0.0096259
362	P62805	0.994602	1.03732	0.856679	0.915321	0.6393	0.34068	0.372273	0.339037	0.324722	0.303542
363	Q15365	0.994602	1.01376	0.953807	0.72779	0.561919	0.18536	0.167115	0.128706	0.0822769	0.0398846
364	P98160	0.994602	1.29958	1.30233	1.00596	1.22914	0.6474	0.710494	0.52201	0.39021	0.245225
365	O75116	0.994602	0.982514	0.955683	0.764036	0.53689	0.129361	0.182053	0.132843	0.0963491	0.0583849
366	O94776	0.994602	1.60104	1.50216	0.841071	1.05096	0.379675	0.363679	0.273633	0.131231	0.0900399
367	P13995	0.994602	1.22439	1.20319	0.965623	1.29693	0.987001	0.6014	0.208188	0.119518	0.0719264
368	Q9BRG1	0.994602	0.974374	0.925736	0.833744	0.795292	0.421586	0.310345	0.231861	0.196478	0.135922
369	Q96KB5	0.994602	0.941852	0.849204	0.393008	0.253801	0.0224405	0.0895923	0.110643	0.0527021	0.027287
370	Q16698	0.994602	0.914133	0.857783	0.877934	0.878951	0.958399	0.885498	0.585821	0.287799	0.119533
371	P36915	0.994602	1.17119	1.29227	1.08662	1.04366	0.436758	0.335417	0.211588	0.207384	0.148149
372	P54725	0.994602	0.842975	0.817438	0.866401	0.74582	0.705795	0.715429	0.762553	0.611825	0.560563
373	Q92499	0.994602	0.901444	0.878307	0.785624	0.547626	0.141448	0.146166	0.118179	0.0727601	0.0346343
374	P30837	0.994602	1.02131	0.953368	0.850478	0.913529	0.745888	0.285274	0.171189	0.0815902	0.0302509
375	Q99986	0.994602	0.934343	0.755677	0.444258	0.261714	0.0566538	0.12051	0.128598	0.0759511	0.0560154
376	Q9BRA2	0.994602	0.835226	0.798545	0.809608	0.60979	0.35849	0.287136	0.224131	0.140621	0.0802416
377	P27701	0.994602	0.881723	0.899493	0.96412	0.853592	0.85854	1.00858	0.946155	0.951827	1.11494
378	P25398	0.994602	0.967706	1.21339	1.84729	1.30771	1.31134	0.967047	1.01141	0.968056	0.956651
379	Q12965	0.994602	0.916388	0.860961	0.816512	0.560776	0.152321	0.171354	0.138157	0.0878405	0.0521409
380	Q9UJY1	0.994602	0.842495	0.733744	0.677819	0.518722	0.369788	0.322695	0.286868	0.278588	0.394585
381	O94760	0.994602	0.907023	0.888959	0.921338	0.814965	0.743772	0.742841	0.543537	0.294411	0.151879
382	P62826	0.994602	0.839395	0.820888	0.87226	0.719163	0.712874	0.7166	0.588698	0.254097	0.074531
383	Q8TCE6	0.994602	1.11176	1.00335	0.699823	0.593983	0.123415	0.147952	0.120873	0.0930642	0.0438778
384	O43813	0.994602	0.975352	0.934431	0.876863	0.826047	0.724214	0.812195	0.678904	0.530772	0.29751
385	Q9Y6K9	0.994602	0.907341	0.797644	0.522134	0.552403	0.367347	0.482296	0.484566	0.435968	0.466313
386	Q14696	0.994602	0.796034	0.744957	0.767701	0.630247	0.583062	0.448842	0.383093	0.281048	0.236412
387	Q01658	0.994602	1.2291	1.28504	1.24515	1.34808	0.882397	0.984022	0.915229	0.771121	0.789954
388	Q9BSL1	0.994602	1.08821	1.09479	0.894432	0.76345	0.325677	0.208857	0.137986	0.116354	0.0738122
389	O94915	0.994602	0.953692	1.01539	1.01142	0.937658	0.590308	0.297953	0.299383	0.100229	0.0575442
390	P09493	0.994602	0.861	0.851387	0.952297	0.87837	0.825595	0.914739	1.1214	1.00046	1.1259
391	O94808	0.994602	1.12448	1.06986	0.858963	0.871826	0.427915	0.318114	0.202573	0.107316	0.0595131
392	Q9H2U2	0.994602	0.897637	0.856263	0.924125	0.885624	0.914134	0.889159	0.619659	0.367399	0.249836
393	P40763	0.994602	0.928643	0.841832	0.537845	0.339371	0.05917	0.112227	0.0883161	0.04895	0.0103987
394	P55084	0.994602	0.942343	0.854211	0.741314	0.629264	0.184502	0.148887	0.105115	0.0552257	0.0176853
395	Q13643	0.994602	0.894441	0.833243	0.82972	0.817033	0.606793	0.601038	0.449078	0.411029	0.462813
396	Q9UL46	0.994602	0.941429	0.919636	0.925676	0.865076	0.716089	0.372359	0.21187	0.124934	0.0760098
397	Q96BY7	0.994602	1.09475	0.917057	0.957123	0.788581	0.541227	0.467611	0.227999	0.121302	0.102925
398	O14980	0.994602	0.926924	0.868787	0.796241	0.517889	0.0794391	0.115793	0.0866342	0.0434046	0.0044538
399	Q96CT7	0.994602	0.998192	1.04905	1.15817	1.11368	0.910224	0.757207	0.60061	0.583108	0.741011
400	Q96B54	0.994602	0.897073	1.13768	0.996016	1.1343	0.813096	0.977917	0.873244	0.994645	0.946882
401	Q86WN1	0.994602	1.38387	1.14511	0.791339	0.973918	0.452006	0.243119	0.226957	0.175901	0.152016
402	Q9Y3B8	0.994602	0.976528	0.959306	0.943633	0.899713	0.87501	0.995338	1.07217	1.13343	1.22764
403	Q9P2T1	0.994602	0.990418	0.967729	0.941381	0.919081	0.803375	0.931197	0.944534	0.903999	0.967724
404	P48059	0.994602	1.01937	0.980641	0.872805	0.821678	0.513303	0.535391	0.356121	0.225534	0.100027
405	P18124	0.994602	1.1724	1.82327	2.27569	2.05456	1.42821	0.750218	0.397718	0.184463	0.110964
406	O00487	0.994602	0.925429	0.845263	0.762315	0.700336	0.608025	0.579955	0.171576	0.0897011	0.0352478
407	P42285	0.994602	0.980298	1.27129	1.60556	1.35945	0.654815	0.353085	0.231183	0.162451	0.118608
408	Q15208	0.994602	1.08201	0.996258	0.635488	0.520266	0.28871	0.297865	0.246782	0.198382	0.157894
409	Q6IQ22	0.994602	1.03354	1.00078	0.809214	0.8509	0.594031	0.49044	0.274373	0.201916	0.109448
410	O75475	0.994602	0.991212	1.04483	1.19125	0.895485	0.493851	0.359038	0.27493	0.172374	0.168816
411	Q14151	0.994602	0.960179	0.880589	0.87693	0.86264	0.785695	0.939955	0.858758	0.723976	0.697893
412	P63220	0.994602	1.19883	1.59602	1.87949	1.72915	1.36253	1.05991	0.861036	0.960252	1.27484
413	P06753	0.994602	0.856494	0.840646	0.943981	0.85506	0.846625	0.91938	1.32157	1.15643	1.39013
414	P41250	0.994602	0.882996	0.870174	0.926304	0.791122	0.816852	0.880453	1.02304	0.965489	0.84743
415	P29353	0.994602	0.91413	0.911474	0.82954	0.797466	0.473743	0.483339	0.343184	0.244542	0.254474
416	P30153	0.994602	0.908135	0.888434	0.924651	0.785335	0.60778	0.263722	0.157308	0.0796315	0.0462756
417	P46926	0.994602	1.0191	0.983802	0.931252	0.932259	0.819252	0.938626	0.924302	0.985969	1.02017
418	Q8IUR0	0.994602	1.18209	1.14578	0.732987	0.709483	0.171199	0.145611	0.11475	0.0678526	0.0389753
419	Q9UPT5	0.994602	1.10456	1.02813	0.803142	0.566081	0.188766	0.234707	0.178553	0.127638	0.0935612
420	P00441	0.994602	0.962582	0.927463	0.863394	0.917605	0.759578	0.892682	1.01069	0.976269	1.07529
421	Q15149	0.994602	1.08897	1.06307	1.06814	1.04903	0.550877	0.419019	0.333897	0.297563	0.277242
422	P63173	0.994602	0.860578	1.1766	1.86305	1.13361	1.1592	0.622011	0.487192	0.275993	0.208404
423	P12268	0.994602	0.880131	0.827835	0.85188	0.741494	0.666881	0.45233	0.176581	0.107737	0.057848
424	P08237	0.994602	0.98311	0.958232	0.917878	0.893185	0.765244	0.834283	0.900127	0.925505	0.972102
425	P48454	0.994602	0.982664	0.906729	0.799989	0.772859	0.554389	0.462441	0.356941	0.312878	0.293338
426	Q5VTB9	0.994602	1.53404	1.34621	1.06077	1.33634	0.276005	0.321968	0.248563	0.174828	0.0912115
427	P61927	0.994602	1.1519	1.85616	2.28262	2.08209	1.37703	0.721478	0.354827	0.138014	0.0651591
428	P08708	0.994602	1.04111	1.46991	2.02938	1.54203	1.31197	0.695587	0.40937	0.231819	0.144362
429	Q9GZT3	0.994602	0.936022	0.739477	0.364033	0.328568	0.117377	0.187746	0.166531	0.12205	0.110122
430	Q9HAV7	0.994602	0.769194	0.739833	0.900858	0.701731	0.684084	0.191669	0.148443	0.0849052	0.0409893
431	Q8TDZ2	0.994602	1.1358	0.994172	0.463211	0.482013	0.196589	0.228359	0.118952	0.063026	0.0103965
432	Q9H8Y8	0.994602	0.999218	0.888782	0.590612	0.372476	0.0857677	0.136625	0.102486	0.070794	0.0359835
433	Q96I15	0.994602	0.943778	0.931584	0.872473	0.815746	0.665714	0.596375	0.483181	0.410661	0.306039
434	P11940	0.994602	1.04041	1.0901	0.985727	0.890918	0.435874	0.201197	0.137207	0.0876916	0.0477283
435	P78344	0.994602	1.05693	0.889699	0.360546	0.329497	0.0850231	0.147511	0.124635	0.0784688	0.0390895
436	Q96AG4	0.994602	0.953304	0.884494	0.815556	0.7544	0.554042	0.49708	0.363094	0.320236	0.272149
437	P49590	0.994602	0.931671	0.885026	0.885683	0.821411	0.810765	0.878398	0.569213	0.412115	0.23415
438	Q9UJY5	0.994602	0.663344	0.619585	0.878847	0.506844	0.327646	0.190915	0.175466	0.110212	0.0776435
439	Q99426	0.994602	1.05758	1.01575	0.773818	0.690732	0.189985	0.181312	0.1307	0.082635	0.0319097
440	Q8TF05	0.994602	1.05115	1.04891	0.948174	0.930719	0.417326	0.278588	0.197568	0.161153	0.12806
441	P49915	0.994602	0.905693	0.870541	0.824868	0.663086	0.356368	0.170255	0.120712	0.0705478	0.0324596
442	O00429	0.994602	1.04754	1.01928	0.955746	0.901689	0.379799	0.182794	0.127183	0.0778965	0.0465168
443	P26583	0.994602	0.784185	0.799909	0.932828	0.676488	0.67967	0.525406	0.501953	0.422434	0.438105
444	Q15843	0.994602	0.945858	0.943429	0.937918	0.959536	0.711744	0.685217	0.529581	0.338471	0.316737
445	Q14694	0.994602	1.07404	1.22688	1.06467	0.836439	0.324772	0.289946	0.227396	0.1243	0.0948612
446	Q6PKG0	0.994602	0.939813	0.923163	0.834859	0.705018	0.330463	0.252857	0.233875	0.164784	0.156815
447	Q13404	0.994602	1.08382	1.07659	0.973584	1.04022	0.827263	0.69768	0.290359	0.145854	0.0696336
448	P55268	0.994602	1.11918	1.03322	0.657715	0.835461	0.420867	0.4269	0.33629	0.298636	0.286938
449	Q13257	0.994602	1.27995	1.18716	0.725182	0.772226	0.291807	0.282523	0.248431	0.208326	0.165496
450	O15541	0.994602	1.01856	1.05473	0.947928	1.01195	0.74244	0.845437	0.773639	0.77786	0.810996
451	Q9NPI6	0.994602	0.950527	0.720914	0.378568	0.316242	0.112678	0.148451	0.121731	0.0896026	0.0623808
452	O60231	0.994602	1.1018	1.21062	0.805136	0.962056	0.377992	0.419507	0.372863	0.334237	0.273648
453	P05556	0.994602	0.824069	0.789941	0.854146	0.681794	0.666482	0.931764	0.862602	0.759698	0.833277
454	P46379	0.994602	1.08716	1.03089	0.823678	0.822757	0.339165	0.254898	0.173691	0.127612	0.0912377
455	O95630	0.994602	0.78072	0.713893	0.559773	0.334981	0.158284	0.139854	0.111459	0.0639797	0.0350077
456	O15511	0.994602	0.978426	0.96658	0.945284	0.9009	0.705304	0.737595	0.720412	0.539449	0.347154
457	Q13557	0.994602	0.798561	0.646885	0.432966	0.365951	0.136909	0.166798	0.131252	0.0849095	0.0436424
458	Q9Y3E7	0.994602	0.934661	0.894361	0.856028	0.76593	0.516063	0.230043	0.180221	0.118287	0.0714221
459	Q6IA69	0.994602	0.994617	0.96303	0.877801	0.902342	0.741803	0.744466	0.605489	0.352236	0.209881
460	Q96DG6	0.994602	0.785673	0.748155	0.826341	0.631346	0.460307	0.340477	0.237328	0.126418	0.0720979
461	P61978	0.994602	1.01889	0.970275	0.772258	0.594925	0.191568	0.165141	0.120252	0.0759386	0.0444927
462	Q9UEE9	0.994602	0.943389	1.02753	1.32203	1.00294	1.16021	1.90989	2.97718	2.8081	3.18822
463	Q7Z6B7	0.994602	1.07418	0.970859	0.895767	0.694258	0.288841	0.277692	0.207163	0.218491	0.142902
464	Q9UNE7	0.994602	0.976783	0.772806	0.30519	0.377803	0.101544	0.176689	0.149031	0.120613	0.0803977
465	P19388	0.994602	1.10485	1.11084	0.810827	0.694215	0.250024	0.254188	0.199699	0.135868	0.0934014
466	Q14CX7	0.994602	1.11938	1.08353	0.996921	1.01292	0.509106	0.296024	0.20158	0.172897	0.127647
467	Q15031	0.994602	1.14233	1.02964	0.821831	0.82842	0.348663	0.300525	0.197459	0.161987	0.0988013
468	P35555	0.994602	1.00077	0.994905	0.764777	1.00491	0.568722	0.650094	0.53859	0.506101	0.492243
469	Q86W92	0.994602	1.00403	0.881344	0.708042	0.446496	0.110916	0.148141	0.120236	0.0821721	0.0355839
470	Q8IYM9	0.994602	0.956655	0.881093	0.481029	0.298811	-0.000164577	0.0953304	0.062053	0.0199684	-0.0282045
471	Q9NYU2	0.994602	0.867845	0.782822	0.660481	0.599123	0.459557	0.296261	0.253537	0.187215	0.155641
472	O75153	0.994602	1.03931	0.967332	0.754407	0.529324	0.107584	0.126206	0.10898	0.0712667	0.0308034
473	Q8ND24	0.994602	1.00391	0.88416	0.536827	0.455851	0.106212	0.18547	0.162258	0.123402	0.0980651
474	O14745	0.994602	1.08982	1.08812	1.08328	1.20518	0.978035	1.00265	0.818539	0.749645	0.792393
475	Q96EQ0	0.994602	0.870085	0.890164	0.951294	0.73738	0.593305	0.248227	0.211618	0.129096	0.124649
476	Q9BYM8	0.994602	1.09181	0.986765	0.635645	0.609348	0.257809	0.232439	0.182268	0.149498	0.108913
477	P27797	0.994602	0.661182	0.607748	0.559111	0.364236	0.210177	0.227544	0.282998	0.208299	0.216154
478	Q567U6	0.994602	1.19644	1.15594	0.854282	0.920765	0.306871	0.322227	0.252371	0.171942	0.115839
479	O94822	0.994602	1.09955	0.972117	0.777974	0.490105	0.146411	0.239311	0.210717	0.112551	0.0849897
480	Q9H5X1	0.994602	1.4261	1.32849	1.03738	1.36217	0.902135	0.920738	0.604928	0.429071	0.304903
481	Q07157	0.994602	1.04736	1.10707	1.16127	1.00727	0.576512	0.496548	0.406454	0.306791	0.264644
482	Q9Y4C2	0.994602	1.07647	0.94016	0.511804	0.492282	0.165222	0.191146	0.162054	0.0944995	0.068811
483	Q9BZZ5	0.994602	0.928414	0.899734	0.894922	0.830391	0.653977	0.226842	0.127816	0.0674894	0.0232853
484	Q96DI7	0.994602	1.03913	1.11861	1.09318	1.07066	0.766576	0.470235	0.406511	0.30729	0.292786
485	P30044	0.994602	1.00524	0.95711	0.935993	0.934517	0.852397	0.847848	0.615035	0.38228	0.181383
486	Q15404	0.994602	0.950723	0.908199	0.872288	0.736317	0.443869	0.361725	0.240153	0.129707	0.0468388
487	P63010	0.994602	0.971396	0.921486	0.827716	0.681198	0.371262	0.197042	0.134311	0.067994	0.0253504
488	Q16881	0.994602	0.967274	0.941671	0.92928	0.806953	0.607428	0.428248	0.335504	0.280345	0.247271
489	P35637	0.994602	0.91105	0.890527	0.854093	0.781208	0.607795	0.620513	0.554371	0.481482	0.529028
490	Q92793	0.994602	0.947153	0.927705	1.05573	0.836833	0.681594	0.356712	0.317992	0.339431	0.226099
491	P36405	0.994602	0.93636	0.904833	0.942863	0.849817	0.725777	0.573718	0.352972	0.207568	0.136066
492	Q9P013	0.994602	0.983285	0.984348	1.02941	1.05174	0.930196	1.05461	1.10112	1.04714	1.20733
493	Q13185	0.994602	0.723541	0.700583	0.764789	0.497642	0.319782	0.258973	0.22437	0.193609	0.173142
494	Q92791	0.994602	1.46505	1.13964	0.470471	0.718295	0.286022	0.349021	0.25257	0.169828	0.148207
495	P40123	0.994602	0.950154	0.932839	0.825528	0.612975	0.237301	0.164155	0.122189	0.0744562	0.0340239
496	P42574	0.994602	0.97763	0.995485	0.943328	0.929935	0.837327	0.929996	1.05694	1.0604	1.14375
497	P62280	0.994602	0.924406	1.3021	1.94851	1.34825	1.16052	0.523852	0.288664	0.118727	0.0612775
498	P17931	0.994602	0.90208	0.875814	0.856791	0.732497	0.543325	0.343421	0.230773	0.164267	0.116789
499	P61006	0.994602	0.950528	0.934323	0.914266	0.84574	0.650097	0.501872	0.300061	0.220379	0.162039
500	Q96JY6	0.994602	1.12614	1.14197	1.00553	1.27948	0.869753	0.937179	0.70789	0.671013	0.683136
501	Q96B36	0.994602	0.95298	0.94288	0.985005	0.883147	0.666082	0.67419	0.59525	0.534272	0.6455
502	Q9Y230	0.994602	0.942903	0.897649	0.888414	0.837423	0.804391	0.881282	0.536266	0.39277	0.289417
503	O95817	0.994602	0.945304	0.865833	0.777209	0.715421	0.558265	0.576695	0.529746	0.524338	0.665653
504	Q9BRP4	0.994602	1.36162	1.31191	0.843529	1.14885	0.502185	0.538232	0.346598	0.271702	0.123924
505	P36873	0.994602	0.998218	0.961454	0.982366	0.892363	0.636875	0.521016	0.354808	0.200329	0.0950782
506	P25787	0.994602	0.998183	0.96004	0.90411	0.863286	0.886485	1.00058	1.06934	1.1171	1.15169
507	Q92841	0.994602	1.07498	1.03885	0.697048	0.585614	0.152042	0.186076	0.132414	0.0898064	0.0537257
508	O95816	0.994602	0.924041	0.717994	0.536798	0.52749	0.325542	0.348157	0.26736	0.274983	0.254915
509	P19838	0.994602	1.04645	0.869951	0.446689	0.362036	0.0696677	0.140886	0.14645	0.100258	0.0809595
510	Q15181	0.994602	0.907778	0.884477	0.904307	0.870604	0.684748	0.40921	0.208237	0.106472	0.0448663
511	Q96GY0	0.994602	0.813601	0.798146	0.882141	0.704279	0.699402	0.689526	0.743307	0.58979	0.369637
512	P0C0S5	0.994602	0.955767	0.770151	0.583604	0.44428	0.270039	0.258338	0.21273	0.229886	0.178727
513	Q15637	0.994602	0.994079	0.932964	0.948132	0.885748	0.706895	0.670619	0.571684	0.437458	0.448851
514	P10909	0.994602	1.15845	1.12374	0.700659	0.853341	0.470859	0.483723	0.394914	0.345947	0.381484
515	P07305	0.994602	1.20564	1.53567	1.70522	1.53938	0.836172	0.473743	0.324928	0.195387	0.160932
516	Q8WUW1	0.994602	1.013	0.986632	0.919047	0.897686	0.615083	0.625424	0.59796	0.491526	0.4146
517	Q969Z0	0.994602	1.05023	0.856105	0.390007	0.37616	0.0433357	0.140629	0.108294	0.0442979	0.0276262
518	P42677	0.994602	1.13302	1.60507	1.89654	1.60514	1.25338	0.695902	0.345923	0.191694	0.134369
519	Q5R372	0.994602	1.17791	1.12189	0.936291	0.790715	0.359285	0.279976	0.225467	0.217395	0.132958
520	Q96CX2	0.994602	1.06137	1.06189	0.948757	1.08455	0.777084	0.849842	0.745197	0.643606	0.443636
521	Q14353	0.994602	0.890182	0.882597	0.864381	0.628553	0.293652	0.196756	0.127828	0.080031	0.0356354
522	Q96JJ3	0.994602	0.959112	0.81394	0.589396	0.399565	0.0696873	0.121339	0.104655	0.0592233	0.0241979
523	Q13045	0.994602	1.13583	1.122	0.852007	0.711185	0.121138	0.131558	0.0967045	0.0574082	0.0225743
524	Q9C0C2	0.994602	1.01151	0.999281	0.985412	0.983967	0.829751	0.933555	0.878742	0.795069	0.87729
525	Q9P265	0.994602	1.09893	1.10158	1.07813	0.954667	0.739409	0.463489	0.316932	0.221821	0.225415
526	Q6ICL3	0.994602	1.51317	1.24218	1.00737	1.43626	0.673806	0.598265	0.26304	0.277133	0.205088
527	P56181	0.994602	0.94232	1.00744	1.22035	1.53172	2.83042	3.53651	3.41496	3.21969	3.7484
528	P37235	0.994602	0.86786	0.802266	0.739262	0.545728	0.372838	0.27595	0.216732	0.186901	0.144161
529	P62081	0.994602	1.06006	1.45725	1.92341	1.51605	1.16379	0.558917	0.276634	0.130197	0.0660423
530	Q13098	0.994602	1.01852	1.01378	0.925385	0.942781	0.638419	0.398196	0.186624	0.10122	0.05733
531	Q9Y2Q3	0.994602	0.825855	0.771168	0.804231	0.645838	0.402889	0.152629	0.121252	0.0735432	0.0356384
532	P42126	0.994602	1.02534	1.00721	0.962787	1.10054	1.1499	1.30439	1.37415	1.52467	1.69615
533	P67870	0.994602	1.14707	1.22691	0.94213	0.92744	0.525279	0.451016	0.284149	0.182567	0.118246
534	Q9Y265	0.994602	0.930627	0.900242	0.93754	0.841433	0.886583	0.985518	0.605778	0.456604	0.338977
535	P21980	0.994602	0.85626	0.821011	0.865006	0.744677	0.642666	0.383227	0.206851	0.147264	0.11446
536	Q96A65	0.994602	1.10994	1.08235	0.828786	0.609074	0.186425	0.261262	0.20674	0.135754	0.113764
537	O95819	0.994602	1.24734	1.46805	1.13183	1.19205	0.272584	0.334007	0.246677	0.184215	0.150656
538	P51452	0.994602	0.965191	0.923552	0.842798	0.619359	0.207178	0.184737	0.132869	0.0850741	0.0449317
539	P38606	0.994602	0.931963	0.915115	0.929769	0.806985	0.650552	0.671388	0.618047	0.454837	0.211399
540	O75380	0.994602	1.00973	1.01544	0.930799	1.1324	1.72226	2.19138	2.94967	3.12419	3.95999
541	P51665	0.994602	0.885114	0.806905	0.783892	0.708984	0.644519	0.609133	0.241392	0.134004	0.0676374
542	P62136	0.994602	1.03668	1.02872	1.02466	0.983227	0.674559	0.522586	0.310645	0.16861	0.079527
543	Q9HB90	0.994602	1.02143	0.984735	0.950674	0.916723	0.809501	0.897538	0.869412	0.866412	0.762426
544	P28799	0.994602	1.03855	0.987622	0.805689	0.861623	0.659662	0.765662	0.858868	0.860789	0.924972
545	P11387	0.994602	0.99592	1.20092	0.987265	0.454646	0.238303	0.245387	0.220105	0.154486	0.120786
546	P35221	0.994602	0.939804	0.911711	0.970805	0.855934	0.684762	0.387436	0.203492	0.11913	0.0695845
547	Q9UNZ5	0.994602	1.01904	1.18167	1.29193	1.03742	0.705015	0.579331	0.416903	0.282681	0.212741
548	P55145	0.994602	0.817256	0.792556	0.842295	0.657086	0.75496	0.843302	0.934908	0.905044	1.02837
549	Q96S59	0.994602	1.2075	1.18459	0.888417	0.98484	0.434588	0.348563	0.243223	0.206627	0.172047
550	P13674	0.994602	0.850556	0.739571	0.567646	0.491104	0.344541	0.366345	0.300615	0.20222	0.163068
551	Q96P70	0.994602	1.00104	0.924374	0.717443	0.606181	0.37196	0.189951	0.127877	0.0732545	0.0362221
552	Q14376	0.994602	1.05824	1.04336	0.868456	0.892936	0.449155	0.204382	0.108464	0.0504318	0.00820197
553	P49327	0.994602	1.01148	0.980598	0.891445	0.809632	0.38575	0.17643	0.12855	0.0756558	0.0388726
554	P08559	0.994602	1.15706	1.04923	0.771493	0.823889	0.386852	0.290417	0.134916	0.0819232	0.0321915
555	Q9UK59	0.994602	0.902594	0.896171	0.83599	0.785897	0.601316	0.513054	0.37812	0.251283	0.133335
556	P40925	0.994602	0.819205	0.788699	0.904156	0.711034	0.750896	0.77683	0.624124	0.236772	0.0631499
557	Q86UY8	0.994602	1.16404	1.07725	0.985832	1.17608	1.13916	1.12947	0.38116	0.155903	0.0616437
558	P12109	0.994602	1.01124	1.0288	0.912248	0.960332	0.901419	0.937722	0.686569	0.550228	0.460662
559	Q8WX93	0.994602	0.937704	0.877943	0.758544	0.558083	0.17258	0.154271	0.121966	0.074535	0.0451114
560	Q9ULC4	0.994602	0.880709	0.870227	0.905704	0.772161	0.663668	0.537761	0.316361	0.134749	0.065733
561	Q92522	0.994602	1.15491	1.33701	1.20812	1.12933	0.59806	0.364882	0.203586	0.128457	0.0951433
562	Q9NQG5	0.994602	1.10983	0.996878	0.889538	0.750423	0.321121	0.331548	0.223345	0.190058	0.130138
563	P38159	0.994602	1.15077	1.08625	0.928961	0.896266	0.543807	0.519304	0.39264	0.319604	0.274266
564	P46459	0.994602	1.17796	0.973297	1.16773	1.13813	0.519546	0.359825	0.253278	0.176911	0.141166
565	P11021	0.994602	0.756274	0.672423	0.593378	0.502258	0.505439	0.560946	0.45933	0.280358	0.242291
566	Q9NR46	0.994602	1.2124	0.974881	0.883003	0.632758	0.11754	0.13326	0.119229	0.121055	0.107681
567	P30085	0.994602	0.856144	0.7998	0.841237	0.605459	0.372635	0.176482	0.131713	0.0762326	0.0454492
568	P15374	0.994602	1.04314	1.0116	0.88804	0.772189	0.441314	0.227504	0.16448	0.112072	0.0680853
569	Q9NZ08	0.994602	0.865372	0.783743	0.590814	0.487468	0.239514	0.251239	0.21453	0.161224	0.130815
570	Q13188	0.994602	0.950258	0.832974	0.900162	0.828343	0.640666	0.572865	0.241207	0.124278	0.061884
571	Q92466	0.994602	1.04984	1.12227	0.968539	1.00941	0.739207	0.665297	0.469267	0.400127	0.231673
572	P37840	0.994602	1.06902	0.918576	1.06919	0.863497	0.859512	0.845837	0.917192	0.690378	0.810057
573	Q8IZP0	0.994602	1.13387	1.05304	0.953993	0.814688	0.365145	0.197631	0.1508	0.0885155	0.0574521
574	Q9Y5A9	0.994602	0.890798	0.78236	0.659384	0.507792	0.219619	0.144481	0.105827	0.0815406	0.0443714
575	P56537	0.994602	0.818525	0.787705	0.89979	0.738658	0.530314	0.504956	0.474213	0.325333	0.133451
576	Q02952	0.994602	0.881664	0.856704	0.929393	0.814664	0.758853	0.802407	0.89535	0.792722	0.822953
577	P55210	0.994602	0.934475	1.11076	0.71779	1.06423	0.685469	0.67414	0.512495	0.395852	0.167677
578	P10515	0.994602	1.1082	1.01913	0.88864	0.968079	0.953385	0.833149	0.364124	0.232299	0.144666
579	Q5T0F9	0.994602	0.971895	0.887255	0.736439	0.602221	0.24426	0.278243	0.258782	0.18141	0.139159
580	Q96CN7	0.994602	0.934076	0.936419	0.927856	0.854675	0.787606	0.724423	0.308686	0.131973	0.0445935
581	Q8IX12	0.994602	1.11542	1.32518	1.45488	1.01593	0.714999	0.659425	0.528135	0.452065	0.452228
582	Q96AX1	0.994602	0.957888	0.958737	0.719544	0.591952	0.133372	0.179772	0.103773	0.0805737	0.0537102
583	P48960	0.994602	1.48678	1.56445	1.43974	1.66397	0.852731	1.11084	0.69176	0.805162	1.05515
584	Q96T51	0.994602	1.21966	1.09915	0.581541	0.560583	0.144045	0.181555	0.180654	0.132513	0.108934
585	Q13177	0.994602	0.873482	0.845267	0.930847	0.732418	0.718423	0.487612	0.243915	0.123174	0.0723405
586	P52907	0.994602	0.9304	0.915688	0.94565	0.83293	0.691023	0.513474	0.410857	0.32557	0.234277
587	P10109	0.994602	0.897083	0.878895	0.957375	0.961013	0.972424	0.780293	0.723674	0.64467	0.705347
588	Q96CW1	0.994602	0.961865	0.918044	0.828348	0.71008	0.361184	0.185951	0.128349	0.0714655	0.0235193
589	Q53T59	0.994602	1.1101	1.02469	0.692978	0.632622	0.238918	0.267308	0.269927	0.21454	0.180736
590	P11172	0.994602	0.968825	0.892105	0.720471	0.692182	0.404337	0.29075	0.187186	0.0953508	0.0460931
591	P60510	0.994602	1.1092	1.11947	0.960521	1.06976	0.703269	0.686962	0.581452	0.468306	0.36009
592	O60749	0.994602	0.897826	0.856666	0.879725	0.672143	0.351999	0.159446	0.118662	0.0636124	0.0307689
593	P27361	0.994602	1.16484	1.07894	0.796578	0.874435	0.407269	0.326434	0.194316	0.118393	0.0665887
594	O95182	0.994602	0.954982	1.07534	1.21562	1.69177	3.05054	3.98297	3.74648	4.02956	4.71445
595	Q14738	0.994602	0.944357	0.888577	0.699959	0.490123	0.123359	0.157368	0.15207	0.0889069	0.0557366
596	Q5EG05	0.994602	1.07099	0.970247	0.734552	0.649778	0.298433	0.247267	0.176272	0.142682	0.112375
597	P53634	0.994602	0.887196	0.873288	0.88905	0.762694	0.709315	0.770915	0.85043	0.819532	0.798473
598	P67936	0.994602	0.771501	0.764325	0.907322	0.769929	0.771509	0.82856	1.22997	1.04728	1.24546
599	Q92783	0.994602	0.96145	0.90334	0.89311	0.79008	0.525767	0.270727	0.185293	0.138824	0.0980728
600	Q9UHJ6	0.994602	1.22158	1.1805	0.909556	0.991136	0.298812	0.271265	0.146878	0.109869	0.0623031
601	P50570	0.994602	0.985445	0.925281	0.789021	0.654187	0.164917	0.13959	0.10706	0.0620059	0.024239
602	P27695	0.994602	0.94697	0.913786	0.785572	0.594232	0.182285	0.150727	0.118196	0.0847627	0.0373647
603	Q9UBC2	0.994602	1.20816	1.14882	0.769043	0.829717	0.319557	0.279438	0.206585	0.165707	0.127541
604	P04216	0.994602	0.882262	0.892398	0.875476	0.658323	0.42053	0.60102	0.493478	0.535143	0.556764
605	Q9Y5Z4	0.994602	0.885921	0.853844	0.847243	0.752002	0.544245	0.374819	0.240951	0.15603	0.127256
606	Q92882	0.994602	1.04537	1.01855	0.644181	0.530133	0.116432	0.160883	0.110885	0.0826177	0.0466077
607	Q9C0B1	0.994602	1.01003	0.952069	0.890414	0.8576	0.645126	0.599747	0.477485	0.422018	0.338242
608	P16278	0.994602	1.05726	1.06476	0.935678	1.02379	0.752513	0.777013	0.607855	0.417312	0.253144
609	P31689	0.994602	0.847752	0.703647	0.541622	0.403402	0.172631	0.177326	0.15411	0.0986299	0.080343
610	Q9NYB0	0.994602	0.835373	0.74493	0.688072	0.509155	0.265898	0.244206	0.217505	0.175565	0.170477
611	Q15075	0.994602	0.921881	0.875223	0.779008	0.779476	0.701787	0.795374	0.906841	0.868276	0.927432
612	Q9P2J5	0.994602	0.878092	0.761694	0.450852	0.319127	0.0640513	0.106229	0.0844182	0.0425232	0.00582196
613	Q9P2R3	0.994602	0.983349	0.809342	0.296177	0.294711	0.0539668	0.141661	0.121909	0.0872143	0.0654456
614	Q9H0D6	0.994602	1.00943	0.927468	0.898283	0.843315	0.66411	0.698082	0.683959	0.633442	0.532526
615	Q14677	0.994602	0.977037	0.81877	0.682866	0.693588	0.473267	0.400468	0.323102	0.247724	0.220028
616	O43681	0.994602	1.017	0.972529	0.936849	0.894779	0.739489	0.757955	0.454016	0.214785	0.0880049
617	P49757	0.994602	1.01328	1.01817	0.951922	0.875804	0.463579	0.315689	0.219394	0.172261	0.140742
618	P61026	0.994602	1.0378	0.990532	0.947409	0.904802	0.644614	0.491887	0.26932	0.182507	0.132067
619	P80217	0.994602	1.04236	0.995459	0.919498	1.00368	0.788349	0.76132	0.379436	0.141918	0.0666548
620	P62888	0.994602	1.01817	1.45237	1.97522	1.50633	1.13061	0.57935	0.361866	0.196296	0.134811
621	P49662	0.994602	1.16687	1.08192	0.825116	0.643469	0.16475	0.196194	0.138224	0.109051	0.0707451
622	O14974	0.994602	1.02161	1.0711	1.22398	0.987394	0.49017	0.398669	0.343832	0.275528	0.250322
623	Q9BZX2	0.994602	1.02527	0.962046	0.868837	0.808252	0.623368	0.558276	0.488779	0.387111	0.31967
624	Q9Y6G9	0.994602	0.861354	0.834038	0.882304	0.689473	0.466931	0.172598	0.127475	0.068255	0.0314732
625	Q12906	0.994602	0.969294	1.09728	1.23604	1.01759	0.840326	0.628969	0.394316	0.178274	0.0937456
626	O95810	0.994602	1.17113	1.2028	1.15152	1.15387	0.770523	0.782659	0.755342	0.843799	0.924382
627	P12429	0.994602	1.20372	1.18853	0.891603	1.11991	0.523828	0.250018	0.15415	0.100319	0.0606496
628	P16930	0.994602	0.998133	0.993104	0.986363	0.954304	0.871271	0.983243	1.00598	1.05975	1.09184
629	Q9UJ70	0.994602	1.049	1.00976	0.945005	0.973797	0.776424	0.723018	0.438761	0.198602	0.0649967
630	P19623	0.994602	1.01877	0.963997	0.78014	0.598271	0.176772	0.143639	0.104471	0.0574673	0.02301
631	P40939	0.994602	1.00285	0.916879	0.749853	0.670296	0.207997	0.164629	0.123237	0.0818686	0.0412197
632	P32321	0.994602	1.17809	1.10632	0.985076	1.1043	0.89325	1.00176	0.862606	0.734891	0.434346
633	P30711	0.994602	1.04472	1.0038	0.885182	0.923876	0.766056	0.794223	0.757349	0.765128	0.739931
634	Q96SL4	0.994602	0.946831	0.815631	0.417309	0.370496	0.119503	0.196687	0.162418	0.100371	0.0733749
635	Q3LXA3	0.994602	1.10534	1.06505	0.919891	1.00058	0.746017	0.712079	0.438491	0.237917	0.152568
636	P36957	0.994602	1.00855	0.987011	0.927808	1.07322	1.16971	1.49761	1.82411	1.97892	2.10795
637	P51153	0.994602	0.866818	0.829152	0.829647	0.714403	0.489336	0.326725	0.210844	0.147047	0.0989048
638	Q9HCN8	0.994602	1.09159	0.976789	0.532241	0.680073	0.413974	0.58486	0.360519	0.295934	0.205697
639	Q9Y697	0.994602	1.32527	1.36513	1.0577	1.46009	0.966496	0.741076	0.422349	0.372618	0.207857
640	Q92878	0.994602	1.04842	0.990202	0.695791	0.630523	0.235562	0.213208	0.145305	0.13735	0.0746808
641	Q9NTZ6	0.994602	0.918859	0.847002	0.649523	0.439675	0.105817	0.120177	0.103809	0.052822	0.0219536
642	P51659	0.994602	1.0742	1.08054	1.01573	1.15426	0.896633	0.818727	0.490368	0.419679	0.40763
643	Q7Z7H8	0.994602	0.799545	0.686503	0.749058	0.600261	0.395359	0.163615	0.111768	0.0664077	0.0164524
644	P39023	0.994602	1.0135	1.51029	2.21227	1.63204	1.26987	0.611174	0.359588	0.147493	0.089871
645	Q9GZQ3	0.994602	0.941405	0.947164	0.841262	0.705459	0.458174	0.299669	0.183641	0.122313	0.0733447
646	P61221	0.994602	0.943432	0.945746	1.09412	1.11241	1.09341	1.15652	1.26568	1.13531	0.812628
647	Q96AY3	0.994602	0.946384	0.856667	0.625039	0.608493	0.387332	0.413008	0.391194	0.357546	0.355334
648	Q9H3S7	0.994602	1.29297	1.23645	0.754187	0.657222	0.252332	0.315683	0.21675	0.187411	0.139211
649	Q8NCW5	0.994602	1.04027	0.997713	0.954473	1.01416	0.909978	1.01445	0.984667	1.06057	1.04507
650	P52789	0.994602	1.18942	1.19917	0.810671	0.852363	0.220917	0.260609	0.162108	0.114281	0.0641477
651	Q2M2I8	0.994602	1.03909	1.00874	0.848936	0.760302	0.340655	0.230323	0.177715	0.105274	0.0571688
652	O60826	0.994602	1.07561	1.00463	0.810841	0.703395	0.165276	0.188059	0.147904	0.0869243	0.0334237
653	P84090	0.994602	0.952686	1.04363	1.05772	1.10632	1.14531	1.32394	1.21833	1.31533	1.31944
654	Q8N335	0.994602	1.08484	1.17073	0.885921	1.06914	0.495989	0.297725	0.171037	0.120379	0.0465463
655	P83731	0.994602	1.09986	1.65464	2.1628	1.73684	1.23984	0.615851	0.314681	0.124984	0.0642784
656	P42765	0.994602	1.0085	0.998314	0.944558	1.02022	1.0527	1.26739	1.37402	1.44755	1.4737
657	Q9UII2	0.994602	0.897417	0.860834	0.892756	0.897136	0.918914	0.970881	1.16479	1.337	1.73422
658	Q99714	0.994602	1.07566	1.05902	0.912916	1.14917	1.07945	0.5486	0.211639	0.1175	0.0676465
659	Q9P258	0.994602	1.17107	1.27154	1.1264	1.00649	0.421188	0.185279	0.122303	0.0584379	0.0288183
660	A1X283	0.994602	1.00232	0.924015	0.620065	0.44154	0.112425	0.174618	0.157022	0.157009	0.103802
661	Q9H444	0.994602	0.933321	0.917033	1.00596	0.921758	0.872661	0.927933	0.997462	0.86338	0.998597
662	Q9UNM6	0.994602	0.968854	0.877417	0.776724	0.711062	0.609607	0.581819	0.191686	0.100174	0.0471971
663	Q8IV08	0.994602	1.02182	0.979029	0.879413	0.946856	0.75918	0.846926	0.754386	0.648759	0.445248
664	P33993	0.994602	0.907222	0.837724	0.747153	0.680536	0.344193	0.168401	0.119449	0.0646029	0.0338238
665	Q9NZN4	0.994602	1.04428	0.961192	0.74296	0.659624	0.222211	0.159164	0.118585	0.0742078	0.0403493
666	Q49AR2	0.994602	0.833752	0.742572	0.824513	0.634717	0.431856	0.278988	0.222344	0.180003	0.109789
667	P25789	0.994602	0.842638	0.770317	0.802471	0.658739	0.726948	0.820953	1.02356	0.995031	1.10439
668	P61081	0.994602	0.923875	0.874978	0.87275	0.749569	0.320515	0.18447	0.137151	0.0928558	0.0603823
669	Q9H944	0.994602	1.00396	0.922512	0.712644	0.763623	0.416591	0.477967	0.386479	0.239908	0.170664
670	P17858	0.994602	1.04956	1.02325	0.920149	0.973999	0.757376	0.82429	0.791988	0.792895	0.747604
671	Q8WW12	0.994602	0.856002	0.787591	0.904553	0.680358	0.721413	0.743628	0.942497	0.847757	0.976993
672	Q9NZ32	0.994602	0.938826	0.911717	0.849066	0.802529	0.459143	0.479133	0.506073	0.506352	0.428314
673	P46781	0.994602	1.06369	1.52111	2.01958	1.66013	1.20802	0.567215	0.26212	0.106444	0.0489341
674	P20908	0.994602	1.06979	1.18493	1.34001	2.24166	2.75274	3.16184	3.38911	3.42267	3.7724
675	P53680	0.994602	1.02109	0.960615	0.790042	0.754502	0.335938	0.184606	0.127221	0.0811449	0.0440801
676	O43488	0.994602	0.855782	0.836489	0.889693	0.725355	0.457399	0.1896	0.128998	0.0709159	0.0388629
677	Q9GZU8	0.994602	0.939467	0.903781	0.925851	0.871169	0.785262	0.873488	1.01257	0.952241	1.10577
678	P22392	0.994602	0.79168	0.765601	0.907706	0.699277	0.815518	0.899283	1.11567	1.14081	1.22229
679	Q99733	0.994602	0.923457	0.87483	0.809781	0.665476	0.390798	0.204965	0.142282	0.0786559	0.0405363
680	O95376	0.994602	0.932607	0.90446	0.903997	0.791648	0.478513	0.220713	0.140865	0.0690129	0.0278257
681	P11182	0.994602	1.16447	1.09809	0.926518	1.05814	0.898642	0.669384	0.266466	0.152413	0.0835474
682	P82970	0.994602	0.743819	0.745982	0.794206	0.752242	0.639142	0.75066	0.849424	0.831074	0.930573
683	Q16539	0.994602	0.975619	0.843863	0.4803	0.406794	0.101287	0.140581	0.109166	0.0600954	0.0236401
684	O75688	0.994602	0.871058	0.826041	0.801835	0.603306	0.338605	0.186745	0.160688	0.113962	0.0802726
685	P56211	0.994602	1.01207	0.970935	1.01055	0.971346	0.880548	1.08183	1.23665	1.126	1.31485
686	Q9C035	0.994602	1.26702	1.11185	0.511048	0.403822	0.0807627	0.152482	0.121037	0.0732254	0.0417175
687	Q96CW5	0.994602	1.19419	1.18711	0.826199	0.827431	0.362286	0.343887	0.239971	0.151773	0.157592
688	Q6NXT1	0.994602	1.11663	1.02864	0.910583	0.847353	0.489642	0.339135	0.233013	0.143604	0.120615
689	Q5VZE5	0.994602	1.1876	0.989575	0.923598	1.16201	0.416191	0.32705	0.243313	0.164696	0.10324
690	Q7L5D6	0.994602	0.827014	0.745899	0.682604	0.494812	0.173819	0.111221	0.0925638	0.0449375	0.00765076
691	Q99798	0.994602	0.881541	0.825647	0.84706	0.731465	0.367596	0.181438	0.125054	0.0696022	0.0301781
692	Q86V48	0.994602	1.01563	0.9351	0.727669	0.627699	0.386169	0.336114	0.250495	0.1651	0.132831
693	O75794	0.994602	0.781771	0.749422	0.714212	0.550068	0.292869	0.159862	0.145368	0.0837801	0.0573861
694	Q69YQ0	0.994602	0.646081	0.667499	0.924241	0.577763	0.399436	0.388538	0.392934	0.276892	0.238372
695	Q16798	0.994602	0.982127	0.97339	0.855443	1.03949	0.89339	0.984152	0.893855	0.854053	0.691657
696	O76003	0.994602	0.984193	0.945446	0.779293	0.594144	0.177053	0.155121	0.108818	0.0582066	0.0169716
697	P68402	0.994602	1.32174	1.29031	0.712677	0.744378	0.203802	0.219084	0.153782	0.108472	0.0768038
698	Q9P2B4	0.994602	0.888874	0.877015	0.701658	0.476981	0.223021	0.252954	0.22857	0.126723	0.0883828
699	O15498	0.994602	0.905527	0.862904	0.929077	0.786549	0.702867	0.603934	0.346165	0.152374	0.062323
700	Q53H82	0.994602	0.91425	0.893154	0.870547	0.823538	0.734023	0.745149	0.723823	0.620745	0.477567
701	P78417	0.994602	0.856594	0.822106	0.914458	0.724989	0.669364	0.515305	0.29957	0.14402	0.0820315
702	P61289	0.994602	0.944014	0.912331	0.931469	0.866384	0.750432	0.807839	0.852917	0.845052	0.924424
703	P48506	0.994602	0.891292	0.848282	0.921157	0.679489	0.421496	0.159067	0.128198	0.0769831	0.0503056
704	P13797	0.994602	0.817863	0.795568	0.908929	0.696488	0.662936	0.396805	0.163262	0.0802587	0.0324908
705	Q9BT09	0.994602	1.04248	0.975651	0.895485	0.975255	0.940593	1.02799	1.11255	1.20298	1.35607
706	Q9Y4P1	0.994602	0.812289	0.764591	0.563786	0.338136	0.0408874	0.10397	0.0738999	0.0372974	-0.000671381
707	Q6UN15	0.994602	0.802436	0.966755	0.952604	0.711514	0.739337	0.796049	1.03769	1.03248	1.66809
708	P49247	0.994602	0.9917	0.957249	0.882588	0.896815	0.74059	0.809043	0.874252	0.924743	0.977957
709	P26373	0.994602	1.11684	1.70626	2.25042	1.99745	1.33509	0.707794	0.39446	0.173743	0.107256
710	Q92930	0.994602	0.923321	0.874495	0.938499	0.789362	0.676071	0.499049	0.313137	0.209528	0.144846
711	P07910	0.994602	0.866441	0.819912	0.704208	0.473953	0.206261	0.217241	0.243012	0.210207	0.225544
712	Q01518	0.994602	0.906837	0.886722	0.927855	0.756843	0.638819	0.181176	0.1209	0.0525673	0.0129053
713	P69905	0.994602	0.872896	0.766186	0.7007	0.641598	0.47587	0.489208	0.367559	0.310323	0.260224
714	O60763	0.994602	0.862211	0.84821	0.896517	0.647353	0.230213	0.145781	0.119299	0.0754638	0.0458098
715	P23246	0.994602	0.895436	1.03781	1.17881	0.790209	0.335542	0.282093	0.228285	0.200873	0.177416
716	Q14746	0.994602	0.849533	0.781264	0.32074	0.22713	0.0590951	0.10366	0.0872238	0.0601431	0.0322653
717	P40429	0.994602	1.09341	1.62507	2.18785	1.72514	1.23994	0.611635	0.338913	0.126305	0.0729436
718	Q8TBF2	0.994602	1.18007	1.25354	0.908478	0.852646	0.573616	0.506655	0.290039	0.163279	0.0861917
719	Q09666	0.994602	0.924657	0.835004	0.912368	0.809675	0.738955	0.907163	1.02878	0.759187	0.898928
720	P62256	0.994602	0.81875	0.828419	0.943299	0.687175	0.499185	0.271686	0.242744	0.158147	0.109936
721	Q15019	0.994602	0.880152	0.848702	0.91675	0.748855	0.725265	0.66877	0.568264	0.413857	0.304166
722	P55039	0.994602	0.967191	0.935728	0.822552	0.72155	0.387883	0.175592	0.0985424	0.0483461	0.00873628
723	Q9UL25	0.994602	1.0794	1.04629	1.03608	1.07904	0.901365	0.78031	0.472262	0.418508	0.301599
724	Q00059	0.994602	1.07534	1.05651	1.03389	0.896159	0.68016	0.501251	0.285503	0.203227	0.154389
725	Q8TCS8	0.994602	0.930627	0.851982	0.603008	0.42422	0.124378	0.163118	0.129255	0.0941716	0.0668142
726	Q86TU7	0.994602	0.675084	0.670463	0.864503	0.589383	0.403108	0.192088	0.1437	0.0388989	0.0120918
727	Q9Y4L1	0.994602	0.91191	0.799517	0.581878	0.495049	0.233259	0.280468	0.240224	0.179146	0.148222
728	Q13242	0.994602	0.98892	1.03385	0.840161	0.831111	0.485217	0.559898	0.62329	0.855562	1.69696
729	Q9UBI1	0.994602	1.01738	1.08189	0.738803	0.786347	0.223396	0.243615	0.169325	0.111023	0.0603918
730	Q9NXA8	0.994602	0.870294	0.839269	0.79727	0.862267	0.532961	0.525125	0.512453	0.476126	0.368765
731	Q9H446	0.994602	1.75452	1.72885	1.17959	1.55326	0.998454	0.663915	0.271648	0.24353	0.141028
732	O00154	0.994602	0.97487	0.955633	0.936887	0.930291	0.83127	0.914253	0.984938	0.976922	0.81194
733	Q8WWY3	0.994602	0.960993	0.807163	0.491061	0.354807	0.0989045	0.148224	0.1281	0.0773752	0.0578068
734	O43432	0.994602	0.956312	0.743277	0.308679	0.270952	0.0676201	0.138075	0.12857	0.0801319	0.0569174
735	Q8NFF5	0.994602	1.20695	1.15869	0.73886	0.733575	0.213306	0.134066	0.108169	0.0670359	0.0368531
736	Q9NQR4	0.994602	0.898426	0.88378	0.893911	0.805508	0.682298	0.500104	0.222511	0.130645	0.0701396
737	P54886	0.994602	0.959754	0.878557	0.795178	0.810194	0.593318	0.190786	0.133349	0.0775283	0.0326527
738	P25325	0.994602	0.967585	0.951545	0.809147	0.672418	0.234755	0.192744	0.152099	0.0956845	0.0707322
739	Q02252	0.994602	1.21323	1.00635	0.714898	0.616085	0.345387	0.26631	0.238376	0.218301	0.155282
740	Q8N6T3	0.994602	0.713772	0.657346	0.583458	0.278736	0.0499605	0.108293	0.117119	0.0852875	0.0541157
741	Q9UPN7	0.994602	1.47008	1.47854	0.969484	1.32586	0.643975	0.394271	0.262247	0.202421	0.164256
742	O75818	0.994602	0.897276	0.730844	0.86017	0.788024	0.812993	0.569434	0.604213	0.479318	0.373233
743	Q9Y5X1	0.994602	0.944836	0.808122	0.557172	0.423224	0.0754274	0.127378	0.089675	0.0420981	0.00499777
744	Q9H9A6	0.994602	1.15397	1.11825	0.755594	0.535871	0.181981	0.207915	0.134416	0.0870343	0.0408963
745	P55735	0.994602	0.678709	0.626864	0.695953	0.414761	0.205038	0.162515	0.132477	0.0726429	0.0366609
746	Q14344	0.994602	0.869171	0.789684	0.782995	0.599179	0.405654	0.386862	0.264447	0.203403	0.183553
747	Q9UMX0	0.994602	0.972394	0.968017	0.965466	0.93378	0.781312	0.778552	0.78722	0.695543	0.743324
748	P21359	0.994602	1.24581	1.13965	0.712441	0.678414	0.0932868	0.115936	0.0838892	0.0455991	-0.00180602
749	Q13618	0.994602	0.933875	0.889864	0.949098	0.839208	0.745311	0.446208	0.194057	0.117891	0.0740314
750	Q8WUD1	0.994602	1.01918	0.999446	0.984968	1.01398	0.704464	0.637428	0.530366	0.402562	0.304339
751	Q14444	0.994602	0.945906	1.0773	1.32283	1.08732	0.976002	0.934883	0.762587	0.572487	0.541744
752	Q96BJ3	0.994602	1.04166	1.05951	0.830739	0.769803	0.336177	0.268003	0.194734	0.12586	0.0973653
753	Q92769	0.994602	1.14335	1.09159	0.981416	0.982676	0.69677	0.419442	0.263566	0.217841	0.160977
754	P04114	0.994602	0.747463	0.648283	0.756669	0.655385	0.62252	0.634482	0.652553	0.536527	0.484212
755	Q15437	0.994602	0.93013	0.906563	0.803347	0.670445	0.360449	0.307165	0.206676	0.137445	0.0947521
756	Q96K21	0.994602	0.902235	0.88036	0.948548	0.900302	0.687076	0.62529	0.546944	0.481669	0.452499
757	Q9GZN8	0.994602	1.25212	1.13745	1.06253	1.08284	0.922643	0.710831	0.312451	0.201766	0.168573
758	Q53FA7	0.994602	0.955777	0.928784	0.926223	0.881669	0.814207	0.916064	0.956785	0.962132	0.884151
759	P58546	0.994602	1.01593	0.974738	0.852783	0.844433	0.37746	0.20531	0.120214	0.0646831	0.0334935
760	Q9NPJ3	0.994602	0.870913	0.856517	0.91347	0.906915	1.05508	1.26906	1.5476	1.56514	1.44043
761	Q14258	0.994602	0.971873	0.889315	0.48829	0.344874	0.0854346	0.141074	0.110987	0.0721928	0.0378384
762	P55010	0.994602	1.07046	1.19612	1.20681	0.77295	0.200956	0.168744	0.113141	0.0696515	0.033699
763	Q96EK5	0.994602	0.976687	0.939316	0.445005	0.395367	0.137786	0.206765	0.163281	0.113036	0.0801702
764	Q14161	0.994602	1.29973	1.19154	0.791865	0.587263	0.170005	0.198253	0.185802	0.0976948	0.0853339
765	Q5VSL9	0.994602	1.12183	0.99972	0.808307	0.65739	0.354944	0.236739	0.197515	0.165922	0.11575
766	Q5T2E6	0.994602	1.03545	0.968715	0.950936	0.851193	0.754308	0.766075	0.521927	0.247993	0.10822
767	P53004	0.994602	0.923299	0.899234	0.898566	0.846511	0.653341	0.479137	0.178522	0.0883834	0.0440792
768	Q9UKK9	0.994602	0.847419	0.755894	0.775693	0.968947	1.14191	1.29969	1.82115	1.66583	2.12333
769	Q16740	0.994602	1.09027	1.05718	0.857753	1.08376	0.938045	0.977006	0.726704	0.488235	0.262953
770	O43707	0.994602	0.856043	0.867136	1.14003	1.05887	1.08014	1.01406	0.770425	0.263248	0.0921728
771	Q9H9Q2	0.994602	1.09831	1.07325	1.01256	1.07496	0.792957	0.528587	0.244405	0.183058	0.0951438
772	Q9ULZ3	0.994602	1.06004	1.06727	0.943476	1.0753	0.640292	0.43642	0.238317	0.166374	0.106642
773	Q96RF0	0.994602	1.1223	1.11465	0.696667	0.644853	0.199503	0.264103	0.169087	0.162406	0.15489
774	Q9Y3C8	0.994602	1.01546	0.934116	0.944188	0.873651	0.803474	0.70923	0.473025	0.232915	0.0821198
775	P07737	0.994602	0.788819	0.77511	0.895655	0.693416	0.668701	0.404069	0.155121	0.077686	0.0336333
776	O76071	0.994602	1.27093	1.17721	0.800861	0.854922	0.385398	0.305933	0.226312	0.150334	0.0528164
777	O95571	0.994602	1.15036	1.07521	0.986294	1.20558	1.10514	1.23418	1.09951	0.902462	0.516062
778	P50995	0.994602	0.811715	0.654677	0.304561	0.299681	0.0654236	0.15601	0.130734	0.0880155	0.0534787
779	Q9UDY8	0.994602	1.03745	0.975838	0.683136	0.504397	0.222256	0.251384	0.259289	0.150856	0.0993364
780	Q99614	0.994602	0.916411	0.867525	0.905584	0.772218	0.694967	0.731335	0.725794	0.625726	0.688271
781	O95793	0.994602	1.05459	1.23629	1.27478	0.906114	0.498272	0.333126	0.232508	0.158107	0.113639
782	P78537	0.994602	0.817544	0.72906	0.776535	0.585395	0.506506	0.425009	0.331096	0.154028	0.0967029
783	Q9Y4K4	0.994602	0.987715	0.860427	0.864601	0.724555	0.456522	0.318458	0.25182	0.183725	0.178802
784	Q5VWZ2	0.994602	1.03678	1.02174	0.871579	0.818438	0.460989	0.282194	0.149996	0.104014	0.0256564
785	Q8NFH3	0.994602	1.09625	0.997643	0.868152	0.929696	0.670156	0.816605	0.615785	0.377972	0.212672
786	Q5W0V3	0.994602	0.955188	0.924262	0.868104	0.77528	0.471709	0.244583	0.159979	0.115096	0.0623495
787	Q07092	0.994602	1.02039	0.95545	0.781601	0.809341	0.536141	0.7158	0.73805	0.617076	0.477553
788	P60468	0.994602	0.946318	0.957575	1.13791	0.93411	0.695461	1.12444	2.05516	1.76171	2.30657
789	Q9BUJ2	0.994602	0.852702	0.767528	0.560486	0.372781	0.157518	0.250734	0.237726	0.218774	0.184345
790	P16402	0.994602	1.02772	1.35342	1.74068	1.14236	0.756543	0.420831	0.254129	0.131792	0.0807983
791	Q9Y3B9	0.994602	1.06433	1.05135	1.12712	1.23342	1.53732	2.9509	4.99805	4.57751	5.5871
792	O75643	0.994602	1.12734	1.20785	1.13544	0.939879	0.438522	0.30548	0.205148	0.144874	0.111543
793	O14964	0.994602	0.979531	0.935964	0.857741	0.775776	0.356897	0.189982	0.138645	0.0846146	0.0480354
794	Q96I24	0.994602	1.14243	0.932272	0.518168	0.578929	0.235966	0.295316	0.249204	0.216527	0.180403
795	P84243	0.994602	0.857362	0.735008	0.586071	0.431904	0.193602	0.231542	0.220621	0.184544	0.15522
796	Q96DB5	0.994602	0.898897	0.88555	0.919982	0.766228	0.761145	0.300006	0.157865	0.083388	0.0256848
797	Q13616	0.994602	0.97386	0.949095	0.879672	0.859006	0.698406	0.760418	0.667125	0.266017	0.0989011
798	Q9NWV8	0.994602	0.991424	1.01331	0.865108	0.883456	0.703454	0.748969	0.728747	0.646881	0.483819
799	Q96QR8	0.994602	0.904826	0.906684	0.947681	0.797648	0.587778	0.450878	0.321041	0.180338	0.0790371
800	P48147	0.994602	1.06758	0.981386	0.576395	0.375964	0.0696336	0.118378	0.0930849	0.0461493	0.00904746
801	Q16527	0.994602	1.00571	0.999915	1.10389	1.12864	1.03399	1.06377	0.971174	1.06587	1.15591
802	P12111	0.994602	0.943454	0.876332	0.760083	0.748583	0.68944	0.61159	0.494979	0.365831	0.286405
803	O43175	0.994602	0.972063	0.945204	0.89952	0.872802	0.683459	0.645995	0.385263	0.143391	0.0431243
804	Q92890	0.994602	1.0895	1.05781	0.957647	0.986463	0.797986	0.703757	0.45361	0.278717	0.135242
805	Q8NBJ5	0.994602	0.938428	0.819388	0.593346	0.566215	0.32715	0.324688	0.283568	0.222209	0.19493
806	Q8IVF2	0.994602	0.95083	0.865717	0.939292	0.833358	0.792393	0.820789	0.856668	0.55718	0.511708
807	Q08209	0.994602	1.02741	0.986257	0.866038	0.881252	0.652727	0.619746	0.402874	0.304599	0.255031
808	Q9Y223	0.994602	1.06924	1.02011	0.880613	0.968752	0.647183	0.531512	0.214457	0.118866	0.0520894
809	Q12931	0.994602	1.03966	0.970988	0.905367	0.980816	0.813015	0.693386	0.223717	0.13947	0.0849128
810	Q9P253	0.994602	1.19566	1.13888	0.70619	0.662405	0.22742	0.291573	0.212149	0.179839	0.155947
811	Q99729	0.994602	0.918392	0.919604	0.955268	0.968813	0.854128	0.735316	0.598699	0.459646	0.416345
812	Q9H993	0.994602	0.916341	0.846105	0.529414	0.313654	0.00785499	0.0994526	0.0768335	0.0412235	0.00049865
813	P07996	0.994602	1.02768	0.954608	0.766466	0.788611	0.442711	0.393399	0.309933	0.296092	0.297522
814	P16949	0.994602	0.925417	0.910796	0.955823	0.938781	0.889194	1.09948	1.33192	1.28636	1.42465
815	Q9UM54	0.994602	0.937929	0.912215	0.872286	0.805397	0.536549	0.196337	0.136954	0.0735556	0.0301319
816	O43747	0.994602	1.00198	0.87204	0.581402	0.45831	0.128266	0.158979	0.117045	0.0683522	0.0282325
817	O75390	0.994602	1.01618	0.959609	0.845418	0.880936	0.58312	0.344546	0.164003	0.0851734	0.0384686
818	P41226	0.994602	1.05831	0.991885	0.634614	0.437779	0.128264	0.173577	0.120327	0.085319	0.0382935
819	O60502	0.994602	0.981092	0.921582	0.810792	0.826564	0.565314	0.330925	0.162636	0.108936	0.0594005
820	Q13310	0.994602	1.05663	1.10129	0.942565	0.814245	0.320608	0.180726	0.131383	0.0877309	0.0541744
821	Q99439	0.994602	0.907216	0.873779	0.752815	0.477212	0.150396	0.162792	0.133138	0.0875146	0.0508135
822	Q9NVS9	0.994602	1.10253	1.09941	0.955537	1.16298	0.748942	0.64882	0.356654	0.275195	0.245239
823	Q8N129	0.994602	1.16408	1.10083	0.87424	1.12483	0.82478	0.756828	0.569627	0.572156	0.62843
824	O95295	0.994602	1.18598	1.05508	0.995564	0.957131	0.709644	0.569347	0.355892	0.238817	0.180886
825	P62917	0.994602	1.18848	1.80093	2.18459	2.084	1.35766	0.755946	0.390113	0.177368	0.113225
826	P28065	0.994602	1.04016	0.987944	0.877982	0.86923	0.729621	0.787717	0.865086	0.873185	0.921545
827	Q14157	0.994602	1.00643	0.993522	1.08183	0.9862	0.856241	0.844025	0.780315	0.72887	0.867559
828	Q9NP97	0.994602	1.17379	1.20719	0.996625	1.20676	0.886543	1.09132	0.940334	0.957684	0.913456
829	Q8TB37	0.994602	0.851495	0.824192	0.840216	0.786623	0.779579	0.746154	0.233241	0.153971	0.0887059
830	P55036	0.994602	0.875214	0.795106	0.808094	0.670529	0.658804	0.611566	0.331348	0.19551	0.161995
831	O95801	0.994602	0.996667	0.898177	0.686404	0.485195	0.138297	0.212047	0.169435	0.135898	0.0862635
832	P26599	0.994602	0.961907	0.960141	0.774528	0.48478	0.106102	0.148234	0.105285	0.060857	0.0221817
833	P80303	0.994602	0.877329	0.844896	0.836424	0.755834	0.668078	0.824415	1.00005	0.998702	1.21837
834	Q96EM0	0.994602	1.01264	0.978677	0.930907	0.944948	0.734747	0.681598	0.428331	0.217854	0.082775
835	P09661	0.994602	0.949112	0.974668	1.14983	1.09781	0.975596	0.742387	0.378285	0.212589	0.152022
836	P16219	0.994602	0.869004	0.877267	0.860899	0.864714	0.638552	0.606614	0.514622	0.401943	0.413715
837	P68036	0.994602	0.82302	0.807295	0.908227	0.763798	0.756054	0.699838	0.533127	0.344132	0.270657
838	Q9NRN7	0.994602	1.1428	1.10973	0.902933	0.901378	0.462665	0.191032	0.107914	0.0524095	0.00677085
839	O15116	0.994602	1.08567	1.03906	0.976286	1.10642	0.913345	1.02331	1.01685	0.957423	1.01778
840	Q9BPX3	0.994602	1.00978	0.939783	0.589545	0.422672	0.148626	0.195465	0.141151	0.114637	0.0744174
841	Q96C86	0.994602	0.915161	0.902676	0.957691	0.850208	0.769206	0.796621	0.700261	0.473228	0.186639
842	O43865	0.994602	1.06508	1.01846	0.96044	0.810037	0.765943	0.849747	0.831446	0.700002	0.559481
843	Q9NZL9	0.994602	1.02986	0.989709	0.889412	0.934959	0.698667	0.690605	0.512107	0.366217	0.126911
844	Q12972	0.994602	0.948953	0.876128	0.913749	0.691376	0.373735	0.304005	0.225513	0.138701	0.090587
845	O75439	0.994602	0.927034	0.795732	0.827957	0.750977	0.57919	0.245695	0.187871	0.117495	0.0648816
846	P24752	0.994602	0.900432	0.840608	0.880048	0.848631	0.871628	0.660834	0.277653	0.113241	0.0403213
847	Q00534	0.994602	1.0196	0.940448	0.832322	0.799021	0.541629	0.379572	0.222627	0.167733	0.116444
848	P35914	0.994602	0.918779	0.89679	0.905345	0.911723	0.973041	0.930903	0.594586	0.386357	0.301782
849	O94973	0.994602	0.94564	0.894444	0.799234	0.639698	0.310293	0.154578	0.110754	0.0524911	0.0102449
850	O14618	0.994602	1.10523	1.05501	0.861021	0.841651	0.38008	0.281667	0.179946	0.137443	0.103281
851	O94979	0.994602	0.938302	0.863953	0.7114	0.463116	0.133825	0.142816	0.105876	0.0531556	0.0141299
852	P62277	0.994602	1.21703	1.75581	1.86211	2.11533	1.15875	0.574712	0.278394	0.146064	0.0889809
853	Q04323	0.994602	1.01804	0.916794	0.720228	0.622645	0.313273	0.269725	0.205779	0.154841	0.129301
854	O95749	0.994602	1.04264	0.959144	0.98086	0.881162	0.767823	0.844865	0.623032	0.380294	0.146629
855	Q9NSK0	0.994602	0.619039	0.70848	0.738443	0.552815	0.271956	0.141058	0.142763	0.0727454	0.0475844
856	O00232	0.994602	0.92041	0.831288	0.764423	0.664867	0.606427	0.580926	0.166353	0.0776255	0.0188916
857	Q9BYT8	0.994602	0.833949	0.811142	0.869811	0.712387	0.669378	0.554238	0.356536	0.162186	0.0611945
858	Q9H6Z4	0.994602	0.898872	0.855073	0.916817	0.805971	0.709427	0.701148	0.604147	0.402851	0.251403
859	P83436	0.994602	1.41557	1.18415	0.661376	0.592184	0.264664	0.267676	0.261764	0.143292	0.0886931
860	Q9P0V3	0.994602	1.15929	1.03192	0.662555	0.736305	0.446017	0.429216	0.342912	0.227847	0.269233
861	Q92747	0.994602	0.887372	0.863086	0.918427	0.775707	0.701899	0.727903	0.772662	0.681367	0.568796
862	Q16566	0.994602	1.24989	1.32157	0.930674	1.33276	0.7312	0.639523	0.430308	0.330953	0.319602
863	O75531	0.994602	0.794032	1.21641	2.76508	1.69691	1.84676	0.682293	0.276726	0.146483	0.12565
864	P22830	0.994602	0.994756	0.925671	0.839808	0.907631	0.709716	0.55051	0.365419	0.266487	0.207978
865	Q96FV9	0.994602	1.41771	1.34936	0.847813	1.24229	0.396662	0.352893	0.313074	0.179143	0.162947
866	Q6Y7W6	0.994602	1.09715	1.00764	0.833434	0.700859	0.302973	0.28165	0.239931	0.194365	0.162726
867	P51003	0.994602	0.945448	0.923373	0.862843	0.756531	0.405337	0.236377	0.173001	0.132627	0.055858
868	P06396	0.994602	0.864042	0.846217	0.901034	0.741834	0.656379	0.386312	0.16311	0.0937437	0.0428664
869	Q14108	0.994602	0.882757	0.854168	0.913929	0.789571	0.752522	0.926366	1.15366	1.32736	1.78908
870	P84098	0.994602	0.969974	1.51459	2.40449	1.65645	1.63977	0.817852	0.713074	0.320158	0.269456
871	P61619	0.994602	1.16388	1.34619	1.16021	1.24935	0.738635	0.839074	0.670529	0.745288	0.760904
872	P49840	0.994602	0.95203	0.873873	0.867921	0.714889	0.436394	0.310796	0.201253	0.105284	0.0815343
873	P61604	0.994602	0.939232	0.906492	0.934429	1.0248	1.13312	1.38518	1.40118	1.21803	1.31868
874	O95394	0.994602	1.0327	0.923891	0.802441	0.683593	0.220404	0.155332	0.105796	0.0611071	0.0244275
875	P26641	0.994602	0.864047	0.833684	0.845717	0.586653	0.112412	0.117414	0.0835382	0.0409808	0.00375353
876	O60493	0.994602	1.08301	0.890723	0.372287	0.358964	0.0547133	0.144879	0.113843	0.0692165	0.039222
877	Q96EV8	0.994602	1.0205	1.04422	0.75933	0.942675	0.550367	0.563426	0.279253	0.126379	0.078076
878	P07686	0.994602	0.963356	0.927297	0.910238	0.860941	0.782706	0.85485	0.814169	0.683562	0.472229
879	Q9H6S3	0.994602	1.17738	1.14687	0.808921	0.831175	0.23179	0.27463	0.179116	0.123054	0.102482
880	Q9H857	0.994602	0.977445	0.931172	0.929814	0.993229	1.0308	0.787832	0.490557	0.304961	0.155753
881	Q9UJA5	0.994602	0.973608	1.18367	1.24024	1.26832	0.742403	0.616717	0.4946	0.285678	0.179638
882	Q86X55	0.994602	1.09864	1.0524	0.939181	1.01266	0.756376	0.684802	0.344363	0.143715	0.0777579
883	Q15628	0.994602	1.0391	0.916834	0.559489	0.427267	0.198541	0.241438	0.3026	0.326941	0.291642
884	Q71U36	0.994602	0.940473	0.929829	0.913126	0.831843	0.684489	0.644746	0.461765	0.234903	0.0753201
885	Q15293	0.994602	0.809202	0.781701	0.784776	0.69457	0.590614	0.604616	0.755223	0.731623	1.02031
886	P27816	0.994602	0.856904	0.835672	0.936835	0.76071	0.712174	0.711758	0.749746	0.603532	0.60118
887	P14649	0.994602	0.971835	0.968263	0.943998	0.801799	0.562505	0.423584	0.434954	0.368098	0.397208
888	Q9Y2V2	0.994602	1.11688	1.14478	0.971421	1.06204	0.595888	0.428619	0.260004	0.175514	0.132586
889	P62244	0.994602	0.949869	1.36172	1.96369	1.42754	1.16074	0.541708	0.287869	0.116398	0.0633925
890	Q9UPU5	0.994602	1.14983	1.09033	0.778716	0.695017	0.188075	0.172743	0.121144	0.0844786	0.0497305
891	Q9HB40	0.994602	0.963097	0.927299	0.867136	0.831037	0.678616	0.725969	0.658571	0.556939	0.353147
892	Q92974	0.994602	1.42556	1.33654	0.417751	0.490179	0.085653	0.195143	0.170209	0.114383	0.0661342
893	Q92609	0.994602	1.39099	1.32213	0.844644	0.823115	0.161102	0.188123	0.155531	0.0845119	0.0733306
894	P05091	0.994602	0.95932	0.898851	0.900854	0.887659	0.931476	0.350061	0.164904	0.0743707	0.0266139
895	Q9HD26	0.994602	0.904035	0.794282	0.331494	0.270917	0.0543788	0.139627	0.105913	0.0730295	0.0449564
896	Q9NUQ6	0.994602	0.871285	1.00204	0.9924	0.594939	0.265003	0.24707	0.204275	0.181024	0.140567
897	Q9UHL4	0.994602	1.09092	1.12841	0.94642	1.10349	0.756719	0.868804	0.78776	0.816914	0.742086
898	Q9Y534	0.994602	1.19917	1.1325	0.913787	1.01366	0.724288	0.660115	0.384761	0.366071	0.327084
899	P49903	0.994602	0.995015	0.931106	0.964284	0.881705	0.808956	0.88633	0.952828	0.94267	1.01402
900	Q9Y5K6	0.994602	0.882512	0.831789	0.890667	0.700643	0.568159	0.332834	0.214522	0.129886	0.0980535
901	Q9NVT9	0.994602	1.12302	0.977743	0.69977	0.636743	0.192911	0.227114	0.159537	0.0961319	0.0666946
902	P25786	0.994602	0.861632	0.815233	0.817062	0.716519	0.712798	0.783248	0.934547	0.908905	0.988133
903	Q68EM7	0.994602	0.967316	0.877881	0.477859	0.325084	0.0627769	0.121336	0.106044	0.0557659	0.022164
904	P20591	0.994602	0.817932	0.786791	0.850533	0.616071	0.309641	0.131979	0.101899	0.0501037	0.0146893
905	P50213	0.994602	0.874609	0.833699	0.849408	0.857854	0.912346	0.581941	0.325078	0.154153	0.0783942
906	Q9Y2L1	0.994602	1.12772	0.94538	0.44876	0.381914	0.102945	0.122006	0.0938357	0.0415739	-0.00107807
907	Q9UDY2	0.994602	1.81172	1.69665	0.948412	1.24079	0.455338	0.408749	0.277532	0.209166	0.17395
908	P83881	0.994602	0.924984	1.35684	2.18933	1.43425	1.27917	0.606504	0.397645	0.156511	0.0915239
909	P63279	0.994602	0.956164	0.93065	0.860561	0.740489	0.481652	0.230031	0.142527	0.0840416	0.0455302
910	P54136	0.994602	0.921589	0.817686	0.471733	0.296912	0.0226394	0.0940615	0.0763582	0.0367956	0.00175031
911	P62330	0.994602	0.901104	0.867856	0.957343	0.734423	0.623472	0.394373	0.215727	0.113096	0.0417172
912	Q8WYA6	0.994602	1.02222	0.727296	0.18049	0.135814	-0.0476286	0.050116	0.0565793	0.0140509	-0.0143509
913	P23610	0.994602	0.961407	0.952751	0.796171	0.6518	0.230946	0.219503	0.159124	0.102167	0.114786
914	Q9Y2Y0	0.994602	0.913604	0.784295	0.645692	0.481561	0.158891	0.129321	0.138166	0.0557765	0.0276793
915	O00267	0.994602	1.24687	1.2924	1.04081	0.992098	0.374669	0.341096	0.228917	0.257256	0.162539
916	Q86SZ2	0.994602	1.04844	1.03209	0.853367	0.762069	0.515981	0.561741	0.230124	0.139126	0.0896409
917	O95777	0.994602	0.992363	1.02433	0.987762	1.145	0.926523	1.03539	1.07677	1.05182	1.06953
918	Q9NZT2	0.994602	1.07773	0.852134	0.3553	0.428743	0.0714	0.141327	0.11301	0.0720765	0.0259906
919	O43768	0.994602	0.787041	0.784316	0.921461	0.732882	0.802679	0.906531	1.32703	1.2298	1.45776
920	Q93052	0.994602	1.01423	1.026	0.950344	0.979843	0.746173	0.763721	0.602326	0.510778	0.442301
921	Q8N1F7	0.994602	0.993028	0.836798	0.466817	0.404661	0.118678	0.11664	0.0952286	0.0483937	0.0131696
922	Q9H2J4	0.994602	1.02476	1.00867	0.965656	0.947226	0.76158	0.546814	0.252558	0.148599	0.0910251
923	Q14997	0.994602	1.04927	0.989794	0.870959	0.915524	0.519103	0.285418	0.174606	0.125502	0.0620404
924	P12004	0.994602	0.83085	0.777325	0.811778	0.659466	0.594221	0.449093	0.295257	0.145017	0.0549734
925	Q92626	0.994602	1.16497	0.940512	0.527723	0.752777	0.368649	0.329336	0.300232	0.268308	0.154458
926	Q9NQW6	0.994602	0.76996	0.619524	0.29489	0.223543	0.0622302	0.150865	0.170988	0.109607	0.0905534
927	Q93009	0.994602	0.954777	0.833837	0.563333	0.342043	0.0855878	0.149382	0.120146	0.0790697	0.0391278
928	P49441	0.994602	0.884925	0.803136	0.887618	0.652627	0.51173	0.296791	0.175931	0.091896	0.0238312
929	O15144	0.994602	0.931908	0.906376	0.968677	0.838401	0.770269	0.799551	0.765373	0.592798	0.337113
930	Q9Y5X3	0.994602	0.978092	0.975985	0.930642	0.786684	0.437914	0.25812	0.200316	0.143143	0.0922232
931	Q9Y547	0.994602	1.6075	1.42465	1.32116	1.51705	0.884047	0.914902	0.406014	0.176817	0.310086
932	Q8N1G2	0.994602	1.30597	1.26959	0.766753	0.777537	0.203197	0.227849	0.175523	0.163796	0.104763
933	P11177	0.994602	0.896089	0.794932	0.679967	0.599944	0.334723	0.27239	0.14043	0.081656	0.0327498
934	Q6UB35	0.994602	0.872441	0.813092	0.73496	0.684798	0.485735	0.202611	0.140905	0.098717	0.0553087
935	Q9Y2Z0	0.994602	0.844959	0.797638	0.813173	0.624201	0.428014	0.304109	0.163937	0.106216	0.0674482
936	O00764	0.994602	1.16966	1.19923	0.979326	1.20833	0.839017	0.947033	0.706907	0.618192	0.254382
937	Q13685	0.994602	1.08494	0.963911	0.795424	0.779465	0.51556	0.541566	0.428031	0.28355	0.133947
938	O14776	0.994602	0.778709	0.783868	0.754637	0.367821	0.212716	0.240319	0.240565	0.180177	0.174046
939	P61224	0.994602	0.990135	0.959185	0.948564	0.864976	0.67747	0.852634	0.715371	0.678581	0.637896
940	Q14103	0.994602	0.850887	0.838986	0.921449	0.809731	0.714319	0.619715	0.510001	0.363798	0.306594
941	Q9Y570	0.994602	0.988689	0.95698	0.928287	0.873246	0.583654	0.23153	0.150231	0.094925	0.0573095
942	P46783	0.994602	1.06725	1.4383	1.80167	1.57345	1.17498	0.613836	0.324067	0.160653	0.0934377
943	P60900	0.994602	1.047	0.995629	0.860793	0.902628	0.783988	0.913888	0.864182	0.903095	0.913622
944	Q9BVG4	0.994602	1.06754	1.02711	0.883684	0.813363	0.399601	0.236023	0.164297	0.124025	0.0810389
945	P23511	0.994602	1.04935	1.13247	1.00022	1.01402	0.816121	0.735085	0.75563	0.650516	0.710694
946	Q96HN2	0.994602	1.04794	1.04882	0.995239	0.804105	0.779241	0.89344	0.864214	0.749132	0.606967
947	P32322	0.994602	1.07729	1.07236	0.967135	1.07563	0.985214	0.973314	0.747866	0.630407	0.43589
948	A0JNW5	0.994602	1.02964	0.95597	0.850832	0.753922	0.650028	0.381811	0.181148	0.136188	0.0502208
949	P04080	0.994602	0.891071	0.867338	0.958966	0.729941	0.632403	0.413509	0.255622	0.158674	0.108617
950	P35241	0.994602	0.871379	0.866753	1.05091	0.903579	0.891959	0.776014	0.510915	0.153571	0.0678594
951	P49419	0.994602	0.880637	0.856652	0.88375	0.762146	0.715172	0.369743	0.17409	0.0972965	0.0478908
952	O75312	0.994602	1.06697	1.01695	0.885344	0.913085	0.530868	0.295827	0.179985	0.126693	0.0888923
953	Q15582	0.994602	0.99969	0.975594	0.883078	0.887326	0.745894	0.870954	0.838657	0.748254	0.639511
954	O43149	0.994602	0.831663	0.868535	0.932924	0.683499	0.412793	0.184786	0.194732	0.06982	0.0595387
955	Q86UU0	0.994602	0.939509	0.944011	0.979513	0.837155	0.73387	0.671428	0.511368	0.48705	0.456589
956	P52294	0.994602	1.16692	1.03669	0.550262	0.505887	0.0892258	0.143797	0.0953374	0.0470066	0.0174637
957	P50135	0.994602	0.980191	0.900518	0.885975	0.794924	0.519417	0.180931	0.112857	0.043091	0.00069668
958	O00571	0.994602	0.912505	0.756241	0.283588	0.282647	0.0522285	0.116952	0.104506	0.0762808	0.0370499
959	Q7Z2W4	0.994602	1.10872	1.07296	0.551034	0.548439	0.209639	0.292722	0.193551	0.139645	0.110095
960	Q9Y6K8	0.994602	1.4932	1.50687	0.812185	1.14337	0.289972	0.22879	0.132647	0.0928543	0.0541891
961	P10253	0.994602	1.07068	1.0822	0.940236	1.10286	0.841478	0.889191	0.825469	0.815769	0.787753
962	P49959	0.994602	1.08184	0.976447	0.713964	0.595388	0.33368	0.357314	0.284441	0.203392	0.112447
963	Q12905	0.994602	1.03489	1.14587	1.16813	1.05341	0.816049	0.622123	0.385223	0.215487	0.140825
964	Q04917	0.994602	0.76076	0.717417	0.795766	0.58632	0.446864	0.296305	0.18594	0.0921389	0.0416312
965	Q3KQV9	0.994602	1.01804	0.971162	0.862898	0.84531	0.545666	0.301755	0.17433	0.11184	0.0707505
966	Q15813	0.994602	0.877313	0.786506	0.487596	0.293474	0.0494419	0.108142	0.0994948	0.0616818	0.0287728
967	Q9BT78	0.994602	1.04189	1.0043	0.923242	0.949246	0.693371	0.441356	0.176409	0.105519	0.0562447
968	Q14914	0.994602	0.883823	0.865435	0.926803	0.733646	0.622674	0.252689	0.159676	0.0905392	0.0484008
969	Q9Y520	0.994602	0.978145	0.95936	1.14919	1.07163	0.959849	0.923428	0.95958	0.737876	0.977251
970	Q9UBW8	0.994602	1.0053	1.05114	1.04395	0.996155	0.871071	0.547876	0.261128	0.153236	0.0944234
971	O43633	0.994602	1.22957	1.14961	1.08025	1.09453	0.834527	0.647299	0.341863	0.195967	0.150556
972	Q96F85	0.994602	1.05773	0.923224	1.02295	0.783049	0.649739	0.357273	0.17935	0.112576	0.0462907
973	Q6P996	0.994602	1.26053	0.946921	0.317908	0.390607	0.115879	0.190561	0.15548	0.117179	0.0551301
974	P49593	0.994602	1.13216	1.09685	0.893436	0.966067	0.472154	0.23647	0.161848	0.11672	0.0515056
975	Q12792	0.994602	0.951486	0.919211	0.947882	0.80774	0.643762	0.350976	0.152511	0.0908751	0.044487
976	Q96B97	0.994602	0.888862	0.843526	0.900108	0.681956	0.620537	0.457914	0.360164	0.251232	0.243561
977	P20962	0.994602	0.842021	0.820223	0.872885	0.832674	0.791332	0.901245	1.13554	1.08594	1.20634
978	Q13620	0.994602	0.958374	0.924952	0.945192	0.806505	0.643298	0.43092	0.155778	0.0879275	0.0425712
979	Q13131	0.994602	1.01511	0.998878	0.844459	0.829478	0.449845	0.290603	0.143428	0.104845	0.0452469
980	Q9Y3B3	0.994602	1.05468	0.977829	0.993475	1.44507	0.788135	0.748605	0.471288	0.350425	0.300736
981	P36542	0.994602	0.831624	0.720021	0.776105	0.638293	0.694598	0.906468	1.5244	2.261	2.95644
982	P09104	0.994602	0.966497	0.929312	0.940001	0.911499	0.804892	0.822364	0.721001	0.51984	0.288924
983	Q8TDX7	0.994602	0.946464	0.832509	0.640054	0.519646	0.23926	0.156252	0.119274	0.080122	0.0472589
984	Q96C11	0.994602	1.04858	0.993155	1.01075	0.935114	0.659507	0.766091	0.354612	0.149662	0.080631
985	Q7KZ85	0.994602	1.17034	1.09311	0.776226	0.550701	0.18128	0.235138	0.191624	0.146279	0.139631
986	P61513	0.994602	1.1257	1.79044	2.2433	1.84438	1.44632	0.744449	0.42205	0.202385	0.145775
987	O60506	0.994602	0.961641	0.990078	0.987703	0.761327	0.35469	0.172537	0.127663	0.0690437	0.0349351
988	Q7Z3B4	0.994602	0.804663	0.729172	0.741471	0.459873	0.197808	0.191939	0.193582	0.125166	0.108648
989	P54920	0.994602	0.968985	0.937234	1.04668	0.980592	0.587088	0.255054	0.169956	0.127087	0.0837944
990	Q12884	0.994602	0.893379	0.873814	0.902031	0.79016	0.768905	0.865201	0.990872	0.957618	0.965216
991	Q16822	0.994602	1.17652	1.08055	0.864619	1.02245	0.693445	0.359704	0.206989	0.140718	0.07827
992	P62333	0.994602	0.989299	0.905219	0.781956	0.767879	0.667482	0.69576	0.233208	0.129331	0.0646255
993	P49418	0.994602	1.21463	1.20004	0.917122	1.18478	0.622297	0.378774	0.193763	0.143682	0.0854721
994	Q06546	0.994602	1.32065	1.15536	0.713619	0.799605	0.364754	0.309043	0.171845	0.116559	0.0467441
995	O75935	0.994602	0.919816	0.862764	0.753751	0.513844	0.0930758	0.129864	0.0996353	0.0688381	0.0280957
996	Q8N3F8	0.994602	1.2249	1.21399	0.63877	0.767227	0.213448	0.22853	0.200242	0.103367	0.0640773
997	Q9BQC3	0.994602	1.10304	1.09873	0.883355	0.999194	0.66038	0.525337	0.357186	0.240392	0.200283
998	P14314	0.994602	0.855635	0.781341	0.691467	0.60397	0.563554	0.523038	0.553446	0.503069	0.571477
999	Q00325	0.994602	0.887231	0.947667	0.865599	0.897811	0.709242	1.75692	1.61658	1.94437	2.72459
1000	Q08211	0.994602	1.00432	1.0212	0.923331	0.792134	0.384194	0.243027	0.169515	0.13177	0.0848001
1001	P09960	0.994602	0.930152	0.89947	0.908526	0.811768	0.605066	0.265987	0.150288	0.0839636	0.0401675
1002	Q9BRX2	0.994602	0.988273	0.87724	0.565592	0.478029	0.26201	0.283966	0.235131	0.154752	0.0858476
1003	Q9Y3D0	0.994602	1.23184	1.0133	0.558734	0.467693	0.115443	0.169689	0.13495	0.117385	0.0626625
1004	C9JLW8	0.994602	0.858458	0.81124	0.835312	0.817467	0.668028	0.753403	0.955007	0.8538	1.09919
1005	Q9P1F3	0.994602	0.951205	0.924473	0.935423	0.963598	0.765702	0.718877	0.686995	0.49625	0.43305
1006	Q96A49	0.994602	0.929501	0.810243	0.866116	0.648207	0.534706	0.33434	0.241497	0.176552	0.137635
1007	Q9Y6A4	0.994602	1.13899	1.07877	0.775907	0.787452	0.351512	0.271886	0.175425	0.0912241	0.0582141
1008	Q9NPF4	0.994602	0.893071	0.86234	0.822008	0.799938	0.702568	0.729836	0.715038	0.533102	0.361614
1009	P11142	0.994602	0.79813	0.743527	0.756886	0.58968	0.472984	0.457767	0.264227	0.0984568	0.043937
1010	Q9Y295	0.994602	1.00506	1.08901	1.10486	0.995219	0.629778	0.332	0.15375	0.11085	0.0538335
1011	Q86YR5	0.994602	1.46029	0.713075	0.250102	0.30674	0.0803969	0.155399	0.129052	0.0965544	0.0468889
1012	Q9NVZ3	0.994602	1.09616	1.05549	0.903552	0.829997	0.418468	0.276687	0.206578	0.12851	0.111962
1013	P52565	0.994602	0.761456	0.740158	0.814926	0.54749	0.361745	0.161184	0.119529	0.0600072	0.027665
1014	Q9H2U1	0.994602	1.11127	1.03943	0.701213	0.705982	0.234841	0.193233	0.178326	0.101254	0.0773634
1015	Q7L5N1	0.994602	1.06005	1.02451	0.976003	0.921595	0.815428	0.523896	0.215847	0.147346	0.0783328
1016	Q86VS8	0.994602	0.864598	0.799193	0.798186	0.577427	0.330445	0.208108	0.173531	0.120552	0.0891355
1017	P30101	0.994602	0.843864	0.784444	0.603937	0.420344	0.183249	0.221527	0.20387	0.142489	0.119901
1018	O60814	0.994602	1.08677	0.965983	0.76798	0.594119	0.270222	0.269825	0.213375	0.201145	0.175505
1019	Q9BSD7	0.994602	0.94507	0.931969	0.828927	0.849619	0.57407	0.371721	0.201785	0.13335	0.0882954
1020	Q9BSH5	0.994602	1.02332	0.99708	0.922884	1.05741	0.985672	1.01925	0.941482	0.943984	0.799665
1021	O94888	0.994602	1.06273	1.03114	0.88603	0.899527	0.610832	0.392666	0.217929	0.167963	0.113692
1022	Q9NVJ2	0.994602	0.926863	0.897696	0.885548	0.803415	0.682803	0.679817	0.657261	0.642624	0.685513
1023	O43301	0.994602	1.23401	1.19722	0.985791	1.1363	0.554565	0.312944	0.145919	0.114147	0.0776698
1024	Q15555	0.994602	0.863149	0.549245	0.185444	0.238241	0.0190102	0.118025	0.0963094	0.0580674	0.0198805
1025	O14908	0.994602	0.910599	0.834387	0.596955	0.449967	0.14805	0.168803	0.13334	0.0914894	0.0530712
1026	O00462	0.994602	1.20342	1.10488	0.824789	1.0653	0.687391	0.769735	0.615345	0.541684	0.361624
1027	Q8WWM7	0.994602	0.894848	0.84004	0.831879	0.674313	0.44545	0.346271	0.263038	0.165219	0.13721
1028	Q9UBR2	0.994602	0.932708	0.88697	0.875143	0.787224	0.720579	0.714974	0.490346	0.247522	0.0917692
1029	P41227	0.994602	1.02631	1.01658	0.960661	0.899711	0.58949	0.218555	0.129073	0.0986905	0.0391678
1030	P31949	0.994602	0.671674	0.691877	0.563801	0.582421	0.438885	0.894297	0.728559	0.80427	0.806886
1031	P07951	0.994602	0.799847	0.786952	0.932882	0.775189	0.806225	0.896998	1.21349	1.0639	1.22068
1032	O14602	0.994602	0.835842	0.856733	1.17612	0.905679	0.804436	0.356675	0.15021	0.0673819	0.0336259
1033	O14773	0.994602	1.11808	1.08292	0.861276	0.992714	0.643019	0.67545	0.547585	0.487651	0.386081
1034	Q9Y4P8	0.994602	0.874903	0.807208	0.86018	0.668333	0.498838	0.460157	0.443981	0.420914	0.368946
1035	Q9UL45	0.994602	1.35033	1.26709	1.04589	1.08946	0.699923	0.609837	0.264597	0.31269	0.217316
1036	Q9Y696	0.994602	0.778993	0.746752	0.844069	0.607486	0.410859	0.15039	0.101181	0.0518251	0.0141744
1037	Q96KR1	0.994602	1.034	1.06599	1.03275	0.82061	0.563693	0.461624	0.301643	0.216189	0.182463
1038	O00161	0.994602	1.00107	0.887853	0.842249	0.884981	0.729099	1.01882	0.918712	0.929635	1.01648
1039	P61923	0.994602	1.17921	1.16754	0.921587	0.9703	0.411726	0.297142	0.181687	0.137129	0.0768639
1040	P43686	0.994602	0.930302	0.846521	0.792519	0.700546	0.679412	0.662087	0.205969	0.0967385	0.0341825
1041	Q9Y4E8	0.994602	1.0498	1.0194	0.818073	0.624672	0.174888	0.187074	0.154363	0.0986439	0.078062
1042	P09972	0.994602	1.051	1.04941	0.942832	1.01963	0.818167	0.953253	0.837233	0.684868	0.349551
1043	P26640	0.994602	1.04014	0.980046	0.821985	0.715997	0.164728	0.158957	0.13176	0.0840533	0.0589451
1044	P62140	0.994602	1.06954	1.05759	0.981934	0.970836	0.639266	0.549027	0.390857	0.269626	0.161536
1045	Q92621	0.994602	1.04149	0.880906	0.608779	0.581009	0.279878	0.232902	0.201893	0.161199	0.0890458
1046	Q96EK7	0.994602	1.15632	1.11222	0.54778	0.395214	0.117761	0.140519	0.0974428	0.0498925	0.019687
1047	Q13363	0.994602	0.932345	0.894137	0.877785	0.849574	0.708499	0.662013	0.569525	0.412708	0.233899
1048	Q9BT73	0.994602	0.953435	0.998495	0.952758	0.949136	0.845688	0.970538	0.885077	0.878105	0.860689
1049	Q8N0X7	0.994602	1.09599	1.02502	0.668661	0.611245	0.195359	0.202088	0.134741	0.0926793	0.0543673
1050	Q9UNS2	0.994602	0.87237	0.846011	0.896259	0.769604	0.683952	0.473104	0.452835	0.592103	0.506087
1051	Q9Y6W5	0.994602	0.961775	0.962804	0.864637	0.793042	0.419408	0.386454	0.307569	0.268313	0.220247
1052	Q8WUH6	0.994602	1.12333	1.04821	0.936309	0.774796	0.441599	0.290753	0.233979	0.168781	0.128967
1053	P30154	0.994602	0.829588	0.814925	0.87373	0.722141	0.566348	0.236144	0.149093	0.0716111	0.0255588
1054	P28838	0.994602	0.989719	0.956362	0.870363	0.843846	0.687002	0.722498	0.640542	0.539092	0.341856
1055	O43242	0.994602	0.911547	0.832892	0.762205	0.683211	0.601956	0.579076	0.207284	0.107188	0.0459684
1056	P31749	0.994602	0.852829	0.721012	0.57779	0.337262	0.0686283	0.117821	0.0968845	0.0785203	0.0347746
1057	Q5SSJ5	0.994602	1.08897	1.36412	1.231	0.865662	0.305164	0.262865	0.215591	0.193029	0.16164
1058	P23193	0.994602	0.976776	0.939139	0.910887	0.862575	0.574433	0.413787	0.284582	0.218335	0.197885
1059	O95433	0.994602	0.971462	0.918642	0.830527	0.683647	0.253911	0.147676	0.109429	0.0643321	0.0315342
1060	P63313	0.994602	0.685773	0.680216	0.768108	0.657676	0.793034	1.03918	1.4559	1.39262	1.49493
1061	Q9Y6C2	0.994602	1.01397	0.99393	0.756593	0.874305	0.439655	0.571723	0.549457	0.598108	0.627648
1062	Q9BUL8	0.994602	0.931982	0.923748	0.941197	0.853113	0.578539	0.385115	0.237654	0.148296	0.0746587
1063	Q9NRV9	0.994602	0.928036	0.90944	0.895269	0.790499	0.580641	0.35497	0.190207	0.109379	0.0631749
1064	Q8NFV4	0.994602	1.04171	1.20677	0.958446	0.870454	0.43777	0.516262	0.411825	0.253417	0.242074
1065	Q96I99	0.994602	0.982456	0.930196	0.884511	0.898008	0.739736	0.247602	0.137938	0.0773967	0.0393259
1066	P68032	0.994602	0.921814	0.938173	1.04663	0.945005	0.883499	0.784617	0.784235	0.867669	0.752338
1067	O75663	0.994602	0.914408	0.879255	0.84363	0.669897	0.326605	0.176832	0.120495	0.0730088	0.0304197
1068	Q99797	0.994602	0.96967	0.784218	0.682094	0.65304	0.294671	0.229513	0.216919	0.173233	0.144848
1069	Q8WWX9	0.994602	1.20403	1.07645	1.00467	1.0405	0.815885	0.868715	0.677661	0.63587	0.606415
1070	P22314	0.994602	0.877265	0.83244	0.639862	0.317824	0.0459454	0.10131	0.082473	0.0418651	0.0047953
1071	P19338	0.994602	1.1967	1.25926	1.35381	0.90225	0.445663	0.414073	0.386355	0.360269	0.376378
1072	P61960	0.994602	0.901241	0.888906	0.919875	0.77732	0.680554	0.605746	0.471213	0.325633	0.249407
1073	P50552	0.994602	0.969568	0.921413	0.831401	0.61469	0.21407	0.168284	0.113783	0.0682955	0.0341247
1074	O60333	0.994602	1.00216	0.954183	0.770239	0.681485	0.220078	0.166596	0.108839	0.0609608	0.036675
1075	Q9UK45	0.994602	0.817523	0.815579	1.00724	0.818126	0.846532	0.88009	0.972814	0.867075	0.879559
1076	P53396	0.994602	0.920585	0.888059	0.892969	0.753578	0.50019	0.168699	0.115978	0.0561756	0.016147
1077	P78347	0.994602	0.971705	0.617058	0.194315	0.290202	0.0651455	0.149365	0.125298	0.0949979	0.0559274
1078	P00749	0.994602	0.906273	0.875716	0.89984	0.751357	0.674877	0.766171	0.704696	0.577619	0.421676
1079	P61088	0.994602	0.906617	0.881331	0.920953	0.776468	0.569762	0.271125	0.152709	0.0847459	0.0330174
1080	Q8TEQ6	0.994602	1.10361	1.22594	1.0939	0.888065	0.354198	0.276979	0.238453	0.187606	0.14968
1081	Q9BZH6	0.994602	0.992175	0.835254	0.841272	0.745505	0.518461	0.377753	0.312365	0.492272	0.267018
1082	P50502	0.994602	0.810537	0.768468	0.842533	0.62009	0.359823	0.159169	0.133595	0.07811	0.0511664
1083	Q15124	0.994602	1.03517	0.974421	0.988165	0.888926	0.750929	0.800243	0.733128	0.758791	0.606532
1084	Q9UNZ2	0.994602	0.949323	0.90953	0.852544	0.792433	0.424919	0.2629	0.185934	0.121209	0.0796633
1085	Q09028	0.994602	0.957603	0.90469	0.922129	0.833415	0.747635	0.695097	0.455733	0.226597	0.113963
1086	Q9HCE1	0.994602	1.06134	1.01568	0.674767	0.891004	0.363926	0.34134	0.172117	0.0807705	0.0457132
1087	Q9GZT4	0.994602	1.62158	1.63959	0.955019	1.32009	0.536707	0.30094	0.238496	0.178802	0.137728
1088	Q9NWU2	0.994602	1.14889	1.06989	0.910662	0.884356	0.444294	0.378893	0.277226	0.256957	0.205528
1089	P62861	0.994602	1.07982	1.64195	2.35709	1.63955	1.42316	0.668168	0.367199	0.16563	0.0801983
1090	Q9Y5L0	0.994602	1.07132	1.02961	0.773869	0.79679	0.31921	0.244368	0.151819	0.105843	0.0625796
1091	P11117	0.994602	0.989684	0.798173	0.874481	0.928647	0.707806	0.792751	0.770011	0.76168	0.825263
1092	Q08380	0.994602	1.00082	0.936625	0.833568	0.836972	0.606853	0.671328	0.673033	0.692341	0.733632
1093	A6NHX0	0.994602	0.97495	0.949303	0.959981	0.873112	0.795888	0.799077	0.698243	0.538745	0.313343
1094	O75940	0.994602	0.850986	0.848726	0.954139	0.706274	0.769318	0.975641	1.19673	1.16935	1.30455
1095	O43399	0.994602	0.904232	0.883566	0.938001	0.832404	0.680295	0.680444	0.659617	0.52449	0.568043
1096	P60981	0.994602	0.796645	0.745982	0.848906	0.609312	0.4959	0.28944	0.169394	0.103942	0.0568204
1097	Q9HC35	0.994602	1.07845	1.05206	0.848573	0.675458	0.187412	0.184724	0.13926	0.100772	0.0704899
1098	Q9GZL7	0.994602	0.784885	0.68785	0.828479	0.654597	0.603902	0.509644	0.481036	0.367558	0.314833
1099	Q13151	0.994602	0.849289	0.588515	0.255999	0.254993	0.0598549	0.120648	0.120803	0.084524	0.0611698
1100	P30042	0.994602	0.900767	0.855388	0.930917	0.87365	1.01395	1.21138	1.35725	1.36517	1.52288
1101	Q13542	0.994602	1.13834	1.19961	0.952116	1.09221	0.592332	0.674285	0.551502	0.599796	0.618882
1102	O75348	0.994602	1.15046	1.14672	0.98992	1.07168	0.701487	0.517241	0.294478	0.208055	0.178078
1103	P15311	0.994602	0.88148	0.8495	0.981398	0.832624	0.677139	0.21217	0.151809	0.0716344	0.0329649
1104	P33991	0.994602	1.06807	1.01141	0.808714	0.826425	0.423373	0.168856	0.119742	0.0603882	0.0159642
1105	Q6P2E9	0.994602	1.15226	1.04459	0.766976	0.77256	0.313862	0.277432	0.210039	0.155869	0.131158
1106	P09486	0.994602	0.874753	0.778801	0.704916	0.565762	0.381857	0.346676	0.320841	0.245062	0.226887
1107	O43617	0.994602	1.28302	1.209	0.934241	1.12455	0.657645	0.615828	0.287052	0.177269	0.108578
1108	P04083	0.994602	0.877251	0.839456	0.680356	0.448754	0.0794697	0.109111	0.0809898	0.0359295	0.00292585
1109	O15067	0.994602	1.0853	1.03303	0.821433	0.702528	0.185638	0.170698	0.146897	0.0999722	0.0631795
1110	P42766	0.994602	1.01569	1.50529	2.22877	1.57556	1.34944	0.677816	0.395431	0.154081	0.0923232
1111	Q16775	0.994602	1.30725	1.22948	0.998965	1.28522	0.762124	0.758813	0.520613	0.415195	0.280703
1112	Q8NI22	0.994602	0.618524	0.591987	0.800783	0.589038	0.992785	1.03816	1.99419	1.82309	2.69872
1113	Q53H96	0.994602	1.16133	1.074	1.01492	1.05537	0.745323	0.894817	0.800258	0.832868	0.864717
1114	O00754	0.994602	1.03083	1.01351	0.915207	0.978338	0.761881	0.865172	0.852614	0.875248	0.943489
1115	P08579	0.994602	0.968907	1.00878	1.18439	1.10599	1.10822	0.92891	0.498978	0.258996	0.14782
1116	P23786	0.994602	1.1259	1.01438	0.570515	0.531913	0.139874	0.206667	0.182753	0.16867	0.12592
1117	O75884	0.994602	1.13892	1.11389	0.858831	0.884873	0.313126	0.191098	0.110502	0.0778232	0.0279404
1118	Q1KMD3	0.994602	0.951561	0.818741	0.698251	0.604881	0.23937	0.155888	0.145214	0.0958507	0.0540814
1119	Q99627	0.994602	1.06588	1.0499	0.973389	0.951094	0.76215	0.540781	0.466396	0.558234	0.48554
1120	P61916	0.994602	0.792716	0.78343	0.841018	0.70521	0.744156	0.829509	1.09837	1.03075	1.13608
1121	P50454	0.994602	0.860392	0.806719	0.691204	0.613182	0.460858	0.281972	0.255855	0.176488	0.156377
1122	P30876	0.994602	1.20238	1.0571	0.736646	0.700902	0.239698	0.259787	0.227994	0.170361	0.117046
1123	O60888	0.994602	0.933322	0.945787	0.934279	0.957746	0.824003	0.85575	0.89117	0.829996	0.918057
1124	Q9P2R7	0.994602	0.998241	0.926628	0.827905	0.794457	0.409337	0.195348	0.156042	0.115552	0.0852284
1125	Q15185	0.994602	0.921469	0.872442	0.714244	0.493664	0.125914	0.140671	0.104002	0.0596317	0.020705
1126	P51116	0.994602	1.08386	0.963447	0.714869	0.630721	0.360131	0.315255	0.278897	0.213313	0.166883
1127	O43592	0.994602	0.928925	0.873138	0.680854	0.450554	0.102614	0.140294	0.110098	0.0689492	0.0260901
1128	Q8IWD4	0.994602	1.63221	1.46618	0.936875	1.66878	0.626602	0.579899	0.421358	0.478165	0.484002
1129	Q04446	0.994602	0.979946	0.952839	0.829298	0.585574	0.106101	0.130999	0.0999876	0.0539316	0.0131884
1130	P27986	0.994602	1.00173	0.950904	0.795554	0.700483	0.324961	0.249498	0.23196	0.223347	0.138943
1131	Q96D46	0.994602	1.10715	1.07216	1.04417	0.966505	0.576157	0.371337	0.172994	0.074168	0.0239962
1132	O15460	0.994602	0.93684	0.838218	0.563088	0.568183	0.310987	0.297058	0.245775	0.192393	0.15926
1133	Q9NWV4	0.994602	1.06169	1.0373	0.934054	0.971665	0.575434	0.310949	0.205418	0.152372	0.106885
1134	Q96GG9	0.994602	0.79258	0.736461	0.822728	0.584994	0.346689	0.160151	0.118538	0.0613844	0.0245464
1135	O14561	0.994602	1.00129	0.994416	0.952766	0.943402	0.883086	0.844826	0.622271	0.481649	0.350876
1136	O43583	0.994602	0.716605	0.689996	0.91706	0.630894	0.744924	0.697483	0.823344	0.597026	0.502469
1137	Q99961	0.994602	0.99964	0.921199	0.650688	0.390821	0.0791369	0.141912	0.11518	0.0938187	0.0520721
1138	P26038	0.994602	0.901389	0.884409	1.01713	0.88493	0.647221	0.207248	0.150124	0.0757122	0.0398283
1139	Q8N3C0	0.994602	1.1111	1.02492	0.478157	0.392941	0.108623	0.158685	0.0939001	0.114311	0.0658272
1140	Q15020	0.994602	1.30435	1.41523	1.1266	1.02874	0.242972	0.21811	0.161956	0.102672	0.079231
1141	P30533	0.994602	0.85111	0.801053	0.739482	0.67144	0.670806	0.64298	0.669378	0.574222	0.664541
1142	O94855	0.994602	0.963498	0.893959	0.806289	0.634816	0.17145	0.130425	0.0953245	0.0488826	0.00175817
1143	P21283	0.994602	0.949994	0.870955	0.695866	0.533548	0.194445	0.197162	0.145007	0.0983308	0.0652719
1144	P29966	0.994602	0.857674	0.843991	0.889202	0.830622	0.768044	0.846509	0.942317	0.852587	0.884194
1145	Q13442	0.994602	0.845708	0.808057	0.963267	0.809569	0.776983	0.781325	1.28674	1.30928	1.59314
1146	O14979	0.994602	0.84755	0.835775	0.808556	0.778193	0.523178	0.449171	0.348305	0.299166	0.300514
1147	P36871	0.994602	0.912279	0.90116	0.922816	0.838651	0.774899	0.814684	0.790117	0.607641	0.303547
1148	P55884	0.994602	1.03032	1.11421	1.17531	1.06923	0.46764	0.374617	0.345621	0.278078	0.278693
1149	Q92614	0.994602	1.24375	1.30869	0.791803	0.799744	0.267116	0.281627	0.145291	0.129129	0.0791084
1150	P62906	0.994602	1.01192	1.51474	2.12182	1.58894	1.31017	0.620823	0.318951	0.178899	0.12403
1151	P62266	0.994602	1.15159	1.70009	2.09889	1.86027	1.35898	0.676956	0.328277	0.167337	0.101121
1152	Q9H2K8	0.994602	1.16978	1.31248	1.14398	1.14656	0.246924	0.219761	0.177843	0.143047	0.118631
1153	P06733	0.994602	0.930035	0.908256	0.939793	0.848201	0.79327	0.740825	0.494415	0.252679	0.0910797
1154	Q9Y5V3	0.994602	1.06083	0.877047	0.703583	0.75311	0.543129	0.602641	0.605297	0.590773	0.637282
1155	Q7KZI7	0.994602	1.48456	1.44761	0.927594	0.815583	0.22157	0.228599	0.190657	0.128384	0.0879055
1156	P23526	0.994602	0.982165	0.952641	0.937529	0.897753	0.804058	0.891958	0.881734	0.84716	0.744067
1157	Q96M27	0.994602	1.01676	0.978145	1.0094	1.07386	0.957787	1.00068	0.948043	1.00931	0.994806
1158	P19174	0.994602	0.839589	0.786826	0.662555	0.435521	0.125696	0.154161	0.12535	0.077409	0.0426673
1159	Q9Y6D5	0.994602	1.02031	0.95402	0.817997	0.683772	0.245683	0.234399	0.192673	0.141258	0.0967403
1160	P49790	0.994602	0.927185	0.915669	1.06493	0.974185	0.919684	0.811058	0.638846	0.497991	0.371557
1161	Q8WZA9	0.994602	1.12794	1.07249	0.952937	1.00746	0.434557	0.311991	0.208707	0.170649	0.125282
1162	O15446	0.994602	0.845353	0.906797	0.959711	0.857176	0.945012	0.868324	0.846417	0.54535	0.618218
1163	P35244	0.994602	0.943073	0.939919	0.793456	0.735945	0.5022	0.510002	0.347145	0.219912	0.16003
1164	Q9NVH6	0.994602	1.25964	1.16954	0.95789	1.27122	1.0884	1.13273	0.964559	0.732202	0.434944
1165	Q765P7	0.994602	1.09948	1.10545	1.05598	1.05136	0.670921	0.436176	0.290293	0.225793	0.190187
1166	P62910	0.994602	1.21644	1.96163	2.27359	2.26195	1.31962	0.649024	0.332225	0.138273	0.0733441
1167	Q8NFD5	0.994602	1.24825	1.44305	1.05561	1.29315	0.717061	0.767512	0.590311	0.519389	0.43999
1168	P60983	0.994602	0.891635	0.876705	0.90575	0.848136	0.777605	0.916936	0.945529	0.799307	0.704827
1169	Q13485	0.994602	1.5342	1.31175	0.984883	1.24879	0.402286	0.442467	0.240193	0.150869	0.0444271
1170	P05121	0.994602	0.889304	0.808139	0.816802	0.666166	0.579078	0.613041	0.685744	0.606891	0.666465
1171	P62913	0.994602	1.03166	1.43094	1.93366	1.47142	1.15484	0.571908	0.308041	0.120948	0.0542195
1172	O00746	0.994602	1.15763	1.16959	1.0203	1.3599	0.94237	1.08089	0.937353	1.02306	1.02484
1173	P06280	0.994602	1.04866	0.985115	0.89766	0.910106	0.665258	0.699445	0.62341	0.490544	0.32408
1174	Q07954	0.994602	0.987099	0.939365	0.830998	0.858779	0.596119	0.618903	0.532816	0.508954	0.495572
1175	P07900	0.994602	0.816765	0.804795	0.861368	0.615974	0.25298	0.138085	0.102924	0.0530853	0.0203339
1176	Q96C01	0.994602	0.862298	0.789718	0.891851	0.729012	0.751701	0.590945	0.504864	0.416138	0.444517
1177	P36404	0.994602	0.883293	0.84277	0.876763	0.720754	0.585004	0.370545	0.191734	0.124091	0.0843827
1178	O43447	0.994602	1.09519	1.04258	0.911711	0.863462	0.405724	0.272406	0.156768	0.102893	0.0552308
1179	Q9NPD3	0.994602	1.07699	1.1289	1.13557	1.32664	1.01195	0.979118	0.819987	0.62858	0.425762
1180	O75155	0.994602	0.833551	0.817001	0.910664	0.741567	0.769104	0.828775	0.532218	0.182622	0.0675357
1181	P18621	0.994602	0.978717	1.38973	2.00881	1.49999	1.19355	0.564042	0.331175	0.121122	0.0613469
1182	P04406	0.994602	1.02691	1.02679	0.975125	0.999475	0.88615	1.02553	1.03168	1.182	1.12706
1183	P19474	0.994602	0.931157	0.868907	0.785597	0.618531	0.209101	0.181087	0.151389	0.100057	0.0548155
1184	Q05397	0.994602	1.04267	0.975818	0.912018	0.906113	0.659887	0.398071	0.208401	0.136113	0.0761938
1185	Q9UHY1	0.994602	1.00254	0.953365	0.897127	0.772541	0.519429	0.239545	0.146936	0.0880579	0.0461134
1186	Q8NCC3	0.994602	1.04979	1.07392	0.913592	1.02163	0.816325	0.937232	0.879766	0.907329	0.904823
1187	Q9BV57	0.994602	1.00629	0.99183	0.729282	0.772986	0.301398	0.251997	0.178427	0.118688	0.0811922
1188	Q9NTK5	0.994602	0.838663	0.811589	0.881476	0.677699	0.459384	0.131566	0.098731	0.0448053	0.00207598
1189	P46782	0.994602	1.19703	1.65312	1.68285	1.72283	1.05178	0.576762	0.296244	0.160953	0.109988
1190	P62633	0.994602	0.945858	0.993955	0.841774	1.07473	0.674411	0.724715	0.781674	0.718867	0.79386
1191	Q7Z6M1	0.994602	1.08449	1.10568	0.933251	1.05478	0.785968	0.87158	0.675765	0.571777	0.386827
1192	P37108	0.994602	0.863443	0.873865	0.93463	0.713553	0.536222	0.45016	0.400118	0.319364	0.298678
1193	O75223	0.994602	0.822551	0.803337	0.929163	0.766192	0.773534	0.60566	0.246121	0.136015	0.0677872
1194	P43246	0.994602	1.00817	0.984691	0.740049	0.514542	0.188033	0.158835	0.130863	0.0901183	0.0548516
1195	Q9BYB4	0.994602	1.01088	1.0213	0.826111	0.989429	0.529407	0.591371	0.364546	0.246171	0.0961057
1196	P50750	0.994602	1.53284	1.33781	0.997713	1.2472	0.371158	0.301526	0.208289	0.155324	0.122307
1197	P30740	0.994602	0.971191	0.971834	0.962695	0.883488	0.627981	0.245373	0.156956	0.087836	0.0409268
1198	P16220	0.994602	0.828241	0.820556	0.860761	0.721307	0.645183	0.636463	0.705598	0.651198	0.696112
1199	Q9H974	0.994602	0.911265	0.886079	0.877305	0.78058	0.697676	0.657701	0.523237	0.337166	0.246756
1200	Q5MNZ9	0.994602	1.08365	1.05906	1.06249	1.07817	0.786075	0.832537	0.887381	0.78845	0.565015
1201	Q8NHP8	0.994602	0.904868	0.871793	0.885897	0.827391	0.730023	0.781617	0.841685	0.742843	0.645961
1202	Q6IA86	0.994602	0.857429	0.80059	0.732431	0.602533	0.391865	0.368268	0.247363	0.150365	0.110199
1203	Q99715	0.994602	0.953673	0.925482	0.838527	0.856255	0.645915	0.568003	0.485405	0.451477	0.476994
1204	P09382	0.994602	0.817154	0.772756	0.78868	0.722836	0.674037	0.894731	0.959499	0.893414	0.839044
1205	P20338	0.994602	1.03999	1.00927	0.971763	0.989582	0.74196	0.638395	0.41234	0.254662	0.134808
1206	Q8NHV4	0.994602	0.986795	0.958521	0.848818	0.834575	0.54791	0.393086	0.244845	0.193663	0.12533
1207	Q709C8	0.994602	1.13629	1.08835	0.972766	0.982384	0.631243	0.382452	0.257032	0.208027	0.163122
1208	P84101	0.994602	0.758501	0.747983	0.890126	0.674389	0.715577	0.825092	1.03915	0.915145	1.10755
1209	P50747	0.994602	0.729158	0.789802	0.726203	0.474034	0.172688	0.13481	0.142269	0.0870517	0.0658381
1210	P31153	0.994602	1.01317	0.991926	0.925051	0.977089	0.773905	0.859193	0.745712	0.608493	0.281081
1211	Q9Y606	0.994602	1.29381	1.03475	0.378653	0.340046	0.13263	0.195318	0.142617	0.0750247	0.0323811
1212	Q96KG9	0.994602	1.03134	1.00512	0.843051	0.744596	0.289625	0.235142	0.190242	0.153921	0.119416
1213	Q9BQ61	0.994602	1.0121	1.00998	0.998573	1.04991	0.938318	1.1737	1.37102	1.39171	1.56494
1214	Q9Y2G5	0.994602	1.06445	0.945754	0.727729	0.637951	0.248948	0.26198	0.216685	0.159113	0.132413
1215	P08397	0.994602	0.953798	0.909411	0.887501	0.861113	0.737577	0.791247	0.772386	0.774313	0.824038
1216	P14550	0.994602	0.909291	0.890622	0.896912	0.747521	0.449555	0.176877	0.10704	0.051136	0.0111828
1217	O00244	0.994602	0.762014	0.727275	0.917787	0.659475	0.742456	0.772604	1.01961	0.918636	0.981057
1218	E9PAV3	0.994602	0.977635	1.10848	1.2992	1.02906	0.832417	0.689015	0.752743	0.847624	1.09964
1219	Q6XQN6	0.994602	1.27795	1.25111	0.994016	1.31304	0.815664	0.9491	0.801821	0.634182	0.348199
1220	O60828	0.994602	1.22974	1.26769	0.998989	1.20911	0.967773	1.41242	1.2341	1.23485	1.49583
1221	Q7Z392	0.994602	0.720049	0.64137	0.64459	0.344919	0.0791136	0.144099	0.0871156	0.0670275	0.0149648
1222	Q8NG68	0.994602	1.04854	1.02951	0.966968	0.895688	0.660906	0.418227	0.357438	0.224929	0.247743
1223	O00170	0.994602	1.09891	1.0141	0.738961	0.612638	0.174957	0.168675	0.131087	0.0698964	0.0288545
1224	P41091	0.994602	1.14936	1.40061	1.38449	1.22059	0.662342	0.349219	0.168728	0.10771	0.0589452
1225	Q9H2D6	0.994602	1.11883	0.959507	0.547476	0.463975	0.164081	0.215888	0.187216	0.162267	0.143362
1226	Q8WXI9	0.994602	1.04584	1.00815	0.667739	0.742979	0.220683	0.313582	0.268327	0.246238	0.229046
1227	Q5T1M5	0.994602	0.867433	0.842293	0.836392	0.47059	0.152448	0.146205	0.104584	0.05903	0.0232844
1228	P24844	0.994602	1.40087	1.45154	1.0407	1.29716	0.528521	0.353023	0.266404	0.219646	0.177892
1229	Q9H270	0.994602	1.08931	1.12012	0.812011	0.691475	0.337251	0.260226	0.232088	0.189272	0.144703
1230	P42566	0.994602	1.02309	1.01414	0.845487	0.756606	0.415427	0.348306	0.319414	0.266823	0.206348
1231	Q9Y3L3	0.994602	1.07884	1.05648	0.928629	0.869282	0.533345	0.29824	0.254856	0.171849	0.102263
1232	Q08431	0.994602	1.03056	1.00589	0.894089	0.928589	0.657683	0.847679	0.610213	0.569167	0.589917
1233	P38117	0.994602	0.884944	0.816343	0.905526	0.804371	0.872672	0.555518	0.520663	0.428101	0.158057
1234	Q92696	0.994602	0.966623	0.900783	0.898807	0.796663	0.60116	0.283864	0.189802	0.110455	0.0647184
1235	P36551	0.994602	1.08175	1.0203	0.941613	1.09129	0.935169	0.963351	0.607446	0.376208	0.158863
1236	Q9BQ67	0.994602	0.722959	0.65426	0.592557	0.481184	0.252453	0.194554	0.159442	0.134614	0.0959188
1237	P22570	0.994602	0.86427	0.758442	0.706047	0.587832	0.214742	0.163183	0.090539	0.0450894	-0.00150822
1238	Q9H074	0.994602	0.968864	0.862592	0.81838	0.880561	0.573535	0.230085	0.131434	0.071669	0.0364673
1239	Q9NVE7	0.994602	1.32852	1.46133	0.874191	1.18185	0.437414	0.2526	0.169277	0.125794	0.0752932
1240	Q13418	0.994602	0.893331	0.801132	0.667897	0.509179	0.177614	0.121797	0.0915798	0.0482235	0.00983851
1241	P52815	0.994602	0.771306	0.736053	0.898663	0.695872	0.878793	0.791503	1.04005	0.896699	1.13721
1242	P46109	0.994602	0.967127	0.927476	0.867315	0.81706	0.646339	0.516867	0.306836	0.250541	0.195234
1243	Q13492	0.994602	0.897412	0.809953	0.811205	0.679384	0.614498	0.192326	0.13365	0.0693447	0.0299365
1244	O60925	0.994602	0.894882	0.870155	0.980544	0.822603	0.778709	0.770634	0.637863	0.36246	0.274846
1245	Q92905	0.994602	0.952272	0.911527	0.962917	0.835712	0.739443	0.440251	0.191136	0.0966276	0.0464076
1246	O00233	0.994602	0.992119	0.965855	0.951817	0.971217	0.837565	0.934871	0.948566	0.854373	0.814302
1247	Q9ULH1	0.994602	1.16728	1.30698	0.849072	0.915008	0.315458	0.355865	0.238149	0.226739	0.14537
1248	P51570	0.994602	1.02387	0.984584	0.875843	0.906308	0.634374	0.490614	0.230102	0.162763	0.11069
1249	Q9P287	0.994602	0.742203	0.667063	0.660054	0.443133	0.213011	0.161051	0.135567	0.105611	0.0724558
1250	Q00587	0.994602	1.23786	1.19929	0.872418	1.13207	0.48418	0.424823	0.379572	0.318659	0.333152
1251	P61163	0.994602	1.01181	1.00935	0.942303	0.796452	0.431839	0.467839	0.374111	0.254995	0.134656
1252	Q9GZT8	0.994602	1.01832	1.0155	0.944723	0.999191	0.841391	0.941109	0.941754	0.947942	0.930609
1253	Q8IY67	0.994602	1.26417	0.952783	0.318791	0.38688	0.127267	0.177478	0.161501	0.131961	0.0985189
1254	P68104	0.994602	0.837226	0.843233	0.877756	0.68953	0.546509	0.362834	0.11286	0.0479864	0.00161996
1255	P17252	0.994602	0.826231	0.751772	0.538134	0.383799	0.0532775	0.0981482	0.0861744	0.0499424	0.0139573
1256	P19525	0.994602	1.02706	1.00982	0.472976	0.42542	0.119665	0.175732	0.13025	0.104161	0.0716334
1257	Q96HC4	0.994602	0.988786	0.952157	0.893646	0.782897	0.491595	0.318099	0.206668	0.124943	0.0791317
1258	O95831	0.994602	1.3906	1.24838	0.912073	1.29696	1.20841	2.17434	2.01146	1.32639	0.477558
1259	P30050	0.994602	0.931187	1.28392	1.90402	1.37935	1.19544	0.721599	0.587972	0.342311	0.208795
1260	Q9UG63	0.994602	0.994239	1.02861	0.996322	0.868416	0.518602	0.317189	0.187836	0.130196	0.0911044
1261	P26639	0.994602	0.936108	0.897951	0.834432	0.670085	0.307449	0.155907	0.101437	0.0492379	0.0103558
1262	Q5VYK3	0.994602	0.9581	0.900444	0.653554	0.41027	0.0886754	0.135934	0.113368	0.0717232	0.034034
1263	Q9UDR5	0.994602	1.29731	1.2341	0.786	1.14999	0.567069	0.246518	0.148593	0.0644491	0.0432821
1264	P62753	0.994602	0.934846	1.28501	1.87958	1.38091	1.12703	0.51817	0.300696	0.138893	0.0895618
1265	P01034	0.994602	0.980955	0.978155	0.800524	0.870043	0.648685	0.57038	0.45625	0.356204	0.30518
1266	Q969G5	0.994602	1.24799	1.28143	1.1295	1.19859	0.755492	0.752529	0.597216	0.498447	0.456003
1267	Q9UH65	0.994602	1.00135	0.942397	0.887951	0.849045	0.602959	0.382059	0.177058	0.110501	0.0777528
1268	P10644	0.994602	0.849443	0.839651	0.93823	0.701945	0.435269	0.180725	0.133878	0.0684405	0.0291524
1269	Q9NR31	0.994602	0.963608	0.847477	0.799772	0.581569	0.244412	0.155066	0.130584	0.0853306	0.0448924
1270	P54802	0.994602	1.01513	1.05377	0.890709	0.906962	0.732711	0.704008	0.652408	0.535291	0.385483
1271	Q9Y680	0.994602	0.845859	0.798145	0.702364	0.594299	0.513817	0.518117	0.545066	0.496033	0.461349
1272	P11413	0.994602	1.05787	1.04813	0.93321	0.942415	0.607651	0.334404	0.137251	0.0706529	0.0267094
1273	Q00688	0.994602	0.977241	0.997291	0.987295	0.912913	0.661955	0.44517	0.310093	0.22952	0.234013
1274	P51858	0.994602	0.888307	0.872847	0.86983	0.822515	0.596915	0.479267	0.377212	0.297398	0.301625
1275	Q9Y6D6	0.994602	1.01143	0.977631	0.804361	0.703935	0.241797	0.186127	0.138413	0.0921754	0.0453528
1276	Q9H7Z7	0.994602	0.931637	0.882621	0.906343	0.830412	0.894856	0.922414	0.389434	0.15644	0.0850035
1277	Q9HCE0	0.994602	1.04435	0.968113	0.781658	0.695474	0.252302	0.30729	0.193943	0.18915	0.112243
1278	Q13033	0.994602	1.01671	0.942344	0.851332	0.728435	0.444948	0.279425	0.168929	0.113063	0.0653079
1279	P46940	0.994602	0.901852	0.904376	0.995083	0.791111	0.306733	0.158935	0.104627	0.0514268	0.0114116
1280	O00299	0.994602	0.945532	0.927324	0.873527	0.790835	0.451416	0.171761	0.116732	0.0562601	0.0228022
1281	P00491	0.994602	1.00021	0.986613	0.953188	0.922257	0.844454	0.939292	0.995275	1.05005	1.13176
1282	Q9Y3P9	0.994602	0.896845	0.856843	0.757568	0.5992	0.223062	0.184518	0.142023	0.0985068	0.0684782
1283	Q08AM6	0.994602	0.912046	0.862143	0.84275	0.701345	0.657734	0.353164	0.144315	0.0714705	0.0216646
1284	P38571	0.994602	0.86514	0.815691	0.857685	0.710805	0.721463	0.764652	0.806016	0.727888	0.53069
1285	P26368	0.994602	1.15863	1.3443	1.65345	1.4969	0.746289	0.390724	0.28884	0.207439	0.164553
1286	P04424	0.994602	1.02063	0.992282	0.943647	0.914926	0.763281	0.775835	0.411154	0.18328	0.0805356
1287	Q969Q0	0.994602	0.998333	1.42574	2.0913	1.54192	1.17411	0.598065	0.396883	0.183952	0.125068
1288	O60927	0.994602	1.74444	1.32503	1.532	1.54139	1.07923	1.43881	0.930164	0.924573	0.843734
1289	Q96AE4	0.994602	0.97782	0.94115	0.943582	0.917868	0.769846	0.837217	0.91005	0.850579	0.876568
1290	P37198	0.994602	0.99941	0.970972	0.780115	0.71904	0.371366	0.381064	0.299444	0.254228	0.296646
1291	P24821	0.994602	0.911195	0.891387	0.796516	0.715297	0.383995	0.386611	0.447053	0.412086	0.392671
1292	P51610	0.994602	1.06753	1.00889	0.861512	0.868961	0.578093	0.43169	0.257553	0.183475	0.127546
1293	Q9Y4E1	0.994602	0.971335	1.01787	1.00358	0.830595	0.548145	0.516445	0.485568	0.365284	0.421561
1294	O14929	0.994602	1.0805	1.02252	0.810722	0.634726	0.176992	0.185898	0.137996	0.0879027	0.0549763
1295	P28062	0.994602	1.06282	1.00136	0.895763	0.944675	0.797789	0.913372	0.890082	0.954721	0.947046
1296	Q9UDY4	0.994602	1.03607	0.921736	0.680591	0.601497	0.177253	0.19373	0.135912	0.0928476	0.0545887
1297	Q9Y2D4	0.994602	0.863176	0.812265	0.792473	0.386754	0.0701504	0.119871	0.0990919	0.0642514	0.00760555
1298	Q8IV50	0.994602	1.0341	0.978928	0.917015	0.873342	0.667346	0.577902	0.48734	0.417322	0.408308
1299	Q9NWH9	0.994602	1.03134	1.29172	1.59703	1.40918	1.43741	1.31053	0.734734	0.458106	0.368116
1300	Q6P587	0.994602	1.03402	1.02368	0.954429	1.11292	1.16412	1.47331	1.56735	1.68926	1.86077
1301	P0DMV9	0.994602	0.804368	0.75442	0.778946	0.617424	0.488756	0.408142	0.254607	0.0928038	0.0353021
1302	P55769	0.994602	1.18343	1.06558	0.879513	0.757522	0.553482	0.653724	0.435411	0.351488	0.280769
1303	P36954	0.994602	1.46375	1.45559	1.06513	1.51921	0.997043	0.847274	0.602604	0.571104	0.56912
1304	P19404	0.994602	1.19856	1.17578	1.06091	1.82039	2.75934	2.70475	1.38271	0.971881	0.776777
1305	Q15276	0.994602	1.16951	1.19833	0.921307	1.02297	0.267824	0.220405	0.17476	0.144479	0.110571
1306	Q96EB1	0.994602	0.84402	0.820125	0.858578	0.653866	0.576312	0.402724	0.461533	0.402414	0.366885
1307	Q9Y478	0.994602	1.07575	1.03982	0.935962	0.949262	0.66846	0.542413	0.443602	0.245511	0.139145
1308	Q9NZZ3	0.994602	0.779515	0.790622	0.960266	0.713418	0.770453	0.80256	1.00726	0.860728	1.04933
1309	Q01459	0.994602	0.935425	0.907267	0.803408	0.789606	0.766331	0.752475	0.600864	0.464598	0.227037
1310	Q96AC1	0.994602	0.898246	0.87136	0.909149	0.763908	0.67447	0.521052	0.198052	0.0932038	0.0421605
1311	P30260	0.994602	0.954639	0.866221	0.708569	0.544644	0.20231	0.175222	0.140824	0.0991148	0.0579663
1312	P67809	0.994602	0.80258	0.814093	0.877052	0.743776	0.540957	0.409301	0.452295	0.325006	0.295574
1313	Q9NQ48	0.994602	1.00817	1.06305	1.06905	1.18316	0.637422	0.398401	0.267822	0.185008	0.162206
1314	Q969H8	0.994602	0.759417	0.734255	0.786845	0.629801	0.758723	0.851091	1.00526	0.709622	0.384479
1315	O15294	0.994602	0.977367	0.950623	0.658371	0.609151	0.175656	0.229479	0.17411	0.10767	0.0996542
1316	P62312	0.994602	0.975946	1.02489	1.04809	1.05942	1.10318	1.25923	1.19963	1.21542	1.22281
1317	Q9UJ68	0.994602	0.840052	0.773311	0.559797	0.331721	0.074892	0.148001	0.116123	0.089127	0.0530841
1318	Q14247	0.994602	0.944863	0.926657	0.959985	0.918458	0.771367	0.859127	0.988187	0.969608	1.09076
1319	Q93008	0.994602	1.11386	1.05814	0.829006	0.645646	0.146942	0.150315	0.119921	0.0782702	0.0428128
1320	Q9NZL4	0.994602	0.956549	0.915179	0.796759	0.65942	0.308344	0.205697	0.140182	0.0924423	0.0607842
1321	O14530	0.994602	0.874777	0.81899	0.872793	0.696587	0.513341	0.213403	0.153163	0.105744	0.0873657
1322	P49815	0.994602	1.2752	1.2715	0.758394	0.674771	0.187952	0.249086	0.208304	0.15128	0.156415
1323	P15559	0.994602	0.90825	0.870856	0.839934	0.647128	0.341056	0.163081	0.113516	0.0584572	0.0154591
1324	P51991	0.994602	1.09757	1.0531	0.69698	0.704749	0.181507	0.177174	0.122423	0.0792791	0.04801
1325	Q5JVS0	0.994602	1.07086	1.39853	1.56743	1.46257	1.13948	0.89646	1.02325	1.23557	1.30168
1326	P02751	0.994602	0.956771	1.00715	1.01507	1.00904	0.888479	0.971275	1.09857	1.10557	1.2381
1327	O43314	0.994602	0.887083	0.801313	0.833109	0.697333	0.531416	0.373584	0.221177	0.169667	0.133138
1328	Q9Y2H0	0.994602	1.04103	0.993431	0.953027	0.96879	0.777669	0.743389	0.527123	0.32338	0.206275
1329	P07093	0.994602	0.940081	0.832554	0.89479	0.829279	0.719412	0.726719	0.744781	0.619408	0.656378
1330	Q9UIJ7	0.994602	0.945535	0.905284	0.923534	0.917742	0.947968	0.778588	0.350438	0.134217	0.0554526
1331	Q9Y371	0.994602	1.11989	0.855395	0.354469	0.393403	0.0467916	0.120516	0.0891913	0.0446261	0.0137811
1332	Q9H0L4	0.994602	1.38693	1.28753	0.981945	1.47297	0.812511	0.699122	0.516939	0.539544	0.454375
1333	P61586	0.994602	0.844635	0.807229	0.841275	0.658856	0.407906	0.283717	0.248356	0.168425	0.120179
1334	Q7Z3U7	0.994602	0.83997	0.77891	0.750738	0.476509	0.117176	0.140689	0.122695	0.0709994	0.0330918
1335	Q06210	0.994602	1.03151	1.00253	0.891391	0.880603	0.613225	0.56395	0.347093	0.15058	0.0517293
1336	O96007	0.994602	1.24212	1.16189	0.946505	1.28306	0.788701	0.889296	0.729192	0.606903	0.664872
1337	Q9UKY7	0.994602	0.826994	0.838709	0.931672	0.834496	0.834931	0.945083	1.23085	1.13998	1.34377
1338	P60174	0.994602	0.879901	0.867146	0.922532	0.759595	0.764056	0.760789	0.702516	0.536517	0.279039
1339	O15400	0.994602	0.991294	0.96348	1.05902	0.944213	0.837253	0.952534	0.849743	0.519501	0.407217
1340	Q96C23	0.994602	0.948077	0.921069	0.81803	0.687839	0.383032	0.227931	0.144993	0.0838184	0.0439317
1341	Q9Y6G5	0.994602	1.17415	1.08441	0.918559	0.9333	0.608658	0.512504	0.40601	0.313443	0.230753
1342	Q6NZ67	0.994602	1.00555	0.864966	0.723315	0.590329	0.332618	0.309753	0.272018	0.233931	0.224411
1343	Q8IXL7	0.994602	1.05603	0.974216	0.850492	0.890077	0.618731	0.767901	0.625735	0.649977	0.659425
1344	O00629	0.994602	0.951687	0.913761	0.811124	0.725283	0.437652	0.2628	0.132456	0.0621533	0.0260497
1345	P09110	0.994602	1.01118	1.02207	0.938772	1.02329	0.884885	1.01822	0.881463	0.55084	0.247502
1346	Q9Y4F1	0.994602	1.09565	1.01306	0.622179	0.540246	0.133801	0.225422	0.131877	0.0871583	0.0568003
1347	P82094	0.994602	0.982845	0.970491	1.4856	1.2649	1.24217	1.23784	1.15751	1.26927	1.64676
1348	Q92900	0.994602	1.07458	1.09038	0.960613	0.894664	0.569729	0.421422	0.27622	0.209815	0.135519
1349	P48507	0.994602	1.04004	0.948482	0.655827	0.519327	0.193955	0.223736	0.189377	0.143538	0.104325
1350	O75886	0.994602	0.862137	0.80013	0.788762	0.576913	0.243592	0.195912	0.1651	0.124983	0.0944228
1351	O75044	0.994602	0.990387	0.878254	0.776394	0.612042	0.338316	0.295686	0.2048	0.151515	0.107197
1352	Q9BZK7	0.994602	1.01689	0.944541	0.885658	0.798104	0.66902	0.733294	0.678193	0.554285	0.383438
1353	P49591	0.994602	0.926126	0.894914	0.915668	0.832023	0.716594	0.519775	0.169764	0.0771648	0.0235257
1354	P42345	0.994602	0.972647	0.936597	0.778216	0.551857	0.173722	0.13702	0.121165	0.0622814	0.0380412
1355	P05204	0.994602	0.715099	0.659884	0.822241	0.544214	0.57111	0.608012	0.717424	0.63907	0.741905
1356	Q86X76	0.994602	1.23798	1.19985	0.969482	1.27509	0.834054	0.920883	0.789156	0.824568	0.82382
1357	P31323	0.994602	1.31655	1.27223	0.955603	1.13943	0.526825	0.432048	0.254625	0.175038	0.128454
1358	O75817	0.994602	1.43055	1.4732	0.940018	1.41647	0.688649	0.654145	0.356266	0.224893	0.164628
1359	O15084	0.994602	1.48045	1.34807	0.924637	1.12659	0.436828	0.329285	0.200371	0.147589	0.0873557
1360	P22681	0.994602	1.15034	1.14249	0.942624	1.22468	0.742237	0.615749	0.252089	0.202637	0.116785
1361	P30043	0.994602	0.997871	0.94347	0.806999	0.67682	0.247454	0.226591	0.181262	0.138127	0.106897
1362	Q9UHV9	0.994602	0.959421	0.917204	0.953682	0.882333	0.762143	0.817129	0.734388	0.537283	0.490765
1363	Q99471	0.994602	0.891538	0.867707	0.939017	0.779988	0.758381	0.813625	0.783074	0.577679	0.356205
1364	P56381	0.994602	0.822622	0.89187	1.02852	0.847317	1.04704	1.08455	1.97555	2.90477	4.97761
1365	O00193	0.994602	0.951143	0.974847	1.04254	0.907871	0.802392	1.0599	1.42689	1.34291	1.43763
1366	P60228	0.994602	0.935223	0.90209	0.768103	0.490285	0.161017	0.184386	0.161301	0.117075	0.0770856
1367	P16035	0.994602	0.950142	0.817965	0.753044	0.642215	0.506247	0.564775	0.547634	0.556895	0.564725
1368	Q13228	0.994602	0.944594	0.943975	0.910507	0.912257	0.812521	0.904493	0.989595	1.03003	1.08893
1369	Q99685	0.994602	1.08558	1.15354	0.940251	1.09737	0.700608	0.475272	0.200361	0.142355	0.0747168
1370	P07339	0.994602	0.90932	0.884235	0.883339	0.792716	0.729501	0.80731	0.771282	0.605423	0.385285
1371	Q04760	0.994602	0.861907	0.77292	0.770628	0.767926	0.76462	0.864892	0.907942	0.684513	0.393476
1372	Q9H3U1	0.994602	1.0862	0.947274	0.402038	0.32757	0.043603	0.116392	0.0989164	0.0685725	0.0337934
1373	Q14141	0.994602	0.773694	0.73021	0.907461	0.637545	0.719738	0.611606	0.569793	0.408446	0.338345
1374	O75880	0.994602	1.00724	0.922612	0.702636	0.603328	0.438627	0.422048	0.436872	0.548713	0.558305
1375	P54619	0.994602	0.909512	0.852929	0.823351	0.641278	0.40847	0.258477	0.140286	0.0861409	0.0239535
1376	P68371	0.994602	0.971096	0.955675	0.934437	0.888084	0.72526	0.69525	0.50102	0.265622	0.0888757
1377	Q9H0W8	0.994602	1.07828	0.89665	0.573264	0.390532	0.104588	0.165064	0.128485	0.0898911	0.0445857
1378	Q99873	0.994602	0.880665	0.858315	0.914624	0.719255	0.541483	0.182662	0.13475	0.0734227	0.0303874
1379	Q9NSE4	0.994602	0.929985	0.890163	0.906135	0.884152	0.926794	0.920352	0.563088	0.209645	0.0991689
1380	Q13325	0.994602	0.997553	0.805115	0.209597	0.225176	-0.0100196	0.077022	0.071438	0.0331155	-0.00167876
1381	Q9UMZ2	0.994602	0.913067	0.746339	0.631662	0.520276	0.225857	0.249204	0.18945	0.145002	0.141365
1382	Q15654	0.994602	1.22466	1.22442	0.897381	1.04151	0.508263	0.405041	0.254826	0.197252	0.161339
1383	Q9H9T3	0.994602	1.11279	1.00744	0.734803	0.8062	0.463382	0.413766	0.166737	0.10416	0.0435033
1384	Q03001	0.994602	1.01584	0.875716	0.541105	0.431884	0.136888	0.161338	0.126942	0.105571	0.0645934
1385	P12270	0.994602	0.926742	0.889263	0.81977	0.687806	0.547772	0.441698	0.393857	0.354307	0.346675
1386	Q7Z6K5	0.994602	1.50852	1.50071	0.954343	1.48511	0.448134	0.333267	0.208119	0.177212	0.119736
1387	Q9HB71	0.994602	0.682536	0.646144	0.828765	0.483547	0.428082	0.151528	0.11241	0.0520501	0.0196094
1388	P26006	0.994602	1.24852	1.28724	1.00099	1.25924	0.769129	1.11365	0.81419	0.721048	0.753956
1389	P49189	0.994602	0.955837	0.918146	0.911222	0.865348	0.815492	0.863766	0.664962	0.41396	0.196884
1390	P13489	0.994602	1.10849	1.09301	0.969918	1.00915	0.674746	0.310705	0.189713	0.118521	0.0672082
1391	Q9H1Z4	0.994602	1.435	1.35765	0.922881	1.3219	0.531058	0.490396	0.356748	0.292548	0.23906
1392	Q15819	0.994602	1.01804	1.00677	0.95335	0.979673	0.732817	0.501646	0.242116	0.127287	0.066996
1393	Q12874	0.994602	0.837941	0.711317	0.503034	0.370071	0.205432	0.1391	0.118164	0.0761868	0.0450183
1394	O43776	0.994602	0.909356	0.883715	0.916494	0.799897	0.678674	0.648883	0.167712	0.0871855	0.0241691
1395	Q9NP61	0.994602	0.901134	0.849164	0.833515	0.649859	0.415371	0.218707	0.171146	0.101632	0.0690694
1396	O75534	0.994602	0.866106	0.676282	0.215602	0.219435	-0.00721219	0.0860709	0.0710363	0.0335525	-0.00075887
1397	P31483	0.994602	0.940752	0.85344	0.79952	0.745661	0.504315	0.327455	0.186083	0.11127	0.0666022
1398	Q92934	0.994602	1.08528	1.07904	0.933728	1.16451	0.765325	0.821618	0.721502	0.66624	0.681685
1399	P06748	0.994602	0.956243	1.23312	1.69291	1.13742	0.697011	0.430267	0.334172	0.238169	0.215684
1400	Q13619	0.994602	1.03156	1.01195	0.900757	0.773309	0.391687	0.269686	0.13559	0.0796274	0.0339235
1401	P05388	0.994602	1.16188	1.74803	2.05139	1.9181	1.27433	0.707471	0.448699	0.263632	0.200406
1402	Q6BCY4	0.994602	1.0883	1.1152	0.904036	1.06224	0.701091	0.800369	0.687496	0.652659	0.74518
1403	Q9UIA9	0.994602	0.990189	0.917808	0.89485	0.831132	0.498499	0.214383	0.152353	0.0999328	0.0712944
1404	Q13263	0.994602	0.915031	0.790361	0.426199	0.316769	0.0671114	0.12005	0.10037	0.0630777	0.0303136
1405	P35606	0.994602	0.911554	0.87343	0.844659	0.654309	0.298553	0.179658	0.136822	0.081906	0.0487978
1406	Q5JWF2	0.994602	0.902275	0.836027	0.823178	0.662305	0.419774	0.395424	0.296287	0.21949	0.183427
1407	P61457	0.994602	1.0967	1.10921	0.94551	1.18666	0.803427	0.939808	0.882928	0.944338	1.01131
1408	A8MWD9	0.994602	1.26244	1.313	1.15828	1.47886	1.12963	1.08487	0.715996	0.559614	0.546727
1409	Q92888	0.994602	0.993227	0.876462	0.438024	0.393628	0.0780089	0.153406	0.107296	0.0709867	0.0336004
1410	P50579	0.994602	1.07469	1.03155	0.919559	0.960199	0.684378	0.628905	0.52681	0.483331	0.444489
1411	P30041	0.994602	0.847054	0.839843	0.924306	0.751555	0.725077	0.482862	0.192539	0.100163	0.0415861
1412	Q2VPK5	0.994602	1.06667	1.01198	0.788848	1.06489	0.730831	0.542986	0.283676	0.19501	0.125766
1413	Q92973	0.994602	0.9304	0.868814	0.728263	0.506671	0.15902	0.190045	0.256358	0.113452	0.0503097
1414	P46734	0.994602	0.942994	0.882464	0.755542	0.632753	0.185454	0.140131	0.0898966	0.0462543	0.00986973
1415	Q9UBQ5	0.994602	1.03301	1.12556	1.92034	2.13568	1.81707	0.566556	0.25847	0.187321	0.117141
1416	Q14669	0.994602	0.988619	0.670588	0.298303	0.30289	0.0539131	0.0812359	0.0818578	0.0262633	-0.012538
1417	Q15036	0.994602	1.2324	1.10126	0.64403	0.632161	0.267294	0.345471	0.241097	0.211524	0.151273
1418	Q12849	0.994602	0.973907	0.833331	0.482927	0.368126	0.108203	0.128088	0.107958	0.0598399	0.0282029
1419	Q96B96	0.994602	0.8509	0.832503	0.883417	0.737529	0.621898	0.617299	0.602116	0.669424	0.651808
1420	Q15435	0.994602	1.10822	1.08655	0.887669	0.893604	0.435216	0.307735	0.137883	0.0761273	0.0313341
1421	Q7LG56	0.994602	1.03795	0.977414	0.975098	0.93233	0.815869	0.831388	0.862952	0.906614	0.970108
1422	P08195	0.994602	1.21422	1.26204	1.01469	1.27127	0.752963	1.38507	0.837042	0.899011	0.919419
1423	O75506	0.994602	0.771647	0.766224	0.838574	0.765129	0.720064	0.760245	1.01161	0.871143	1.08043
1424	Q9UHW5	0.994602	0.793912	0.774804	0.848358	0.744697	0.666374	0.611901	0.78229	0.786389	0.837987
1425	Q06330	0.994602	0.963494	0.884333	0.943426	0.882165	0.643334	0.542738	0.375774	0.216363	0.161117
1426	Q5JTJ3	0.994602	0.851587	0.851118	0.96179	0.939627	0.843221	0.909158	0.990157	0.960902	1.1678
1427	Q14847	0.994602	0.925139	0.91296	0.933604	0.945357	0.808209	0.941621	1.06097	0.978333	1.04858
1428	Q8WUP2	0.994602	1.00883	1.02095	0.932534	0.946986	0.669558	0.663964	0.5022	0.448911	0.397101
1429	O43172	0.994602	1.34103	1.7508	1.18296	1.21949	0.66686	0.42324	0.289149	0.295073	0.176449
1430	P31946	0.994602	0.822904	0.807089	0.866521	0.720147	0.59185	0.32166	0.209021	0.117264	0.0640456
1431	Q27J81	0.994602	1.04499	0.94715	0.480345	0.455845	0.138403	0.191866	0.143354	0.0914946	0.0556654
1432	Q9BQS8	0.994602	1.04255	0.993417	0.8199	0.722863	0.25973	0.21859	0.182967	0.116501	0.0855303
1433	Q9NQS1	0.994602	1.30659	1.43057	1.06528	1.13867	0.627992	0.484098	0.393255	0.375983	0.409181
1434	O00748	0.994602	1.07605	0.917962	0.90101	0.822979	0.770482	0.674982	0.727775	0.751892	0.822676
1435	Q9H4A3	0.994602	0.983475	1.01047	0.966229	0.902702	0.552845	0.323719	0.233275	0.159089	0.134926
1436	Q8TD16	0.994602	1.0172	1.06417	0.837921	0.653031	0.234638	0.259638	0.184807	0.12927	0.119879
1437	P46821	0.994602	0.864802	0.890827	1.07593	0.777175	0.636714	0.40752	0.280998	0.161018	0.119679
1438	P16152	0.994602	0.923251	0.900399	0.889836	0.801197	0.570378	0.297577	0.146082	0.0788526	0.0334189
1439	P15170	0.994602	0.933355	0.918855	0.941886	0.805954	0.58163	0.250857	0.140052	0.079353	0.0382094
1440	Q9Y3E1	0.994602	0.914813	0.949488	0.953472	0.873513	0.649492	0.531223	0.471972	0.408818	0.373997
1441	Q14195	0.994602	1.02363	1.01933	0.953178	0.959717	0.755252	0.755241	0.607541	0.43809	0.208366
1442	Q15046	0.994602	0.924812	0.834218	0.599549	0.487019	0.315558	0.404002	0.213975	0.0794098	0.0266691
1443	Q14956	0.994602	1.04661	1.01921	0.901977	0.88952	0.689762	0.77154	0.691555	0.641043	0.587625
1444	Q13610	0.994602	0.80391	0.854907	0.817399	0.655834	0.24622	0.22977	0.195842	0.148928	0.283313
1445	O14545	0.994602	0.984137	0.88225	0.778909	0.852163	0.666686	0.679539	0.666151	0.567552	0.541822
1446	P08865	0.994602	1.0217	1.32562	1.77452	1.38331	1.03528	0.532972	0.298332	0.172255	0.11069
1447	P29692	0.994602	1.09	1.06204	0.928269	0.782866	0.175957	0.166111	0.123181	0.0802545	0.0531913
1448	Q9H6F5	0.994602	0.928477	1.02707	1.14865	0.9045	0.919617	0.725651	0.589271	0.442577	0.344269
1449	P11908	0.994602	0.909495	0.862752	0.924546	0.757237	0.682632	0.621005	0.503986	0.30977	0.125622
1450	O00401	0.994602	1.10448	1.04673	0.938312	0.913377	0.485192	0.305223	0.246204	0.170754	0.15192
1451	O00499	0.994602	1.01686	0.996337	0.919612	0.833267	0.422826	0.264293	0.164431	0.115946	0.0854788
1452	Q9H2H8	0.994602	1.48088	1.49439	0.82836	0.848548	0.263594	0.222601	0.149377	0.112345	0.0779501
1453	P98179	0.994602	1.46456	1.46418	0.954134	1.47609	0.676592	0.626699	0.356274	0.33718	0.339098
1454	P54577	0.994602	0.912035	0.857907	0.512192	0.336852	0.0629167	0.122136	0.0983578	0.0572644	0.0194938
1455	P05362	0.994602	1.034	1.04837	1.05217	1.12402	1.12745	1.80724	2.27669	1.84633	1.42678
1456	P23588	0.994602	0.974279	0.995878	1.05319	1.10219	0.97231	1.11064	1.30846	1.23902	1.37578
1457	Q92597	0.994602	0.869445	0.824854	0.907347	0.718601	0.549257	0.288949	0.216599	0.127037	0.0951123
1458	P78527	0.994602	0.968333	0.936589	0.83247	0.661259	0.175517	0.142922	0.107819	0.0615619	0.0244243
1459	P49902	0.994602	0.994988	1.00696	0.941614	0.948612	0.798182	0.844424	0.610345	0.251505	0.0672374
1460	Q14160	0.994602	1.24742	0.978996	0.517874	0.576527	0.274945	0.300534	0.262185	0.198063	0.16134
1461	P11279	0.994602	1.07724	1.02679	0.95313	0.964591	0.792372	1.0555	1.03795	1.06974	1.16225
1462	Q02218	0.994602	0.94417	0.907956	0.846558	0.874217	0.479251	0.269773	0.1793	0.106904	0.06694
1463	Q07020	0.994602	1.10355	1.65501	2.0409	1.87471	1.23294	0.65886	0.367578	0.157354	0.0953429
1464	P14868	0.994602	0.930959	0.842127	0.536708	0.430666	0.189371	0.248837	0.198135	0.0731763	0.0276835
1465	Q9BZG1	0.994602	0.851705	0.759435	0.931645	0.698325	0.439157	0.233284	0.174874	0.103918	0.0979409
1466	Q8IYB7	0.994602	0.989557	0.948167	0.897488	0.750685	0.295277	0.161938	0.117074	0.088974	0.0341712
1467	Q9NRY5	0.994602	0.900044	0.854488	0.824851	0.604709	0.350104	0.186095	0.177368	0.136956	0.103957
1468	Q6UW63	0.994602	0.960475	0.946484	0.841518	0.662329	0.375146	0.391059	0.481035	0.380666	0.285554
1469	P49023	0.994602	1.07638	1.05019	0.929631	0.954323	0.722715	0.74204	0.618168	0.544286	0.454058
1470	O60547	0.994602	1.02241	0.984305	0.858809	0.934025	0.661449	0.69797	0.57939	0.360283	0.140988
1471	P10599	0.994602	0.74445	0.756517	0.890855	0.726008	0.818064	0.995878	1.36315	1.2314	1.39466
1472	P35080	0.994602	0.95787	0.89036	0.828719	0.694422	0.462208	0.301889	0.106768	0.0411143	-0.0064758
1473	Q5RKV6	0.994602	1.20608	1.3612	1.42856	1.77008	1.3915	1.34221	0.857006	0.577958	0.263412
1474	Q9BQE3	0.994602	0.937301	0.926463	0.91057	0.822018	0.676472	0.633326	0.45053	0.222371	0.0654412
1475	P32119	0.994602	0.912928	0.900021	0.914303	0.816946	0.710307	0.505523	0.284808	0.177196	0.12662
1476	P60660	0.994602	0.912616	0.936133	0.968285	0.773994	0.547663	0.340141	0.281089	0.238941	0.25804
1477	P59998	0.994602	0.948421	0.920397	0.941047	0.838263	0.722194	0.771112	0.699983	0.527035	0.286219
1478	P23368	0.994602	1.10282	1.02545	0.865259	0.850505	0.495071	0.386068	0.227598	0.162087	0.101226
1479	Q9UIC8	0.994602	0.992718	0.963664	0.921235	0.847536	0.551456	0.230094	0.151682	0.113577	0.0796793
1480	O43837	0.994602	0.925299	0.838531	0.813067	0.694912	0.624327	0.451319	0.27303	0.132301	0.0642479
1481	Q9Y5U2	0.994602	1.38657	1.34204	0.771733	1.04661	0.45	0.972791	0.69462	0.71772	0.755007
1482	P50453	0.994602	0.956065	0.94893	0.935655	0.924047	0.749925	0.649165	0.374844	0.239734	0.184148
1483	P05386	0.994602	1.23193	1.79674	1.89968	1.86491	1.24921	0.831566	0.658113	0.766683	1.28868
1484	Q6NW29	0.994602	1.26206	1.07705	0.539732	0.567453	0.180641	0.234007	0.184102	0.175257	0.115526
1485	P14866	0.994602	0.773715	0.685935	0.258631	0.231063	0.0126042	0.0999683	0.0813005	0.0427103	0.00528789
1486	P50851	0.994602	0.914458	0.873523	0.861804	0.770879	0.405158	0.191812	0.157458	0.103585	0.0791517
1487	Q9UBB4	0.994602	1.01871	0.954227	0.901914	0.791669	0.430064	0.189302	0.16715	0.116442	0.106883
1488	P27348	0.994602	0.78195	0.744573	0.859319	0.628764	0.464017	0.223527	0.158603	0.0833399	0.0427821
1489	Q9H2M9	0.994602	0.944005	0.825195	0.424973	0.354229	0.113166	0.163373	0.162612	0.11075	0.0800558
1490	P31948	0.994602	0.871254	0.843764	0.871397	0.714627	0.454789	0.372095	0.247984	0.155819	0.121153
1491	Q3KQU3	0.994602	0.883666	0.847636	0.934594	0.704802	0.513854	0.353034	0.294636	0.2265	0.200824
1492	Q8WWM9	0.994602	0.93866	0.903288	0.917298	0.790665	0.693034	0.773902	0.888461	0.851596	0.90916
1493	Q92733	0.994602	0.770967	0.699342	0.786238	0.633035	0.544782	0.464796	0.677111	0.500372	0.611087
1494	P19971	0.994602	1.10133	1.10067	0.944373	1.10999	0.754661	0.816528	0.657715	0.636345	0.488236
1495	P11586	0.994602	0.93065	0.869826	0.74032	0.536987	0.0994562	0.124628	0.0917032	0.0479721	0.0119139
1496	Q9NW64	0.994602	1.01618	1.02019	0.83499	0.644884	0.231007	0.191069	0.104926	0.0827307	0.0448827
1497	P08670	0.994602	0.977135	0.903726	1.01686	1.12093	1.47426	1.14585	0.73962	0.636931	0.682625
1498	P30520	0.994602	0.968658	0.944588	0.908544	0.863272	0.702566	0.641825	0.492803	0.270563	0.109681
1499	O75718	0.994602	1.043	0.905484	0.549653	0.563162	0.272358	0.332781	0.259341	0.207055	0.170876
1500	O95834	0.994602	1.03206	1.04286	0.91235	0.912524	0.511101	0.327208	0.156779	0.133937	0.063773
1501	P08758	0.994602	0.838796	0.796986	0.664677	0.428816	0.0860639	0.121299	0.0956912	0.0507322	0.017552
1502	Q13162	0.994602	1.01849	0.980053	0.82015	0.862309	0.79644	0.962227	1.05371	1.15884	1.34098
1503	P09429	0.994602	0.794134	0.824739	1.04064	0.65682	0.599006	0.398374	0.363099	0.286965	0.304815
1504	O75167	0.994602	1.03047	1.08885	1.11127	1.13499	1.11673	1.16166	1.16414	1.0982	0.979204
1505	Q9NTJ3	0.994602	0.989778	0.873361	0.645426	0.470199	0.0588625	0.14429	0.120412	0.0747368	0.0427526
1506	Q9BQ52	0.994602	1.01048	0.914283	0.818484	0.858649	0.746491	0.798295	0.755873	0.73791	0.589328
1507	Q92947	0.994602	0.776089	0.761751	0.788707	0.708323	0.75627	0.660411	0.527387	0.305652	0.176866
1508	Q9BS26	0.994602	1.08008	1.03213	0.782178	0.83269	0.417824	0.289622	0.212605	0.147065	0.107026
1509	P62253	0.994602	0.944934	0.911644	0.93251	0.856202	0.602651	0.343317	0.221661	0.141007	0.0890298
1510	P35658	0.994602	0.901349	0.861593	0.739117	0.520681	0.299485	0.276252	0.271015	0.169216	0.170572
1511	O00159	0.994602	1.00659	1.03611	0.821286	0.557401	0.146058	0.182158	0.137166	0.092858	0.058955
1512	P98170	0.994602	0.94782	0.850349	0.566994	0.480218	0.309245	0.406124	0.342846	0.341665	0.268186
1513	Q9BXF6	0.994602	1.22574	1.22495	0.920723	0.732168	0.333465	0.349518	0.304605	0.255133	0.190507
1514	Q9H3K6	0.994602	0.973826	0.910958	0.85327	0.745898	0.424263	0.26935	0.197326	0.129407	0.0951843
1515	Q9Y6N5	0.994602	0.871472	0.809163	0.859034	0.69403	0.510839	0.593863	0.630489	0.502707	0.304157
1516	P35222	0.994602	1.08429	1.05818	1.12242	1.12514	0.997857	0.974828	0.548895	0.302763	0.2086
1517	P30046	0.994602	0.995588	0.970537	0.94078	0.883444	0.819065	0.923214	0.925485	0.929997	0.904477
1518	P46108	0.994602	1.01534	0.985167	0.802685	0.751509	0.428647	0.339603	0.186512	0.133881	0.0827085
1519	P83876	0.994602	1.08989	1.16706	1.22452	1.41743	1.13386	0.683898	0.244852	0.123807	0.061707
1520	P36543	0.994602	1.03302	0.967656	0.881423	0.8246	0.587696	0.364005	0.175316	0.112303	0.0562078
1521	P07738	0.994602	1.01647	1.03921	0.936653	0.9504	0.761032	0.751196	0.762281	0.703353	0.423067
1522	Q9NUM4	0.994602	0.763774	0.75446	0.796167	0.626049	0.646799	0.734226	0.905075	0.861844	0.985799
1523	Q9NWY4	0.994602	1.00179	0.754898	0.245003	0.260781	0.0404243	0.0872702	0.0784968	0.0382819	0.00348669
1524	P17900	0.994602	0.953437	0.92677	0.882725	0.803615	0.707018	0.841533	0.888948	0.934622	1.02036
1525	Q03252	0.994602	1.44206	1.29124	0.990901	1.40756	1.033	0.909463	0.670769	0.651334	0.641361
1526	P18859	0.994602	1.009	0.97826	0.977732	1.11291	1.24013	1.88358	3.91426	7.18842	15.428
1527	Q6UX04	0.994602	1.29895	1.29937	0.995201	0.804362	0.499172	0.413641	0.551944	0.443724	0.5971
1528	P31350	0.994602	1.06678	1.02939	0.961885	0.962751	0.798822	0.858328	0.825294	0.870377	0.793732
1529	Q9Y316	0.994602	1.14577	1.18002	0.963499	0.987389	0.661355	0.374334	0.147102	0.0955004	0.0135318
1530	Q9C0E2	0.994602	1.11777	1.04496	0.881319	0.894386	0.386875	0.243139	0.167625	0.104823	0.0490339
1531	P28676	0.994602	1.37872	1.31281	0.745038	1.07292	0.358864	0.264146	0.124599	0.0866264	0.013182
1532	P23921	0.994602	0.931326	0.89806	0.900009	0.780166	0.608692	0.396061	0.219876	0.148817	0.0906983
1533	P0CG12	0.994602	1.59073	1.42427	0.847707	1.63047	0.795629	0.97742	0.501713	0.553361	0.49936
1534	P62070	0.994602	1.12039	1.09036	0.986951	1.11315	0.858558	1.04973	0.745688	0.459931	0.258038
1535	Q8WUI4	0.994602	1.16208	1.11129	0.893067	0.956239	0.516965	0.483096	0.319821	0.204717	0.159323
1536	P78346	0.994602	1.1437	1.11289	0.987375	1.10473	0.881859	0.800559	0.520197	0.437186	0.362736
1537	Q96T76	0.994602	1.08676	0.953269	0.576716	0.447144	0.125386	0.181085	0.126431	0.109868	0.0568471
1538	Q9H269	0.994602	0.784241	0.757624	0.626564	0.434818	0.105498	0.140304	0.107229	0.0567315	0.0531927
1539	P17301	0.994602	0.905085	0.912539	0.911204	0.792842	0.679341	0.840912	0.660214	0.562053	0.579294
1540	P28482	0.994602	1.00934	0.974393	0.846044	0.842525	0.591938	0.555698	0.256852	0.105415	0.0466534
1541	O75150	0.994602	0.912765	0.783561	0.339609	0.358374	0.102739	0.188688	0.134671	0.0986098	0.0510652
1542	P78406	0.994602	0.843556	0.761774	0.570222	0.480865	0.217407	0.202267	0.172609	0.122003	0.0906577
1543	P62241	0.994602	1.08009	1.53881	2.00717	1.71738	1.33074	0.673121	0.328218	0.136841	0.0781954
1544	Q5GLZ8	0.994602	0.965759	0.879664	0.777351	0.666441	0.273764	0.163316	0.11913	0.0764993	0.0352118
1545	P12955	0.994602	1.09864	1.06155	0.952678	1.03259	0.799002	0.74285	0.406759	0.322165	0.196599
1546	Q8TF74	0.994602	1.23138	1.23062	0.970792	1.1441	0.890694	0.990073	0.724019	0.67442	0.581109
1547	P52657	0.994602	1.36159	1.44616	0.921671	1.46468	0.674453	0.825634	0.599308	0.607445	0.495982
1548	Q8TAT6	0.994602	1.02767	0.945266	0.907743	0.880665	0.656045	0.353506	0.164671	0.111099	0.0602402
1549	Q9HB07	0.994602	0.881036	0.793834	0.656225	0.52434	0.322761	0.333294	0.309931	0.214	0.139917
1550	Q14934	0.994602	1.11725	0.774273	0.294793	0.386966	0.150896	0.173243	0.143967	0.130209	0.0314956
1551	Q9H814	0.994602	1.27799	1.27214	1.22168	1.19693	0.697611	0.520291	0.437723	0.357881	0.317242
1552	Q14C86	0.994602	1.06268	1.00491	0.669302	0.579382	0.218299	0.24553	0.195169	0.150899	0.122848
1553	O43809	0.994602	1.06487	1.04875	0.967627	0.919235	0.662381	0.568618	0.221152	0.0971473	0.0378922
1554	O94992	0.994602	1.20401	1.14325	0.960036	1.08162	0.738204	0.810216	0.633612	0.587641	0.611744
1555	Q16836	0.994602	0.825848	0.752274	0.866518	0.742016	0.856706	0.2574	0.14975	0.0692053	0.0174516
1556	O94925	0.994602	0.825792	0.681893	0.610023	0.464909	0.0913434	0.111255	0.089452	0.0485559	0.0132369
1557	P12081	0.994602	0.892566	0.843057	0.884639	0.77062	0.674711	0.676432	0.241823	0.124968	0.0572742
1558	P50897	0.994602	0.905954	0.87537	0.903831	0.795057	0.648438	0.680977	0.645856	0.504772	0.294421
1559	Q12996	0.994602	1.00108	1.01659	1.02488	1.02588	0.617544	0.271918	0.19231	0.141346	0.100067
1560	Q8IWV7	0.994602	0.909235	0.881347	0.480956	0.3506	0.122528	0.183986	0.177261	0.0839933	0.0545979
1561	P26440	0.994602	1.17254	1.11136	0.929966	1.14574	0.957088	0.692952	0.49936	0.397601	0.204125
1562	Q15459	0.994602	0.998039	0.929698	0.714532	0.588072	0.362926	0.26177	0.194104	0.141815	0.0940237
1563	P47914	0.994602	1.16081	1.70392	2.42914	1.85327	1.55977	0.930261	0.467928	0.220023	0.130094
1564	Q6P2Q9	0.994602	1.43959	1.4683	1.21269	1.22358	0.482302	0.356504	0.308906	0.21416	0.159926
1565	O43852	0.994602	0.807366	0.785846	0.800596	0.712506	0.760304	0.910403	1.16142	1.18634	1.58776
1566	Q00796	0.994602	0.997866	0.98137	0.926808	0.906115	0.803701	0.864657	0.689549	0.401376	0.138752
1567	O00303	0.994602	1.04062	1.04856	1.02263	0.898712	0.300187	0.292204	0.229485	0.190712	0.131225
1568	P98082	0.994602	0.968355	0.867708	0.61807	0.451095	0.154296	0.191799	0.162962	0.127802	0.118149
1569	Q63ZY3	0.994602	1.2101	1.04549	0.54451	0.491085	0.14434	0.24731	0.225221	0.144913	0.130603
1570	Q14240	0.994602	0.955779	0.917481	0.840129	0.683177	0.435217	0.313956	0.160208	0.0680783	0.0201424
1571	Q13439	0.994602	1.03522	0.837828	0.495543	0.495856	0.223068	0.265295	0.252069	0.203611	0.184403
1572	Q96EI5	0.994602	0.908385	0.875138	0.839241	0.833542	0.726966	0.814806	0.975332	0.947431	1.07686
1573	Q14019	0.994602	0.896191	0.879563	0.910456	0.792297	0.602393	0.339212	0.197356	0.113119	0.0641821
1574	Q96HY6	0.994602	1.03152	1.09951	0.802421	0.953737	0.650047	0.638461	0.507636	0.41434	0.366675
1575	P62854	0.994602	0.947646	1.32751	1.97178	1.52821	1.21082	0.550926	0.29565	0.128703	0.0649567
1576	P33240	0.994602	1.07808	1.03543	1.04458	1.27026	0.930051	0.75505	0.561009	0.506951	0.443928
1577	Q9Y314	0.994602	1.18278	0.84765	0.198488	0.227861	0.0208944	0.10081	0.0929347	0.0560089	0.0299287
1578	Q9BS40	0.994602	1.21277	1.16891	0.799809	1.11261	0.560793	0.547533	0.396773	0.4153	0.328572
1579	Q9NQ92	0.994602	1.10813	1.05608	0.933169	1.2714	0.726343	0.880102	0.626682	0.575894	0.734415
1580	Q9Y263	0.994602	0.922923	0.851222	0.560235	0.401763	0.0916656	0.143198	0.115319	0.0771921	0.0378478
1581	Q00610	0.994602	0.907122	0.804405	0.736974	0.705571	0.325403	0.155578	0.107455	0.0547152	0.0163238
1582	O00151	0.994602	0.855439	0.87015	1.00517	0.891525	0.795868	0.70528	0.634668	0.612714	0.686656
1583	Q29983	0.994602	1.31707	1.123	0.90623	1.16288	0.663962	0.718995	0.500387	0.568122	0.463685
1584	Q01432	0.994602	1.07547	1.201	1.04019	1.00261	0.722287	0.486328	0.226653	0.182774	0.0705687
1585	Q68CZ2	0.994602	1.12449	0.942805	0.434313	0.376581	0.0893022	0.156809	0.126174	0.0867782	0.0256789
1586	Q9UFG5	0.994602	1.77209	1.80435	1.17095	2.32927	1.57024	1.88672	1.16983	1.39901	1.45304
1587	P14927	0.994602	1.1651	1.03112	0.845694	0.979349	0.729691	0.985647	1.37885	2.53658	3.6321
1588	Q6DKJ4	0.994602	0.937423	0.882793	0.775917	0.601069	0.195303	0.16954	0.135843	0.0941314	0.0434234
1589	Q6GMV3	0.994602	0.980918	0.919677	0.941445	0.866022	0.767838	0.813419	0.647412	0.52278	0.381534
1590	Q6VEQ5	0.994602	1.2288	1.38625	1.19636	1.22667	0.666167	0.552556	0.402193	0.272127	0.318261
1591	P53621	0.994602	0.977368	0.955705	0.877323	0.721751	0.293402	0.158396	0.115353	0.0659519	0.0265164
1592	Q16186	0.994602	0.999182	0.895776	0.734448	0.645499	0.36266	0.211078	0.121836	0.0691097	0.0375927
1593	P02545	0.994602	0.92117	0.927828	1.08553	1.09086	1.51315	0.802519	0.533789	0.40127	0.343515
1594	Q16181	0.994602	0.937648	0.91757	0.944022	0.850284	0.710086	0.443928	0.169075	0.0972688	0.0458485
1595	P29401	0.994602	0.925085	0.908299	0.934641	0.827861	0.790847	0.876842	0.949544	0.892613	0.824429
1596	P99999	0.994602	0.949259	0.927867	0.901634	0.870813	0.914472	1.11299	1.11154	1.04058	0.832258
1597	Q9UGV2	0.994602	1.00103	0.983541	0.840752	0.800454	0.385365	0.198289	0.141257	0.0842227	0.0437881
1598	Q86UU1	0.994602	1.05332	0.932186	0.600714	0.591709	0.26025	0.245393	0.17224	0.134843	0.0866389
1599	Q9BTT0	0.994602	0.836427	0.555491	0.208391	0.263235	0.0792575	0.161325	0.139777	0.110242	0.0896365
1600	P05413	0.994602	0.788212	0.769212	0.865517	0.693584	0.551413	0.290816	0.199961	0.1226	0.0711785
1601	Q8WVM8	0.994602	1.20688	1.09601	1.10242	1.06079	0.338296	0.265731	0.204156	0.14417	0.110234
1602	P53041	0.994602	0.888403	0.85753	0.87902	0.687961	0.44997	0.238254	0.160143	0.0985779	0.0572452
1603	P51572	0.994602	0.870323	0.854593	0.945715	0.8396	1.15719	1.40939	1.89249	1.90811	2.16061
1604	Q9NUQ3	0.994602	0.965573	0.927831	0.925026	0.750547	0.37606	0.170288	0.106318	0.0535589	0.0100835
1605	Q96B26	0.994602	1.00994	1.15219	1.28458	1.24296	1.1797	0.9826	0.581948	0.368723	0.259091
1606	O95456	0.994602	0.946989	0.889547	0.836854	0.787467	0.682867	0.606991	0.323324	0.155603	0.0799234
1607	O95373	0.994602	0.951703	0.895769	0.758398	0.663129	0.293406	0.2341	0.128827	0.0598176	0.020182
1608	P22234	0.994602	1.0251	0.998691	0.980562	0.965668	0.877649	0.979666	1.02671	1.06659	1.14092
1609	Q01082	0.994602	0.977138	0.940542	1.2264	1.30528	1.1137	0.452189	0.251298	0.174068	0.13042
1610	Q9UKK3	0.994602	1.00565	0.911954	0.733081	0.68123	0.312708	0.233888	0.190806	0.140718	0.0753018
1611	Q8N4Q1	0.994602	0.912772	0.966025	0.876389	1.13566	1.46022	1.57443	3.45498	4.1887	6.49316
1612	Q9HC36	0.994602	1.1588	1.12473	0.781367	1.14153	0.627482	0.672767	0.329042	0.37479	0.272884
1613	Q13148	0.994602	0.778687	0.476523	0.116835	0.184323	-0.00960839	0.0953888	0.0804817	0.0450256	0.0210962
1614	P60709	0.994602	1.05142	1.07729	1.04571	1.15906	0.920578	0.891729	0.836737	0.981501	0.844902
1615	Q04837	0.994602	0.853461	0.776385	0.868773	0.833298	1.02125	1.19725	1.57099	1.56234	1.80703
1616	O96019	0.994602	0.962168	0.929494	0.91153	0.829407	0.556981	0.332647	0.242859	0.167428	0.0980483
1617	Q9Y2S6	0.994602	1.02465	1.04557	0.990853	1.04408	0.959852	1.14349	1.47167	1.48206	1.75294
1618	O95352	0.994602	0.956273	0.967775	0.846387	0.782131	0.302596	0.191773	0.133231	0.0863181	0.0358691
1619	Q9Y6E2	0.994602	1.0525	1.07566	0.926783	0.783194	0.160709	0.142448	0.105922	0.0676918	0.0242314
1620	Q14558	0.994602	1.13841	1.16523	0.973422	1.13634	0.799051	0.795555	0.575092	0.402865	0.178825
1621	P09012	0.994602	0.969166	0.987868	1.10079	1.16634	1.42247	1.44079	0.998132	0.577905	0.402258
1622	P15121	0.994602	0.912157	0.88236	0.931862	0.8001	0.716282	0.440556	0.158181	0.075436	0.0240415
1623	P46937	0.994602	0.846949	0.863263	0.941833	0.798216	0.804845	0.797926	0.799172	0.696858	0.777544
1624	Q96QK1	0.994602	0.949838	0.916185	0.89227	0.780201	0.483733	0.168143	0.11197	0.0530575	0.0157996
1625	Q13907	0.994602	0.960186	0.913061	0.821655	0.772274	0.596465	0.541501	0.396893	0.337501	0.252751
1626	Q96CV9	0.994602	0.879618	0.756094	0.531824	0.406667	0.158519	0.195611	0.187155	0.152458	0.138135
1627	Q9UHD9	0.994602	0.958023	0.922975	0.948431	0.832148	0.666977	0.625117	0.603268	0.514916	0.530439
1628	P28331	0.994602	1.06001	0.89076	0.939296	1.05287	1.14552	0.541337	0.286476	0.221897	0.180065
1629	Q9BW27	0.994602	1.16247	1.09896	0.93789	0.91819	0.635591	0.604683	0.324633	0.339998	0.304175
1630	P38646	0.994602	0.848256	0.768419	0.768435	0.711614	0.737325	0.58845	0.259514	0.126829	0.0568991
1631	P52948	0.994602	1.0643	0.907185	0.570466	0.598032	0.31854	0.252795	0.187833	0.116481	0.1118
1632	P63098	0.994602	0.851361	0.777637	0.798273	0.725823	0.589426	0.5257	0.486782	0.379026	0.366858
1633	Q01105	0.994602	0.859935	0.848772	0.910324	0.843811	0.763769	0.746859	0.65898	0.414999	0.260599
1634	P08238	0.994602	0.82903	0.819137	0.854761	0.625597	0.247358	0.140785	0.105531	0.0580243	0.0265244
1635	Q9UEW8	0.994602	1.00151	0.892751	0.489107	0.329458	0.0360828	0.114172	0.0936391	0.0576449	0.0195487
1636	P84103	0.994602	1.01515	1.14526	1.21965	1.31422	1.05126	1.06376	0.909663	0.795606	0.816332
1637	P84095	0.994602	1.04746	1.00455	0.869474	0.796175	0.415528	0.422139	0.293826	0.230254	0.169201
1638	Q9Y4Y9	0.994602	1.03812	1.03947	1.02414	1.18968	1.0182	1.20705	1.13316	1.08609	1.15571
1639	P56545	0.994602	1.01415	0.975759	0.910936	0.932575	0.745825	0.674671	0.482993	0.337638	0.185835
1640	Q12904	0.994602	1.03293	0.900676	0.479216	0.374848	0.0677676	0.120062	0.0974717	0.0583233	0.0293731
1641	P62191	0.994602	0.856072	0.775255	0.754116	0.633372	0.607139	0.600339	0.192777	0.0901666	0.029641
1642	O60684	0.994602	1.11753	1.01705	0.53516	0.52752	0.148847	0.201033	0.233602	0.205834	0.193497
1643	P29084	0.994602	1.21313	1.26887	0.911596	0.610714	0.199963	0.244637	0.209177	0.146123	0.10241
1644	Q9P1Z2	0.994602	1.06745	0.99395	0.677216	0.559073	0.129024	0.156196	0.12725	0.0962957	0.110767
1645	Q9H910	0.994602	0.920097	0.901397	0.896176	0.885548	0.763366	0.837434	0.89891	0.837571	0.959167
1646	Q14671	0.994602	0.972713	0.907927	0.723038	0.554564	0.198708	0.252355	0.172381	0.133219	0.0969606
1647	P33176	0.994602	0.872877	0.843237	0.876678	0.713044	0.443242	0.162078	0.128336	0.0683388	0.0392008
1648	P08133	0.994602	0.682502	0.561394	0.412617	0.395868	0.156845	0.223396	0.179852	0.137988	0.118372
1649	Q9C005	0.994602	1.05396	1.03396	0.985765	1.01871	0.821858	0.962694	0.958996	0.956744	1.01088
1650	P49736	0.994602	0.942438	0.916533	0.866633	0.743656	0.441804	0.182229	0.132383	0.0818033	0.0454564
1651	P22059	0.994602	0.945039	0.912386	0.861318	0.789713	0.482201	0.229351	0.152397	0.0733341	0.0287002
1652	P16401	0.994602	1.06423	1.48356	1.81189	1.32258	0.78847	0.47401	0.280171	0.170965	0.126531
1653	Q9BTE6	0.994602	1.43213	1.44509	0.799475	0.763938	0.264859	0.2766	0.181188	0.186543	0.173431
1654	Q7Z434	0.994602	1.06319	1.02204	1.02657	0.926116	0.787054	0.764746	0.657414	0.486892	0.415214
1655	Q9Y5X2	0.994602	1.06892	1.02708	0.983915	0.963909	0.800074	0.673632	0.338662	0.188073	0.114113
1656	P36639	0.994602	0.810352	0.738336	0.696496	0.501008	0.215739	0.112816	0.076244	0.0212751	-0.0130971
1657	Q9NT62	0.994602	1.13123	1.09646	0.962834	1.05186	0.740561	0.563767	0.307973	0.187931	0.0841533
1658	Q9UMR5	0.994602	0.989472	0.955446	0.846586	0.984739	0.834817	0.800424	0.80472	0.696681	0.664309
1659	Q01995	0.994602	0.950179	0.942448	0.868353	0.639816	0.187407	0.156142	0.109395	0.0581459	0.0206527
1660	O75369	0.994602	0.97312	0.946608	0.891682	0.775946	0.409358	0.236718	0.162411	0.109811	0.0710742
1661	Q16658	0.994602	0.981689	0.95665	0.926754	0.855211	0.582875	0.342522	0.18487	0.103293	0.0428775
1662	Q07065	0.994602	1.06008	1.05275	1.38512	0.995054	0.541195	0.57935	0.515956	0.443006	0.403534
1663	Q9NXV6	0.994602	0.911384	0.904411	0.807274	0.662117	0.33346	0.287367	0.237887	0.179742	0.127455
1664	Q01628	0.994602	0.855942	0.842807	0.891995	0.758447	0.658616	0.75683	0.753911	0.621861	0.671682
1665	Q9Y3C6	0.994602	1.17067	1.09213	0.55897	0.611836	0.271178	0.193809	0.0955644	0.0445191	0.00570273
1666	Q6NVY1	0.994602	0.904743	0.842625	0.800121	0.698752	0.299517	0.179811	0.154832	0.116	0.086774
1667	Q00169	0.994602	0.888577	0.844229	0.940078	0.766833	0.726259	0.585594	0.249957	0.13516	0.0698284
1668	Q15434	0.994602	1.06768	0.957588	0.747035	0.636948	0.33851	0.226022	0.155699	0.0850236	0.068885
1669	P05455	0.994602	0.811177	0.756668	0.742335	0.512987	0.354408	0.164631	0.0993878	0.041975	0.00307368
1670	Q99816	0.994602	0.944397	0.890977	0.764219	0.569485	0.242603	0.208153	0.179181	0.143942	0.11936
1671	Q14192	0.994602	0.916046	0.868451	0.764969	0.66596	0.429693	0.395044	0.315094	0.270199	0.273524
1672	P52630	0.994602	0.929479	0.748914	0.282642	0.285417	0.0404455	0.12802	0.117993	0.0789456	0.0384567
1673	Q86TI2	0.994602	0.962815	0.931296	0.872608	0.714993	0.290157	0.162556	0.113356	0.0609526	0.020159
1674	P62310	0.994602	1.10575	1.12773	0.991969	1.28563	0.946799	1.06387	1.07905	0.954331	1.00799
1675	P10398	0.994602	1.42499	1.27677	0.750638	0.794389	0.269186	0.261622	0.15182	0.118097	0.0747784
1676	Q14764	0.994602	0.911993	0.868612	0.847705	0.684644	0.358308	0.265964	0.21345	0.154004	0.0763631
1677	P30040	0.994602	0.86582	0.808274	0.732583	0.657414	0.536978	0.43167	0.380422	0.307664	0.292053
1678	Q16877	0.994602	0.983568	0.906542	0.847174	0.81878	0.504618	0.468301	0.257844	0.188374	0.186698
1679	Q15126	0.994602	1.10749	0.866454	0.317928	0.307576	0.0919627	0.163659	0.151694	0.091454	0.0601089
1680	Q9NTJ4	0.994602	1.0037	1.13399	0.778589	0.991224	0.698102	0.667438	0.363708	0.286629	0.141092
1681	P85037	0.994602	1.3441	1.13461	0.678472	0.679786	0.277937	0.259217	0.181847	0.142079	0.104794
1682	Q9BW91	0.994602	0.838778	0.78602	0.709794	0.522897	0.217723	0.210198	0.16404	0.101849	0.0766156
1683	Q8WVV9	0.994602	0.863613	0.7581	0.387762	0.265331	0.042582	0.102433	0.0879159	0.0392134	0.000468848
1684	P20810	0.994602	0.713774	0.69199	0.874978	0.669727	0.754253	0.788047	1.17579	1.06873	1.27613
1685	Q8WXX5	0.994602	0.906702	0.848922	0.859935	0.672474	0.371147	0.211568	0.163943	0.120336	0.0966923
1686	O95372	0.994602	0.993446	0.956668	0.918757	0.849961	0.648741	0.458207	0.200346	0.132754	0.0900311
1687	Q9BV20	0.994602	1.0765	1.02765	0.876635	0.924837	0.501265	0.295038	0.177499	0.102262	0.0647364
1688	O60443	0.994602	0.896167	0.822216	0.928799	0.773344	0.62773	0.328349	0.17061	0.0823313	0.0347539
1689	Q13546	0.994602	1.14811	1.03291	0.525725	0.522381	0.229942	0.251045	0.227207	0.193033	0.135744
1690	Q99832	0.994602	0.934698	0.909526	0.947105	0.841942	0.809252	0.708882	0.503927	0.451168	0.293214
1691	Q92945	0.994602	1.0296	0.997525	0.950986	0.965068	0.728849	0.716515	0.623938	0.529842	0.48875
1692	P33316	0.994602	1.1764	1.16371	0.884816	1.00598	0.530261	0.341977	0.190123	0.130965	0.0999976
1693	P30049	0.994602	0.984894	0.995108	0.912833	0.977986	1.08028	1.42087	2.14777	3.31346	5.02283
1694	Q9UDT6	0.994602	1.06455	1.11009	1.10899	0.877969	0.487968	0.413758	0.304859	0.217157	0.185985
1695	Q9UHD1	0.994602	0.743981	0.700967	0.788523	0.503474	0.31394	0.131973	0.0994599	0.0444799	0.0135065
1696	Q9NTX5	0.994602	1.04789	1.01312	0.963943	1.02112	0.854162	0.98933	0.918233	0.898866	0.872805
1697	Q69YN2	0.994602	1.00508	0.993546	0.67943	0.498374	0.16716	0.157797	0.159487	0.0737565	0.0317552
1698	Q86WQ0	0.994602	1.3899	1.38621	0.884067	1.18042	0.635709	0.569722	0.351838	0.369377	0.298467
1699	Q16851	0.994602	0.977537	0.957992	0.939789	0.905023	0.76694	0.716475	0.198224	0.106163	0.0530159
1700	Q13042	0.994602	0.774178	0.733407	0.771187	0.538966	0.269792	0.146844	0.130106	0.0759198	0.0361613
1701	P40616	0.994602	0.985027	0.916828	0.856293	0.675046	0.394825	0.210509	0.163938	0.104027	0.0448055
1702	P17987	0.994602	0.916542	0.891502	0.933093	0.821432	0.746267	0.611226	0.33674	0.193753	0.0803837
1703	P30405	0.994602	0.829651	0.786245	0.803101	0.701413	0.601851	0.263945	0.208018	0.138244	0.102226
1704	Q9NXH9	0.994602	0.934327	0.913267	0.85435	0.853058	0.692823	0.730116	0.676118	0.54944	0.247811
1705	O00425	0.994602	0.954001	0.885015	0.348069	0.301134	0.0516765	0.107023	0.0881877	0.0517833	0.0255405
1706	P28161	0.994602	0.915319	0.847228	0.792376	0.658029	0.421305	0.232685	0.154285	0.0749261	0.0190468
1707	Q06265	0.994602	0.959115	1.00678	1.26287	1.14322	1.00423	1.09628	0.992473	0.754389	0.422615
1708	P15144	0.994602	1.03081	1.0042	0.976405	0.9661	0.814139	0.937008	0.865017	0.859464	0.845766
1709	P46063	0.994602	0.86121	0.83509	0.881108	0.65788	0.435759	0.207122	0.141972	0.0725751	0.0291732
1710	Q9Y608	0.994602	0.967749	0.969265	0.989829	0.831315	0.740706	0.972255	1.05843	1.02798	1.13661
1711	P00813	0.994602	0.881281	0.820634	0.779838	0.707277	0.58451	0.550059	0.613911	0.572128	0.556052
1712	Q53GG5	0.994602	1.07009	1.12739	0.927624	1.12271	0.730416	0.669978	0.484362	0.469594	0.397862
1713	P50402	0.994602	1.48682	1.32206	0.900151	1.39572	0.589489	0.591042	0.356744	0.326746	0.331744
1714	P50990	0.994602	0.979884	0.958283	0.944811	0.888855	0.760251	0.663867	0.428642	0.326762	0.163846
1715	P50395	0.994602	0.797816	0.766432	0.877923	0.666105	0.645383	0.425427	0.166405	0.0687791	0.0201461
1716	P61769	0.994602	1.13584	1.06144	0.935967	0.830485	0.619446	0.645747	0.430763	0.508439	0.50755
1717	P52292	0.994602	1.02797	0.64107	0.169298	0.220123	-0.0100558	0.0846449	0.0751082	0.0301105	-0.00186354
1718	O00505	0.994602	0.910986	0.864045	0.793583	0.635264	0.383358	0.189351	0.11683	0.0580403	0.0278863
1719	P48739	0.994602	0.826592	0.80414	0.880056	0.672595	0.565953	0.260332	0.141612	0.0679631	0.0276078
1720	P05161	0.994602	0.939471	0.867437	0.703718	0.537217	0.200867	0.17387	0.120994	0.0694665	0.0310686
1721	P22061	0.994602	0.900038	0.869489	0.906186	0.77978	0.663073	0.32915	0.145884	0.0745254	0.0303138
1722	P27105	0.994602	0.996179	0.977695	0.888249	0.938539	0.668372	0.863219	0.741358	0.717116	0.754518
1723	Q9NQX3	0.994602	1.30423	1.33758	1.0069	1.39837	0.879758	0.931687	0.74046	0.592336	0.224924
1724	P12277	0.994602	1.02142	0.980878	0.849618	0.742963	0.311826	0.175873	0.124576	0.0682027	0.031315
1725	Q5T447	0.994602	1.11001	0.990559	0.681755	0.786181	0.347672	0.260443	0.186127	0.153534	0.0854193
1726	Q96I51	0.994602	1.29035	1.34894	0.976339	1.34025	0.974138	1.09458	0.91479	1.05748	0.921583
1727	Q86X83	0.994602	1.12815	1.04334	0.735942	0.689175	0.117907	0.12133	0.104751	0.087676	0.0642108
1728	P50914	0.994602	1.20644	1.85361	2.34449	2.0481	1.48779	0.803328	0.42454	0.213868	0.149278
1729	P55212	0.994602	0.936867	0.901643	0.893735	0.843958	0.709635	0.69489	0.730208	0.70815	0.738865
1730	P19367	0.994602	0.995854	0.949534	0.90911	0.85312	0.726927	0.633773	0.30771	0.133801	0.0688641
1731	Q5T6V5	0.994602	1.18342	1.17455	0.893378	0.966815	0.387458	0.292704	0.218599	0.151022	0.109676
1732	Q6P4F2	0.994602	0.94486	0.891223	0.866371	0.876483	0.729571	0.790401	0.992925	0.891095	0.97103
1733	P51668	0.994602	0.845128	0.82897	0.73099	0.530927	0.245502	0.229375	0.186275	0.127171	0.114698
1734	P63104	0.994602	0.760461	0.745622	0.869557	0.705133	0.740117	0.642795	0.415468	0.164053	0.0756414
1735	P52306	0.994602	0.902547	0.843923	0.777849	0.535913	0.129465	0.132742	0.108675	0.066124	0.037561
1736	P02452	0.994602	1.10056	0.995488	0.82814	1.31045	1.35463	1.83034	1.96145	2.14707	2.35554
1737	Q9H2G2	0.994602	0.882231	0.827955	0.837589	0.635606	0.128176	0.159835	0.138191	0.0890609	0.0614082
1738	O76094	0.994602	0.923737	0.949013	0.919592	0.421385	0.124813	0.143931	0.116617	0.0780985	0.0459231
1739	Q14232	0.994602	0.890721	0.914439	1.03987	0.765756	0.8186	0.771598	0.37041	0.153134	0.0791965
1740	Q96CM8	0.994602	0.777437	0.696732	0.534205	0.448011	0.143215	0.12299	0.12325	0.0758963	0.0343321
1741	Q9P016	0.994602	0.816382	0.788099	0.79277	0.58106	0.224408	0.149399	0.124784	0.0824037	0.0439395
1742	Q96S44	0.994602	0.841345	0.809063	0.809371	0.662423	0.539771	0.538685	0.413784	0.234395	0.0593023
1743	P62937	0.994602	0.830693	0.789746	0.805928	0.568884	0.268127	0.14602	0.105235	0.0556878	0.0225951
1744	Q9Y2B0	0.994602	0.901627	0.854645	0.815768	0.730339	0.65284	0.462144	0.380788	0.329258	0.372754
1745	P39687	0.994602	0.848964	0.834716	0.881563	0.832171	0.74723	0.681775	0.558254	0.440606	0.41386
1746	Q9Y6R0	0.994602	1.03796	1.06815	0.865017	0.937207	0.537637	0.456447	0.361417	0.326643	0.324861
1747	P28066	0.994602	0.943158	0.893534	0.832439	0.810666	0.758423	0.841681	0.946427	0.978731	1.05318
1748	O94967	0.994602	1.27351	1.17306	0.919436	1.04985	0.688902	0.533246	0.202852	0.138375	0.0744705
1749	Q13136	0.994602	1.20722	1.01621	0.598098	0.536248	0.207209	0.254418	0.131186	0.0848337	0.0263336
1750	Q7L775	0.994602	1.13694	1.13707	0.817084	1.02456	0.392514	0.337518	0.184458	0.169346	0.131392
1751	P20839	0.994602	0.885199	0.864108	0.851805	0.717255	0.686734	0.472491	0.196804	0.123856	0.0704859
1752	O15397	0.994602	0.970173	0.871824	0.397604	0.354747	0.0993457	0.137174	0.109513	0.0810953	0.0458558
1753	P23258	0.994602	0.98159	0.905503	0.721025	0.683943	0.331522	0.339377	0.230429	0.182146	0.108345
1754	Q14257	0.994602	0.827389	0.717459	0.599118	0.461423	0.249147	0.271322	0.251094	0.254938	0.323026
1755	Q8TD19	0.994602	0.911324	0.887207	0.871288	0.65229	0.359529	0.199489	0.142281	0.0939591	0.0508927
1756	O95786	0.994602	0.866012	0.660195	0.204254	0.191767	-0.0164471	0.0805357	0.0710842	0.0320278	-0.00388346
1757	Q8IYB5	0.994602	0.827564	0.746973	0.738556	0.570159	0.387411	0.209823	0.147718	0.0900542	0.0537056
1758	P00387	0.994602	0.969322	0.981201	0.884524	0.874647	0.619686	0.669091	0.393741	0.204777	0.122223
1759	P21912	0.994602	1.04994	0.8597	0.816923	0.735822	0.664188	0.850204	0.945119	0.809436	0.557769
1760	Q5JVF3	0.994602	0.899851	0.817634	0.530383	0.335339	0.125231	0.172483	0.131083	0.0836657	0.031935
1761	O60568	0.994602	0.898922	0.806986	0.641001	0.620366	0.487445	0.386464	0.305806	0.234195	0.200521
1762	Q7Z4Q2	0.994602	1.16256	1.02095	0.644508	0.484056	0.10334	0.154346	0.133907	0.0870419	0.0245939
1763	P26447	0.994602	1.00528	0.989137	0.887835	0.889401	0.560328	0.442444	0.321218	0.230348	0.212499
1764	Q9H4A4	0.994602	0.976223	0.943603	0.857433	0.670816	0.20954	0.162291	0.121135	0.0685705	0.0299666
1765	Q16543	0.994602	0.779103	0.764773	0.896832	0.660767	0.596347	0.291823	0.172829	0.0943347	0.0482885
1766	P17980	0.994602	0.896645	0.824338	0.769114	0.663023	0.657563	0.647907	0.198605	0.0891066	0.0245479
1767	P42226	0.994602	1.18211	1.13037	0.562825	0.46858	0.0840281	0.13878	0.0993022	0.0537953	0.0323366
1768	Q04637	0.994602	0.974943	0.866847	0.499289	0.334396	0.0580935	0.120066	0.105943	0.068191	0.0364922
1769	O60573	0.994602	1.06371	1.02149	0.810772	0.76036	0.360963	0.301413	0.236825	0.177199	0.124068
1770	O95544	0.994602	0.822319	0.937332	0.952862	0.699791	0.655866	0.742128	0.91929	0.923426	0.990813
1771	Q6PJT7	0.994602	0.938821	0.780234	0.703181	0.596424	0.52387	0.456167	0.440693	0.411568	0.485218
1772	O94804	0.994602	0.778757	0.673345	0.174332	0.232547	0.0129401	0.100157	0.0843497	0.0425523	0.00998897
1773	P22626	0.994602	0.937253	0.862649	0.675322	0.604959	0.219587	0.213631	0.155922	0.117275	0.0798398
1774	Q9UHB6	0.994602	0.858806	0.874338	1.1693	1.05403	0.986758	0.902773	0.99971	0.889009	0.9297
1775	P12814	0.994602	0.868551	0.888991	1.09483	1.04712	1.02199	1.00431	0.63666	0.188613	0.0716041
1776	Q9UBV8	0.994602	0.889774	0.76995	0.675389	0.494478	0.384794	0.319485	0.251803	0.232059	0.190738
1777	O14828	0.994602	1.09229	1.02407	0.871747	0.922421	0.550139	0.677101	0.503876	0.504529	0.608813
1778	P40306	0.994602	0.880652	0.865635	0.866539	0.725703	0.747698	0.768388	0.854346	0.819001	0.857972
1779	P09211	0.994602	0.837877	0.804784	0.859687	0.632158	0.482828	0.233653	0.106403	0.0364021	-0.00507008
1780	P49792	0.994602	0.87836	0.724637	0.492334	0.484437	0.309596	0.217509	0.172515	0.106506	0.0739722
1781	Q86V81	0.994602	1.55006	1.52385	1.21851	1.4658	0.996084	0.774603	0.501285	0.474719	0.434665
1782	P06576	0.994602	1.06394	0.988486	0.96341	1.02981	1.08419	1.30827	1.84943	2.83489	3.77188
1783	O75410	0.994602	1.23704	1.15662	1.00517	1.17646	0.744174	0.636512	0.411665	0.325198	0.286846
1784	Q13561	0.994602	0.972891	0.943653	0.880398	0.700934	0.240733	0.23382	0.213599	0.18604	0.223796
1785	O14558	0.994602	1.37642	1.30219	0.772655	0.836537	0.354718	0.326591	0.213803	0.169225	0.134009
1786	O75569	0.994602	1.1553	1.22353	0.784666	0.530939	0.283856	0.309928	0.29609	0.289606	0.241382
1787	Q15717	0.994602	0.946578	0.849648	0.570917	0.466579	0.144261	0.191126	0.14865	0.109236	0.0874779
1788	O95340	0.994602	0.984463	0.957053	0.883101	0.831501	0.602259	0.38826	0.161425	0.0990598	0.0563079
1789	O43169	0.994602	1.15347	1.27841	1.00662	1.39696	0.691841	1.0845	0.777412	0.717956	0.708277
1790	Q9BUT1	0.994602	1.01618	0.981731	0.819216	0.848535	0.293147	0.210382	0.114912	0.0621596	0.0289466
1791	P14324	0.994602	0.931451	0.867153	0.786178	0.55867	0.0861049	0.112081	0.0782622	0.0358701	0.000978559
1792	Q9BUF5	0.994602	0.985732	0.974686	0.930566	0.901069	0.729362	0.686598	0.43605	0.193705	0.0614367
1793	Q9UHY7	0.994602	0.990872	0.91881	0.655136	0.542308	0.139865	0.151629	0.107719	0.062674	0.0253315
1794	Q16531	0.994602	0.970693	0.949924	0.968605	0.900725	0.859324	1.02209	1.01835	0.816151	0.396615
1795	P42704	0.994602	1.0026	0.803364	0.28866	0.260902	0.0229318	0.105984	0.0948383	0.0553089	0.0181411
1796	Q9Y3Q8	0.994602	0.891265	0.817985	0.83935	0.678871	0.461181	0.366354	0.345823	0.317564	0.327579
1797	Q96MW1	0.994602	0.867617	0.867475	0.86677	0.795708	0.62977	0.532924	0.479731	0.350706	0.309876
1798	Q96PK6	0.994602	1.31419	0.911534	0.308293	0.371334	0.0997466	0.174058	0.142092	0.097227	0.0608086
1799	P26885	0.994602	1.05929	1.05387	0.87278	0.85538	0.646481	0.495225	0.327467	0.242048	0.188421
1800	P12956	0.994602	0.779719	0.682191	0.318033	0.229204	0.0142311	0.0833554	0.0668848	0.0263967	-0.00890316
1801	Q99829	0.994602	0.898083	0.862582	0.774274	0.684279	0.335995	0.223907	0.154537	0.109051	0.0761948
1802	P52895	0.994602	0.885274	0.733547	0.282358	0.265057	0.0696481	0.157465	0.130571	0.0673091	0.0351185
1803	Q9UBQ7	0.994602	1.00989	1.01043	0.943941	0.96066	0.760421	0.520042	0.210903	0.0996972	0.0374173
1804	O15371	0.994602	1.03769	0.971186	0.706826	0.60331	0.38589	0.40619	0.417692	0.438932	0.430499
1805	Q8TBC4	0.994602	1.00428	0.969622	0.836707	0.736838	0.284428	0.17959	0.14138	0.0885946	0.0595349
1806	Q04206	0.994602	1.21261	1.12789	0.769616	0.770545	0.254602	0.271375	0.209594	0.147037	0.11337
1807	Q99536	0.994602	0.97077	0.923267	0.872518	0.773646	0.613269	0.56409	0.344949	0.18672	0.101843
1808	P53992	0.994602	0.961958	0.884179	0.819556	0.634986	0.144945	0.156761	0.140794	0.102187	0.0689155
1809	Q9NQC3	0.994602	1.02731	1.02253	0.87084	1.03473	0.858466	1.37128	1.26769	1.13524	0.916455
1810	Q15631	0.994602	0.980279	0.939996	0.892565	0.844471	0.736655	0.7834	0.810653	0.741446	0.688345
1811	Q96IZ0	0.994602	1.10585	1.14563	0.96702	1.2134	0.884769	0.991413	0.830822	0.865707	1.01088
1812	Q02790	0.994602	0.908535	0.85985	0.79922	0.529905	0.0920019	0.120994	0.0884368	0.0495767	0.0116019
1813	Q9H6U6	0.994602	1.12438	1.02772	1.00512	0.868572	0.555548	0.370472	0.273163	0.203452	0.164456
1814	P41567	0.994602	0.882723	0.845861	0.948467	0.914962	0.749989	0.644917	0.711198	0.497168	0.465104
1815	O14579	0.994602	0.827547	0.801018	0.814786	0.60947	0.317902	0.20388	0.167908	0.113936	0.0700345
1816	P12110	0.994602	0.874007	0.80659	0.671536	0.645869	0.53593	0.509195	0.444373	0.325857	0.281674
1817	Q15650	0.994602	1.18958	1.10073	0.694982	0.691304	0.132526	0.174689	0.13914	0.0830507	0.0566518
1818	O43815	0.994602	0.926377	0.886489	0.887734	0.77151	0.548174	0.32274	0.225738	0.147563	0.103227
1819	P07858	0.994602	0.97577	0.981047	0.943916	0.846545	0.770717	0.785271	0.671028	0.504748	0.345912
1820	P15104	0.994602	1.10555	1.01031	0.945852	0.998336	0.6858	0.647789	0.431275	0.278223	0.209898
1821	Q86WR0	0.994602	0.869182	0.824888	0.816128	0.564099	0.152757	0.151464	0.110254	0.0682772	0.0363561
1822	P04899	0.994602	0.981019	0.898588	0.828667	0.769366	0.44964	0.429448	0.272496	0.213971	0.19757
1823	P62847	0.994602	0.918538	1.27469	1.88174	1.31764	1.1242	0.477573	0.253336	0.0851777	0.0304135
1824	Q96KP4	0.994602	0.923483	0.890534	0.932311	0.812794	0.73475	0.571865	0.381982	0.205626	0.102714
1825	Q14974	0.994602	0.93438	0.881034	0.738819	0.54067	0.172582	0.145605	0.110643	0.063448	0.0268078
1826	Q9Y3I0	0.994602	0.952339	0.935865	0.87963	0.757151	0.522424	0.54209	0.329946	0.162907	0.0623184
1827	Q5T7V8	0.994602	1.11943	0.990658	0.766175	0.754917	0.332766	0.289327	0.210376	0.176831	0.16071
1828	Q08J23	0.994602	1.10631	0.923505	0.541893	0.510966	0.193344	0.184831	0.123342	0.0848554	0.0391798
1829	P78371	0.994602	0.947757	0.922248	0.942382	0.864878	0.797281	0.66176	0.329712	0.193063	0.0930851
1830	Q8NBJ7	0.994602	0.811572	0.764678	0.746075	0.640553	0.427398	0.26658	0.220066	0.156699	0.129929
1831	P60842	0.994602	0.971304	0.912953	0.729722	0.552865	0.162331	0.130043	0.0896193	0.0418399	0.00372378
1832	Q8NBF2	0.994602	0.930516	0.882976	0.817909	0.775379	0.435519	0.224796	0.144175	0.100592	0.066169
1833	O60256	0.994602	1.10438	1.09248	1.01084	1.07273	0.826521	0.878998	0.635756	0.432762	0.228127
1834	Q9BUH6	0.994602	0.997391	0.934273	0.981	0.828996	0.940106	0.846252	0.817412	0.750513	0.713231
1835	Q9P2Y5	0.994602	1.16643	1.21539	1.00786	1.1237	0.518381	0.303495	0.204957	0.162188	0.079607
1836	Q8IXH7	0.994602	1.31006	0.837631	0.271616	0.322444	0.0630803	0.145089	0.100934	0.0559264	0.0175892
1837	P31150	0.994602	0.846851	0.82141	0.88822	0.71702	0.604477	0.317136	0.147618	0.0773733	0.0323321
1838	P43243	0.994602	1.08803	0.81518	0.452685	0.397465	0.185271	0.249325	0.222727	0.184017	0.200074
1839	P62899	0.994602	1.06126	1.53598	2.07457	1.61491	1.27872	0.614347	0.337438	0.151534	0.0862477
1840	Q96SU4	0.994602	1.339	1.2816	0.689616	0.472664	0.0795385	0.131173	0.0853395	0.0455144	-0.00507787
1841	P61024	0.994602	0.819563	0.648968	0.447932	0.34704	0.162296	0.198724	0.18591	0.159681	0.123383
1842	P00568	0.994602	1.13077	1.0987	0.835021	0.80056	0.281445	0.194349	0.140134	0.095948	0.0589691
1843	O95260	0.994602	0.947988	0.904778	0.887027	0.738827	0.41406	0.195428	0.176177	0.114499	0.0759677
1844	Q9H089	0.994602	0.740609	0.675411	0.514279	0.442976	0.175482	0.256953	0.140664	0.0910797	0.0775245
1845	Q9GZZ9	0.994602	0.990215	0.994	0.965631	0.935188	0.796085	0.825769	0.416406	0.216671	0.168925
1846	Q99519	0.994602	1.15175	1.12684	0.890633	1.04533	0.603085	0.633847	0.422123	0.293783	0.186931
1847	Q9NZN8	0.994602	1.04478	1.07839	0.758066	0.657566	0.177652	0.188528	0.157476	0.109688	0.0835502
1848	P08962	0.994602	0.893775	0.863296	0.854449	0.82822	0.755783	0.950473	1.08712	1.16413	1.34478
1849	Q9UPY8	0.994602	0.91329	0.854193	0.856932	0.668719	0.23495	0.160034	0.111293	0.0648292	0.0306414
1850	P25205	0.994602	1.18943	1.17897	0.904544	1.02301	0.474472	0.245382	0.159269	0.110407	0.0726379
1851	Q9UI12	0.994602	0.981746	0.949054	0.968417	0.862214	0.656109	0.291499	0.146625	0.0745109	0.0316435
1852	P43490	0.994602	0.889264	0.865351	0.933139	0.827096	0.796181	0.750248	0.421946	0.140757	0.0561528
1853	P48643	0.994602	0.856256	0.828284	0.9137	0.740163	0.724737	0.620082	0.480367	0.409919	0.27301
1854	Q9Y3U8	0.994602	1.14458	1.6324	1.98164	1.8549	1.32515	0.803007	0.452416	0.218023	0.159766
1855	Q9HAV4	0.994602	1.02296	0.973182	0.702082	0.43157	0.093444	0.163531	0.125087	0.0844618	0.052131
1856	O75190	0.994602	1.22837	0.993599	0.563536	0.737825	0.318805	0.366245	0.194031	0.155978	0.136106
1857	P53367	0.994602	1.2492	1.17565	0.868086	0.84423	0.42294	0.309538	0.211325	0.18976	0.109661
1858	Q8WUA7	0.994602	1.09545	1.14155	0.971797	1.02711	0.758774	0.705865	0.475884	0.270594	0.188776
1859	O95757	0.994602	0.998131	0.960281	0.770806	0.662828	0.188121	0.17001	0.126965	0.0950946	0.0598489
1860	Q9UJU6	0.994602	0.981483	0.945684	0.753635	0.585693	0.226013	0.21692	0.177429	0.141076	0.115197
1861	Q16719	0.994602	0.960339	0.887857	0.918842	0.923227	0.743835	0.799847	0.597148	0.640485	0.605482
1862	P29590	0.994602	0.914165	0.856168	0.795612	0.719672	0.504939	0.390884	0.330043	0.274323	0.259105
1863	Q9NXV2	0.994602	1.14952	1.06128	0.501693	0.600091	0.315148	0.538017	0.542905	0.478658	0.4228
1864	P01023	0.994602	0.911774	0.835143	0.749506	0.733529	0.641271	0.756122	0.751809	0.803806	0.791686
1865	O60784	0.994602	1.26033	1.18055	0.899528	1.01435	0.461407	0.373193	0.279304	0.258358	0.196589
1866	P49588	0.994602	0.895672	0.869801	0.874843	0.722993	0.558533	0.401666	0.142586	0.0719356	0.0246558
1867	P31943	0.994602	0.908305	0.759111	0.426296	0.347178	0.0950045	0.154513	0.122	0.0675212	0.0250896
1868	Q9UHR5	0.994602	1.42862	1.37137	1.05558	1.63636	0.950722	0.851812	0.662913	0.648286	0.669989
1869	P13804	0.994602	1.02566	0.966876	0.943702	0.999042	0.897696	0.563561	0.53527	0.442342	0.157088
1870	Q96GD0	0.994602	1.15162	1.10448	0.967057	1.09051	0.779593	0.805436	0.613806	0.598154	0.631039
1871	Q7Z5L9	0.994602	1.18601	1.12648	0.852538	0.85174	0.540609	0.518154	0.410313	0.338351	0.325251
1872	P13987	0.994602	1.02774	1.03623	0.866728	0.899446	0.676501	1.28572	0.976655	0.908962	1.06288
1873	Q9Y613	0.994602	1.00802	0.805348	0.294246	0.308638	0.102514	0.158312	0.13691	0.102735	0.066254
1874	O43318	0.994602	0.838842	0.773675	0.510196	0.325535	0.0943054	0.136428	0.118772	0.0791384	0.0478229
1875	Q96CP2	0.994602	1.04873	1.02083	1.02489	0.96686	0.73018	0.682933	0.602671	0.549464	0.521685
1876	P05166	0.994602	0.860808	0.769806	0.827043	0.860488	0.85393	0.762608	0.483525	0.300973	0.211181
1877	Q99570	0.994602	1.23941	1.15605	0.880189	0.999179	0.455563	0.256154	0.166605	0.136941	0.0790809
1878	Q969T9	0.994602	1.27108	1.2879	0.93871	1.33467	0.785626	0.677995	0.339341	0.272502	0.185835
1879	Q07021	0.994602	0.839547	0.783729	0.837459	0.70322	0.459544	0.207653	0.152696	0.0835602	0.0545308
1880	Q9NX46	0.994602	1.30703	1.38774	0.901998	1.19396	0.395311	0.303932	0.202008	0.151601	0.139523
1881	O14737	0.994602	0.852278	0.831915	0.951673	0.825731	0.80096	0.861897	1.00073	0.873461	0.98202
1882	O95208	0.994602	1.2405	1.107	0.940264	1.0604	0.792351	0.731869	0.370846	0.268134	0.236842
1883	O75874	0.994602	0.955572	0.936219	0.946026	0.89115	0.806826	0.86029	0.742197	0.370721	0.0678416
1884	Q9P260	0.994602	1.16386	1.16536	0.861122	1.02533	0.252902	0.225325	0.123237	0.0740764	0.030556
1885	Q9BPZ3	0.994602	0.887824	0.816821	0.804836	0.588744	0.110242	0.120384	0.0963819	0.0585895	0.035611
1886	Q7Z460	0.994602	1.10339	1.01025	0.629113	0.325823	0.0348172	0.0867644	0.0892725	0.0443749	0.00431901
1887	Q641Q2	0.994602	1.00886	1.03896	0.974219	0.833668	0.516756	0.491466	0.441058	0.337618	0.375504
1888	P61764	0.994602	0.918283	0.934614	0.69932	0.440863	0.105132	0.159816	0.133059	0.0777522	0.0302463
1889	P16989	0.994602	0.931446	0.932982	0.917085	0.884236	0.586083	0.472935	0.428826	0.345207	0.312919
1890	Q9H0R4	0.994602	0.90711	0.882541	0.877207	0.791927	0.724027	0.786233	0.854518	0.867639	0.869116
1891	P43034	0.994602	0.99534	0.954206	0.902374	0.819433	0.587493	0.565976	0.600953	0.480709	0.303354
1892	O95359	0.994602	1.3837	1.44385	1.0693	1.58869	0.733298	0.616402	0.344396	0.259504	0.235162
1893	P07355	0.994602	0.80731	0.717328	0.580035	0.542188	0.292622	0.248561	0.172566	0.114584	0.0713869
1894	P35754	0.994602	1.04795	1.01997	0.952837	1.02625	0.855687	0.977978	0.969448	0.965303	1.01031
1895	P35237	0.994602	0.921105	0.928541	0.980116	0.890768	0.864181	0.876127	0.619196	0.259369	0.151839
1896	Q14320	0.994602	0.830594	0.755971	0.588568	0.437276	0.192134	0.199901	0.170758	0.121236	0.075239
1897	Q96PU5	0.994602	1.06837	1.03235	0.730376	0.601328	0.149599	0.258147	0.161934	0.145484	0.119153
1898	P49407	0.994602	0.935328	0.94564	1.06403	0.883544	0.696471	0.52338	0.182081	0.109158	0.0613385
1899	Q6UXN9	0.994602	1.0015	0.964523	0.895742	0.814927	0.60647	0.390351	0.285677	0.164656	0.113931
1900	Q86Y82	0.994602	0.952933	0.969329	1.15047	1.06406	0.855272	0.865248	0.826785	0.516753	0.488486
1901	Q13501	0.994602	0.76908	0.71744	0.743023	0.534557	0.456372	0.318245	0.318135	0.242188	0.277291
1902	P61966	0.994602	1.08984	0.952588	0.56569	0.545353	0.130179	0.169736	0.108869	0.0574302	0.0165378
1903	O60271	0.994602	0.967963	0.937172	0.872173	0.693728	0.201523	0.189162	0.143595	0.0942066	0.0603649
1904	P34896	0.994602	0.990981	0.948619	0.899206	0.897373	0.820391	0.880101	0.914639	0.837172	0.735762
1905	Q5JTV8	0.994602	1.02657	0.839314	0.953468	0.961717	1.01965	1.14855	1.02605	0.852022	0.901028
1906	P42858	0.994602	0.92292	0.871608	0.693749	0.608755	0.23629	0.190827	0.10847	0.106818	0.0511292
1907	P21399	0.994602	0.980908	0.925351	0.722558	0.628501	0.376028	0.228072	0.112877	0.0541021	0.0109044
1908	O94817	0.994602	1.03128	0.992001	0.925414	0.765491	0.670363	0.350178	0.139965	0.0950712	0.0425522
1909	Q9BZL6	0.994602	0.971233	0.898521	0.606404	0.519484	0.198712	0.273404	0.218363	0.187306	0.122001
1910	P62701	0.994602	1.01954	1.45352	1.93806	1.54204	1.20392	0.559564	0.295356	0.13061	0.0645197
1911	Q92871	0.994602	1.39066	1.42774	0.982528	1.43777	0.664648	0.663184	0.414677	0.33406	0.236384
1912	P51114	0.994602	1.13506	1.03407	0.539611	0.465943	0.129304	0.159508	0.101658	0.0783049	0.0324385
1913	Q92688	0.994602	0.865051	0.839908	0.866986	0.761555	0.631829	0.421209	0.325692	0.22384	0.188511
1914	Q8N6H7	0.994602	1.00915	0.865133	0.750009	0.61042	0.205135	0.216744	0.143954	0.110538	0.06155
1915	Q7L9L4	0.994602	0.927757	0.892491	0.934442	0.823632	0.725293	0.465015	0.196584	0.0896062	0.0235544
1916	P00505	0.994602	0.945996	0.905714	0.93795	0.919173	1.05765	1.32657	1.6013	1.62399	1.71406
1917	P34059	0.994602	1.1253	1.09552	0.921454	1.07781	0.802401	0.942123	0.857771	0.916162	0.954104
1918	Q96D15	0.994602	1.18799	1.19202	0.882981	1.16722	0.775208	0.884005	0.672488	0.702058	0.857686
1919	Q9Y2V7	0.994602	1.4287	1.22616	0.425425	0.424778	0.100517	0.161757	0.130528	0.0779378	0.0275969
1920	Q7Z4G1	0.994602	0.870737	0.768042	0.844448	0.609696	0.376697	0.261181	0.160147	0.0997157	0.0393478
1921	Q10471	0.994602	1.39834	2.12069	3.83214	3.26006	0.769766	0.508684	0.303162	0.246002	0.242852
1922	Q9H7C9	0.994602	1.14369	1.1027	0.95834	1.03047	0.71682	0.731161	0.49271	0.416496	0.355004
1923	Q9Y5S9	0.994602	1.01668	0.993838	0.79917	0.717034	0.32588	0.318569	0.26916	0.219719	0.177833
1924	P60903	0.994602	0.692732	0.743454	1.08181	0.613316	0.681028	0.68896	0.789359	0.782138	0.902918
1925	P53597	0.994602	0.918897	0.869904	0.858126	0.807824	0.612641	0.217372	0.144027	0.0863738	0.0471154
1926	Q9Y6B6	0.994602	1.02208	0.917364	0.844519	0.685183	0.353683	0.201472	0.168273	0.115465	0.0706783
1927	Q16629	0.994602	0.877558	1.09994	1.16183	0.926446	1.07716	1.55003	1.4778	1.30587	1.50679
1928	Q9BWS9	0.994602	0.753102	0.649355	0.573594	0.379267	0.225165	0.255569	0.281978	0.239587	0.193788
1929	Q86VP6	0.994602	0.901038	0.876578	0.939881	0.815331	0.806987	0.841815	0.509939	0.15911	0.0564257
1930	Q9NXR7	0.994602	0.80908	0.84071	0.917318	0.70586	0.745621	0.789325	0.863695	0.821462	0.736931
1931	P52272	0.994602	0.88921	0.615797	0.248679	0.244857	0.0328442	0.109092	0.103143	0.0617519	0.0314341
1932	Q15811	0.994602	1.0776	1.02691	0.845157	0.741328	0.293639	0.332373	0.339888	0.309027	0.245932
1933	P23528	0.994602	0.70539	0.680177	0.863503	0.577386	0.582093	0.361843	0.239856	0.127363	0.0873206
1934	Q9UHX1	0.994602	0.894676	0.861445	0.826187	0.618053	0.319463	0.238985	0.187202	0.147013	0.105558
1935	Q9Y6E0	0.994602	0.971915	0.943427	0.96048	0.8162	0.529826	0.287992	0.120178	0.0596134	0.0193358
1936	Q7Z3J2	0.994602	1.05704	0.963766	0.796582	0.689326	0.232559	0.412689	0.291014	0.198148	0.162317
1937	P02649	0.994602	1.01484	0.907749	0.826795	0.799153	0.61159	0.666265	0.623601	0.627844	0.620202
1938	O00584	0.994602	0.861009	0.80654	0.889452	0.752249	0.827206	0.856813	0.784443	0.594646	0.389544
1939	Q99700	0.994602	0.911942	0.922797	0.801291	0.764502	0.3759	0.286498	0.234884	0.193924	0.16111
1940	Q6UUV9	0.994602	1.11874	1.06478	0.822483	0.809875	0.444119	0.401607	0.237195	0.194437	0.314832
1941	Q13308	0.994602	0.939416	0.916668	0.976673	0.998329	0.806378	0.73033	0.500836	0.423706	0.350031
1942	Q8NEZ2	0.994602	0.732694	0.642729	0.619847	0.314662	0.0716604	0.138337	0.158075	0.131472	0.111205
1943	P29218	0.994602	0.961766	0.92381	0.92277	0.855023	0.749441	0.809477	0.878407	0.898514	0.980558
1944	P41252	0.994602	0.965837	0.829791	0.421865	0.323172	0.0350998	0.10009	0.0844812	0.0428769	0.00726669
1945	Q6P1N9	0.994602	0.943503	0.901688	0.903078	0.792397	0.643741	0.69568	0.648997	0.589106	0.372324
1946	Q8IZ83	0.994602	1.14514	1.11872	0.94359	1.10577	0.834536	0.898747	0.762439	0.758479	0.543826
1947	Q9P0J1	0.994602	1.01597	0.912716	0.689705	0.865859	0.46846	0.255545	0.216132	0.100565	0.0544454
1948	Q09161	0.994602	0.883235	0.878266	0.853009	0.695934	0.332505	0.173747	0.116054	0.0675031	0.0299374
1949	Q6NZI2	0.994602	1.07709	1.05374	1.17721	1.03249	0.735191	0.707931	0.570317	0.500369	0.504962
1950	Q9UQR1	0.994602	0.955053	0.897188	0.66297	0.768428	0.322686	0.281095	0.247847	0.156539	0.112399
1951	P09622	0.994602	0.991907	0.950251	0.912661	0.93665	0.988913	1.2376	1.34209	1.36291	1.45434
1952	O75157	0.994602	0.937824	0.887567	0.870229	0.787522	0.567798	0.511431	0.498425	0.504323	0.562781
1953	Q15785	0.994602	1.08924	0.930377	0.384037	0.364079	0.0878867	0.151032	0.117962	0.0847212	0.0307405
1954	Q969S3	0.994602	1.04706	1.25598	1.18186	1.28345	0.704784	0.489039	0.26542	0.166817	0.146842
1955	P50452	0.994602	0.966715	0.942086	0.92738	0.899295	0.807227	0.947998	0.876072	0.619799	0.284353
1956	P13861	0.994602	1.09268	1.03818	0.910283	0.932417	0.596537	0.342674	0.210759	0.12655	0.0702769
1957	Q14194	0.994602	1.07782	1.10721	0.943702	0.992485	0.713694	0.698761	0.536937	0.393018	0.215092
1958	P51553	0.994602	1.25596	1.16913	0.952731	1.21363	0.921354	0.704899	0.467132	0.269706	0.18337
1959	Q9BQ48	0.994602	1.20331	1.181	1.0549	1.52521	1.45527	2.11115	1.84512	2.08751	2.15798
1960	Q7RTV0	0.994602	0.953423	1.00986	1.15612	1.01362	1.1537	1.47567	1.31136	1.27102	1.31067
1961	Q86XA9	0.994602	1.23588	1.27567	0.814756	0.793876	0.106001	0.121281	0.0957422	0.0473478	0.041373
1962	P49720	0.994602	0.854417	0.811629	0.884666	0.730917	0.812726	0.852079	1.07854	1.08326	1.20959
1963	Q2TAY7	0.994602	1.18499	1.35183	1.09765	1.16277	0.570494	0.438596	0.404223	0.305474	0.376352
[truncated: 759 more rows]

## Sheet: 48 hpi 10 Tems
	Accession	T_0	T_1	T_2	T_3	T_4	T_5	T_6	T_7	T_8	T_9
[truncated: 2,723 more rows]

## Sheet: 72 hpi 10 Tems
	Accession	T_0	T_1	T_2	T_3	T_4	T_5	T_6	T_7	T_8	T_9
[truncated: 2,723 more rows]

[truncated: 10 more sheets: 96 hpi 10 Tems, 0 hpi 4 Tems, 24 hpi 4 Tems, 48 hpi 4 Tems, 96 hpi 4 Tems, 0 hpi 3 Tems, 24 hpi 3 Tems, 48 hpi 3 Tems, 72 hpi 3 Tems, 96 hpi 3 Tems]
