# Supplementary material for: Improved in situ characterization of protein complex dynamics at scale with thermal proximity co-aggregation
Source: Nat Commun. 2023 Nov 24;14:7697. doi: 10.1038/s41467-023-43526-2 (PMC10673876; doi:10.1038/s41467-023-43526-2)
Supplement: Supplementary file 7 — Supplementary Data 4 [file 41467_2023_43526_MOESM7_ESM.xlsx]

## Sheet: Rep 1 original
Checked	Protein FDR Confidence: Combined	Master	Accession	Description	Exp. q-value: Combined	Contaminant	Sum PEP Score	Coverage [%]	# Peptides	# PSMs	# Unique Peptides	# AAs	MW [kDa]	calc. pI	Score Sequest HT: Sequest HT	# Peptides (by Search Engine): Sequest HT	# Protein Pathway Groups	# Razor Peptides	Abundance: F1: 126, Sample	Abundance: F1: 127N, Sample	Abundance: F1: 127C, Sample	Abundance: F1: 128N, Sample	Abundance: F1: 128C, Sample	Abundance: F1: 129N, Sample	Abundance: F1: 129C, Sample	Abundance: F1: 130N, Sample	Abundance: F1: 130C, Sample	Abundance: F1: 131N, Sample	Abundance: F1: 131C, Sample	Abundance: F1: 132N, Sample	Abundance: F1: 132C, Sample	Abundance: F1: 133N, Sample	Abundance: F1: 133C, Sample	Abundance: F1: 134N, Sample	Found in Sample: [S1] F1: 126, Sample	Found in Sample: [S3] F1: 127C, Sample	Found in Sample: [S2] F1: 127N, Sample	Found in Sample: [S5] F1: 128C, Sample	Found in Sample: [S4] F1: 128N, Sample	Found in Sample: [S7] F1: 129C, Sample	Found in Sample: [S6] F1: 129N, Sample	Found in Sample: [S9] F1: 130C, Sample	Found in Sample: [S8] F1: 130N, Sample	Found in Sample: [S11] F1: 131C, Sample	Found in Sample: [S10] F1: 131N, Sample	Found in Sample: [S13] F1: 132C, Sample	Found in Sample: [S12] F1: 132N, Sample	Found in Sample: [S15] F1: 133C, Sample	Found in Sample: [S14] F1: 133N, Sample
FALSE	High	Master Protein	Q09666	Neuroblast differentiation-associated protein AHNAK OS=Homo sapiens OX=9606 GN=AHNAK PE=1 SV=2	0	FALSE	1948.43	81	342	741	342	5890	628.7	6.15	2292.96	342	0	0	178262	151188	124598	300149	240137	197982	255116	212962	131150	292254	239252	192435	337374	271189	197060		High	High	High	High	High	High	High	High	High	High	High	High	High	High	High
FALSE	High	Master Protein	P78527	DNA-dependent protein kinase catalytic subunit OS=Homo sapiens OX=9606 GN=PRKDC PE=1 SV=3	0	FALSE	1092.12	42	197	454	197	4128	468.8	7.12	1298.59	197	0	0	215878	68240.4	20143.6	324540	107316	43975.5	291502	85835.5	25337.2	269932	96725.2	39984	277202	78015.1	30412.7		High	High	High	High	High	High	High	High	High	High	High	High	High	High	High
FALSE	High	Master Protein	P49327	Fatty acid synthase OS=Homo sapiens OX=9606 GN=FASN PE=1 SV=3	0	FALSE	1039.28	56	128	381	128	2511	273.3	6.44	1299.13	128	0	0	104527	77544.4	17796.6	180006	125955	34298.8	214352	143934	21068.2	154424	123062	34411.4	159861	90975.5	23709.1		High	High	High	High	High	High	High	High	High	High	High	High	High	High	High
FALSE	High	Master Protein	P10809	60 kDa heat shock protein, mitochondrial OS=Homo sapiens OX=9606 GN=HSPD1 PE=1 SV=2	0	FALSE	949.74	89	80	565	80	573	61	5.87	1986.29	80	0	0	193538	80379.8	36289.5	329212	129957	57893	265668	94750.7	35556	378229	119327	61207.5	344632	80051.3	37274.4	2.6	High	High	High	High	High	High	High	High	High	High	High	High	High	High	High
FALSE	High	Master Protein	O43707	Alpha-actinin-4 OS=Homo sapiens OX=9606 GN=ACTN4 PE=1 SV=2	0	FALSE	903.08	79	95	433	6	911	104.8	5.44	1399.65	95	0	132	96388.1	88587.6	69108.5	161644	134271	102317	136547	114432	79695.3	146760	139524	107012	116619	78346	54297.1	1.9	High	High	High	High	High	High	High	High	High	High	High	High	High	High	High
FALSE	High	Master Protein	A0A087WVQ6	Clathrin heavy chain OS=Homo sapiens OX=9606 GN=CLTC PE=1 SV=1	0	FALSE	894.402	60	112	345	112	1679	191.9	5.69	1171.61	112	0	0	127620	98285.3	17935.2	189753	126380	33096.3	160059	104094	19732	163650	131974	34660.9	166447	98695.6	21043.8		High	High	High	High	High	High	High	High	High	High	High	High	High	High	High
FALSE	High	Master Protein	H7C144	Alpha-actinin-4 OS=Homo sapiens OX=9606 GN=ACTN4 PE=1 SV=2	0	FALSE	844.734	77	92	413	3	906	104.3	5.5	1327.51	92	0	0	1665.2	1721.9	1542.3	2507.9	2292.7	2245.3	2332.4	2221.5	1747.7	2219.4	2354	2060.2	1684.1	1340.6	1057.2		High	High	High	High	High	High	High	High	High	High	High	High	High	High	High
FALSE	High	Master Protein	P08238	Heat shock protein HSP 90-beta OS=Homo sapiens OX=9606 GN=HSP90AB1 PE=1 SV=4	0	FALSE	838.299	77	92	498	57	724	83.2	5.03	1615.97	92	0	48	126491	106172	31452.5	254684	204060	63957.9	259454	201080	43427.6	223697	197430	67130.7	207922	135088	39927.8	1.1	High	High	High	High	High	High	High	High	High	High	High	High	High	High	High
FALSE	High	Master Protein	P38646	Stress-70 protein, mitochondrial OS=Homo sapiens OX=9606 GN=HSPA9 PE=1 SV=2	0	FALSE	837.842	77	70	431	69	679	73.6	6.16	1473.08	70	0	1	142939	106495	20408.8	213542	151177	40852.2	182153	118260	24333.3	240605	157036	37550.5	268453	144291	25405.2	26.7	High	High	High	High	High	High	High	High	High	High	High	High	High	High	High
FALSE	High	Master Protein	P11717	Cation-independent mannose-6-phosphate receptor OS=Homo sapiens OX=9606 GN=IGF2R PE=1 SV=3	0	FALSE	832.753	51	118	323	118	2491	274.2	5.94	1024.75	118	0	0	77731.1	72211	50301.7	119536	94062.2	68176.5	93302.5	71463.9	42234.2	115933	106588	78063.1	101317	72106.6	47838.9	14.2	High	High	High	High	High	High	High	High	High	High	High	High	High	High	High
FALSE	High	Master Protein	Q92945	Far upstream element-binding protein 2 OS=Homo sapiens OX=9606 GN=KHSRP PE=1 SV=4	0	FALSE	783.513	74	64	375	55	711	73.1	7.3	1386.2	64	0	9	78922.9	68656.4	45701.6	152016	125346	87196.6	114721	84513.1	51656.2	121438	89157.6	61627	117567	76560.1	50938.6		High	High	High	High	High	High	High	High	High	High	High	High	High	High	High
FALSE	High	Master Protein	Q86UP2	Kinectin OS=Homo sapiens OX=9606 GN=KTN1 PE=1 SV=1	0	FALSE	777.589	71	121	295	84	1357	156.2	5.64	936.56	121	0	44	107813	75267.3	46621.3	173502	109198	74143.4	126552	82972.3	44895.9	139375	115879	79803.4	117165	74863.3	54060	0.9	High	High	High	High	High	High	High	High	High	High	High	High	High	High	High
FALSE	High	Master Protein	P12270	Nucleoprotein TPR OS=Homo sapiens OX=9606 GN=TPR PE=1 SV=3	0	FALSE	757.493	52	127	273	126	2363	267.1	5.02	888.92	127	0	1	52495.3	56509.8	35596.5	112292	104000	73426.8	81088.8	74220.8	44310.5	106912	96722.5	62893.1	92543	66090	39439.3		High	High	High	High	High	High	High	High	High	High	High	High	High	High	High
FALSE	High	Master Protein	P55072	Transitional endoplasmic reticulum ATPase OS=Homo sapiens OX=9606 GN=VCP PE=1 SV=4	0	FALSE	757.463	78	76	339	76	806	89.3	5.26	1157.26	76	0	0	70214.7	63062.4	43583.5	143801	117731	84648.3	110667	85965	52857.2	132891	117140	88138.2	113001	73578.9	51088	2.2	High	High	High	High	High	High	High	High	High	High	High	High	High	High	High
FALSE	High	Master Protein	P11021	Endoplasmic reticulum chaperone BiP OS=Homo sapiens OX=9606 GN=HSPA5 PE=1 SV=2	0	FALSE	709.402	68	66	441	63	654	72.3	5.16	1494.57	66	0	5	147884	115074	39505.3	250154	184561	69979.2	186555	128193	44642.2	234721	175184	74519.2	228790	141380	59050	5.9	High	High	High	High	High	High	High	High	High	High	High	High	High	High	High
FALSE	High	Master Protein	P11142	Heat shock cognate 71 kDa protein OS=Homo sapiens OX=9606 GN=HSPA8 PE=1 SV=1	0	FALSE	709.138	80	66	416	36	646	70.9	5.52	1413.83	66	0	44	123704	72154.6	17149	223381	127933	32908.3	203525	116982	20063.6	229972	123676	36485.7	161107	71734.2	22540.2		High	High	High	High	High	High	High	High	High	High	High	High	High	High	High
FALSE	High	Master Protein	A0A7P0TAE1	Endoplasmin OS=Homo sapiens OX=9606 GN=HSP90B1 PE=1 SV=1	0	FALSE	701.55	66	81	382	62	789	90.7	5.24	1303.29	81	0	19	118061	103290	29241.3	196296	161206	49428.1	147940	114157	38187.1	192409	170439	66074.1	202715	136043	50394.8	13.1	High	High	High	High	High	High	High	High	High	High	High	High	High	High	High
FALSE	High	Master Protein	P06576	ATP synthase subunit beta, mitochondrial OS=Homo sapiens OX=9606 GN=ATP5F1B PE=1 SV=3	0	FALSE	697.145	86	43	380	42	529	56.5	5.4	1425.56	43	0	1	86653.7	69584.5	30968.2	153983	117394	49480.7	112193	78519.8	32026.9	139276	120060	53157.7	118728	73630.1	36851.5	2	High	High	High	High	High	High	High	High	High	High	High	High	High	High	High
FALSE	High	Master Protein	A0A804HL40	Leucine-rich PPR motif-containing protein, mitochondrial OS=Homo sapiens OX=9606 GN=LRPPRC PE=1 SV=1	0	FALSE	682.636	70	111	331	111	1393	157.7	6.18	1038.27	111	0	0	167238	80568.9	13091.3	211283	101822	29254.3	199427	77593.3	16247.6	210364	115974	26841.7	249701	77325.6	17913.8		High	High	High	High	High	High	High	High	High	High	High	High	High	High	High
FALSE	High	Master Protein	P07900	Heat shock protein HSP 90-alpha OS=Homo sapiens OX=9606 GN=HSP90AA1 PE=1 SV=5	0	FALSE	655.511	70	77	423	46	732	84.6	5.02	1364.54	77	0	4	48901.1	40131.8	13100.3	98996.1	79943	29326.2	104249	82738	19074.2	86165.1	76554.6	28592.9	82201.7	54774.4	16991.7		High	High	High	High	High	High	High	High	High	High	High	High	High	High	High
FALSE	High	Master Protein	P09651	Heterogeneous nuclear ribonucleoprotein A1 OS=Homo sapiens OX=9606 GN=HNRNPA1 PE=1 SV=5	0	FALSE	647.792	79	45	394	17	372	38.7	9.13	1378.86	45	0	40	92902.9	83092.9	15987	254506	222530	39003.6	179591	113479	17900.4	187114	145478	33425.7	145763	89510.9	21210.8	2.1	High	High	High	High	High	High	High	High	High	High	High	High	High	High	High
FALSE	High	Master Protein	P08670	Vimentin OS=Homo sapiens OX=9606 GN=VIM PE=1 SV=4	0	FALSE	646.637	96	76	322	72	466	53.6	5.12	1081.39	76	0	5	109534	117447	46848.7	113770	131230	70955.1	98191	93146.8	34116.3	141532	142889	83006.7	106116	70577.1	53074.8		High	High	High	High	High	High	High	High	High	High	High	High	High	High	High
FALSE	High	Master Protein	P13639	Elongation factor 2 OS=Homo sapiens OX=9606 GN=EEF2 PE=1 SV=4	0	FALSE	643.943	71	74	346	73	858	95.3	6.83	1091.45	74	0	1	87938.6	75067.3	28993.9	175311	143790	59663.5	188370	156526	60064.1	139285	123883	53529	134684	88700.1	34195.7		High	High	High	High	High	High	High	High	High	High	High	High	High	High	High
FALSE	High	Master Protein	P06733	Alpha-enolase OS=Homo sapiens OX=9606 GN=ENO1 PE=1 SV=2	0	FALSE	636.685	93	54	323	47	434	47.1	7.39	1109.06	54	0	10	84288.9	66348.8	17980.9	175177	134728	35158.3	175214	133151	26736.4	150773	133072	34766.8	152963	96127.5	25134.4		High	High	High	High	High	High	High	High	High	High	High	High	High	High	High
FALSE	High	Master Protein	P05023	Sodium/potassium-transporting ATPase subunit alpha-1 OS=Homo sapiens OX=9606 GN=ATP1A1 PE=1 SV=1	0	FALSE	628.187	55	68	269	48	1023	112.8	5.49	882.54	68	0	27	69372.3	64013.5	47363.4	114450	96208.6	66184.6	79464.6	60730.1	36986.9	100119	87455	61710.1	71866.8	45847	28920.3		High	High	High	High	High	High	High	High	High	High	High	High	High	High	High
FALSE	High	Master Protein	P49454	Centromere protein F OS=Homo sapiens OX=9606 GN=CENPF PE=1 SV=3	0	FALSE	627.32	46	137	208	136	3114	357.3	5.1	613.32	137	0	1	46489.6	47817.2	26522.9	88026.8	70970.5	43193.8	61838.7	49007.8	24529.3	82368.5	66399	43145.4	74630.6	51198.4	29612	9.5	High	High	High	High	High	High	High	High	High	High	High	High	High	High	High
FALSE	High	Master Protein	P25705	ATP synthase subunit alpha, mitochondrial OS=Homo sapiens OX=9606 GN=ATP5F1A PE=1 SV=1	0	FALSE	623.07	80	65	446	65	553	59.7	9.13	1487.41	65	0	0	138302	109469	40504.6	243875	185625	65547.7	170757	118314	44178.5	223760	164721	67354.4	179958	106161	45512.3		High	High	High	High	High	High	High	High	High	High	High	High	High	High	High
FALSE	High	Master Protein	Q9Y490	Talin-1 OS=Homo sapiens OX=9606 GN=TLN1 PE=1 SV=3	0	FALSE	601.656	51	104	198	103	2541	269.6	6.07	658.17	104	0	2	45765.8	38598.1	11833.6	74635.7	58030.1	21410.9	77324.2	63478.6	14158.5	68510.8	58609.6	22404.6	72452	49657.8	17483.1		High	High	High	High	High	High	High	High	High	High	High	High	High	High	High
FALSE	High	Master Protein	Q01082	Spectrin beta chain, non-erythrocytic 1 OS=Homo sapiens OX=9606 GN=SPTBN1 PE=1 SV=2	0	FALSE	587.156	50	106	176	94	2364	274.4	5.57	583.06	106	0	13	60556.9	41734.2	17685.4	79177.7	50958.2	26274.7	68582.1	40411.2	16199.8	73534.5	52295.7	24019.2	74243.9	38792.4	16729.5		High	High	High	High	High	High	High	High	High	High	High	High	High	High	High
FALSE	High	Master Protein	P02786	Transferrin receptor protein 1 OS=Homo sapiens OX=9606 GN=TFRC PE=1 SV=2	0	FALSE	570.521	71	68	315	67	760	84.8	6.61	986.66	68	0	1	86554.5	80172.1	59589.4	137489	112875	84287.2	99485	76896.8	50355.8	132542	128181	100191	99360.2	70612.3	51056.8		High	High	High	High	High	High	High	High	High	High	High	High	High	High	High
FALSE	High	Master Protein	P09874	Poly [ADP-ribose] polymerase 1 OS=Homo sapiens OX=9606 GN=PARP1 PE=1 SV=4	0	FALSE	567.03	67	83	229	83	1014	113	8.88	673.97	83	0	0	96165.8	33642.8	8233.3	203587	69248.8	21755.3	122320	38300.6	11029.6	172389	50224.6	14926.8	208625	42690.9	12022.3		High	High	High	High	High	High	High	High	High	High	High	High	High	High	High
FALSE	High	Master Protein	P04075	Fructose-bisphosphate aldolase A OS=Homo sapiens OX=9606 GN=ALDOA PE=1 SV=2	0	FALSE	553.395	96	46	280	38	364	39.4	8.09	1072.21	46	0	12	58044.3	51247.9	33920.4	118003	100062	67952.5	115385	90207.8	64708.8	102816	90952.3	65380.1	97908.9	61877.3	49880.7	1.2	High	High	High	High	High	High	High	High	High	High	High	High	High	High	High
FALSE	High	Master Protein	O75533	Splicing factor 3B subunit 1 OS=Homo sapiens OX=9606 GN=SF3B1 PE=1 SV=3	0	FALSE	546.147	59	77	186	77	1304	145.7	7.09	666.76	77	0	0	51723.6	45650.6	9361.5	93423.7	76789.2	19527.3	83992.3	68096.4	10021.5	74766.5	73733.9	16223.2	87602.8	59012.5	12969.4		High	High	High	High	High	High	High	High	High	High	High	High	High	High	High
FALSE	High	Master Protein	A0A0G2JIW1	Heat shock 70 kDa protein 1B OS=Homo sapiens OX=9606 GN=HSPA1B PE=1 SV=1	0	FALSE	530.471	78	61	261	38	642	70.1	5.66	804.49	61	0	18	78094.1	32891.3	8788	159049	62260.6	18750.8	142584	63193.1	11535.6	134809	51049.9	18590.3	103570	35646.2	12095.9		High	High	High	High	High	High	High	High	High	High	High	High	High	High	High
FALSE	High	Master Protein	P23246	Splicing factor, proline- and glutamine-rich OS=Homo sapiens OX=9606 GN=SFPQ PE=1 SV=2	0	FALSE	522.655	68	71	246	70	707	76.1	9.44	731.86	71	0	1	69122.2	49520.6	10293.2	175136	106144	19661.7	104163	50947.4	12000.2	144568	78418.7	17670.3	131474	46787.4	13428.4	1	High	High	High	High	High	High	High	High	High	High	High	High	High	High	High
FALSE	High	Master Protein	P30101	Protein disulfide-isomerase A3 OS=Homo sapiens OX=9606 GN=PDIA3 PE=1 SV=4	0	FALSE	510.238	82	59	274	49	505	56.7	6.35	863.18	59	0	11	105151	77346.7	21257	177370	124346	37891.7	136897	90365.9	28200.9	176457	128449	48320.4	181302	101570	36723.2		High	High	High	High	High	High	High	High	High	High	High	High	High	High	High
FALSE	High	Master Protein	P07814	Bifunctional glutamate/proline--tRNA ligase OS=Homo sapiens OX=9606 GN=EPRS1 PE=1 SV=5	0	FALSE	509.618	61	96	185	95	1512	170.5	7.33	552.68	96	0	1	76068.7	22639.2	8445.7	129171	36364.8	15975.8	139488	29988.2	9756.6	117174	34936.1	15647.2	123522	26600.3	11405.8		High	High	High	High	High	High	High	High	High	High	High	High	High	High	High
FALSE	High	Master Protein	P26599	Polypyrimidine tract-binding protein 1 OS=Homo sapiens OX=9606 GN=PTBP1 PE=1 SV=1	0	FALSE	508.396	70	35	190	31	531	57.2	9.17	754.64	35	0	5	57044.8	46503.4	6748.3	108889	79582.3	14304.1	75685.8	48269.6	8304.2	81826.3	63514	13692.6	74442.7	46451.1	11120.7		High	High	High	High	High	High	High	High	High	High	High	High	High	High	High
FALSE	High	Master Protein	H0YFD6	Enoyl-CoA hydratase OS=Homo sapiens OX=9606 GN=HADHA PE=1 SV=2	0	FALSE	507.347	72	63	211	63	792	86.3	9.1	687.24	63	0	0	95483.7	41034	7851.9	151924	64612.8	16076.5	118913	48280.7	10205.2	142163	60638.6	16047.7	161395	53155.7	11579.3		High	High	High	High	High	High	High	High	High	High	High	High	High	High	High
FALSE	High	Master Protein	P19338	Nucleolin OS=Homo sapiens OX=9606 GN=NCL PE=1 SV=3	0	FALSE	505.201	59	81	280	2	710	76.6	4.7	734.22	81	0	0	1905.6	1963.8	524.9	5778.8	4507.7	1360.3	3878.4	2354	898.6	5236	3182.9	1459.9	3212.2	1479.2	779.3		High	High	High	High	High	High	High	High	High	High	High	High	High	High	High
FALSE	High	Master Protein	H7BY16	Nucleolin OS=Homo sapiens OX=9606 GN=NCL PE=1 SV=9	0	FALSE	504.804	59	82	274	3	734	79.3	4.73	723.28	82	0	94	66603.6	57928.5	21002.6	196607	166926	68851.3	136561	111858	27348.4	153206	117990	47906.9	116871	71913.6	29368.3		High	High	High	High	High	High	High	High	High	High	High	High	High	High	High
FALSE	High	Master Protein	B9A067	MICOS complex subunit MIC60 OS=Homo sapiens OX=9606 GN=IMMT PE=1 SV=2	0	FALSE	495.213	75	71	202	71	711	78.9	7.06	677.3	71	0	0	50804	50487.7	15478	127168	95948.4	29324.2	61512.8	45890.1	14985.5	108217	91267.7	27189.7	61890.8	39414.8	18530.7		High	High	High	High	High	High	High	High	High	High	High	High	High	High	High
FALSE	High	Master Protein	P46013	Proliferation marker protein Ki-67 OS=Homo sapiens OX=9606 GN=MKI67 PE=1 SV=2	0	FALSE	493.515	40	109	190	109	3256	358.5	9.45	535.85	109	0	0	43132.6	29813	17964.5	75868.9	52847.4	34553.7	56427.4	37558.4	17455.3	74513.9	46510.5	28526.6	89206.6	50418.3	30919.9		High	High	High	High	High	High	High	High	High	High	High	High	High	High	High
FALSE	High	Master Protein	P14618	Pyruvate kinase PKM OS=Homo sapiens OX=9606 GN=PKM PE=1 SV=4	0	FALSE	489.081	83	57	207	4	531	57.9	7.84	658.79	57	0	66	56596.3	32459.3	9857.5	113602	59387.8	19033.1	125762	71463.2	18593.7	96149.4	57014.3	21001.2	103564	45831	16744.7		High	High	High	High	High	High	High	High	High	High	High	High	High	High	High
FALSE	High	Master Protein	Q14697	Neutral alpha-glucosidase AB OS=Homo sapiens OX=9606 GN=GANAB PE=1 SV=3	0	FALSE	487.987	70	60	226	60	944	106.8	6.14	783.74	60	0	0	67036.9	49938.8	13046.3	111919	74685.8	22911.6	86574.3	55917.6	17282.6	103508	81105.8	28969.1	103949	60727.5	20503.6	2.5	High	High	High	High	High	High	High	High	High	High	High	High	High	High	High
FALSE	High	Master Protein	Q5JRA6	Transport and Golgi organization protein 1 homolog OS=Homo sapiens OX=9606 GN=MIA3 PE=1 SV=1	0	FALSE	481.601	42	83	164	83	1907	213.6	4.84	492.43	83	0	0	58870.5	43055.5	18124.1	80888	54785	28409.1	62637.3	41284.1	17131.4	72689.7	50113.4	27648.3	64023.7	39146.5	21660.9		High	High	High	High	High	High	High	High	High	High	High	High	High	High	High
FALSE	High	Master Protein	Q00839	Heterogeneous nuclear ribonucleoprotein U OS=Homo sapiens OX=9606 GN=HNRNPU PE=1 SV=6	0	FALSE	477.174	52	57	193	56	825	90.5	6	591.41	57	0	1	81475	28181.5	7649.5	133877	47490.4	24577.8	150785	34418.2	8692.8	130801	46173.8	16078.4	196728	46576.8	12860.6		High	High	High	High	High	High	High	High	High	High	High	High	High	High	High
FALSE	High	Master Protein	P04406	Glyceraldehyde-3-phosphate dehydrogenase OS=Homo sapiens OX=9606 GN=GAPDH PE=1 SV=3	0	FALSE	467.745	89	37	253	37	335	36	8.46	906.67	37	0	0	56926.9	49429.1	13811.8	111947	96535	26471.4	121210	102052	34192.7	101390	87053	25703.5	101914	71732.6	21150.4	6.6	High	High	High	High	High	High	High	High	High	High	High	High	High	High	High
FALSE	High	Master Protein	P31930	Cytochrome b-c1 complex subunit 1, mitochondrial OS=Homo sapiens OX=9606 GN=UQCRC1 PE=1 SV=3	0	FALSE	465.051	73	36	186	35	480	52.6	6.37	737.65	36	0	1	42549.8	40858.5	29131.1	82028.1	68494.9	44504.6	52498.1	39629.2	25716.8	71133.7	60475.3	41797.3	54632.8	36378.7	26788.9		High	High	High	High	High	High	High	High	High	High	High	High	High	High	High
FALSE	High	Master Protein	P22626	Heterogeneous nuclear ribonucleoproteins A2/B1 OS=Homo sapiens OX=9606 GN=HNRNPA2B1 PE=1 SV=2	0	FALSE	464.733	82	45	280	40	353	37.4	8.95	975.07	45	0	0	64359	52246.2	12662.1	141910	122291	27258.5	112992	57811.1	12586.2	123960	97248.5	24130.6	115288	64043	14698.8		High	High	High	High	High	High	High	High	High	High	High	High	High	High	High
FALSE	High	Master Protein	Q7KZF4	Staphylococcal nuclease domain-containing protein 1 OS=Homo sapiens OX=9606 GN=SND1 PE=1 SV=1	0	FALSE	462.564	68	65	169	65	910	101.9	7.17	579.73	65	0	0	69538.3	20021.3	6567.1	133501	33029.6	13098	82769.5	24846.1	8632.8	109678	30952	12852	103788	23813.2	9761		High	High	High	High	High	High	High	High	High	High	High	High	High	High	High
FALSE	High	Master Protein	P20700	Lamin-B1 OS=Homo sapiens OX=9606 GN=LMNB1 PE=1 SV=2	0	FALSE	461.051	72	70	202	63	586	66.4	5.16	622.02	70	0	6	39261	70207.8	17976.9	73140.5	106856	35168.4	50474.8	54679.3	15775.3	64056.9	96441.5	34033.8	75924.6	80713.1	38142		High	High	High	High	High	High	High	High	High	High	High	High	High	High	High
FALSE	High	Master Protein	O95831	Apoptosis-inducing factor 1, mitochondrial OS=Homo sapiens OX=9606 GN=AIFM1 PE=1 SV=1	0	FALSE	460.814	59	45	177	45	613	66.9	8.95	617.9	45	0	0	49318.5	43854.6	22013.4	81609.8	68579	36586.4	53060.6	39539.7	17076.5	70712.1	59495.5	32242	63395.6	41520.3	19619		High	High	High	High	High	High	High	High	High	High	High	High	High	High	High
FALSE	High	Master Protein	A0A804HII9	Alpha-actinin-1 OS=Homo sapiens OX=9606 GN=ACTN1 PE=1 SV=1	0	FALSE	458.703	59	65	207	32	913	105.4	5.39	634.01	65	0	4	18134.9	16128.9	11838.9	30288.5	23686.3	17700.2	27015.8	22437.8	14750.7	26675.5	24308.1	17537.3	25496.3	16324.4	10740.6		High	High	High	High	High	High	High	High	High	High	High	High	High	High	High
FALSE	High	Master Protein	P52272	Heterogeneous nuclear ribonucleoprotein M OS=Homo sapiens OX=9606 GN=HNRNPM PE=1 SV=3	0	FALSE	457.303	79	75	264	39	730	77.5	8.7	824.49	75	0	45	104108	48942	10497.5	224409	84489.9	22188.1	173350	53311.9	13416.9	173226	72524.3	21259.4	133933	51409.8	19698.1	1.4	High	High	High	High	High	High	High	High	High	High	High	High	High	High	High
FALSE	High	Master Protein	Q12931	Heat shock protein 75 kDa, mitochondrial OS=Homo sapiens OX=9606 GN=TRAP1 PE=1 SV=3	0	FALSE	454.156	72	57	218	56	704	80.1	8.21	717.43	57	0	0	65302.6	53438.7	8841.5	96243.5	74893.9	17023.4	83172.1	62414.5	10537.1	99008.9	86007.4	17100.7	119229	78150.7	11782.7		High	High	High	High	High	High	High	High	High	High	High	High	High	High	High
FALSE	High	Master Protein	P26038	Moesin OS=Homo sapiens OX=9606 GN=MSN PE=1 SV=3	0	FALSE	451.8	77	66	214	49	577	67.8	6.4	650.69	66	0	23	81653.8	72620.6	12154.9	126871	107811	21815.9	110964	92544	14541.4	101712	86018.7	21320.4	116950	77401.9	15310.2		High	High	High	High	High	High	High	High	High	High	High	High	High	High	High
FALSE	High	Master Protein	A0A804F6T5	Pyruvate kinase OS=Homo sapiens OX=9606 GN=PKM PE=1 SV=1	0	FALSE	451.544	71	54	195	1	566	61.6	7.68	605.46	54	0	0	216.5	181.4	106.7	283.6	253.7	132.1	305.4	261.3	141.8	273.1	245.2	149.2	330.6	258.3	128.9		High	High	High	High	High	High	High	High	High	High	High	High	High	High	High
FALSE	High	Master Protein	P02549	Spectrin alpha chain, erythrocytic 1 OS=Homo sapiens OX=9606 GN=SPTA1 PE=1 SV=5	0	FALSE	450.404	39	82	142	82	2419	279.8	5.05	447.43	82	0	0	38529.6	23100.9	7836.3	54545.9	31825.4	14064.4	52802.7	27182.5	8324	57756.1	39056.5	15029.7	56355.1	26745	8814.8		High	High	High	High	High	High	High	High	High	High	High	High	High	High	High
FALSE	High	Master Protein	P07237	Protein disulfide-isomerase OS=Homo sapiens OX=9606 GN=P4HB PE=1 SV=3	0	FALSE	449.079	79	56	246	55	508	57.1	4.87	776.21	56	0	1	78236.1	69593.5	41793.9	131100	108495	69524.7	97872.3	78496.1	46400.5	123019	110262	72162.7	125472	87862.9	56142.2		High	High	High	High	High	High	High	High	High	High	High	High	High	High	High
FALSE	High	Master Protein	P21796	Voltage-dependent anion-selective channel protein 1 OS=Homo sapiens OX=9606 GN=VDAC1 PE=1 SV=2	0	FALSE	448.514	95	36	220	35	283	30.8	8.54	764.85	36	0	1	34528.7	42560.6	31517.8	107930	95203.2	65922.8	42966.2	34246	24055.3	89941.7	92235.2	57239.8	41854.1	27608	18469.6		High	High	High	High	High	High	High	High	High	High	High	High	High	High	High
FALSE	High	Master Protein	A0A6Q8PFJ0	Prelamin-A/C OS=Homo sapiens OX=9606 GN=LMNA PE=1 SV=1	0	FALSE	441.496	72	72	212	70	729	80.9	8.27	715.22	72	0	2	33641.8	61740.5	41454.8	62692.7	110202	81536.8	44765.1	54812.7	33494.8	55474.1	101736	69348.5	59862.1	62015.8	31000.5		High	High	High	High	High	High	High	High	High	High	High	High	High	High	High
FALSE	High	Master Protein	P31948	Stress-induced-phosphoprotein 1 OS=Homo sapiens OX=9606 GN=STIP1 PE=1 SV=1	0	FALSE	439.863	75	65	217	65	543	62.6	6.8	589.12	65	0	0	60989.3	52625.6	33782.2	106432	89010.6	66934.3	116636	101161	59768.1	92496.8	75501.7	52236.8	98417.4	71714.2	43734.1		High	High	High	High	High	High	High	High	High	High	High	High	High	High	High
FALSE	High	Master Protein	O00116	Alkyldihydroxyacetonephosphate synthase, peroxisomal OS=Homo sapiens OX=9606 GN=AGPS PE=1 SV=1	0	FALSE	439.656	72	48	151	48	658	72.9	7.34	553.78	48	0	0	47806.8	41181.4	10691.9	74604	60173.6	20035.7	53909.4	40906.6	10230	61760.3	57738.7	16898.9	46011.6	29598.1	9698.3		High	High	High	High	High	High	High	High	High	High	High	High	High	High	High
FALSE	High	Master Protein	P24752	Acetyl-CoA acetyltransferase, mitochondrial OS=Homo sapiens OX=9606 GN=ACAT1 PE=1 SV=1	0	FALSE	438.562	71	37	148	37	427	45.2	8.85	559.59	37	0	0	44175.3	35927.4	4884.9	69397.8	54171.3	9966.9	56746	41079.7	5999.1	70483.3	47147.6	9750.4	81009	54948.7	6476.5	12.7	High	High	High	High	High	High	High	High	High	High	High	High	High	High	High
FALSE	High	Master Protein	P14866	Heterogeneous nuclear ribonucleoprotein L OS=Homo sapiens OX=9606 GN=HNRNPL PE=1 SV=2	0	FALSE	437.72	76	36	185	6	589	64.1	8.22	612.9	36	0	53	50520.5	23836	6687.5	122026	39205.6	12818.4	84691.3	24058.1	7667.6	99569.3	33491.9	11433.6	78629.9	26149.7	8393.6		High	High	High	High	High	High	High	High	High	High	High	High	High	High	High
FALSE	High	Master Protein	Q16531	DNA damage-binding protein 1 OS=Homo sapiens OX=9606 GN=DDB1 PE=1 SV=1	0	FALSE	433.771	53	60	176	60	1140	126.9	5.26	590.49	60	0	0	38308.5	43025.7	43311.7	66061.7	64993.7	64748.1	64649.1	62848	47675	58749.9	67238.6	62598	63825.4	51169.1	39988.4		High	High	High	High	High	High	High	High	High	High	High	High	High	High	High
FALSE	High	Master Protein	P04843	Dolichyl-diphosphooligosaccharide--protein glycosyltransferase subunit 1 OS=Homo sapiens OX=9606 GN=RPN1 PE=1 SV=1	0	FALSE	433.215	81	60	197	60	607	68.5	6.38	671.61	60	0	0	67100.8	65728.2	8345.6	128556	107971	17014	78437.7	60101.4	9871.9	112870	98571.5	17185.4	64240.3	47234.5	11805.7	0.9	High	High	High	High	High	High	High	High	High	High	High	High	High	High	High
FALSE	High	Master Protein	P16615	Sarcoplasmic/endoplasmic reticulum calcium ATPase 2 OS=Homo sapiens OX=9606 GN=ATP2A2 PE=1 SV=1	0	FALSE	430.663	43	65	187	42	1042	114.7	5.34	626.37	65	0	26	64986.6	54570.3	8814.6	170299	86181.6	16707	77076.3	40660.4	10723.8	152626	80359.8	16125.8	63586.6	33437.2	11923.4		High	High	High	High	High	High	High	High	High	High	High	High	High	High	High
FALSE	High	Master Protein	P22695	Cytochrome b-c1 complex subunit 2, mitochondrial OS=Homo sapiens OX=9606 GN=UQCRC2 PE=1 SV=3	0	FALSE	430.235	71	36	224	36	453	48.4	8.63	806.59	36	0	0	49575.8	46417	32015.1	94398.8	79682.1	51112.4	63117.4	47838.9	29390.3	81659	68365.1	45733	66236.1	43470.5	30706.5		High	High	High	High	High	High	High	High	High	High	High	High	High	High	High
FALSE	High	Master Protein	Q13263	Transcription intermediary factor 1-beta OS=Homo sapiens OX=9606 GN=TRIM28 PE=1 SV=5	0	FALSE	428.134	72	58	173	58	835	88.5	5.77	613.11	58	0	0	43783.6	32564.2	10035.5	101748	70799.5	22040.9	91149.8	52579.3	14131.1	90063.6	62445.5	22670.4	73809.5	37873.7	13092.7		High	High	High	High	High	High	High	High	High	High	High	High	High	High	High
FALSE	High	Master Protein	Q14008	Cytoskeleton-associated protein 5 OS=Homo sapiens OX=9606 GN=CKAP5 PE=1 SV=3	0	FALSE	427.028	42	82	153	82	2032	225.4	7.8	435.19	82	0	0	69928.9	21707.9	5659.6	91164.2	31069.7	11975.6	70579.5	23664.4	7640.2	75862.3	31263.9	12345.2	67704.4	25792.9	9407.9		High	High	High	High	High	High	High	High	High	High	High	High	High	High	High
FALSE	High	Master Protein	P28331	NADH-ubiquinone oxidoreductase 75 kDa subunit, mitochondrial OS=Homo sapiens OX=9606 GN=NDUFS1 PE=1 SV=3	0	FALSE	424.479	82	55	164	55	727	79.4	6.23	574.22	55	0	0	65230.2	40615.1	7119	106894	61518.8	14700.5	73591	39205.3	9126.4	86737.3	50558.5	14980.9	74706.5	42295.9	10505.5		High	High	High	High	High	High	High	High	High	High	High	High	High	High	High
FALSE	High	Master Protein	Q9P2E9	Ribosome-binding protein 1 OS=Homo sapiens OX=9606 GN=RRBP1 PE=1 SV=5	0	FALSE	423.153	47	66	149	65	1410	152.4	8.6	487.62	66	0	1	33696.6	24822.7	13525.3	55080.4	37557.1	26818.4	45393.7	29330.6	13566.4	53342.4	36370.1	21197.5	69216.5	42413.4	19834.2		High	High	High	High	High	High	High	High	High	High	High	High	High	High	High
FALSE	High	Master Protein	Q9BSJ8	Extended synaptotagmin-1 OS=Homo sapiens OX=9606 GN=ESYT1 PE=1 SV=1	0	FALSE	421.822	46	58	175	57	1104	122.8	5.83	583.58	58	0	1	95218.8	24736	7450.9	136598	39792	15644	94040.6	29450.6	9648.1	117955	40364.5	15125.5	117807	34186.7	12342.7		High	High	High	High	High	High	High	High	High	High	High	High	High	High	High
FALSE	High	Master Protein	Q13423	NAD(P) transhydrogenase, mitochondrial OS=Homo sapiens OX=9606 GN=NNT PE=1 SV=3	0	FALSE	421.284	51	64	207	64	1086	113.8	8.09	666.36	64	0	0	73518.6	77930.1	9909.1	127038	112872	20332.4	81898.3	66628.4	11600.2	111406	98706.7	19507.5	70875.6	56887.5	13488.1		High	High	High	High	High	High	High	High	High	High	High	High	High	High	High
FALSE	High	Master Protein	P21333	Filamin-A OS=Homo sapiens OX=9606 GN=FLNA PE=1 SV=4	0	FALSE	421.216	35	76	142	67	2647	280.6	6.06	425.79	76	0	0	32099.2	26499.8	7224.2	48964.6	37164.3	13153.4	47419.7	38037.6	8735.4	44261.5	37655	13143.2	43708	28557.2	10011.6		High	High	High	High	High	High	High	High	High	High	High	High	High	High	High
FALSE	High	Master Protein	P42167	Lamina-associated polypeptide 2, isoforms beta/gamma OS=Homo sapiens OX=9606 GN=TMPO PE=1 SV=2	0	FALSE	420.711	74	40	166	6	454	50.6	9.38	631.83	40	0	45	36241.9	32275.6	20845.8	85842	71386.7	47507.4	48993.4	35315.6	21315.7	67714.9	51372.7	33737.2	54128.7	31987.6	22614		High	High	High	High	High	High	High	High	High	High	High	High	High	High	High
FALSE	High	Master Protein	P13667	Protein disulfide-isomerase A4 OS=Homo sapiens OX=9606 GN=PDIA4 PE=1 SV=2	0	FALSE	420.197	68	59	190	2	645	72.9	5.07	587.26	59	0	66	58641.2	49030.6	16499.4	97184.9	74612.8	27958.8	76941.4	56756.3	21628.5	90214.2	70689.7	32630.3	85391.7	53614.1	22700.7		High	High	High	High	High	High	High	High	High	High	High	High	High	High	High
FALSE	High	Master Protein	P31040	Succinate dehydrogenase [ubiquinone] flavoprotein subunit, mitochondrial OS=Homo sapiens OX=9606 GN=SDHA PE=1 SV=2	0	FALSE	419.567	69	47	221	47	664	72.6	7.39	815.08	47	0	0	65806.2	60401	20937	110046	98133.1	36263.4	74550.2	59068.2	22215	93093.5	72873.2	29902.2	80562.2	56993	23814.8		High	High	High	High	High	High	High	High	High	High	High	High	High	High	High
FALSE	High	Master Protein	A0A7P0TAE9	Calnexin OS=Homo sapiens OX=9606 GN=CANX PE=1 SV=1	0	FALSE	412.52	51	46	188	44	626	71.3	4.72	598.16	46	0	2	90440.3	46150.4	11138.5	143445	70519.7	19780.3	95704.9	41242.9	12620.8	132040	78821.1	25509.1	106775	42415.1	15517.2		High	High	High	High	High	High	High	High	High	High	High	High	High	High	High
FALSE	High	Master Protein	A0A804HK65	Peroxisomal multifunctional enzyme type 2 OS=Homo sapiens OX=9606 GN=HSD17B4 PE=1 SV=1	0	FALSE	412.184	65	47	173	47	712	77.2	8.95	603.3	47	0	0	61477.9	48207.4	8890.4	95780.5	73716.2	18202.7	70260.3	52118.9	10755.7	82675.5	64678.1	16860.4	73712	47188.5	11190.7		High	High	High	High	High	High	High	High	High	High	High	High	High	High	High
FALSE	High	Master Protein	P49790	Nuclear pore complex protein Nup153 OS=Homo sapiens OX=9606 GN=NUP153 PE=1 SV=2	0	FALSE	411.791	52	60	145	60	1475	153.8	8.73	455.47	60	0	0	34655.1	28907.3	15072.5	70006.4	57071.6	33786.3	50489	40917.3	17222	61809.4	45873.3	26496.1	49138.1	36725.3	19989.6		High	High	High	High	High	High	High	High	High	High	High	High	High	High	High
FALSE	High	Master Protein	P61978	Heterogeneous nuclear ribonucleoprotein K OS=Homo sapiens OX=9606 GN=HNRNPK PE=1 SV=1	0	FALSE	410.74	71	44	263	9	463	50.9	5.54	864.93	44	0	50	71479.1	56751.8	13958	146265	109448	30417.4	113036	71306.7	17034.8	122748	89363.1	27827.9	116278	64886.4	18453.3	1.5	High	High	High	High	High	High	High	High	High	High	High	High	High	High	High
FALSE	High	Master Protein	Q9P0L0	Vesicle-associated membrane protein-associated protein A OS=Homo sapiens OX=9606 GN=VAPA PE=1 SV=3	0	FALSE	408.609	85	39	220	37	249	27.9	8.62	704.34	39	0	3	53093.2	63495.2	26076.7	133207	114835	57031.3	58421.9	45487.2	25760.5	107484	82969.2	43984.9	67825.8	40884.1	29500.8	1.5	High	High	High	High	High	High	High	High	High	High	High	High	High	High	High
FALSE	High	Master Protein	Q15029	116 kDa U5 small nuclear ribonucleoprotein component OS=Homo sapiens OX=9606 GN=EFTUD2 PE=1 SV=1	0	FALSE	407.681	67	58	162	57	972	109.4	5	513.26	58	0	0	29460.9	33704	25006.5	53389.2	56315.3	47221.3	47828.6	46741.7	32532.6	47589.1	51101.6	37653.6	48755.2	37881.4	25365.5		High	High	High	High	High	High	High	High	High	High	High	High	High	High	High
FALSE	High	Master Protein	A0A499FI48	Protein disulfide-isomerase OS=Homo sapiens OX=9606 GN=PDIA4 PE=1 SV=1	0	FALSE	406.517	68	58	185	1	646	73	5.07	563.34	58	0	0	484	355.8	85	880	595.6	189.5	643	441	118.4	777.8	552.4	189.2	777.5	481.9	109.1		High	High	High	High	High	High	High	High	High	High	High	High	High	High	High
FALSE	High	Master Protein	P40926	Malate dehydrogenase, mitochondrial OS=Homo sapiens OX=9606 GN=MDH2 PE=1 SV=3	0	FALSE	405.53	76	36	299	36	338	35.5	8.68	924.26	36	0	0	69343.5	61311.4	33488.3	120211	99291.6	53444	93775.8	73361.3	37286.2	124277	114796	67930.9	127325	90360.8	56500.4		High	High	High	High	High	High	High	High	High	High	High	High	High	High	High
FALSE	High	Master Protein	P50990	T-complex protein 1 subunit theta OS=Homo sapiens OX=9606 GN=CCT8 PE=1 SV=4	0	FALSE	403.989	77	48	180	48	548	59.6	5.6	604.49	48	0	0	48701.5	38187.1	11265.4	88817.2	66205.4	23275.9	103922	73144.5	17085	79396.4	65516.5	23538	79245.2	48136	14604.9		High	High	High	High	High	High	High	High	High	High	High	High	High	High	High
FALSE	High	Master Protein	Q96AE4	Far upstream element-binding protein 1 OS=Homo sapiens OX=9606 GN=FUBP1 PE=1 SV=3	0	FALSE	403.388	67	48	222	24	644	67.5	7.61	720.6	48	0	20	41800.6	36636.7	28602.4	76355.3	64279.4	48782	57499.2	44235.4	28459.1	60372.8	42189.4	31313.3	59397.6	40265.1	25957		High	High	High	High	High	High	High	High	High	High	High	High	High	High	High
FALSE	High	Master Protein	E7EPN9	Protein PRRC2C OS=Homo sapiens OX=9606 GN=PRRC2C PE=1 SV=1	0	FALSE	399.999	34	88	168	84	2819	308.6	9.07	470.06	88	0	5	37760.6	30209.2	17493.2	63330.1	47677.4	32696.3	57638.2	41785.2	21226.9	56509.1	42691	26814.4	54038.4	33060.4	20370.4		High	High	High	High	High	High	High	High	High	High	High	High	High	High	High
FALSE	High	Master Protein	Q14103	Heterogeneous nuclear ribonucleoprotein D0 OS=Homo sapiens OX=9606 GN=HNRNPD PE=1 SV=1	0	FALSE	396.533	57	38	201	4	355	38.4	7.81	625.9	38	0	47	67707.5	58442.2	26551.7	138659	119427	65256.2	106991	74192.2	30602.7	109245	84555.8	50123.3	104967	69316.6	31861.5		High	High	High	High	High	High	High	High	High	High	High	High	High	High	High
FALSE	High	Master Protein	Q15393	Splicing factor 3B subunit 3 OS=Homo sapiens OX=9606 GN=SF3B3 PE=1 SV=4	0	FALSE	395.523	48	59	167	59	1217	135.5	5.26	534.23	59	0	0	42014.5	37869.5	14982.1	77296.3	64840	27192.9	65833.9	53764.4	14613	63189.6	61933.6	27394.6	67260.3	45223.9	15569.5		High	High	High	High	High	High	High	High	High	High	High	High	High	High	High
FALSE	High	Master Protein	P34897	Serine hydroxymethyltransferase, mitochondrial OS=Homo sapiens OX=9606 GN=SHMT2 PE=1 SV=3	0	FALSE	393.605	84	46	238	45	504	56	8.53	758.49	46	0	2	65495.9	56176.7	30449	102042	81129.1	42427.5	81539.2	61671.1	28210.8	98824.8	88526.5	50752.7	109013	74782.2	43638		High	High	High	High	High	High	High	High	High	High	High	High	High	High	High
FALSE	High	Master Protein	A0A3B3ITJ4	Heterogeneous nuclear ribonucleoprotein L (Fragment) OS=Homo sapiens OX=9606 GN=HNRNPL PE=1 SV=1	0	FALSE	391.926	73	31	166	1	537	59.2	7.11	546.25	31	0	0	244.4	120.8	21.5	555.9	178.7	57.4	423.1	152.9	24.8	452.8	140.3	43.5	363.8	141.1	42.1		High	High	High	High	High	High	High	High	High	High	High	High	High	High	High
FALSE	High	Master Protein	P04181	Ornithine aminotransferase, mitochondrial OS=Homo sapiens OX=9606 GN=OAT PE=1 SV=1	0	FALSE	391.697	71	41	178	41	439	48.5	7.03	574.42	41	0	0	73450	36142.3	9747.1	131709	54529.9	18302.2	106536	46566.6	10348.4	153543	63422.2	19244.1	111772	40035	12070.6		High	High	High	High	High	High	High	High	High	High	High	High	High	High	High
FALSE	High	Master Protein	Q9Y4L1	Hypoxia up-regulated protein 1 OS=Homo sapiens OX=9606 GN=HYOU1 PE=1 SV=1	0	FALSE	391.424	52	61	160	61	999	111.3	5.22	529.41	61	0	0	58159.1	43456.3	15791.2	87289.1	58184.4	24030.4	73712	46429.3	19743.8	85497.6	67437.8	32434	99154.3	54468	25539.8		High	High	High	High	High	High	High	High	High	High	High	High	High	High	High
FALSE	High	Master Protein	P22102	Trifunctional purine biosynthetic protein adenosine-3 OS=Homo sapiens OX=9606 GN=GART PE=1 SV=1	0	FALSE	389.71	60	56	139	56	1010	107.7	6.7	459.55	56	0	0	44947.3	24946.8	8370.6	82915.2	44527.4	15151.2	88363.9	37896.2	9948.6	71025.1	40115.7	15555.8	79362.2	30971.9	10440		High	High	High	High	High	High	High	High	High	High	High	High	High	High	High
FALSE	High	Master Protein	P68104	Elongation factor 1-alpha 1 OS=Homo sapiens OX=9606 GN=EEF1A1 PE=1 SV=1	0	FALSE	388.364	84	38	208	24	462	50.1	9.01	680.87	38	0	19	80965.2	33230.7	9041.9	182150	60869.6	18158.8	201193	58132.8	10948.1	155466	57964.4	18137.9	138063	44569.7	14468.7		High	High	High	High	High	High	High	High	High	High	High	High	High	High	High
FALSE	High	Master Protein	Q12906	Interleukin enhancer-binding factor 3 OS=Homo sapiens OX=9606 GN=ILF3 PE=1 SV=3	0	FALSE	382.392	50	47	157	39	894	95.3	8.76	548.37	47	0	9	40747.4	30162.3	11557.7	64713.1	50143.1	23003.5	71720.7	41557.2	11140.4	61114.9	46603.3	24989.1	81099.7	49869.8	15791.3		High	High	High	High	High	High	High	High	High	High	High	High	High	High	High
FALSE	High	Master Protein	Q13813	Spectrin alpha chain, non-erythrocytic 1 OS=Homo sapiens OX=9606 GN=SPTAN1 PE=1 SV=3	0	FALSE	382.133	35	76	115	76	2472	284.4	5.35	335.64	76	0	0	30021.3	27717.7	19128.8	40257.6	30530.6	22281.7	34139.2	27630.5	15083	35184.3	30614.2	20187	40261.9	26499.8	15444.5		High	High	High	High	High	High	High	High	High	High	High	High	High	High	High
FALSE	High	Master Protein	O94826	Mitochondrial import receptor subunit TOM70 OS=Homo sapiens OX=9606 GN=TOMM70 PE=1 SV=1	0	FALSE	380.625	72	45	142	45	608	67.4	7.12	492.67	45	0	0	68400.1	46304.9	5847.7	113233	69326.8	12794.4	76664.4	42163.6	7319.5	95286.7	58222.3	11914.7	63901.7	35526.2	8689.3		High	High	High	High	High	High	High	High	High	High	High	High	High	High	High
FALSE	High	Master Protein	Q99832	T-complex protein 1 subunit eta OS=Homo sapiens OX=9606 GN=CCT7 PE=1 SV=2	0	FALSE	380.625	72	46	169	46	543	59.3	7.65	547.84	46	0	0	42705.8	31473	9694.4	80170.5	58030.4	18990.7	88153.4	61837.1	14630.3	72334.3	53700.8	18289.3	75642.9	40412.7	12963.8	0.7	High	High	High	High	High	High	High	High	High	High	High	High	High	High	High
FALSE	High	Master Protein	P18206	Vinculin OS=Homo sapiens OX=9606 GN=VCL PE=1 SV=4	0	FALSE	379.967	57	64	143	64	1134	123.7	5.66	401.61	64	0	0	34406.6	30617.1	23135.2	57084.3	45672.6	34474.3	59659	53205.1	38240.8	49036.6	44254.3	34279	54215.7	38474.4	28119.6		High	High	High	High	High	High	High	High	High	High	High	High	High	High	High
FALSE	High	Master Protein	P26358	DNA (cytosine-5)-methyltransferase 1 OS=Homo sapiens OX=9606 GN=DNMT1 PE=1 SV=2	0	FALSE	379.9	48	73	158	1	1616	183.1	7.75	456.87	73	0	0	481.6	445.1	22.1	828.8	743.5	63.3	728.5	674.1	20	701.1	487.4	32.8	611.7	520.7	22.3		High	High	High	High	High	High	High	High	High	High	High	High	High	High	High
FALSE	High	Master Protein	A0A7I2V490	DNA (cytosine-5)-methyltransferase OS=Homo sapiens OX=9606 GN=DNMT1 PE=1 SV=1	0	FALSE	379.003	47	73	157	1	1658	187.2	7.9	454.38	73	0	84	46679.5	39790.1	7364.9	83421.4	64428.4	14405.3	68223.3	53483.9	8718	73403.9	59918	14745.5	60599.6	38527.9	10551.7		High	High	High	High	High	High	High	High	High	High	High	High	High	High	High
FALSE	High	Master Protein	Q32P51	Heterogeneous nuclear ribonucleoprotein A1-like 2 OS=Homo sapiens OX=9606 GN=HNRNPA1L2 PE=2 SV=2	0	FALSE	377.963	47	29	272	1	320	34.2	9	926.59	29	0	0	126.2	149.4	36.5	144.5	155.2	48.8	157.7	116.2	54.6	192.4	123.8	49.6	186.5	104.6	45.6		High	High	High	High	High	High	High	High	High	High	High	High	High	High	High
FALSE	High	Master Protein	P09622	Dihydrolipoyl dehydrogenase, mitochondrial OS=Homo sapiens OX=9606 GN=DLD PE=1 SV=2	0	FALSE	377.647	72	39	177	39	509	54.1	7.85	591.73	39	0	0	42028.3	36345	24612.3	70135.4	56899.6	38240.9	56690	42679.3	27088.6	73294.4	64497.1	48849.9	83947.2	54211.4	45694.8		High	High	High	High	High	High	High	High	High	High	High	High	High	High	High
FALSE	High	Master Protein	P12956	X-ray repair cross-complementing protein 6 OS=Homo sapiens OX=9606 GN=XRCC6 PE=1 SV=2	0	FALSE	376.042	60	51	192	51	609	69.8	6.64	560.12	51	0	0	77943.1	55207.9	9128.9	132407	89668.5	19874.8	108598	55949.6	11279.3	109646	79421.9	18823.7	106378	54709.8	12596.7		High	High	High	High	High	High	High	High	High	High	High	High	High	High	High
FALSE	High	Master Protein	Q08211	ATP-dependent RNA helicase A OS=Homo sapiens OX=9606 GN=DHX9 PE=1 SV=4	0	FALSE	372.905	48	59	135	59	1270	140.9	6.84	428.96	59	0	0	38674	26959.3	8900.9	56129.2	38261.4	26124.2	71377.9	35039.9	9482	60141.6	41369	15488.6	83276.9	50286.9	11319.8		High	High	High	High	High	High	High	High	High	High	High	High	High	High	High
FALSE	High	Master Protein	Q99623	Prohibitin-2 OS=Homo sapiens OX=9606 GN=PHB2 PE=1 SV=2	0	FALSE	371.111	87	42	254	42	299	33.3	9.83	847.15	42	0	0	56295.8	58834.1	43119.7	120906	101977	71223.6	81776	55727.2	36612.3	109278	98606.4	73794.9	60923	37744.7	28954.1	0.7	High	High	High	High	High	High	High	High	High	High	High	High	High	High	High
FALSE	High	Master Protein	Q14152	Eukaryotic translation initiation factor 3 subunit A OS=Homo sapiens OX=9606 GN=EIF3A PE=1 SV=1	0	FALSE	370.556	52	84	168	84	1382	166.5	6.79	454.15	84	0	0	44963.9	18912.9	6339	93736.2	30115	11505.9	84610.5	24487.3	7733.8	76151.3	28101.1	10925	61684	21150.2	8407.1	2	High	High	High	High	High	High	High	High	High	High	High	High	High	High	High
FALSE	High	Master Protein	O95202	Mitochondrial proton/calcium exchanger protein OS=Homo sapiens OX=9606 GN=LETM1 PE=1 SV=1	0	FALSE	370.356	54	45	151	45	739	83.3	6.7	509.76	45	0	0	51770.4	44866.9	9604.6	79320.9	65160.7	18060.7	57279.5	43098.8	9909.3	69760.1	62497.3	16403.8	62305.7	39833	10755.1		High	High	High	High	High	High	High	High	High	High	High	High	High	High	High
FALSE	High	Master Protein	P46940	Ras GTPase-activating-like protein IQGAP1 OS=Homo sapiens OX=9606 GN=IQGAP1 PE=1 SV=1	0	FALSE	367.103	41	60	135	57	1657	189.1	6.48	436.23	60	0	4	49159.9	28516.2	7195.3	70673.4	36513.8	13894.6	75875.5	33748.8	8019.4	64701	41880.3	13459.2	74097.3	43367.2	9169.1		High	High	High	High	High	High	High	High	High	High	High	High	High	High	High
FALSE	High	Master Protein	P27816	Microtubule-associated protein 4 OS=Homo sapiens OX=9606 GN=MAP4 PE=1 SV=3	0	FALSE	367.082	55	58	157	37	1152	120.9	5.43	461.75	58	0	24	43372.4	36632.9	26794.3	70188.2	52530.2	39954.9	66272.1	52639.7	34751.5	62914.3	50656.6	35662	60936.1	40581.6	27379		High	High	High	High	High	High	High	High	High	High	High	High	High	High	High
FALSE	High	Master Protein	Q16658	Fascin OS=Homo sapiens OX=9606 GN=FSCN1 PE=1 SV=3	0	FALSE	366.446	74	37	163	37	493	54.5	7.24	545.78	37	0	0	35007.3	29518	13548.5	66597.8	54161.9	29722.8	69542.7	56875.5	24040.9	57104.8	49282.6	26544.8	64305.3	43765.4	20396.8		High	High	High	High	High	High	High	High	High	High	High	High	High	High	High
FALSE	High	Master Protein	H0YA96	Heterogeneous nuclear ribonucleoprotein D0 (Fragment) OS=Homo sapiens OX=9606 GN=HNRNPD PE=1 SV=1	0	FALSE	366.02	89	37	193	3	210	23.9	9.58	577.71	37	0	0	1072.4	1211.5	607.9	2132.3	1962.6	1002.9	1526.9	904.6	784.5	1713	2096.1	1354.8	814.9	460.7	469		High	High	High	High	High	High	High	High	High	High	High	High	High	High	High
FALSE	High	Master Protein	P29401	Transketolase OS=Homo sapiens OX=9606 GN=TKT PE=1 SV=3	0	FALSE	365.197	75	40	146	40	623	67.8	7.66	521.79	40	0	0	37098.6	32162.9	22180.7	72957.5	60162.4	44672.4	74908.7	59845.2	42029.9	60637.3	46721.4	33534.1	61403.2	40740.9	26917.2		High	High	High	High	High	High	High	High	High	High	High	High	High	High	High
FALSE	High	Master Protein	Q5JPE7	Nodal modulator 2 OS=Homo sapiens OX=9606 GN=NOMO2 PE=1 SV=1	0	FALSE	364.646	49	51	148	1	1267	139.4	5.76	511.66	51	0	61	49284	44854.7	7713.4	77933.2	66087.4	14121.6	59276.5	45364.6	8858.9	70829.2	64663.6	14694.8	53658.9	38461.7	10061.7	9.7	High	High	High	High	High	High	High	High	High	High	High	High	High	High	High
FALSE	High	Master Protein	P04040	Catalase OS=Homo sapiens OX=9606 GN=CAT PE=1 SV=3	0	FALSE	364.468	69	47	177	47	527	59.7	7.39	578.25	47	0	0	44952.1	39708.2	26650.1	74446.7	62742.2	39694.1	54488.3	40969	23828.6	69137.2	57754.6	38385.6	58336.8	37799.1	25647.8		High	High	High	High	High	High	High	High	High	High	High	High	High	High	High
FALSE	High	Master Protein	P00505	Aspartate aminotransferase, mitochondrial OS=Homo sapiens OX=9606 GN=GOT2 PE=1 SV=3	0	FALSE	363.053	75	37	180	37	430	47.5	9.01	620.29	37	0	0	52784.5	45651.6	34211.4	84879.3	70922.9	52307.8	69284.5	55289.8	35268.2	85954.6	75667.1	58236.6	95247	68888.8	54085.4		High	High	High	High	High	High	High	High	High	High	High	High	High	High	High
FALSE	High	Master Protein	K7EKE6	Lon protease homolog, mitochondrial OS=Homo sapiens OX=9606 GN=LONP1 PE=1 SV=1	0	FALSE	362.572	57	55	143	55	845	95.1	6.27	487.2	55	0	0	55583.8	31411.5	6099.8	87056.6	50365.2	12517.5	71176.9	37821.6	7674	86460	49726.2	12439.7	106876	45325.3	8826.8		High	High	High	High	High	High	High	High	High	High	High	High	High	High	High
FALSE	High	Master Protein	A0A7I2V5Y7	Non-POU domain-containing octamer-binding protein OS=Homo sapiens OX=9606 GN=NONO PE=1 SV=1	0	FALSE	362.312	66	55	192	53	476	54.8	8.78	536.04	55	0	1	58239.6	24324	7687.5	156614	41235.1	14399.5	90244	26718.8	8987.2	129146	36336.8	13842	118864	27122	12330.5	0.5	High	High	High	High	High	High	High	High	High	High	High	High	High	High	High
FALSE	High	Master Protein	P78371	T-complex protein 1 subunit beta OS=Homo sapiens OX=9606 GN=CCT2 PE=1 SV=4	0	FALSE	360.985	72	43	171	43	535	57.5	6.46	613.09	43	0	0	45351.7	34695.5	10704.6	83698	61897.5	21132	92910.6	65005	14533.2	75098.2	58089.5	20709.1	76235.6	43890	14478.1		High	High	High	High	High	High	High	High	High	High	High	High	High	High	High
FALSE	High	Master Protein	P49368	T-complex protein 1 subunit gamma OS=Homo sapiens OX=9606 GN=CCT3 PE=1 SV=4	0	FALSE	360.069	65	46	160	46	545	60.5	6.49	535.31	46	0	0	49038.6	34783.9	9357.8	91488.4	64401.5	20219	102927	71258.9	13415.4	78648.7	58824.7	18400.3	81871.1	45438.5	12302.5		High	High	High	High	High	High	High	High	High	High	High	High	High	High	High
FALSE	High	Master Protein	A0A087WY61	Nuclear mitotic apparatus protein 1 OS=Homo sapiens OX=9606 GN=NUMA1 PE=1 SV=1	0	FALSE	359.774	36	69	122	32	2099	236	5.92	371.2	69	0	41	22260	16593.9	7120.1	41373	26280.6	12944.9	32273	19619.2	7990.4	44386.7	27330.6	12606.1	47880.9	27565.4	12228.8		High	High	High	High	High	High	High	High	High	High	High	High	High	High	High
FALSE	High	Master Protein	P50395	Rab GDP dissociation inhibitor beta OS=Homo sapiens OX=9606 GN=GDI2 PE=1 SV=2	0	FALSE	359.131	78	44	151	31	445	50.6	6.47	511.82	44	0	17	39935.9	34359	8237.8	79545	66092.3	15844.9	81833.4	68056.7	11144.3	64386	57734.9	15893.1	67824.6	48740.7	10722.6		High	High	High	High	High	High	High	High	High	High	High	High	High	High	High
FALSE	High	Master Protein	P11215	Integrin alpha-M OS=Homo sapiens OX=9606 GN=ITGAM PE=1 SV=2	0	FALSE	359.049	43	50	127	50	1152	127.1	7.23	434.27	50	0	0	44970.2	39300.2	21504.5	62314.1	44783.5	22487.4	45115.7	30655.9	13792.6	51497.8	43723.5	22837.2	40619.8	26014.6	13608.8		High	High	High	High	High	High	High	High	High	High	High	High	High	High	High
FALSE	High	Master Protein	Q8N766	ER membrane protein complex subunit 1 OS=Homo sapiens OX=9606 GN=EMC1 PE=1 SV=1	0	FALSE	358.38	51	42	122	42	993	111.7	7.66	399.33	42	0	0	34486.8	33739.6	7665.8	70832.2	55141.8	13661	45118.5	32329.6	8603.7	61581.3	56716.3	14582.5	34899.4	22673.2	9048.7		High	High	High	High	High	High	High	High	High	High	High	High	High	High	High
FALSE	High	Master Protein	Q8TCS8	Polyribonucleotide nucleotidyltransferase 1, mitochondrial OS=Homo sapiens OX=9606 GN=PNPT1 PE=1 SV=2	0	FALSE	357.984	63	51	128	51	783	85.9	7.77	424.18	51	0	0	41666.9	29962.2	6414.7	69843.4	47863	11855.5	57432.9	36188.3	7171.7	71055.5	46256.5	11032.6	72260.3	36453.3	7951.6		High	High	High	High	High	High	High	High	High	High	High	High	High	High	High
FALSE	High	Master Protein	Q14676	Mediator of DNA damage checkpoint protein 1 OS=Homo sapiens OX=9606 GN=MDC1 PE=1 SV=3	0	FALSE	356.724	36	57	113	57	2089	226.5	5.47	386.38	57	0	0	27388.3	20275.7	8780.3	50567.3	35070.6	16916.8	39798.6	27394.3	9739.3	40575.5	28654.5	14223	42447.9	24214.3	12925.9		High	High	High	High	High	High	High	High	High	High	High	High	High	High	High
FALSE	High	Master Protein	E9PK54	Heat shock cognate 71 kDa protein (Fragment) OS=Homo sapiens OX=9606 GN=HSPA8 PE=1 SV=8	0	FALSE	352.857	96	24	198	1	183	19.9	7.33	711.02	24	0	0	222.4	223.4	66.3	400.4	304.8	103.8	315.9	261.8	84.6	353.7	299.7	133.1	371.3	277	98.4		High	High	High	High	High	High	High	High	High	High	High	High	High	High	High
FALSE	High	Master Protein	J3KN36	Nodal modulator 3 OS=Homo sapiens OX=9606 GN=NOMO3 PE=1 SV=1	0	FALSE	349.5	47	50	146	1	1267	139.3	5.67	504.41	50	0	0	731.3	698.7	98.5	770.1	606.9	133.6	741.1	524.2	100.3	876.2	576.2	119	684.4	432.4	98.2		High	High	High	High	High	High	High	High	High	High	High	High	High	High	High
FALSE	High	Master Protein	P07355	Annexin A2 OS=Homo sapiens OX=9606 GN=ANXA2 PE=1 SV=2	0	FALSE	348.655	81	47	216	42	339	38.6	7.75	689.39	47	0	7	42691.3	35772.2	10941.4	84620.2	66445.7	19648.9	74941.7	56075.6	11920.3	110554	98794.3	18149.7	211082	159615	16058.5	49.1	High	High	High	High	High	High	High	High	High	High	High	High	High	High	High
FALSE	High	Master Protein	P15311	Ezrin OS=Homo sapiens OX=9606 GN=EZR PE=1 SV=4	0	FALSE	347.926	69	55	185	38	586	69.4	6.27	539.28	55	0	5	38584.9	34981.9	5740.7	63653.3	52843.2	10528.5	58281.8	47093.3	7021.1	54157.9	45398.1	10856.3	54567.1	34418	7835.9		High	High	High	High	High	High	High	High	High	High	High	High	High	High	High
FALSE	High	Master Protein	E5KLJ9	Dynamin-like 120 kDa protein, mitochondrial OS=Homo sapiens OX=9606 GN=OPA1 PE=1 SV=1	0	FALSE	347.623	54	61	137	2	979	113.6	7.88	395.31	61	0	71	70717.6	23013.8	5896.7	94484.5	32881	11900.6	67069.2	24417.9	7825.4	81188.1	29504.1	11172.3	70820.6	22351.2	8414.7		High	High	High	High	High	High	High	High	High	High	High	High	High	High	High
FALSE	High	Master Protein	P48643	T-complex protein 1 subunit epsilon OS=Homo sapiens OX=9606 GN=CCT5 PE=1 SV=1	0	FALSE	346.383	79	53	155	52	541	59.6	5.66	488.12	53	0	1	47966.7	40440	10842.5	86800.5	71924	22227.1	99778.2	81053.1	15493.4	77065.2	66575.4	20917	82726.2	55406.4	13267.9		High	High	High	High	High	High	High	High	High	High	High	High	High	High	High
FALSE	High	Master Protein	Q86XP3	ATP-dependent RNA helicase DDX42 OS=Homo sapiens OX=9606 GN=DDX42 PE=1 SV=1	0	FALSE	345.489	61	46	121	46	938	102.9	7.02	359.34	46	0	0	36246.1	14380.9	5276	70836.3	25406.7	9406.5	49469.8	17668.6	6426.2	56691.3	23272.8	9349.4	55641.5	20106.9	7836.4		High	High	High	High	High	High	High	High	High	High	High	High	High	High	High
FALSE	High	Master Protein	O75369	Filamin-B OS=Homo sapiens OX=9606 GN=FLNB PE=1 SV=2	0	FALSE	345.348	39	79	109	67	2602	278	5.73	317.51	79	0	12	30367.9	26536	8940.1	51730.9	41668.7	17896.9	48236.8	41523.6	11628.8	44624.8	38958.6	16756.3	45140.2	29621.5	10597.6		High	High	High	High	High	High	High	High	High	High	High	High	High	High	High
FALSE	High	Master Protein	Q14315	Filamin-C OS=Homo sapiens OX=9606 GN=FLNC PE=1 SV=3	0	FALSE	344.575	29	65	122	55	2725	290.8	5.97	363.91	65	0	1	26482.9	23654.7	11077.2	43431.7	34415.2	20829.1	41269.8	33687.6	15825.2	39678.7	34515.7	19377.5	39263.9	25176.6	12989.1		High	High	High	High	High	High	High	High	High	High	High	High	High	High	High
FALSE	High	Master Protein	K7EL50	Calreticulin OS=Homo sapiens OX=9606 GN=CALR PE=1 SV=2	0	FALSE	344.037	85	36	187	36	378	43.3	4.77	581.56	36	0	0	62287.7	47838.5	17640.9	99126.6	65242.2	28983.8	81011.2	53947.9	24738.4	99980.5	80903.7	40675.3	126681	72853.5	34608		High	High	High	High	High	High	High	High	High	High	High	High	High	High	High
FALSE	High	Master Protein	Q99541	Perilipin-2 OS=Homo sapiens OX=9606 GN=PLIN2 PE=1 SV=2	0	FALSE	343.195	73	33	119	33	437	48	6.8	436.86	33	0	0	37551.3	31082.2	21379.2	55263.2	43262	29715.6	42957.8	32404.6	17201.1	50459.7	42462.3	28639.2	47179.3	32691.8	21108.9		High	High	High	High	High	High	High	High	High	High	High	High	High	High	High
FALSE	High	Master Protein	O60506	Heterogeneous nuclear ribonucleoprotein Q OS=Homo sapiens OX=9606 GN=SYNCRIP PE=1 SV=2	0	FALSE	342.586	58	40	136	1	623	69.6	8.59	458.96	40	0	54	44071	32224.7	5789.2	77945	54874.5	13217.9	78533.9	42324.4	6706.3	68123.4	44905.5	10939.2	73748.9	47488.6	7771.8		High	High	High	High	High	High	High	High	High	High	High	High	High	High	High
FALSE	High	Master Protein	O60313	Dynamin-like 120 kDa protein, mitochondrial OS=Homo sapiens OX=9606 GN=OPA1 PE=1 SV=3	0	FALSE	341.018	55	60	133	1	960	111.6	7.87	387.34	60	0	0	209.4	164.7	37.4	295.4	223.9	75.9	238.5	178.5	52.6	237	260.6	94.4	222.2	171.1	75.5		High	High	High	High	High	High	High	High	High	High	High	High	High	High	High
FALSE	High	Master Protein	P42166	Lamina-associated polypeptide 2, isoform alpha OS=Homo sapiens OX=9606 GN=TMPO PE=1 SV=2	0	FALSE	340.623	58	39	127	22	694	75.4	7.66	467.64	39	0	0	16225.6	9777	2869.4	27275	15175.8	5165.6	25207.4	11746.7	3088.4	24688.9	14242.2	5206	21858.3	10611.5	3693.3		High	High	High	High	High	High	High	High	High	High	High	High	High	High	High
FALSE	High	Master Protein	O00410	Importin-5 OS=Homo sapiens OX=9606 GN=IPO5 PE=1 SV=4	0	FALSE	339.852	47	42	101	42	1097	123.6	4.94	356.91	42	0	0	27738.7	23357.7	7182.8	46436.2	36438.6	14115.8	50845.1	45069.7	11043.1	40932.2	41719.6	13992.3	48871.4	35121.2	9278.2		High	High	High	High	High	High	High	High	High	High	High	High	High	High	High
FALSE	High	Master Protein	A0A5H1ZRQ2	RNA helicase OS=Homo sapiens OX=9606 GN=DDX17 PE=1 SV=2	0	FALSE	338.586	60	57	161	45	731	80.4	8.37	453.61	57	0	12	43040.6	24477	6529	108341	49052.6	14849.4	68245.9	34197	8013.6	84508.1	38565.5	12096.1	74792.3	32035	8900.9		High	High	High	High	High	High	High	High	High	High	High	High	High	High	High
FALSE	High	Master Protein	P13010	X-ray repair cross-complementing protein 5 OS=Homo sapiens OX=9606 GN=XRCC5 PE=1 SV=3	0	FALSE	337.946	66	48	126	48	732	82.7	5.81	382.79	48	0	0	56740	24079.6	6890.5	101390	39898.7	14453.5	84165.7	28629.6	9015.9	80298	36671	13511.6	78733.7	25960.7	9534.1		High	High	High	High	High	High	High	High	High	High	High	High	High	High	High
FALSE	High	Master Protein	P25205	DNA replication licensing factor MCM3 OS=Homo sapiens OX=9606 GN=MCM3 PE=1 SV=3	0	FALSE	337.368	59	53	113	53	808	90.9	5.77	375.7	53	0	0	28735.2	21215.1	5864.8	60880.1	43709.2	12335.4	58857.2	36492.5	7558.5	52038.1	40403.8	12396	44489.9	24325.4	7806		High	High	High	High	High	High	High	High	High	High	High	High	High	High	High
FALSE	High	Master Protein	P17987	T-complex protein 1 subunit alpha OS=Homo sapiens OX=9606 GN=TCP1 PE=1 SV=1	0	FALSE	336.709	74	40	146	40	556	60.3	6.11	472.16	40	0	0	36957.9	29610.5	8645.7	73738.3	55861.8	17084	76828.7	57540.7	11754.8	65017.4	53739.6	17197.1	61054.2	37400.4	11404.9		High	High	High	High	High	High	High	High	High	High	High	High	High	High	High
FALSE	High	Master Protein	Q9NSE4	Isoleucine--tRNA ligase, mitochondrial OS=Homo sapiens OX=9606 GN=IARS2 PE=1 SV=2	0	FALSE	334.255	47	46	134	46	1012	113.7	7.2	417.3	46	0	0	44468.8	33693.9	6437.6	67257	49198.9	12991	60055.9	43760.6	7697	68175.9	52736.8	12024.8	87916.6	53490.8	8159.3	0.1	High	High	High	High	High	High	High	High	High	High	High	High	High	High	High
FALSE	High	Master Protein	P31943	Heterogeneous nuclear ribonucleoprotein H OS=Homo sapiens OX=9606 GN=HNRNPH1 PE=1 SV=4	0	FALSE	333.971	70	39	203	8	449	49.2	6.3	725.74	39	0	39	46332.9	28116.5	5653.3	102717	54266.1	11964.9	69350.3	30474.9	7255.7	87106.9	46951.5	11454.6	65444.6	28223.8	8103		High	High	High	High	High	High	High	High	High	High	High	High	High	High	High
FALSE	High	Master Protein	Q9NYU2	UDP-glucose:glycoprotein glucosyltransferase 1 OS=Homo sapiens OX=9606 GN=UGGT1 PE=1 SV=3	0	FALSE	332.479	40	54	117	52	1555	177.1	5.63	355.21	54	0	2	32627.8	28314.5	7604.7	50055.3	40114.6	12761.7	42505.7	33387.6	8933.9	46038.9	42153	15138.2	52285	36380	10703.9		High	High	High	High	High	High	High	High	High	High	High	High	High	High	High
FALSE	High	Master Protein	A2A274	Aconitate hydratase, mitochondrial OS=Homo sapiens OX=9606 GN=ACO2 PE=1 SV=1	0	FALSE	331.334	49	42	122	42	805	87.8	7.37	438.29	42	0	0	36263.7	26447.6	5124.4	61888.4	44124.3	10132	52243.4	36915.5	6436.5	65021.9	43568.4	9441.6	67740.4	38978.3	6833.5		High	High	High	High	High	High	High	High	High	High	High	High	High	High	High
FALSE	High	Master Protein	P27708	CAD protein OS=Homo sapiens OX=9606 GN=CAD PE=1 SV=3	0	FALSE	331.31	39	61	92	61	2225	242.8	6.46	313.83	61	0	0	21633.2	14144.3	5197.4	40419.1	25648.1	10037.1	43143.3	25490.5	6015.1	37696.5	26745.8	10111.6	34943.7	17834.4	6611.9		High	High	High	High	High	High	High	High	High	High	High	High	High	High	High
FALSE	High	Master Protein	Q9P258	Protein RCC2 OS=Homo sapiens OX=9606 GN=RCC2 PE=1 SV=2	0	FALSE	329.469	82	41	105	41	522	56	8.78	364.21	41	0	0	26906.8	21748.1	4785.3	57758.8	45133.5	8233.2	48582.9	36432.3	5501.3	47611.5	35752.3	8610.9	52194.9	31617.4	6347.5		High	High	High	High	High	High	High	High	High	High	High	High	High	High	High
FALSE	High	Master Protein	G5E972	Lamina-associated polypeptide 2, isoforms beta/gamma OS=Homo sapiens OX=9606 GN=TMPO PE=1 SV=1	0	FALSE	328.72	74	36	142	2	414	46.3	9.03	530.06	36	0	0	410.8	418	162.1	721.5	680.7	313.5	468.8	412.2	194.5	632.5	599.4	219.7	563.2	342.7	189.4		High	High	High	High	High	High	High	High	High	High	High	High	High	High	High
FALSE	High	Master Protein	Q15067	Peroxisomal acyl-coenzyme A oxidase 1 OS=Homo sapiens OX=9606 GN=ACOX1 PE=1 SV=3	0	FALSE	328.114	67	39	122	39	660	74.4	8.16	425.49	39	0	0	41230.2	33184.8	20675.5	62852.1	49779.8	31482.4	47788.9	36519.7	17962.9	54560.9	45637.5	28013.8	50811	32865.8	18071.7		High	High	High	High	High	High	High	High	High	High	High	High	High	High	High
FALSE	High	Master Protein	P55084	Trifunctional enzyme subunit beta, mitochondrial OS=Homo sapiens OX=9606 GN=HADHB PE=1 SV=3	0	FALSE	327.537	66	38	143	37	474	51.3	9.41	456.04	38	0	1	66300.6	27714.8	4313.2	104846	44201.4	9588.9	79307.9	32515.5	5696.3	96951.1	36523.3	9587.5	104026	36992.3	6982.2		High	High	High	High	High	High	High	High	High	High	High	High	High	High	High
FALSE	High	Master Protein	A0A7I2YQN2	Heterogeneous nuclear ribonucleoprotein Q OS=Homo sapiens OX=9606 GN=SYNCRIP PE=1 SV=1	0	FALSE	327.279	61	37	129	1	561	62.5	7.56	437.95	37	0	0	380.9	274	50.1	781.4	530.3	98.5	663.2	373.5	48.6	628.4	370.5	77.1	566.3	361.6	58.1		High	High	High	High	High	High	High	High	High	High	High	High	High	High	High
FALSE	High	Master Protein	A0A0G2JN29	Nodal modulator 1 OS=Homo sapiens OX=9606 GN=NOMO1 PE=1 SV=1	0	FALSE	326.735	47	50	143	3	1267	139.5	5.8	482.84	50	0	0	1611	1287.5	310.4	2454.4	1882.4	503.7	1861.3	1270.6	395.4	2474	1857.7	677.8	1837.9	1027.8	410.4		High	High	High	High	High	High	High	High	High	High	High	High	High	High	High
FALSE	High	Master Protein	A0A6Q8KRG2	Golgin subfamily A member 2 OS=Homo sapiens OX=9606 GN=GOLGA2 PE=1 SV=1	0	FALSE	324.908	60	55	112	55	990	111.6	5	358.18	55	0	0	33797.1	22239.4	8433.7	63674.8	36756.8	17032.2	42621.8	25168.1	8748.4	55786.9	34760.6	16218.5	47360.6	25405.8	10546		High	High	High	High	High	High	High	High	High	High	High	High	High	High	High
FALSE	High	Master Protein	P51991	Heterogeneous nuclear ribonucleoprotein A3 OS=Homo sapiens OX=9606 GN=HNRNPA3 PE=1 SV=2	0	FALSE	324.046	59	38	144	3	378	39.6	9.01	465.57	38	0	37	44363.9	30661.5	5471.4	113203	82666.3	14566.3	80650.5	36037.7	6324.7	91107	52334.6	11558	81733	40520.3	7403.8		High	High	High	High	High	High	High	High	High	High	High	High	High	High	High
FALSE	High	Master Protein	O15031	Plexin-B2 OS=Homo sapiens OX=9606 GN=PLXNB2 PE=1 SV=3	0	FALSE	323.711	35	53	116	53	1838	205	6.24	417.09	53	0	0	34904.1	30219.6	10912.2	49587.3	37586.9	15395.2	39325.7	29381.3	8965.5	45402.4	36309.1	14935.1	41368.6	27419.7	9530.8		High	High	High	High	High	High	High	High	High	High	High	High	High	High	High
FALSE	High	Master Protein	Q13435	Splicing factor 3B subunit 2 OS=Homo sapiens OX=9606 GN=SF3B2 PE=1 SV=2	0	FALSE	322.4	47	46	113	46	895	100.2	5.67	352.89	46	0	0	27563.2	21935.3	8981.8	57566.9	43968.3	21635.6	46928.6	31938.3	9244.6	45633.4	35921.6	17392.5	49133.7	29271.9	14309.8		High	High	High	High	High	High	High	High	High	High	High	High	High	High	High
FALSE	High	Master Protein	P50991	T-complex protein 1 subunit delta OS=Homo sapiens OX=9606 GN=CCT4 PE=1 SV=4	0	FALSE	322.335	78	44	159	43	539	57.9	7.83	516.26	44	0	0	45207.5	32389.2	7814	85064.8	57523.6	16606.2	95171.1	62724.9	10697	73612.7	53588.7	16206.6	74743.8	40641.3	10576.3		High	High	High	High	High	High	High	High	High	High	High	High	High	High	High
FALSE	High	Master Protein	P04844	Dolichyl-diphosphooligosaccharide--protein glycosyltransferase subunit 2 OS=Homo sapiens OX=9606 GN=RPN2 PE=1 SV=3	0	FALSE	322.217	50	30	93	30	631	69.2	5.69	348.03	30	0	0	29480.2	27919.8	4994.2	54590.5	43690.1	9556.4	36066.9	28173.4	5930.9	47284	44901.5	10232.7	31199.8	23540.4	7041.4		High	High	High	High	High	High	High	High	High	High	High	High	High	High	High
FALSE	High	Master Protein	Q15365	Poly(rC)-binding protein 1 OS=Homo sapiens OX=9606 GN=PCBP1 PE=1 SV=2	0	FALSE	319.148	89	23	149	15	356	37.5	7.09	551.36	23	0	13	30911.5	25305.2	11488.4	60147	48783.6	23730	51223.4	37009.2	14823.1	50729.8	39999.7	21633.5	47495.3	30672.3	16218.8		High	High	High	High	High	High	High	High	High	High	High	High	High	High	High
FALSE	High	Master Protein	E9PHY5	Band 4.1-like protein 2 OS=Homo sapiens OX=9606 GN=EPB41L2 PE=1 SV=1	0	FALSE	319.061	55	50	116	29	935	104.3	5.39	359.02	50	0	27	41902.7	37955.1	8845.5	55790.3	47879	15312.1	42729.2	33816.2	8458.6	44233.3	37534.3	14422.2	37498	23583.6	9916.6		High	High	High	High	High	High	High	High	High	High	High	High	High	High	High
FALSE	High	Master Protein	P16435	NADPH--cytochrome P450 reductase OS=Homo sapiens OX=9606 GN=POR PE=1 SV=2	0	FALSE	318.588	65	47	125	47	677	76.6	5.58	396.15	47	0	0	35689.2	36244.7	6778.7	69970.5	54360.4	12611.1	43761.5	31456.7	7689.4	61590	51247.3	12984.8	42722.6	26520.8	8703.1		High	High	High	High	High	High	High	High	High	High	High	High	High	High	High
FALSE	High	Master Protein	P07954	Fumarate hydratase, mitochondrial OS=Homo sapiens OX=9606 GN=FH PE=1 SV=3	0	FALSE	318.33	67	33	143	33	510	54.6	8.76	478.19	33	0	0	47067	27942.5	5088	75804.7	44247.6	10779.1	65424	36687.4	6197.3	79298.1	39591.4	9125.2	91823.3	44352.6	7007.5	7.5	High	High	High	High	High	High	High	High	High	High	High	High	High	High	High
FALSE	High	Master Protein	Q15424	Scaffold attachment factor B1 OS=Homo sapiens OX=9606 GN=SAFB PE=1 SV=4	0	FALSE	318.174	43	57	144	38	915	102.6	5.47	357.42	57	0	23	27665	20719.4	13487.3	44217.4	39280.4	36484.2	43611.6	21470.4	11050	40425.4	29472.7	25344.9	53185.6	31046.2	13764.5		High	High	High	High	High	High	High	High	High	High	High	High	High	High	High
FALSE	High	Master Protein	P30613	Pyruvate kinase PKLR OS=Homo sapiens OX=9606 GN=PKLR PE=1 SV=2	0	FALSE	317.804	73	44	137	41	574	61.8	7.74	440.94	44	0	0	28174.3	21105.7	9082.4	56608.6	42598.8	20835.4	58573.5	45853.8	19430.3	49039	36757.7	18263.2	47592.5	28982.2	13897.3	35.9	High	High	High	High	High	High	High	High	High	High	High	High	High	High	High
FALSE	High	Master Protein	P21964	Catechol O-methyltransferase OS=Homo sapiens OX=9606 GN=COMT PE=1 SV=2	0	FALSE	317.728	75	27	110	27	271	30	5.47	452.01	27	0	0	62319.2	32099.7	4556.1	92290.2	48866.6	9863.5	62187.3	36061.6	5693.3	74474.2	40089.6	9595.7	67024.9	38101	6504.9		High	High	High	High	High	High	High	High	High	High	High	High	High	High	High
FALSE	High	Master Protein	O60664	Perilipin-3 OS=Homo sapiens OX=9606 GN=PLIN3 PE=1 SV=3	0	FALSE	316.909	67	27	95	27	434	47	5.44	359.18	27	0	0	21749	18876.6	12631.6	35830.5	27965.3	20075.4	31671.9	25313.9	15125.7	29867	24698.2	16298.7	32956.9	22912.9	16403.6		High	High	High	High	High	High	High	High	High	High	High	High	High	High	High
FALSE	High	Master Protein	Q86UE4	Protein LYRIC OS=Homo sapiens OX=9606 GN=MTDH PE=1 SV=2	0	FALSE	316.795	59	37	108	37	582	63.8	9.32	366.67	37	0	0	27950.8	22506.2	13863.5	42333.6	32605.8	21884.7	30410.1	21667	11600.4	44867.8	31817.4	20588.3	49364.5	30370.1	19222.7		High	High	High	High	High	High	High	High	High	High	High	High	High	High	High
FALSE	High	Master Protein	Q96I24	Far upstream element-binding protein 3 OS=Homo sapiens OX=9606 GN=FUBP3 PE=1 SV=2	0	FALSE	316.291	73	41	136	35	572	61.6	8.38	436.46	41	0	0	29962.5	17942.3	4624.3	71064.3	34408.9	9023.6	45384.9	19946.5	5506.5	56608.6	24339.4	8547.9	43442.5	21889	6647.8		High	High	High	High	High	High	High	High	High	High	High	High	High	High	High
FALSE	High	Master Protein	P26640	Valine--tRNA ligase OS=Homo sapiens OX=9606 GN=VARS1 PE=1 SV=4	0	FALSE	316.285	43	56	129	56	1264	140.4	7.59	395.36	56	0	0	40871.8	15666.4	6907.1	69171.3	24192.6	12113	79502	20747	7585.3	64174	23990.7	11741.7	69902.9	18956.8	8363.4		High	High	High	High	High	High	High	High	High	High	High	High	High	High	High
FALSE	High	Master Protein	Q92598	Heat shock protein 105 kDa OS=Homo sapiens OX=9606 GN=HSPH1 PE=1 SV=1	0	FALSE	315.53	52	46	112	40	858	96.8	5.39	364.81	46	0	2	29557.9	24887.2	6443.2	51656.7	39914.4	12465.9	55710	41729.5	8530.4	47340.5	43297.1	13612.8	48336.2	31488.3	8628.6		High	High	High	High	High	High	High	High	High	High	High	High	High	High	High
FALSE	High	Master Protein	P53621	Coatomer subunit alpha OS=Homo sapiens OX=9606 GN=COPA PE=1 SV=2	0	FALSE	315.402	50	54	109	54	1224	138.3	7.66	360.44	54	0	0	30905.3	23688.2	6321.9	61022.1	39911.2	12851.5	53545.4	35321.8	6656.3	50919.3	37510.4	12436.6	49093.3	31695.1	7688.1		High	High	High	High	High	High	High	High	High	High	High	High	High	High	High
FALSE	High	Master Protein	P09972	Fructose-bisphosphate aldolase C OS=Homo sapiens OX=9606 GN=ALDOC PE=1 SV=2	0	FALSE	315.337	83	34	104	26	364	39.4	6.87	382.01	34	0	0	15067.7	12777	7851.4	29884.4	24555.1	16579.9	29052.1	24367.2	14697.4	23998.8	18452.1	11601	23291.8	14935.2	8777		High	High	High	High	High	High	High	High	High	High	High	High	High	High	High
FALSE	High	Master Protein	Q9UJZ1	Stomatin-like protein 2, mitochondrial OS=Homo sapiens OX=9606 GN=STOML2 PE=1 SV=1	0	FALSE	315.33	70	36	175	36	356	38.5	7.39	515.71	36	0	0	43076.6	32085.8	21005.8	69907.4	47801.9	31698.3	48088.9	32490.2	19791.4	64049.4	43656.2	29826.2	49007.4	29445.7	21411.8		High	High	High	High	High	High	High	High	High	High	High	High	High	High	High
FALSE	High	Master Protein	P60174	Triosephosphate isomerase OS=Homo sapiens OX=9606 GN=TPI1 PE=1 SV=4	0	FALSE	313.796	92	26	134	26	249	26.7	6.9	523.64	26	0	0	28979	25168.7	16037	59517.5	51358.4	34286.1	58343.7	48549.3	29667.3	48608.1	41407.4	27641.9	50384	34992.8	23794.3		High	High	High	High	High	High	High	High	High	High	High	High	High	High	High
FALSE	High	Master Protein	Q9UQ80	Proliferation-associated protein 2G4 OS=Homo sapiens OX=9606 GN=PA2G4 PE=1 SV=3	0	FALSE	312.984	77	42	158	42	394	43.8	6.55	515.03	42	0	0	52759	24622.5	5832	96678.6	39276.9	11156.2	80458.3	30374	7385	83272.1	35683.7	11558.5	75342	26166.7	8355.7		High	High	High	High	High	High	High	High	High	High	High	High	High	High	High
FALSE	High	Master Protein	Q6P2E9	Enhancer of mRNA-decapping protein 4 OS=Homo sapiens OX=9606 GN=EDC4 PE=1 SV=1	0	FALSE	311.774	40	45	101	45	1401	151.6	5.86	354.7	45	0	0	28460	23309	6869.4	48701.5	36960.4	12830.1	41975.4	31315.7	7321.9	41920.8	35135.8	12115.4	40614	27029.2	8317.7		High	High	High	High	High	High	High	High	High	High	High	High	High	High	High
FALSE	High	Master Protein	P05455	Lupus La protein OS=Homo sapiens OX=9606 GN=SSB PE=1 SV=2	0	FALSE	310.516	68	45	141	45	408	46.8	7.12	434	45	0	0	55839.2	51673	10434.5	91536.7	82820.1	25090.1	87456.7	78601.6	14853.3	79033.3	69795.1	17743.6	86945.9	60128.1	10697		High	High	High	High	High	High	High	High	High	High	High	High	High	High	High
FALSE	High	Master Protein	P63104	14-3-3 protein zeta/delta OS=Homo sapiens OX=9606 GN=YWHAZ PE=1 SV=1	0	FALSE	309.722	75	30	131	20	245	27.7	4.79	430.27	30	0	12	28473	26907.8	16434.5	53739.7	47435.1	30421.3	51216.8	43962.5	26109.6	47209.3	43145.5	28461.1	48620.2	34935.7	21528.9		High	High	High	High	High	High	High	High	High	High	High	High	High	High	High
FALSE	High	Master Protein	P53396	ATP-citrate synthase OS=Homo sapiens OX=9606 GN=ACLY PE=1 SV=3	0	FALSE	309.706	57	57	130	57	1101	120.8	7.33	410.77	57	0	0	42091.2	30491.3	5898.5	74584.4	49804.7	11626.3	83426.9	55889.3	6988.1	62338.9	47294.6	12219.5	68584	37230	8775.4		High	High	High	High	High	High	High	High	High	High	High	High	High	High	High
FALSE	High	Master Protein	H0Y938	Coatomer subunit beta' OS=Homo sapiens OX=9606 GN=COPB2 PE=1 SV=2	0	FALSE	309.04	66	46	111	46	898	101.5	5.82	389.65	46	0	0	34097.3	28838.5	7069.5	60245.4	45905.4	13126.7	49452.9	35893.5	7661.3	49480.1	45143.2	13148.6	49488.6	33398.4	8363		High	High	High	High	High	High	High	High	High	High	High	High	High	High	High
FALSE	High	Master Protein	Q9ULW0	Targeting protein for Xklp2 OS=Homo sapiens OX=9606 GN=TPX2 PE=1 SV=2	0	FALSE	308.264	63	52	133	52	747	85.6	9.23	404.15	52	0	0	35006.9	26730	17336.2	68471.5	50967.8	38477.6	42960.3	31509.9	16859.8	53795.6	37706.6	25424.1	47970.9	28834.6	18073.8		High	High	High	High	High	High	High	High	High	High	High	High	High	High	High
FALSE	High	Master Protein	A0A7I2V4G0	Heterogeneous nuclear ribonucleoprotein A3 OS=Homo sapiens OX=9606 GN=HNRNPA3 PE=1 SV=1	0	FALSE	307.703	56	36	135	1	396	41.3	8.91	445.17	36	0	0	76.4	63.9	25.9	142.9	103.5	31.7	116.5	60.5	31.5	146.5	85.1	44.4	133.5	66.9	35.5		High	High	High	High	High	High	High	High	High	High	High	High	High	High	High
FALSE	High	Master Protein	O60763	General vesicular transport factor p115 OS=Homo sapiens OX=9606 GN=USO1 PE=1 SV=2	0	FALSE	307.495	48	41	103	41	962	107.8	4.91	348.42	41	0	0	29679.9	25900.3	6658.7	55623.4	46910.3	13673.6	49542	42144.4	7194.3	44692.4	42990.3	12669.4	52936.7	38017	7809.9		High	High	High	High	High	High	High	High	High	High	High	High	High	High	High
FALSE	High	Master Protein	P00558	Phosphoglycerate kinase 1 OS=Homo sapiens OX=9606 GN=PGK1 PE=1 SV=3	0	FALSE	306.132	86	40	140	40	417	44.6	8.1	484.89	40	0	0	44538.6	37607	7372.7	93780.4	77168.8	14865.7	96608.9	75790.9	8826.7	74878.5	60392	14352.5	78662.8	51985.1	9996.5		High	High	High	High	High	High	High	High	High	High	High	High	High	High	High
FALSE	High	Master Protein	P50454	Serpin H1 OS=Homo sapiens OX=9606 GN=SERPINH1 PE=1 SV=2	0	FALSE	305.246	61	26	113	26	418	46.4	8.69	450.94	26	0	0	31545.5	26552.7	6744.1	52529.9	43160.2	11342.1	45145.3	35521.9	9129	54684.9	45103.8	15938.1	51121	32385.3	10098.6		High	High	High	High	High	High	High	High	High	High	High	High	High	High	High
FALSE	High	Master Protein	E7EUI6	Integrin beta OS=Homo sapiens OX=9606 GN=ITGB1 PE=1 SV=2	0	FALSE	304.634	44	36	124	36	801	88.7	5.44	402.17	36	0	0	39730.3	33393.3	20796.4	56712.1	43395.6	26824.8	41206.1	29999.6	15089.1	51357	41511.5	25632.4	43708.3	28338.2	16931.7		High	High	High	High	High	High	High	High	High	High	High	High	High	High	High
FALSE	High	Master Protein	P20020	Plasma membrane calcium-transporting ATPase 1 OS=Homo sapiens OX=9606 GN=ATP2B1 PE=1 SV=4	0	FALSE	303.326	39	49	99	25	1220	134.6	5.91	328.7	49	0	28	39558.3	26274.4	10784.8	62856.8	38491.4	16625.5	43930.3	24649.3	8688.2	57416.6	37110.5	16383.4	49721.9	23838.7	9273.1		High	High	High	High	High	High	High	High	High	High	High	High	High	High	High
FALSE	High	Master Protein	P43304	Glycerol-3-phosphate dehydrogenase, mitochondrial OS=Homo sapiens OX=9606 GN=GPD2 PE=1 SV=3	0	FALSE	303.145	60	50	129	50	727	80.8	7.69	397.52	50	0	0	32726.6	28352.7	19756.3	57628.3	45450.3	33526	41580.5	31244.4	18101.9	47773.1	40734	28199.4	44812.6	28943	17472.2		High	High	High	High	High	High	High	High	High	High	High	High	High	High	High
FALSE	High	Master Protein	P07437	Tubulin beta chain OS=Homo sapiens OX=9606 GN=TUBB PE=1 SV=2	0	FALSE	303.028	74	30	162	5	444	49.6	4.89	538.56	30	0	3	6763.5	4693	1797.7	14667.7	8513	3602.3	13028.9	6938.1	1842.9	13726.7	8507.5	3466.9	11110.5	5360.2	2064		High	High	High	High	High	High	High	High	High	High	High	High	High	High	High
FALSE	High	Master Protein	P34932	Heat shock 70 kDa protein 4 OS=Homo sapiens OX=9606 GN=HSPA4 PE=1 SV=4	0	FALSE	302.558	56	49	118	42	840	94.3	5.19	365.08	49	0	7	30219.4	26172	6724.5	51507.3	40530.3	12146.5	56117.8	47366.3	8176.6	46948.8	41961.9	12489.7	53206.7	37533.3	8365.3		High	High	High	High	High	High	High	High	High	High	High	High	High	High	High
FALSE	High	Master Protein	Q5T6W2	Heterogeneous nuclear ribonucleoprotein K (Fragment) OS=Homo sapiens OX=9606 GN=HNRNPK PE=1 SV=1	0	FALSE	302.136	66	37	234	2	379	41.8	5.59	727.83	37	0	0	1036.6	787.4	307.3	1921.1	1413.7	625.1	1732.1	1161.8	367.6	1609.6	1431.6	612.7	1741.7	1085.6	358.2		High	High	High	High	High	High	High	High	High	High	High	High	High	High	High
FALSE	High	Master Protein	A0A494C0X7	Integrin beta OS=Homo sapiens OX=9606 GN=ITGB2 PE=1 SV=1	0	FALSE	301.22	62	42	121	42	769	84.7	6.98	374.05	42	0	0	36892.2	31653.6	22509.2	47567.3	33546.3	20756.3	34623.5	23748.6	11591.8	45485.5	33508.7	19215.5	40584.1	25288.8	12984.2		High	High	High	High	High	High	High	High	High	High	High	High	High	High	High
FALSE	High	Master Protein	P49748	Very long-chain specific acyl-CoA dehydrogenase, mitochondrial OS=Homo sapiens OX=9606 GN=ACADVL PE=1 SV=1	0	FALSE	300.473	67	39	131	39	655	70.3	8.75	428.86	39	0	0	33883.5	29245.9	13433.2	55516.3	44239.5	21737.2	46935.5	35896	14914.3	53611.1	49671.2	23691.3	60109.2	40793.3	16646.3		High	High	High	High	High	High	High	High	High	High	High	High	High	High	High
FALSE	High	Master Protein	A0A4V7I447	Apolipoprotein B receptor OS=Homo sapiens OX=9606 GN=APOBR PE=1 SV=1	0	FALSE	297.897	46	42	99	42	1088	114.8	4.4	345.54	42	0	0	21070.8	19794.9	15698	31243.1	24192.4	18541.6	24911.8	19508	12431.1	28454.9	24306.3	17755.8	28920.1	19153.9	14297.2		High	High	High	High	High	High	High	High	High	High	High	High	High	High	High
FALSE	High	Master Protein	H3BPK7	Alanine--tRNA ligase OS=Homo sapiens OX=9606 GN=AARS1 PE=1 SV=4	0	FALSE	297.576	49	51	131	51	999	110.1	5.67	401.52	51	0	0	39409.3	23820.2	6300.3	75616	45127.4	13274.4	83793.5	42727.4	8616.8	63614.5	39318.9	12889.9	78649	34986.1	9596.1		High	High	High	High	High	High	High	High	High	High	High	High	High	High	High
FALSE	High	Master Protein	Q9UJS0	Calcium-binding mitochondrial carrier protein Aralar2 OS=Homo sapiens OX=9606 GN=SLC25A13 PE=1 SV=2	0	FALSE	297.468	59	40	144	29	675	74.1	8.62	464.42	40	0	15	45742.1	40079	23845.3	72674.6	59614.3	33297.7	54655.7	42050.3	19378.6	65772.1	59992.4	33710.2	55787.5	41039.5	21208.9		High	High	High	High	High	High	High	High	High	High	High	High	High	High	High
FALSE	High	Master Protein	Q13838	Spliceosome RNA helicase DDX39B OS=Homo sapiens OX=9606 GN=DDX39B PE=1 SV=1	0	FALSE	296.932	62	38	176	19	428	49	5.67	558.2	38	0	26	55413.9	46502.2	9452.2	99765.5	78836.9	19618.7	73067	53569.7	11522.4	89267.3	73175.4	19871.4	78698.4	48990.3	12288.7		High	High	High	High	High	High	High	High	High	High	High	High	High	High	High
FALSE	High	Master Protein	P63244	Receptor of activated protein C kinase 1 OS=Homo sapiens OX=9606 GN=RACK1 PE=1 SV=3	0	FALSE	296.03	86	27	120	27	317	35.1	7.69	417.92	27	0	0	43585.6	16917	5545.7	75820.5	30033.6	10349.4	53519.2	23798.2	6640.3	68928.8	27425.7	10584.9	53285.5	20131.4	6991.2		High	High	High	High	High	High	High	High	High	High	High	High	High	High	High
FALSE	High	Master Protein	A0A0A0MRM9	Nucleolar and coiled-body phosphoprotein 1 (Fragment) OS=Homo sapiens OX=9606 GN=NOLC1 PE=1 SV=1	0	FALSE	295.197	43	52	206	52	708	74.6	9.47	531.65	52	0	0	63560.3	54520.1	34743.2	119938	103423	74305.4	68275.7	47885	26222.7	100642	72342.9	47994	104841	51647.8	26992.9		High	High	High	High	High	High	High	High	High	High	High	High	High	High	High
FALSE	High	Master Protein	A0A7P0TA76	Fatty acid CoA ligase Acsl3 OS=Homo sapiens OX=9606 GN=ACSL3 PE=1 SV=1	0	FALSE	293.808	60	40	112	36	712	79.6	8.46	335.26	40	0	4	50670.3	16168.5	4971	98449.4	27713.5	9927	55810.9	17860.3	5995.1	76755.7	25189.9	9396.6	52942.1	16879	6923		High	High	High	High	High	High	High	High	High	High	High	High	High	High	High
FALSE	High	Master Protein	F5GZS6	4F2 cell-surface antigen heavy chain OS=Homo sapiens OX=9606 GN=SLC3A2 PE=1 SV=1	0	FALSE	292.979	53	36	139	27	599	64.8	5.1	474.35	36	0	10	40840.4	40278.6	31665.1	56516.9	48582.6	34484.9	43024.8	34401.6	21401.8	52429.9	49256.1	35980.2	40417.8	29382.3	20323.2		High	High	High	High	High	High	High	High	High	High	High	High	High	High	High
FALSE	High	Master Protein	Q14151	Scaffold attachment factor B2 OS=Homo sapiens OX=9606 GN=SAFB2 PE=1 SV=1	0	FALSE	291.862	44	48	96	29	953	107.4	6.16	262.67	48	0	0	7883.4	6197.6	3405.2	12658.4	10690.6	9878.6	12533.9	7022.8	3020.7	11629.3	8401.2	6261.2	18339.1	10491.4	5438.8	0.7	High	High	High	High	High	High	High	High	High	High	High	High	High	High	High
FALSE	High	Master Protein	Q92616	eIF-2-alpha kinase activator GCN1 OS=Homo sapiens OX=9606 GN=GCN1 PE=1 SV=7	0	FALSE	291.644	29	74	109	74	2671	292.5	7.43	294.76	74	0	0	28795.1	12811.3	5594.2	49857.1	20292.3	9910.4	61307.5	16681.8	6120.7	44840.8	20593.4	9517.6	51432.8	14970.6	7150.7		High	High	High	High	High	High	High	High	High	High	High	High	High	High	High
FALSE	High	Master Protein	O75534	Cold shock domain-containing protein E1 OS=Homo sapiens OX=9606 GN=CSDE1 PE=1 SV=2	0	FALSE	291.099	60	54	134	54	798	88.8	6.25	370.55	54	0	0	50828.7	15960.6	5131.3	93889.1	26039.6	10110.2	82412	20784.5	6359.8	75496.4	24958.7	10620.1	52173.6	17101.4	7594		High	High	High	High	High	High	High	High	High	High	High	High	High	High	High
FALSE	High	Master Protein	Q5JTV8	Torsin-1A-interacting protein 1 OS=Homo sapiens OX=9606 GN=TOR1AIP1 PE=1 SV=2	0	FALSE	290.2	63	36	120	5	583	66.2	8.18	403.04	36	0	43	29421.8	28463.1	10953.4	53995	44964.2	20957.5	34323.4	26406.5	10857.1	46038.3	39997.1	18666.8	33147.4	22989.5	12544.6		High	High	High	High	High	High	High	High	High	High	High	High	High	High	High
FALSE	High	Master Protein	Q9Y277	Voltage-dependent anion-selective channel protein 3 OS=Homo sapiens OX=9606 GN=VDAC3 PE=1 SV=1	0	FALSE	289.755	75	28	143	26	283	30.6	8.66	526.16	28	0	1	28080.4	33484.4	24519	84738.5	77695.9	53495.1	36827.8	26243.9	18336.8	73612.2	72718.8	47788.3	37363.6	23024.9	14711.5		High	High	High	High	High	High	High	High	High	High	High	High	High	High	High
FALSE	High	Master Protein	A0A2R8Y5S7	Radixin OS=Homo sapiens OX=9606 GN=RDX PE=1 SV=1	0	FALSE	287.934	64	50	151	30	590	69.3	6.27	413.11	50	0	0	22147.8	18846.2	12444.1	35717.7	28067.4	19514.2	30809.8	23328.5	14949.9	29623.5	23109.3	15679.8	29064.1	17460.9	10834.4		High	High	High	High	High	High	High	High	High	High	High	High	High	High	High
FALSE	High	Master Protein	P46459	Vesicle-fusing ATPase OS=Homo sapiens OX=9606 GN=NSF PE=1 SV=3	0	FALSE	287.889	62	50	122	49	744	82.5	6.95	377.85	50	0	1	37895.3	17197.2	5582.4	81137.8	32307.2	11565.9	57838.7	22061.5	6807.9	67443.7	28622.4	10492.6	66211.8	21096	7167		High	High	High	High	High	High	High	High	High	High	High	High	High	High	High
FALSE	High	Master Protein	P42285	Exosome RNA helicase MTR4 OS=Homo sapiens OX=9606 GN=MTREX PE=1 SV=3	0	FALSE	287.733	48	49	115	49	1042	117.7	6.52	342.69	49	0	0	33621.5	33855.6	7042	70971.7	62667.2	13876.9	56119.5	49794	8138.7	55750	53524.4	13322.6	55032.5	36046.2	8488.9		High	High	High	High	High	High	High	High	High	High	High	High	High	High	High
FALSE	High	Master Protein	P42765	3-ketoacyl-CoA thiolase, mitochondrial OS=Homo sapiens OX=9606 GN=ACAA2 PE=1 SV=2	0	FALSE	287.171	78	29	94	29	397	41.9	8.09	341.15	29	0	0	18980	16189.8	10711.5	32870.2	26116.4	17076.8	24847.9	18964	10645.6	33203.1	26406.3	18386	32485.7	22176.5	15800.9		High	High	High	High	High	High	High	High	High	High	High	High	High	High	High
FALSE	High	Master Protein	P68371	Tubulin beta-4B chain OS=Homo sapiens OX=9606 GN=TUBB4B PE=1 SV=1	0	FALSE	286.874	73	30	159	2	445	49.8	4.89	523.35	30	0	40	40200.7	28965.8	9425	87652	51483.6	17573	90673.8	52641.2	11461.4	80378	55037.8	18984.6	67370.3	37189.4	12961.9		High	High	High	High	High	High	High	High	High	High	High	High	High	High	High
FALSE	High	Master Protein	P10586	Receptor-type tyrosine-protein phosphatase F OS=Homo sapiens OX=9606 GN=PTPRF PE=1 SV=2	0	FALSE	286.359	38	52	100	46	1907	212.7	6.3	328.95	52	0	9	28156.1	21470.5	8279.5	43440.3	28763.7	12461.4	32234.5	20864.8	7057.6	40711.6	29293.1	12811.2	33286.1	19236.7	7548.6		High	High	High	High	High	High	High	High	High	High	High	High	High	High	High
FALSE	High	Master Protein	Q14683	Structural maintenance of chromosomes protein 1A OS=Homo sapiens OX=9606 GN=SMC1A PE=1 SV=2	0	FALSE	286.234	46	60	104	60	1233	143.1	7.64	312.35	60	0	0	25011.3	22689.5	7447.9	48797.2	36525	14081.7	37081.7	26735.4	7340.7	48957.3	36634.1	11968.6	62124.1	36528.5	8379.4		High	High	High	High	High	High	High	High	High	High	High	High	High	High	High
FALSE	High	Master Protein	P60842	Eukaryotic initiation factor 4A-I OS=Homo sapiens OX=9606 GN=EIF4A1 PE=1 SV=1	0	FALSE	285.66	66	32	133	16	406	46.1	5.48	425.34	32	0	21	41802.1	27328.2	7733.2	88595.4	57389.7	15458.4	86827.8	46993	8805.7	72148.5	50563.1	14484	68281.7	34275.5	9544.7	20	High	High	High	High	High	High	High	High	High	High	High	High	High	High	High
FALSE	High	Master Protein	Q14254	Flotillin-2 OS=Homo sapiens OX=9606 GN=FLOT2 PE=1 SV=2	0	FALSE	284.844	74	38	98	38	428	47	5.25	316.73	38	0	0	28611.1	26783.8	16072.4	55964.7	43487.9	21690.8	33795.8	25254.2	12085.9	45900.4	34852.7	18336	32544.5	20568.4	11268.3		High	High	High	High	High	High	High	High	High	High	High	High	High	High	High
FALSE	High	Master Protein	P22234	Multifunctional protein ADE2 OS=Homo sapiens OX=9606 GN=PAICS PE=1 SV=3	0	FALSE	282.201	60	39	137	39	425	47	7.23	452.39	39	0	0	36566.2	32307.5	22855.8	71925.9	60321.1	42693.2	70359.4	57494.5	39136.8	61461.6	55922	41418.3	58229.1	39946	30903.4		High	High	High	High	High	High	High	High	High	High	High	High	High	High	High
FALSE	High	Master Protein	O00148	ATP-dependent RNA helicase DDX39A OS=Homo sapiens OX=9606 GN=DDX39A PE=1 SV=2	0	FALSE	282.058	65	37	151	18	427	49.1	5.68	470.71	37	0	0	16203.3	6757.7	2369.1	32737.5	11905.6	4835.1	22166.1	8105.6	2745.1	29874.8	12586.6	5048	21216.4	7268.8	2729.7		High	High	High	High	High	High	High	High	High	High	High	High	High	High	High
FALSE	High	Master Protein	A0A4W8VX11	Pericentriolar material 1 protein OS=Homo sapiens OX=9606 GN=PCM1 PE=4 SV=1	0	FALSE	281.5	32	58	103	43	1860	210	5	296.2	58	0	18	22228.7	18457.9	7747.7	34829.2	25430.1	12412.6	27786.7	19643.9	7200.7	33983.9	27057.9	13003.1	35233.9	21986	11673.4	13.2	High	High	High	High	High	High	High	High	High	High	High	High	High	High	High
FALSE	High	Master Protein	Q14247	Src substrate cortactin OS=Homo sapiens OX=9606 GN=CTTN PE=1 SV=2	0	FALSE	280.643	65	43	113	43	550	61.5	5.4	326.54	43	0	0	23430.7	20378.3	15409.6	42065.5	34206.7	26819.7	41206.2	33090	21897.9	39378.8	26894.4	20415.9	33790	22886.3	15653.9		High	High	High	High	High	High	High	High	High	High	High	High	High	High	High
FALSE	High	Master Protein	P48449	Lanosterol synthase OS=Homo sapiens OX=9606 GN=LSS PE=1 SV=1	0	FALSE	280.451	61	43	113	43	732	83.3	6.61	352.98	43	0	0	36220.4	30248.3	5852.9	57180.4	43329.7	11817.8	43072.6	31700.7	6485.5	46899	38072.9	10744.2	44437.7	29222.6	6938.8		High	High	High	High	High	High	High	High	High	High	High	High	High	High	High
FALSE	High	Master Protein	Q9ULH0	Kinase D-interacting substrate of 220 kDa OS=Homo sapiens OX=9606 GN=KIDINS220 PE=1 SV=3	0	FALSE	280.152	39	57	94	57	1771	196.4	6.62	281.49	57	0	0	26651.4	22579.5	8104.6	43928.3	31164.7	12664.6	33438	22937.1	7307	38210.8	28588.1	11924	31824.7	17150.4	7522.3		High	High	High	High	High	High	High	High	High	High	High	High	High	High	High
FALSE	High	Master Protein	Q8TEM1	Nuclear pore membrane glycoprotein 210 OS=Homo sapiens OX=9606 GN=NUP210 PE=1 SV=3	0	FALSE	279.875	31	50	117	50	1887	205	6.81	373.11	50	0	0	40592.5	29700.2	6272.8	65486.2	43194.6	12926.5	45587.4	30334.8	8033.5	60364.1	46279	12141.6	47721.2	22610.5	8657.9		High	High	High	High	High	High	High	High	High	High	High	High	High	High	High
FALSE	High	Master Protein	P41250	Glycine--tRNA ligase OS=Homo sapiens OX=9606 GN=GARS1 PE=1 SV=3	0	FALSE	279.292	57	47	128	46	739	83.1	7.03	354.2	47	0	1	29924.3	25311.9	17809.9	50644.2	39949.2	27984.5	48768.8	38269	24967.4	44654.3	39659.6	28569	50367.6	33444.6	22693		High	High	High	High	High	High	High	High	High	High	High	High	High	High	High
FALSE	High	Master Protein	P09110	3-ketoacyl-CoA thiolase, peroxisomal OS=Homo sapiens OX=9606 GN=ACAA1 PE=1 SV=2	0	FALSE	279.222	66	22	64	22	424	44.3	8.44	254.14	22	0	0	14755.4	12282.4	6768.8	24886.7	20430.4	10964.3	18281.9	13510.9	5616.6	21401.1	16419.1	9220.7	19562.2	12977.9	6433.9		High	High	High	High	High	High	High	High	High	High	High	High	High	High	High
FALSE	High	Master Protein	P35637	RNA-binding protein FUS OS=Homo sapiens OX=9606 GN=FUS PE=1 SV=1	0	FALSE	278.156	40	27	156	24	526	53.4	9.36	550.53	27	0	3	32816.8	33779	24251.3	87026.1	81069.3	57263.5	49323.9	41923.3	24151.7	71060.8	64372.1	45914.5	43406	29565.2	20821.1		High	High	High	High	High	High	High	High	High	High	High	High	High	High	High
FALSE	High	Master Protein	P68363	Tubulin alpha-1B chain OS=Homo sapiens OX=9606 GN=TUBA1B PE=1 SV=1	0	FALSE	276.441	61	32	130	4	451	50.1	5.06	433.27	32	0	36	31735.2	22009.2	7062.4	68973	41758.9	13240.3	71542.5	41977.8	8634	62134.8	42882.2	14040.5	53649.9	29511.9	9393.1		High	High	High	High	High	High	High	High	High	High	High	High	High	High	High
FALSE	High	Master Protein	P67809	Y-box-binding protein 1 OS=Homo sapiens OX=9606 GN=YBX1 PE=1 SV=3	0	FALSE	276.108	64	23	126	14	324	35.9	9.88	379.65	23	0	15	26997.7	18547.2	8006	43043.8	29356.6	14660.8	40935.3	21292	7219.5	44302.7	25281.1	14757.8	39054.5	20691.2	8571.6	0.7	High	High	High	High	High	High	High	High	High	High	High	High	High	High	High
FALSE	High	Master Protein	Q14789	Golgin subfamily B member 1 OS=Homo sapiens OX=9606 GN=GOLGB1 PE=1 SV=2	0	FALSE	276.021	24	63	82	63	3259	375.8	5	246.88	63	0	0	20887.7	15690.5	5179.2	36249.2	24688.6	9198.2	26397.3	17118.6	5525	34240.2	23532.8	8865	28900.3	17448.8	7751		High	High	High	High	High	High	High	High	High	High	High	High	High	High	High
FALSE	High	Master Protein	Q15020	Squamous cell carcinoma antigen recognized by T-cells 3 OS=Homo sapiens OX=9606 GN=SART3 PE=1 SV=1	0	FALSE	275.279	50	46	93	46	963	109.9	5.57	315.55	46	0	0	30502.2	23048.6	4306.3	56341.9	38907	8238.3	47873.4	31897.3	5123.1	47818.3	36151.4	8188.7	50297	32056.3	5847.2		High	High	High	High	High	High	High	High	High	High	High	High	High	High	High
FALSE	High	Master Protein	Q8NC51	Plasminogen activator inhibitor 1 RNA-binding protein OS=Homo sapiens OX=9606 GN=SERBP1 PE=1 SV=2	0	FALSE	275.089	53	34	136	34	408	44.9	8.65	422.61	34	0	0	33817.1	30771.1	20933.6	62570.4	55796.2	41254.9	37283	40450.2	28700.9	59171.4	46509.2	34284.8	40794.2	30985.9	22809.2		High	High	High	High	High	High	High	High	High	High	High	High	High	High	High
FALSE	High	Master Protein	Q14157	Ubiquitin-associated protein 2-like OS=Homo sapiens OX=9606 GN=UBAP2L PE=1 SV=2	0	FALSE	274.083	42	32	88	32	1087	114.5	7.11	317.94	32	0	0	15876.1	13299.2	9130.5	33615.5	28241.3	20511.6	30131.6	23702.4	15679.3	27649	22149.2	15972.3	22509.9	15284.8	10571.6		High	High	High	High	High	High	High	High	High	High	High	High	High	High	High
FALSE	High	Master Protein	P05198	Eukaryotic translation initiation factor 2 subunit 1 OS=Homo sapiens OX=9606 GN=EIF2S1 PE=1 SV=3	0	FALSE	274.037	76	35	103	35	315	36.1	5.08	340.33	35	0	0	33310.9	29521.1	7613.9	70600.7	57678	17112.2	50307.2	40370.8	9572.2	55609.2	47025.1	15437.3	46546.5	30918.3	9302.4		High	High	High	High	High	High	High	High	High	High	High	High	High	High	High
FALSE	High	Master Protein	A6NEM2	Host cell factor 1 OS=Homo sapiens OX=9606 GN=HCFC1 PE=1 SV=2	0	FALSE	273.87	28	50	121	3	2080	213.3	7.33	344.43	50	0	56	28526.1	23018.4	9898.9	51149.1	37826.9	19119.5	43181.9	31986.5	11397.1	43240.9	33475.3	15839.8	42845.8	25820.4	11832.8		High	High	High	High	High	High	High	High	High	High	High	High	High	High	High
FALSE	High	Master Protein	P49411	Elongation factor Tu, mitochondrial OS=Homo sapiens OX=9606 GN=TUFM PE=1 SV=2	0	FALSE	273.827	68	31	113	31	452	49.5	7.61	378.87	31	0	0	51161.4	15899.3	6650.6	89666.5	25066.4	12278.3	86073.2	19958.3	7763.4	87682.2	24603	11708.3	94134.2	18698.5	8951.9		High	High	High	High	High	High	High	High	High	High	High	High	High	High	High
FALSE	High	Master Protein	P46821	Microtubule-associated protein 1B OS=Homo sapiens OX=9606 GN=MAP1B PE=1 SV=2	0	FALSE	272.683	29	55	94	53	2468	270.5	4.81	271.22	55	0	2	28582.2	23752.6	11594.4	36849.3	27010.1	13403	34182.2	25586.5	10265.6	34591.1	28479.7	13929.1	34018.8	22457.5	10302.7		High	High	High	High	High	High	High	High	High	High	High	High	High	High	High
FALSE	High	Master Protein	P13796	Plastin-2 OS=Homo sapiens OX=9606 GN=LCP1 PE=1 SV=6	0	FALSE	271.638	62	39	116	32	627	70.2	5.43	347.97	39	0	9	27158	24138.7	16905.9	48686.5	40155.6	29657.4	48993.1	42341.1	29468.3	41525.7	38687.4	27793.9	45813.3	34058	26996.3		High	High	High	High	High	High	High	High	High	High	High	High	High	High	High
FALSE	High	Master Protein	P00367	Glutamate dehydrogenase 1, mitochondrial OS=Homo sapiens OX=9606 GN=GLUD1 PE=1 SV=2	0	FALSE	270.852	54	31	111	31	558	61.4	7.8	360.79	31	0	0	30789.5	25590.6	4689.8	47727.9	37675.9	9675	37913.8	27403.3	8881	46021	35920.4	8196.3	52467.2	34976.4	6005.3		High	High	High	High	High	High	High	High	High	High	High	High	High	High	High
FALSE	High	Master Protein	P51610	Host cell factor 1 OS=Homo sapiens OX=9606 GN=HCFC1 PE=1 SV=2	0	FALSE	270.313	28	48	117	1	2035	208.6	7.46	334.57	48	0	0	286	282.6	243.7	516.1	382.7	329.2	410.3	347.6	209.9	457.3	411.6	369.6	414.4	328.4	218.4		High	High	High	High	High	High	High	High	High	High	High	High	High	High	High
FALSE	High	Master Protein	P45880	Voltage-dependent anion-selective channel protein 2 OS=Homo sapiens OX=9606 GN=VDAC2 PE=1 SV=2	0	FALSE	269.76	74	24	215	24	294	31.5	7.56	772.66	24	0	0	30999.2	40354	31326.1	94020.3	84637.2	62784.2	38441.9	30268.8	23514.6	80414.4	80091.5	52831.3	37043.1	24239.5	17526.6		High	High	High	High	High	High	High	High	High	High	High	High	High	High	High
FALSE	High	Master Protein	P62937	Peptidyl-prolyl cis-trans isomerase A OS=Homo sapiens OX=9606 GN=PPIA PE=1 SV=2	0	FALSE	269.419	87	24	189	18	165	18	7.81	514.49	24	0	15	49427	44053.1	11898.5	105238	93211.9	26641.6	96899	79909.3	15765.6	89138.2	77716.6	25145.4	94380.1	66560.6	16956.2		High	High	High	High	High	High	High	High	High	High	High	High	High	High	High
FALSE	High	Master Protein	P31939	Bifunctional purine biosynthesis protein ATIC OS=Homo sapiens OX=9606 GN=ATIC PE=1 SV=3	0	FALSE	269.239	72	39	101	39	592	64.6	6.71	321.14	39	0	0	30332.8	12695.3	3911.8	58953.6	21642.4	7594.6	66168.5	19969.7	5086.7	50136.8	21249	8338.7	52887.5	15117.5	5861.3		High	High	High	High	High	High	High	High	High	High	High	High	High	High	High
FALSE	High	Master Protein	P35658	Nuclear pore complex protein Nup214 OS=Homo sapiens OX=9606 GN=NUP214 PE=1 SV=2	0	FALSE	269.161	29	48	98	48	2090	213.5	7.47	332.85	48	0	0	26986.7	19424.9	6448.1	46936.2	30172	11996.6	43801.1	26104	7744.9	41443.3	28349.5	10916.9	39668.6	21407.6	7760.9		High	High	High	High	High	High	High	High	High	High	High	High	High	High	High
FALSE	High	Master Protein	P61604	10 kDa heat shock protein, mitochondrial OS=Homo sapiens OX=9606 GN=HSPE1 PE=1 SV=2	0	FALSE	268.876	93	28	190	12	102	10.9	8.92	590.23	28	0	24	46372.5	41643.2	31373	79055.4	67057.5	48807.9	62497.3	49261.6	32437	85316	79281.5	62726.4	87468.8	60576.1	52762.5		High	High	High	High	High	High	High	High	High	High	High	High	High	High	High
FALSE	High	Master Protein	Q92896	Golgi apparatus protein 1 OS=Homo sapiens OX=9606 GN=GLG1 PE=1 SV=2	0	FALSE	268.858	41	48	110	48	1179	134.5	6.9	329.29	48	0	0	31501.8	28319.5	15918.9	49185.3	39305.6	25025.5	36252.9	27141	13560.6	43133.2	37185.2	24080.5	35873	23969.5	12647		High	High	High	High	High	High	High	High	High	High	High	High	High	High	High
FALSE	High	Master Protein	P49915	GMP synthase [glutamine-hydrolyzing] OS=Homo sapiens OX=9606 GN=GMPS PE=1 SV=1	0	FALSE	267.941	62	39	88	39	693	76.7	6.87	276.21	39	0	0	19860.1	15160.5	3867.5	39142	27253.7	6905.9	42629.3	30007.8	4185.9	32263.3	23399.1	7137.1	35677.5	21118	5023.4		High	High	High	High	High	High	High	High	High	High	High	High	High	High	High
FALSE	High	Master Protein	P55884	Eukaryotic translation initiation factor 3 subunit B OS=Homo sapiens OX=9606 GN=EIF3B PE=1 SV=3	0	FALSE	266.863	52	43	103	43	814	92.4	5	325.64	43	0	0	32485.1	19492.9	5571.8	66494.7	35793.9	11345.6	63394.2	28586	7288.3	55425.8	37741.5	13170.3	53081.4	23071.4	8362.1		High	High	High	High	High	High	High	High	High	High	High	High	High	High	High
FALSE	High	Master Protein	E9PLK3	Aminopeptidase OS=Homo sapiens OX=9606 GN=NPEPPS PE=1 SV=1	0	FALSE	266.682	46	45	99	45	915	102.9	5.6	303.29	45	0	0	27212.8	21458.1	6852.6	49852.8	38792.4	13904.7	51777.4	40684.6	8199.6	42522.7	37274.3	13371.7	48311	32706.3	8533.3		High	High	High	High	High	High	High	High	High	High	High	High	High	High	High
FALSE	High	Master Protein	Q14974	Importin subunit beta-1 OS=Homo sapiens OX=9606 GN=KPNB1 PE=1 SV=2	0	FALSE	265.72	41	36	119	36	876	97.1	4.78	419.92	36	0	0	33763.9	27788.2	6423.6	58466.9	44357.5	12416.6	52571.5	40123.4	6838.5	47833.3	43571.7	12270.5	47315.8	33200.4	7906.6		High	High	High	High	High	High	High	High	High	High	High	High	High	High	High
FALSE	High	Master Protein	F5H2F4	C-1-tetrahydrofolate synthase, cytoplasmic OS=Homo sapiens OX=9606 GN=MTHFD1 PE=1 SV=2	0	FALSE	265.547	57	53	106	51	964	104.6	7.59	324.05	53	0	2	36787.7	15507.2	5568.6	72490.3	25795	10896.5	80126.7	21968.8	6511.1	62372.4	25418.8	10609.3	63893	18384.3	7431.3		High	High	High	High	High	High	High	High	High	High	High	High	High	High	High
FALSE	High	Master Protein	F5H5D3	Tubulin alpha chain OS=Homo sapiens OX=9606 GN=TUBA1C PE=1 SV=1	0	FALSE	265.354	53	31	120	3	519	57.7	5.07	404.79	31	0	0	3047.3	1993.3	453.6	6751	3888.9	1057.4	7313.9	4193	549.2	5931.7	3836.2	1126.3	4686.2	2592.1	466.7		High	High	High	High	High	High	High	High	High	High	High	High	High	High	High
FALSE	High	Master Protein	Q9UQE7	Structural maintenance of chromosomes protein 3 OS=Homo sapiens OX=9606 GN=SMC3 PE=1 SV=2	0	FALSE	263.369	46	59	109	59	1217	141.5	7.18	296.45	59	0	0	25685.8	22360.8	7192.4	52403.6	36116.8	13828.3	39866.6	27048.6	7188	52251	39339.9	12292.7	63068.7	35981.5	7831.4		High	High	High	High	High	High	High	High	High	High	High	High	High	High	High
FALSE	High	Master Protein	P63010	AP-2 complex subunit beta OS=Homo sapiens OX=9606 GN=AP2B1 PE=1 SV=1	0	FALSE	262.43	40	40	118	17	937	104.5	5.38	349.64	40	0	0	15699.6	12374.7	3022.4	23867.2	18730.2	5288.3	20336.9	15753.9	3119.7	19942.2	18052.8	5895.2	18989.7	12372.6	4245.2		High	High	High	High	High	High	High	High	High	High	High	High	High	High	High
FALSE	High	Master Protein	Q29RF7	Sister chromatid cohesion protein PDS5 homolog A OS=Homo sapiens OX=9606 GN=PDS5A PE=1 SV=1	0	FALSE	262.247	40	52	86	46	1337	150.7	7.91	278.1	52	0	7	36855.2	10804.1	4617.1	53763.3	17054.1	8678.6	46037.5	15018.4	5901.1	45241.6	16027.9	8397.9	46480.4	13318.2	6583.3		High	High	High	High	High	High	High	High	High	High	High	High	High	High	High
FALSE	High	Master Protein	J3KN66	Torsin-1A-interacting protein 1 OS=Homo sapiens OX=9606 GN=TOR1AIP1 PE=1 SV=1	0	FALSE	262.129	60	32	111	1	599	67.8	7.9	372.4	32	0	0	452.5	389.5	155.1	904.9	723.5	321.7	555.6	395.9	179.5	700.8	554.9	257	502	299	173.6		High	High	High	High	High	High	High	High	High	High	High	High	High	High	High
FALSE	High	Master Protein	O15439	ATP-binding cassette sub-family C member 4 OS=Homo sapiens OX=9606 GN=ABCC4 PE=1 SV=3	0	FALSE	261.483	34	41	74	39	1325	149.4	8.19	244.01	41	0	2	24882.6	21827.5	7454.8	31491.4	23493.4	9739	25324.4	19299.5	5989	28127	24205.7	9082.2	27673.3	18687.7	5472.5		High	High	High	High	High	High	High	High	High	High	High	High	High	High	High
FALSE	High	Master Protein	P68133	Actin, alpha skeletal muscle OS=Homo sapiens OX=9606 GN=ACTA1 PE=1 SV=1	0	FALSE	260.885	49	28	209	5	377	42	5.39	609.92	28	0	0	8277.2	4674.5	1330.8	15073.8	7200.7	2322.2	15300.1	6932.2	1614.7	11754.9	7147.8	2359.1	9422.3	4113.2	1461		High	High	High	High	High	High	High	High	High	High	High	High	High	High	High
FALSE	High	Master Protein	P05141	ADP/ATP translocase 2 OS=Homo sapiens OX=9606 GN=SLC25A5 PE=1 SV=7	0	FALSE	259.752	81	41	234	16	298	32.8	9.69	633.12	41	0	34	68982.8	62513.8	45495.2	114605	103143	71452.3	77577.9	62249.7	37705.4	98701.9	91342.6	67798.7	75458	53665.5	36593.1	0.9	High	High	High	High	High	High	High	High	High	High	High	High	High	High	High
FALSE	High	Master Protein	Q02127	Dihydroorotate dehydrogenase (quinone), mitochondrial OS=Homo sapiens OX=9606 GN=DHODH PE=1 SV=3	0	FALSE	258.958	74	32	94	32	395	42.8	9.67	339.35	32	0	0	26140.5	22608.2	14902.3	42901.6	35615.9	24073	29981	23146.7	12596.4	38586.8	29788.4	20337.1	33292.6	22580	12878.7		High	High	High	High	High	High	High	High	High	High	High	High	High	High	High
FALSE	High	Master Protein	P32322	Pyrroline-5-carboxylate reductase 1, mitochondrial OS=Homo sapiens OX=9606 GN=PYCR1 PE=1 SV=2	0	FALSE	258.455	63	23	87	22	319	33.3	7.61	363.44	23	0	0	17957.3	14391.3	8509.9	29010.9	22657.2	13530.5	23252.3	17760.5	9545.7	28804.4	21714.7	13180.1	29819.8	19896.1	11851.9		High	High	High	High	High	High	High	High	High	High	High	High	High	High	High
FALSE	High	Master Protein	Q9UMS4	Pre-mRNA-processing factor 19 OS=Homo sapiens OX=9606 GN=PRPF19 PE=1 SV=1	0	FALSE	258.429	65	27	100	27	504	55.1	6.61	391.56	27	0	0	18534	22927.7	14077.5	32673	39914.2	28184.3	28655.9	29920.1	15012.2	30553.5	36684.9	24760.6	40897.3	28409	14395		High	High	High	High	High	High	High	High	High	High	High	High	High	High	High
FALSE	High	Master Protein	K7ELL7	Glucosidase 2 subunit beta OS=Homo sapiens OX=9606 GN=PRKCSH PE=1 SV=1	0	FALSE	256.927	57	35	132	35	535	60.2	4.41	416.59	35	0	0	44455.4	40667.5	21363.4	75064.2	65460.7	37898.9	52708	41175.6	21755.2	68866.5	61812.2	38100.5	61269.9	41411.8	23047.3		High	High	High	High	High	High	High	High	High	High	High	High	High	High	High
FALSE	High	Master Protein	A0A7I2V4F0	ATP-dependent RNA helicase DDX1 OS=Homo sapiens OX=9606 GN=DDX1 PE=1 SV=1	0	FALSE	255.88	61	47	114	47	734	81.7	7.33	355.75	47	0	0	35256.8	21522.5	5303.5	69172.7	38548.2	9828.1	57792.4	30378.5	6720.4	57189.3	32111.7	9479.2	53508.3	28013.6	6909.7		High	High	High	High	High	High	High	High	High	High	High	High	High	High	High
FALSE	High	Master Protein	P04264	Keratin, type II cytoskeletal 1 OS=Homo sapiens OX=9606 GN=KRT1 PE=1 SV=6	0	FALSE	255.772	55	32	94	28	644	66	8.12	338.73	32	0	0	15583.5	17077.7	9853	22408.7	29955.9	10973.8	17697.3	13464.1	15435.4	22578.3	39567.6	28437	20705.9	12005.6	34491.8		High	High	High	High	High	High	High	High	High	High	High	High	High	High	High
FALSE	High	Master Protein	P10515	Dihydrolipoyllysine-residue acetyltransferase component of pyruvate dehydrogenase complex, mitochondrial OS=Homo sapiens OX=9606 GN=DLAT PE=1 SV=3	0	FALSE	255.269	52	32	116	32	647	69	7.84	424.86	32	0	0	33670.2	29461.4	12378.4	49836.8	42228.2	18803.3	40336.1	31076.4	11252.3	48676.9	43657.4	21409.2	50949	35202.7	13002.1		High	High	High	High	High	High	High	High	High	High	High	High	High	High	High
FALSE	High	Master Protein	P40227	T-complex protein 1 subunit zeta OS=Homo sapiens OX=9606 GN=CCT6A PE=1 SV=3	0	FALSE	255.154	60	39	125	39	531	58	6.68	403.83	39	0	0	32589.1	24770.5	7276.5	62639.7	47663.5	14618.6	69721.2	49978.1	11081.7	56429.4	46546.2	15128.7	55586.2	32068.2	9974.1		High	High	High	High	High	High	High	High	High	High	High	High	High	High	High
FALSE	High	Master Protein	Q06830	Peroxiredoxin-1 OS=Homo sapiens OX=9606 GN=PRDX1 PE=1 SV=1	0	FALSE	254.06	80	24	154	20	199	22.1	8.13	475.34	24	0	5	39240.8	33348.6	18436	72804.9	59110.7	35761.9	70045.9	53638.5	23454.1	66281.1	57109.8	34330.8	64872.3	43621.5	24402.7		High	High	High	High	High	High	High	High	High	High	High	High	High	High	High
FALSE	High	Master Protein	P07195	L-lactate dehydrogenase B chain OS=Homo sapiens OX=9606 GN=LDHB PE=1 SV=2	0	FALSE	253.815	66	29	150	27	334	36.6	6.05	444.05	29	0	0	35140.5	31137.4	22883.4	64700	55536	41244	65689.1	55947.8	37561.4	56505	48955.2	36665.1	59153.6	42382	30046		High	High	High	High	High	High	High	High	High	High	High	High	High	High	High
FALSE	High	Master Protein	P11171	Protein 4.1 OS=Homo sapiens OX=9606 GN=EPB41 PE=1 SV=4	0	FALSE	253.249	51	45	94	39	864	97	5.58	306.57	45	0	4	33469	27120.9	5154.8	49622.4	35711.3	8903.7	39456.2	28041.6	5177.1	41235.7	30905.1	9287.9	34616.9	22174.4	7549.3		High	High	High	High	High	High	High	High	High	High	High	High	High	High	High
FALSE	High	Master Protein	Q93050	V-type proton ATPase 116 kDa subunit a 1 OS=Homo sapiens OX=9606 GN=ATP6V0A1 PE=1 SV=3	0	FALSE	253.198	37	35	111	26	837	96.4	6.43	370.2	35	0	11	24206.7	21888	16638.3	38361.9	31596.1	22942	29829.8	23107.1	13752.2	35870.6	33004.5	25259.8	34109.6	23497.6	16181.6		High	High	High	High	High	High	High	High	High	High	High	High	High	High	High
FALSE	High	Master Protein	E9PK25	Cofilin, non-muscle isoform OS=Homo sapiens OX=9606 GN=CFL1 PE=1 SV=1	0	FALSE	253.01	73	28	115	21	204	22.7	8.34	362.54	28	0	8	34489.9	30664.6	17007.5	66237.6	57837.5	34861.4	66269.7	55948.5	29617.1	57870.3	51268.2	33037.1	60493.3	41462.7	25160.7		High	High	High	High	High	High	High	High	High	High	High	High	High	High	High
FALSE	High	Master Protein	A0A0C4DGA2	Enoyl-CoA delta isomerase 2 OS=Homo sapiens OX=9606 GN=ECI2 PE=1 SV=1	0	FALSE	252.285	72	25	60	25	364	40.2	8.76	238.63	25	0	0	19031.4	13655.7	2484.3	33184.6	23015.4	5091.9	23577.1	14703.5	3149.6	30650.9	21798	5031.8	26697.4	15286.7	3456.9		High	High	High	High	High	High	High	High	High	High	High	High	High	High	High
FALSE	High	Master Protein	Q15084	Protein disulfide-isomerase A6 OS=Homo sapiens OX=9606 GN=PDIA6 PE=1 SV=1	0	FALSE	251.737	63	28	102	28	440	48.1	5.08	346.96	28	0	0	24974	23195.5	6700.1	45576.4	36741.5	12608.5	33740.9	25118.2	8320.6	43283.5	38260.9	14775.3	42703.3	28988.6	9976.1	3.2	High	High	High	High	High	High	High	High	High	High	High	High	High	High	High
FALSE	High	Master Protein	A0A5F9ZHN7	Phosphatidylinositol-3-phosphatase SAC1 OS=Homo sapiens OX=9606 GN=SACM1L PE=1 SV=1	0	FALSE	251.226	58	34	119	34	609	69.4	7.12	340.1	34	0	0	42334	33128.8	5946.6	70152.6	52748.1	10825.8	47315.3	30752	6881.4	59696.3	47347.7	11290.2	45610.1	27086.3	7739.1	14.2	High	High	High	High	High	High	High	High	High	High	High	High	High	High	High
FALSE	High	Master Protein	P24928	DNA-directed RNA polymerase II subunit RPB1 OS=Homo sapiens OX=9606 GN=POLR2A PE=1 SV=2	0	FALSE	250.866	32	59	99	59	1970	217	7.37	273.6	59	0	0	26457.4	15767.9	5839.4	44264	23208.6	10680.9	39118.2	19360.6	6088.3	39341.5	23070.3	10605.7	35723	16258.9	6559		High	High	High	High	High	High	High	High	High	High	High	High	High	High	High
FALSE	High	Master Protein	Q6NUQ4	Transmembrane protein 214 OS=Homo sapiens OX=9606 GN=TMEM214 PE=1 SV=2	0	FALSE	250.741	47	38	104	38	689	77.1	9.14	288.07	38	0	0	36452.5	21861.8	5253.1	53829.1	31795.8	11124.4	42468.8	23860.3	6328.5	45924.7	30617.9	9944.4	41376.5	21676.6	6807.1		High	High	High	High	High	High	High	High	High	High	High	High	High	High	High
FALSE	High	Master Protein	P00338	L-lactate dehydrogenase A chain OS=Homo sapiens OX=9606 GN=LDHA PE=1 SV=2	0	FALSE	250.67	84	34	156	32	332	36.7	8.27	449.45	34	0	4	34991	31420.5	22052.9	66542.2	60341.4	43066.3	70874.3	61836.6	42114.1	57466.1	54773.7	39245.2	59979.6	41299.5	30096.5		High	High	High	High	High	High	High	High	High	High	High	High	High	High	High
FALSE	High	Master Protein	Q9Y230	RuvB-like 2 OS=Homo sapiens OX=9606 GN=RUVBL2 PE=1 SV=3	0	FALSE	250.592	70	35	91	35	463	51.1	5.64	286.61	35	0	0	26888.4	23932	4768	51461.6	42393.2	10258.7	45403.2	33862.7	5871.4	42895.2	33115.8	8974.1	41676.9	24841.2	5993.2		High	High	High	High	High	High	High	High	High	High	High	High	High	High	High
FALSE	High	Master Protein	P51149	Ras-related protein Rab-7a OS=Homo sapiens OX=9606 GN=RAB7A PE=1 SV=1	0	FALSE	250.305	88	23	118	23	207	23.5	6.7	369.23	23	0	0	38176.4	30496.9	8775.2	71801.4	49762.6	14136.7	45558.3	34125.8	9076.6	60253.4	41084.2	14280.1	42701	28007.4	10131.1		High	High	High	High	High	High	High	High	High	High	High	High	High	High	High
FALSE	High	Master Protein	Q9C0C2	182 kDa tankyrase-1-binding protein OS=Homo sapiens OX=9606 GN=TNKS1BP1 PE=1 SV=4	0	FALSE	250.26	34	44	72	44	1729	181.7	4.86	213.48	44	0	0	12428.2	10545.8	7056.8	22685.2	16876.8	12438	19534.3	15459.3	9794.3	19791.5	14650.3	9748.7	18382.7	12087.8	8244		High	High	High	High	High	High	High	High	High	High	High	High	High	High	High
FALSE	High	Master Protein	G3V0I5	NADH dehydrogenase [ubiquinone] flavoprotein 1, mitochondrial OS=Homo sapiens OX=9606 GN=NDUFV1 PE=1 SV=1	0	FALSE	250.131	85	36	119	36	457	50	8.21	359.37	36	0	0	40765.1	34058.5	4656.7	64181.2	49576.8	10018	46902	34215.9	6121.9	53131.9	39497.1	9297.5	47292.4	34275.8	6579.5		High	High	High	High	High	High	High	High	High	High	High	High	High	High	High
FALSE	High	Master Protein	Q8NE71	ATP-binding cassette sub-family F member 1 OS=Homo sapiens OX=9606 GN=ABCF1 PE=1 SV=2	0	FALSE	250.104	47	38	78	38	845	95.9	6.8	247.28	38	0	0	28068.9	9798.6	4001.6	52626.4	16254.3	8552.4	39222.8	12939.1	4723.5	46933.5	15475.2	7408.2	56334.6	12796.4	6643.7	0.9	High	High	High	High	High	High	High	High	High	High	High	High	High	High	High
FALSE	High	Master Protein	P12236	ADP/ATP translocase 3 OS=Homo sapiens OX=9606 GN=SLC25A6 PE=1 SV=4	0	FALSE	250.075	76	39	208	9	298	32.8	9.74	573.89	39	0	8	16716.7	14750.8	10404.2	27894.8	24783.7	16918.9	19527.4	15641.7	8679.6	23489.8	21124.2	15192.3	17535.8	12144	7897.3		High	High	High	High	High	High	High	High	High	High	High	High	High	High	High
FALSE	High	Master Protein	P53618	Coatomer subunit beta OS=Homo sapiens OX=9606 GN=COPB1 PE=1 SV=3	0	FALSE	249.203	49	44	94	44	953	107.1	6.05	311.33	44	0	0	26278	22095.5	6386.3	47910	37759.6	11665.8	43468.9	33794.5	7098.4	40406	38932.9	12174.1	42000.4	30281.8	8049.5		High	High	High	High	High	High	High	High	High	High	High	High	High	High	High
FALSE	High	Master Protein	P04083	Annexin A1 OS=Homo sapiens OX=9606 GN=ANXA1 PE=1 SV=2	0	FALSE	248.776	72	30	104	30	346	38.7	7.02	357.23	30	0	0	36042.1	26406.7	3986.6	58829.1	45695.9	8300.2	61807.8	42427.6	4524.1	47276	36109.9	7816.5	70207.3	40451.8	5604.8		High	High	High	High	High	High	High	High	High	High	High	High	High	High	High
FALSE	High	Master Protein	P35232	Prohibitin 1 OS=Homo sapiens OX=9606 GN=PHB1 PE=1 SV=1	0	FALSE	248.645	88	27	171	27	272	29.8	5.76	532.6	27	0	0	39513.3	40536.2	29144	84094.2	69900.9	51202.7	56005.8	38937.7	24336.5	73903.4	61092.3	46095.2	41932.7	26182.7	19137.9	2	High	High	High	High	High	High	High	High	High	High	High	High	High	High	High
FALSE	High	Master Protein	B7ZM99	Formate--tetrahydrofolate ligase OS=Homo sapiens OX=9606 GN=MTHFD1L PE=1 SV=1	0	FALSE	248.566	47	44	91	1	979	105.8	8.06	285.65	44	0	0	1389.3	320.9	112.7	2246.5	467.5	235.9	1984.5	444.9	147.4	2386.5	456.3	224.6	2340.4	414.5	141.7		High	High	High	High	High	High	High	High	High	High	High	High	High	High	High
FALSE	High	Master Protein	Q8WWM7	Ataxin-2-like protein OS=Homo sapiens OX=9606 GN=ATXN2L PE=1 SV=2	0	FALSE	248.272	38	40	87	22	1075	113.3	8.59	279.18	40	0	21	20323.4	16945.7	6200.5	37621.8	28410.2	13210.1	32456.6	25129.6	7972.2	31866.7	24338.3	10976.8	26094.3	17999.2	8474.6		High	High	High	High	High	High	High	High	High	High	High	High	High	High	High
FALSE	High	Master Protein	Q6UB35	Monofunctional C1-tetrahydrofolate synthase, mitochondrial OS=Homo sapiens OX=9606 GN=MTHFD1L PE=1 SV=1	0	FALSE	247.416	47	44	92	1	978	105.7	8.06	283.33	44	0	49	39381.8	11344.4	4131	57034.9	18610.3	8084.6	50671.8	14311.9	5062.9	64552.9	17729.9	7637.5	63987.6	12987.1	5979.2		High	High	High	High	High	High	High	High	High	High	High	High	High	High	High
FALSE	High	Master Protein	P24539	ATP synthase F(0) complex subunit B1, mitochondrial OS=Homo sapiens OX=9606 GN=ATP5PB PE=1 SV=2	0	FALSE	247.209	54	25	116	25	256	28.9	9.36	387.36	25	0	0	37719.9	27929.7	10482.8	66090.8	49236.8	18878.7	44776.5	30610	11636.9	56536.7	43956	17885.5	44386.3	26329.2	11562.5		High	High	High	High	High	High	High	High	High	High	High	High	High	High	High
FALSE	High	Master Protein	O96008	Mitochondrial import receptor subunit TOM40 homolog OS=Homo sapiens OX=9606 GN=TOMM40 PE=1 SV=1	0	FALSE	246.964	60	18	109	18	361	37.9	7.25	367.1	18	0	0	19148.1	19926.8	14979.2	50791.5	43074.6	29035.8	27613.3	20227.4	13266.3	43913.3	39362.3	27734	27627.1	16566.3	11000.2		High	High	High	High	High	High	High	High	High	High	High	High	High	High	High
FALSE	High	Master Protein	P52597	Heterogeneous nuclear ribonucleoprotein F OS=Homo sapiens OX=9606 GN=HNRNPF PE=1 SV=3	0	FALSE	246.941	72	31	149	27	415	45.6	5.58	530.47	31	0	0	35598.6	24285	4692.7	75303.5	49577.2	9600	52946.7	28163.4	5558.5	60931.6	40142.1	9750	54884.3	27431.7	6612.6		High	High	High	High	High	High	High	High	High	High	High	High	High	High	High
FALSE	High	Master Protein	Q16822	Phosphoenolpyruvate carboxykinase [GTP], mitochondrial OS=Homo sapiens OX=9606 GN=PCK2 PE=1 SV=4	0	FALSE	246.689	61	36	83	36	640	70.7	7.62	259.99	36	0	0	27525.5	10944	3224.7	39141.5	16666.3	6185.7	32436	13200.2	4045.2	38260.5	15338.7	6177.9	56452	15039.6	4472.7		High	High	High	High	High	High	High	High	High	High	High	High	High	High	High
FALSE	High	Master Protein	A0A087WWU8	Tropomyosin alpha-3 chain OS=Homo sapiens OX=9606 GN=TPM3 PE=1 SV=1	0	FALSE	245.653	85	40	117	10	227	26.4	4.78	350.35	40	0	31	28004.1	25826.3	19925.1	52198.2	41777.3	35174.9	50145.1	41257.3	33389.2	46466.7	38650.4	30355.7	48038.2	29598	25924.2		High	High	High	High	High	High	High	High	High	High	High	High	High	High	High
FALSE	High	Master Protein	P49736	DNA replication licensing factor MCM2 OS=Homo sapiens OX=9606 GN=MCM2 PE=1 SV=4	0	FALSE	245.454	55	42	86	42	904	101.8	5.52	265.06	42	0	0	20567.3	12130	4402.4	38398.8	21446.9	8612.3	39031	20996.9	5348	32575.9	20786.7	8227.3	28489.7	13285.1	5191.4		High	High	High	High	High	High	High	High	High	High	High	High	High	High	High
FALSE	High	Master Protein	Q15459	Splicing factor 3A subunit 1 OS=Homo sapiens OX=9606 GN=SF3A1 PE=1 SV=1	0	FALSE	245.1	41	39	91	39	793	88.8	5.22	305.39	39	0	0	21418.9	19080.1	6032.6	41588.6	36786.4	12603.5	37302.7	30677.8	7039.1	36471	33329.3	11989.6	43916	29331.2	8826.7		High	High	High	High	High	High	High	High	High	High	High	High	High	High	High
FALSE	High	Master Protein	P08575	Receptor-type tyrosine-protein phosphatase C OS=Homo sapiens OX=9606 GN=PTPRC PE=1 SV=3	0	FALSE	244.043	41	48	100	48	1306	147.4	6.15	291.12	48	0	0	32505.6	31518.6	14515.8	41650.7	35285.2	17437.1	31705	25907.5	10038.1	38901.2	35202.3	17369.4	42014.6	31423.2	12093.5		High	High	High	High	High	High	High	High	High	High	High	High	High	High	High
FALSE	High	Master Protein	Q9UKV3	Apoptotic chromatin condensation inducer in the nucleus OS=Homo sapiens OX=9606 GN=ACIN1 PE=1 SV=2	0	FALSE	243.964	33	42	102	28	1341	151.8	6.43	302.92	42	0	16	16865.8	16105.3	11475	29055.8	25349.3	20283.3	23256.3	17375	8634.9	29222.8	22390.5	15197.3	56507.1	26922.7	19361.4	0.9	High	High	High	High	High	High	High	High	High	High	High	High	High	High	High
FALSE	High	Master Protein	Q9Y4W6	AFG3-like protein 2 OS=Homo sapiens OX=9606 GN=AFG3L2 PE=1 SV=2	0	FALSE	243.241	50	48	105	48	797	88.5	8.66	303.7	48	0	0	52373.1	17024.4	4541.2	94323.3	28257.4	9379.1	62760.9	19286.4	5769.7	77603.9	25707.5	8930.6	53868.4	17611.3	6608.3	0.2	High	High	High	High	High	High	High	High	High	High	High	High	High	High	High
FALSE	High	Master Protein	Q08378	Golgin subfamily A member 3 OS=Homo sapiens OX=9606 GN=GOLGA3 PE=1 SV=2	0	FALSE	242.996	34	43	75	43	1498	167.3	5.44	239.5	43	0	0	15688.8	14471.9	9638.5	30652.3	23050.8	17292.9	24035.8	18374.6	10833.7	29659.8	24567.1	15271.4	24144	15243.4	8650.6		High	High	High	High	High	High	High	High	High	High	High	High	High	High	High
FALSE	High	Master Protein	A0A024R4E5	High density lipoprotein binding protein (Vigilin), isoform CRA_a OS=Homo sapiens OX=9606 GN=HDLBP PE=1 SV=1	0	FALSE	242.231	40	50	94	50	1268	141.4	6.87	269.54	50	0	0	34613.1	12724.4	4871.1	64998.6	21069.4	9179.4	60279	16823	6277.9	55043.2	20062.1	9328.9	48996.2	14451.4	7268.9		High	High	High	High	High	High	High	High	High	High	High	High	High	High	High
FALSE	High	Master Protein	Q6P2Q9	Pre-mRNA-processing-splicing factor 8 OS=Homo sapiens OX=9606 GN=PRPF8 PE=1 SV=2	0	FALSE	242.199	27	60	109	60	2335	273.4	8.84	270.08	60	0	0	25382.1	19674.5	5614.9	42552.6	30136.3	13357.4	40380.7	24390.1	6237.3	37575.2	30188.4	10780.6	48099.6	23697.3	7416.7		High	High	High	High	High	High	High	High	High	High	High	High	High	High	High
FALSE	High	Master Protein	Q12788	Transducin beta-like protein 3 OS=Homo sapiens OX=9606 GN=TBL3 PE=1 SV=2	0	FALSE	242.119	52	34	68	34	808	89	6.9	237.58	34	0	0	14211.8	14224.9	5175.9	29821.8	27298.4	11197.2	22205.7	17601.5	5326.3	23966	25201.1	9375.2	22300.3	13472.4	5202.8		High	High	High	High	High	High	High	High	High	High	High	High	High	High	High
FALSE	High	Master Protein	Q15075	Early endosome antigen 1 OS=Homo sapiens OX=9606 GN=EEA1 PE=1 SV=2	0	FALSE	241.948	43	57	87	56	1411	162.4	5.68	249.33	57	0	1	17690.8	17796	14146.1	33249	28329.3	21051.7	26010.1	22632.2	15640.3	30948.1	27756.1	20545.3	25368.4	16089.6	10255.3		High	High	High	High	High	High	High	High	High	High	High	High	High	High	High
FALSE	High	Master Protein	A0A182DWF2	Thioredoxin-disulfide reductase OS=Homo sapiens OX=9606 GN=TXNRD2 PE=1 SV=1	0	FALSE	241.873	64	27	88	26	494	53.5	6.52	338.07	27	0	2	16406	12974.8	8327	29440.5	22145.2	14411.7	23955.8	16877.5	9723.6	29462.4	23496.3	16146.6	32242.5	19847.5	13771.6		High	High	High	High	High	High	High	High	High	High	High	High	High	High	High
FALSE	High	Master Protein	Q9BQ52	Zinc phosphodiesterase ELAC protein 2 OS=Homo sapiens OX=9606 GN=ELAC2 PE=1 SV=2	0	FALSE	241.655	60	38	90	38	826	92.2	7.9	302.58	38	0	0	15694.8	12808.1	8196.6	28994.5	21972.4	15391.5	26906.5	20556	12917.2	28615	24568.1	17296.2	27556.5	17334.9	11026.1		High	High	High	High	High	High	High	High	High	High	High	High	High	High	High
FALSE	High	Master Protein	O75083	WD repeat-containing protein 1 OS=Homo sapiens OX=9606 GN=WDR1 PE=1 SV=4	0	FALSE	241.183	75	38	91	38	606	66.2	6.65	288.67	38	0	0	24624.3	19434.2	4969.2	48369.7	36234.3	9385	48311	34514.3	5732	40430.3	30720.7	9846.1	39069.5	24593.5	6427		High	High	High	High	High	High	High	High	High	High	High	High	High	High	High
FALSE	High	Master Protein	P11940	Polyadenylate-binding protein 1 OS=Homo sapiens OX=9606 GN=PABPC1 PE=1 SV=2	0	FALSE	241.128	45	34	119	24	636	70.6	9.5	363.49	34	0	13	50427.1	38469.2	5530.7	62620.7	46028.3	12624.1	65707.5	43387.8	6647.5	59289.6	41860.1	10410.7	54367	37354.5	7801.3		High	High	High	High	High	High	High	High	High	High	High	High	High	High	High
FALSE	High	Master Protein	P23634	Plasma membrane calcium-transporting ATPase 4 OS=Homo sapiens OX=9606 GN=ATP2B4 PE=1 SV=2	0	FALSE	240.811	34	42	80	21	1241	137.8	6.6	262.6	42	0	0	14826.1	13572.8	4273.9	20930.2	16458.9	5663.6	14815.9	11394.3	3376.5	18568.3	14861	5359.1	17875.1	13090	3762.3		High	High	High	High	High	High	High	High	High	High	High	High	High	High	High
FALSE	High	Master Protein	O75746	Calcium-binding mitochondrial carrier protein Aralar1 OS=Homo sapiens OX=9606 GN=SLC25A12 PE=1 SV=2	0	FALSE	240.492	60	40	98	28	678	74.7	8.38	306.35	40	0	0	15229.8	12679	9229.3	23184.4	18309.5	12364.9	18505.1	13941.6	7492.3	20538	18926.3	12538.4	19790.9	13625.6	8500.6	11.2	High	High	High	High	High	High	High	High	High	High	High	High	High	High	High
FALSE	High	Master Protein	P08133	Annexin A6 OS=Homo sapiens OX=9606 GN=ANXA6 PE=1 SV=3	0	FALSE	240.186	66	48	104	17	673	75.8	5.6	292.51	48	0	34	24252.7	19325.8	7666.9	43310.1	31503.8	12921.5	41000.5	28912.3	8477	60547.1	47084.7	12820.8	146377	88811.3	10121		High	High	High	High	High	High	High	High	High	High	High	High	High	High	High
FALSE	High	Master Protein	Q15833	Syntaxin-binding protein 2 OS=Homo sapiens OX=9606 GN=STXBP2 PE=1 SV=2	0	FALSE	239.895	63	39	79	39	593	66.4	6.55	288.7	39	0	0	35876.3	20215.2	5204.2	58134.8	29554.1	8718.5	43060.8	20268.7	5865	49087.3	25377.3	8301.4	45243.9	18753.9	5813		High	High	High	High	High	High	High	High	High	High	High	High	High	High	High
FALSE	High	Master Protein	S4R3N1	10 kDa chaperonin OS=Homo sapiens OX=9606 GN=HSPE1-MOB4 PE=1 SV=1	0	FALSE	239.75	59	24	139	8	261	29.7	6.16	452.42	24	0	0	5115.1	4664.9	3470.8	9594.4	7308.6	5058.1	7134.8	5420.6	3304	8417.5	7501.5	5136.5	7565.5	4678.5	2912.3		High	High	High	High	High	High	High	High	High	High	High	High	High	High	High
FALSE	High	Master Protein	Q8WUM4	Programmed cell death 6-interacting protein OS=Homo sapiens OX=9606 GN=PDCD6IP PE=1 SV=1	0	FALSE	239.243	47	44	97	44	868	96	6.52	297.06	44	0	0	32989.1	21695.5	6001	58019.9	37148.9	11442.6	65649.7	38048.9	7356.7	50051.8	34470.1	11230.7	58469.2	31441	7411.5		High	High	High	High	High	High	High	High	High	High	High	High	High	High	High
FALSE	High	Master Protein	P49792	E3 SUMO-protein ligase RanBP2 OS=Homo sapiens OX=9606 GN=RANBP2 PE=1 SV=2	0	FALSE	238.682	24	62	95	61	3224	358	6.2	234.4	62	0	1	23764.8	14787.2	5751.1	43095.9	24545.2	11555.8	36028.8	19361.9	6518.3	41976.8	25706.1	11174.2	41017.1	22850.4	9452		High	High	High	High	High	High	High	High	High	High	High	High	High	High	High
FALSE	High	Master Protein	Q86VP6	Cullin-associated NEDD8-dissociated protein 1 OS=Homo sapiens OX=9606 GN=CAND1 PE=1 SV=2	0	FALSE	238.441	38	46	109	41	1230	136.3	5.78	315.79	46	0	7	27215.2	22577.6	15032.3	48423.4	37702.2	26477.1	50542.7	43918	25502.6	41010	37123	24271.2	46395.7	33522.4	19578.8		High	High	High	High	High	High	High	High	High	High	High	High	High	High	High
FALSE	High	Master Protein	P08240	Signal recognition particle receptor subunit alpha OS=Homo sapiens OX=9606 GN=SRPRA PE=1 SV=2	0	FALSE	238.203	61	39	95	39	638	69.8	8.95	292.67	39	0	0	36794.1	13996	5104.4	59358.1	22344.1	9659.3	42836	15951.4	5735.1	52690	21657.1	9353.3	40945.5	16555	7298.9		High	High	High	High	High	High	High	High	High	High	High	High	High	High	High
FALSE	High	Master Protein	Q99536	Synaptic vesicle membrane protein VAT-1 homolog OS=Homo sapiens OX=9606 GN=VAT1 PE=1 SV=2	0	FALSE	238.006	67	26	110	26	393	41.9	6.29	401.69	26	0	0	31112.4	29153.6	17690.5	58800.5	51037.6	29845.2	42236.6	32422.1	20076.3	47209.6	40272.2	25875.2	47951.1	31983.7	18701.4		High	High	High	High	High	High	High	High	High	High	High	High	High	High	High
FALSE	High	Master Protein	P21281	V-type proton ATPase subunit B, brain isoform OS=Homo sapiens OX=9606 GN=ATP6V1B2 PE=1 SV=3	0	FALSE	237.401	65	28	80	28	511	56.5	5.81	289.25	28	0	0	19933.7	17103	9150.8	37029.3	29567.8	15980.9	32184.3	25956.1	10762.9	33266.2	27811.6	14887.4	30979.2	21367.4	10554		High	High	High	High	High	High	High	High	High	High	High	High	High	High	High
FALSE	High	Master Protein	A0A7P0T9C4	Cytoplasmic dynein 1 heavy chain 1 OS=Homo sapiens OX=9606 GN=DYNC1H1 PE=1 SV=1	0	FALSE	237.064	15	59	88	59	4672	534.7	6.51	232.06	59	0	0	18123.4	12068.9	4321	29709.9	19239.5	8738.8	31000.9	17647.9	5642.5	28602.1	20975.9	8447.4	28850.1	14906	6127.3		High	High	High	High	High	High	High	High	High	High	High	High	High	High	High
FALSE	High	Master Protein	Q9HD20	Endoplasmic reticulum transmembrane helix translocase OS=Homo sapiens OX=9606 GN=ATP13A1 PE=1 SV=2	0	FALSE	236.038	41	43	79	43	1204	132.9	8.13	232.85	43	0	0	26800.1	13190.7	4841.8	54807	20982.3	8082.6	32452	14436.4	5759.3	47935.2	19253.6	7743.2	28960.8	12965.6	5861.2		High	High	High	High	High	High	High	High	High	High	High	High	High	High	High
FALSE	High	Master Protein	Q10567	AP-1 complex subunit beta-1 OS=Homo sapiens OX=9606 GN=AP1B1 PE=1 SV=3	0	FALSE	235.975	44	41	108	18	949	104.5	5.06	329.81	41	0	31	32196.5	26136.3	9699.7	49967.3	39848.7	16390.6	44689.4	34231.9	10352.1	45868.8	42076.9	18801	47975.8	31948.5	15039.3		High	High	High	High	High	High	High	High	High	High	High	High	High	High	High
FALSE	High	Master Protein	P78347	General transcription factor II-I OS=Homo sapiens OX=9606 GN=GTF2I PE=1 SV=2	0	FALSE	235.47	43	45	99	45	998	112.3	6.39	274.55	45	0	0	33148.8	13427.8	4691.3	60389	23365.7	8829.6	51365.6	17706.8	5399.8	52689.7	22332.9	9063.2	57288.2	17420.9	6141.7		High	High	High	High	High	High	High	High	High	High	High	High	High	High	High
FALSE	High	Master Protein	O75643	U5 small nuclear ribonucleoprotein 200 kDa helicase OS=Homo sapiens OX=9606 GN=SNRNP200 PE=1 SV=2	0	FALSE	235.305	29	55	86	55	2136	244.4	6.06	248.07	55	0	0	23712	17475.7	4725.5	41280.1	27357.6	11560.8	40471.8	23043.6	5854.5	36559.8	26225.2	8803.3	47403.7	23062.7	7519.2		High	High	High	High	High	High	High	High	High	High	High	High	High	High	High
FALSE	High	Master Protein	P46060	Ran GTPase-activating protein 1 OS=Homo sapiens OX=9606 GN=RANGAP1 PE=1 SV=1	0	FALSE	234.976	51	30	73	30	587	63.5	4.68	227.21	30	0	0	17887.2	13898.6	4354.2	35609.5	26473.5	7883.5	32495.2	23681.6	5093.5	30262.4	24389.6	8351.2	28900.5	19019.6	5410.2		High	High	High	High	High	High	High	High	High	High	High	High	High	High	High
FALSE	High	Master Protein	P12268	Inosine-5'-monophosphate dehydrogenase 2 OS=Homo sapiens OX=9606 GN=IMPDH2 PE=1 SV=2	0	FALSE	234.972	57	29	72	26	514	55.8	6.9	267.93	29	0	3	22304.4	14890.7	4969.9	45362.1	29104.1	10637.7	51428.7	25808.3	5177.6	39037.5	26542	9817.6	35927	17673	5589.8		High	High	High	High	High	High	High	High	High	High	High	High	High	High	High
FALSE	High	Master Protein	A0A6I8PL42	Leucyl-tRNA synthetase OS=Homo sapiens OX=9606 GN=LARS1 PE=1 SV=1	0	FALSE	234.785	43	49	84	49	1130	129.1	7.87	235.81	49	0	0	32437.5	9795	3353.3	51590	15735.8	7001.7	56619.8	12799.3	4067.1	46240.8	15037.5	6720.5	47182.5	10819	4882.2		High	High	High	High	High	High	High	High	High	High	High	High	High	High	High
FALSE	High	Master Protein	Q8WXF1	Paraspeckle component 1 OS=Homo sapiens OX=9606 GN=PSPC1 PE=1 SV=1	0	FALSE	234.656	60	41	97	40	523	58.7	6.67	302.68	41	0	0	24926.4	23695.2	5764.7	49466.4	41385.6	11731.4	34349	25850	5673.4	40753.4	33370.4	10073.4	39066.6	23169.7	6971.8		High	High	High	High	High	High	High	High	High	High	High	High	High	High	High
FALSE	High	Master Protein	O75694	Nuclear pore complex protein Nup155 OS=Homo sapiens OX=9606 GN=NUP155 PE=1 SV=1	0	FALSE	234.305	36	40	77	40	1391	155.1	6.16	266.24	40	0	0	21256.4	10178.9	4010.1	43309.2	18364	7428.6	32342.1	14148.7	4587.4	36998.7	18452.3	7082.4	30286.3	11908.9	5118.6		High	High	High	High	High	High	High	High	High	High	High	High	High	High	High
FALSE	High	Master Protein	P31689	DnaJ homolog subfamily A member 1 OS=Homo sapiens OX=9606 GN=DNAJA1 PE=1 SV=2	0	FALSE	233.841	65	25	71	25	397	44.8	7.08	252.03	25	0	0	16309.3	12865.9	3811.4	37054	27599.8	9150.3	29768.8	19585.5	4535.7	27751.9	22798.2	7817.6	19395.1	10871.9	3661.8		High	High	High	High	High	High	High	High	High	High	High	High	High	High	High
FALSE	High	Master Protein	Q99460	26S proteasome non-ATPase regulatory subunit 1 OS=Homo sapiens OX=9606 GN=PSMD1 PE=1 SV=2	0	FALSE	232.954	49	38	82	38	953	105.8	5.39	268.26	38	0	0	23376	16250.7	6403.7	43514.8	28818.7	12385	45497.1	27739.9	7850.3	39014.5	28532.6	12543.5	39560.3	20371.7	7315.5		High	High	High	High	High	High	High	High	High	High	High	High	High	High	High
FALSE	High	Master Protein	P29590	Protein PML OS=Homo sapiens OX=9606 GN=PML PE=1 SV=3	0	FALSE	232.636	49	44	99	44	882	97.5	6.21	304.9	44	0	0	18685	15747.6	10401.4	36434.2	27626.7	20598	28068.7	21514.8	11505.8	33092.3	25926.5	17830.6	33868.2	20640	12925.4		High	High	High	High	High	High	High	High	High	High	High	High	High	High	High
FALSE	High	Master Protein	B7Z6P3	Kinectin OS=Homo sapiens OX=9606 GN=KTN1 PE=1 SV=1	0	FALSE	232.396	74	38	81	1	334	38.9	5.43	254.8	38	0	0	486.9	322.5	147.9	1189.7	755.2	412	865.1	535.6	227.1	859	815.3	566.7	656.4	367.6	293.2		High	High	High	High	High	High	High	High	High	High	High	High	High	High	High
FALSE	High	Master Protein	O95782	AP-2 complex subunit alpha-1 OS=Homo sapiens OX=9606 GN=AP2A1 PE=1 SV=3	0	FALSE	231.844	44	41	96	31	977	107.5	7.03	292.04	41	0	11	35491.3	27517.4	7150	54495.8	39475.4	12405.7	42704	30170.5	7379.8	44018.9	36694.7	12828.5	41796.8	25179.4	8527.8		High	High	High	High	High	High	High	High	High	High	High	High	High	High	High
FALSE	High	Master Protein	P13612	Integrin alpha-4 OS=Homo sapiens OX=9606 GN=ITGA4 PE=1 SV=3	0	FALSE	230.804	38	36	93	36	1032	114.8	6.48	283.72	36	0	0	31570.8	26983	14611.4	43762.1	33330.1	18265.2	31629.5	23245.8	9895.7	42079.8	35289.1	18934.3	38959	25707.8	12842.3		High	High	High	High	High	High	High	High	High	High	High	High	High	High	High
FALSE	High	Master Protein	O75306	NADH dehydrogenase [ubiquinone] iron-sulfur protein 2, mitochondrial OS=Homo sapiens OX=9606 GN=NDUFS2 PE=1 SV=2	0	FALSE	230.786	73	29	113	29	463	52.5	7.55	364.39	29	0	0	32866.1	23927.9	6839.7	57076	39675.2	12396.7	38779.7	24962.4	7117.8	45629.6	33231.6	11546.2	39625.8	23622.6	7524.1	5	High	High	High	High	High	High	High	High	High	High	High	High	High	High	High
FALSE	High	Master Protein	P49257	Protein ERGIC-53 OS=Homo sapiens OX=9606 GN=LMAN1 PE=1 SV=2	0	FALSE	230.627	45	30	88	29	510	57.5	6.77	277.24	30	0	1	33326.8	17002.9	5205.6	67042.1	28631.6	8793.2	39595.9	16641.5	5732.1	53481.6	27977.9	9057.8	28475	15374.3	6289		High	High	High	High	High	High	High	High	High	High	High	High	High	High	High
FALSE	High	Master Protein	Q15366	Poly(rC)-binding protein 2 OS=Homo sapiens OX=9606 GN=PCBP2 PE=1 SV=1	0	FALSE	230.308	79	22	111	2	365	38.6	6.79	375.13	22	0	19	11839	9417.8	2273.1	23322.7	17066	4800.5	19112.9	12130	2807.4	18595.1	16114.3	5297.7	15200.6	9670.7	3378.7		High	High	High	High	High	High	High	High	High	High	High	High	High	High	High
FALSE	High	Master Protein	P62873	Guanine nucleotide-binding protein G(I)/G(S)/G(T) subunit beta-1 OS=Homo sapiens OX=9606 GN=GNB1 PE=1 SV=3	0	FALSE	229.998	71	18	94	7	340	37.4	6	340.34	18	0	1	13820.6	12549.3	3311.4	20727.7	17417.8	4717.4	14374.7	11128.8	2937.8	18397.4	16064.2	4923.7	15044.4	10277.7	2967.4		High	High	High	High	High	High	High	High	High	High	High	High	High	High	High
FALSE	High	Master Protein	Q15181	Inorganic pyrophosphatase OS=Homo sapiens OX=9606 GN=PPA1 PE=1 SV=2	0	FALSE	228.397	78	26	84	25	289	32.6	5.86	275.72	26	0	2	23528.2	20100.3	5319.3	41229.7	35608	10973.6	45162	40300.6	7095.6	35301.4	29329.7	10440.2	37386.7	28557.9	6353.5		High	High	High	High	High	High	High	High	High	High	High	High	High	High	High
FALSE	High	Master Protein	Q03252	Lamin-B2 OS=Homo sapiens OX=9606 GN=LMNB2 PE=1 SV=4	0	FALSE	228.146	65	53	119	45	620	69.9	5.59	347.42	53	0	0	16767.3	21305.2	8786.2	34973.9	37505.5	18093.2	22909.6	20668.7	8077.8	29359.2	33212	16046.2	34531	27983	15705		High	High	High	High	High	High	High	High	High	High	High	High	High	High	High
FALSE	High	Master Protein	Q9H583	HEAT repeat-containing protein 1 OS=Homo sapiens OX=9606 GN=HEATR1 PE=1 SV=3	0	FALSE	227.502	24	44	81	44	2144	242.2	6.54	249.13	44	0	0	27734.2	21757	4046.2	36590.2	23418.2	9411.7	30203.8	18594.1	4296.5	30133.7	27392.8	7268	29933.6	18889.2	4959.3		High	High	High	High	High	High	High	High	High	High	High	High	High	High	High
FALSE	High	Master Protein	P61221	ATP-binding cassette sub-family E member 1 OS=Homo sapiens OX=9606 GN=ABCE1 PE=1 SV=1	0	FALSE	227.502	53	35	99	35	599	67.3	8.34	282.41	35	0	0	30215.3	24823	6143.5	57500.8	44170.2	10748.1	51929.6	39990.8	9488.2	48392.5	37684.1	10933.7	44820.8	27686.8	7563.7		High	High	High	High	High	High	High	High	High	High	High	High	High	High	High
FALSE	High	Master Protein	Q96AG4	Leucine-rich repeat-containing protein 59 OS=Homo sapiens OX=9606 GN=LRRC59 PE=1 SV=1	0	FALSE	227.224	76	35	116	35	307	34.9	9.57	338.25	35	0	0	29806.1	26055.4	22041.1	52492.3	46590.5	48015.6	36114.6	26916.5	25144.6	49462.7	43015.5	45575	44920.7	25249.8	21811.3		High	High	High	High	High	High	High	High	High	High	High	High	High	High	High
FALSE	High	Master Protein	P12235	ADP/ATP translocase 1 OS=Homo sapiens OX=9606 GN=SLC25A4 PE=1 SV=4	0	FALSE	226.997	74	31	178	7	298	33	9.76	515.1	31	0	0	7973.3	7174.9	5245.3	13322.2	11465.9	8483.3	9655.9	7971.6	4533	11185.4	11279.3	8339.4	9786	7030.1	4864		High	High	High	High	High	High	High	High	High	High	High	High	High	High	High
FALSE	High	Master Protein	O00267	Transcription elongation factor SPT5 OS=Homo sapiens OX=9606 GN=SUPT5H PE=1 SV=1	0	FALSE	226.88	41	38	72	38	1087	120.9	5.06	200.76	38	0	0	14147.3	10946.8	3065.8	26862.6	19232.8	5573.3	25580.9	18701.1	3707.8	23281.6	18071.3	5389.6	22119.4	13656.2	3984		High	High	High	High	High	High	High	High	High	High	High	High	High	High	High
FALSE	High	Master Protein	P33992	DNA replication licensing factor MCM5 OS=Homo sapiens OX=9606 GN=MCM5 PE=1 SV=5	0	FALSE	226.834	56	41	96	41	734	82.2	8.37	299.23	41	0	0	28517.6	19465.7	4998.8	60259.3	38629	9445.3	61107.3	34139.6	5690.4	50662.5	37036.6	9359.6	46460.2	23062.6	7113.5		High	High	High	High	High	High	High	High	High	High	High	High	High	High	High
FALSE	High	Master Protein	Q9Y2U8	Inner nuclear membrane protein Man1 OS=Homo sapiens OX=9606 GN=LEMD3 PE=1 SV=2	0	FALSE	226.763	42	34	76	34	911	99.9	7.55	249.11	34	0	0	20154.1	9446.5	4749.1	41413.4	15254.6	7420.1	26424.8	11378.8	5611.4	34663.5	15851.7	8417.9	22794	10007.9	5816.9		High	High	High	High	High	High	High	High	High	High	High	High	High	High	High
FALSE	High	Master Protein	O14979	Heterogeneous nuclear ribonucleoprotein D-like OS=Homo sapiens OX=9606 GN=HNRNPDL PE=1 SV=3	0	FALSE	226.713	44	31	124	27	420	46.4	9.57	351.56	31	0	2	26403.9	22018.7	10840.5	63029.7	56489.2	28623.3	48192.5	28321.8	11866.9	54694	42479.2	27883.7	38948	23935.8	11588.3		High	High	High	High	High	High	High	High	High	High	High	High	High	High	High
FALSE	High	Master Protein	P19367	Hexokinase-1 OS=Homo sapiens OX=9606 GN=HK1 PE=1 SV=3	0	FALSE	226.708	47	41	84	38	917	102.4	6.8	266.31	41	0	3	26034.7	15788.8	3796.6	47558.4	26267.2	7529.4	41672.5	22007.4	4600.4	38709.1	23189.2	7544.9	32261.4	14374.1	5410.1		High	High	High	High	High	High	High	High	High	High	High	High	High	High	High
FALSE	High	Master Protein	Q13885	Tubulin beta-2A chain OS=Homo sapiens OX=9606 GN=TUBB2A PE=1 SV=1	0	FALSE	226.604	59	24	133	3	445	49.9	4.89	420.07	24	0	1	1370	1141.5	439	2733.1	1982.1	707.3	2691.9	1914.4	570.5	2424.5	1802.6	760.1	2312.4	1433	613.4		High	High	High	High	High	High	High	High	High	High	High	High	High	High	High
FALSE	High	Master Protein	Q969V3	Nicalin OS=Homo sapiens OX=9606 GN=NCLN PE=1 SV=2	0	FALSE	226.509	49	29	93	29	563	62.9	6.89	328.4	29	0	0	26127.8	21758.7	3944.4	43944.1	33620.5	7885.3	31519.1	21907.6	4573.7	38975.3	32099.3	7842.5	28074	17980.3	5134.1	1.6	High	High	High	High	High	High	High	High	High	High	High	High	High	High	High
FALSE	High	Master Protein	Q08J23	RNA cytosine C(5)-methyltransferase NSUN2 OS=Homo sapiens OX=9606 GN=NSUN2 PE=1 SV=2	0	FALSE	226.057	50	36	81	36	767	86.4	6.77	245.37	36	0	0	19327.9	17059.1	5242.3	37531	30124.7	10474.6	35406.6	28704.4	6554.4	33319.1	28963	9807.4	32892.6	22847.9	5960.6		High	High	High	High	High	High	High	High	High	High	High	High	High	High	High
FALSE	High	Master Protein	E7EUU4	Eukaryotic translation initiation factor 4 gamma 1 OS=Homo sapiens OX=9606 GN=EIF4G1 PE=1 SV=1	0	FALSE	225.287	33	51	108	1	1560	171.5	5.31	291.09	51	0	0	476.8	259.8	90.4	845.3	430.4	213.8	887.5	360.8	121.9	755	410.9	188.6	665.5	289.5	136.8		High	High	High	High	High	High	High	High	High	High	High	High	High	High	High
FALSE	High	Master Protein	P06744	Glucose-6-phosphate isomerase OS=Homo sapiens OX=9606 GN=GPI PE=1 SV=4	0	FALSE	225.187	56	35	105	34	558	63.1	8.32	352.04	35	0	0	30194.6	27610.8	9171.8	55246.7	46657.9	16007.6	59265.3	50412.6	12614.8	45886.6	41384.5	15332.5	50874	34770.2	10015.7		High	High	High	High	High	High	High	High	High	High	High	High	High	High	High
FALSE	High	Master Protein	A0A7P0T9U7	Splicing factor 1 OS=Homo sapiens OX=9606 GN=SF1 PE=1 SV=1	0	FALSE	224.518	30	26	87	26	764	80.3	9.2	290.06	26	0	0	17894.6	15318.5	9184.3	34285.9	27375.4	18912	27342.2	20937.6	12139.7	29182.1	20629.6	13379.9	25983.1	16227.7	10401.5		High	High	High	High	High	High	High	High	High	High	High	High	High	High	High
FALSE	High	Master Protein	Q9BXJ9	N-alpha-acetyltransferase 15, NatA auxiliary subunit OS=Homo sapiens OX=9606 GN=NAA15 PE=1 SV=1	0	FALSE	224.374	45	48	97	48	866	101.2	7.42	221.5	48	0	0	26991.4	19973.1	4749.2	54086.5	35549.8	8836.7	55214.3	37878	5482.1	46111.2	36137.1	8925.7	43227.5	27047.9	6534.1		High	High	High	High	High	High	High	High	High	High	High	High	High	High	High
FALSE	High	Master Protein	Q04637	Eukaryotic translation initiation factor 4 gamma 1 OS=Homo sapiens OX=9606 GN=EIF4G1 PE=1 SV=4	0	FALSE	224.235	33	51	108	1	1599	175.4	5.33	293.76	51	0	57	29610	15255.4	6128.4	59345.8	26685.5	11526.3	57682.6	21236	7168.4	49124.4	25703.8	11790.7	42054.2	17640.8	8369.5		High	High	High	High	High	High	High	High	High	High	High	High	High	High	High
FALSE	High	Master Protein	P12277	Creatine kinase B-type OS=Homo sapiens OX=9606 GN=CKB PE=1 SV=1	0	FALSE	224.008	73	27	76	27	381	42.6	5.59	274	27	0	0	28090.8	15112	3818.9	55513.6	29368.3	7403.7	58651.2	23762.4	4452.6	45599.9	26941.5	7539	48961.3	18606.4	5104.5		High	High	High	High	High	High	High	High	High	High	High	High	High	High	High
FALSE	High	Master Protein	E7EX17	Eukaryotic translation initiation factor 4B OS=Homo sapiens OX=9606 GN=EIF4B PE=1 SV=1	0	FALSE	223.683	61	54	156	54	616	69.7	5.67	388.26	54	0	0	32402.6	30540.3	19481.5	57925.5	44837.2	34785.9	50155.2	39520.1	27860.7	51462.9	40384.3	30676.2	49659.2	32566	24342.9	1	High	High	High	High	High	High	High	High	High	High	High	High	High	High	High
FALSE	High	Master Protein	A0A7I2V311	DNA (cytosine-5)-methyltransferase 1 OS=Homo sapiens OX=9606 GN=DNMT1 PE=1 SV=1	0	FALSE	223.422	38	41	92	1	1150	130.4	6.44	276.54	41	0	0	342	256.2	84.9	622.3	357.8	137.6	496.4	278.5	79.9	577	353.3	123	561.3	273.9	93		High	High	High	High	High	High	High	High	High	High	High	High	High	High	High
FALSE	High	Master Protein	E9PDF2	Oxoglutarate dehydrogenase (succinyl-transferring) OS=Homo sapiens OX=9606 GN=OGDH PE=1 SV=1	0	FALSE	223.241	43	40	68	40	1034	117.2	7.08	231.23	40	0	0	21975.9	7134.9	2757.2	31808	11204.7	5185.3	27376.9	9414.5	3348.1	33521.4	10945.9	4643.9	37663.8	9182.9	3798.4		High	High	High	High	High	High	High	High	High	High	High	High	High	High	High
FALSE	High	Master Protein	P61224	Ras-related protein Rap-1b OS=Homo sapiens OX=9606 GN=RAP1B PE=1 SV=1	0	FALSE	222.935	84	20	75	7	184	20.8	5.78	271.37	20	0	18	29165.6	24624.5	5117.6	55575.3	36676.8	8619.3	30731.5	23252.7	6392.1	43089.6	29865.9	8311.5	27083.7	18047.3	5564.6		High	High	High	High	High	High	High	High	High	High	High	High	High	High	High
FALSE	High	Master Protein	Q92900	Regulator of nonsense transcripts 1 OS=Homo sapiens OX=9606 GN=UPF1 PE=1 SV=2	0	FALSE	222.396	46	44	77	44	1129	124.3	6.61	227.9	44	0	0	17780	9936.6	3359.4	33963.8	15635.1	6904.7	36608.1	15557.9	4031.5	29217.4	14299.5	6073.1	31179.9	12803.5	4093.1		High	High	High	High	High	High	High	High	High	High	High	High	High	High	High
FALSE	High	Master Protein	P62258	14-3-3 protein epsilon OS=Homo sapiens OX=9606 GN=YWHAE PE=1 SV=1	0	FALSE	222.353	74	27	143	24	255	29.2	4.74	474.95	27	0	0	33787.8	29521.5	20487.8	64929.6	54238	39719.1	56417.2	47161.5	31415.9	53894.9	47821.4	33502.3	55529.5	37714	24786.5		High	High	High	High	High	High	High	High	High	High	High	High	High	High	High
FALSE	High	Master Protein	Q02790	Peptidyl-prolyl cis-trans isomerase FKBP4 OS=Homo sapiens OX=9606 GN=FKBP4 PE=1 SV=3	0	FALSE	220.986	76	35	83	34	459	51.8	5.43	258.05	35	0	1	24095.5	18911.7	4140.4	45532.7	35944.3	8190.7	49580	39556.9	5541.9	38267.4	32080.6	8759.7	38825.3	26014.6	5812.5		High	High	High	High	High	High	High	High	High	High	High	High	High	High	High
FALSE	High	Master Protein	P27348	14-3-3 protein theta OS=Homo sapiens OX=9606 GN=YWHAQ PE=1 SV=1	0	FALSE	220.36	56	23	87	15	245	27.7	4.78	281.9	23	0	0	11182.3	9734.6	2730.1	22451.7	18729.1	5939.7	21892.7	17595	3370	19127.4	18055.8	5946.6	18743.8	13112.4	3349.8	5.9	High	High	High	High	High	High	High	High	High	High	High	High	High	High	High
FALSE	High	Master Protein	Q10471	Polypeptide N-acetylgalactosaminyltransferase 2 OS=Homo sapiens OX=9606 GN=GALNT2 PE=1 SV=1	0	FALSE	220.263	55	37	85	35	571	64.7	8.35	253.58	37	0	2	25697.3	20639.2	4755.3	57630.3	35099	7970.9	30479.1	18656.6	5073.6	50505.6	32843.7	7767.1	29242.3	17032.9	6104.7		High	High	High	High	High	High	High	High	High	High	High	High	High	High	High
FALSE	High	Master Protein	Q7Z2W4	Zinc finger CCCH-type antiviral protein 1 OS=Homo sapiens OX=9606 GN=ZC3HAV1 PE=1 SV=3	0	FALSE	219.624	53	39	79	39	902	101.4	8.4	211.65	39	0	0	13715.3	8295.4	3017.7	28696.8	15298.1	6249.1	24426	11885.5	3684.8	25308.8	14795.3	5883.9	23618.2	11556.7	4533	1.7	High	High	High	High	High	High	High	High	High	High	High	High	High	High	High
FALSE	High	Master Protein	A2RRP1	NBAS subunit of NRZ tethering complex OS=Homo sapiens OX=9606 GN=NBAS PE=1 SV=2	0	FALSE	219.584	26	56	79	56	2371	268.4	5.96	213.47	56	0	0	28101.6	11031.7	4391.3	49455.5	18099.1	7940.7	35391	13491.1	5493.1	43277.6	17131.2	7686.8	35247.9	11850.3	5390.5	0.9	High	High	High	High	High	High	High	High	High	High	High	High	High	High	High
FALSE	High	Master Protein	M0QZM1	Heterogeneous nuclear ribonucleoprotein M (Fragment) OS=Homo sapiens OX=9606 GN=HNRNPM PE=1 SV=1	0	FALSE	219.391	85	37	130	1	383	40	6.73	438.09	37	0	0	1603.1	1048.2	435	3528.1	1600.6	550.2	2519.4	959.2	345.5	2684.3	1130.5	430.2	2054.8	869.8	383.9		High	High	High	High	High	High	High	High	High	High	High	High	High	High	High
FALSE	High	Master Protein	P09211	Glutathione S-transferase P OS=Homo sapiens OX=9606 GN=GSTP1 PE=1 SV=2	0	FALSE	219.291	66	15	86	15	210	23.3	5.64	342.95	15	0	0	26929	20103.7	4225.7	61558.3	45082.4	8147.7	58985.3	41157.8	5133.8	51540.1	37202	8883.9	47403.8	28361.3	5787.6		High	High	High	High	High	High	High	High	High	High	High	High	High	High	High
FALSE	High	Master Protein	P28838	Cytosol aminopeptidase OS=Homo sapiens OX=9606 GN=LAP3 PE=1 SV=3	0	FALSE	219.013	70	34	95	34	519	56.1	7.93	282.71	34	0	0	33250.9	15800.1	4678.5	54100.5	26724.9	9958.7	49965.4	22071.9	6826.5	52948.2	25048.6	9390.4	59531.3	24728.3	7564.5		High	High	High	High	High	High	High	High	High	High	High	High	High	High	High
FALSE	High	Master Protein	A0A1B0GVI3	Keratin, type I cytoskeletal 10 OS=Homo sapiens OX=9606 GN=KRT10 PE=1 SV=2	0	FALSE	218.667	51	30	84	26	624	63.3	5.26	285.96	30	0	6	17594	23899.1	8612.6	25305.5	31150	13070.4	21341.3	14297.3	18160.9	26461.6	29186.8	23166.5	25282	11833.7	46948.8	4	High	High	High	High	High	High	High	High	High	High	High	High	High	High	High
FALSE	High	Master Protein	F8VZX2	Poly(rC)-binding protein 2 OS=Homo sapiens OX=9606 GN=PCBP2 PE=1 SV=1	0	FALSE	218.617	90	22	111	2	321	33.8	8.24	381.27	22	0	0	1852.6	1230.5	225	4130.6	2616.3	494.4	2820.5	1567.2	320.5	3043.7	1827.9	480.6	2269.3	1150	310.8		High	High	High	High	High	High	High	High	High	High	High	High	High	High	High
FALSE	High	Master Protein	P18669	Phosphoglycerate mutase 1 OS=Homo sapiens OX=9606 GN=PGAM1 PE=1 SV=2	0	FALSE	218.448	72	24	105	24	254	28.8	7.18	373.34	24	0	0	20577.4	17652.4	10608.2	42825.3	35998.2	24331.6	41743.6	35313	19482.3	33620.3	27733	17434	33496.2	24270.4	15733.9		High	High	High	High	High	High	High	High	High	High	High	High	High	High	High
FALSE	High	Master Protein	O43390	Heterogeneous nuclear ribonucleoprotein R OS=Homo sapiens OX=9606 GN=HNRNPR PE=1 SV=1	0	FALSE	217.952	51	33	102	22	633	70.9	8.13	315.57	33	0	0	22840.2	12861.3	2293.9	31831.8	16908.3	6568.6	39462.2	13383	2497.3	32124.9	15068.3	4053.7	39054.9	21585.1	3128.6		High	High	High	High	High	High	High	High	High	High	High	High	High	High	High
FALSE	High	Master Protein	A0A0J9YVP6	60 kDa poly(U)-binding-splicing factor (Fragment) OS=Homo sapiens OX=9606 GN=PUF60 PE=1 SV=1	0	FALSE	216.935	61	28	94	1	534	57.4	5.35	321.42	28	0	34	24770.2	21553.1	5124	53057	43708.4	10944.3	40400.7	31804.6	5701.4	40458.2	31702.5	9650.9	46375.9	31088.3	7903.3		High	High	High	High	High	High	High	High	High	High	High	High	High	High	High
FALSE	High	Master Protein	P27694	Replication protein A 70 kDa DNA-binding subunit OS=Homo sapiens OX=9606 GN=RPA1 PE=1 SV=2	0	FALSE	216.05	53	30	75	30	616	68.1	7.21	244.22	30	0	0	20633.1	20507.8	5202.1	42287.9	36611.1	9582.3	31105.2	26647	4973.1	33094.6	30928.6	8667.5	36276.8	24274.2	5695.6		High	High	High	High	High	High	High	High	High	High	High	High	High	High	High
FALSE	High	Master Protein	P48634	Protein PRRC2A OS=Homo sapiens OX=9606 GN=PRRC2A PE=1 SV=3	0	FALSE	215.407	24	44	98	40	2157	228.7	9.45	244.86	44	0	0	12362.5	10720	6731.7	20706.7	16564.6	12509.6	18598.1	14445	7264.6	18217.4	13819.2	8794	19976	13402.3	8120.6		High	High	High	High	High	High	High	High	High	High	High	High	High	High	High
FALSE	High	Master Protein	A0A499FIX8	Extended synaptotagmin-2 OS=Homo sapiens OX=9606 GN=ESYT2 PE=1 SV=1	0	FALSE	215.146	48	37	74	36	845	93.9	8.21	249.02	37	0	0	23007.6	15634.4	3878.4	38149.4	24965.4	6945.6	28154.6	17780.1	6308	32345.9	23456.8	7006.6	28785.9	15381.8	4983		High	High	High	High	High	High	High	High	High	High	High	High	High	High	High
FALSE	High	Master Protein	P23526	Adenosylhomocysteinase OS=Homo sapiens OX=9606 GN=AHCY PE=1 SV=4	0	FALSE	215.126	57	32	98	30	432	47.7	6.34	276.67	32	0	2	28518.3	26836	8183.4	56273	50110.2	12988.7	56904	48951.3	8354.5	47183.5	43543.9	10854.6	49206.4	34168.2	8979.8		High	High	High	High	High	High	High	High	High	High	High	High	High	High	High
FALSE	High	Master Protein	Q9Y265	RuvB-like 1 OS=Homo sapiens OX=9606 GN=RUVBL1 PE=1 SV=1	0	FALSE	215.097	66	28	76	28	456	50.2	6.42	275.14	28	0	0	19375.4	18064.8	4462.3	37042.5	31774.7	9111.6	34231.4	26130.8	5417.8	31454.7	25407.4	7943.2	31543.1	19362.7	5102.5		High	High	High	High	High	High	High	High	High	High	High	High	High	High	High
FALSE	High	Master Protein	Q9ULV4	Coronin-1C OS=Homo sapiens OX=9606 GN=CORO1C PE=1 SV=1	0	FALSE	215.034	64	39	103	36	474	53.2	7.08	290.64	39	0	3	29131.1	31591.1	5739.2	58166.9	67986.8	10265.9	48108.7	45048.8	6912.2	45639.1	46158.4	10602.1	38936.6	30785.2	7549.9		High	High	High	High	High	High	High	High	High	High	High	High	High	High	High
FALSE	High	Master Protein	Q6NUK1	Calcium-binding mitochondrial carrier protein SCaMC-1 OS=Homo sapiens OX=9606 GN=SLC25A24 PE=1 SV=2	0	FALSE	215.032	58	33	108	33	477	53.3	6.33	328.17	33	0	0	31013.5	32963.2	18193.3	52054.2	47479.7	24628.4	35305.7	29346.9	15950.5	44104	48478.4	24727.8	28140.3	22650.9	19849.2		High	High	High	High	High	High	High	High	High	High	High	High	High	High	High
FALSE	High	Master Protein	P35908	Keratin, type II cytoskeletal 2 epidermal OS=Homo sapiens OX=9606 GN=KRT2 PE=1 SV=2	0	FALSE	214.924	68	34	81	25	639	65.4	8	246.1	34	0	8	14519.2	21263.4	7019.8	22356.3	27963.6	11213.4	19061.5	13000.1	15747.5	22959.4	26915.1	22038.2	21028.2	9066.9	58670.7		High	High	High	High	High	High	High	High	High	High	High	High	High	High	High
FALSE	High	Master Protein	Q9H845	Complex I assembly factor ACAD9, mitochondrial OS=Homo sapiens OX=9606 GN=ACAD9 PE=1 SV=1	0	FALSE	214.803	58	37	91	37	621	68.7	7.96	283.09	37	0	0	27860	23847.7	9879.2	44517.7	35952.6	15485.1	34508.7	26124.8	9091.7	38666.4	34810.2	13999.8	37694.8	24178.5	7796.7		High	High	High	High	High	High	High	High	High	High	High	High	High	High	High
FALSE	High	Master Protein	A8MXP9	Matrin-3 OS=Homo sapiens OX=9606 GN=MATR3 PE=1 SV=1	0	FALSE	213.867	39	40	111	39	895	99.9	6.04	298.48	40	0	1	34171.4	16612.4	5524.9	69098.8	23167.8	12427.9	58613.5	19010.7	7001.5	52877.7	23154.3	10045.2	60533	23751.5	9342.1		High	High	High	High	High	High	High	High	High	High	High	High	High	High	High
FALSE	High	Master Protein	Q96C36	Pyrroline-5-carboxylate reductase 2 OS=Homo sapiens OX=9606 GN=PYCR2 PE=1 SV=1	0	FALSE	213.551	55	23	98	22	320	33.6	7.77	366.06	23	0	2	30240.4	24218.5	13273.1	48729.7	37198.1	21290.6	39601.2	30051.6	14706	48171.3	38966.1	22028.4	49520.4	32504.3	18177.3		High	High	High	High	High	High	High	High	High	High	High	High	High	High	High
FALSE	High	Master Protein	Q15738	Sterol-4-alpha-carboxylate 3-dehydrogenase, decarboxylating OS=Homo sapiens OX=9606 GN=NSDHL PE=1 SV=2	0	FALSE	213.508	77	25	66	25	373	41.9	8.06	228.17	25	0	0	19302	17521.9	7848.8	30678	25311.1	10320	21867.8	16530	6096	25186.9	21196.6	7043.2	22359.1	14021.1	4232.3		High	High	High	High	High	High	High	High	High	High	High	High	High	High	High
FALSE	High	Master Protein	Q8N1F7	Nuclear pore complex protein Nup93 OS=Homo sapiens OX=9606 GN=NUP93 PE=1 SV=2	0	FALSE	212.626	48	40	89	40	819	93.4	5.72	252.63	40	0	0	24494.6	22155.4	5020.8	47219.1	37205.2	9558.4	34499.8	23866.8	5928.1	42042.8	37203.5	9200.7	36425.6	22463.6	6563.7		High	High	High	High	High	High	High	High	High	High	High	High	High	High	High
FALSE	High	Master Protein	Q15149	Plectin OS=Homo sapiens OX=9606 GN=PLEC PE=1 SV=3	0	FALSE	212.42	14	60	77	57	4684	531.5	5.96	190.22	60	0	3	15091.4	13780.4	4939	24461.4	19374.1	8371.1	20223.8	15576.1	5203.5	25730.8	20122.3	8204.5	28199.8	16415.5	6019.6		High	High	High	High	High	High	High	High	High	High	High	High	High	High	High
FALSE	High	Master Protein	Q5UIP0	Telomere-associated protein RIF1 OS=Homo sapiens OX=9606 GN=RIF1 PE=1 SV=2	0	FALSE	212.417	19	39	60	39	2472	274.3	5.52	181.77	39	0	0	24531.3	8779.3	3435.9	37061.6	13390.3	6429.2	33472.4	11680.6	4814	31582.5	13901.2	6603.5	34643.2	12671	6198.1		High	High	High	High	High	High	High	High	High	High	High	High	High	High	High
FALSE	High	Master Protein	P37268	Squalene synthase OS=Homo sapiens OX=9606 GN=FDFT1 PE=1 SV=1	0	FALSE	212.3	51	26	87	26	417	48.1	6.54	281.24	26	0	0	32916.1	25005.5	3013.2	43276.3	32662.2	6786.4	31694.3	22398.3	3648.2	33196.2	27052.4	6958.4	23987.1	14038.6	4559.8		High	High	High	High	High	High	High	High	High	High	High	High	High	High	High
FALSE	High	Master Protein	P30084	Enoyl-CoA hydratase, mitochondrial OS=Homo sapiens OX=9606 GN=ECHS1 PE=1 SV=4	0	FALSE	212.268	56	23	98	23	290	31.4	8.07	329.53	23	0	0	37074.2	29878.6	4487.3	58443.2	47270.8	8648.3	48436.9	34603.6	5353.8	61599.3	46268	8104.4	69162	45336.3	5865.2	4	High	High	High	High	High	High	High	High	High	High	High	High	High	High	High
FALSE	High	Master Protein	O94874	E3 UFM1-protein ligase 1 OS=Homo sapiens OX=9606 GN=UFL1 PE=1 SV=2	0	FALSE	211.965	48	38	86	38	794	89.5	6.79	260.57	38	0	0	40613	16479.2	4347.9	64182.1	26174.1	8573.9	47697.9	17492	5236.1	52965.6	24131.6	8525.6	49408.6	17660.3	5795.1		High	High	High	High	High	High	High	High	High	High	High	High	High	High	High
FALSE	High	Master Protein	P05091	Aldehyde dehydrogenase, mitochondrial OS=Homo sapiens OX=9606 GN=ALDH2 PE=1 SV=2	0	FALSE	210.917	60	31	82	28	517	56.3	7.05	275.15	31	0	3	33596.1	19766.3	4749.3	48453.9	32116.7	9677	40387.2	23815.2	6105	46987.4	27322.2	8975.8	56458.6	25720.3	6163.8		High	High	High	High	High	High	High	High	High	High	High	High	High	High	High
FALSE	High	Master Protein	Q9BZZ5	Apoptosis inhibitor 5 OS=Homo sapiens OX=9606 GN=API5 PE=1 SV=3	0	FALSE	210.454	51	27	83	27	524	59	7.34	266.01	27	0	0	22795.6	20106.2	4389	43717.7	37854.4	9478.1	34787.7	30167.3	5374.1	34846.6	31959.6	9051.9	34299.6	26170.4	5666		High	High	High	High	High	High	High	High	High	High	High	High	High	High	High
FALSE	High	Master Protein	P26196	Probable ATP-dependent RNA helicase DDX6 OS=Homo sapiens OX=9606 GN=DDX6 PE=1 SV=2	0	FALSE	210.436	69	26	71	26	483	54.4	8.66	233.33	26	0	0	18514	14652.6	3217.3	35658.7	26771.1	5554.3	29258.8	21403.3	3447.5	27416.6	21786.9	5515	26009.8	16230.9	3916.5		High	High	High	High	High	High	High	High	High	High	High	High	High	High	High
FALSE	High	Master Protein	Q13177	Serine/threonine-protein kinase PAK 2 OS=Homo sapiens OX=9606 GN=PAK2 PE=1 SV=3	0	FALSE	210.198	59	28	63	21	524	58	5.96	216.86	28	0	11	12958.5	11210.7	5290.9	24847.5	19968.5	9887.4	23978.3	19058.3	8068.8	21549.2	18832.1	9765.8	22570.9	15230.1	7756		High	High	High	High	High	High	High	High	High	High	High	High	High	High	High
FALSE	High	Master Protein	P22307	Sterol carrier protein 2 OS=Homo sapiens OX=9606 GN=SCP2 PE=1 SV=2	0	FALSE	209.812	53	34	89	34	547	59	6.89	264.02	34	0	0	36572.6	30663.1	11136.5	51135.3	41446.7	16763.4	39240	30075.8	10678.2	49975.6	37066.7	15927.3	41354.4	27080.2	10519.7		High	High	High	High	High	High	High	High	High	High	High	High	High	High	High
FALSE	High	Master Protein	P52907	F-actin-capping protein subunit alpha-1 OS=Homo sapiens OX=9606 GN=CAPZA1 PE=1 SV=3	0	FALSE	209.527	81	21	73	17	286	32.9	5.69	288.35	21	0	5	17748.6	15542	9452.7	30508.4	24643.3	14665.9	27810.5	21253.8	10955	26805.9	22896.4	13953	27094.7	17703.7	9785.4		High	High	High	High	High	High	High	High	High	High	High	High	High	High	High
FALSE	High	Master Protein	Q96A33	PAT complex subunit CCDC47 OS=Homo sapiens OX=9606 GN=CCDC47 PE=1 SV=1	0	FALSE	209.521	46	29	89	29	483	55.8	4.87	287.3	29	0	0	25850.5	23584.1	3955.9	54409.4	40342.3	7887.3	32162.7	21218.6	5021.9	50159	37475.7	7078.1	32423.7	18892	5345.5		High	High	High	High	High	High	High	High	High	High	High	High	High	High	High
FALSE	High	Master Protein	Q10713	Mitochondrial-processing peptidase subunit alpha OS=Homo sapiens OX=9606 GN=PMPCA PE=1 SV=2	0	FALSE	209.009	62	32	85	32	525	58.2	6.92	262	32	0	0	25492.6	15399.4	4041.2	38255.8	22879.5	6903.4	33133.8	18731	5099.7	40253.2	25486.7	7520.9	46064.4	23227.4	5704.3		High	High	High	High	High	High	High	High	High	High	High	High	High	High	High
FALSE	High	Master Protein	Q9UGP8	Translocation protein SEC63 homolog OS=Homo sapiens OX=9606 GN=SEC63 PE=1 SV=2	0	FALSE	208.871	47	35	76	35	760	87.9	5.31	254.71	35	0	0	26077	23650.4	4685.2	49747.1	36792.7	8616.9	31456.2	22111.6	5067.5	42941	37297.6	8423.3	30779.9	19393.3	5409.3		High	High	High	High	High	High	High	High	High	High	High	High	High	High	High
FALSE	High	Master Protein	H0YDB2	Stromal interaction molecule 1 OS=Homo sapiens OX=9606 GN=STIM1 PE=1 SV=2	0	FALSE	208.463	49	37	79	36	716	80.9	6.71	260.64	37	0	1	22530.9	16199.7	4902.5	36210.4	24696.2	9462	25558	17026.4	5570.8	29597.8	19893.3	8467	25668.8	14584.8	6533		High	High	High	High	High	High	High	High	High	High	High	High	High	High	High
FALSE	High	Master Protein	Q9NQC3	Reticulon-4 OS=Homo sapiens OX=9606 GN=RTN4 PE=1 SV=2	0	FALSE	208.448	29	27	110	12	1192	129.9	4.5	349.43	27	0	21	24829.3	23314.3	18260.6	38422.5	31877.2	25206.6	27803.9	22245.6	15302.2	34828.2	30616.7	24398.3	30554.1	21554.5	15965.2	0.7	High	High	High	High	High	High	High	High	High	High	High	High	High	High	High
FALSE	High	Master Protein	D6RBZ0	Heterogeneous nuclear ribonucleoprotein A/B OS=Homo sapiens OX=9606 GN=HNRNPAB PE=1 SV=1	0	FALSE	207.772	50	28	126	26	327	35.7	6.95	329.3	28	0	0	33094.3	28991.8	14032.4	62298.8	54442.9	31241.8	52014.9	34602.5	14734.1	51968.8	41150.2	25672.8	47209.5	32760.4	15197.3		High	High	High	High	High	High	High	High	High	High	High	High	High	High	High
FALSE	High	Master Protein	P54886	Delta-1-pyrroline-5-carboxylate synthase OS=Homo sapiens OX=9606 GN=ALDH18A1 PE=1 SV=2	0	FALSE	207.366	49	34	73	34	795	87.2	7.12	234.89	34	0	0	27724.1	12752.5	3153.5	41143.8	19791.7	6292.6	34747.3	14350.3	4019.5	42196.1	19651.4	6110	49653.1	17218	4258.1		High	High	High	High	High	High	High	High	High	High	High	High	High	High	High
FALSE	High	Master Protein	Q2TAY7	WD40 repeat-containing protein SMU1 OS=Homo sapiens OX=9606 GN=SMU1 PE=1 SV=2	0	FALSE	207.201	56	25	77	25	513	57.5	7.18	248.59	25	0	0	22056.2	20532	3728.2	35720.2	32005.9	6856.6	27971.1	21088.4	4224.1	28487.5	26116.2	6617.2	29292.8	20347.3	4889.8		High	High	High	High	High	High	High	High	High	High	High	High	High	High	High
FALSE	High	Master Protein	Q9BQG0	Myb-binding protein 1A OS=Homo sapiens OX=9606 GN=MYBBP1A PE=1 SV=2	0	FALSE	207.022	37	46	88	46	1328	148.8	9.28	251.18	46	0	0	24011.4	13119.3	4096.9	43007.2	19439.9	8239.5	44922.2	21516.3	4319.3	35357	18399.3	7207.2	38407	16680.6	5192.3		High	High	High	High	High	High	High	High	High	High	High	High	High	High	High
FALSE	High	Master Protein	Q00325	Phosphate carrier protein, mitochondrial OS=Homo sapiens OX=9606 GN=SLC25A3 PE=1 SV=2	0	FALSE	206.987	49	28	144	4	362	40.1	9.38	435.86	28	0	32	46144.2	43454.6	31809.8	95343	79677.8	49413.7	56563	39053.7	22202.3	80891.7	80315.4	52106.2	52343.7	34714.1	20124.6		High	High	High	High	High	High	High	High	High	High	High	High	High	High	High
FALSE	High	Master Protein	Q13867	Bleomycin hydrolase OS=Homo sapiens OX=9606 GN=BLMH PE=1 SV=1	0	FALSE	206.647	62	29	74	29	455	52.5	6.27	244.84	29	0	0	20702.9	17972.6	12901.7	38201.5	32623.4	23745	37734.2	31781.1	21084.5	33431	29138	20677.5	36042.7	24681.3	16240.7		High	High	High	High	High	High	High	High	High	High	High	High	High	High	High
FALSE	High	Master Protein	J3KN16	Proteasome adapter and scaffold protein ECM29 OS=Homo sapiens OX=9606 GN=ECPAS PE=1 SV=1	0	FALSE	206.171	29	46	73	46	2017	223.6	8.75	206.97	46	0	0	16923.5	12187.7	3868.4	28786.4	19650.4	6644.4	30905.6	18801.7	4497.4	25991	20897.7	7398.4	29296	16120.9	4878.7		High	High	High	High	High	High	High	High	High	High	High	High	High	High	High
FALSE	High	Master Protein	P49321	Nuclear autoantigenic sperm protein OS=Homo sapiens OX=9606 GN=NASP PE=1 SV=2	0	FALSE	206.108	45	27	67	27	788	85.2	4.3	246.41	27	0	0	14700.6	12885.6	7898.4	26653	21895.1	14801.7	27572	24198.5	13912.9	22258.6	21673.4	14122.5	26044.4	19314.9	13039.2		High	High	High	High	High	High	High	High	High	High	High	High	High	High	High
FALSE	High	Master Protein	P21912	Succinate dehydrogenase [ubiquinone] iron-sulfur subunit, mitochondrial OS=Homo sapiens OX=9606 GN=SDHB PE=1 SV=3	0	FALSE	206.022	76	26	106	10	280	31.6	8.76	330.77	26	0	23	40765.3	34517.2	12462.7	65844.8	57025.9	23117	46421	35471.4	12470.4	52862.4	43712	18119	52164.6	36698.3	13839.8		High	High	High	High	High	High	High	High	High	High	High	High	High	High	High
FALSE	High	Master Protein	P62834	Ras-related protein Rap-1A OS=Homo sapiens OX=9606 GN=RAP1A PE=1 SV=1	0	FALSE	205.921	80	19	65	6	184	21	6.67	244.86	19	0	0	6097.2	4551.1	1096.7	11934.1	7047.8	1902.7	6634.3	4944	1166.2	9341.9	4757.3	1617.3	5687.9	3540.5	1050.3		High	High	High	High	High	High	High	High	High	High	High	High	High	High	High
FALSE	High	Master Protein	A0A0J9YXX5	60 kDa poly(U)-binding-splicing factor (Fragment) OS=Homo sapiens OX=9606 GN=PUF60 PE=1 SV=1	0	FALSE	205.208	62	28	91	1	551	59.1	5.29	307.43	28	0	0	88.8	62	20.4	196.2	123.3	39.9	139.8	96.2	24.1	146	110.8	42	133	83.3	23.4		High	High	High	High	High	High	High	High	High	High	High	High	High	High	High
FALSE	High	Master Protein	Q14444	Caprin-1 OS=Homo sapiens OX=9606 GN=CAPRIN1 PE=1 SV=2	0	FALSE	204.912	37	25	87	25	709	78.3	5.25	274.36	25	0	0	24744.7	21909.7	16146.2	38370	33351.4	26593	30615.6	26029.1	17292.2	33003.3	32318.4	24079.6	27271.4	18649.5	13440.6		High	High	High	High	High	High	High	High	High	High	High	High	High	High	High
FALSE	High	Master Protein	Q13085	Acetyl-CoA carboxylase 1 OS=Homo sapiens OX=9606 GN=ACACA PE=1 SV=2	0	FALSE	204.618	26	45	60	45	2346	265.4	6.37	186.97	45	0	0	15348.3	9017	3228.2	27711.6	13758.6	5395.1	26570.9	11942.3	3681	22347.7	13458.8	5546.7	23249.1	9364.6	4318		High	High	High	High	High	High	High	High	High	High	High	High	High	High	High
FALSE	High	Master Protein	D6REX3	Protein transport protein Sec31A OS=Homo sapiens OX=9606 GN=SEC31A PE=1 SV=1	0	FALSE	204.556	29	37	76	37	1251	136.1	6.98	225.95	37	0	0	16606.4	13309.8	3486.2	29808.5	23186.3	6701.2	32922.6	26615.4	4203.7	27133.9	23127.8	6747.2	32151.8	22712.3	5609.6		High	High	High	High	High	High	High	High	High	High	High	High	High	High	High
FALSE	High	Master Protein	P15391	B-lymphocyte antigen CD19 OS=Homo sapiens OX=9606 GN=CD19 PE=1 SV=6	0	FALSE	204.405	48	20	88	20	556	61.1	4.98	307.62	20	0	0	17027	13748.3	8136	46362	34207.3	17529.6	29627.2	21032.6	9523.6	24444	18851.4	10871.8	18293.5	10744.8	5323.8	0.7	High	High	High	High	High	High	High	High	High	High	High	High	High	High	High
FALSE	High	Master Protein	Q6PJT7	Zinc finger CCCH domain-containing protein 14 OS=Homo sapiens OX=9606 GN=ZC3H14 PE=1 SV=1	0	FALSE	204.087	44	29	71	29	736	82.8	7.31	218.19	29	0	0	17060.7	14148.8	6184.4	33943.2	25832.1	13050.7	25870.4	18394.2	6575.6	29271	23391	11945.1	30425.5	19862.5	11909.7		High	High	High	High	High	High	High	High	High	High	High	High	High	High	High
FALSE	High	Master Protein	A0A669KB89	Protein scribble homolog OS=Homo sapiens OX=9606 GN=SCRIB PE=1 SV=1	0	FALSE	203.789	32	41	74	41	1658	177.7	5.14	228.11	41	0	0	23520.3	11639.6	4993.5	34921.2	17246.5	8127	27189	12686.8	5245.6	29938.6	16500.4	7980.9	25957.3	11764.4	5891.2		High	High	High	High	High	High	High	High	High	High	High	High	High	High	High
FALSE	High	Master Protein	Q05639	Elongation factor 1-alpha 2 OS=Homo sapiens OX=9606 GN=EEF1A2 PE=1 SV=1	0	FALSE	203.52	37	15	125	1	463	50.4	9.03	390.06	15	0	0	173.9	156.8	34.2	357.8	306.9	64.3	320	242	54.6	290.9	234.2	60	324.9	193.1	43.8		High	High	High	High	High	High	High	High	High	High	High	High	High	High	High
FALSE	High	Master Protein	H0YFY6	Nuclear mitotic apparatus protein 1 (Fragment) OS=Homo sapiens OX=9606 GN=NUMA1 PE=1 SV=1	0	FALSE	203.209	46	38	73	1	964	107.3	9.09	212.08	38	0	0	786.4	532.5	227.6	1481.7	1037.6	654	1156	641.4	204.7	1424.6	824.3	352.4	1553.5	875.9	304.7		High	High	High	High	High	High	High	High	High	High	High	High	High	High	High
FALSE	High	Master Protein	Q9NZI8	Insulin-like growth factor 2 mRNA-binding protein 1 OS=Homo sapiens OX=9606 GN=IGF2BP1 PE=1 SV=2	0	FALSE	202.781	62	40	102	36	577	63.4	9.2	300.69	40	0	5	38048.5	15760.9	4528	74253.5	23649.4	12706	63673.2	17949.3	5549.9	65563.3	22405.9	8511.7	75184.9	21389.5	6210.8		High	High	High	High	High	High	High	High	High	High	High	High	High	High	High
FALSE	High	Master Protein	A1L0T0	2-hydroxyacyl-CoA lyase 2 OS=Homo sapiens OX=9606 GN=ILVBL PE=1 SV=2	0	FALSE	202.616	50	25	72	25	632	67.8	8.15	261.49	25	0	0	22751.8	11141.4	3871.6	35866.3	17345.6	6775.4	25454.5	12593.2	4165.5	30935.3	16336.1	7082.5	28138.8	12470.6	4890.2		High	High	High	High	High	High	High	High	High	High	High	High	High	High	High
FALSE	High	Master Protein	Q9HCC0	Methylcrotonoyl-CoA carboxylase beta chain, mitochondrial OS=Homo sapiens OX=9606 GN=MCCC2 PE=1 SV=1	0	FALSE	202.554	58	30	74	30	563	61.3	7.68	256.13	30	0	0	19512.3	13765.5	8373.4	31300.8	20557.8	12291.4	24316.1	15035.8	8014	32079.3	19522.9	11957.2	35450.3	20310.6	12361		High	High	High	High	High	High	High	High	High	High	High	High	High	High	High
FALSE	High	Master Protein	Q02809	Procollagen-lysine,2-oxoglutarate 5-dioxygenase 1 OS=Homo sapiens OX=9606 GN=PLOD1 PE=1 SV=2	0	FALSE	202.497	53	34	72	34	727	83.5	6.95	236.05	34	0	0	20705.6	15499.2	4746.9	36459.3	24061.8	7650.6	27653.4	17288.4	5917.3	33856.7	25190.2	9992.5	27011.9	14985.8	6036.1		High	High	High	High	High	High	High	High	High	High	High	High	High	High	High
FALSE	High	Master Protein	A0A2U3TZM0	DNA helicase OS=Homo sapiens OX=9606 GN=CHD4 PE=1 SV=1	0	FALSE	202.167	23	43	72	30	1902	216.7	6	208.01	43	0	13	21112.8	9526.5	3237.3	45600.4	15795.9	7312.2	35605.5	12207.8	3768.7	36715.2	14837.4	6146.3	48351.4	11348.6	4218		High	High	High	High	High	High	High	High	High	High	High	High	High	High	High
FALSE	High	Master Protein	A0A7P0T8N8	Transcription elongation regulator 1 OS=Homo sapiens OX=9606 GN=TCERG1 PE=1 SV=1	0	FALSE	201.869	31	43	79	43	1115	125.9	8.92	217.08	43	0	0	29838.8	13962.6	3927.6	57519.4	23368.4	7660	48576.4	17801.8	4903.9	46484.9	20769.6	7896.8	47504.7	19004.2	7501.2		High	High	High	High	High	High	High	High	High	High	High	High	High	High	High
FALSE	High	Master Protein	Q9Y5M8	Signal recognition particle receptor subunit beta OS=Homo sapiens OX=9606 GN=SRPRB PE=1 SV=3	0	FALSE	201.669	64	22	68	22	271	29.7	9.04	234.18	22	0	0	23758.5	9969.6	3564.5	44805.2	17186.2	7237.4	28281.5	11029	3681	40696.2	17150.4	7444.5	26414.4	10994.2	5400.1		High	High	High	High	High	High	High	High	High	High	High	High	High	High	High
FALSE	High	Master Protein	Q13310	Polyadenylate-binding protein 4 OS=Homo sapiens OX=9606 GN=PABPC4 PE=1 SV=1	0	FALSE	201.572	40	29	81	1	644	70.7	9.26	257.89	29	0	21	14802.2	10506.2	1523.3	20672.4	13871.7	3838.1	21569.3	12720.3	1970.6	20644.9	13930	3411.3	18724.3	12119.4	2568.3		High	High	High	High	High	High	High	High	High	High	High	High	High	High	High
FALSE	High	Master Protein	P36551	Oxygen-dependent coproporphyrinogen-III oxidase, mitochondrial OS=Homo sapiens OX=9606 GN=CPOX PE=1 SV=3	0	FALSE	201.478	61	29	76	29	454	50.1	8.25	275.99	29	0	0	17716.4	14433.1	7707.4	31083.6	24773	13613.7	24605.9	19072.9	8837.4	29138	22186.8	12625.1	28340	18350	9206.1		High	High	High	High	High	High	High	High	High	High	High	High	High	High	High
FALSE	High	Master Protein	P41091	Eukaryotic translation initiation factor 2 subunit 3 OS=Homo sapiens OX=9606 GN=EIF2S3 PE=1 SV=3	0	FALSE	201.057	54	28	94	28	472	51.1	8.4	295.68	28	0	0	28664.3	24252.4	5890.9	56261.2	46202.8	12013	41450	32870.8	6601.4	44440.4	36513.6	11122.3	38925.6	25410.9	6520.5		High	High	High	High	High	High	High	High	High	High	High	High	High	High	High
FALSE	High	Master Protein	A0A7I2V4L7	Polyadenylate-binding protein OS=Homo sapiens OX=9606 GN=PABPC4 PE=1 SV=1	0	FALSE	200.632	42	29	84	1	601	66.5	9.61	264.22	29	0	0	1042.4	629.7	77.6	1369.7	773.3	210.3	1337	693.8	93.6	1638.2	996.4	179.4	1496.3	711.6	255.2		High	High	High	High	High	High	High	High	High	High	High	High	High	High	High
FALSE	High	Master Protein	Q01518	Adenylyl cyclase-associated protein 1 OS=Homo sapiens OX=9606 GN=CAP1 PE=1 SV=5	0	FALSE	200.601	59	32	88	32	475	51.9	8.06	257.45	32	0	0	26283.6	23275.5	4873.4	43616.6	37319.8	9098.1	48229.9	41823.7	6212.7	37349.8	32498.1	8958.8	45511.4	32389	5854.9		High	High	High	High	High	High	High	High	High	High	High	High	High	High	High
FALSE	High	Master Protein	P52948	Nuclear pore complex protein Nup98-Nup96 OS=Homo sapiens OX=9606 GN=NUP98 PE=1 SV=4	0	FALSE	200.545	25	44	81	44	1817	197.5	6.4	212.98	44	0	0	20319.1	14289.1	5131.8	40123.5	24773.7	9702.2	27108.1	17076.3	5921	35328	23232.9	8840.3	35836.3	19114.7	7714.7		High	High	High	High	High	High	High	High	High	High	High	High	High	High	High
FALSE	High	Master Protein	O43615	Mitochondrial import inner membrane translocase subunit TIM44 OS=Homo sapiens OX=9606 GN=TIMM44 PE=1 SV=2	0	FALSE	200.2	61	34	87	34	452	51.3	8.32	272.15	34	0	0	33875.7	26979.5	4602.9	51236.7	38527.2	9924.6	40196.5	28490.6	5647.1	49519	40687	9296.7	52227	32721.4	6340.1		High	High	High	High	High	High	High	High	High	High	High	High	High	High	High
FALSE	High	Master Protein	P48444	Coatomer subunit delta OS=Homo sapiens OX=9606 GN=ARCN1 PE=1 SV=1	0	FALSE	200.11	66	35	75	35	511	57.2	6.21	222.59	35	0	0	26704.5	21420.2	4243.8	50049.9	36571.8	8222.1	42933.3	30977	5509.9	42992	30963.1	8179.4	44365.1	28197	6678.4	4.2	High	High	High	High	High	High	High	High	High	High	High	High	High	High	High
FALSE	High	Master Protein	P17844	Probable ATP-dependent RNA helicase DDX5 OS=Homo sapiens OX=9606 GN=DDX5 PE=1 SV=1	0	FALSE	199.946	54	41	98	29	614	69.1	8.92	265.31	41	0	0	20728.5	9772.2	3078.2	49260.4	15340.4	10070.2	32337	12670.6	3415.2	41893.7	15319.5	5359.3	30066.7	11865.5	3754.3	0.8	High	High	High	High	High	High	High	High	High	High	High	High	High	High	High
FALSE	High	Master Protein	Q9NP58	ATP-binding cassette sub-family B member 6 OS=Homo sapiens OX=9606 GN=ABCB6 PE=1 SV=1	0	FALSE	199.887	34	24	64	24	842	93.8	8.48	220.8	24	0	0	10946.4	8637.2	4298.2	20032.4	13385.9	6533.1	14387.6	8939.3	4002.1	18140.2	15269.2	7041.2	17136.6	9393.2	4234.9		High	High	High	High	High	High	High	High	High	High	High	High	High	High	High
FALSE	High	Master Protein	Q8NBJ5	Procollagen galactosyltransferase 1 OS=Homo sapiens OX=9606 GN=COLGALT1 PE=1 SV=1	0	FALSE	199.372	55	37	85	37	622	71.6	7.31	235.04	37	0	0	32957.6	21328.5	6042.7	50527	28050	9343.9	38507.9	21823.9	7863.9	47916	32853	13704.9	41707	21348.8	9065.1		High	High	High	High	High	High	High	High	High	High	High	High	High	High	High
FALSE	High	Master Protein	P23381	Tryptophan--tRNA ligase, cytoplasmic OS=Homo sapiens OX=9606 GN=WARS1 PE=1 SV=2	0	FALSE	199.222	53	31	85	31	471	53.1	6.23	241.52	31	0	0	20356	17983.1	12642.2	33413	27822.4	20358.2	33971.2	28724.2	19443	27804.6	25618.1	18108.8	33284.1	23361.9	15633.7		High	High	High	High	High	High	High	High	High	High	High	High	High	High	High
FALSE	High	Master Protein	Q9BXP5	Serrate RNA effector molecule homolog OS=Homo sapiens OX=9606 GN=SRRT PE=1 SV=1	0	FALSE	199.103	42	45	95	45	876	100.6	5.96	268.54	45	0	0	31982.8	14542.1	4373	73323	24933.3	9054.5	47247.5	17370.6	5559	56207.5	23585.7	8808.4	59601	16257.2	6215.6		High	High	High	High	High	High	High	High	High	High	High	High	High	High	High
FALSE	High	Master Protein	Q6PI48	Aspartate--tRNA ligase, mitochondrial OS=Homo sapiens OX=9606 GN=DARS2 PE=1 SV=1	0	FALSE	198.993	58	34	71	34	645	73.5	8.02	233.64	34	0	0	27777.9	10856.1	3029.4	43672.9	17362.8	6055	35199.2	14193	3679.3	42491.2	16828.9	5592.3	53780.4	15748.4	4252.6		High	High	High	High	High	High	High	High	High	High	High	High	High	High	High
FALSE	High	Master Protein	Q13200	26S proteasome non-ATPase regulatory subunit 2 OS=Homo sapiens OX=9606 GN=PSMD2 PE=1 SV=3	0	FALSE	198.736	41	33	69	33	908	100.1	5.2	236.69	33	0	0	17116.9	11102.1	3960.3	30913.4	18625.6	7626.5	36063.9	19629.4	5041.2	27760.8	20325.4	8153.7	30649.7	15223.5	5017.6		High	High	High	High	High	High	High	High	High	High	High	High	High	High	High
FALSE	High	Master Protein	O95757	Heat shock 70 kDa protein 4L OS=Homo sapiens OX=9606 GN=HSPA4L PE=1 SV=3	0	FALSE	198.429	52	39	75	32	839	94.5	5.88	231.38	39	0	1	17475.9	10672.8	3333	32244.2	17749.3	6796.4	31014.7	15056.5	4193.3	27856.9	17124	6647.8	28614.8	12907.3	4601.9		High	High	High	High	High	High	High	High	High	High	High	High	High	High	High
FALSE	High	Master Protein	O15270	Serine palmitoyltransferase 2 OS=Homo sapiens OX=9606 GN=SPTLC2 PE=1 SV=1	0	FALSE	198.322	57	30	72	30	562	62.9	7.78	227.2	30	0	0	19437.4	15607.2	2907.6	33438.6	24842.5	5687.4	24727.2	16754.4	3599.2	31254.2	24918.3	5423.3	27654.7	17346.6	4184.7		High	High	High	High	High	High	High	High	High	High	High	High	High	High	High
FALSE	High	Master Protein	Q14126	Desmoglein-2 OS=Homo sapiens OX=9606 GN=DSG2 PE=1 SV=2	0	FALSE	198.314	37	30	69	30	1118	122.2	5.24	238.96	30	0	0	18378.1	15244	9646.1	32332	23670.7	15967.1	23397.2	16764	9055.7	27437.8	20691.1	12937.8	20465	11682.3	6350.9		High	High	High	High	High	High	High	High	High	High	High	High	High	High	High
FALSE	High	Master Protein	P38919	Eukaryotic initiation factor 4A-III OS=Homo sapiens OX=9606 GN=EIF4A3 PE=1 SV=4	0	FALSE	198.248	49	24	82	21	411	46.8	6.73	273.07	24	0	0	26122.3	16758	5799.4	45839.1	26581.4	12116.8	37024.1	20510.9	6334.2	36867.3	23832.6	10432.4	37946.7	17603.6	6575.8		High	High	High	High	High	High	High	High	High	High	High	High	High	High	High
FALSE	High	Master Protein	Q15061	WD repeat-containing protein 43 OS=Homo sapiens OX=9606 GN=WDR43 PE=1 SV=3	0	FALSE	198.238	42	29	87	29	677	74.8	5.57	288.2	29	0	0	14765.4	18251	21532	25570.4	29144.3	34118.6	19559.1	19139.9	17786.8	23586.7	25142.8	27684.9	30210.9	19775.5	15480.9		High	High	High	High	High	High	High	High	High	High	High	High	High	High	High
FALSE	High	Master Protein	I3L0H8	ATP-dependent RNA helicase DDX19A OS=Homo sapiens OX=9606 GN=DDX19A PE=1 SV=1	0	FALSE	198.076	54	26	64	4	447	50.5	6.38	202.81	26	0	29	18872.7	10823.9	3239.6	38689	20748.1	6361.2	38744.8	16032.5	3933.5	33246.6	18689	6809.7	33401.5	13563.1	4784.1		High	High	High	High	High	High	High	High	High	High	High	High	High	High	High
FALSE	High	Master Protein	Q9Y4E8	Ubiquitin carboxyl-terminal hydrolase 15 OS=Homo sapiens OX=9606 GN=USP15 PE=1 SV=3	0	FALSE	196.922	39	39	68	38	981	112.3	5.22	193.71	39	0	1	16579.8	12913.2	4269.7	33222.8	25360.5	9017.6	33076.2	25183.4	5006.1	29602.8	24947.9	9073	30782.7	19366.2	5228.9		High	High	High	High	High	High	High	High	High	High	High	High	High	High	High
FALSE	High	Master Protein	Q5T4S7	E3 ubiquitin-protein ligase UBR4 OS=Homo sapiens OX=9606 GN=UBR4 PE=1 SV=1	0	FALSE	196.888	10	45	61	45	5183	573.5	6.04	156.34	45	0	0	10841.7	8866.3	3245.7	19675.9	14126.3	5715.4	18245.8	13534.2	3967.4	18491.9	15336.8	6007.8	20626	11516.3	3870.2		High	High	High	High	High	High	High	High	High	High	High	High	High	High	High
FALSE	High	Master Protein	Q1KMD3	Heterogeneous nuclear ribonucleoprotein U-like protein 2 OS=Homo sapiens OX=9606 GN=HNRNPUL2 PE=1 SV=1	0	FALSE	196.762	48	37	65	37	747	85.1	4.91	209	37	0	0	32168.1	11720.9	2431.9	45246.5	15994.4	6690	49769.2	13219.7	2980.9	41285.7	14945.3	5154.6	55213.4	17665.1	3869.8		High	High	High	High	High	High	High	High	High	High	High	High	High	High	High
FALSE	High	Master Protein	Q96EP5	DAZ-associated protein 1 OS=Homo sapiens OX=9606 GN=DAZAP1 PE=1 SV=1	0	FALSE	196.648	57	19	79	19	407	43.4	8.56	272.62	19	0	0	17843.9	16266.6	7122.1	35615.4	31354.1	14754.6	23474.5	18598.6	6451.1	27425.9	22019.6	11150.3	25081.8	17175.8	7341.4	1.1	High	High	High	High	High	High	High	High	High	High	High	High	High	High	High
FALSE	High	Master Protein	P26641	Elongation factor 1-gamma OS=Homo sapiens OX=9606 GN=EEF1G PE=1 SV=3	0	FALSE	196.148	48	28	99	28	437	50.1	6.67	276.14	28	0	0	31168.9	20318.4	3923.8	56539.1	36765.2	8233.9	65749	39189.9	4543.9	49646.3	34148.9	7913.9	49800.9	24776.6	5850.6		High	High	High	High	High	High	High	High	High	High	High	High	High	High	High
FALSE	High	Master Protein	P33176	Kinesin-1 heavy chain OS=Homo sapiens OX=9606 GN=KIF5B PE=1 SV=1	0	FALSE	195.499	44	38	62	38	963	109.6	6.51	184.11	38	0	0	15370.9	7895.6	2632.2	28475.2	12772	4781.9	28305.9	11453.1	3111.5	24149.6	11830.6	4921.9	22077	8807.7	4464	0.8	High	High	High	High	High	High	High	High	High	High	High	High	High	High	High
FALSE	High	Master Protein	P54920	Alpha-soluble NSF attachment protein OS=Homo sapiens OX=9606 GN=NAPA PE=1 SV=3	0	FALSE	195.345	88	27	66	22	295	33.2	5.36	253.69	27	0	5	17231.5	14402.7	9641.8	29145.5	23968.3	16790	21685.2	16553.8	9238.8	25907.4	24339.4	17212.1	25116.4	17943.3	13261.1		High	High	High	High	High	High	High	High	High	High	High	High	High	High	High
FALSE	High	Master Protein	P04350	Tubulin beta-4A chain OS=Homo sapiens OX=9606 GN=TUBB4A PE=1 SV=2	0	FALSE	195.311	65	24	118	1	444	49.6	4.88	356.84	24	0	2	532.9	383.4	104.5	986	628.5	224.5	1108.2	706	110.8	868.5	549.4	203.5	862.7	477.6	144		High	High	High	High	High	High	High	High	High	High	High	High	High	High	High
FALSE	High	Master Protein	P25786	Proteasome subunit alpha type-1 OS=Homo sapiens OX=9606 GN=PSMA1 PE=1 SV=1	0	FALSE	195.038	87	24	86	24	263	29.5	6.61	272.85	24	0	0	17898.7	14689.7	10171.8	34991.8	27778.1	19509.1	34155.6	26142.6	16485.4	31353	25423.1	17660.1	32538.2	20640.2	13920.4		High	High	High	High	High	High	High	High	High	High	High	High	High	High	High
FALSE	High	Master Protein	Q8NBS9	Thioredoxin domain-containing protein 5 OS=Homo sapiens OX=9606 GN=TXNDC5 PE=1 SV=2	0	FALSE	194.719	55	31	110	30	432	47.6	5.97	341.47	31	0	0	29558.8	27079.4	16876.2	43913.4	39488.6	26814.3	35372.9	29952.5	17025.4	43651.4	37921.5	25942.8	45524.8	33567.6	20356.5		High	High	High	High	High	High	High	High	High	High	High	High	High	High	High
FALSE	High	Master Protein	Q8IYB8	ATP-dependent RNA helicase SUPV3L1, mitochondrial OS=Homo sapiens OX=9606 GN=SUPV3L1 PE=1 SV=1	0	FALSE	194.351	41	29	72	29	786	87.9	7.99	221.21	29	0	0	21464.2	17265.5	3132.6	37586.7	29277.7	6122.7	30521	21840.9	3928.8	34313.4	26705.3	6010.3	36640.1	23117.4	4070.4		High	High	High	High	High	High	High	High	High	High	High	High	High	High	High
FALSE	High	Master Protein	O75955	Flotillin-1 OS=Homo sapiens OX=9606 GN=FLOT1 PE=1 SV=3	0	FALSE	194.054	73	31	59	31	427	47.3	7.49	201.1	31	0	0	15830.6	14226.7	6336.6	35375.6	26258.2	9116.2	22279.1	15148	5229.3	29875.9	21758.3	8514.6	22810.7	12481.3	5211.3		High	High	High	High	High	High	High	High	High	High	High	High	High	High	High
FALSE	High	Master Protein	Q13011	Delta(3,5)-Delta(2,4)-dienoyl-CoA isomerase, mitochondrial OS=Homo sapiens OX=9606 GN=ECH1 PE=1 SV=2	0	FALSE	193.747	63	22	98	22	328	35.8	8	306.33	22	0	0	28561.9	24031.5	3966.7	50846.9	41161.1	7670.6	39358.3	29258.3	4880.4	51917.2	41633.1	7115.5	55929.3	37281	4862.2	30.8	High	High	High	High	High	High	High	High	High	High	High	High	High	High	High
FALSE	High	Master Protein	O75390	Citrate synthase, mitochondrial OS=Homo sapiens OX=9606 GN=CS PE=1 SV=2	0	FALSE	193.407	54	26	121	19	466	51.7	8.32	353.37	26	0	11	34146.7	27434.6	6349.4	56685.5	43540.3	11750.8	48754.4	36065.8	7391.3	56712.4	50851.3	12437.7	61892	41274.4	7907.2		High	High	High	High	High	High	High	High	High	High	High	High	High	High	High
FALSE	High	Master Protein	A0A7P0TA85	Basigin OS=Homo sapiens OX=9606 GN=BSG PE=1 SV=1	0	FALSE	193.208	71	20	83	20	266	29	5.64	294.8	20	0	0	25238.1	24313.5	22525.8	37884.1	33036.8	28960.3	26329.2	22391.2	15697	33431.9	34789.8	29002.6	34209.1	24357.2	18733.3		High	High	High	High	High	High	High	High	High	High	High	High	High	High	High
FALSE	High	Master Protein	P62826	GTP-binding nuclear protein Ran OS=Homo sapiens OX=9606 GN=RAN PE=1 SV=3	0	FALSE	193.186	63	20	100	20	216	24.4	7.49	292.23	20	0	0	29097.9	21217	4651.6	54415.8	40121.3	10197.9	49735.4	36878.8	10670.1	46035.7	32239.2	8394.4	46912.9	27723.9	7411.8	1	High	High	High	High	High	High	High	High	High	High	High	High	High	High	High
FALSE	High	Master Protein	P54819	Adenylate kinase 2, mitochondrial OS=Homo sapiens OX=9606 GN=AK2 PE=1 SV=2	0	FALSE	193.176	77	20	95	20	239	26.5	7.81	336.76	20	0	0	27721.8	24670.6	12541.2	53192.9	46578.6	24143.6	40755.8	32772.6	14707.9	51475.3	41973	22695.8	48549	34041.3	16884.3		High	High	High	High	High	High	High	High	High	High	High	High	High	High	High
FALSE	High	Master Protein	P52292	Importin subunit alpha-1 OS=Homo sapiens OX=9606 GN=KPNA2 PE=1 SV=1	0	FALSE	192.769	52	23	70	23	529	57.8	5.4	255.28	23	0	0	26081.8	10051.7	3278.5	54071.2	18829.4	6263.3	43944.6	13991.4	3825.8	39859.7	16071	6150	26581.6	10684.1	4354.4		High	High	High	High	High	High	High	High	High	High	High	High	High	High	High
FALSE	High	Master Protein	P37802	Transgelin-2 OS=Homo sapiens OX=9606 GN=TAGLN2 PE=1 SV=3	0	FALSE	192.64	78	22	86	22	199	22.4	8.25	266.11	22	0	0	17018.6	15219.9	7148.6	37124	31761.7	16670.4	32570.3	25938.8	10836.3	31374.6	28687.1	15885.2	26775	18883.2	10356.2		High	High	High	High	High	High	High	High	High	High	High	High	High	High	High
FALSE	High	Master Protein	Q9HDC9	Adipocyte plasma membrane-associated protein OS=Homo sapiens OX=9606 GN=APMAP PE=1 SV=2	0	FALSE	192.537	56	26	92	26	416	46.5	6.16	287.49	26	0	0	24865.4	22175.5	15934.1	41236	35433.9	25377.2	29488.4	23415.4	14453.7	34766.6	30902.3	22470	30559.8	20774.3	14280.8		High	High	High	High	High	High	High	High	High	High	High	High	High	High	High
FALSE	High	Master Protein	Q9UHB9	Signal recognition particle subunit SRP68 OS=Homo sapiens OX=9606 GN=SRP68 PE=1 SV=2	0	FALSE	192.345	58	32	70	32	627	70.7	8.56	223.94	32	0	0	22036.4	7726.3	3196.7	46569.5	12659.5	5949.3	38514.6	10989.3	3697.9	36534.6	12208.7	5717.9	35890.8	10082.2	4288.4		High	High	High	High	High	High	High	High	High	High	High	High	High	High	High
FALSE	High	Master Protein	Q13724	Mannosyl-oligosaccharide glucosidase OS=Homo sapiens OX=9606 GN=MOGS PE=1 SV=5	0	FALSE	192.295	46	30	84	30	837	91.9	8.9	281.15	30	0	0	26659.4	16989.7	4304.5	47743.8	28983	8085.9	34303.1	19703.4	5549.3	40426.6	26966.6	8167.7	36617	18483.2	5933.6		High	High	High	High	High	High	High	High	High	High	High	High	High	High	High
FALSE	High	Master Protein	P12004	Proliferating cell nuclear antigen OS=Homo sapiens OX=9606 GN=PCNA PE=1 SV=1	0	FALSE	192.036	79	21	74	21	261	28.8	4.69	277	21	0	0	22358	20443.2	6016.7	45770.3	40706.2	13364.1	41080.4	33005.6	8682.4	36735.6	34000.4	11952.2	37636.5	26412.9	8216.9		High	High	High	High	High	High	High	High	High	High	High	High	High	High	High
FALSE	High	Master Protein	O14672	Disintegrin and metalloproteinase domain-containing protein 10 OS=Homo sapiens OX=9606 GN=ADAM10 PE=1 SV=1	0	FALSE	192.008	40	27	68	27	748	84.1	7.77	208.99	27	0	0	20674.3	17344.9	4945.3	31415.6	24135.1	8370.5	23433.4	16533.1	4760.6	27186.3	21812.4	7563.6	22884.2	14254.1	5091.6		High	High	High	High	High	High	High	High	High	High	High	High	High	High	High
FALSE	High	Master Protein	P62879	Guanine nucleotide-binding protein G(I)/G(S)/G(T) subunit beta-2 OS=Homo sapiens OX=9606 GN=GNB2 PE=1 SV=3	0	FALSE	191.896	73	19	91	8	340	37.3	6	322.39	19	0	13	30588.9	25918.6	5049.5	43530.3	34790.8	8214.7	33052.7	24624.2	5271.2	39955.5	33942.7	7769.5	35235	22167.3	5246.4		High	High	High	High	High	High	High	High	High	High	High	High	High	High	High
FALSE	High	Master Protein	Q9NVI7	ATPase family AAA domain-containing protein 3A OS=Homo sapiens OX=9606 GN=ATAD3A PE=1 SV=2	0	FALSE	191.794	54	39	83	10	634	71.3	8.98	212.5	39	0	30	27051.2	14376.7	4933.6	49855	25822.1	13524	29467.2	15104.1	5251.5	39715.7	22095.7	8133.9	31412.5	12816.7	6025.2	0.8	High	High	High	High	High	High	High	High	High	High	High	High	High	High	High
FALSE	High	Master Protein	Q9UKX7	Nuclear pore complex protein Nup50 OS=Homo sapiens OX=9606 GN=NUP50 PE=1 SV=2	0	FALSE	191.338	61	21	62	21	468	50.1	7.06	233.4	21	0	0	17150.8	13981.9	7228.3	33965.6	26261.5	15269.9	25794.8	19589.2	7868.5	27341.6	20166	11002.3	25919.9	16500.7	7612.8		High	High	High	High	High	High	High	High	High	High	High	High	High	High	High
FALSE	High	Master Protein	P13073	Cytochrome c oxidase subunit 4 isoform 1, mitochondrial OS=Homo sapiens OX=9606 GN=COX4I1 PE=1 SV=1	0	FALSE	191.327	66	24	120	24	169	19.6	9.51	379.2	24	0	0	29558.6	31573.3	23087.6	67138.6	57927	40545.8	36099.4	27229.8	19141.6	60537.2	50235.2	36523.8	30969.5	19075.9	15368.1		High	High	High	High	High	High	High	High	High	High	High	High	High	High	High
FALSE	High	Master Protein	P23921	Ribonucleoside-diphosphate reductase large subunit OS=Homo sapiens OX=9606 GN=RRM1 PE=1 SV=1	0	FALSE	190.986	49	33	62	33	792	90	7.15	192.94	33	0	0	15590.8	11759.9	3489.2	28186.7	20036.5	6635.1	30626	21162.9	4441.5	24684.7	19686.4	6913.8	24137.8	14273.6	4399.9		High	High	High	High	High	High	High	High	High	High	High	High	High	High	High
FALSE	High	Master Protein	P22314	Ubiquitin-like modifier-activating enzyme 1 OS=Homo sapiens OX=9606 GN=UBA1 PE=1 SV=3	0	FALSE	190.87	38	34	68	34	1058	117.8	5.76	205.72	34	0	0	20701.9	10215.1	3279.1	37918.1	17647.6	6115.9	42983.2	15090.6	3972.2	32024.5	16854	6311.9	38073.6	12712.4	4428.4		High	High	High	High	High	High	High	High	High	High	High	High	High	High	High
FALSE	High	Master Protein	P50579	Methionine aminopeptidase 2 OS=Homo sapiens OX=9606 GN=METAP2 PE=1 SV=1	0	FALSE	190.808	61	24	57	24	478	52.9	5.82	207.25	24	0	0	11686.7	8862.5	4815.7	22449.5	16271.5	9021.2	19829.7	15604	7845	21701.9	16311.3	9228.5	18175.9	12275.2	7152.2		High	High	High	High	High	High	High	High	High	High	High	High	High	High	High
FALSE	High	Master Protein	P07737	Profilin-1 OS=Homo sapiens OX=9606 GN=PFN1 PE=1 SV=2	0	FALSE	190.804	79	16	115	16	140	15	8.27	358.31	16	0	0	26250.4	21721.5	6166.8	54598.9	44479.6	14243.4	50679.1	37255.7	7387.9	48298.7	41415	14012.6	47677.1	29687.6	8253.6		High	High	High	High	High	High	High	High	High	High	High	High	High	High	High
FALSE	High	Master Protein	P15170	Eukaryotic peptide chain release factor GTP-binding subunit ERF3A OS=Homo sapiens OX=9606 GN=GSPT1 PE=1 SV=1	0	FALSE	190.669	61	33	75	33	499	55.7	5.62	226.66	33	0	0	19681.7	16758	5395.4	37265.3	29605.8	10742.2	38869.2	30138.6	6676.3	32566.2	25780.1	9926.4	34032.4	22520.8	6165.2		High	High	High	High	High	High	High	High	High	High	High	High	High	High	High
FALSE	High	Master Protein	Q9Y678	Coatomer subunit gamma-1 OS=Homo sapiens OX=9606 GN=COPG1 PE=1 SV=1	0	FALSE	190.287	44	33	68	30	874	97.7	5.47	214.93	33	0	3	17258.2	13805.3	3903.4	30628.9	23080.4	7304.9	27650.8	20287.6	4415.5	26729.5	21363.1	7278.7	29190.7	18033.4	4816.2		High	High	High	High	High	High	High	High	High	High	High	High	High	High	High
FALSE	High	Master Protein	P62714	Serine/threonine-protein phosphatase 2A catalytic subunit beta isoform OS=Homo sapiens OX=9606 GN=PPP2CB PE=1 SV=1	0	FALSE	190.286	70	21	71	2	309	35.6	5.43	229.39	21	0	27	13427.2	11344.1	5800	25688.3	20024.2	10942.9	22030.6	17024.8	8283.4	21900.5	17441.1	9944.4	20578.2	13345.2	7372.6		High	High	High	High	High	High	High	High	High	High	High	High	High	High	High
FALSE	High	Master Protein	P07948	Tyrosine-protein kinase Lyn OS=Homo sapiens OX=9606 GN=LYN PE=1 SV=3	0	FALSE	190.059	66	33	74	30	512	58.5	7.11	232.04	33	0	3	45973.9	14539.3	5123.3	62184.6	22222.4	8685.6	45265.3	14490.9	4725.1	55027.5	21152.9	8270.4	43932.9	13425.9	5100.4		High	High	High	High	High	High	High	High	High	High	High	High	High	High	High
FALSE	High	Master Protein	A0A494C0R8	Clustered mitochondria protein homolog OS=Homo sapiens OX=9606 GN=CLUH PE=1 SV=1	0	FALSE	189.93	33	38	78	1	1348	150.4	6.11	220.85	38	0	43	20996.9	12350.5	4015.7	38238.2	20697.3	7071.7	39187.3	18098.5	5148.6	34434.5	20222	7478.6	30539.8	12974.5	5107.6	0.9	High	High	High	High	High	High	High	High	High	High	High	High	High	High	High
FALSE	High	Master Protein	P14868	Aspartate--tRNA ligase, cytoplasmic OS=Homo sapiens OX=9606 GN=DARS1 PE=1 SV=2	0	FALSE	189.751	71	36	74	36	501	57.1	6.55	237.82	36	0	0	26378.8	10092.8	3949	49228	17492.4	8045	51325.5	15681	5059.5	41274.6	14808.9	7252.5	42899.4	12869	5139.8		High	High	High	High	High	High	High	High	High	High	High	High	High	High	High
FALSE	High	Master Protein	P52209	6-phosphogluconate dehydrogenase, decarboxylating OS=Homo sapiens OX=9606 GN=PGD PE=1 SV=3	0	FALSE	189.708	60	29	83	29	483	53.1	7.23	266.28	29	0	0	22115.2	19369	4264.6	40140.9	33799.8	9339.2	45176.9	40132.3	5417.5	33743.1	32938.3	9142.5	42234.5	31447.6	5639		High	High	High	High	High	High	High	High	High	High	High	High	High	High	High
FALSE	High	Master Protein	A0A7P0Z497	Peptidyl-prolyl cis-trans isomerase OS=Homo sapiens OX=9606 GN=PPIB PE=1 SV=1	0	FALSE	189.687	83	23	106	22	181	20.2	9.17	301.01	23	0	0	39275.6	35424.5	9111.9	78236.4	66066.5	16220.4	58150.6	45338.4	11026.6	66186.4	53054.7	17488.5	49064.9	33580.9	9792.6		High	High	High	High	High	High	High	High	High	High	High	High	High	High	High
FALSE	High	Master Protein	P14923	Junction plakoglobin OS=Homo sapiens OX=9606 GN=JUP PE=1 SV=3	0	FALSE	189.658	46	31	62	31	745	81.7	6.14	185.02	31	0	0	14979.8	13428.2	7761.7	24893	20341.8	12088.8	20013.1	15513.7	8000.3	21108.8	18732.4	11377.7	17839.9	11156.1	6357.7		High	High	High	High	High	High	High	High	High	High	High	High	High	High	High
FALSE	High	Master Protein	A0A804HL54	Isoleucyl-tRNA synthetase OS=Homo sapiens OX=9606 GN=IARS1 PE=1 SV=1	0	FALSE	189.449	32	39	69	39	1237	141.5	6.2	195.52	39	0	0	31945.3	9785.9	3637.3	50879.8	16378.2	7802.7	58863	14207.5	4729.2	45263.7	15990.4	7278.3	51414.4	12873.7	5732.5	1.8	High	High	High	High	High	High	High	High	High	High	High	High	High	High	High
FALSE	High	Master Protein	P55060	Exportin-2 OS=Homo sapiens OX=9606 GN=CSE1L PE=1 SV=3	0	FALSE	189.078	37	36	92	36	971	110.3	5.77	263.67	36	0	0	25051.2	20086.7	4642.5	48061	37364.7	9186.6	47176.6	39160.6	5392.2	39051.2	37790.6	9587.1	44417.8	32731.6	6389.4		High	High	High	High	High	High	High	High	High	High	High	High	High	High	High
FALSE	High	Master Protein	O76094	Signal recognition particle subunit SRP72 OS=Homo sapiens OX=9606 GN=SRP72 PE=1 SV=3	0	FALSE	188.989	42	31	67	31	671	74.6	9.26	197.16	31	0	0	22021.6	7278.3	2787.9	48637.2	12582.7	5699.5	39029.3	9592.7	3709.9	37611.6	11781.6	5448.5	38659.3	8629	3966.7		High	High	High	High	High	High	High	High	High	High	High	High	High	High	High
FALSE	High	Master Protein	O00161	Synaptosomal-associated protein 23 OS=Homo sapiens OX=9606 GN=SNAP23 PE=1 SV=1	0	FALSE	188.94	84	20	60	20	211	23.3	5.01	215.87	20	0	0	16033.7	13441	11360.7	25684.9	20217.4	16269.4	19548.2	15284.3	10716	21117.6	18107.3	14410.5	16743.3	12262.6	9613.7		High	High	High	High	High	High	High	High	High	High	High	High	High	High	High
FALSE	High	Master Protein	P10606	Cytochrome c oxidase subunit 5B, mitochondrial OS=Homo sapiens OX=9606 GN=COX5B PE=1 SV=2	0	FALSE	188.905	75	16	97	16	129	13.7	8.81	302.53	16	0	0	19131.7	19252.3	16332.4	46513.2	41930.9	30826.7	23972.8	18520.4	13258	43044.3	32330.6	24407.3	23587	15402.3	13616		High	High	High	High	High	High	High	High	High	High	High	High	High	High	High
FALSE	High	Master Protein	P08865	40S ribosomal protein SA OS=Homo sapiens OX=9606 GN=RPSA PE=1 SV=4	0	FALSE	188.424	61	16	63	16	295	32.8	4.87	226.65	16	0	0	19934.3	9901	2521	40383.9	20380.5	5583.7	23118.4	14167.7	3068	33378.9	18569.4	5385.7	24319.5	11405.2	3066.2		High	High	High	High	High	High	High	High	High	High	High	High	High	High	High
FALSE	High	Master Protein	Q6WKZ4	Rab11 family-interacting protein 1 OS=Homo sapiens OX=9606 GN=RAB11FIP1 PE=1 SV=3	0	FALSE	188.203	29	31	56	31	1283	137.1	5.43	171.29	31	0	0	18197.4	12003.6	4584	28537.2	18108.5	7747.3	21963	12875.2	4626.8	26927.5	15935.7	7452.3	23060.9	12122.8	5749.8		High	High	High	High	High	High	High	High	High	High	High	High	High	High	High
FALSE	High	Master Protein	A0A0B4J2D5	Putative glutamine amidotransferase-like class 1 domain-containing protein 3B, mitochondrial OS=Homo sapiens OX=9606 GN=GATD3B PE=5 SV=1	0	FALSE	188.157	75	18	52	18	268	28.1	8.27	196.46	18	0	0	16164.4	14264.1	9314.7	27487.6	23338.8	15978.8	22638.8	17458.9	10358.6	28040.8	22173.2	16228.3	31545.1	22504.2	16124.8		High	High	High	High	High	High	High	High	High	High	High	High	High	High	High
FALSE	High	Master Protein	C9J2Y9	DNA-directed RNA polymerase subunit beta OS=Homo sapiens OX=9606 GN=POLR2B PE=1 SV=2	0	FALSE	188.048	40	38	61	38	1167	133	7.15	182.05	38	0	0	18581.2	10213.3	4085.2	33462.9	16258.5	7631.9	29991.1	12957.6	4153	29692.2	16062.7	7555.7	25125.5	10655.1	4628.3		High	High	High	High	High	High	High	High	High	High	High	High	High	High	High
FALSE	High	Master Protein	Q9BY44	Eukaryotic translation initiation factor 2A OS=Homo sapiens OX=9606 GN=EIF2A PE=1 SV=3	0	FALSE	188.045	60	29	77	29	585	64.9	8.87	241.18	29	0	0	24176.5	18817.2	2896.7	43905.3	32669.9	6193.5	38790.1	27267	3440.8	36880	28243.7	6138.4	32110.6	19998.4	4400.7		High	High	High	High	High	High	High	High	High	High	High	High	High	High	High
FALSE	High	Master Protein	Q16698	2,4-dienoyl-CoA reductase [(3E)-enoyl-CoA-producing], mitochondrial OS=Homo sapiens OX=9606 GN=DECR1 PE=1 SV=1	0	FALSE	187.839	66	25	77	25	335	36	9.28	270.15	25	0	0	26883.1	22770.7	6977.3	37308.5	35835.5	12714	27098.7	27312.3	7867.7	38070.5	38680.8	12680.4	46380.5	40201.3	12552.2		High	High	High	High	High	High	High	High	High	High	High	High	High	High	High
FALSE	High	Master Protein	P61019	Ras-related protein Rab-2A OS=Homo sapiens OX=9606 GN=RAB2A PE=1 SV=1	0	FALSE	187.804	78	18	83	10	212	23.5	6.54	272.72	18	0	12	25293.8	23014.3	5302	48080.8	36784.6	9718	30669.3	22802.4	7047.6	39874.1	33692.7	9792.7	32534.3	20343.5	6607.2		High	High	High	High	High	High	High	High	High	High	High	High	High	High	High
FALSE	High	Master Protein	A0A590UJG2	Microtubule-actin cross-linking factor 1, isoforms 1/2/3/5 OS=Homo sapiens OX=9606 GN=MACF1 PE=1 SV=1	0	FALSE	187.736	10	47	61	3	5379	614.5	5.36	172.45	47	0	45	12965.7	10102.6	2261.1	19554.9	12880.1	4311.9	17731.6	11578.3	2696.3	18161.4	14569.3	4123	19215.6	11280.7	3095.9		High	High	High	High	High	High	High	High	High	High	High	High	High	High	High
FALSE	High	Master Protein	Q6DD88	Atlastin-3 OS=Homo sapiens OX=9606 GN=ATL3 PE=1 SV=1	0	FALSE	187.599	62	27	75	26	541	60.5	5.66	224.39	27	0	1	28923.2	13928.8	2504	48751	22062.9	5439	33797.2	13882.3	3308.7	41405.3	19997.7	5128	33371.7	14067.6	3797.4		High	High	High	High	High	High	High	High	High	High	High	High	High	High	High
FALSE	High	Master Protein	O75153	Clustered mitochondria protein homolog OS=Homo sapiens OX=9606 GN=CLUH PE=1 SV=2	0	FALSE	187.463	34	38	77	1	1309	146.6	6.13	211.4	38	0	0	780.5	481.8	223.9	1520.6	945.6	488.6	1378.6	779.9	235	1319.6	747.7	372.9	1070.9	533	234.1		High	High	High	High	High	High	High	High	High	High	High	High	High	High	High
FALSE	High	Master Protein	P00390	Glutathione reductase, mitochondrial OS=Homo sapiens OX=9606 GN=GSR PE=1 SV=2	0	FALSE	187.192	58	24	71	24	522	56.2	8.5	258.3	24	0	0	15088.6	13700.6	10091.8	26976.3	22066	16300.9	24900.5	20404.4	15031.7	25865	21537	15758.6	26407.8	18843.5	14453.4		High	High	High	High	High	High	High	High	High	High	High	High	High	High	High
FALSE	High	Master Protein	Q7Z2K6	Endoplasmic reticulum metallopeptidase 1 OS=Homo sapiens OX=9606 GN=ERMP1 PE=1 SV=2	0	FALSE	187.114	33	33	83	33	904	100.2	7.52	264.89	33	0	0	13644.9	13767.5	9596.8	30719.6	24763.7	19273.9	18890.4	14466.8	10265.2	24915	24850.9	17936.7	19053.4	11966.6	9476.7		High	High	High	High	High	High	High	High	High	High	High	High	High	High	High
FALSE	High	Master Protein	P18754	Regulator of chromosome condensation OS=Homo sapiens OX=9606 GN=RCC1 PE=1 SV=1	0	FALSE	186.963	64	20	48	2	421	44.9	7.52	180.91	20	0	23	20865	7781.3	2103.7	25183	10652.1	4518	23724.9	8433.6	2597	27415.4	10524	3749.7	29588.8	9918.9	2995.4		High	High	High	High	High	High	High	High	High	High	High	High	High	High	High
FALSE	High	Master Protein	Q7Z417	Nuclear fragile X mental retardation-interacting protein 2 OS=Homo sapiens OX=9606 GN=NUFIP2 PE=1 SV=1	0	FALSE	186.937	52	30	79	30	695	76.1	8.7	239.47	30	0	0	18980.6	15804.5	7946.9	38363.5	29535.3	16199.7	27008.6	21603.2	8759.9	33725.9	24522.7	14188.3	24084.5	16978	10465.6		High	High	High	High	High	High	High	High	High	High	High	High	High	High	High
FALSE	High	Master Protein	Q9HB71	Calcyclin-binding protein OS=Homo sapiens OX=9606 GN=CACYBP PE=1 SV=2	0	FALSE	186.911	70	17	65	17	228	26.2	8.25	231.65	17	0	0	14761.3	12729.2	4611.8	27534.5	23627.3	8148.1	29269.8	23537.1	4800.7	24103.8	20702	7594.7	24994.7	17100.1	4584		High	High	High	High	High	High	High	High	High	High	High	High	High	High	High
FALSE	High	Master Protein	P67775	Serine/threonine-protein phosphatase 2A catalytic subunit alpha isoform OS=Homo sapiens OX=9606 GN=PPP2CA PE=1 SV=1	0	FALSE	186.859	70	21	69	2	309	35.6	5.54	224.58	21	0	0	2178.9	2086.5	1300.7	2986.4	2434.5	1597.7	3274	2806.9	2064	2740.8	1843	1437.9	3012.9	1875.4	1234.8		High	High	High	High	High	High	High	High	High	High	High	High	High	High	High
FALSE	High	Master Protein	P33991	DNA replication licensing factor MCM4 OS=Homo sapiens OX=9606 GN=MCM4 PE=1 SV=5	0	FALSE	186.677	48	34	68	34	863	96.5	6.74	217.6	34	0	0	19119.3	8634.2	3230.1	39222.4	15370.3	7133.4	38913.3	13214.1	4054.3	33272.2	15560.9	6381.7	27872.7	10551	4615.8		High	High	High	High	High	High	High	High	High	High	High	High	High	High	High
FALSE	High	Master Protein	P26639	Threonine--tRNA ligase 1, cytoplasmic OS=Homo sapiens OX=9606 GN=TARS1 PE=1 SV=3	0	FALSE	186.542	54	40	89	40	723	83.4	6.67	254.45	40	0	0	25080.3	18318	4805.2	45991.9	31776.2	9043.9	49478.2	33372.8	5782.9	41333.2	30113.9	8901.9	43909.5	23666.3	6442.5		High	High	High	High	High	High	High	High	High	High	High	High	High	High	High
FALSE	High	Master Protein	B1AK88	F-actin-capping protein subunit beta OS=Homo sapiens OX=9606 GN=CAPZB PE=1 SV=1	0	FALSE	186.344	58	24	92	24	301	33.8	6.43	267.46	24	0	0	28681.4	24573.2	14746.8	46307.6	38506.7	23683.4	41508.9	33945.1	16705.5	41084.5	32162.1	19992.6	40744.7	27291.6	14694.9		High	High	High	High	High	High	High	High	High	High	High	High	High	High	High
FALSE	High	Master Protein	Q14318	Peptidyl-prolyl cis-trans isomerase FKBP8 OS=Homo sapiens OX=9606 GN=FKBP8 PE=1 SV=2	0	FALSE	186.33	49	23	92	13	412	44.5	4.84	293.7	23	0	13	30190.5	11092.7	3541.2	57128.1	18352.6	6612	34282.3	12092.6	4103.2	49020.9	16989.3	6260.5	35138.1	11657.5	4984.6	1.2	High	High	High	High	High	High	High	High	High	High	High	High	High	High	High
FALSE	High	Master Protein	Q13283	Ras GTPase-activating protein-binding protein 1 OS=Homo sapiens OX=9606 GN=G3BP1 PE=1 SV=1	0	FALSE	186.044	55	22	107	22	466	52.1	5.52	387.54	22	0	0	27992.1	23267	5572	49108	38403.7	10862.5	38281.2	28479.8	6333	41378.1	32233.3	10654.8	33311.3	21925	7947		High	High	High	High	High	High	High	High	High	High	High	High	High	High	High
FALSE	High	Master Protein	Q9Y276	Mitochondrial chaperone BCS1 OS=Homo sapiens OX=9606 GN=BCS1L PE=1 SV=1	0	FALSE	185.962	63	25	81	25	419	47.5	8.5	288.54	25	0	0	27715.4	23316.1	4398.3	44452.4	35410.7	8398.8	32689.2	24928.3	5064.8	37513.1	32065.6	8163.9	32598.9	20735.8	5541.2		High	High	High	High	High	High	High	High	High	High	High	High	High	High	High
FALSE	High	Master Protein	Q9UQ35	Serine/arginine repetitive matrix protein 2 OS=Homo sapiens OX=9606 GN=SRRM2 PE=1 SV=2	0	FALSE	185.604	16	39	88	39	2752	299.4	12.06	231.02	39	0	0	11647.1	8649.3	4388	20721.2	14384.8	8749.8	16879.1	10747.8	5333.3	21106	14078.1	8387.8	25262.7	14855	10294.6		High	High	High	High	High	High	High	High	High	High	High	High	High	High	High
FALSE	High	Master Protein	Q969Z0	FAST kinase domain-containing protein 4 OS=Homo sapiens OX=9606 GN=TBRG4 PE=1 SV=1	0	FALSE	185.385	56	30	53	30	631	70.7	7.42	185.51	30	0	0	18530.9	9387.3	2154.6	28404.7	13275.6	4359.6	24989.4	10658.6	2679.3	30410.1	16295.5	4034.3	32083.9	11716.8	3372.8		High	High	High	High	High	High	High	High	High	High	High	High	High	High	High
FALSE	High	Master Protein	B4DY09	Interleukin enhancer-binding factor 2 OS=Homo sapiens OX=9606 GN=ILF2 PE=1 SV=1	0	FALSE	185.371	48	20	70	20	352	38.9	4.94	234.43	20	0	0	22185.7	16119.7	6692.1	36306.6	26672.3	12923.9	38487.9	20207.3	5978.5	33640.4	24149.2	13585.2	44663.2	25092.6	8247.3		High	High	High	High	High	High	High	High	High	High	High	High	High	High	High
FALSE	High	Master Protein	O95140	Mitofusin-2 OS=Homo sapiens OX=9606 GN=MFN2 PE=1 SV=3	0	FALSE	185.234	44	34	71	33	757	86.3	6.98	238.91	34	0	1	27729.5	13146.5	3123.3	40602.8	19119	6176.7	32414.6	14890.9	3870.5	41017.7	19327.3	6133	31361.5	14023.2	4384.9		High	High	High	High	High	High	High	High	High	High	High	High	High	High	High
FALSE	High	Master Protein	A5YKK6	CCR4-NOT transcription complex subunit 1 OS=Homo sapiens OX=9606 GN=CNOT1 PE=1 SV=2	0	FALSE	185.112	23	46	60	46	2376	266.8	7.11	151.23	46	0	0	15764.9	10986.5	3402	26279.9	16945.5	6602.2	25352	16436.8	4082.7	24216.3	17973	6227.2	25574.5	14420.8	4323.9		High	High	High	High	High	High	High	High	High	High	High	High	High	High	High
FALSE	High	Master Protein	Q8WVM8	Sec1 family domain-containing protein 1 OS=Homo sapiens OX=9606 GN=SCFD1 PE=1 SV=4	0	FALSE	185.11	50	26	71	26	642	72.3	6.27	235.73	26	0	0	28755.8	18076.5	3111	50304.9	29780.2	6559.2	36228.7	20354.3	3745.5	41911.6	27969.4	6831.7	38273.5	19152.2	4548.6		High	High	High	High	High	High	High	High	High	High	High	High	High	High	High
FALSE	High	Master Protein	Q14694	Ubiquitin carboxyl-terminal hydrolase 10 OS=Homo sapiens OX=9606 GN=USP10 PE=1 SV=2	0	FALSE	185.078	46	28	61	28	798	87.1	5.31	196.66	28	0	0	20979.7	13874.7	3306	35756.2	20884.5	5985.8	27562.8	15721.7	3793.8	30261.5	18350.1	6014.6	25469.7	14740.5	4555.3		High	High	High	High	High	High	High	High	High	High	High	High	High	High	High
FALSE	High	Master Protein	A0A1W2PPZ5	Transcription elongation factor OS=Homo sapiens OX=9606 GN=TCEA1 PE=1 SV=1	0	FALSE	185.01	72	30	74	30	301	33.9	8.38	193.28	30	0	0	14564.2	12364.7	6604.6	30958.5	24509.1	14316.6	25430.5	19874.6	8696.5	25253.2	20571	11943.7	23756.3	15504.6	8711.8		High	High	High	High	High	High	High	High	High	High	High	High	High	High	High
FALSE	High	Master Protein	P35520	Cystathionine beta-synthase OS=Homo sapiens OX=9606 GN=CBS PE=1 SV=2	0	FALSE	184.905	56	26	57	26	551	60.5	6.65	195.82	26	0	0	17691.7	13887.7	4060.6	30679.1	23270.3	7758.4	31909.9	22933.3	4779.7	26720	21114.8	7765.2	30470.8	18747.3	4862.4		High	High	High	High	High	High	High	High	High	High	High	High	High	High	High
FALSE	High	Master Protein	B1AKY9	Sodium/potassium-transporting ATPase subunit alpha OS=Homo sapiens OX=9606 GN=ATP1A2 PE=1 SV=1	0	FALSE	184.413	21	21	94	1	1009	110.8	5.59	291.93	21	0	0	211.7	207.4	187.3	337.7	306.6	269.5	222.3	197.6	137	316.7	303.9	248.7	226.4	157.2	107.3		High	High	High	High	High	High	High	High	High	High	High	High	High	High	High
FALSE	High	Master Protein	A0A804HI95	Alpha-actinin-2 OS=Homo sapiens OX=9606 GN=ACTN2 PE=1 SV=1	0	FALSE	184.381	20	23	70	2	863	100.2	5.54	213.13	23	0	0	587.2	664.7	616	777.1	740.6	759.7	943.4	1019.7	903.3	651.2	1014.2	945.4	769.2	640.3	575.2		High	High	High	High	High	High	High	High	High	High	High	High	High	High	High
FALSE	High	Master Protein	P55081	Microfibrillar-associated protein 1 OS=Homo sapiens OX=9606 GN=MFAP1 PE=1 SV=2	0	FALSE	184.309	41	19	49	19	439	51.9	4.98	195.48	19	0	0	7509	12097	9347.6	13897.1	21771.4	16898.5	9906.5	12698.3	8680.6	11113.8	16361.1	13390.9	11639	12508.7	9577.3		High	High	High	High	High	High	High	High	High	High	High	High	High	High	High
FALSE	High	Master Protein	Q92766	Ras-responsive element-binding protein 1 OS=Homo sapiens OX=9606 GN=RREB1 PE=1 SV=3	0	FALSE	183.926	26	31	54	30	1687	181.3	6.98	162.27	31	0	1	8477.7	6484.4	2708.6	16479.7	11164.8	7183.1	12339.4	7986.9	3228.6	16384.6	11754.4	5770.6	21676.3	12598.5	6778		High	High	High	High	High	High	High	High	High	High	High	High	High	High	High
FALSE	High	Master Protein	F6QDS0	RNA helicase OS=Homo sapiens OX=9606 GN=hCG_2043426 PE=1 SV=1	0	FALSE	183.755	48	23	54	1	479	54	6.3	178.82	23	0	0	789.8	266.2	105.6	1520.6	471.7	225.8	1407.6	390.4	136.1	1260.6	420.9	200.3	1194	415.9	281.8		High	High	High	High	High	High	High	High	High	High	High	High	High	High	High
FALSE	High	Master Protein	P05771	Protein kinase C beta type OS=Homo sapiens OX=9606 GN=PRKCB PE=1 SV=4	0	FALSE	183.427	44	34	78	23	671	76.8	7.01	218.24	34	0	15	23012.1	10763.1	4210.3	40672.9	16964.9	7717.2	33943.3	12481.8	4027.8	56962.2	23596.2	9904.2	56329.9	20817.6	8893.2		High	High	High	High	High	High	High	High	High	High	High	High	High	High	High
FALSE	High	Master Protein	O43747	AP-1 complex subunit gamma-1 OS=Homo sapiens OX=9606 GN=AP1G1 PE=1 SV=5	0	FALSE	183.387	39	31	71	30	822	91.3	6.8	228.57	31	0	1	19487.2	16231.7	5187.9	29907.1	22525.2	8654.7	27984.6	20953.3	5241.9	29399.6	28642.3	10750.9	32364.2	21716.1	6904.5		High	High	High	High	High	High	High	High	High	High	High	High	High	High	High
FALSE	High	Master Protein	P09429	High mobility group protein B1 OS=Homo sapiens OX=9606 GN=HMGB1 PE=1 SV=3	0	FALSE	182.979	55	20	78	13	215	24.9	5.74	226.41	20	0	8	23912.9	17547.6	9307.9	53789	43159.9	26672.5	41461.7	33756.8	20270.6	45586.3	32629.3	17502.4	46664.4	32145.8	16291		High	High	High	High	High	High	High	High	High	High	High	High	High	High	High
FALSE	High	Master Protein	P30153	Serine/threonine-protein phosphatase 2A 65 kDa regulatory subunit A alpha isoform OS=Homo sapiens OX=9606 GN=PPP2R1A PE=1 SV=4	0	FALSE	182.805	51	31	82	25	589	65.3	5.11	239.62	31	0	7	23602.7	19317.4	4797.1	40424.1	31683	9253	40340.6	33986.2	5820.4	34767.2	30184.4	9536.7	38921	27145.3	6377.9		High	High	High	High	High	High	High	High	High	High	High	High	High	High	High
FALSE	High	Master Protein	Q8N3U4	Cohesin subunit SA-2 OS=Homo sapiens OX=9606 GN=STAG2 PE=1 SV=3	0	FALSE	182.463	32	38	81	30	1231	141.2	5.43	233.3	38	0	8	18627.7	17908.2	4263.2	32517.8	27511.5	7819.7	26188.1	22096.3	4766.6	25852.9	30644	7717.5	33337.6	21261	5119.9		High	High	High	High	High	High	High	High	High	High	High	High	High	High	High
FALSE	High	Master Protein	Q92973	Transportin-1 OS=Homo sapiens OX=9606 GN=TNPO1 PE=1 SV=2	0	FALSE	182.042	35	28	70	22	898	102.3	4.98	211.84	28	0	6	19767.1	17253.3	5224.2	37116.7	30326.8	10955.1	33431.7	28198	5742.3	29418.7	29547.3	10501	32461	23703	5694		High	High	High	High	High	High	High	High	High	High	High	High	High	High	High
FALSE	High	Master Protein	P18031	Tyrosine-protein phosphatase non-receptor type 1 OS=Homo sapiens OX=9606 GN=PTPN1 PE=1 SV=1	0	FALSE	181.487	68	32	78	32	435	49.9	6.27	240.93	32	0	0	27153.4	11626.7	3071.8	53926.1	18520.6	5643.9	29625.3	11239.9	3577.5	42351.5	18822.6	5694	32037.2	15008.8	4347.2		High	High	High	High	High	High	High	High	High	High	High	High	High	High	High
FALSE	High	Master Protein	P00387	NADH-cytochrome b5 reductase 3 OS=Homo sapiens OX=9606 GN=CYB5R3 PE=1 SV=3	0	FALSE	180.963	82	24	64	24	301	34.2	7.59	217.64	24	0	0	13894.8	15382.3	2499.4	29911.9	24926.3	4772.3	16800.1	12866.7	3005.8	24148	22912.7	4875.5	14432.6	10375.4	3236		High	High	High	High	High	High	High	High	High	High	High	High	High	High	High
FALSE	High	Master Protein	Q9Y266	Nuclear migration protein nudC OS=Homo sapiens OX=9606 GN=NUDC PE=1 SV=1	0	FALSE	180.895	63	37	87	37	331	38.2	5.38	235.07	37	0	0	27201.7	24012.8	6175.4	50879.2	42301.5	11791	52710.2	43938	7838.7	46207.1	38930.8	11543.2	42226.2	29230.5	7363.3		High	High	High	High	High	High	High	High	High	High	High	High	High	High	High
FALSE	High	Master Protein	F8W914	Reticulon OS=Homo sapiens OX=9606 GN=RTN4 PE=1 SV=1	0	FALSE	180.792	53	17	103	2	345	37.1	4.77	338.45	17	0	0	1750.1	1398.1	959.3	2871.9	2053.1	1332.6	2222	1541.2	825.5	2509.6	2282.9	1486.8	2483.5	1570	1082.1		High	High	High	High	High	High	High	High	High	High	High	High	High	High	High
FALSE	High	Master Protein	P47897	Glutamine--tRNA ligase OS=Homo sapiens OX=9606 GN=QARS1 PE=1 SV=1	0	FALSE	180.711	54	35	67	4	775	87.7	7.15	206.02	35	0	35	22332.4	8770.1	3488.2	39876.2	14944	6376.8	38556	11431.6	4122.1	34325.9	14441.7	6698.9	34094	10154	4629.3		High	High	High	High	High	High	High	High	High	High	High	High	High	High	High
FALSE	High	Master Protein	Q9HAV4	Exportin-5 OS=Homo sapiens OX=9606 GN=XPO5 PE=1 SV=1	0	FALSE	180.336	34	38	70	38	1204	136.2	5.8	193.5	38	0	0	16330.3	11510.3	2906.7	29519.6	19257.9	6022.8	33351.2	20063.1	3366.4	25407.5	20809.4	5849	27770.6	15181	3784.5		High	High	High	High	High	High	High	High	High	High	High	High	High	High	High
FALSE	High	Master Protein	P53007	Tricarboxylate transport protein, mitochondrial OS=Homo sapiens OX=9606 GN=SLC25A1 PE=1 SV=2	0	FALSE	180.315	58	26	116	26	311	34	9.89	308.55	26	0	0	29721.1	27100.6	18675	51596.6	44129.8	29406.6	33079.5	24721.3	14775.7	41531.1	35470.4	24559.1	34505.7	22762.3	14787.5		High	High	High	High	High	High	High	High	High	High	High	High	High	High	High
FALSE	High	Master Protein	F8VVM2	Phosphate carrier protein, mitochondrial OS=Homo sapiens OX=9606 GN=SLC25A3 PE=1 SV=1	0	FALSE	180.292	59	25	129	1	324	36.1	9.26	390.14	25	0	0	496.3	344.6	148.9	974.4	688.3	263.5	805.9	457.8	181	981.8	593.7	290.3	1003.2	437	219.5		High	High	High	High	High	High	High	High	High	High	High	High	High	High	High
FALSE	High	Master Protein	Q9UIW2	Plexin-A1 OS=Homo sapiens OX=9606 GN=PLXNA1 PE=1 SV=3	0	FALSE	179.899	28	47	80	47	1896	210.9	6.92	225.05	47	0	0	24483.3	21197	6028.1	31842.4	23225.9	8937.3	24467.9	17508.6	5511.4	28071.8	20664.8	8340.2	25258.7	15832.6	5933.9		High	High	High	High	High	High	High	High	High	High	High	High	High	High	High
FALSE	High	Master Protein	Q9BWD1	Acetyl-CoA acetyltransferase, cytosolic OS=Homo sapiens OX=9606 GN=ACAT2 PE=1 SV=2	0	FALSE	179.797	67	22	47	22	397	41.3	6.92	184.87	22	0	0	15488	12117	4378.9	27962.3	21538.3	10130.8	30968.7	23701.9	10231.1	24167.1	17195.6	7344.9	26463.2	17749.3	6622.4		High	High	High	High	High	High	High	High	High	High	High	High	High	High	High
FALSE	High	Master Protein	O15067	Phosphoribosylformylglycinamidine synthase OS=Homo sapiens OX=9606 GN=PFAS PE=1 SV=4	0	FALSE	179.63	31	32	69	32	1338	144.6	5.76	215.85	32	0	0	14367.3	7553.8	2807.3	25608.8	12316.4	5250.2	28082.6	10694	3459.6	22763.5	11936.5	5151.5	24250.6	8754.5	3579.6		High	High	High	High	High	High	High	High	High	High	High	High	High	High	High
FALSE	High	Master Protein	P38606	V-type proton ATPase catalytic subunit A OS=Homo sapiens OX=9606 GN=ATP6V1A PE=1 SV=2	0	FALSE	178.97	55	30	78	30	617	68.3	5.52	260.73	30	0	0	19525.2	15876.2	9851.9	35842.6	26774.6	16847.3	31697.5	23207.5	11444.4	30532.5	25493.7	16399.3	28850.4	18661.8	10571.7		High	High	High	High	High	High	High	High	High	High	High	High	High	High	High
FALSE	High	Master Protein	Q99661	Kinesin-like protein KIF2C OS=Homo sapiens OX=9606 GN=KIF2C PE=1 SV=2	0	FALSE	178.838	51	31	55	27	725	81.3	7.83	187.69	31	0	4	18766.7	6316.3	2559.1	34807.1	10052.6	5115.2	26152.5	8037	3048.6	27864.1	9931.5	4723.7	27520.3	8148	3855.3		High	High	High	High	High	High	High	High	High	High	High	High	High	High	High
FALSE	High	Master Protein	Q5T4U5	Medium-chain specific acyl-CoA dehydrogenase, mitochondrial OS=Homo sapiens OX=9606 GN=ACADM PE=1 SV=1	0	FALSE	178.774	50	27	80	27	454	50.2	7.8	246.59	27	0	0	28792.5	18115.4	3872.8	44713.3	27842.9	7346.8	36734.6	21625.6	4342.8	46304.8	26586.6	6829.1	52321.6	28207.8	5038.1		High	High	High	High	High	High	High	High	High	High	High	High	High	High	High
FALSE	High	Master Protein	E5RK69	Annexin OS=Homo sapiens OX=9606 GN=ANXA6 PE=1 SV=1	0	FALSE	178.767	63	32	67	1	460	51.7	6.05	207.07	32	0	0	65.1	50.2	21.3	117.7	76.1	39.3	128.9	74.6	25.4	201.2	166.7	59.1	485.3	236.6	37.2		High	High	High	High	High	High	High	High	High	High	High	High	High	High	High
FALSE	High	Master Protein	O94776	Metastasis-associated protein MTA2 OS=Homo sapiens OX=9606 GN=MTA2 PE=1 SV=1	0	FALSE	178.551	50	32	67	27	668	75	9.66	201.09	32	0	5	15075.5	9711.8	2971.8	32325.7	17396.6	5947.4	25863.5	13673.8	3901.4	26759.5	16194.8	5961.1	29165.2	12923.6	4209		High	High	High	High	High	High	High	High	High	High	High	High	High	High	High
FALSE	High	Master Protein	Q96QK1	Vacuolar protein sorting-associated protein 35 OS=Homo sapiens OX=9606 GN=VPS35 PE=1 SV=2	0	FALSE	178.507	41	34	88	32	796	91.6	5.49	250.43	34	0	2	19415.7	16337	3602.3	32165.5	25899.5	6726.5	33898.7	28030.5	4184.3	29413.4	30068.3	7112.7	34637.8	23294.8	4927.8		High	High	High	High	High	High	High	High	High	High	High	High	High	High	High
FALSE	High	Master Protein	F8W809	Thioredoxin-disulfide reductase OS=Homo sapiens OX=9606 GN=TXNRD1 PE=1 SV=1	0	FALSE	178.459	54	25	70	24	498	54.6	6.47	241.33	25	0	0	14323.5	12181.4	8081.6	25895.3	20337.8	13756.6	25212.8	20306.3	13216.3	22795.9	18955.7	12596.1	23505.2	15592.1	10470.4		High	High	High	High	High	High	High	High	High	High	High	High	High	High	High
FALSE	High	Master Protein	Q9Y3F4	Serine-threonine kinase receptor-associated protein OS=Homo sapiens OX=9606 GN=STRAP PE=1 SV=1	0	FALSE	178.308	65	25	68	25	350	38.4	5.12	231.1	25	0	0	25950.8	14418.7	6812.3	46099.7	25174.9	12583.8	39255.8	18957.2	7880.5	36921.8	21209.7	11071	34193.1	17797.7	7752.6		High	High	High	High	High	High	High	High	High	High	High	High	High	High	High
FALSE	High	Master Protein	P08621	U1 small nuclear ribonucleoprotein 70 kDa OS=Homo sapiens OX=9606 GN=SNRNP70 PE=1 SV=2	0	FALSE	178.166	49	34	106	34	437	51.5	9.94	289.29	34	0	0	24980.9	22135.9	4734.9	56908.1	46653.8	10422.9	35868.1	22820.5	5309.2	46009.6	33523.2	8619.2	38770.2	20453.6	5929.7		High	High	High	High	High	High	High	High	High	High	High	High	High	High	High
FALSE	High	Master Protein	A0A087WT44	Heme oxygenase (biliverdin-producing) OS=Homo sapiens OX=9606 GN=HMOX2 PE=1 SV=1	0	FALSE	178.124	61	26	61	26	370	41.6	5.44	215.08	26	0	0	29207.7	14709.8	3385	48359.1	23298.1	6669.3	30845.4	13415.6	3960.7	41587.3	22871.8	6707.8	29564.1	12066.9	4468.1		High	High	High	High	High	High	High	High	High	High	High	High	High	High	High
FALSE	High	Master Protein	P16157	Ankyrin-1 OS=Homo sapiens OX=9606 GN=ANK1 PE=1 SV=3	0	FALSE	178.022	25	36	67	36	1881	206.1	6.01	203.56	36	0	0	15003.4	7611.9	3291.3	27995.6	12206	6061	28203.8	10262.1	3822	26331.5	12672.6	6179.7	26219.7	9217.9	4309.6		High	High	High	High	High	High	High	High	High	High	High	High	High	High	High
FALSE	High	Master Protein	Q9NRK6	ATP-binding cassette sub-family B member 10, mitochondrial OS=Homo sapiens OX=9606 GN=ABCB10 PE=1 SV=2	0	FALSE	177.971	40	29	86	28	738	79.1	9.85	257.76	29	0	1	23282.5	18815.9	3801.4	37187.8	26564.8	7929.1	26903.5	17389.4	4494	34283	27409.6	7190	31242.2	20142.1	4886.4		High	High	High	High	High	High	High	High	High	High	High	High	High	High	High
FALSE	High	Master Protein	Q8N163	Cell cycle and apoptosis regulator protein 2 OS=Homo sapiens OX=9606 GN=CCAR2 PE=1 SV=2	0	FALSE	177.852	41	32	79	32	923	102.8	5.22	241.73	32	0	0	22456.1	16460.5	3393.4	36967.2	23686.8	6361.9	34796	20101	4024.8	30147.9	21159.7	6295.5	31852.3	17992.8	4823.1		High	High	High	High	High	High	High	High	High	High	High	High	High	High	High
FALSE	High	Master Protein	P62136	Serine/threonine-protein phosphatase PP1-alpha catalytic subunit OS=Homo sapiens OX=9606 GN=PPP1CA PE=1 SV=1	0	FALSE	177.266	72	22	77	6	330	37.5	6.33	247.35	22	0	20	20203.6	15392.4	6704	40223.5	29751	13816.2	33155.7	23511.6	7841.8	33703	27489.1	12920.5	35374.3	20614.5	8304.9		High	High	High	High	High	High	High	High	High	High	High	High	High	High	High
FALSE	High	Master Protein	A0AVT1	Ubiquitin-like modifier-activating enzyme 6 OS=Homo sapiens OX=9606 GN=UBA6 PE=1 SV=1	0	FALSE	177.131	42	40	68	40	1052	117.9	6.14	182.75	40	0	0	19007.9	11462.4	3313.7	32342.6	19107.3	6749.3	37508	19595.7	4253.9	27346.1	18090.4	6777.1	33314.9	14636.3	4476.9		High	High	High	High	High	High	High	High	High	High	High	High	High	High	High
FALSE	High	Master Protein	O43242	26S proteasome non-ATPase regulatory subunit 3 OS=Homo sapiens OX=9606 GN=PSMD3 PE=1 SV=2	0	FALSE	176.798	59	34	80	34	534	60.9	8.44	223.82	34	0	0	20889.2	15034.2	4722.3	37078.9	24167.8	8563	40047.8	24902.5	6033	34009.3	24788.3	9111.4	34001.2	18041.4	5838.8		High	High	High	High	High	High	High	High	High	High	High	High	High	High	High
FALSE	High	Master Protein	P07384	Calpain-1 catalytic subunit OS=Homo sapiens OX=9606 GN=CAPN1 PE=1 SV=1	0	FALSE	176.697	47	30	62	30	714	81.8	5.67	206.94	30	0	0	16819.9	13363.3	8026.1	32976.5	23814.3	16493.3	28949.1	21708.8	10644.5	30218.2	23401.3	12430.1	33253.8	15458.9	6518.2		High	High	High	High	High	High	High	High	High	High	High	High	High	High	High
FALSE	High	Master Protein	C9JRZ6	MICOS complex subunit MIC19 OS=Homo sapiens OX=9606 GN=CHCHD3 PE=1 SV=2	0	FALSE	176.387	64	25	73	25	232	26.7	7.75	234.25	25	0	0	13734.3	16470.3	15478.1	32712.2	30361.2	28781.4	16581.2	14811.8	13362.4	28523.1	26169.6	22608.9	17228.5	12028.1	11328.4	0.7	High	High	High	High	High	High	High	High	High	High	High	High	High	High	High
FALSE	High	Master Protein	C9JW69	Regulator of chromosome condensation (Fragment) OS=Homo sapiens OX=9606 GN=RCC1 PE=1 SV=1	0	FALSE	176.37	65	19	45	1	372	39.6	8.37	164.88	19	0	0	86.7	82.3	39.2	70.2	59.3	42.2	95.9	60.9	68.9	106.2	69	53	164.2	71.1	56.4		High	High	High	High	High	High	High	High	High	High	High	High	High	High	High
FALSE	High	Master Protein	P10155	RNA-binding protein RO60 OS=Homo sapiens OX=9606 GN=RO60 PE=1 SV=2	0	FALSE	176.284	51	27	59	27	538	60.6	8.03	194.84	27	0	0	13984.7	10125.5	5179.8	26902.9	18565.8	11575.1	22387.1	16233	9794	21525	16018.5	9449.4	19133	11268.9	6798.6		High	High	High	High	High	High	High	High	High	High	High	High	High	High	High
FALSE	High	Master Protein	Q15691	Microtubule-associated protein RP/EB family member 1 OS=Homo sapiens OX=9606 GN=MAPRE1 PE=1 SV=3	0	FALSE	175.961	66	21	64	18	268	30	5.14	194.67	21	0	4	15711	14191.9	3572.2	33410.7	28685.2	8545.7	30216.7	25721.2	4379.4	27099.1	24370.1	7781.7	25423.6	18155.7	4894.1		High	High	High	High	High	High	High	High	High	High	High	High	High	High	High
FALSE	High	Master Protein	P62820	Ras-related protein Rab-1A OS=Homo sapiens OX=9606 GN=RAB1A PE=1 SV=3	0	FALSE	175.659	85	22	81	12	205	22.7	6.21	270.59	22	0	9	28125.7	21096.5	6696	48631.9	30205.5	10859.5	32293.1	21366.2	6952.6	41342.9	26430.3	10143.2	30806.8	17797.5	6945.8		High	High	High	High	High	High	High	High	High	High	High	High	High	High	High
FALSE	High	Master Protein	Q5VV42	Threonylcarbamoyladenosine tRNA methylthiotransferase OS=Homo sapiens OX=9606 GN=CDKAL1 PE=1 SV=1	0	FALSE	175.29	53	27	60	27	579	65.1	7.46	194.65	27	0	0	17864.2	11306.4	3123.2	34648.7	17015.6	5711	22310.2	11680.3	3489.3	28349.4	15657.4	5394	21393	9783.3	3696.7		High	High	High	High	High	High	High	High	High	High	High	High	High	High	High
FALSE	High	Master Protein	Q15046	Lysine--tRNA ligase OS=Homo sapiens OX=9606 GN=KARS1 PE=1 SV=3	0	FALSE	174.88	50	36	81	36	597	68	6.35	229.91	36	0	0	30824.7	12731.6	3295.4	50531.4	18728.4	6526.1	50887.6	16721.1	4635.2	45450.5	17819.8	6527.3	44965	13949	5033		High	High	High	High	High	High	High	High	High	High	High	High	High	High	High
FALSE	High	Master Protein	P30405	Peptidyl-prolyl cis-trans isomerase F, mitochondrial OS=Homo sapiens OX=9606 GN=PPIF PE=1 SV=1	0	FALSE	174.807	80	19	80	17	207	22	9.38	250.85	19	0	1	22914.6	19560.2	4324.5	47372.3	39652.4	10109	37051.7	26472.1	5611.4	49932.4	44480	10671.7	45642.9	27583.4	7001.2		High	High	High	High	High	High	High	High	High	High	High	High	High	High	High
FALSE	High	Master Protein	Q16543	Hsp90 co-chaperone Cdc37 OS=Homo sapiens OX=9606 GN=CDC37 PE=1 SV=1	0	FALSE	174.263	56	28	74	28	378	44.4	5.25	201.62	28	0	0	21313.3	18425.8	10148.7	40919.7	33441.7	21053	38830.9	31402.1	15958.7	37384.7	29892.1	18050.8	35679.7	23577.2	13532.3		High	High	High	High	High	High	High	High	High	High	High	High	High	High	High
FALSE	High	Master Protein	P55265	Double-stranded RNA-specific adenosine deaminase OS=Homo sapiens OX=9606 GN=ADAR PE=1 SV=4	0	FALSE	174.099	30	35	56	35	1226	136	8.65	161.55	35	0	0	17194.9	13134.8	4272.8	27519.4	20128.9	8687.7	28146.6	15562.4	4990.3	26532.1	17709.2	6906.4	39792.7	18310.1	5845.7		High	High	High	High	High	High	High	High	High	High	High	High	High	High	High
FALSE	High	Master Protein	P61011	Signal recognition particle 54 kDa protein OS=Homo sapiens OX=9606 GN=SRP54 PE=1 SV=1	0	FALSE	174.061	61	30	67	30	504	55.7	8.75	215.77	30	0	0	27362.1	13323.2	3861.9	56326.9	24032.5	7927.1	45090.8	16849.6	4559.5	43294.5	20144.5	7474.7	44008.7	15462.9	5519.6		High	High	High	High	High	High	High	High	High	High	High	High	High	High	High
FALSE	High	Master Protein	P39748	Flap endonuclease 1 OS=Homo sapiens OX=9606 GN=FEN1 PE=1 SV=1	0	FALSE	174.025	64	24	51	24	380	42.6	8.62	176.72	24	0	0	19009	6582	1622.7	38038.5	10815.9	3013.3	34132.4	9645.5	1805.5	29861.7	9397.7	2979.2	28232.3	7821	2348.6		High	High	High	High	High	High	High	High	High	High	High	High	High	High	High
FALSE	High	Master Protein	Q16643	Drebrin OS=Homo sapiens OX=9606 GN=DBN1 PE=1 SV=4	0	FALSE	173.996	41	27	71	27	649	71.4	4.45	212.92	27	0	0	13093.4	11771.3	7353.6	24589.8	19325.3	12392.1	19770.1	15186.1	8308.8	20390	16667.1	10369	16670.2	10763.6	5253.1		High	High	High	High	High	High	High	High	High	High	High	High	High	High	High
FALSE	High	Master Protein	F5H5I6	G-rich sequence factor 1 OS=Homo sapiens OX=9606 GN=GRSF1 PE=1 SV=2	0	FALSE	173.971	46	22	65	22	424	47.9	5.64	221.33	22	0	0	21242.5	17638.4	3852.6	38530.6	28542.3	6695.1	27812.5	17612.2	4291.7	35748.1	26794.6	6665.9	27644.6	16130.6	4421.9		High	High	High	High	High	High	High	High	High	High	High	High	High	High	High
FALSE	High	Master Protein	O43660	Pleiotropic regulator 1 OS=Homo sapiens OX=9606 GN=PLRG1 PE=1 SV=1	0	FALSE	173.603	57	25	75	25	514	57.2	9.17	242.51	25	0	0	14382.9	14466.1	8732.4	25697.1	25202	16878.7	22859.2	17960.9	8313.7	23235.1	21048.7	13071.6	30031.5	18475.3	9192.3		High	High	High	High	High	High	High	High	High	High	High	High	High	High	High
FALSE	High	Master Protein	Q9Y295	Developmentally-regulated GTP-binding protein 1 OS=Homo sapiens OX=9606 GN=DRG1 PE=1 SV=1	0	FALSE	172.915	57	22	54	20	367	40.5	8.9	166.34	22	0	3	14755.8	12003	2211.7	26892.1	20670.7	4558.9	22590.7	17847.1	2728.7	21898.4	18429.3	4346.3	21135.4	13665.3	3136.1		High	High	High	High	High	High	High	High	High	High	High	High	High	High	High
FALSE	High	Master Protein	Q12874	Splicing factor 3A subunit 3 OS=Homo sapiens OX=9606 GN=SF3A3 PE=1 SV=1	0	FALSE	172.759	49	22	53	22	501	58.8	5.38	166.4	22	0	0	12735.2	8506.2	2139.1	24537.9	16933.8	4362.5	22920.2	12754.4	2288.2	21390	15831.6	4142.2	24223.6	11991.1	2702.1	0.4	High	High	High	High	High	High	High	High	High	High	High	High	High	High	High
FALSE	High	Master Protein	P09525	Annexin A4 OS=Homo sapiens OX=9606 GN=ANXA4 PE=1 SV=4	0	FALSE	172.742	68	26	66	26	319	35.9	6.13	197.31	26	0	0	12420.6	9463.8	3336.5	22914.4	16722.1	5983.8	22457.4	14961.9	4154.4	23944.1	19031.2	5427.6	79923.3	51883.6	5546.9	16.1	High	High	High	High	High	High	High	High	High	High	High	High	High	High	High
FALSE	High	Master Protein	P47985	Cytochrome b-c1 complex subunit Rieske, mitochondrial OS=Homo sapiens OX=9606 GN=UQCRFS1 PE=1 SV=2	0	FALSE	172.672	65	22	86	22	274	29.6	8.32	269.9	22	0	0	18086.2	16959.8	11017.6	33955.3	27819.6	16836.2	23237	17388.1	10280.1	30559.7	28719.8	18292.5	25104	15913.3	11202.3		High	High	High	High	High	High	High	High	High	High	High	High	High	High	High
FALSE	High	Master Protein	O00299	Chloride intracellular channel protein 1 OS=Homo sapiens OX=9606 GN=CLIC1 PE=1 SV=4	0	FALSE	172.592	79	22	91	21	241	26.9	5.17	271.7	22	0	1	28556.6	23648.6	5591.4	51280.6	42412.4	11734.5	53229.4	45050.1	7049.9	41906.4	38095	10980.3	48778.3	34595.4	7301.4		High	High	High	High	High	High	High	High	High	High	High	High	High	High	High
FALSE	High	Master Protein	Q9Y3I0	RNA-splicing ligase RtcB homolog OS=Homo sapiens OX=9606 GN=RTCB PE=1 SV=1	0	FALSE	172.55	63	34	87	34	505	55.2	7.23	249.67	34	0	0	26250.6	16699	4232.7	53177.3	30767.3	7999.1	43218.4	23226.4	5201.5	44050.5	25897.3	7640.6	42095.1	23084.5	5453.2		High	High	High	High	High	High	High	High	High	High	High	High	High	High	High
FALSE	High	Master Protein	Q16181	Septin-7 OS=Homo sapiens OX=9606 GN=SEPTIN7 PE=1 SV=2	0	FALSE	172.231	60	27	54	25	437	50.6	8.63	191.04	27	0	2	16507.8	13981	3397.4	29424.1	23448.8	6197	29376.5	24465	3992.8	26039.8	20533	5939.8	27314.1	18164.1	4163.2		High	High	High	High	High	High	High	High	High	High	High	High	High	High	High
FALSE	High	Master Protein	P22830	Ferrochelatase, mitochondrial OS=Homo sapiens OX=9606 GN=FECH PE=1 SV=2	0	FALSE	172.172	62	24	69	24	423	47.8	8.73	234.27	24	0	0	16714.4	11068.8	3661.7	32425.9	20848.5	6768.3	25646.2	15145.1	4195.5	32384	19376.7	6327.1	31185.2	15446.4	4025.8		High	High	High	High	High	High	High	High	High	High	High	High	High	High	High
FALSE	High	Master Protein	Q9UHB6	LIM domain and actin-binding protein 1 OS=Homo sapiens OX=9606 GN=LIMA1 PE=1 SV=1	0	FALSE	172.162	42	28	53	28	759	85.2	6.84	165.58	28	0	0	11528.3	9279.8	6360.1	22346.2	17456.2	12887.5	19270.2	14507.9	7953	16091.6	11880.7	7623.7	11810.2	6734.5	3712.3		High	High	High	High	High	High	High	High	High	High	High	High	High	High	High
FALSE	High	Master Protein	Q9Y3T9	Nucleolar complex protein 2 homolog OS=Homo sapiens OX=9606 GN=NOC2L PE=1 SV=4	0	FALSE	171.681	34	33	92	33	749	84.9	5.62	259.46	33	0	0	30498.1	24082	4039.7	51596.6	37512.8	7857.8	40125.8	27839.5	5443.7	43152.1	35154.4	7927.1	35236.7	22590.5	5664.9		High	High	High	High	High	High	High	High	High	High	High	High	High	High	High
FALSE	High	Master Protein	Q15437	Protein transport protein Sec23B OS=Homo sapiens OX=9606 GN=SEC23B PE=1 SV=2	0	FALSE	171.644	44	26	47	23	767	86.4	6.89	153.49	26	0	3	10510.7	7805.1	3033	20976.3	14516.8	5957.9	18926.8	12232.5	3858.1	18174.3	13138.4	5762.9	20183.5	11049.1	4030.6		High	High	High	High	High	High	High	High	High	High	High	High	High	High	High
FALSE	High	Master Protein	O43290	U4/U6.U5 tri-snRNP-associated protein 1 OS=Homo sapiens OX=9606 GN=SART1 PE=1 SV=1	0	FALSE	171.636	46	33	57	33	800	90.2	6.13	168.58	33	0	0	11255.8	9443.2	4851.9	21600.9	15854.2	8507.6	15716	10625.3	4534.2	21190.6	15304.3	8513.5	25312.3	14875.1	8350.9		High	High	High	High	High	High	High	High	High	High	High	High	High	High	High
FALSE	High	Master Protein	Q9H078	Caseinolytic peptidase B protein homolog OS=Homo sapiens OX=9606 GN=CLPB PE=1 SV=1	0	FALSE	171.543	40	30	65	25	707	78.7	9.01	198.74	30	0	7	17002.7	9004.8	2562	35518.2	15781.1	5277.1	24227	10609.3	2856.3	32253.9	14443.6	4343.8	23999	9368.8	3164.7		High	High	High	High	High	High	High	High	High	High	High	High	High	High	High
FALSE	High	Master Protein	A0A7I2V461	Exportin-1 OS=Homo sapiens OX=9606 GN=XPO1 PE=1 SV=1	0	FALSE	171.472	33	31	76	31	1056	121.5	5.97	247.14	31	0	0	20128	15916	3481.9	34142.5	25695.7	6901.9	37070.5	30138.8	4010.5	29003.9	28024.4	6844.5	33145	24004.3	4601.9		High	High	High	High	High	High	High	High	High	High	High	High	High	High	High
FALSE	High	Master Protein	P51148	Ras-related protein Rab-5C OS=Homo sapiens OX=9606 GN=RAB5C PE=1 SV=2	0	FALSE	171.433	83	15	79	12	216	23.5	8.41	267.27	15	0	4	18816.8	17364.1	4390.4	34070.7	26892.3	7216.2	21534.5	15784.8	5980.5	30362	23634	6754.9	20660.3	13871.8	4823.9		High	High	High	High	High	High	High	High	High	High	High	High	High	High	High
FALSE	High	Master Protein	O15228	Dihydroxyacetone phosphate acyltransferase OS=Homo sapiens OX=9606 GN=GNPAT PE=1 SV=1	0	FALSE	171.372	45	32	69	32	680	77.1	6.57	209.1	32	0	0	25417.6	22735.8	8030	37474.4	31330.8	12929.4	28305.6	22114.3	7491.2	32866.9	30606.5	11147.3	29779.1	19442.9	6582.9		High	High	High	High	High	High	High	High	High	High	High	High	High	High	High
FALSE	High	Master Protein	O14828	Secretory carrier-associated membrane protein 3 OS=Homo sapiens OX=9606 GN=SCAMP3 PE=1 SV=3	0	FALSE	171.139	39	14	58	14	347	38.3	7.64	205.54	14	0	0	12099.4	11096.6	7747.2	19506.5	15473	10752.8	14643.4	10988	6443.4	18727.7	15345.8	10324	14672	10011.2	6576.1		High	High	High	High	High	High	High	High	High	High	High	High	High	High	High
FALSE	High	Master Protein	P13798	Acylamino-acid-releasing enzyme OS=Homo sapiens OX=9606 GN=APEH PE=1 SV=4	0	FALSE	170.827	44	24	58	24	732	81.2	5.48	196.82	24	0	0	10766.1	9251.3	6694.4	19325.1	15245.3	10766.1	18589.8	15640.2	10431.2	17064.3	13749.7	9554.1	18629.8	13137.4	9329.1		High	High	High	High	High	High	High	High	High	High	High	High	High	High	High
FALSE	High	Master Protein	P23396	40S ribosomal protein S3 OS=Homo sapiens OX=9606 GN=RPS3 PE=1 SV=2	0	FALSE	170.365	87	28	88	28	243	26.7	9.66	254.04	28	0	0	34589.4	12869	4221.7	79527.4	21598.2	10406.1	60988	18533.3	4967.4	65713	22300	8823.6	44486.4	15387.6	6036		High	High	High	High	High	High	High	High	High	High	High	High	High	High	High
FALSE	High	Master Protein	Q99714	3-hydroxyacyl-CoA dehydrogenase type-2 OS=Homo sapiens OX=9606 GN=HSD17B10 PE=1 SV=3	0	FALSE	170.083	72	17	63	17	261	26.9	7.78	239.45	17	0	0	21821.7	13002.5	3281.9	34475	21367	6649.8	27590.8	16276.1	4032.3	36185.9	19728.3	6154.7	36357.3	17857.8	4532.7		High	High	High	High	High	High	High	High	High	High	High	High	High	High	High
FALSE	High	Master Protein	O95721	Synaptosomal-associated protein 29 OS=Homo sapiens OX=9606 GN=SNAP29 PE=1 SV=1	0	FALSE	169.739	79	19	70	19	258	29	5.81	233.91	19	0	0	16176.6	14191	10196.4	26442.4	20933.8	15237.9	21685.3	16844.3	10816.2	23690.7	19273.5	14233.3	21300	15118	11007.6		High	High	High	High	High	High	High	High	High	High	High	High	High	High	High
FALSE	High	Master Protein	Q53FZ2	Acyl-coenzyme A synthetase ACSM3, mitochondrial OS=Homo sapiens OX=9606 GN=ACSM3 PE=1 SV=2	0	FALSE	169.699	60	30	69	30	586	66.1	9.04	207.61	30	0	0	27148.2	9891.8	3089.3	42856.2	16109.9	6090.2	34657.6	12540.5	4057.9	35798.7	14553	5720.2	56075.7	13875.2	4429.1		High	High	High	High	High	High	High	High	High	High	High	High	High	High	High
FALSE	High	Master Protein	Q9BT78	COP9 signalosome complex subunit 4 OS=Homo sapiens OX=9606 GN=COPS4 PE=1 SV=1	0	FALSE	169.499	75	27	57	27	406	46.2	5.83	183.14	27	0	0	13189.3	11191.9	3796.8	23680.1	18813.5	7632.6	23758	19848.7	5317.9	20566.9	18514.7	7387.3	22182.9	15577.7	4935.8		High	High	High	High	High	High	High	High	High	High	High	High	High	High	High
FALSE	High	Master Protein	Q12907	Vesicular integral-membrane protein VIP36 OS=Homo sapiens OX=9606 GN=LMAN2 PE=1 SV=1	0	FALSE	169.269	61	21	75	21	356	40.2	6.95	241.5	21	0	0	24882.4	23601.8	4760.9	44014.6	34226.4	8264.2	27807.5	19910.3	5245.8	37705.5	38661	10068.2	25623.2	18750.3	6685.3		High	High	High	High	High	High	High	High	High	High	High	High	High	High	High
FALSE	High	Master Protein	O00186	Syntaxin-binding protein 3 OS=Homo sapiens OX=9606 GN=STXBP3 PE=1 SV=2	0	FALSE	169.194	56	35	70	35	592	67.7	7.8	182.46	35	0	0	31258	16782.6	3816.9	48315.8	22689.7	6415.6	34908.5	15202.9	3778.5	40794.1	19226.7	6089.8	33946.7	14397.2	4460.8		High	High	High	High	High	High	High	High	High	High	High	High	High	High	High
FALSE	High	Master Protein	Q96JM3	Chromosome alignment-maintaining phosphoprotein 1 OS=Homo sapiens OX=9606 GN=CHAMP1 PE=1 SV=2	0	FALSE	169.086	53	41	83	41	812	89	8.44	216.02	41	0	0	15848.3	15583.1	6564.7	34644.1	28861.9	13352.2	25108.4	19060.7	6338.7	27840	23298	10914.8	30740.1	18704.5	8341		High	High	High	High	High	High	High	High	High	High	High	High	High	High	High
FALSE	High	Master Protein	P30048	Thioredoxin-dependent peroxide reductase, mitochondrial OS=Homo sapiens OX=9606 GN=PRDX3 PE=1 SV=3	0	FALSE	168.996	59	15	82	15	256	27.7	7.78	291.68	15	0	0	23877.8	21197.2	14960.9	36870.5	29970.5	18393.6	31165.3	22334.6	10989.9	37359.5	37169.2	21709.4	43216.9	33091.3	19088.8		High	High	High	High	High	High	High	High	High	High	High	High	High	High	High
FALSE	High	Master Protein	P31946	14-3-3 protein beta/alpha OS=Homo sapiens OX=9606 GN=YWHAB PE=1 SV=3	0	FALSE	168.959	54	23	82	10	246	28.1	4.83	275.99	23	0	5	12108	10590.7	4195.7	24382.9	19951.7	9545.4	20660	15855.1	5378.6	20456.1	18670.5	8703.3	18830.1	12630.2	5030.2		High	High	High	High	High	High	High	High	High	High	High	High	High	High	High
FALSE	High	Master Protein	Q5JTH9	RRP12-like protein OS=Homo sapiens OX=9606 GN=RRP12 PE=1 SV=2	0	FALSE	168.512	28	36	62	36	1297	143.6	8.75	184.3	36	0	0	20143.5	7319.6	2685.7	31969.6	11299.6	5323.9	34502.2	10063.6	3135.1	28203.7	11159.2	5291.9	31555.9	8893.7	4392		High	High	High	High	High	High	High	High	High	High	High	High	High	High	High
FALSE	High	Master Protein	Q9NVH1	DnaJ homolog subfamily C member 11 OS=Homo sapiens OX=9606 GN=DNAJC11 PE=1 SV=2	0	FALSE	168.379	48	30	66	30	559	63.2	8.4	213.96	30	0	0	14580.5	15374.1	3419.6	40763.7	25517.1	6051.9	18853.2	12695.7	3630.7	36576	23440.4	5560.7	17791.1	9967.2	3963.9		High	High	High	High	High	High	High	High	High	High	High	High	High	High	High
FALSE	High	Master Protein	P54577	Tyrosine--tRNA ligase, cytoplasmic OS=Homo sapiens OX=9606 GN=YARS1 PE=1 SV=4	0	FALSE	168.306	67	41	72	41	528	59.1	7.05	212.74	41	0	0	28486.7	14339.2	4596.1	49822.6	25528.2	9363	54688.6	20301.9	5709.9	41680	23571.1	9113.8	48285.2	16466.2	6120.2		High	High	High	High	High	High	High	High	High	High	High	High	High	High	High
FALSE	High	Master Protein	Q8N5K1	CDGSH iron-sulfur domain-containing protein 2 OS=Homo sapiens OX=9606 GN=CISD2 PE=1 SV=1	0	FALSE	168.115	67	18	69	18	135	15.3	9.61	240.03	18	0	0	21848	19884.4	13280.5	39676.6	33855.6	22755.8	25731.4	19640.5	10975.9	33551.9	28059.2	19420.9	25037.4	18260.9	11320		High	High	High	High	High	High	High	High	High	High	High	High	High	High	High
FALSE	High	Master Protein	P32119	Peroxiredoxin-2 OS=Homo sapiens OX=9606 GN=PRDX2 PE=1 SV=5	0	FALSE	168.046	57	18	84	17	198	21.9	5.97	290.03	18	0	0	18558.7	16589.3	9288.6	35130.7	30937.3	20170.4	33863.4	27036.6	15204.4	30818.8	25993.9	16546.4	30355.5	20486.8	12770.7		High	High	High	High	High	High	High	High	High	High	High	High	High	High	High
FALSE	High	Master Protein	Q9H0U4	Ras-related protein Rab-1B OS=Homo sapiens OX=9606 GN=RAB1B PE=1 SV=1	0	FALSE	167.876	83	18	71	8	201	22.2	5.73	202.69	18	0	0	11510.6	5797.5	2637.7	20055.2	10058.1	4758.8	12894.8	7141.8	2734.4	17952.5	7600	4142.2	12746.9	6027.3	2679.3	1.5	High	High	High	High	High	High	High	High	High	High	High	High	High	High	High
FALSE	High	Master Protein	P22033	Methylmalonyl-CoA mutase, mitochondrial OS=Homo sapiens OX=9606 GN=MMUT PE=1 SV=4	0	FALSE	167.715	45	29	58	29	750	83.1	6.93	197.23	29	0	0	18408.4	11948.6	3013.4	26635.5	17668.3	5636.5	23601.8	15078.3	3685.5	26750.4	16870.1	5110.6	30955.6	16063.9	3689		High	High	High	High	High	High	High	High	High	High	High	High	High	High	High
FALSE	High	Master Protein	P63241	Eukaryotic translation initiation factor 5A-1 OS=Homo sapiens OX=9606 GN=EIF5A PE=1 SV=2	0	FALSE	167.691	72	17	73	17	154	16.8	5.24	238.6	17	0	0	20674.6	17266.4	9298	37429.4	30478.8	18241.6	39822.5	29694.5	13087.9	32472	31274.3	19448.6	38592.1	26016.7	13815.9		High	High	High	High	High	High	High	High	High	High	High	High	High	High	High
FALSE	High	Master Protein	Q02818	Nucleobindin-1 OS=Homo sapiens OX=9606 GN=NUCB1 PE=1 SV=4	0	FALSE	167.675	57	27	63	26	461	53.8	5.25	197.32	27	0	1	12086.4	11117.3	7964	22777.8	19435.9	15541.2	16627.7	13805.2	9110.8	18796.9	16480.1	12593.4	17181.6	11887.2	8292		High	High	High	High	High	High	High	High	High	High	High	High	High	High	High
FALSE	High	Master Protein	P16989	Y-box-binding protein 3 OS=Homo sapiens OX=9606 GN=YBX3 PE=1 SV=4	0	FALSE	167.492	58	22	83	13	372	40.1	9.77	249.16	22	0	0	6557.9	5123.7	2547	9843.3	6881.7	3992.7	8903.9	5538.2	2321.8	8996	5778.8	3428.2	7752.8	4937.1	2512.8		High	High	High	High	High	High	High	High	High	High	High	High	High	High	High
FALSE	High	Master Protein	Q70J99	Protein unc-13 homolog D OS=Homo sapiens OX=9606 GN=UNC13D PE=1 SV=1	0	FALSE	166.907	34	32	55	32	1090	123.2	6.65	177.35	32	0	0	15144.6	6397.5	2909.8	24197.5	10218.1	4906.9	18822.5	7552.2	3267	21594.4	10158.8	5182.4	23969	8221.5	3562.4		High	High	High	High	High	High	High	High	High	High	High	High	High	High	High
FALSE	High	Master Protein	Q9UHG3	Prenylcysteine oxidase 1 OS=Homo sapiens OX=9606 GN=PCYOX1 PE=1 SV=3	0	FALSE	166.713	45	20	69	20	505	56.6	6.18	244.65	20	0	0	24794.5	22724.9	11167	39327.2	34418.8	17487.4	28033.3	23913.5	10424.3	31863.2	33307.5	17193.4	28032.2	21861.2	10702		High	High	High	High	High	High	High	High	High	High	High	High	High	High	High
FALSE	High	Master Protein	D6RBM0	Heterogeneous nuclear ribonucleoprotein H (Fragment) OS=Homo sapiens OX=9606 GN=HNRNPH1 PE=1 SV=1	0	FALSE	166.192	85	24	130	1	212	24.1	7.46	408.07	24	0	0	401.2	269.2	93.6	948.7	506.6	152.8	599.2	319.7	82.8	626.8	446.5	116.6	568.2	277.4	99.8		High	High	High	High	High	High	High	High	High	High	High	High	High	High	High
FALSE	High	Master Protein	Q96I99	Succinate--CoA ligase [GDP-forming] subunit beta, mitochondrial OS=Homo sapiens OX=9606 GN=SUCLG2 PE=1 SV=2	0	FALSE	165.97	59	29	66	28	432	46.5	6.39	200.42	29	0	1	30293.2	9950.4	3106.9	47014.5	16963.3	6493.1	40652.7	13187.7	4198.8	50033.9	15663.4	6250.7	57916	12972.3	4582.5		High	High	High	High	High	High	High	High	High	High	High	High	High	High	High
FALSE	High	Master Protein	P61981	14-3-3 protein gamma OS=Homo sapiens OX=9606 GN=YWHAG PE=1 SV=2	0	FALSE	165.877	69	23	77	13	247	28.3	4.89	244.34	23	0	1	9679.1	8920.8	4392.2	19047.2	15370.4	8609.7	16285.1	12742.2	6499.8	15659.9	14743.4	8438.4	14965.6	9388.6	5633.1		High	High	High	High	High	High	High	High	High	High	High	High	High	High	High
FALSE	High	Master Protein	Q96ST3	Paired amphipathic helix protein Sin3a OS=Homo sapiens OX=9606 GN=SIN3A PE=1 SV=2	0	FALSE	165.817	29	33	49	32	1273	145.1	7.25	147.13	33	0	1	15335.9	8987.5	2415.9	28621.5	14569.8	4685.6	22929.2	10770	2810.8	23431.8	12646.7	4536.7	23959.6	10859.8	3478.5		High	High	High	High	High	High	High	High	High	High	High	High	High	High	High
FALSE	High	Master Protein	P62195	26S proteasome regulatory subunit 8 OS=Homo sapiens OX=9606 GN=PSMC5 PE=1 SV=1	0	FALSE	165.782	67	27	57	25	406	45.6	7.55	191.6	27	0	2	17112.9	10914.6	3335.1	31974.6	19121.2	6662.3	33551.2	18822.2	4266.2	28704.3	17455.9	6617.4	25345.6	13860.2	4313.9		High	High	High	High	High	High	High	High	High	High	High	High	High	High	High
FALSE	High	Master Protein	Q9NR30	Nucleolar RNA helicase 2 OS=Homo sapiens OX=9606 GN=DDX21 PE=1 SV=5	0	FALSE	165.298	44	33	59	30	783	87.3	9.28	180.54	33	0	5	17242.4	9308.8	3776.5	33897.9	14818.6	10393.1	20152.8	10460	4184.4	27576.9	15005.6	6528.8	25801.5	10151	4336.8		High	High	High	High	High	High	High	High	High	High	High	High	High	High	High
FALSE	High	Master Protein	O15371	Eukaryotic translation initiation factor 3 subunit D OS=Homo sapiens OX=9606 GN=EIF3D PE=1 SV=1	0	FALSE	164.802	52	23	51	23	548	63.9	6.05	166.97	23	0	0	19280.5	6344	2459.7	44142.1	10556.6	4304.6	38337.9	8775.4	2968.4	34160.1	10603.6	4630.9	27670.4	8112.5	3628.7	11	High	High	High	High	High	High	High	High	High	High	High	High	High	High	High
FALSE	High	Master Protein	Q09028	Histone-binding protein RBBP4 OS=Homo sapiens OX=9606 GN=RBBP4 PE=1 SV=3	0	FALSE	164.704	57	21	74	12	425	47.6	4.89	216.96	21	0	9	14866.2	14937.8	7563.6	30241.6	26040.8	13848.7	23585.6	18615	8831.6	24902.7	20377	11584	26580.7	16065.8	8106.9		High	High	High	High	High	High	High	High	High	High	High	High	High	High	High
FALSE	High	Master Protein	P13489	Ribonuclease inhibitor OS=Homo sapiens OX=9606 GN=RNH1 PE=1 SV=2	0	FALSE	164.684	59	24	45	24	461	49.9	4.82	159.38	24	0	0	11147.3	9750.7	2570.3	21295.8	17011.6	4738.8	21460.1	17992.5	3402.6	17742.3	14012.2	4637.2	20058.3	14138.3	3257.7		High	High	High	High	High	High	High	High	High	High	High	High	High	High	High
FALSE	High	Master Protein	O60568	Multifunctional procollagen lysine hydroxylase and glycosyltransferase LH3 OS=Homo sapiens OX=9606 GN=PLOD3 PE=1 SV=1	0	FALSE	164.496	43	30	57	30	738	84.7	6.05	182.94	30	0	0	16183	14245.1	3268.1	24880.4	20193.8	5317.4	19312.6	14989.5	4164.9	24278	20357.8	6830.5	22000.9	14752.4	4941.8		High	High	High	High	High	High	High	High	High	High	High	High	High	High	High
FALSE	High	Master Protein	Q03154	Aminoacylase-1 OS=Homo sapiens OX=9606 GN=ACY1 PE=1 SV=1	0	FALSE	164.011	66	22	55	22	408	45.9	6.18	184.39	22	0	0	11756.9	9731.8	4856.2	22164.3	17638.1	10170.2	21167.3	17375.4	8513.2	17725.4	14250.7	7956.8	21206.9	14021.6	7525.9		High	High	High	High	High	High	High	High	High	High	High	High	High	High	High
FALSE	High	Master Protein	B4DDF4	Calponin OS=Homo sapiens OX=9606 GN=CNN2 PE=1 SV=1	0	FALSE	163.839	65	21	55	19	298	32.6	6.98	200.46	21	0	2	12087.2	9725.5	3604.1	21317.1	17569.9	7732.6	22636.8	18313.8	5033.7	16694	12930.1	6351.4	16615.2	11372.1	4568.4		High	High	High	High	High	High	High	High	High	High	High	High	High	High	High
FALSE	High	Master Protein	Q12888	TP53-binding protein 1 OS=Homo sapiens OX=9606 GN=TP53BP1 PE=1 SV=2	0	FALSE	163.834	22	31	47	31	1972	213.4	4.7	147.21	31	0	0	9764.4	7721.6	4079.5	15629.4	11372.5	6571.8	13734.5	9509.2	4252.6	14292.8	11216.2	5776.3	14904.7	9064.9	4006.9		High	High	High	High	High	High	High	High	High	High	High	High	High	High	High
FALSE	High	Master Protein	O75475	PC4 and SFRS1-interacting protein OS=Homo sapiens OX=9606 GN=PSIP1 PE=1 SV=1	0	FALSE	163.683	46	33	75	27	530	60.1	9.13	194.83	33	0	6	20809.4	16195	6456.9	43372	32977.6	14425.1	27326.4	18211.1	6995.7	33813.5	25034.6	10463.9	37203.2	18126.9	7597.2		High	High	High	High	High	High	High	High	High	High	High	High	High	High	High
FALSE	High	Master Protein	P13804	Electron transfer flavoprotein subunit alpha, mitochondrial OS=Homo sapiens OX=9606 GN=ETFA PE=1 SV=1	0	FALSE	163.198	63	21	66	21	333	35.1	8.38	207.95	21	0	0	19394.4	11743.3	3368.1	32948	19988.2	6459.6	28053.9	16216.9	3907.3	34689.9	19755	6266.1	34421.6	15739.6	4334.7	4.2	High	High	High	High	High	High	High	High	High	High	High	High	High	High	High
FALSE	High	Master Protein	C9JSZ1	Far upstream element-binding protein 1 (Fragment) OS=Homo sapiens OX=9606 GN=FUBP1 PE=1 SV=1	0	FALSE	163.008	69	18	79	2	232	24	6.21	298.18	18	0	0	2804.7	2111.3	1094.5	5111.2	3816.4	2144.1	3806.7	2470.2	1044.2	3863.5	2700.9	1298.1	3722.6	2201	1052.5		High	High	High	High	High	High	High	High	High	High	High	High	High	High	High
FALSE	High	Master Protein	P46777	60S ribosomal protein L5 OS=Homo sapiens OX=9606 GN=RPL5 PE=1 SV=3	0	FALSE	163.007	73	27	91	27	297	34.3	9.72	232.08	27	0	0	43422.1	13346.2	3439.2	83556.3	26855.1	8771.2	53907.3	32646	4012.8	69670	20792.9	6848.6	48330.6	18806.3	4911.3		High	High	High	High	High	High	High	High	High	High	High	High	High	High	High
FALSE	High	Master Protein	P39656	Dolichyl-diphosphooligosaccharide--protein glycosyltransferase 48 kDa subunit OS=Homo sapiens OX=9606 GN=DDOST PE=1 SV=4	0	FALSE	162.865	49	21	84	21	456	50.8	6.55	256.94	21	0	0	22377.2	22048.1	3700.1	41731.1	35092.8	6708.6	26680.5	20311.4	4455.6	36978.1	37052.9	8040.7	20923.1	16636	4688.8	0.8	High	High	High	High	High	High	High	High	High	High	High	High	High	High	High
FALSE	High	Master Protein	A0A1B0GVU9	Glutaminyl-tRNA synthetase (Fragment) OS=Homo sapiens OX=9606 GN=QARS1 PE=1 SV=1	0	FALSE	162.035	51	32	65	1	736	83.7	7.44	196.9	32	0	0	812.5	602.9	408.7	1068.8	1707.1	6971.5	864.5	1240.3	358.1	1371.3	1801.2	637	1044.4	572.5	284.4		High	High	High	High	High	High	High	High	High	High	High	High	High	High	High
FALSE	High	Master Protein	Q92621	Nuclear pore complex protein Nup205 OS=Homo sapiens OX=9606 GN=NUP205 PE=1 SV=3	0	FALSE	161.774	17	35	62	35	2012	227.8	6.19	172.05	35	0	0	15736.9	15395.4	3454.6	28465.6	23278.7	6868.9	22061.2	17256.5	4189.9	26405.4	27060.1	6732.6	24739.7	15811	4587.9		High	High	High	High	High	High	High	High	High	High	High	High	High	High	High
FALSE	High	Master Protein	Q5SWX8	Protein odr-4 homolog OS=Homo sapiens OX=9606 GN=ODR4 PE=1 SV=1	0	FALSE	161.496	50	26	57	26	454	51.1	5.92	181.67	26	0	0	20216.3	14798.1	2535.9	35651.7	21650.3	5134.1	23099.2	13366.9	3187.3	29510	19573.8	4957.4	22023.9	12248.2	3797.1		High	High	High	High	High	High	High	High	High	High	High	High	High	High	High
FALSE	High	Master Protein	O14818	Proteasome subunit alpha type-7 OS=Homo sapiens OX=9606 GN=PSMA7 PE=1 SV=1	0	FALSE	161.439	77	23	68	23	248	27.9	8.46	220.96	23	0	0	15037.1	13149.1	8882.2	28535.3	23498.1	16725.3	28388.9	22483.7	15023.6	26891.6	22960.3	16891.4	26347.4	18033.4	13565.6		High	High	High	High	High	High	High	High	High	High	High	High	High	High	High
FALSE	High	Master Protein	Q9H0D6	5'-3' exoribonuclease 2 OS=Homo sapiens OX=9606 GN=XRN2 PE=1 SV=1	0	FALSE	161.339	39	31	60	31	950	108.5	7.47	187.17	31	0	0	12864.3	9370.7	4770.9	25511.3	16278.4	9106.5	20030	12067.2	5408.5	20506.2	14718.9	8717	23297.7	12403	7775.5		High	High	High	High	High	High	High	High	High	High	High	High	High	High	High
FALSE	High	Master Protein	K7EK35	Signal transducer and activator of transcription OS=Homo sapiens OX=9606 GN=STAT5A PE=1 SV=1	0	FALSE	160.355	43	30	59	8	763	87.3	6.55	187.75	30	0	27	17719.5	10690.2	2994.5	32513.9	19271.9	5745.6	32513.9	16050.2	3505.2	28346.5	18364.7	5566.6	35608.2	15783.8	3961		High	High	High	High	High	High	High	High	High	High	High	High	High	High	High
FALSE	High	Master Protein	O75152	Zinc finger CCCH domain-containing protein 11A OS=Homo sapiens OX=9606 GN=ZC3H11A PE=1 SV=3	0	FALSE	160.294	48	37	55	28	810	89.1	8.37	159.52	37	0	10	14371.8	7362.5	3078.8	28250.5	12956.8	6364.5	21002.3	9843.7	3477	26270.2	12254.7	5565.9	33412.2	15019	6788.8		High	High	High	High	High	High	High	High	High	High	High	High	High	High	High
FALSE	High	Master Protein	P54709	Sodium/potassium-transporting ATPase subunit beta-3 OS=Homo sapiens OX=9606 GN=ATP1B3 PE=1 SV=1	0	FALSE	160.126	64	17	60	17	279	31.5	8.35	199.43	17	0	0	21200.2	20135.1	15283.2	34467.4	29322.7	22164	23346.5	18975.4	12607.2	28171.2	26625.9	19781.2	20752.8	14205.3	8943		High	High	High	High	High	High	High	High	High	High	High	High	High	High	High
FALSE	High	Master Protein	P56192	Methionine--tRNA ligase, cytoplasmic OS=Homo sapiens OX=9606 GN=MARS1 PE=1 SV=2	0	FALSE	159.962	39	30	56	30	900	101.1	6.16	170.7	30	0	0	18651.5	6074	2365.5	30228.1	9634.2	4604.7	33245.3	7702	2604.7	28874.8	9769.7	4623.4	30649.2	7242.9	3041.6		High	High	High	High	High	High	High	High	High	High	High	High	High	High	High
FALSE	High	Master Protein	Q14566	DNA replication licensing factor MCM6 OS=Homo sapiens OX=9606 GN=MCM6 PE=1 SV=1	0	FALSE	159.817	41	35	72	35	821	92.8	5.41	208.27	35	0	0	20854.6	13259.2	4744.3	38572.2	23031.8	9072.4	39135.5	19296.4	5681.1	33572.3	23374.4	9304.3	29826.3	14197.2	6357.5		High	High	High	High	High	High	High	High	High	High	High	High	High	High	High
FALSE	High	Master Protein	Q06203	Amidophosphoribosyltransferase OS=Homo sapiens OX=9606 GN=PPAT PE=1 SV=1	0	FALSE	159.779	57	28	61	28	517	57.4	6.76	191.14	28	0	0	14639.1	11413.6	7107.6	27148.5	20227.8	13304.1	26505.7	19833.5	10816	23082.1	16901.1	10474.2	22670.5	14543.8	8221.5		High	High	High	High	High	High	High	High	High	High	High	High	High	High	High
FALSE	High	Master Protein	Q15758	Neutral amino acid transporter B(0) OS=Homo sapiens OX=9606 GN=SLC1A5 PE=1 SV=2	0	FALSE	159.555	33	18	45	18	541	56.6	5.48	182.43	18	0	0	13280.7	11854.3	10270.6	21147.4	15683.1	12156.3	15568.6	11111.1	7168.9	18086.6	16500.7	13881.1	14502.6	9164.4	6158.5		High	High	High	High	High	High	High	High	High	High	High	High	High	High	High
FALSE	High	Master Protein	P17252	Protein kinase C alpha type OS=Homo sapiens OX=9606 GN=PRKCA PE=1 SV=4	0	FALSE	159.301	43	29	50	18	672	76.7	7.05	151.68	29	0	0	6381.3	3494.2	1645.5	12820.5	5940.5	2891.3	11934.1	4816.8	1737.9	19063.6	7002.7	2901	23748.8	6005	2404		High	High	High	High	High	High	High	High	High	High	High	High	High	High	High
FALSE	High	Master Protein	Q04656	Copper-transporting ATPase 1 OS=Homo sapiens OX=9606 GN=ATP7A PE=1 SV=4	0	FALSE	159.184	24	30	52	29	1500	163.3	6.33	169.69	30	0	1	11846.1	10027.7	4386.1	18004.2	13475.4	6782.6	14181.9	10206.5	3869.9	16343.5	13888.2	7336.4	15454.9	10162.5	5003.7		High	High	High	High	High	High	High	High	High	High	High	High	High	High	High
FALSE	High	Master Protein	J3KN67	Tropomyosin alpha-3 chain OS=Homo sapiens OX=9606 GN=TPM3 PE=1 SV=1	0	FALSE	159.175	62	32	83	1	285	33.2	4.77	214.41	32	0	1	758.3	818.1	671.2	1185	964.9	1316.2	1531.1	1342.2	1328.3	1214.6	1132.4	1146.2	1452.7	856.5	960.4		High	High	High	High	High	High	High	High	High	High	High	High	High	High	High
FALSE	High	Master Protein	P30040	Endoplasmic reticulum resident protein 29 OS=Homo sapiens OX=9606 GN=ERP29 PE=1 SV=4	0	FALSE	159.036	62	21	99	21	261	29	7.31	292.81	21	0	0	33923.3	29541.5	11846.3	50253.9	41992.5	18572.9	38189.4	29069.2	11989.1	48499.4	39849.2	19345	52049.9	36031.9	16802		High	High	High	High	High	High	High	High	High	High	High	High	High	High	High
FALSE	High	Master Protein	P08559	Pyruvate dehydrogenase E1 component subunit alpha, somatic form, mitochondrial OS=Homo sapiens OX=9606 GN=PDHA1 PE=1 SV=3	0	FALSE	158.978	64	31	88	31	390	43.3	8.06	247.57	31	0	0	37142	13125.9	4488.3	58238.1	20619	7956.4	45362.5	16556.6	5815.5	56763.6	22820.7	7900.4	61736.4	16019.5	6118.6		High	High	High	High	High	High	High	High	High	High	High	High	High	High	High
FALSE	High	Master Protein	A0A7I2YQT2	Pitrilysin metalloproteinase 1 OS=Homo sapiens OX=9606 GN=PITRM1 PE=1 SV=1	0	FALSE	158.951	37	31	63	31	1021	115.1	7.09	204.45	31	0	0	22697.7	12322	3439.8	33437.9	18736	6824.5	29417.1	15971.8	4069.9	33649.3	19868.3	6138	41404.8	19068.2	4627.8		High	High	High	High	High	High	High	High	High	High	High	High	High	High	High
FALSE	High	Master Protein	Q9NZW5	Protein PALS2 OS=Homo sapiens OX=9606 GN=PALS2 PE=1 SV=2	0	FALSE	158.948	55	29	67	27	540	61.1	6.18	198.98	29	0	3	27810	18961.9	5236.8	43212.8	25650.6	9178.2	32618.6	18077.7	5574.7	39028	23114.8	8710.3	34373.2	16384.1	5591.3		High	High	High	High	High	High	High	High	High	High	High	High	High	High	High
FALSE	High	Master Protein	P30041	Peroxiredoxin-6 OS=Homo sapiens OX=9606 GN=PRDX6 PE=1 SV=3	0	FALSE	158.864	78	23	82	23	224	25	6.38	268.06	23	0	0	20971	18535.3	6382	38776.2	34328.9	15014.8	42742.2	39913.8	8792.4	31429.3	31039.7	13573.7	38485.3	30163.8	8015		High	High	High	High	High	High	High	High	High	High	High	High	High	High	High
FALSE	High	Master Protein	P02008	Hemoglobin subunit zeta OS=Homo sapiens OX=9606 GN=HBZ PE=1 SV=2	0	FALSE	158.555	85	14	137	13	142	15.6	8.21	450.97	14	0	1	21991.6	17545.9	8577.8	49030.1	42085.2	21226.5	56584	46072.7	17481.9	46672.5	47396	21531.4	49264.3	34098.9	16923.3		High	High	High	High	High	High	High	High	High	High	High	High	High	High	High
FALSE	High	Master Protein	Q8TBA6	Golgin subfamily A member 5 OS=Homo sapiens OX=9606 GN=GOLGA5 PE=1 SV=3	0	FALSE	158.507	47	32	61	32	731	83	5.83	159.08	32	0	0	15206.5	13387.1	5656.2	25248	20467.9	9799.6	18636.3	14618.5	5695.6	23539.2	17365.6	7991.4	19999.8	12879.6	6036.5		High	High	High	High	High	High	High	High	High	High	High	High	High	High	High
FALSE	High	Master Protein	O75976	Carboxypeptidase D OS=Homo sapiens OX=9606 GN=CPD PE=1 SV=2	0	FALSE	158.38	28	34	62	34	1380	152.8	6.05	175.17	34	0	0	15630.5	12741.4	6487.9	25072.4	17990.3	10846.6	20268.4	14988.7	6735.9	21413	17705.7	9960	19253.9	12392.4	5962.5		High	High	High	High	High	High	High	High	High	High	High	High	High	High	High
FALSE	High	Master Protein	Q32Q12	Nucleoside diphosphate kinase OS=Homo sapiens OX=9606 GN=NME1-NME2 PE=1 SV=1	0	FALSE	158.175	64	18	110	6	292	32.6	8.48	349.17	18	0	16	30234.2	25371.2	19526.6	57318.6	47651.5	36281.9	54922.2	47572.8	31182.7	47716.3	44609.2	34030.6	52885.6	36894.1	23296.3		High	High	High	High	High	High	High	High	High	High	High	High	High	High	High
FALSE	High	Master Protein	O15269	Serine palmitoyltransferase 1 OS=Homo sapiens OX=9606 GN=SPTLC1 PE=1 SV=1	0	FALSE	157.913	50	25	67	25	473	52.7	6.01	229.53	25	0	0	27452.1	14257.6	3784.7	46937.1	23030.6	7039.3	30772.7	14388.3	4338.6	42480.4	20857.1	6043.2	30683.1	14110.6	4676.6		High	High	High	High	High	High	High	High	High	High	High	High	High	High	High
FALSE	High	Master Protein	P61106	Ras-related protein Rab-14 OS=Homo sapiens OX=9606 GN=RAB14 PE=1 SV=4	0	FALSE	157.912	87	19	57	17	215	23.9	6.21	208.82	19	0	0	15997.4	12062.8	2549	32024.1	20326.4	4857.8	21784.2	14658.7	2987.3	26242.3	17321.4	4831	20487.2	11407.6	3333.2		High	High	High	High	High	High	High	High	High	High	High	High	High	High	High
FALSE	High	Master Protein	Q9NSD9	Phenylalanine--tRNA ligase beta subunit OS=Homo sapiens OX=9606 GN=FARSB PE=1 SV=3	0	FALSE	157.753	46	31	71	31	589	66.1	6.84	211.16	31	0	0	22910.7	14695	3587.2	46149	26512.8	6574.7	40791.8	19105.6	4418.7	38573.5	22571.1	7198.1	35592.2	15936.6	4980.4		High	High	High	High	High	High	High	High	High	High	High	High	High	High	High
FALSE	High	Master Protein	Q9BWF3	RNA-binding protein 4 OS=Homo sapiens OX=9606 GN=RBM4 PE=1 SV=1	0	FALSE	157.715	65	27	72	6	364	40.3	7.08	213.3	27	0	22	22269.2	14171.8	3829.7	52518.3	30158.7	8650.7	31594.7	15645.9	4249.2	42654.9	23567.9	7802.3	33210.1	18545.1	5207.7		High	High	High	High	High	High	High	High	High	High	High	High	High	High	High
FALSE	High	Master Protein	Q6UXV4	MICOS complex subunit MIC27 OS=Homo sapiens OX=9606 GN=APOOL PE=1 SV=1	0	FALSE	157.618	66	18	52	18	268	29.1	9.52	187.17	18	0	0	13434.3	11733.6	8927.9	25754.2	20374.8	15464.9	16520.4	12749.6	7502.9	20278.3	17626.3	12424	15914.5	11103.9	7227.5		High	High	High	High	High	High	High	High	High	High	High	High	High	High	High
FALSE	High	Master Protein	P08727	Keratin, type I cytoskeletal 19 OS=Homo sapiens OX=9606 GN=KRT19 PE=1 SV=4	0	FALSE	157.472	70	30	62	21	400	44.1	5.14	188.39	30	0	6	13478.4	12979.4	5029.4	21970.1	18381.1	10406.1	18812.4	15594.5	8636.3	21695.4	19296.4	11494.5	16411.5	10538.8	6566.8		High	High	High	High	High	High	High	High	High	High	High	High	High	High	High
FALSE	High	Master Protein	E9PC62	CUGBP Elav-like family member 2 OS=Homo sapiens OX=9606 GN=CELF2 PE=1 SV=1	0	FALSE	157.304	37	20	63	14	521	55.7	8.6	180.57	20	0	0	23951.7	19949.4	3642.2	34377	28025	6940.3	24478	17755.1	4323.2	26878.3	21127.7	7859	28778	17705.6	6206.9		High	High	High	High	High	High	High	High	High	High	High	High	High	High	High
FALSE	High	Master Protein	P33993	DNA replication licensing factor MCM7 OS=Homo sapiens OX=9606 GN=MCM7 PE=1 SV=4	0	FALSE	157.222	47	29	60	29	719	81.3	6.46	179.06	29	0	0	17501.1	7619	2641.9	36300	13509.1	5892.7	38683	11353.9	3175.7	30766.1	13987.4	5472.4	26531.7	8816.9	3640.2		High	High	High	High	High	High	High	High	High	High	High	High	High	High	High
FALSE	High	Master Protein	P33527	Multidrug resistance-associated protein 1 OS=Homo sapiens OX=9606 GN=ABCC1 PE=1 SV=3	0	FALSE	157.08	24	31	56	30	1531	171.5	7.11	158.92	31	0	0	12908.6	11390.4	4879	21988	16126.9	7203.2	15860.4	11292.2	3877.7	19306.7	17184.7	7084.1	16403.1	10248	3605.5		High	High	High	High	High	High	High	High	High	High	High	High	High	High	High
FALSE	High	Master Protein	Q9HCU5	Prolactin regulatory element-binding protein OS=Homo sapiens OX=9606 GN=PREB PE=1 SV=2	0	FALSE	156.591	57	19	53	19	417	45.4	7.88	198.82	19	0	0	10539.2	10471.8	4069.5	23380.9	18597.7	7428.9	14061.9	10334.7	4056.6	20279.9	15074.6	6231.4	13676.4	8402.3	3541		High	High	High	High	High	High	High	High	High	High	High	High	High	High	High
FALSE	High	Master Protein	P04899	Guanine nucleotide-binding protein G(i) subunit alpha-2 OS=Homo sapiens OX=9606 GN=GNAI2 PE=1 SV=3	0	FALSE	156.583	60	21	52	12	355	40.4	5.54	178.47	21	0	0	7508.3	6290	2099.3	11285.4	7855.3	3348.2	8403	5574.6	1952.7	10084.8	8080.5	3660.9	9029.1	5566.2	2173.7		High	High	High	High	High	High	High	High	High	High	High	High	High	High	High
FALSE	High	Master Protein	P48735	Isocitrate dehydrogenase [NADP], mitochondrial OS=Homo sapiens OX=9606 GN=IDH2 PE=1 SV=2	0	FALSE	155.974	54	27	66	25	452	50.9	8.69	196.44	27	0	2	34285.8	7888.1	3149.4	57626.5	12710.2	5914.1	53387.4	10636.8	3425.5	53386	12563.4	6088.5	72002.8	9156.7	4002.1		High	High	High	High	High	High	High	High	High	High	High	High	High	High	High
FALSE	High	Master Protein	Q8TAT6	Nuclear protein localization protein 4 homolog OS=Homo sapiens OX=9606 GN=NPLOC4 PE=1 SV=3	0	FALSE	155.856	52	28	60	28	608	68.1	6.38	167.83	28	0	0	12442.3	9365.7	2492.9	25782.9	17609.3	4595.5	22099.9	15837	3060.5	24292.3	17409.8	4636.6	22135.4	12916.9	3356.4		High	High	High	High	High	High	High	High	High	High	High	High	High	High	High
FALSE	High	Master Protein	P62495	Eukaryotic peptide chain release factor subunit 1 OS=Homo sapiens OX=9606 GN=ETF1 PE=1 SV=3	0	FALSE	155.812	50	24	53	24	437	49	5.71	162.97	24	0	0	12719.6	11150.7	2245.6	22244.1	18404.7	4303.4	23362.4	19330	2567	19378.4	18058.6	4601.5	21620.6	15701.1	3074.4		High	High	High	High	High	High	High	High	High	High	High	High	High	High	High
FALSE	High	Master Protein	O43175	D-3-phosphoglycerate dehydrogenase OS=Homo sapiens OX=9606 GN=PHGDH PE=1 SV=4	0	FALSE	155.54	46	24	61	24	533	56.6	6.71	190.9	24	0	0	25201	16226.8	4476.2	38490.9	23205.6	8154.8	39664.9	25634.3	5769.8	30588.7	19472.5	7636.3	33749.8	19447.3	5704.4		High	High	High	High	High	High	High	High	High	High	High	High	High	High	High
FALSE	High	Master Protein	E9PHI4	SUN domain-containing protein 1 OS=Homo sapiens OX=9606 GN=SUN1 PE=1 SV=1	0	FALSE	155.247	34	23	46	4	822	91.1	7.18	154.43	23	0	24	11184.3	7787.5	2040.3	19709.4	12998.5	3963	14666.9	9153.6	2491.2	16700.8	11700.5	3935.1	16650.8	9377.7	3212.8		High	High	High	High	High	High	High	High	High	High	High	High	High	High	High
FALSE	High	Master Protein	P55795	Heterogeneous nuclear ribonucleoprotein H2 OS=Homo sapiens OX=9606 GN=HNRNPH2 PE=1 SV=1	0	FALSE	155.109	57	27	110	9	449	49.2	6.3	321.17	27	0	0	6963.1	2630.4	831.7	14343.9	4153.5	1779.1	8980.2	2827.8	1249.8	11793.2	3958.3	1479.5	10294.4	3440.9	1675.4		High	High	High	High	High	High	High	High	High	High	High	High	High	High	High
FALSE	High	Master Protein	Q9Y5K6	CD2-associated protein OS=Homo sapiens OX=9606 GN=CD2AP PE=1 SV=1	0	FALSE	155.014	59	33	62	33	639	71.4	6.4	192.56	33	0	0	18095.5	15913.2	6865.5	30673.7	24563.6	13747.9	30729	25991.8	9811.3	27852.9	24558.9	12845.3	28023.7	19851.5	10100.5		High	High	High	High	High	High	High	High	High	High	High	High	High	High	High
FALSE	High	Master Protein	Q6UW02	Cytochrome P450 20A1 OS=Homo sapiens OX=9606 GN=CYP20A1 PE=1 SV=1	0	FALSE	155.002	59	25	57	25	462	52.4	6.21	190.64	25	0	0	13073	13274.5	3492.8	26254.3	21773.4	6260.5	17983.6	13776.6	4001.7	22792.1	23643.2	6494.9	15951.3	11264.2	4110.2		High	High	High	High	High	High	High	High	High	High	High	High	High	High	High
FALSE	High	Master Protein	O75439	Mitochondrial-processing peptidase subunit beta OS=Homo sapiens OX=9606 GN=PMPCB PE=1 SV=2	0	FALSE	154.955	54	26	70	25	489	54.3	6.83	233.04	26	0	0	22870.1	13102.3	3532	36665.9	20293.1	6433.7	32037.9	17416	4266.2	37184.4	21473.1	6749.3	41162.4	20234.5	4664.2		High	High	High	High	High	High	High	High	High	High	High	High	High	High	High
FALSE	High	Master Protein	Q09161	Nuclear cap-binding protein subunit 1 OS=Homo sapiens OX=9606 GN=NCBP1 PE=1 SV=1	0	FALSE	154.649	36	26	60	26	790	91.8	6.43	200.64	26	0	0	17911.1	16502.7	3258.3	31470.5	24837	6057.4	24884.6	19057.9	3860.7	25426.9	26584	6755.7	26313.3	17157.7	4334.4		High	High	High	High	High	High	High	High	High	High	High	High	High	High	High
FALSE	High	Master Protein	Q9BZF1	Oxysterol-binding protein-related protein 8 OS=Homo sapiens OX=9606 GN=OSBPL8 PE=1 SV=3	0	FALSE	154.126	35	27	48	27	889	101.1	6.96	150.19	27	0	0	21263	7698.5	2670.6	38853.7	13279.4	5456.6	23459.1	8269.7	3315.9	37846.9	13021	5069.5	30560.5	8619.6	3543.3		High	High	High	High	High	High	High	High	High	High	High	High	High	High	High
FALSE	High	Master Protein	P06748	Nucleophosmin OS=Homo sapiens OX=9606 GN=NPM1 PE=1 SV=2	0	FALSE	154.112	63	27	79	27	294	32.6	4.78	217.7	27	0	0	23992.7	18744.6	9658	53053.6	37557.6	25639.7	30324.5	21195.1	12677.8	46678.5	33829.6	19475.6	38604.1	17745.2	13662.3		High	High	High	High	High	High	High	High	High	High	High	High	High	High	High
FALSE	High	Master Protein	Q96IG2	F-box/LRR-repeat protein 20 OS=Homo sapiens OX=9606 GN=FBXL20 PE=1 SV=2	0	FALSE	154.012	58	21	54	21	436	48.4	7.49	177.89	21	0	0	14502.5	11914.5	2803.8	25191.6	17540.5	4562.3	17829.7	12380.2	3237.8	22421.6	16698.2	5027.8	18996.7	13545.3	3546		High	High	High	High	High	High	High	High	High	High	High	High	High	High	High
FALSE	High	Master Protein	P18859	ATP synthase-coupling factor 6, mitochondrial OS=Homo sapiens OX=9606 GN=ATP5PF PE=1 SV=1	0	FALSE	153.971	60	12	42	12	108	12.6	9.52	153.75	12	0	0	13463.5	10208.9	9363.9	22295.4	19735.3	16671.7	12730.6	10391.1	7617.5	17872.9	13313.5	9704.5	10865	8001.9	5839.2		High	High	High	High	High	High	High	High	High	High	High	High	High	High	High
FALSE	High	Master Protein	O43172	U4/U6 small nuclear ribonucleoprotein Prp4 OS=Homo sapiens OX=9606 GN=PRPF4 PE=1 SV=2	0	FALSE	153.422	57	29	53	29	522	58.4	7.42	176.4	29	0	0	13960.2	10733.4	3008.3	27428	20052.4	6028.3	22809	14284.1	3427.6	23707.1	17819.7	6248.4	23126.7	12839.8	4001.7		High	High	High	High	High	High	High	High	High	High	High	High	High	High	High
FALSE	High	Master Protein	E7ETY2	Treacle protein OS=Homo sapiens OX=9606 GN=TCOF1 PE=1 SV=1	0	FALSE	153.209	21	35	73	4	1488	152.2	8.85	181.63	35	0	33	14940.9	12693.6	7484.6	27556.6	20929.6	14299.8	24350.9	17616.3	9278.9	24030	18243.7	11371	28258.5	16844.2	11389.4		High	High	High	High	High	High	High	High	High	High	High	High	High	High	High
FALSE	High	Master Protein	P08754	Guanine nucleotide-binding protein G(i) subunit alpha-3 OS=Homo sapiens OX=9606 GN=GNAI3 PE=1 SV=3	0	FALSE	153.102	53	21	74	12	354	40.5	5.69	247.39	21	0	10	29476.1	25625.5	5625.7	43518.5	31412.5	8386.5	30605.4	21584.1	4890.7	40128.7	32310.7	8911.5	31135.7	19817.2	5265.2		High	High	High	High	High	High	High	High	High	High	High	High	High	High	High
FALSE	High	Master Protein	P14678	Small nuclear ribonucleoprotein-associated proteins B and B' OS=Homo sapiens OX=9606 GN=SNRPB PE=1 SV=2	0	FALSE	152.965	52	14	70	2	240	24.6	11.19	221.17	14	0	20	18040.1	13923.7	9196.1	32016.8	27499.5	20560.6	25395.6	16483.2	9586.1	26821.1	21517.6	15691.6	26509.2	14480.5	9884.8		High	High	High	High	High	High	High	High	High	High	High	High	High	High	High
FALSE	High	Master Protein	O75396	Vesicle-trafficking protein SEC22b OS=Homo sapiens OX=9606 GN=SEC22B PE=1 SV=5	0	FALSE	152.959	61	17	53	17	215	24.7	8.51	169.92	17	0	0	20568.3	16990.1	3939.8	38398.5	27002.9	7351.1	23796.2	16044.2	4486.7	31529.2	21166.3	7118.8	22301.5	13041.4	5440.7		High	High	High	High	High	High	High	High	High	High	High	High	High	High	High
FALSE	High	Master Protein	Q6P1M0	Long-chain fatty acid transport protein 4 OS=Homo sapiens OX=9606 GN=SLC27A4 PE=1 SV=1	0	FALSE	152.915	44	25	50	25	643	72	8.47	163.09	25	0	0	19049.8	9350.8	2573.4	32665.8	16138.4	5093.8	23626.8	10538.9	3104.2	29695.4	13545.9	4716.5	21810	8792.5	3286.4		High	High	High	High	High	High	High	High	High	High	High	High	High	High	High
FALSE	High	Master Protein	G3V599	Melanoma inhibitory activity protein 2 OS=Homo sapiens OX=9606 GN=MIA2 PE=1 SV=1	0	FALSE	152.861	24	32	55	32	1339	151.6	4.7	160.38	32	0	0	20028.2	13210	4938.5	29715.5	18423.8	8304.5	21847.5	12958.9	4997.2	27469.7	15435.5	6931.5	24470	13781.5	5922.7		High	High	High	High	High	High	High	High	High	High	High	High	High	High	High
FALSE	High	Master Protein	P20042	Eukaryotic translation initiation factor 2 subunit 2 OS=Homo sapiens OX=9606 GN=EIF2S2 PE=1 SV=2	0	FALSE	152.816	50	28	84	28	333	38.4	5.8	253.49	28	0	0	26415.7	21789.7	4994.4	50763.4	41567.4	11231.6	39578.3	32727.6	5711.9	39547.9	36507.4	9574.9	38963.1	27360.6	6126.2		High	High	High	High	High	High	High	High	High	High	High	High	High	High	High
FALSE	High	Master Protein	Q96S66	Chloride channel CLIC-like protein 1 OS=Homo sapiens OX=9606 GN=CLCC1 PE=1 SV=1	0	FALSE	152.636	57	30	70	30	551	62	5.55	210.41	30	0	0	20210.9	18620.8	14634.8	31709.6	26309.3	19769.8	23257.4	18691.1	11843.7	28123.8	25853.5	19882.4	22079.7	16690.7	10738		High	High	High	High	High	High	High	High	High	High	High	High	High	High	High
FALSE	High	Master Protein	Q13151	Heterogeneous nuclear ribonucleoprotein A0 OS=Homo sapiens OX=9606 GN=HNRNPA0 PE=1 SV=1	0	FALSE	152.301	61	16	52	14	305	30.8	9.29	176.54	16	0	0	10846.7	5542.2	1651.5	25700.6	9019.1	3954.7	20410.8	6998.6	2939.2	23062.1	8266.9	3128.4	20138.2	7148.3	2404.2		High	High	High	High	High	High	High	High	High	High	High	High	High	High	High
FALSE	High	Master Protein	B4DY08	Heterogeneous nuclear ribonucleoproteins C1/C2 OS=Homo sapiens OX=9606 GN=HNRNPC PE=1 SV=1	0	FALSE	152.267	57	22	85	3	288	32	8.72	241.71	22	0	25	35712.1	18853	4279.2	34407	20578.4	13746.6	63161.8	18748.5	4561.4	41048.4	23403.4	8163.6	73734.4	35427.6	5750.9		High	High	High	High	High	High	High	High	High	High	High	High	High	High	High
FALSE	High	Master Protein	P09661	U2 small nuclear ribonucleoprotein A' OS=Homo sapiens OX=9606 GN=SNRPA1 PE=1 SV=2	0	FALSE	152.141	49	22	59	22	255	28.4	8.62	176.19	22	0	0	14307.3	13353.7	6689.6	28547.1	25055.2	14483.2	21581.4	17352.7	7248.8	23027	18821.4	10357.9	22163.6	15361.9	6119.1		High	High	High	High	High	High	High	High	High	High	High	High	High	High	High
FALSE	High	Master Protein	Q9BTX1	Nucleoporin NDC1 OS=Homo sapiens OX=9606 GN=NDC1 PE=1 SV=2	0	FALSE	152.098	36	23	56	23	674	76.3	9.09	193.18	23	0	0	17387.4	14111.9	3731.7	33210.8	25538.8	7190.1	22084.5	15355.6	3961.7	28224	24108.5	7390.7	20949.2	12791.9	4448.1		High	High	High	High	High	High	High	High	High	High	High	High	High	High	High
FALSE	High	Master Protein	A0A0A6YYL4	Coronin OS=Homo sapiens OX=9606 GN=CORO7-PAM16 PE=1 SV=1	0	FALSE	152.083	33	31	56	31	1048	114.1	6.33	173.74	31	0	0	14003.2	10587.7	6033.9	26062.7	17793.2	9889.2	20913.8	11178.7	5288.9	22137.1	15843.8	8987.9	18144.4	8754.2	4770.8		High	High	High	High	High	High	High	High	High	High	High	High	High	High	High
FALSE	High	Master Protein	P49189	4-trimethylaminobutyraldehyde dehydrogenase OS=Homo sapiens OX=9606 GN=ALDH9A1 PE=1 SV=3	0	FALSE	152.06	49	24	65	24	494	53.8	5.87	189.31	24	0	0	16486.3	13561.6	4683.6	30353.5	22765.5	8715.7	26403.8	20002.6	5853.5	28506.7	20212.7	7747	29725.1	20620.3	6636.8		High	High	High	High	High	High	High	High	High	High	High	High	High	High	High
FALSE	High	Master Protein	Q13895	Bystin OS=Homo sapiens OX=9606 GN=BYSL PE=1 SV=3	0	FALSE	151.875	63	24	50	24	437	49.6	8.12	170.2	24	0	0	18296	12018.5	2775.2	30338.7	17834.6	5270.5	25482.2	12881.3	2850.1	23505.5	16819.4	5135.1	22311	10662.2	3931		High	High	High	High	High	High	High	High	High	High	High	High	High	High	High
FALSE	High	Master Protein	P84095	Rho-related GTP-binding protein RhoG OS=Homo sapiens OX=9606 GN=RHOG PE=1 SV=1	0	FALSE	151.805	77	15	62	14	191	21.3	8.12	222.21	15	0	1	21906	11769	3586	41549.9	18285.2	5971.6	24518.1	14752.9	4213.2	31509.6	16275.8	5799.5	22322.7	11334.8	4329.2		High	High	High	High	High	High	High	High	High	High	High	High	High	High	High
FALSE	High	Master Protein	P48047	ATP synthase subunit O, mitochondrial OS=Homo sapiens OX=9606 GN=ATP5PO PE=1 SV=1	0	FALSE	151.702	77	21	78	21	213	23.3	9.96	276.39	21	0	0	30348.7	20531	7413.6	59456.9	40757.7	13967.8	39151.5	23635	7886.8	50137.4	39928	14404.9	38925.2	21359.7	9522.9		High	High	High	High	High	High	High	High	High	High	High	High	High	High	High
FALSE	High	Master Protein	A0A6I8PRA0	Treacle protein (Fragment) OS=Homo sapiens OX=9606 GN=TCOF1 PE=1 SV=1	0	FALSE	151.673	25	33	70	2	1240	125.2	7.93	172.68	33	0	0	591.4	496.3	323.7	1047	891.8	811.4	961.1	731.6	380.7	934.6	784.4	477.9	1720	1000.5	628.3		High	High	High	High	High	High	High	High	High	High	High	High	High	High	High
FALSE	High	Master Protein	Q9NPH2	Inositol-3-phosphate synthase 1 OS=Homo sapiens OX=9606 GN=ISYNA1 PE=1 SV=1	0	FALSE	151.599	51	20	54	20	558	61	5.76	182.63	20	0	0	9648.7	7810.6	4577.4	19321.7	14727	9712.5	18929.9	14776.4	7871.2	16755.6	13531.8	7740	18086.7	11779.1	5512.4		High	High	High	High	High	High	High	High	High	High	High	High	High	High	High
FALSE	High	Master Protein	P50995	Annexin A11 OS=Homo sapiens OX=9606 GN=ANXA11 PE=1 SV=1	0	FALSE	151.463	41	24	57	23	505	54.4	7.65	176.21	24	0	1	11496.4	8675.8	3167.1	22294.3	15149.1	5648.2	20379.9	13524.9	3703	20664.5	15060.7	5212.2	60374.5	37492.9	7887.3		High	High	High	High	High	High	High	High	High	High	High	High	High	High	High
FALSE	High	Master Protein	P80303	Nucleobindin-2 OS=Homo sapiens OX=9606 GN=NUCB2 PE=1 SV=3	0	FALSE	151.452	58	26	47	25	420	50.2	5.12	154.55	26	0	0	10815.6	10097.9	7932.5	17140	14615.8	12065	13141	10858.8	7996	14829.5	13564.7	10584.4	17212.1	12466.8	9169.3		High	High	High	High	High	High	High	High	High	High	High	High	High	High	High
FALSE	High	Master Protein	P36542	ATP synthase subunit gamma, mitochondrial OS=Homo sapiens OX=9606 GN=ATP5F1C PE=1 SV=1	0	FALSE	151.438	44	23	82	22	298	33	9.22	251.9	23	0	0	30716.9	22873.2	7212.5	50400.8	38230.2	11754.9	35956.6	24495.9	7578.4	44690.3	35055.1	11584.7	36209.2	21828.5	8148.3		High	High	High	High	High	High	High	High	High	High	High	High	High	High	High
FALSE	High	Master Protein	P78406	mRNA export factor RAE1 OS=Homo sapiens OX=9606 GN=RAE1 PE=1 SV=1	0	FALSE	151.396	66	21	58	21	368	40.9	7.83	183.1	21	0	0	17568.9	10233.2	2872.9	36686	20023	6201.1	24083.7	13477.9	3292.5	29803.8	16541	5347.6	30801.8	15052.9	3341.6		High	High	High	High	High	High	High	High	High	High	High	High	High	High	High
FALSE	High	Master Protein	P63162	Small nuclear ribonucleoprotein-associated protein N OS=Homo sapiens OX=9606 GN=SNRPN PE=1 SV=1	0	FALSE	151.19	46	13	64	1	240	24.6	11.19	203.77	13	0	0	103.7	92	38.3	238.3	196.5	98.3	184.2	151.5	57.9	178.9	157.5	66.9	170.8	110.9	42.6		High	High	High	High	High	High	High	High	High	High	High	High	High	High	High
FALSE	High	Master Protein	P36873	Serine/threonine-protein phosphatase PP1-gamma catalytic subunit OS=Homo sapiens OX=9606 GN=PPP1CC PE=1 SV=1	0	FALSE	151.157	66	19	66	3	323	37	6.54	214.87	19	0	0	1984.8	1592.2	649.1	3760.5	2635	1338.8	2889.6	2133	819.4	3152.7	2264.6	1099.5	3288.1	1658.3	763.4		High	High	High	High	High	High	High	High	High	High	High	High	High	High	High
FALSE	High	Master Protein	P00491	Purine nucleoside phosphorylase OS=Homo sapiens OX=9606 GN=PNP PE=1 SV=2	0	FALSE	150.543	79	21	62	21	289	32.1	6.95	227.2	21	0	0	17126.8	13813.4	9400.7	29445.9	23403.3	16190.2	28871	24237.7	15265.9	24491.8	20136	13575.1	28292.7	19352.9	12496.2		High	High	High	High	High	High	High	High	High	High	High	High	High	High	High
FALSE	High	Master Protein	Q99497	Parkinson disease protein 7 OS=Homo sapiens OX=9606 GN=PARK7 PE=1 SV=2	0	FALSE	150.412	86	23	69	23	189	19.9	6.79	227.15	23	0	0	18843.1	16980.5	10819.9	33422.4	28436.7	18676.3	30782.6	26016.4	17377.6	29575.2	24018.6	15443.3	30055.2	21052.8	12687.7		High	High	High	High	High	High	High	High	High	High	High	High	High	High	High
FALSE	High	Master Protein	Q13948	Protein CASP OS=Homo sapiens OX=9606 GN=CUX1 PE=1 SV=2	0	FALSE	150.399	52	34	49	10	678	77.4	5.44	148.15	34	0	27	12528.6	11205.1	2850.9	22301.6	16552	5224.3	15189	11123	3147.9	19148.7	14348	4690.9	18152.4	10532.9	3972.5		High	High	High	High	High	High	High	High	High	High	High	High	High	High	High
FALSE	High	Master Protein	H0YJH7	Lamina-associated polypeptide 2, isoforms beta/gamma (Fragment) OS=Homo sapiens OX=9606 GN=TMPO PE=1 SV=1	0	FALSE	150.252	84	23	85	2	237	26.9	9.31	263.14	23	0	0	208.8	228.5	114	379	323	224	288.9	303.3	158.8	351.3	291.4	187	384.7	192.2	356.9		High	High	High	High	High	High	High	High	High	High	High	High	High	High	High
FALSE	High	Master Protein	M0QWZ7	Seryl-tRNA synthetase OS=Homo sapiens OX=9606 GN=SARS2 PE=1 SV=1	0	FALSE	150.204	63	24	49	24	518	58.1	8.28	166.02	24	0	0	13115.4	6853.1	2291.1	21903	11405.4	4422.9	18695.7	9631.2	2730.3	21906.3	10304	4016.1	25422.8	10978.8	3210.1	7.6	High	High	High	High	High	High	High	High	High	High	High	High	High	High	High
FALSE	High	Master Protein	P37837	Transaldolase OS=Homo sapiens OX=9606 GN=TALDO1 PE=1 SV=2	0	FALSE	150.142	55	25	76	25	337	37.5	6.81	201.34	25	0	0	22773.7	17243.7	5833.8	41801.8	31616.8	11794.9	46857.8	36679.6	8801.6	36296.9	30728.9	11320.1	44503.8	26075.3	7504.3		High	High	High	High	High	High	High	High	High	High	High	High	High	High	High
FALSE	High	Master Protein	Q9BY77	Polymerase delta-interacting protein 3 OS=Homo sapiens OX=9606 GN=POLDIP3 PE=1 SV=2	0	FALSE	149.893	64	24	54	17	421	46.1	9.99	155.24	24	0	10	15338.1	10982.1	5059.7	27368.3	17865.1	9700.3	18194.2	12844.5	5368.9	23440.7	15305.7	7905.5	30606.4	14646	7460.3		High	High	High	High	High	High	High	High	High	High	High	High	High	High	High
FALSE	High	Master Protein	Q8IX12	Cell division cycle and apoptosis regulator protein 1 OS=Homo sapiens OX=9606 GN=CCAR1 PE=1 SV=2	0	FALSE	149.837	30	29	64	29	1150	132.7	5.76	183.35	29	0	0	19669.4	16009.6	4074	32453.2	25753.9	7476.2	26887.2	20025.8	4512	26977	19263.8	6802.7	25433	18260.8	5442		High	High	High	High	High	High	High	High	High	High	High	High	High	High	High
FALSE	High	Master Protein	P38117	Electron transfer flavoprotein subunit beta OS=Homo sapiens OX=9606 GN=ETFB PE=1 SV=3	0	FALSE	149.819	69	21	99	21	255	27.8	8.1	307.38	21	0	0	32193	22375.4	6761.6	53729.9	38646.7	13507.9	45697.2	30662.1	7814.5	56031.3	35558.3	11860.9	58261.5	29988	8808.7		High	High	High	High	High	High	High	High	High	High	High	High	High	High	High
FALSE	High	Master Protein	O75947	ATP synthase subunit d, mitochondrial OS=Homo sapiens OX=9606 GN=ATP5PD PE=1 SV=3	0	FALSE	149.769	94	25	84	25	161	18.5	5.3	230.01	25	0	0	30304.2	22578	11116	48568.9	37989.7	21848.4	35310.6	25149.9	11668.2	43915.5	34343	18558.1	37584.5	23070.1	13664.4	1.2	High	High	High	High	High	High	High	High	High	High	High	High	High	High	High
FALSE	High	Master Protein	P54136	Arginine--tRNA ligase, cytoplasmic OS=Homo sapiens OX=9606 GN=RARS1 PE=1 SV=2	0	FALSE	149.535	44	29	57	29	660	75.3	6.68	180.02	29	0	0	19494	6193.4	2537.7	33152	10454.9	4771.7	36379.1	9072.8	3632.4	29400.2	9946.9	4866.1	29757.2	7816.9	3629.1		High	High	High	High	High	High	High	High	High	High	High	High	High	High	High
FALSE	High	Master Protein	Q96PK6	RNA-binding protein 14 OS=Homo sapiens OX=9606 GN=RBM14 PE=1 SV=2	0	FALSE	149.381	37	26	73	26	669	69.4	9.67	235.66	26	0	0	20411	11456.3	5152.8	34852.9	18176.1	10259.3	27659.3	14607.1	5988.3	36594.3	17542.5	8688.4	35968.3	15396.6	7874.3		High	High	High	High	High	High	High	High	High	High	High	High	High	High	High
FALSE	High	Master Protein	Q15019	Septin-2 OS=Homo sapiens OX=9606 GN=SEPTIN2 PE=1 SV=1	0	FALSE	148.942	66	19	54	19	361	41.5	6.6	201.16	19	0	0	12423.6	10626.5	6030.5	22664.6	17864.4	10802.2	20718	16787.1	8781.7	18945.2	15072.6	8939	18857.3	12378.1	6856.3		High	High	High	High	High	High	High	High	High	High	High	High	High	High	High
FALSE	High	Master Protein	O43776	Asparagine--tRNA ligase, cytoplasmic OS=Homo sapiens OX=9606 GN=NARS1 PE=1 SV=1	0	FALSE	148.801	43	27	66	27	548	62.9	6.25	182.86	27	0	0	20709.3	14408.6	2719.5	36576.2	23185.2	5488	33740.9	20860.6	3245.7	30882.5	21736.4	5108.9	32555.1	17813.6	3754.9		High	High	High	High	High	High	High	High	High	High	High	High	High	High	High
FALSE	High	Master Protein	Q9UBF2	Coatomer subunit gamma-2 OS=Homo sapiens OX=9606 GN=COPG2 PE=1 SV=1	0	FALSE	148.742	35	26	57	22	871	97.6	5.81	181.01	26	0	1	11912.8	9612.9	3244.5	21753.3	16536	6088.3	19844	14848.1	3698.2	18717.4	17029	6015.8	20543.3	13680.8	4029.9		High	High	High	High	High	High	High	High	High	High	High	High	High	High	High
FALSE	High	Master Protein	Q9HCN8	Stromal cell-derived factor 2-like protein 1 OS=Homo sapiens OX=9606 GN=SDF2L1 PE=1 SV=2	0	FALSE	148.482	79	12	60	12	221	23.6	7.03	217.67	12	0	0	11088.8	9138.4	3993.6	18859.7	14882.3	7300.2	14461.3	10084.7	4050.3	18681.6	13199	6386.4	16190.5	9609.6	4730.6		High	High	High	High	High	High	High	High	High	High	High	High	High	High	High
FALSE	High	Master Protein	Q9BVK6	Transmembrane emp24 domain-containing protein 9 OS=Homo sapiens OX=9606 GN=TMED9 PE=1 SV=2	0	FALSE	148.418	57	19	54	16	235	27.3	8.02	189.15	19	0	3	18077.5	17810.6	5721.4	36443.3	28315.5	11203.3	20342.3	15059.9	5790.6	29846.5	27166.7	10583.1	17262.5	11975.2	5393.3		High	High	High	High	High	High	High	High	High	High	High	High	High	High	High
FALSE	High	Master Protein	Q86SF2	N-acetylgalactosaminyltransferase 7 OS=Homo sapiens OX=9606 GN=GALNT7 PE=1 SV=1	0	FALSE	148.369	46	27	58	13	657	75.3	7.11	177.92	27	0	16	15383	16859.3	3142.9	30011.8	23847.3	5381.7	17764.8	13441.5	3240.8	27824.5	25321.9	5413	18550.3	12057.8	3660.2		High	High	High	High	High	High	High	High	High	High	High	High	High	High	High
FALSE	High	Master Protein	Q8NBX0	Saccharopine dehydrogenase-like oxidoreductase OS=Homo sapiens OX=9606 GN=SCCPDH PE=1 SV=1	0	FALSE	148.237	51	18	65	18	429	47.1	9.14	217.82	18	0	0	20157.8	15628.1	3267.4	36973.3	28013.5	6229.9	25499.3	18253	3868.4	30557.3	21658	5683.8	26766.1	15841.9	4009		High	High	High	High	High	High	High	High	High	High	High	High	High	High	High
FALSE	High	Master Protein	Q5SW79	Centrosomal protein of 170 kDa OS=Homo sapiens OX=9606 GN=CEP170 PE=1 SV=1	0	FALSE	148.086	23	27	44	27	1584	175.2	7.11	147.88	27	0	0	7291.7	5585.1	2904.7	12673.3	8834.4	4921.8	11062	7946	3411.6	11601.7	8700	4959.5	12219.6	7947.6	4513.6		High	High	High	High	High	High	High	High	High	High	High	High	High	High	High
FALSE	High	Master Protein	P31942	Heterogeneous nuclear ribonucleoprotein H3 OS=Homo sapiens OX=9606 GN=HNRNPH3 PE=1 SV=2	0	FALSE	148.078	71	18	63	16	346	36.9	6.87	206.5	18	0	0	12610.5	6018.6	1859.8	19515.7	8420.5	4447.7	19255.8	6467.9	2165.6	19451	8125.8	3037.9	20350.7	7800.5	2285.8	0.8	High	High	High	High	High	High	High	High	High	High	High	High	High	High	High
FALSE	High	Master Protein	Q9BXK5	Bcl-2-like protein 13 OS=Homo sapiens OX=9606 GN=BCL2L13 PE=1 SV=1	0	FALSE	147.909	60	20	47	20	485	52.7	4.44	177.99	20	0	0	14913.4	14902.6	5690.6	25255.5	22346.1	9583.5	18714.4	16265	5438.8	19737.5	23027.7	11340.4	17701.9	13336.6	7789		High	High	High	High	High	High	High	High	High	High	High	High	High	High	High
FALSE	High	Master Protein	A0A087WUC6	Signal peptidase complex subunit 2 OS=Homo sapiens OX=9606 GN=SPCS2 PE=1 SV=1	0	FALSE	147.791	63	24	70	24	227	25.1	8.47	183.53	24	0	0	22595.3	25042.3	4622.3	56174.4	42441.4	8577.8	26864.4	18603.2	4646.8	45917.7	34695.8	7246.9	22056.4	13744.5	4159.7		High	High	High	High	High	High	High	High	High	High	High	High	High	High	High
FALSE	High	Master Protein	O75410	Transforming acidic coiled-coil-containing protein 1 OS=Homo sapiens OX=9606 GN=TACC1 PE=1 SV=2	0	FALSE	147.611	35	26	42	26	805	87.7	4.88	141.97	26	0	0	11069.4	10060.1	6692.4	16810.6	13359.9	9958.3	12150.3	9555.3	5846.4	13835.4	10669.6	7632	11322	7320.3	4582.4		High	High	High	High	High	High	High	High	High	High	High	High	High	High	High
FALSE	High	Master Protein	Q13618	Cullin-3 OS=Homo sapiens OX=9606 GN=CUL3 PE=1 SV=2	0	FALSE	147.403	41	30	49	30	768	88.9	8.48	137.96	30	0	0	13033.9	10699.6	2461.4	22443.4	16626.8	4419.2	21259	16834.4	2604.2	19735.9	17069.5	4514.2	19255.8	13124.6	2968		High	High	High	High	High	High	High	High	High	High	High	High	High	High	High
FALSE	High	Master Protein	P13674	Prolyl 4-hydroxylase subunit alpha-1 OS=Homo sapiens OX=9606 GN=P4HA1 PE=1 SV=2	0	FALSE	147.249	46	26	53	26	534	61	6.01	143.53	26	0	0	18503.1	14851.9	4923.6	34313.3	22951.6	8766.4	24691.4	16574.9	6460.3	27830.7	22062.1	9529.2	27316.1	16166.1	6688.8		High	High	High	High	High	High	High	High	High	High	High	High	High	High	High
FALSE	High	Master Protein	P61204	ADP-ribosylation factor 3 OS=Homo sapiens OX=9606 GN=ARF3 PE=1 SV=2	0	FALSE	147.128	72	14	62	7	181	20.6	7.43	225.71	14	0	11	18924.3	15142	5324.3	37795.9	26783.3	9879.9	34688.8	26000.7	7436.8	32538.9	26042.3	9317.7	33022.4	19960.4	6275.2		High	High	High	High	High	High	High	High	High	High	High	High	High	High	High
FALSE	High	Master Protein	Q96ER9	Mitochondrial potassium channel OS=Homo sapiens OX=9606 GN=CCDC51 PE=1 SV=2	0	FALSE	147.108	50	24	50	24	411	45.8	8.19	176.95	24	0	0	13273.1	12497.2	2785.6	19950.1	17153.1	5004.1	15299.5	12440.5	3011.2	18061.9	15271.6	4548.5	16990.5	12017.7	3224.7		High	High	High	High	High	High	High	High	High	High	High	High	High	High	High
FALSE	High	Master Protein	P09012	U1 small nuclear ribonucleoprotein A OS=Homo sapiens OX=9606 GN=SNRPA PE=1 SV=3	0	FALSE	146.588	44	15	52	12	282	31.3	9.83	201.66	15	0	3	11132.5	10452.8	8802.1	24269.2	23099.7	18521.2	15792	11442.3	8069	19757.4	19442.7	16595.8	16900.5	10867.7	8209.2		High	High	High	High	High	High	High	High	High	High	High	High	High	High	High
FALSE	High	Master Protein	Q13451	Peptidyl-prolyl cis-trans isomerase FKBP5 OS=Homo sapiens OX=9606 GN=FKBP5 PE=1 SV=2	0	FALSE	146.359	50	23	49	22	457	51.2	5.9	165.99	23	0	0	15615.6	8027.5	2911.2	29522.7	14681.6	5875.2	29393	12167.4	3563.6	24555.3	12480.5	5453.5	26223.1	9600.5	3619.7		High	High	High	High	High	High	High	High	High	High	High	High	High	High	High
FALSE	High	Master Protein	P07910	Heterogeneous nuclear ribonucleoproteins C1/C2 OS=Homo sapiens OX=9606 GN=HNRNPC PE=1 SV=4	0	FALSE	146.331	58	21	81	2	306	33.7	5.08	233.63	21	0	0	769	399.8	155	945.7	549.8	303.4	1129.6	415.2	139.7	1019.9	513.6	220.8	1177.5	605.8	127.1		High	High	High	High	High	High	High	High	High	High	High	High	High	High	High
FALSE	High	Master Protein	P08574	Cytochrome c1, heme protein, mitochondrial OS=Homo sapiens OX=9606 GN=CYC1 PE=1 SV=3	0	FALSE	146.315	45	15	102	15	325	35.4	9	338.82	15	0	0	22857.1	21281.9	14278.6	46389.9	36549.8	21876.5	29096.8	21104.8	13008.1	39538.3	34000.1	21495	29051.1	18544.8	12771.4		High	High	High	High	High	High	High	High	High	High	High	High	High	High	High
FALSE	High	Master Protein	P22059	Oxysterol-binding protein 1 OS=Homo sapiens OX=9606 GN=OSBP PE=1 SV=1	0	FALSE	146.238	41	29	61	29	807	89.4	7.3	172.9	29	0	0	11699.1	10656.2	2253.8	22273.1	17109.5	4724.4	19780	16029.3	2860.8	19406.8	16220.5	5168	18627.6	12851.3	3200.9	0.9	High	High	High	High	High	High	High	High	High	High	High	High	High	High	High
FALSE	High	Master Protein	Q9BS26	Endoplasmic reticulum resident protein 44 OS=Homo sapiens OX=9606 GN=ERP44 PE=1 SV=1	0	FALSE	146.066	44	25	66	24	406	46.9	5.26	209.08	25	0	1	21212.5	18548.4	4710.4	38969	31837	8286.1	28615.8	21853.8	5554.9	33697.2	31157.6	9130.2	32076.4	21510.6	5788.5		High	High	High	High	High	High	High	High	High	High	High	High	High	High	High
FALSE	High	Master Protein	Q8IWX8	Calcium homeostasis endoplasmic reticulum protein OS=Homo sapiens OX=9606 GN=CHERP PE=1 SV=3	0	FALSE	145.924	31	23	48	23	916	103.6	9.04	148.61	23	0	0	12037.3	9900.1	3214	26283.3	20465	6550.4	18751.7	12649.4	3798.5	21756.1	15249.9	5872.9	23098.4	13442.2	4194		High	High	High	High	High	High	High	High	High	High	High	High	High	High	High
FALSE	High	Master Protein	P47712	Cytosolic phospholipase A2 OS=Homo sapiens OX=9606 GN=PLA2G4A PE=1 SV=2	0	FALSE	145.874	31	20	66	20	749	85.2	5.38	198.75	20	0	0	14533	12786.3	3137.1	27081.1	22517.4	5608	22685.5	18845.3	3338.2	24648	23945.6	5856	24607.8	18201.6	4177.3	1.3	High	High	High	High	High	High	High	High	High	High	High	High	High	High	High
FALSE	High	Master Protein	O75934	Pre-mRNA-splicing factor SPF27 OS=Homo sapiens OX=9606 GN=BCAS2 PE=1 SV=1	0	FALSE	145.392	79	18	47	18	225	26.1	5.66	152.89	18	0	0	10417.4	11783.2	4816.4	19692.6	22221.2	10995.9	16679	15528.4	4863.1	17781.4	16617.6	8188.3	22956.2	15011.5	4930.7		High	High	High	High	High	High	High	High	High	High	High	High	High	High	High
FALSE	High	Master Protein	G5EA30	CUG triplet repeat, RNA binding protein 1, isoform CRA_c OS=Homo sapiens OX=9606 GN=CELF1 PE=1 SV=1	0	FALSE	145.377	42	22	59	11	514	55.1	8.38	184.54	22	0	14	23388.8	12568.7	2111.5	40881.5	20664.2	4175.5	29655	12084.9	2721.7	31306	15253.6	4327.6	29097.7	11919.9	3251.3		High	High	High	High	High	High	High	High	High	High	High	High	High	High	High
FALSE	High	Master Protein	Q5T9A4	ATPase family AAA domain-containing protein 3B OS=Homo sapiens OX=9606 GN=ATAD3B PE=1 SV=1	0	FALSE	145.267	41	33	66	4	648	72.5	9.2	166.43	33	0	0	3440.1	2015.4	748	7411.1	4274.7	2185	3402.9	1857.7	654.7	5784.7	3155.9	1261.7	3988.4	1856.2	856.1		High	High	High	High	High	High	High	High	High	High	High	High	High	High	High
FALSE	High	Master Protein	P05783	Keratin, type I cytoskeletal 18 OS=Homo sapiens OX=9606 GN=KRT18 PE=1 SV=2	0	FALSE	145.257	52	22	44	20	430	48	5.45	149.29	22	0	0	12099.2	12748.8	3546	17756.6	15753.9	6896.8	13821.3	12632.3	4837.5	17163.8	16130.1	8871.2	11479	7991.9	5230.8		High	High	High	High	High	High	High	High	High	High	High	High	High	High	High
FALSE	High	Master Protein	P67936	Tropomyosin alpha-4 chain OS=Homo sapiens OX=9606 GN=TPM4 PE=1 SV=3	0	FALSE	145.14	65	27	63	1	248	28.5	4.69	174.08	27	0	0	934.5	564.3	311.6	2186.7	991.8	636	1570.8	677.6	481.9	1664.3	1170.9	824.8	1604.8	457.8	392.2		High	High	High	High	High	High	High	High	High	High	High	High	High	High	High
FALSE	High	Master Protein	P46109	Crk-like protein OS=Homo sapiens OX=9606 GN=CRKL PE=1 SV=1	0	FALSE	145.097	67	22	60	22	303	33.8	6.74	202.4	22	0	0	12879.4	10760	5180.4	25454.7	21537.1	10333.9	23682	18756.4	9022	21907.6	18649.4	9646	20685	13820.8	7206.4		High	High	High	High	High	High	High	High	High	High	High	High	High	High	High
FALSE	High	Master Protein	Q8IXI1	Mitochondrial Rho GTPase 2 OS=Homo sapiens OX=9606 GN=RHOT2 PE=1 SV=2	0	FALSE	145.076	45	21	61	20	618	68.1	5.86	204.31	21	0	1	16665.7	9707.9	2598	33690.5	15655.2	4768.8	21255.7	11199.9	3050.6	28488.6	15443.3	4580.7	17132.9	9197.8	3387.9		High	High	High	High	High	High	High	High	High	High	High	High	High	High	High
FALSE	High	Master Protein	A0A024RCR6	BCL2-associated athanogene 6 OS=Homo sapiens OX=9606 GN=BAG6 PE=1 SV=1	0	FALSE	144.997	29	25	48	25	1126	118.6	5.6	174.4	25	0	0	8513.9	6884.4	3603.9	14316.3	10542.1	5816.3	13822.4	10348.5	4572.6	12973.3	10568.7	5800.7	12713.5	8072.8	4266.7		High	High	High	High	High	High	High	High	High	High	High	High	High	High	High
FALSE	High	Master Protein	Q13162	Peroxiredoxin-4 OS=Homo sapiens OX=9606 GN=PRDX4 PE=1 SV=1	0	FALSE	144.991	65	16	60	13	271	30.5	6.29	223.55	16	0	0	10831.2	9031.1	5876.9	16665.7	11935.1	8430.1	13726.5	9815	4557.4	15456.5	12676.5	8897.3	13502	8577.3	6662.9		High	High	High	High	High	High	High	High	High	High	High	High	High	High	High
FALSE	High	Master Protein	Q9HAV7	GrpE protein homolog 1, mitochondrial OS=Homo sapiens OX=9606 GN=GRPEL1 PE=1 SV=2	0	FALSE	144.93	69	20	69	20	217	24.3	8.12	199.98	20	0	0	22641.8	21423.7	3521.6	31455.3	28619.5	6946.9	27247.7	24034.7	4003.2	34020.7	29761.4	6580.6	37350.4	31165.1	4374.1		High	High	High	High	High	High	High	High	High	High	High	High	High	High	High
FALSE	High	Master Protein	Q07666	KH domain-containing, RNA-binding, signal transduction-associated protein 1 OS=Homo sapiens OX=9606 GN=KHDRBS1 PE=1 SV=1	0	FALSE	144.89	44	27	95	27	443	48.2	8.66	245.59	27	0	0	20451.7	17371.4	3929.5	35827.9	28801.5	7965.8	29227.5	19934	4606.8	31500	23976.4	6991.5	33460.3	18329.5	5116.6		High	High	High	High	High	High	High	High	High	High	High	High	High	High	High
FALSE	High	Master Protein	P40925	Malate dehydrogenase, cytoplasmic OS=Homo sapiens OX=9606 GN=MDH1 PE=1 SV=4	0	FALSE	144.627	56	24	76	24	334	36.4	7.36	247.91	24	0	0	20358.1	17590.1	9921.7	39227.6	34242.7	20120.4	40031.2	34759.3	18389.4	32571.5	28021.3	16399.2	36236.5	26754.6	15015.8		High	High	High	High	High	High	High	High	High	High	High	High	High	High	High
FALSE	High	Master Protein	Q641Q2	WASH complex subunit 2A OS=Homo sapiens OX=9606 GN=WASHC2A PE=1 SV=3	0	FALSE	144.502	27	25	38	5	1341	147.1	4.81	122	25	0	22	8058.6	6455	4170.3	15637.5	11733.6	7531.3	13113.1	10029.6	5889.1	13741.6	9933.2	6561.3	12571.1	8252.6	5317.6		High	High	High	High	High	High	High	High	High	High	High	High	High	High	High
FALSE	High	Master Protein	P60900	Proteasome subunit alpha type-6 OS=Homo sapiens OX=9606 GN=PSMA6 PE=1 SV=1	0	FALSE	144.183	77	19	57	19	246	27.4	6.76	187.3	19	0	0	11437.5	10257	6889.2	21916.4	18886.9	13128.7	21538.8	17154.1	11273.1	19792.4	17079.9	12039.4	19142.2	12772.4	9250.6		High	High	High	High	High	High	High	High	High	High	High	High	High	High	High
FALSE	High	Master Protein	P07099	Epoxide hydrolase 1 OS=Homo sapiens OX=9606 GN=EPHX1 PE=1 SV=1	0	FALSE	144.093	56	26	63	26	455	52.9	7.25	202.59	26	0	0	17905.3	15392.9	11086.9	32706.8	26692.8	20714.8	22752	16919.4	9684	26235.9	26416	19244	21907.1	14568.4	8560.7		High	High	High	High	High	High	High	High	High	High	High	High	High	High	High
FALSE	High	Master Protein	P30533	Alpha-2-macroglobulin receptor-associated protein OS=Homo sapiens OX=9606 GN=LRPAP1 PE=1 SV=1	0	FALSE	144.012	65	33	75	33	357	41.4	8.78	184.71	33	0	0	17970.8	15136.8	9478.8	29357.1	23583.1	16931.8	24268.8	18949.8	11193	28639.2	22769	15279	24911.5	16233.7	9523.9		High	High	High	High	High	High	High	High	High	High	High	High	High	High	High
FALSE	High	Master Protein	O15164	Transcription intermediary factor 1-alpha OS=Homo sapiens OX=9606 GN=TRIM24 PE=1 SV=3	0	FALSE	143.977	34	29	54	27	1050	116.8	7.11	146.41	29	0	3	9946.2	7985.7	2998.7	21472.9	13253.7	5321.8	16548.3	9334.9	3023.5	18759.1	12474.8	5224.5	17337.8	8502.1	3249.5	1.9	High	High	High	High	High	High	High	High	High	High	High	High	High	High	High
FALSE	High	Master Protein	B5ME19	Eukaryotic translation initiation factor 3 subunit C-like protein OS=Homo sapiens OX=9606 GN=EIF3CL PE=1 SV=1	0	FALSE	143.929	32	28	62	28	914	105.4	5.64	187.77	28	0	0	21724.5	8856.1	3188.1	45362.6	15373.4	6026.4	42093.9	12761.1	4024.4	37054.6	15263.2	6376.3	28980.7	9999.7	4357.8		High	High	High	High	High	High	High	High	High	High	High	High	High	High	High
FALSE	High	Master Protein	Q13616	Cullin-1 OS=Homo sapiens OX=9606 GN=CUL1 PE=1 SV=2	0	FALSE	143.779	43	33	55	33	776	89.6	8	154.72	33	0	0	14114.1	11900	7079.2	25781.3	19908.4	13080.8	26073.3	21034.4	10724.7	22119.1	19459.1	12332.5	23442.1	16458.6	8893.3		High	High	High	High	High	High	High	High	High	High	High	High	High	High	High
FALSE	High	Master Protein	P17980	26S proteasome regulatory subunit 6A OS=Homo sapiens OX=9606 GN=PSMC3 PE=1 SV=3	0	FALSE	143.726	51	24	62	24	439	49.2	5.24	188.66	24	0	0	16522.5	10194	3351.8	31029.6	17445.3	6462.9	31992.7	16215.7	4246.7	27808.7	16280.5	6429	22985.8	11336.2	4202.2		High	High	High	High	High	High	High	High	High	High	High	High	High	High	High
FALSE	High	Master Protein	A0A0A0MTB8	WD repeat-containing protein 36 OS=Homo sapiens OX=9606 GN=WDR36 PE=1 SV=1	0	FALSE	143.495	37	30	49	30	895	99.3	7.36	143.84	30	0	0	10578.9	11706.1	2599.9	22851.2	22764.2	5507.6	15604.3	14617.7	3025.5	17448.2	20761.3	4330.5	17023.9	10951.6	3159.7		High	High	High	High	High	High	High	High	High	High	High	High	High	High	High
FALSE	High	Master Protein	A0A2R8Y5V9	Tropomyosin alpha-4 chain OS=Homo sapiens OX=9606 GN=TPM4 PE=1 SV=1	0	FALSE	143.465	62	27	61	1	248	28.6	4.7	166	27	0	13	4582.1	4131.4	3205.5	9573.4	7263.5	6382.7	9330.9	7444.5	6552.9	7667.8	6878.4	5713.1	7324.1	4384.4	4222.2		High	High	High	High	High	High	High	High	High	High	High	High	High	High	High
FALSE	High	Master Protein	O14975	Very long-chain acyl-CoA synthetase OS=Homo sapiens OX=9606 GN=SLC27A2 PE=1 SV=2	0	FALSE	143.394	52	29	52	28	620	70.3	8.51	145.91	29	0	1	25312.3	10049.7	2503.7	40102.2	16607.2	5118	27948.7	10452.4	3099.6	34249.8	14729.5	4737.5	26370	8790.5	3230.6		High	High	High	High	High	High	High	High	High	High	High	High	High	High	High
FALSE	High	Master Protein	O00231	26S proteasome non-ATPase regulatory subunit 11 OS=Homo sapiens OX=9606 GN=PSMD11 PE=1 SV=3	0	FALSE	143.302	58	28	58	28	422	47.4	6.48	175.04	28	0	0	18311.2	12542.2	3185.9	32307.5	20484.6	6271.1	36856.8	21321	4269.1	29883.4	21465.8	6797.1	28633.4	15306.4	4478.9		High	High	High	High	High	High	High	High	High	High	High	High	High	High	High
FALSE	High	Master Protein	P28074	Proteasome subunit beta type-5 OS=Homo sapiens OX=9606 GN=PSMB5 PE=1 SV=3	0	FALSE	142.911	66	16	60	16	263	28.5	6.92	202.08	16	0	0	10617.1	9026.7	6378.1	20369.2	16026.6	12851.9	19122.6	15153.3	10187	18096	15733	11815.2	18439.7	12501.8	8844.2		High	High	High	High	High	High	High	High	High	High	High	High	High	High	High
FALSE	High	Master Protein	P35998	26S proteasome regulatory subunit 7 OS=Homo sapiens OX=9606 GN=PSMC2 PE=1 SV=3	0	FALSE	142.741	65	26	54	26	433	48.6	5.95	173.35	26	0	0	13935.9	9066.4	3139.3	26322.9	16277.7	6289.1	27316	14279.2	3953.4	23306.2	14164.5	5985.6	20762.6	10434.6	3839.8		High	High	High	High	High	High	High	High	High	High	High	High	High	High	High
FALSE	High	Master Protein	Q9UFN0	Protein NipSnap homolog 3A OS=Homo sapiens OX=9606 GN=NIPSNAP3A PE=1 SV=2	0	FALSE	142.64	75	15	52	12	247	28.4	9.16	179.77	15	0	4	10705.4	9199	6879.2	18600	15766	12088	15561.8	12567.7	7803.2	16990.1	15098.3	11610.4	20808.7	16292.4	10408.8		High	High	High	High	High	High	High	High	High	High	High	High	High	High	High
FALSE	High	Master Protein	O75821	Eukaryotic translation initiation factor 3 subunit G OS=Homo sapiens OX=9606 GN=EIF3G PE=1 SV=2	0	FALSE	142.328	62	25	61	4	320	35.6	6.13	187.94	25	0	27	12936	10189.7	4010.9	24233.3	19225	8477.2	24370.7	17050.1	5262	21558.9	14451.2	6908.4	17777.1	10901.6	4411.5		High	High	High	High	High	High	High	High	High	High	High	High	High	High	High
FALSE	High	Master Protein	Q4G0N4	NAD kinase 2, mitochondrial OS=Homo sapiens OX=9606 GN=NADK2 PE=1 SV=2	0	FALSE	142.239	62	26	63	26	442	49.4	8.18	189.73	26	0	0	16337.1	13725.2	2926.3	25296.9	19339.4	5163.7	20891.7	15461.5	3596.5	25943.9	20817.4	5125.4	32011.5	21836.2	3676.6		High	High	High	High	High	High	High	High	High	High	High	High	High	High	High
FALSE	High	Master Protein	Q04917	14-3-3 protein eta OS=Homo sapiens OX=9606 GN=YWHAH PE=1 SV=4	0	FALSE	142.188	49	22	71	14	246	28.2	4.84	211.59	22	0	0	11292	9343.9	2559.3	22050.6	17967.5	5746.6	19716.1	16002.5	3489.2	16741.5	14539.9	4951.9	16314.4	11087	3156.4		High	High	High	High	High	High	High	High	High	High	High	High	High	High	High
FALSE	High	Master Protein	Q96CS3	FAS-associated factor 2 OS=Homo sapiens OX=9606 GN=FAF2 PE=1 SV=2	0	FALSE	142.154	55	18	46	18	445	52.6	5.62	167.58	18	0	0	13097.9	9626.3	2462.1	28801.3	16616.9	4543	16199.6	9496.1	2694.2	23254.8	14201.1	4370.7	14152.6	8326.6	3104.2		High	High	High	High	High	High	High	High	High	High	High	High	High	High	High
FALSE	High	Master Protein	O60610	Protein diaphanous homolog 1 OS=Homo sapiens OX=9606 GN=DIAPH1 PE=1 SV=2	0	FALSE	142.109	29	32	49	32	1272	141.3	5.41	138.36	32	0	0	16882.6	10578.7	3332.6	27715.4	16854.4	6563.7	28410.2	16566.5	4059	23444.2	15884.9	6385.2	25817.1	13097.1	4145.1		High	High	High	High	High	High	High	High	High	High	High	High	High	High	High
FALSE	High	Master Protein	P54578	Ubiquitin carboxyl-terminal hydrolase 14 OS=Homo sapiens OX=9606 GN=USP14 PE=1 SV=3	0	FALSE	142.06	50	23	39	23	494	56	5.3	130.09	23	0	0	9647.9	8779.3	2197	17118.2	14880.2	4554.4	19297	16800.2	3205.8	15938.6	16026.5	5046.8	18412.7	13574.3	3174.4		High	High	High	High	High	High	High	High	High	High	High	High	High	High	High
FALSE	High	Master Protein	Q6NZY4	Zinc finger CCHC domain-containing protein 8 OS=Homo sapiens OX=9606 GN=ZCCHC8 PE=1 SV=2	0	FALSE	141.987	42	23	40	23	707	78.5	4.87	123.69	23	0	0	7029.1	6576.2	2174.9	15383.1	12781.3	4567.3	11586.8	9171.3	2471.9	12936.7	10502.3	4118.5	11617	7227.6	2665.7		High	High	High	High	High	High	High	High	High	High	High	High	High	High	High
FALSE	High	Master Protein	P11166	Solute carrier family 2, facilitated glucose transporter member 1 OS=Homo sapiens OX=9606 GN=SLC2A1 PE=1 SV=2	0	FALSE	141.959	24	16	63	16	492	54	8.72	207.13	16	0	0	18775.9	16465.7	12131.7	34754.4	29043.4	21474.1	23413.9	18204	11471.9	30948	28265.3	22187	25264.2	18315.6	13115.4		High	High	High	High	High	High	High	High	High	High	High	High	High	High	High
FALSE	High	Master Protein	P09543	2',3'-cyclic-nucleotide 3'-phosphodiesterase OS=Homo sapiens OX=9606 GN=CNP PE=1 SV=2	0	FALSE	141.814	47	29	72	28	421	47.5	9.07	205.35	29	0	1	28639.8	14715.9	4471.9	60995	26535.3	8855	41486	16959.9	4756.9	48644.4	22409.6	8072.7	37059	14077.2	5392.9		High	High	High	High	High	High	High	High	High	High	High	High	High	High	High
FALSE	High	Master Protein	Q16401	26S proteasome non-ATPase regulatory subunit 5 OS=Homo sapiens OX=9606 GN=PSMD5 PE=1 SV=3	0	FALSE	141.466	51	21	53	21	504	56.2	5.48	183.85	21	0	0	12812	10012	4199.4	24126.3	17627.6	8070	24591.1	18058.7	5079.4	20362.8	17561.5	8140	21479.2	13442.4	4976.7		High	High	High	High	High	High	High	High	High	High	High	High	High	High	High
FALSE	High	Master Protein	P49591	Serine--tRNA ligase, cytoplasmic OS=Homo sapiens OX=9606 GN=SARS1 PE=1 SV=3	0	FALSE	141.429	55	25	56	25	514	58.7	6.43	183.03	25	0	0	18764.4	14423.4	2434.1	32539.2	23168.4	4603.5	34671.8	25580.9	3224.1	27160.3	19112.2	5056.6	32353.4	19699.8	3800		High	High	High	High	High	High	High	High	High	High	High	High	High	High	High
FALSE	High	Master Protein	Q14739	Delta(14)-sterol reductase LBR OS=Homo sapiens OX=9606 GN=LBR PE=1 SV=2	0	FALSE	141.18	33	25	80	25	615	70.7	9.36	198.48	25	0	0	20782.3	15214.2	3949.4	62596.3	24369.8	7458.1	26694.2	14142.9	4634.5	52355.5	24846.8	7480.5	35665.7	16284.2	6304.8		High	High	High	High	High	High	High	High	High	High	High	High	High	High	High
FALSE	High	Master Protein	Q9UBT2	SUMO-activating enzyme subunit 2 OS=Homo sapiens OX=9606 GN=UBA2 PE=1 SV=2	0	FALSE	141.141	39	23	47	23	640	71.2	5.29	140.98	23	0	0	13778.3	11031.4	3818.7	25892.3	20414.9	7676.3	27123.8	22063.6	5626.6	22806.7	18376.6	7280	24130.6	14923.4	4344.5		High	High	High	High	High	High	High	High	High	High	High	High	High	High	High
FALSE	High	Master Protein	O15382	Branched-chain-amino-acid aminotransferase, mitochondrial OS=Homo sapiens OX=9606 GN=BCAT2 PE=1 SV=2	0	FALSE	141.123	48	17	57	17	392	44.3	8.65	197.99	17	0	0	11686	9930.1	6666.6	20919.4	17068.5	9102.4	16919.9	13619.9	6423.8	19661	18211.9	10969.7	21644.2	16142.2	8421.9		High	High	High	High	High	High	High	High	High	High	High	High	High	High	High
FALSE	High	Master Protein	F5H2X7	Cip1-interacting zinc finger protein OS=Homo sapiens OX=9606 GN=CIZ1 PE=1 SV=2	0	FALSE	141.047	31	24	49	24	954	106.2	6.74	160.43	24	0	0	10361.6	8666.3	3799	21680.2	16849.6	8070	16920.9	12988.9	4140.9	18012.1	14276	6724.3	13402	8249.9	3715		High	High	High	High	High	High	High	High	High	High	High	High	High	High	High
FALSE	High	Master Protein	P55010	Eukaryotic translation initiation factor 5 OS=Homo sapiens OX=9606 GN=EIF5 PE=1 SV=2	0	FALSE	140.908	44	27	67	27	431	49.2	5.58	194.43	27	0	0	18222.1	15741.3	3116.7	34171.1	29384.5	6893.8	31253.4	25082.6	3530.8	29549.7	22702.3	5907.4	26326	18331.7	3683.4		High	High	High	High	High	High	High	High	High	High	High	High	High	High	High
FALSE	High	Master Protein	P62633	CCHC-type zinc finger nucleic acid binding protein OS=Homo sapiens OX=9606 GN=CNBP PE=1 SV=1	0	FALSE	140.835	68	14	67	14	177	19.5	7.71	214.7	14	0	0	11374.5	10106.7	5840.7	28611.4	23470.2	16278.7	20792.7	14952.8	9185.6	24991.4	16577.1	11577.8	17667.9	11347.4	7973.5		High	High	High	High	High	High	High	High	High	High	High	High	High	High	High
FALSE	High	Master Protein	Q14240	Eukaryotic initiation factor 4A-II OS=Homo sapiens OX=9606 GN=EIF4A2 PE=1 SV=2	0	FALSE	140.832	50	22	76	6	407	46.4	5.48	233.36	22	0	0	3587.3	3198.9	1347.5	8412.1	7194.4	3219.1	7478.3	6811.4	2054.5	6752.7	6392.7	2903.7	5988	4380.9	1622.5		High	High	High	High	High	High	High	High	High	High	High	High	High	High	High
FALSE	High	Master Protein	A0A7I2YQF8	Eukaryotic translation initiation factor 3 subunit I OS=Homo sapiens OX=9606 GN=EIF3I PE=1 SV=1	0	FALSE	140.767	71	20	52	20	362	40.5	5.64	166.62	20	0	0	16190.6	5853	1995.6	32390.4	10024.4	3819.9	32195.8	8314.4	2546.8	28105.1	9772.9	3971.2	23460.6	6890.1	2932.4		High	High	High	High	High	High	High	High	High	High	High	High	High	High	High
FALSE	High	Master Protein	Q9Y2Z0	Protein SGT1 homolog OS=Homo sapiens OX=9606 GN=SUGT1 PE=1 SV=3	0	FALSE	140.702	60	21	51	21	365	41	5.16	163.41	21	0	0	12346.3	10406	6326.6	22684.5	17872.4	12087.3	21174.6	16860.9	9421.5	21165.8	16480.3	11272.7	18133.4	12065.6	6788.2		High	High	High	High	High	High	High	High	High	High	High	High	High	High	High
FALSE	High	Master Protein	Q9BVJ6	U3 small nucleolar RNA-associated protein 14 homolog A OS=Homo sapiens OX=9606 GN=UTP14A PE=1 SV=1	0	FALSE	140.547	43	29	47	29	771	87.9	7.87	125.67	29	0	0	8565.8	8146.6	3444.8	14085.8	12259.3	6520.5	10630.7	8602.2	3145.1	15439.1	12520	6087.2	20466.5	14255.7	7061.8		High	High	High	High	High	High	High	High	High	High	High	High	High	High	High
FALSE	High	Master Protein	H7C4C5	Microtubule-associated protein (Fragment) OS=Homo sapiens OX=9606 GN=MAP4 PE=1 SV=1	0	FALSE	140.52	47	23	66	2	493	50.9	10.21	189.35	23	0	0	820.7	774.5	666.5	1087.5	894.1	848.5	1141.5	965.6	799.6	1002.8	872.7	697.7	1221	854.2	760.7		High	High	High	High	High	High	High	High	High	High	High	High	High	High	High
FALSE	High	Master Protein	B3KS98	Eukaryotic translation initiation factor 3 subunit H OS=Homo sapiens OX=9606 GN=EIF3H PE=1 SV=1	0	FALSE	140.496	48	21	60	21	366	41.6	7.33	198.34	21	0	0	16248.5	13176.3	5249.6	31740.4	25812.6	12879	32021.9	21352.4	7075.2	25074.9	19521.2	9799.6	23321.4	13608.1	5056.3		High	High	High	High	High	High	High	High	High	High	High	High	High	High	High
FALSE	High	Master Protein	P22061	Protein-L-isoaspartate(D-aspartate) O-methyltransferase OS=Homo sapiens OX=9606 GN=PCMT1 PE=1 SV=4	0	FALSE	140.448	91	17	51	17	227	24.6	7.21	194.87	17	0	0	17429.1	14009.9	2988.8	35128.8	27394.6	6136	32414.4	25239.5	3488.4	30174	20746.5	5902.4	30114.9	20038	4071.1		High	High	High	High	High	High	High	High	High	High	High	High	High	High	High
FALSE	High	Master Protein	P35527	Keratin, type I cytoskeletal 9 OS=Homo sapiens OX=9606 GN=KRT9 PE=1 SV=3	0	FALSE	140.405	42	23	66	22	623	62	5.24	205.72	23	0	0	9825.5	9477.7	8049.3	15699.4	20554.3	7337.7	12255.8	9904.8	10043.8	16558.2	38985.9	28508.6	12867.5	8898.6	22138		High	High	High	High	High	High	High	High	High	High	High	High	High	High	High
FALSE	High	Master Protein	P30086	Phosphatidylethanolamine-binding protein 1 OS=Homo sapiens OX=9606 GN=PEBP1 PE=1 SV=3	0	FALSE	140.397	82	15	65	15	187	21	7.53	257.32	15	0	0	17412.5	14902.3	8884.7	36965.9	31154.1	19525.2	33835.7	28291.2	16115.2	29483.7	24252.8	15044.6	31054.6	22016.9	14391.6		High	High	High	High	High	High	High	High	High	High	High	High	High	High	High
FALSE	High	Master Protein	O60885	Bromodomain-containing protein 4 OS=Homo sapiens OX=9606 GN=BRD4 PE=1 SV=2	0	FALSE	140.368	21	32	64	25	1362	152.1	9.19	168.44	32	0	9	17804.1	9995.6	3543.9	40686.6	19818.5	7396.9	28301.1	12546.4	4165.8	30869.8	15465.7	6565.4	27496.3	11963.1	5118.3		High	High	High	High	High	High	High	High	High	High	High	High	High	High	High
FALSE	High	Master Protein	P02100	Hemoglobin subunit epsilon OS=Homo sapiens OX=9606 GN=HBE1 PE=1 SV=2	0	FALSE	140.364	78	14	82	12	147	16.2	8.63	266.47	14	0	3	20688.9	15781.7	9738.3	45500.3	35785	24102.6	48295.4	37983.8	20497	40761.3	37750	24281	38700.7	25824.7	18257.3		High	High	High	High	High	High	High	High	High	High	High	High	High	High	High
FALSE	High	Master Protein	Q9H9B4	Sideroflexin-1 OS=Homo sapiens OX=9606 GN=SFXN1 PE=1 SV=4	0	FALSE	140.319	48	18	92	18	322	35.6	9.07	261.89	18	0	0	25640.1	24102.3	5650.9	44673.8	39131	10048.2	30396.5	22876.5	5742.8	35734.3	29153.9	9090.3	24776.3	17728.1	6165.9		High	High	High	High	High	High	High	High	High	High	High	High	High	High	High
FALSE	High	Master Protein	Q99523	Sortilin OS=Homo sapiens OX=9606 GN=SORT1 PE=1 SV=3	0	FALSE	140.23	32	28	56	28	831	92	5.74	167.18	28	0	0	12859.2	12489.4	9618.3	20947.8	17051	12275.6	16059.4	12561.3	8128.7	20517.8	19169.1	14384.3	16910.7	11070.2	7562.2		High	High	High	High	High	High	High	High	High	High	High	High	High	High	High
FALSE	High	Master Protein	Q9BTV4	Transmembrane protein 43 OS=Homo sapiens OX=9606 GN=TMEM43 PE=1 SV=1	0	FALSE	140.079	57	23	59	23	400	44.8	8.13	210.2	23	0	0	11065.6	12414.1	8378.2	27022.5	20883.9	14217.5	14278.8	10277.8	6700	23129.2	21059.5	12928.7	14124.6	8728.8	5403.4		High	High	High	High	High	High	High	High	High	High	High	High	High	High	High
FALSE	High	Master Protein	Q9UBX3	Mitochondrial dicarboxylate carrier OS=Homo sapiens OX=9606 GN=SLC25A10 PE=1 SV=2	0	FALSE	140.03	68	17	63	17	287	31.3	9.54	223.72	17	0	0	16820.2	15145.8	10190.5	32935.4	27181.9	18001.3	21730.5	16071.8	8333.7	28595.3	26086.1	17079	21060.8	14176.2	8030.7		High	High	High	High	High	High	High	High	High	High	High	High	High	High	High
FALSE	High	Master Protein	Q99459	Cell division cycle 5-like protein OS=Homo sapiens OX=9606 GN=CDC5L PE=1 SV=2	0	FALSE	139.972	42	25	43	25	802	92.2	8.18	141.83	25	0	0	11804.7	6162.3	2086.8	22745.1	10237.7	4600.9	19547.6	7378.1	2311.9	20329.9	9242.3	3643.9	29906.8	9825.9	3146.1		High	High	High	High	High	High	High	High	High	High	High	High	High	High	High
FALSE	High	Master Protein	Q13112	Chromatin assembly factor 1 subunit B OS=Homo sapiens OX=9606 GN=CHAF1B PE=1 SV=1	0	FALSE	139.954	41	21	49	21	559	61.5	7.5	147.79	21	0	0	8842.8	11985.3	8449.5	17929.9	19907.9	13887	13790.3	14082.2	7299.6	14252.1	15088.8	10447.1	14098	11447.9	6336.9		High	High	High	High	High	High	High	High	High	High	High	High	High	High	High
FALSE	High	Master Protein	Q9UBQ7	Glyoxylate reductase/hydroxypyruvate reductase OS=Homo sapiens OX=9606 GN=GRHPR PE=1 SV=1	0	FALSE	139.915	60	20	46	20	328	35.6	7.39	156.18	20	0	0	13304.1	9978.7	2505.5	23272.1	16797.2	4669	22174.4	15522.9	3411.8	21552.5	14594.1	4591.3	26584.7	16628.4	3793.5		High	High	High	High	High	High	High	High	High	High	High	High	High	High	High
FALSE	High	Master Protein	Q9NYF8	Bcl-2-associated transcription factor 1 OS=Homo sapiens OX=9606 GN=BCLAF1 PE=1 SV=2	0	FALSE	139.853	37	33	75	3	920	106.1	9.98	193.41	33	0	32	20065.6	17299.5	6400.7	24212.3	18503.6	12676.9	17648.4	12500.7	5879.7	24270.3	17628.6	9761.1	36708.1	17512.3	9581.3		High	High	High	High	High	High	High	High	High	High	High	High	High	High	High
FALSE	High	Master Protein	P30837	Aldehyde dehydrogenase X, mitochondrial OS=Homo sapiens OX=9606 GN=ALDH1B1 PE=1 SV=4	0	FALSE	139.826	51	27	59	24	517	57.2	6.99	191.85	27	0	2	20322.4	9265.8	2491.7	34220.4	17805.8	5172.2	27819.5	12263	3056.9	33212.1	15287.7	4866.1	34324.5	10948.4	3432.1		High	High	High	High	High	High	High	High	High	High	High	High	High	High	High
FALSE	High	Master Protein	P11233	Ras-related protein Ral-A OS=Homo sapiens OX=9606 GN=RALA PE=1 SV=1	0	FALSE	139.7	53	15	49	9	206	23.6	7.11	175.19	15	0	7	17837.6	18077.4	4627.7	32235.8	25953.2	7157.6	18417.4	14456.2	5369.8	27167.9	21840.8	6075.4	17153.9	12412.8	4279.1		High	High	High	High	High	High	High	High	High	High	High	High	High	High	High
FALSE	High	Master Protein	P25398	40S ribosomal protein S12 OS=Homo sapiens OX=9606 GN=RPS12 PE=1 SV=3	0	FALSE	139.633	71	14	73	14	132	14.5	7.21	255.29	14	0	0	18027.8	19967.8	9629.1	34542	45405	25049.3	21509.2	27647.8	11470.3	29629	33204.4	18239	20642.7	18603	8510.2		High	High	High	High	High	High	High	High	High	High	High	High	High	High	High
FALSE	High	Master Protein	P11177	Pyruvate dehydrogenase E1 component subunit beta, mitochondrial OS=Homo sapiens OX=9606 GN=PDHB PE=1 SV=3	0	FALSE	139.427	55	17	48	17	359	39.2	6.65	169.02	17	0	0	16457.4	5687.6	1638	26633.5	9474.7	3293.3	20604.7	7179.7	2038.1	27052	10984.4	3288.9	28143.6	6887.6	2291.6		High	High	High	High	High	High	High	High	High	High	High	High	High	High	High
FALSE	High	Master Protein	P46977	Dolichyl-diphosphooligosaccharide--protein glycosyltransferase subunit STT3A OS=Homo sapiens OX=9606 GN=STT3A PE=1 SV=2	0	FALSE	139.082	29	26	69	25	705	80.5	8.07	183.98	26	0	1	20799.7	19574.6	4087.1	46678.9	34924.1	7057.6	25923.2	18913.2	4797.1	38205.4	38004.2	7964.3	21109.9	15578.2	4868.7		High	High	High	High	High	High	High	High	High	High	High	High	High	High	High
FALSE	High	Master Protein	P00441	Superoxide dismutase [Cu-Zn] OS=Homo sapiens OX=9606 GN=SOD1 PE=1 SV=2	0	FALSE	139.023	97	13	57	13	154	15.9	6.13	223.16	13	0	0	16148.8	13488.3	9484.4	31287.2	28088.5	19756	27115.6	24170.4	16965.9	26711.3	20193.6	15779.2	23772.8	16439.9	13174		High	High	High	High	High	High	High	High	High	High	High	High	High	High	High
FALSE	High	Master Protein	Q08257	Quinone oxidoreductase OS=Homo sapiens OX=9606 GN=CRYZ PE=1 SV=1	0	FALSE	138.974	67	17	44	17	329	35.2	8.44	166.84	17	0	0	16256.9	13720.7	3669.3	25257.3	20326.6	7899	22288.5	17473.9	4680.6	23870.6	19758.7	6936	28540.7	20465.8	4667.2		High	High	High	High	High	High	High	High	High	High	High	High	High	High	High
FALSE	High	Master Protein	P05362	Intercellular adhesion molecule 1 OS=Homo sapiens OX=9606 GN=ICAM1 PE=1 SV=2	0	FALSE	138.963	39	22	50	22	532	57.8	7.99	158.32	22	0	0	14251.9	13074.2	9459.1	24040.5	19143.1	12947.1	16710.9	12468.1	7595.7	21152.8	15804.7	10904.8	17751.3	11129.3	7015.3		High	High	High	High	High	High	High	High	High	High	High	High	High	High	High
FALSE	High	Master Protein	P48960	Adhesion G protein-coupled receptor E5 OS=Homo sapiens OX=9606 GN=ADGRE5 PE=1 SV=4	0	FALSE	138.931	32	17	47	13	835	91.8	6.87	159.84	17	0	6	10436.3	9172.6	6790.9	15458.7	11431.1	7669.9	11020.6	7811	4219.2	12770.4	10385.6	6786	11856.4	7666.5	5154.2		High	High	High	High	High	High	High	High	High	High	High	High	High	High	High
FALSE	High	Master Protein	P51572	B-cell receptor-associated protein 31 OS=Homo sapiens OX=9606 GN=BCAP31 PE=1 SV=3	0	FALSE	138.925	54	23	71	23	246	28	8.44	194.88	23	0	0	18684.2	25848.4	25634.8	45969.1	40065.3	39415.6	21830.5	16404.8	19682.2	39631.6	38255.1	33575.5	21157.4	13010.5	13526.7		High	High	High	High	High	High	High	High	High	High	High	High	High	High	High
FALSE	High	Master Protein	Q9H8H0	Nucleolar protein 11 OS=Homo sapiens OX=9606 GN=NOL11 PE=1 SV=1	0	FALSE	138.899	39	25	54	25	719	81.1	6.07	155.5	25	0	0	10907.2	13709.1	6895.4	18244.4	20695.8	11908.5	15601.4	15827.2	6115.9	15779.8	19069.3	10097.5	16557.6	14473.4	5709.6		High	High	High	High	High	High	High	High	High	High	High	High	High	High	High
FALSE	High	Master Protein	A0A494C1L5	Lipopolysaccharide-responsive and beige-like anchor protein OS=Homo sapiens OX=9606 GN=LRBA PE=1 SV=1	0	FALSE	138.83	13	31	48	31	2852	317.6	5.57	137.19	31	0	0	10139.8	8335.7	2783.9	16626.7	12052.2	4749.8	17262.7	13293.9	3671.5	15342.9	11978.4	4747.2	17102.3	10384	3248.1		High	High	High	High	High	High	High	High	High	High	High	High	High	High	High
FALSE	High	Master Protein	Q15717	ELAV-like protein 1 OS=Homo sapiens OX=9606 GN=ELAVL1 PE=1 SV=2	0	FALSE	138.795	63	18	50	18	326	36.1	9.17	158.07	18	0	0	13822.6	9480.5	3081.2	25359.7	16398.3	6102.5	23150.3	10808.7	4134.9	21775.4	13914.4	5703.7	23724	12204.2	3865		High	High	High	High	High	High	High	High	High	High	High	High	High	High	High
FALSE	High	Master Protein	P04792	Heat shock protein beta-1 OS=Homo sapiens OX=9606 GN=HSPB1 PE=1 SV=2	0	FALSE	138.763	94	18	61	18	205	22.8	6.4	172.63	18	0	0	11916.7	8152.5	3414.5	24467.4	15224.3	7737.8	27729.6	14933.9	5258.1	23425.6	13847.2	6697	20526.4	10814.7	4317	0.8	High	High	High	High	High	High	High	High	High	High	High	High	High	High	High
FALSE	High	Master Protein	O75489	NADH dehydrogenase [ubiquinone] iron-sulfur protein 3, mitochondrial OS=Homo sapiens OX=9606 GN=NDUFS3 PE=1 SV=1	0	FALSE	138.757	64	20	81	20	264	30.2	7.5	250.51	20	0	0	27790.6	20327.7	6013.5	42092.2	28961.3	10496.7	30396.7	19180	5771.6	35309.8	24882.8	9498.2	31807.9	18311.9	6256.3		High	High	High	High	High	High	High	High	High	High	High	High	High	High	High
FALSE	High	Master Protein	P29144	Tripeptidyl-peptidase 2 OS=Homo sapiens OX=9606 GN=TPP2 PE=1 SV=4	0	FALSE	138.703	37	36	48	36	1249	138.3	6.32	136.26	36	0	0	12105.6	8041.3	2638.9	21381.2	12783.4	4536.3	21406.2	11263	2905.6	18770.5	13529.4	5164.2	20369.9	9624	3319.9		High	High	High	High	High	High	High	High	High	High	High	High	High	High	High
FALSE	High	Master Protein	P39880	Homeobox protein cut-like 1 OS=Homo sapiens OX=9606 GN=CUX1 PE=1 SV=3	0	FALSE	138.564	23	31	46	5	1505	164.1	5.9	141.13	31	0	2	1466.1	1312.9	551.1	3268.1	2504.7	1087.8	2144.3	1499.6	525	2830.3	1964.2	1001.1	2705.8	1476.5	681		High	High	High	High	High	High	High	High	High	High	High	High	High	High	High
FALSE	High	Master Protein	Q07021	Complement component 1 Q subcomponent-binding protein, mitochondrial OS=Homo sapiens OX=9606 GN=C1QBP PE=1 SV=1	0	FALSE	138.284	46	12	53	12	282	31.3	4.84	186.2	12	0	0	12452.7	11487.9	6255.3	23970	17987.1	9543.2	16494	10836.8	5121.8	23200.9	21534	11247.6	19571.1	11451.9	6062.2		High	High	High	High	High	High	High	High	High	High	High	High	High	High	High
FALSE	High	Master Protein	P61586	Transforming protein RhoA OS=Homo sapiens OX=9606 GN=RHOA PE=1 SV=1	0	FALSE	138.222	59	20	65	10	193	21.8	6.1	189.02	20	0	12	18044.5	15624.4	4259.4	34280	24272.9	6834.3	22382.3	16043	4820.6	27861.9	22370.5	6571.7	19399.2	12193.3	4302.9		High	High	High	High	High	High	High	High	High	High	High	High	High	High	High
FALSE	High	Master Protein	P82094	TATA element modulatory factor OS=Homo sapiens OX=9606 GN=TMF1 PE=1 SV=2	0	FALSE	138.213	30	29	46	29	1093	122.8	4.92	132.78	29	0	0	9186.5	9193.4	7251.1	15989.1	11971	9338.4	12227.5	9708	6267.7	14729.6	11323	7914.6	12399	8401.1	5242.4		High	High	High	High	High	High	High	High	High	High	High	High	High	High	High
FALSE	High	Master Protein	P16150	Leukosialin OS=Homo sapiens OX=9606 GN=SPN PE=1 SV=1	0	FALSE	138.208	37	13	53	13	400	40.3	5.1	205.16	13	0	0	10406.3	11995.6	10821.6	15482	13581.7	11982.8	10747	8973.3	7833.8	13632.9	11846.3	10202.7	10481.6	7858	6908.1		High	High	High	High	High	High	High	High	High	High	High	High	High	High	High
FALSE	High	Master Protein	D3DQV9	Eukaryotic translation initiation factor 4 gamma 2 (Fragment) OS=Homo sapiens OX=9606 GN=EIF4G2 PE=1 SV=1	0	FALSE	137.848	34	31	64	31	907	102.3	7.14	176.46	31	0	0	18659.4	7908.3	2636.5	42806.8	13804.4	4683.8	39115.9	11820.9	2880.9	33638.4	15198	5352.2	29902.4	12956.3	4213.4		High	High	High	High	High	High	High	High	High	High	High	High	High	High	High
FALSE	High	Master Protein	Q9UKF6	Cleavage and polyadenylation specificity factor subunit 3 OS=Homo sapiens OX=9606 GN=CPSF3 PE=1 SV=1	0	FALSE	137.619	45	28	51	28	684	77.4	5.6	148.78	28	0	0	12887.9	11186.5	5964.6	23692.4	18772.1	9835.8	19247.3	14792.1	5779.4	20471.4	18402.3	9793.8	20000.6	12699.3	5437.5		High	High	High	High	High	High	High	High	High	High	High	High	High	High	High
FALSE	High	Master Protein	O00232	26S proteasome non-ATPase regulatory subunit 12 OS=Homo sapiens OX=9606 GN=PSMD12 PE=1 SV=3	0	FALSE	137.59	52	26	60	26	456	52.9	7.65	192.91	26	0	0	16522.6	11797.6	3326.5	30169.4	20092.2	6627	33246.9	20557.5	4047	26448.3	20549.8	6532.7	25812.7	14855.5	3935.1		High	High	High	High	High	High	High	High	High	High	High	High	High	High	High
FALSE	High	Master Protein	E9PB90	Hexokinase OS=Homo sapiens OX=9606 GN=HK2 PE=1 SV=1	0	FALSE	137.588	34	29	48	26	889	98.9	6.04	141.04	29	0	0	13660.6	6419.4	2082.1	27345.8	11085.3	4208.3	21048.7	7605.2	2484.2	19615.5	9556.6	3838.1	13275.7	5940.6	3248.5		High	High	High	High	High	High	High	High	High	High	High	High	High	High	High
FALSE	High	Master Protein	Q96TA2	ATP-dependent zinc metalloprotease YME1L1 OS=Homo sapiens OX=9606 GN=YME1L1 PE=1 SV=2	0	FALSE	137.572	36	24	49	24	773	86.4	8.76	142.37	24	0	0	17128.1	7379	2314.5	35037.7	13353.7	5209.3	22920.3	9363.6	2634.6	33273.4	12544.2	4264.7	21234.6	9091.7	3121.5		High	High	High	High	High	High	High	High	High	High	High	High	High	High	High
FALSE	High	Master Protein	Q8NBQ5	Estradiol 17-beta-dehydrogenase 11 OS=Homo sapiens OX=9606 GN=HSD17B11 PE=1 SV=3	0	FALSE	137.551	49	18	58	18	300	32.9	9.07	197.22	18	0	0	19652.6	16553.3	6434.3	34165.3	26307.3	8968.2	21211.1	14830	4739.7	26024.4	21044.9	7144.1	21633.3	13549.9	5043.4		High	High	High	High	High	High	High	High	High	High	High	High	High	High	High
FALSE	High	Master Protein	Q93009	Ubiquitin carboxyl-terminal hydrolase 7 OS=Homo sapiens OX=9606 GN=USP7 PE=1 SV=2	0	FALSE	137.527	36	34	56	34	1102	128.2	5.55	150.6	34	0	0	16027	7747.5	2805.8	30846.7	12977.5	5335.8	26254.7	9644.6	3337.4	25585.4	12440.3	5259.6	24908.5	8827.7	3652.6		High	High	High	High	High	High	High	High	High	High	High	High	High	High	High
FALSE	High	Master Protein	Q9UKV8	Protein argonaute-2 OS=Homo sapiens OX=9606 GN=AGO2 PE=1 SV=3	0	FALSE	137.446	39	29	55	23	859	97.1	9.19	165.29	29	0	8	13310.6	11196	6377.8	24865.7	18208.9	11753.1	18269.1	13163.5	6352.5	20799.9	16612.8	10431.2	20443.9	12914.3	7636.5		High	High	High	High	High	High	High	High	High	High	High	High	High	High	High
FALSE	High	Master Protein	F5GYQ1	V-type proton ATPase subunit OS=Homo sapiens OX=9606 GN=ATP6V0D1 PE=1 SV=1	0	FALSE	137.176	49	18	55	18	392	44.6	5.14	164.57	18	0	0	13726.4	11758.2	7802.1	22629.1	18232.8	12229.9	17371.9	13564.2	7088.9	19813.9	18693.3	12265.9	19514.9	14132.3	9172.2		High	High	High	High	High	High	High	High	High	High	High	High	High	High	High
FALSE	High	Master Protein	P48637	Glutathione synthetase OS=Homo sapiens OX=9606 GN=GSS PE=1 SV=1	0	FALSE	137.167	57	26	58	26	474	52.4	5.92	178.07	26	0	0	12790.5	10820.9	6336.7	22581.3	17764.4	10565	23271	19407.4	10185.7	19777.7	16236.7	9237.2	23778	16816.7	9104.4		High	High	High	High	High	High	High	High	High	High	High	High	High	High	High
FALSE	High	Master Protein	P50570	Dynamin-2 OS=Homo sapiens OX=9606 GN=DNM2 PE=1 SV=2	0	FALSE	136.922	44	34	55	24	870	98	7.44	148.51	34	0	10	21514	11735.2	3786.5	37273.6	18181.9	6459.4	36752.1	16017.9	3788.9	28845.6	17040.1	6104.3	31178.7	13166.9	4212.8		High	High	High	High	High	High	High	High	High	High	High	High	High	High	High
FALSE	High	Master Protein	P50502	Hsc70-interacting protein OS=Homo sapiens OX=9606 GN=ST13 PE=1 SV=2	0	FALSE	136.893	41	21	72	21	369	41.3	5.27	215.76	21	0	0	18159.8	16187.1	6343.3	33763.2	29827.1	13429.8	35320.5	31039.4	7515.2	29742.1	26965.1	12227.6	30782.7	22284.9	6766.3		High	High	High	High	High	High	High	High	High	High	High	High	High	High	High
FALSE	High	Master Protein	P62140	Serine/threonine-protein phosphatase PP1-beta catalytic subunit OS=Homo sapiens OX=9606 GN=PPP1CB PE=1 SV=3	0	FALSE	136.863	47	16	54	3	327	37.2	6.19	193.44	16	0	0	1557.9	1191.9	502.6	3164.9	2159.9	946.8	2768.3	1841.2	665.6	2514.6	2182.2	1009.3	2865	1530.5	695		High	High	High	High	High	High	High	High	High	High	High	High	High	High	High
FALSE	High	Master Protein	A0A087WZ13	Ribonucleoprotein PTB-binding 1 OS=Homo sapiens OX=9606 GN=RAVER1 PE=1 SV=1	0	FALSE	136.696	47	26	42	26	739	77.8	8.84	124.7	26	0	0	15341.2	7385.2	2302.4	28699.5	12068.2	4848	25742.8	9445.4	2742.2	23701.5	11586	4643.5	21418.4	9434.6	3536.5		High	High	High	High	High	High	High	High	High	High	High	High	High	High	High
FALSE	High	Master Protein	Q13492	Phosphatidylinositol-binding clathrin assembly protein OS=Homo sapiens OX=9606 GN=PICALM PE=1 SV=2	0	FALSE	136.491	41	23	52	17	652	70.7	7.9	147.94	23	0	8	15392.1	13855.3	2626.1	22569.6	20529.2	5219.2	21306.4	18256.5	3667.3	18354.8	17627.5	4988.8	17187.7	12962.8	3750.3		High	High	High	High	High	High	High	High	High	High	High	High	High	High	High
FALSE	High	Master Protein	A0A1B0GU45	Inositol 1,4,5-triphosphate receptor-associated 2 OS=Homo sapiens OX=9606 GN=IRAG2 PE=1 SV=1	0	FALSE	136.468	18	25	46	25	1454	164.9	5.52	135.37	25	0	0	17406.7	12158.8	3447.8	25236.9	16571.7	6088	17257.6	10860.5	4304.6	20483.4	15290.6	5773.5	20685.3	11616.5	4985.9		High	High	High	High	High	High	High	High	High	High	High	High	High	High	High
FALSE	High	Master Protein	P22570	NADPH:adrenodoxin oxidoreductase, mitochondrial OS=Homo sapiens OX=9606 GN=FDXR PE=1 SV=3	0	FALSE	136.38	62	30	70	30	491	53.8	8.44	185.28	30	0	0	25348.6	9452.4	3613	48297.9	14833.2	6588.1	41266.5	12247	4362.7	50079.9	14163.6	6671.4	54559.2	11021.2	4575.3		High	High	High	High	High	High	High	High	High	High	High	High	High	High	High
FALSE	High	Master Protein	Q9Y6E2	eIF5-mimic protein 1 OS=Homo sapiens OX=9606 GN=BZW2 PE=1 SV=1	0	FALSE	136.339	54	25	59	23	419	48.1	6.68	160.75	25	0	0	16413.1	13355.5	3735	28587.1	24056.2	6793.6	29155.6	24111	4172.6	24275.9	22258.7	6148	28683.9	20551.4	4513.6		High	High	High	High	High	High	High	High	High	High	High	High	High	High	High
FALSE	High	Master Protein	P30044	Peroxiredoxin-5, mitochondrial OS=Homo sapiens OX=9606 GN=PRDX5 PE=1 SV=4	0	FALSE	136.155	72	15	60	15	214	22.1	8.7	190.66	15	0	0	13939.1	11894.8	4851.8	24863.1	20717.9	9780.8	20916.3	16788.6	8158	24533.9	18106.3	9804.1	24251	18240.5	8686.3		High	High	High	High	High	High	High	High	High	High	High	High	High	High	High
FALSE	High	Master Protein	P31150	Rab GDP dissociation inhibitor alpha OS=Homo sapiens OX=9606 GN=GDI1 PE=1 SV=2	0	FALSE	135.988	43	21	54	8	447	50.6	5.14	168.32	21	0	0	2108.1	1920.9	568.6	4083.2	3438.1	891.7	4048.9	3403.2	671.1	3532.4	3056.2	947.9	3599.8	2425.5	717.2		High	High	High	High	High	High	High	High	High	High	High	High	High	High	High
FALSE	High	Master Protein	O43815	Striatin OS=Homo sapiens OX=9606 GN=STRN PE=1 SV=4	0	FALSE	135.914	44	27	46	24	780	86.1	5.27	148.69	27	0	3	12862	11483.6	3199.8	22903.4	16350.4	5642.1	16453.1	12262.5	3277.6	20140.6	17125.2	5557	18657.5	12158.5	3914.9		High	High	High	High	High	High	High	High	High	High	High	High	High	High	High
FALSE	High	Master Protein	Q00688	Peptidyl-prolyl cis-trans isomerase FKBP3 OS=Homo sapiens OX=9606 GN=FKBP3 PE=1 SV=1	0	FALSE	135.771	60	17	48	17	224	25.2	9.28	180.76	17	0	0	13797.3	10613.5	5242.1	30904.2	23578.2	11916.6	23693.7	16813.9	7222.4	24725.1	20724.8	10757	23459.8	14132.6	7505.5		High	High	High	High	High	High	High	High	High	High	High	High	High	High	High
FALSE	High	Master Protein	Q9H3P7	Golgi resident protein GCP60 OS=Homo sapiens OX=9606 GN=ACBD3 PE=1 SV=4	0	FALSE	135.731	46	21	53	21	528	60.6	5.06	181.59	21	0	0	13782.2	10906.1	4465.4	28713.5	20969.7	9768.6	22399.4	15311.4	5263.6	24671.6	21394.3	8831.7	25580.1	15539.1	6521		High	High	High	High	High	High	High	High	High	High	High	High	High	High	High
FALSE	High	Master Protein	Q8WVV9	Heterogeneous nuclear ribonucleoprotein L-like OS=Homo sapiens OX=9606 GN=HNRNPLL PE=1 SV=1	0	FALSE	135.617	54	23	46	22	542	60	7.72	147.8	23	0	0	13636.4	7529	2043.3	24543.7	11621.8	3622.7	17643.9	7420.6	2312.5	19745.8	9776.1	3832.1	18910.6	7993.6	2603.3		High	High	High	High	High	High	High	High	High	High	High	High	High	High	High
FALSE	High	Master Protein	P61158	Actin-related protein 3 OS=Homo sapiens OX=9606 GN=ACTR3 PE=1 SV=3	0	FALSE	135.559	60	22	61	22	418	47.3	5.88	187.54	22	0	0	14001	12205.3	5809	23813.9	18669	9899.3	22453.5	18204.9	7720.5	21773.7	19797.6	10031.2	21832.6	14667	6278.8		High	High	High	High	High	High	High	High	High	High	High	High	High	High	High
FALSE	High	Master Protein	Q13573	SNW domain-containing protein 1 OS=Homo sapiens OX=9606 GN=SNW1 PE=1 SV=1	0	FALSE	135.535	53	28	54	28	536	61.5	9.52	169.72	28	0	0	11843.4	13058.9	6070.2	22419.1	23356.1	12897.6	17086.7	13593.9	5482.4	19091.8	19280.8	10513	21139.8	14204.1	7436		High	High	High	High	High	High	High	High	High	High	High	High	High	High	High
FALSE	High	Master Protein	O43852	Calumenin OS=Homo sapiens OX=9606 GN=CALU PE=1 SV=2	0	FALSE	135.315	51	20	42	20	315	37.1	4.64	143.82	20	0	0	15932.7	15017.3	11005.6	25311.9	21363.4	15958.9	18899.6	14250.5	9246.8	25264.6	23319.3	17903.4	20096.5	15434.7	11315.4		High	High	High	High	High	High	High	High	High	High	High	High	High	High	High
FALSE	High	Master Protein	P68036	Ubiquitin-conjugating enzyme E2 L3 OS=Homo sapiens OX=9606 GN=UBE2L3 PE=1 SV=1	0	FALSE	135.158	83	16	57	7	154	17.9	8.51	192.21	16	0	12	13193.1	11750	7171.5	24454.6	19744.6	14532.5	25343.8	21041.2	14908.8	21145.9	18217	13099.3	24210.1	16079.6	12476.5		High	High	High	High	High	High	High	High	High	High	High	High	High	High	High
FALSE	High	Master Protein	Q9Y4P3	Transducin beta-like protein 2 OS=Homo sapiens OX=9606 GN=TBL2 PE=1 SV=1	0	FALSE	135.095	55	23	46	23	447	49.8	9.44	139.52	23	0	0	13136.1	7377.4	2525.2	27808.1	12396.3	4585.1	17218.5	7976.7	3092.5	23633.1	12007.4	4460	19280.4	7461.1	3332.4		High	High	High	High	High	High	High	High	High	High	High	High	High	High	High
FALSE	High	Master Protein	H0YEH2	Pumilio homolog 1 (Fragment) OS=Homo sapiens OX=9606 GN=PUM1 PE=1 SV=1	0	FALSE	134.431	23	24	51	1	1125	120.2	6.8	168.52	24	0	0	455.2	287.4	32.9	951.4	505.2	82.8	666.4	278.1	32.6	730.2	465.7	109.3	541.2	302.7	65.7		High	High	High	High	High	High	High	High	High	High	High	High	High	High	High
FALSE	High	Master Protein	P43487	Ran-specific GTPase-activating protein OS=Homo sapiens OX=9606 GN=RANBP1 PE=1 SV=1	0	FALSE	134.424	74	15	57	15	201	23.3	5.29	192.28	15	0	0	14114.4	12487	7841.6	28897.8	24748	17213.7	29215.3	23833.8	14905.2	25516.1	22991.8	16568.8	26379.1	18508.8	14116		High	High	High	High	High	High	High	High	High	High	High	High	High	High	High
FALSE	High	Master Protein	Q9NTJ3	Structural maintenance of chromosomes protein 4 OS=Homo sapiens OX=9606 GN=SMC4 PE=1 SV=2	0	FALSE	134.385	23	28	43	28	1288	147.1	6.79	131	28	0	0	10367.4	5364.9	2082.9	21673.8	8650	3416.5	18004.1	6695.9	2323	19022.8	7544	3183.7	14882.8	5959.1	2300.8	0.9	High	High	High	High	High	High	High	High	High	High	High	High	High	High	High
FALSE	High	Master Protein	P38159	RNA-binding motif protein, X chromosome OS=Homo sapiens OX=9606 GN=RBMX PE=1 SV=3	0	FALSE	134.353	64	30	98	11	391	42.3	10.05	213.39	30	0	22	23471	13775.4	3794.5	22149.6	15292.7	12923.1	42164.3	14162.8	3832.6	28339.8	16053.4	6488.9	46065.5	25001.9	5576.1		High	High	High	High	High	High	High	High	High	High	High	High	High	High	High
FALSE	High	Master Protein	Q9UNM6	26S proteasome non-ATPase regulatory subunit 13 OS=Homo sapiens OX=9606 GN=PSMD13 PE=1 SV=2	0	FALSE	134.107	59	23	57	23	376	42.9	5.81	177.46	23	0	0	14025	10074.1	3180.6	26232.4	18113.2	6355.5	28133.4	17725.5	4305.3	23646.3	18357.7	7295.9	23812.7	13426.6	4367.3		High	High	High	High	High	High	High	High	High	High	High	High	High	High	High
FALSE	High	Master Protein	Q9NYK5	39S ribosomal protein L39, mitochondrial OS=Homo sapiens OX=9606 GN=MRPL39 PE=1 SV=3	0	FALSE	133.898	59	22	57	22	338	38.7	7.65	171.48	22	0	0	18983.3	10471.5	1856.4	30055.1	16272.8	3942.9	26500.2	11152.7	2297.5	27643.4	15225.2	3630.6	26097.8	11062	2431.9		High	High	High	High	High	High	High	High	High	High	High	High	High	High	High
FALSE	High	Master Protein	P02649	Apolipoprotein E OS=Homo sapiens OX=9606 GN=APOE PE=1 SV=1	0	FALSE	133.775	68	25	57	25	317	36.1	5.73	168.65	25	0	0	12570.9	10842.5	7160.5	23147.3	18054.2	13104.2	17884.2	14371.4	8006.9	18858.2	17952.9	12276.2	16166.2	10421	6554.9		High	High	High	High	High	High	High	High	High	High	High	High	High	High	High
FALSE	High	Master Protein	F5H7W8	Protein CUSTOS OS=Homo sapiens OX=9606 GN=C12orf43 PE=1 SV=2	0	FALSE	133.66	46	10	25	10	293	31.7	9.32	105.97	10	0	0	4617.1	3641.6	1933.5	10239.3	7705.9	4714	6866.4	5031	2411	8596.8	5943.4	3399.5	7574.3	4414.8	2076.9		High	High	High	High	High	High	High	High	High	High	High	High	High	High	High
FALSE	High	Master Protein	P60228	Eukaryotic translation initiation factor 3 subunit E OS=Homo sapiens OX=9606 GN=EIF3E PE=1 SV=1	0	FALSE	133.623	42	20	55	20	445	52.2	6.04	156.73	20	0	0	18582.7	8526.3	2999.7	36352.6	14204.9	5591	36231.3	11790.7	3204.5	29458.8	13508.3	5217.1	25638.8	9289	3700.2		High	High	High	High	High	High	High	High	High	High	High	High	High	High	High
FALSE	High	Master Protein	Q13148	TAR DNA-binding protein 43 OS=Homo sapiens OX=9606 GN=TARDBP PE=1 SV=1	0	FALSE	133.461	42	17	45	17	414	44.7	6.19	139.52	17	0	0	17067	6283.6	1964.2	37459.4	11316.5	3461.7	25421.7	7040.5	2293.8	29767	9807.8	3314.4	24588.8	6726.9	2586.4		High	High	High	High	High	High	High	High	High	High	High	High	High	High	High
FALSE	High	Master Protein	Q7Z6Z7	E3 ubiquitin-protein ligase HUWE1 OS=Homo sapiens OX=9606 GN=HUWE1 PE=1 SV=3	0	FALSE	133.396	9	34	40	34	4374	481.6	5.22	107.94	34	0	0	7636.1	6667.8	2689.4	13516.2	10241.6	5002	13430.5	11096.7	3636.7	11870.2	10747.6	5123.4	12981.2	8281.3	3286.3		High	High	High	High	High	High	High	High	High	High	High	High	High	High	High
FALSE	High	Master Protein	A0A7I2V4V1	Peptidyl-prolyl cis-trans isomerase OS=Homo sapiens OX=9606 GN=PPIA PE=1 SV=1	0	FALSE	133.362	97	6	59	1	60	6.4	6.49	229.42	6	0	0	267.5	326.7	92.5	388.7	471.2	180.4	471.9	493.8	126.9	419.2	333.3	172.8	456.1	483.4	133.3		High	High	High	High	High	High	High	High	High	High	High	High	High	High	High
FALSE	High	Master Protein	Q9Y512	Sorting and assembly machinery component 50 homolog OS=Homo sapiens OX=9606 GN=SAMM50 PE=1 SV=3	0	FALSE	133.126	60	23	53	23	469	51.9	6.9	168.87	23	0	0	11255.7	11741.2	11754.8	32426.9	26868.2	26135.5	15738.6	12593.9	11513.6	26466.9	26821.4	22364.3	16572	10356.3	8805.9		High	High	High	High	High	High	High	High	High	High	High	High	High	High	High
FALSE	High	Master Protein	O43143	ATP-dependent RNA helicase DHX15 OS=Homo sapiens OX=9606 GN=DHX15 PE=1 SV=2	0	FALSE	132.953	38	32	72	31	795	90.9	7.46	177.47	32	0	1	16677.1	10382.9	3001.3	30797.5	18946.8	7000.9	27585.2	19552.2	3663.2	22951.9	14314.1	5591.8	32687.8	14366.2	4378.3		High	High	High	High	High	High	High	High	High	High	High	High	High	High	High
FALSE	High	Master Protein	Q8WVM7	Cohesin subunit SA-1 OS=Homo sapiens OX=9606 GN=STAG1 PE=1 SV=3	0	FALSE	132.887	26	32	51	24	1258	144.3	5.59	134.09	32	0	0	8646.6	7834.5	1750.8	14366.5	11007.6	3292.3	11872.5	9205.5	2181.2	12320.8	11764	3235.8	13768.2	8056.1	2318.7		High	High	High	High	High	High	High	High	High	High	High	High	High	High	High
FALSE	High	Master Protein	P53985	Monocarboxylate transporter 1 OS=Homo sapiens OX=9606 GN=SLC16A1 PE=1 SV=3	0	FALSE	132.653	18	13	47	13	500	53.9	8.66	149.44	13	0	0	14141.3	13615.9	12927.8	18898.7	16626.4	14445.5	13957.4	11754.2	8356.7	16787.5	17070.7	14673.8	15174.4	11221.3	8888.6		High	High	High	High	High	High	High	High	High	High	High	High	High	High	High
FALSE	High	Master Protein	E9PK91	Bcl-2-associated transcription factor 1 OS=Homo sapiens OX=9606 GN=BCLAF1 PE=1 SV=1	0	FALSE	132.637	35	30	71	1	871	100.3	9.95	181.91	30	0	0	655.5	490	204.4	806.5	629.9	373.2	526.6	365.4	198.5	727.2	495.1	308.5	832.5	460.2	310.6		High	High	High	High	High	High	High	High	High	High	High	High	High	High	High
FALSE	High	Master Protein	O94905	Erlin-2 OS=Homo sapiens OX=9606 GN=ERLIN2 PE=1 SV=1	0	FALSE	132.198	57	27	56	24	339	37.8	5.62	161.42	27	0	4	17821.3	20359.7	4176.8	49481.7	33733.4	7138.3	23678.4	14626.1	4435.4	45240.4	32829.4	7394.7	25327.9	12600	5083.8		High	High	High	High	High	High	High	High	High	High	High	High	High	High	High
FALSE	High	Master Protein	Q5T1Z8	Pumilio homolog 1 OS=Homo sapiens OX=9606 GN=PUM1 PE=1 SV=1	0	FALSE	131.868	21	24	49	1	1224	130	6.9	161.11	24	0	25	11203	8095.1	2496.1	20469	13202.6	4195.1	16360.6	9499.4	2960.6	17585.3	11859.7	4601.6	15497.7	9165.4	3727.5		High	High	High	High	High	High	High	High	High	High	High	High	High	High	High
FALSE	High	Master Protein	Q14139	Ubiquitin conjugation factor E4 A OS=Homo sapiens OX=9606 GN=UBE4A PE=1 SV=2	0	FALSE	131.848	28	28	48	28	1066	122.5	5.24	125.91	28	0	0	10988.5	7816.1	2342.5	20031.2	13050.7	4139.3	16608.9	10264	2734.5	17136.5	12543.8	4142.4	16357.2	9699	3018.8	0.9	High	High	High	High	High	High	High	High	High	High	High	High	High	High	High
FALSE	High	Master Protein	Q01085	Nucleolysin TIAR OS=Homo sapiens OX=9606 GN=TIAL1 PE=1 SV=1	0	FALSE	131.788	55	18	56	12	375	41.6	7.74	163.5	18	0	9	17553.8	15043	4221.7	33933.1	27906.3	9369.4	23232.2	17654.2	4406	27188.2	20638.8	7547.1	22078.7	14666.9	4300.1		High	High	High	High	High	High	High	High	High	High	High	High	High	High	High
FALSE	High	Master Protein	O00151	PDZ and LIM domain protein 1 OS=Homo sapiens OX=9606 GN=PDLIM1 PE=1 SV=4	0	FALSE	131.744	66	18	50	18	329	36	7.02	171.44	18	0	0	10133.8	8564.5	5372.4	21942.6	17931.2	12349.8	18818.2	14240.6	8672	18472.5	14832.6	9994.1	16113.2	10023.3	6831.2		High	High	High	High	High	High	High	High	High	High	High	High	High	High	High
FALSE	High	Master Protein	P52888	Thimet oligopeptidase OS=Homo sapiens OX=9606 GN=THOP1 PE=1 SV=2	0	FALSE	131.735	45	30	56	30	689	78.8	6.05	151.32	30	0	0	12128.2	10408.3	6508.1	21896.7	17156.2	11634.5	22406.4	18181.7	10137	18840.2	16233.9	10613	20302.7	14185.8	8741.3		High	High	High	High	High	High	High	High	High	High	High	High	High	High	High
FALSE	High	Master Protein	P62316	Small nuclear ribonucleoprotein Sm D2 OS=Homo sapiens OX=9606 GN=SNRPD2 PE=1 SV=1	0	FALSE	131.631	65	14	62	8	118	13.5	9.91	216.41	14	0	6	13214.6	12760.4	8774	30115.9	29539	20491.5	20780.5	16402.6	9532.5	25393.7	23249.3	17264.5	21611.3	14001.6	9496		High	High	High	High	High	High	High	High	High	High	High	High	High	High	High
FALSE	High	Master Protein	Q8IWB7	WD repeat and FYVE domain-containing protein 1 OS=Homo sapiens OX=9606 GN=WDFY1 PE=1 SV=1	0	FALSE	131.576	61	21	57	21	410	46.3	7.33	184.91	21	0	0	12457.2	10581.7	6756.8	20621.4	16811.1	11268.8	15723.2	11918.2	6539.1	18983.6	15622.7	9985.4	20401.1	13849.7	7366.3		High	High	High	High	High	High	High	High	High	High	High	High	High	High	High
FALSE	High	Master Protein	Q93084	Sarcoplasmic/endoplasmic reticulum calcium ATPase 3 OS=Homo sapiens OX=9606 GN=ATP2A3 PE=1 SV=3	0	FALSE	131.525	25	26	60	15	999	109.2	5.52	194.22	26	0	1	10679.1	8290.6	1063.1	14735.7	8543.3	2166.1	8952.4	5029.4	1554.1	12355.6	8397.5	2190.4	11411	7039.9	1648.7		High	High	High	High	High	High	High	High	High	High	High	High	High	High	High
FALSE	High	Master Protein	Q9NVX2	Notchless protein homolog 1 OS=Homo sapiens OX=9606 GN=NLE1 PE=1 SV=4	0	FALSE	131.492	56	20	41	20	485	53.3	7.34	149.09	20	0	0	6332.7	7665.3	6324.4	11342.2	13143.1	11794.5	9966	9622.6	6914.6	10574	11339.5	7949.1	12066.9	8059.6	4237.1		High	High	High	High	High	High	High	High	High	High	High	High	High	High	High
FALSE	High	Master Protein	P45973	Chromobox protein homolog 5 OS=Homo sapiens OX=9606 GN=CBX5 PE=1 SV=1	0	FALSE	131.362	73	20	51	19	191	22.2	5.86	145.34	20	0	2	11646.8	11168.2	4659.3	30414.4	27285.8	12831.1	19683.2	14127.1	4623.6	24846.1	22536.2	10621.6	17916.3	11126.4	4956		High	High	High	High	High	High	High	High	High	High	High	High	High	High	High
FALSE	High	Master Protein	Q53GQ0	Very-long-chain 3-oxoacyl-CoA reductase OS=Homo sapiens OX=9606 GN=HSD17B12 PE=1 SV=2	0	FALSE	131.141	56	21	41	21	312	34.3	9.32	139.13	21	0	0	20562.6	18118	1912.7	29731.1	26684.6	4257.4	20869.6	18431.5	2534.4	24775.3	22550.4	4038.5	20514.2	16718.3	2877.8		High	High	High	High	High	High	High	High	High	High	High	High	High	High	High
FALSE	High	Master Protein	Q6YN16	Hydroxysteroid dehydrogenase-like protein 2 OS=Homo sapiens OX=9606 GN=HSDL2 PE=1 SV=1	0	FALSE	131.092	54	26	51	26	418	45.4	7.99	150.28	26	0	0	20865.8	12450.5	2580.6	33038.7	20129.2	5640.4	26417.8	15197.3	3081.6	31891.3	19754.2	5123.4	32154.1	15506.8	3504.4		High	High	High	High	High	High	High	High	High	High	High	High	High	High	High
FALSE	High	Master Protein	P02042	Hemoglobin subunit delta OS=Homo sapiens OX=9606 GN=HBD PE=1 SV=2	0	FALSE	131.044	90	14	48	8	147	16	8.05	186.97	14	0	6	9050.5	7159.5	4826.1	20415.2	16954.5	12028.3	20284.3	16989.8	9499.2	17868.9	16824.7	11177.3	18168.2	12529.1	8773.9		High	High	High	High	High	High	High	High	High	High	High	High	High	High	High
FALSE	High	Master Protein	A0A0C4DFM1	Transmembrane 9 superfamily member OS=Homo sapiens OX=9606 GN=TM9SF4 PE=1 SV=1	0	FALSE	130.936	25	18	44	17	625	72.5	6.65	143.15	18	0	0	13321.9	11571.2	3084.9	26427.2	19548.5	5492.9	17136.7	11215.6	3100.8	22328.6	19797.3	5050.2	15100.7	10066.9	3173.4		High	High	High	High	High	High	High	High	High	High	High	High	High	High	High
FALSE	High	Master Protein	Q7Z434	Mitochondrial antiviral-signaling protein OS=Homo sapiens OX=9606 GN=MAVS PE=1 SV=2	0	FALSE	130.925	51	16	38	16	540	56.5	5.52	141.26	16	0	0	8273.5	7469.9	4978.3	15083.6	12443.8	8621.8	10570.9	8600.3	4514.2	12265.1	9831.1	6527.8	10224	6715.1	4219.3		High	High	High	High	High	High	High	High	High	High	High	High	High	High	High
FALSE	High	Master Protein	Q13185	Chromobox protein homolog 3 OS=Homo sapiens OX=9606 GN=CBX3 PE=1 SV=4	0	FALSE	130.841	57	16	70	14	183	20.8	5.33	228.37	16	0	2	12206.6	13097.3	7309.8	32717.2	35394.4	22412.3	22387.1	19315.4	8049.5	28086.1	31266.1	19968.5	20689.9	14456.6	7810.6		High	High	High	High	High	High	High	High	High	High	High	High	High	High	High
FALSE	High	Master Protein	P15531	Nucleoside diphosphate kinase A OS=Homo sapiens OX=9606 GN=NME1 PE=1 SV=1	0	FALSE	130.829	70	13	90	1	152	17.1	6.19	290.94	13	0	0	705	690.4	710.5	1225	1006.1	1010.2	1318.6	1244.3	1360.6	1015.9	1340.6	1241.7	1190.6	1006.7	957.2		High	High	High	High	High	High	High	High	High	High	High	High	High	High	High
FALSE	High	Master Protein	P43246	DNA mismatch repair protein Msh2 OS=Homo sapiens OX=9606 GN=MSH2 PE=1 SV=1	0	FALSE	130.771	35	29	50	29	934	104.7	5.77	131.05	29	0	0	15256.4	6772.9	2481.7	32168.7	12134.9	4785.3	32962	9719.3	2931.5	25997	11954.3	4798.4	24526.9	8378.4	3450.6		High	High	High	High	High	High	High	High	High	High	High	High	High	High	High
FALSE	High	Master Protein	A0A087WXX8	Iron-sulfur subunit of complex II (Fragment) OS=Homo sapiens OX=9606 GN=SDHB PE=1 SV=1	0	FALSE	130.629	97	17	64	1	123	14.1	8.05	193.04	17	0	0	222.4	245.9	113.8	332.7	361.6	150.4	251.6	256.1	109.1	299.3	284.9	115.1	228.7	246.7	100		High	High	High	High	High	High	High	High	High	High	High	High	High	High	High
FALSE	High	Master Protein	Q92804	TATA-binding protein-associated factor 2N OS=Homo sapiens OX=9606 GN=TAF15 PE=1 SV=1	0	FALSE	130.464	44	22	64	19	592	61.8	8.02	196.16	22	0	0	5977.2	4294.6	2299.6	13285.7	16773	13549.3	9757.2	6498.7	3159	12409.4	15635.1	10249.3	9500.2	5773.2	2577.1	0.8	High	High	High	High	High	High	High	High	High	High	High	High	High	High	High
FALSE	High	Master Protein	O43684	Mitotic checkpoint protein BUB3 OS=Homo sapiens OX=9606 GN=BUB3 PE=1 SV=1	0	FALSE	130.408	66	20	67	20	328	37.1	6.84	205.28	20	0	0	17467.3	13883	3472.7	36364.5	27530.1	7429.9	29421.4	20983.1	5673.8	28696.2	21171.7	6651.9	27389	16276.7	5090		High	High	High	High	High	High	High	High	High	High	High	High	High	High	High
FALSE	High	Master Protein	Q8N684	Cleavage and polyadenylation specificity factor subunit 7 OS=Homo sapiens OX=9606 GN=CPSF7 PE=1 SV=1	0	FALSE	130.351	43	22	63	22	471	52	8	177.27	22	0	0	13803.5	12296.3	3233.3	24835.7	18757.7	6019.2	15613.3	11708.6	3385.5	20986.9	13987.3	4948.3	22535.9	13888.4	4422.4		High	High	High	High	High	High	High	High	High	High	High	High	High	High	High
FALSE	High	Master Protein	A0A6Q8PFA6	Kinesin-like protein OS=Homo sapiens OX=9606 GN=KIF2A PE=1 SV=1	0	FALSE	130.249	42	28	42	24	687	78	6.68	125.52	28	0	0	10473.1	5194.8	1890.7	20521.7	7890.7	3549.1	15387.6	6252	2279.4	16984.9	7737.9	3463.7	17396.7	5765.8	2586.5		High	High	High	High	High	High	High	High	High	High	High	High	High	High	High
FALSE	High	Master Protein	Q6Y7W6	GRB10-interacting GYF protein 2 OS=Homo sapiens OX=9606 GN=GIGYF2 PE=1 SV=1	0	FALSE	130.15	22	27	50	27	1299	150	5.54	145.7	27	0	0	7344	5047.8	1669.4	16546	9258.2	3030.4	13061	6723.9	2061.1	13756.2	8183.5	3432.6	11100.7	6144.2	3093.1		High	High	High	High	High	High	High	High	High	High	High	High	High	High	High
FALSE	High	Master Protein	Q96PZ0	Pseudouridylate synthase 7 homolog OS=Homo sapiens OX=9606 GN=PUS7 PE=1 SV=2	0	FALSE	130.04	38	22	41	22	661	75	6.37	134.39	22	0	0	9345.8	7894.6	3428.5	16384.1	12661.8	6278.5	15905.8	13043.7	4927.8	14395.9	12473.1	5889.5	14155.5	9617.1	3625		High	High	High	High	High	High	High	High	High	High	High	High	High	High	High
FALSE	High	Master Protein	P08648	Integrin alpha-5 OS=Homo sapiens OX=9606 GN=ITGA5 PE=1 SV=2	0	FALSE	129.984	24	20	47	20	1049	114.5	5.77	155.36	20	0	0	11941.2	11227.8	8493	19087.8	15340.5	10605.9	14915.3	11913.7	6443.6	16419.3	14723.2	10085	14418.8	9956.7	5916.8		High	High	High	High	High	High	High	High	High	High	High	High	High	High	High
FALSE	High	Master Protein	A0A0A0MRM8	Unconventional myosin-6 OS=Homo sapiens OX=9606 GN=MYO6 PE=1 SV=1	0	FALSE	129.984	30	31	45	31	1253	144.9	8.56	122.33	31	0	0	15028.2	7981.3	2392	22674.4	11332.2	4197.9	21704.5	10032	3024.1	20913	11196.1	4482.2	17116.9	7896.9	3398		High	High	High	High	High	High	High	High	High	High	High	High	High	High	High
FALSE	High	Master Protein	P62987	Ubiquitin-60S ribosomal protein L40 OS=Homo sapiens OX=9606 GN=UBA52 PE=1 SV=2	0	FALSE	129.974	66	18	104	5	128	14.7	9.83	273.86	18	0	17	24792.3	24985.4	12753.6	52089.2	40333.9	20566.3	37531.3	23004.7	15243	35750.2	48480.1	20389.5	33216.1	20594.5	13642.3		High	High	High	High	High	High	High	High	High	High	High	High	High	High	High
FALSE	High	Master Protein	Q14258	E3 ubiquitin/ISG15 ligase TRIM25 OS=Homo sapiens OX=9606 GN=TRIM25 PE=1 SV=2	0	FALSE	129.962	47	23	39	23	630	70.9	8.09	127.61	23	0	0	14122.9	7028.5	1572.3	26290.3	11896.4	3015.7	19760.7	7748.7	1963.4	19900	10117.6	3306	17390.8	7415.1	2402.5		High	High	High	High	High	High	High	High	High	High	High	High	High	High	High
FALSE	High	Master Protein	O60341	Lysine-specific histone demethylase 1A OS=Homo sapiens OX=9606 GN=KDM1A PE=1 SV=2	0	FALSE	129.759	36	24	43	24	852	92.8	6.52	139.47	24	0	0	10581.7	7146.9	2569.2	19900	12256.7	4775.9	17905.2	9740	2825.3	16921.3	12677.7	5113.6	21460.9	11177	3153.9		High	High	High	High	High	High	High	High	High	High	High	High	High	High	High
FALSE	High	Master Protein	Q9UL25	Ras-related protein Rab-21 OS=Homo sapiens OX=9606 GN=RAB21 PE=1 SV=3	0	FALSE	129.704	69	17	57	17	225	24.3	7.94	165.98	17	0	0	17948.9	15942.8	3051.8	30762.8	23926	5449.2	20801.8	15657.7	3856.7	26752.5	21431.1	5826.4	19926.5	13331.1	3908.5		High	High	High	High	High	High	High	High	High	High	High	High	High	High	High
FALSE	High	Master Protein	Q13619	Cullin-4A OS=Homo sapiens OX=9606 GN=CUL4A PE=1 SV=3	0	FALSE	129.603	38	32	53	18	759	87.6	8.13	141.6	32	0	14	15518.9	11602.2	2867.7	27185.5	18055.3	4937.3	24748.8	16572.8	3396.2	23841.9	19092.6	5186.5	21996.8	14344.9	3809.9		High	High	High	High	High	High	High	High	High	High	High	High	High	High	High
FALSE	High	Master Protein	Q96QC0	Serine/threonine-protein phosphatase 1 regulatory subunit 10 OS=Homo sapiens OX=9606 GN=PPP1R10 PE=1 SV=1	0	FALSE	129.461	29	29	53	29	940	99	9.17	141.27	29	0	0	11781.5	8860.3	4322.2	23426.5	15683.2	8671.6	18303.1	11869.2	4811	18189	13426.8	7229.1	18113.4	10512.1	5792.9		High	High	High	High	High	High	High	High	High	High	High	High	High	High	High
FALSE	High	Master Protein	Q8TAF3	WD repeat-containing protein 48 OS=Homo sapiens OX=9606 GN=WDR48 PE=1 SV=1	0	FALSE	129.16	39	20	35	20	677	76.2	7.03	112.26	20	0	0	8523.7	6975.5	3829.2	15575	11646.5	7346.3	13227.6	9167.7	4533.8	14014.7	10467	6258.5	15084.4	8980.9	4581.3		High	High	High	High	High	High	High	High	High	High	High	High	High	High	High
FALSE	High	Master Protein	P51692	Signal transducer and activator of transcription 5B OS=Homo sapiens OX=9606 GN=STAT5B PE=1 SV=2	0	FALSE	129.129	33	24	47	2	787	89.8	6.05	144.23	24	0	0	623.9	379.3	134.3	1272.7	695	234.7	1159.5	490.3	153.7	983.7	609.3	228.3	1053.1	457.2	140.8		High	High	High	High	High	High	High	High	High	High	High	High	High	High	High
FALSE	High	Master Protein	Q16630	Cleavage and polyadenylation specificity factor subunit 6 OS=Homo sapiens OX=9606 GN=CPSF6 PE=1 SV=2	0	FALSE	129.067	30	20	56	20	551	59.2	7.15	142.94	20	0	0	10129.6	12265.4	4228.2	19934.5	19374.1	8399.8	11470	10283.6	3342.3	15719.2	13276	5811.7	15877.4	12105.9	3914.9		High	High	High	High	High	High	High	High	High	High	High	High	High	High	High
FALSE	High	Master Protein	A0A7P0T9A7	Adenylosuccinate lyase OS=Homo sapiens OX=9606 GN=ADSL PE=1 SV=1	0	FALSE	128.83	45	16	40	16	513	57.9	7.43	135.32	16	0	0	9125.7	7656.5	4972.1	16291.6	13220.9	9006.7	16317.5	13884.5	8793	14756.6	12491.7	8407.9	15092	10197.6	6588		High	High	High	High	High	High	High	High	High	High	High	High	High	High	High
FALSE	High	Master Protein	O95816	BAG family molecular chaperone regulator 2 OS=Homo sapiens OX=9606 GN=BAG2 PE=1 SV=1	0	FALSE	128.484	77	18	57	18	211	23.8	6.7	168.02	18	0	0	8821.7	11683	5972.7	16281.9	16957.7	9889.4	13935.1	13479.3	5413	16065.4	22003.4	12272.4	15771.1	14225.9	6340.5		High	High	High	High	High	High	High	High	High	High	High	High	High	High	High
FALSE	High	Master Protein	Q9Y2Z4	Tyrosine--tRNA ligase, mitochondrial OS=Homo sapiens OX=9606 GN=YARS2 PE=1 SV=2	0	FALSE	128.417	49	18	41	18	477	53.2	8.98	150.94	18	0	0	16701.8	6285.1	2142	26632.3	10601.4	4152.9	22873.6	8244	2699.5	27473.8	10931.2	4374.8	31152.4	7362.4	2928.1		High	High	High	High	High	High	High	High	High	High	High	High	High	High	High
FALSE	High	Master Protein	P04179	Superoxide dismutase [Mn], mitochondrial OS=Homo sapiens OX=9606 GN=SOD2 PE=1 SV=3	0	FALSE	128.331	55	13	49	13	222	24.7	8.25	159.76	13	0	0	13370.4	10947.6	8277.4	20728.5	17683.3	12849	19254.2	14542.4	8818.6	20360.7	18034.5	13494	25083.4	17566.7	12930.6		High	High	High	High	High	High	High	High	High	High	High	High	High	High	High
FALSE	High	Master Protein	A0A0G2JL52	Valyl-tRNA synthetase OS=Homo sapiens OX=9606 GN=VARS2 PE=1 SV=1	0	FALSE	128.15	28	27	39	27	1093	121.5	7.21	125.02	27	0	0	10513	7903.2	2093.1	16826.8	11432.8	3706.8	14291.1	9703.9	2511.3	16850.1	12129	3589.7	19476.2	11650.5	2578.3		High	High	High	High	High	High	High	High	High	High	High	High	High	High	High
FALSE	High	Master Protein	O94925	Glutaminase kidney isoform, mitochondrial OS=Homo sapiens OX=9606 GN=GLS PE=1 SV=1	0	FALSE	128.125	36	19	38	17	669	73.4	7.77	118.64	19	0	3	18140.3	4728.9	1716.3	27671.5	7719	3101.1	22164.2	5968.3	2069.4	28456.9	7789.1	3351.9	22012	5750.8	2440.2		High	High	High	High	High	High	High	High	High	High	High	High	High	High	High
FALSE	High	Master Protein	Q13356	RING-type E3 ubiquitin-protein ligase PPIL2 OS=Homo sapiens OX=9606 GN=PPIL2 PE=1 SV=1	0	FALSE	128.048	57	24	43	23	520	58.8	8.78	139.14	24	0	1	11638.5	6125.4	2035.1	21901.5	10412.3	3521.6	18463.3	7827	2266.7	19148.1	9367	3767.4	18138.9	8533.9	2504.2	0.8	High	High	High	High	High	High	High	High	High	High	High	High	High	High	High
FALSE	High	Master Protein	Q96CW1	AP-2 complex subunit mu OS=Homo sapiens OX=9606 GN=AP2M1 PE=1 SV=2	0	FALSE	127.986	52	26	63	26	435	49.6	9.54	190.84	26	0	0	23843.7	18027	3142.4	39238.7	28335.1	6027.4	27238.9	19585.1	3753.4	29226.9	24640.9	6386.5	23134.3	14997.8	4771.8		High	High	High	High	High	High	High	High	High	High	High	High	High	High	High
FALSE	High	Master Protein	Q9NRR5	Ubiquilin-4 OS=Homo sapiens OX=9606 GN=UBQLN4 PE=1 SV=2	0	FALSE	127.878	31	16	42	12	601	63.8	5.22	139.25	16	0	4	8940.9	7538.7	5290.7	16627.3	13186.1	9587.7	13706.9	10942.2	6699	14350.8	11666.6	8248	13957.3	9619.3	6215.2		High	High	High	High	High	High	High	High	High	High	High	High	High	High	High
FALSE	High	Master Protein	P50336	Protoporphyrinogen oxidase OS=Homo sapiens OX=9606 GN=PPOX PE=1 SV=1	0	FALSE	127.838	53	20	49	20	477	50.7	8.16	151.67	20	0	0	13910.1	9508.3	3243.1	25826	16982.1	6388.4	20709.2	13312.5	4065.7	24487.4	14823.7	5555.9	25563.1	12021.5	4255.1		High	High	High	High	High	High	High	High	High	High	High	High	High	High	High
FALSE	High	Master Protein	Q15907	Ras-related protein Rab-11B OS=Homo sapiens OX=9606 GN=RAB11B PE=1 SV=4	0	FALSE	127.588	68	19	77	2	218	24.5	5.94	236.92	19	0	22	29921.5	24352.9	6864.2	46322.4	33582.4	11742	34912.5	25603.6	7568.4	41058.7	31427	11526.9	34965.7	21273.3	7841.1		High	High	High	High	High	High	High	High	High	High	High	High	High	High	High
FALSE	High	Master Protein	O00571	ATP-dependent RNA helicase DDX3X OS=Homo sapiens OX=9606 GN=DDX3X PE=1 SV=3	0	FALSE	127.532	39	28	68	27	662	73.2	7.18	188.27	28	0	0	18496.3	7074.2	2689.9	44434.9	10399.1	6392.9	28760.7	9067.8	3130.9	38837.2	10719.1	4666.6	25853.5	8886.9	3306.1		High	High	High	High	High	High	High	High	High	High	High	High	High	High	High
FALSE	High	Master Protein	Q9NXG2	THUMP domain-containing protein 1 OS=Homo sapiens OX=9606 GN=THUMPD1 PE=1 SV=2	0	FALSE	127.362	51	20	50	20	353	39.3	7.88	147.58	20	0	0	11249	9487.5	6348.3	20878.3	17094	12194.7	20830.7	17778.6	10908.9	17721.1	16003.2	11185.1	20676.3	14804	9942.3		High	High	High	High	High	High	High	High	High	High	High	High	High	High	High
FALSE	High	Master Protein	Q9UBB4	Ataxin-10 OS=Homo sapiens OX=9606 GN=ATXN10 PE=1 SV=1	0	FALSE	127.287	49	21	43	21	475	53.5	5.25	134.05	21	0	0	10881.3	8740.6	2457.1	18551.5	14495.9	4882.1	19706.5	16049.5	3062.2	15536	14445.1	4988	17565.3	11839.4	3022.5		High	High	High	High	High	High	High	High	High	High	High	High	High	High	High
FALSE	High	Master Protein	E7EPT4	NADH dehydrogenase [ubiquinone] flavoprotein 2, mitochondrial OS=Homo sapiens OX=9606 GN=NDUFV2 PE=1 SV=1	0	FALSE	127.232	66	16	68	16	252	27.9	8	222.22	16	0	0	15753.4	14166	9536	27013.1	22501.5	14484.7	19718.8	15211.5	7697.6	23059.6	19440.6	12322	20432	14423.5	8414.5		High	High	High	High	High	High	High	High	High	High	High	High	High	High	High
FALSE	High	Master Protein	Q12904	Aminoacyl tRNA synthase complex-interacting multifunctional protein 1 OS=Homo sapiens OX=9606 GN=AIMP1 PE=1 SV=2	0	FALSE	126.873	79	17	41	17	312	34.3	8.43	145.2	17	0	0	17559.6	5439.4	1837.8	34259.2	9180.7	3741.1	33039	8041.1	2499.6	31548.1	9098.1	3605.8	26705.7	7811.7	3088.8		High	High	High	High	High	High	High	High	High	High	High	High	High	High	High
FALSE	High	Master Protein	Q16740	ATP-dependent Clp protease proteolytic subunit, mitochondrial OS=Homo sapiens OX=9606 GN=CLPP PE=1 SV=1	0	FALSE	126.813	45	13	58	13	277	30.2	8.09	204.39	13	0	0	12882.6	11236.5	5019.7	21371.7	17612.9	8550.4	17175.7	13228	5050.5	20645.3	17354.7	8360.6	22181	15862.5	6787.6		High	High	High	High	High	High	High	High	High	High	High	High	High	High	High
FALSE	High	Master Protein	P40222	Alpha-taxilin OS=Homo sapiens OX=9606 GN=TXLNA PE=1 SV=3	0	FALSE	126.801	37	24	44	22	546	61.9	6.52	112.55	24	0	2	9092.9	7365.2	3026.2	16561.1	12173.6	5992.5	16158.9	11763.2	4318.3	14394.5	10041.3	5058.6	12849.2	7396.3	3019.6		High	High	High	High	High	High	High	High	High	High	High	High	High	High	High
FALSE	High	Master Protein	Q96RP9	Elongation factor G, mitochondrial OS=Homo sapiens OX=9606 GN=GFM1 PE=1 SV=2	0	FALSE	126.756	39	30	55	30	751	83.4	7.01	145.42	30	0	0	21965.6	11128.7	2598.2	33073	16245.9	5147.2	29092	13487.3	3019.3	38176.9	17011.4	4901.1	37566.7	14442.2	3463		High	High	High	High	High	High	High	High	High	High	High	High	High	High	High
FALSE	High	Master Protein	Q9Y697	Cysteine desulfurase, mitochondrial OS=Homo sapiens OX=9606 GN=NFS1 PE=1 SV=3	0	FALSE	126.532	51	23	45	23	457	50.2	8.31	129.68	23	0	0	12605.2	9898.1	2695.8	21056.9	15154.6	4964.4	17305.1	11820.9	3113.4	21148.5	15020.8	4697.4	22515.6	13993.4	3540.7		High	High	High	High	High	High	High	High	High	High	High	High	High	High	High
FALSE	High	Master Protein	Q9HCK4	Roundabout homolog 2 OS=Homo sapiens OX=9606 GN=ROBO2 PE=1 SV=2	0	FALSE	126.439	27	27	44	26	1378	151.1	6.33	132.71	27	0	1	10175.2	9172.6	4451.5	16195.7	12457.1	6089.1	12087.4	9176.3	3734	14795	12251.3	6162.7	14292.5	9741.3	4161.3		High	High	High	High	High	High	High	High	High	High	High	High	High	High	High
FALSE	High	Master Protein	Q96HE7	ERO1-like protein alpha OS=Homo sapiens OX=9606 GN=ERO1A PE=1 SV=2	0	FALSE	126.272	58	23	50	23	468	54.4	5.68	155.51	23	0	0	17520.1	14571.4	3800.3	27269	21288.8	6138.2	22256.4	17309.8	4804.4	23961.1	22392.8	7754.3	25731.2	17250.8	5142.8		High	High	High	High	High	High	High	High	High	High	High	High	High	High	High
FALSE	High	Master Protein	Q9BZK7	F-box-like/WD repeat-containing protein TBL1XR1 OS=Homo sapiens OX=9606 GN=TBL1XR1 PE=1 SV=1	0	FALSE	125.905	48	17	27	11	514	55.6	5.55	112.04	17	0	6	6912.5	5990.9	3223.7	12873.6	10270.8	5932.9	11696	9394.6	4191	10828.7	9321.1	5092.2	11649.9	8345.2	3501.8		High	High	High	High	High	High	High	High	High	High	High	High	High	High	High
FALSE	High	Master Protein	Q9BW27	Nuclear pore complex protein Nup85 OS=Homo sapiens OX=9606 GN=NUP85 PE=1 SV=1	0	FALSE	125.786	34	22	38	22	656	75	5.55	129.27	22	0	0	10154.1	9752.2	3360	18048.5	15405.7	6544.6	15130.1	12826.7	3868.2	15901.4	16082.5	6188.5	17705	12069.7	3637.4		High	High	High	High	High	High	High	High	High	High	High	High	High	High	High
FALSE	High	Master Protein	Q9UNX4	WD repeat-containing protein 3 OS=Homo sapiens OX=9606 GN=WDR3 PE=1 SV=1	0	FALSE	125.771	33	28	39	28	943	106	6.64	115.33	28	0	0	10678.6	10249.1	2112.4	22791	19903.3	4988.9	16863.8	12749.2	2474.9	17883.4	20381.9	4243.2	16205.5	9565.6	2977.5		High	High	High	High	High	High	High	High	High	High	High	High	High	High	High
FALSE	High	Master Protein	Q5JTZ9	Alanine--tRNA ligase, mitochondrial OS=Homo sapiens OX=9606 GN=AARS2 PE=1 SV=1	0	FALSE	125.628	31	26	40	26	985	107.3	6.27	122.85	26	0	0	10172.1	4741.8	2361.8	17756.9	7492.9	3919.9	14765.9	5444.9	2517.4	18561.8	7396.6	3762.2	19923.6	5297.8	2508.8		High	High	High	High	High	High	High	High	High	High	High	High	High	High	High
FALSE	High	Master Protein	P08397	Porphobilinogen deaminase OS=Homo sapiens OX=9606 GN=HMBS PE=1 SV=2	0	FALSE	125.591	60	24	51	24	361	39.3	7.18	163.47	24	0	0	10110.2	8015.2	4795.7	19031.4	14397.8	10145.7	21350	16243.6	10110.8	16722.8	12047.4	7880.1	17345.1	11257.6	7317		High	High	High	High	High	High	High	High	High	High	High	High	High	High	High
FALSE	High	Master Protein	O95373	Importin-7 OS=Homo sapiens OX=9606 GN=IPO7 PE=1 SV=1	0	FALSE	125.569	28	27	53	26	1038	119.4	4.82	169.24	27	0	1	12313.4	10536.4	2734.1	21591.7	17476.5	5216.7	23833.9	22022.5	3459	18467.3	20578.6	5519.3	20155.6	15040.8	3627.8		High	High	High	High	High	High	High	High	High	High	High	High	High	High	High
FALSE	High	Master Protein	O60264	SWI/SNF-related matrix-associated actin-dependent regulator of chromatin subfamily A member 5 OS=Homo sapiens OX=9606 GN=SMARCA5 PE=1 SV=1	0	FALSE	125.542	29	34	58	34	1052	121.8	8.09	138.92	34	0	0	18236.9	9565.5	3561.2	33995.5	15683.1	10743.2	26272.6	12853.3	4576.8	29923.8	14871.5	6600.1	39044.5	11132.2	4479.4		High	High	High	High	High	High	High	High	High	High	High	High	High	High	High
FALSE	High	Master Protein	O15143	Actin-related protein 2/3 complex subunit 1B OS=Homo sapiens OX=9606 GN=ARPC1B PE=1 SV=3	0	FALSE	125.313	68	20	42	18	372	40.9	8.35	148.36	20	0	2	13741.9	10847	4721	21659.5	16108.5	7586.4	21544.6	15458.3	5337.9	20378.8	15390.4	7062.6	20495.1	13103.6	4568.2		High	High	High	High	High	High	High	High	High	High	High	High	High	High	High
FALSE	High	Master Protein	Q99747	Gamma-soluble NSF attachment protein OS=Homo sapiens OX=9606 GN=NAPG PE=1 SV=1	0	FALSE	125.157	61	21	57	21	312	34.7	5.41	173.28	21	0	0	16759.9	13391.3	5266.4	32930.9	25135.8	11912.4	25175.9	17380.1	5292	27992.7	20930.1	10280.5	24938.8	15704	5683.4		High	High	High	High	High	High	High	High	High	High	High	High	High	High	High
FALSE	High	Master Protein	O15042	U2 snRNP-associated SURP motif-containing protein OS=Homo sapiens OX=9606 GN=U2SURP PE=1 SV=2	0	FALSE	124.942	34	32	52	32	1029	118.2	8.47	129.02	32	0	0	13304.2	10710.3	2661.8	26508.2	18779.6	5454.4	20224.5	12567	3398.4	22902	16045.7	5090.7	23929.2	12918	4019.8		High	High	High	High	High	High	High	High	High	High	High	High	High	High	High
FALSE	High	Master Protein	Q8N183	NADH dehydrogenase [ubiquinone] 1 alpha subcomplex assembly factor 2 OS=Homo sapiens OX=9606 GN=NDUFAF2 PE=1 SV=1	0	FALSE	124.854	74	20	54	20	169	19.8	8.97	167.4	20	0	0	20423	17715.8	12528.2	28595.9	22801.9	17501.7	21027.1	15721.2	9435.2	24109.3	17998.4	12781.2	21009.5	14195.6	8933.3		High	High	High	High	High	High	High	High	High	High	High	High	High	High	High
FALSE	High	Master Protein	P20674	Cytochrome c oxidase subunit 5A, mitochondrial OS=Homo sapiens OX=9606 GN=COX5A PE=1 SV=2	0	FALSE	124.757	61	9	59	9	150	16.8	6.79	177.16	9	0	0	16021.1	15494.1	9763.1	33395.6	28991.8	19360.3	19892.2	15112.9	9293.4	30719.9	22918.5	14391.5	16887	10648.2	8437.8		High	High	High	High	High	High	High	High	High	High	High	High	High	High	High
FALSE	High	Master Protein	P20073	Annexin A7 OS=Homo sapiens OX=9606 GN=ANXA7 PE=1 SV=3	0	FALSE	124.73	45	23	63	22	488	52.7	5.68	183.02	23	0	0	11708.9	9126.2	2358.9	21069.2	15669.4	4488.1	21470.8	15682.5	2534.3	19343.9	15106.4	3888	43049	31079.8	3833.8	30.5	High	High	High	High	High	High	High	High	High	High	High	High	High	High	High
FALSE	High	Master Protein	O96011	Peroxisomal membrane protein 11B OS=Homo sapiens OX=9606 GN=PEX11B PE=1 SV=1	0	FALSE	124.71	66	17	48	17	259	28.4	9.85	158.7	17	0	0	11341	9884.8	7503	19294.2	15417.5	11919.7	13150.1	10281.8	6383.9	15609.1	14053.5	10555.2	13276.8	8260.3	5601.5		High	High	High	High	High	High	High	High	High	High	High	High	High	High	High
FALSE	High	Master Protein	Q9Y2Q3	Glutathione S-transferase kappa 1 OS=Homo sapiens OX=9606 GN=GSTK1 PE=1 SV=3	0	FALSE	124.676	71	15	54	15	226	25.5	8.41	152.61	15	0	0	18477.9	10701.8	2945.4	32587.3	18926.5	5606.8	25050.8	14026.9	3279.8	29410.8	18516.5	5044.1	28404	13452.9	3609.6		High	High	High	High	High	High	High	High	High	High	High	High	High	High	High
FALSE	High	Master Protein	Q99615	DnaJ homolog subfamily C member 7 OS=Homo sapiens OX=9606 GN=DNAJC7 PE=1 SV=2	0	FALSE	124.448	54	30	56	30	494	56.4	6.96	156.74	30	0	0	18747	8828.6	2932	34347.7	15939.3	5271.7	35074.2	12496.8	3264.9	29658.6	14061.3	4961.8	25029.9	9209.4	3351.5		High	High	High	High	High	High	High	High	High	High	High	High	High	High	High
FALSE	High	Master Protein	H0Y742	SUN domain-containing protein 1 (Fragment) OS=Homo sapiens OX=9606 GN=SUN1 PE=1 SV=1	0	FALSE	124.396	32	20	37	1	710	79.5	7.09	113.36	20	0	0	444.7	209.3	107.5	887.4	328.4	214.4	770.1	297.3	98.7	587	450.5	194.3	706.7	319	167.4		High	High	High	High	High	High	High	High	High	High	High	High	High	High	High
FALSE	High	Master Protein	E9PKG1	Protein arginine N-methyltransferase 1 OS=Homo sapiens OX=9606 GN=PRMT1 PE=1 SV=1	0	FALSE	124.388	68	22	50	19	325	37.7	6.15	161.94	22	0	3	16422	9482.7	2399.1	28230.9	16827.9	4772.4	30440.3	15811.2	2871.2	25494	17288.8	4806	29173.8	13734.9	3011.2		High	High	High	High	High	High	High	High	High	High	High	High	High	High	High
FALSE	High	Master Protein	O14745	Na(+)/H(+) exchange regulatory cofactor NHE-RF1 OS=Homo sapiens OX=9606 GN=SLC9A3R1 PE=1 SV=4	0	FALSE	124.214	58	20	45	20	358	38.8	5.77	144.84	20	0	0	9863.7	8287.4	5621.5	16014	11604	7938.4	13815.8	10832.6	6766.6	13690.6	10341.3	6902.7	12357.8	8048.7	5076.6		High	High	High	High	High	High	High	High	High	High	High	High	High	High	High
FALSE	High	Master Protein	Q99856	AT-rich interactive domain-containing protein 3A OS=Homo sapiens OX=9606 GN=ARID3A PE=1 SV=2	0	FALSE	124.208	43	24	46	23	593	62.9	4.91	136.29	24	0	1	18126.6	14405	3431.5	24247.6	16297.2	6063.7	19817.3	11759.2	4074.7	21494.4	14938.5	6098	19659.6	11373.9	4122.1		High	High	High	High	High	High	High	High	High	High	High	High	High	High	High
FALSE	High	Master Protein	Q15291	Retinoblastoma-binding protein 5 OS=Homo sapiens OX=9606 GN=RBBP5 PE=1 SV=2	0	FALSE	124.138	41	22	50	22	538	59.1	5.1	148.8	22	0	0	11188.7	10851.1	8508.4	20474.4	18164.1	15259.8	17407.8	15294.4	9760.7	17282.1	16688.4	12319	17719.6	12189	8227.2		High	High	High	High	High	High	High	High	High	High	High	High	High	High	High
FALSE	High	Master Protein	Q96KP4	Cytosolic non-specific dipeptidase OS=Homo sapiens OX=9606 GN=CNDP2 PE=1 SV=2	0	FALSE	124.121	44	17	39	17	475	52.8	5.97	127.08	17	0	0	9796.4	7737.3	2648.7	17949.8	13902.9	5044.7	19481.6	15508	3747.2	15433.3	11973.5	4529.6	17641.2	11926.7	3269.2		High	High	High	High	High	High	High	High	High	High	High	High	High	High	High
FALSE	High	Master Protein	Q06124	Tyrosine-protein phosphatase non-receptor type 11 OS=Homo sapiens OX=9606 GN=PTPN11 PE=1 SV=3	0	FALSE	124.023	49	30	57	30	593	68	7.3	143.57	30	0	0	13006.1	11981	2595.4	19980.5	16703.4	4522	19280.1	16635.7	2969.8	19014.4	15468.8	4544.3	18346.3	12771.9	3528		High	High	High	High	High	High	High	High	High	High	High	High	High	High	High
FALSE	High	Master Protein	Q9NSI8	SAM domain-containing protein SAMSN-1 OS=Homo sapiens OX=9606 GN=SAMSN1 PE=1 SV=1	0	FALSE	123.988	55	22	48	22	373	41.7	5.43	171.05	22	0	0	14901.6	11225.3	3977.7	26040.5	19193.6	8245.4	26513.9	17371.7	5124.3	19901.7	13991.6	6206.3	19771.4	12325.7	4660.2		High	High	High	High	High	High	High	High	High	High	High	High	High	High	High
FALSE	High	Master Protein	P05165	Propionyl-CoA carboxylase alpha chain, mitochondrial OS=Homo sapiens OX=9606 GN=PCCA PE=1 SV=4	0	FALSE	123.602	45	28	42	28	728	80	7.52	127.26	28	0	0	11092	9171.3	2626.2	17287.2	13104.9	4210.8	14429.2	10758.6	2818.3	15842.6	12231.6	4086.7	18407.4	11990.5	2931.9		High	High	High	High	High	High	High	High	High	High	High	High	High	High	High
FALSE	High	Master Protein	P16949	Stathmin OS=Homo sapiens OX=9606 GN=STMN1 PE=1 SV=3	0	FALSE	123.431	82	23	70	23	149	17.3	5.97	182.44	23	0	0	17007	13649.2	8720.4	31897.4	24061.5	17319.3	31713.4	22406.9	16396.9	27512.9	20268.7	14183.9	28541.3	16624.2	14306.1		High	High	High	High	High	High	High	High	High	High	High	High	High	High	High
FALSE	High	Master Protein	Q9UNS2	COP9 signalosome complex subunit 3 OS=Homo sapiens OX=9606 GN=COPS3 PE=1 SV=3	0	FALSE	123.383	48	15	34	15	423	47.8	6.65	122.5	15	0	0	7064.3	6810.7	2631.2	13186.8	10498.8	4685.6	13513.4	11428.7	3506.1	11331.1	10867.2	5185.2	12903.9	8346.5	3523.5		High	High	High	High	High	High	High	High	High	High	High	High	High	High	High
FALSE	High	Master Protein	Q12769	Nuclear pore complex protein Nup160 OS=Homo sapiens OX=9606 GN=NUP160 PE=1 SV=3	0	FALSE	123.303	20	24	39	24	1436	162	5.5	123.08	24	0	0	10670	9719.9	2089.9	19040	15439.4	4527.1	16408.3	13447	2478.8	17337.9	17805.8	4163	20332.8	13094.6	2425.3		High	High	High	High	High	High	High	High	High	High	High	High	High	High	High
FALSE	High	Master Protein	P17174	Aspartate aminotransferase, cytoplasmic OS=Homo sapiens OX=9606 GN=GOT1 PE=1 SV=3	0	FALSE	123.19	52	18	48	18	413	46.2	7.01	145.61	18	0	0	12777.7	11164	7693.2	22428.6	18321.3	13100.8	20951.6	17670.1	11428.4	19565.1	15693.8	10831.5	21390	15108.5	10200.5		High	High	High	High	High	High	High	High	High	High	High	High	High	High	High
FALSE	High	Master Protein	P82979	SAP domain-containing ribonucleoprotein OS=Homo sapiens OX=9606 GN=SARNP PE=1 SV=3	0	FALSE	123.068	55	19	82	19	210	23.7	6.42	239.58	19	0	0	20402.5	16972.3	11702.4	42469.4	35804.5	25426.6	26781.3	19067.3	12100	36589.4	34276	24478.3	27314.8	17086.7	14008.2		High	High	High	High	High	High	High	High	High	High	High	High	High	High	High
FALSE	High	Master Protein	Q96I25	Splicing factor 45 OS=Homo sapiens OX=9606 GN=RBM17 PE=1 SV=1	0	FALSE	122.928	48	22	45	22	401	44.9	5.97	136.97	22	0	0	12351.5	10296.4	3074.5	26328.2	19244.8	6339.8	19565.1	12828	3452.3	22486.6	16423.5	5189.5	22842.4	12969.2	4349.2		High	High	High	High	High	High	High	High	High	High	High	High	High	High	High
FALSE	High	Master Protein	E7ESC6	Exportin-7 OS=Homo sapiens OX=9606 GN=XPO7 PE=1 SV=1	0	FALSE	122.92	35	32	49	32	1088	124	6.48	132.66	32	0	0	10141.7	8320	2551.6	17966.8	13489.8	4901.6	17970.1	15340.6	2883.4	15449.8	14368	4290.1	19526.7	13947.1	3158.5		High	High	High	High	High	High	High	High	High	High	High	High	High	High	High
FALSE	High	Master Protein	P11766	Alcohol dehydrogenase class-3 OS=Homo sapiens OX=9606 GN=ADH5 PE=1 SV=4	0	FALSE	122.711	43	18	54	18	374	39.7	7.49	169.17	18	0	0	15383	12875.4	4959.2	28780.5	24164.4	11467.6	30784.1	25356	7929.3	25046.9	20124.6	8595.2	28020.4	19224.3	6653.2		High	High	High	High	High	High	High	High	High	High	High	High	High	High	High
FALSE	High	Master Protein	E9PB61	THO complex subunit 4 OS=Homo sapiens OX=9606 GN=ALYREF PE=1 SV=1	0	FALSE	122.543	52	13	44	13	264	27.5	11.05	161.4	13	0	0	5573.9	4730	3103.2	11030.9	10198.9	8237.9	7383.2	5258.1	2602.9	10180.1	8158.4	4913.5	9860.5	5220.2	2856.9		High	High	High	High	High	High	High	High	High	High	High	High	High	High	High
FALSE	High	Master Protein	Q9ULU4	Protein kinase C-binding protein 1 OS=Homo sapiens OX=9606 GN=ZMYND8 PE=1 SV=2	0	FALSE	122.477	25	24	35	3	1186	131.6	7.2	99.32	24	0	24	8551.4	5199.9	2087.6	15498.1	7989.1	3589.6	11754.9	6272.4	2244.3	13423	7839.7	3442	18172.6	7543.9	3535.8		High	High	High	High	High	High	High	High	High	High	High	High	High	High	High
FALSE	High	Master Protein	Q14C86	GTPase-activating protein and VPS9 domain-containing protein 1 OS=Homo sapiens OX=9606 GN=GAPVD1 PE=1 SV=2	0	FALSE	122.401	22	30	52	30	1478	164.9	5.22	149.85	30	0	0	11695.9	7862.7	2841.9	21123	12861.7	5258.1	21775	12768.6	3557.7	18860.9	12890.3	4843.4	19752.1	10710	3608.6		High	High	High	High	High	High	High	High	High	High	High	High	High	High	High
FALSE	High	Master Protein	P41567	Eukaryotic translation initiation factor 1 OS=Homo sapiens OX=9606 GN=EIF1 PE=1 SV=1	0	FALSE	122.274	64	10	32	1	113	12.7	7.44	140.41	10	0	0	210.9	183.1	110.2	474.8	421	279.5	434.7	382.4	263.5	377.9	295	216.5	398.3	257.4	165.8		High	High	High	High	High	High	High	High	High	High	High	High	High	High	High
FALSE	High	Master Protein	Q9NRG9	Aladin OS=Homo sapiens OX=9606 GN=AAAS PE=1 SV=1	0	FALSE	122.258	41	18	54	18	546	59.5	7.5	173.56	18	0	0	15087.2	12105.4	3093.9	27463.8	20855.8	5583.9	18875.1	13264.2	3585	23625.5	19595.4	5393.6	17835.6	10630.3	3732.1		High	High	High	High	High	High	High	High	High	High	High	High	High	High	High
FALSE	High	Master Protein	Q9NZJ7	Mitochondrial carrier homolog 1 OS=Homo sapiens OX=9606 GN=MTCH1 PE=1 SV=1	0	FALSE	122.218	49	20	62	20	389	41.5	9.32	178.79	20	0	0	12796.7	14095.7	4132.9	30508.7	25722.6	7055.7	17637.5	13027.3	3840.6	25877.3	23298	6793.6	13293.7	8750.4	3793.4		High	High	High	High	High	High	High	High	High	High	High	High	High	High	High
FALSE	High	Master Protein	P51398	28S ribosomal protein S29, mitochondrial OS=Homo sapiens OX=9606 GN=DAP3 PE=1 SV=1	0	FALSE	122.121	43	17	41	17	398	45.5	8.88	130.61	17	0	0	13466.6	7785.7	1805.8	22545.1	12383	3926.4	22624.6	10351	2037.2	19884	12881.6	3415.3	18837.9	8320.8	2490.4		High	High	High	High	High	High	High	High	High	High	High	High	High	High	High
FALSE	High	Master Protein	A0A7P0TA16	Serine/threonine-protein kinase VRK1 OS=Homo sapiens OX=9606 GN=VRK1 PE=1 SV=1	0	FALSE	122.118	51	22	46	1	442	50	7.52	145.54	22	0	23	18996.9	5629.1	1874.1	47577.8	9012.2	3943.4	28390.3	7405.3	2230.6	34963.9	8586.8	3455.6	28599	6808.1	2963.1		High	High	High	High	High	High	High	High	High	High	High	High	High	High	High
FALSE	High	Master Protein	Q86XL3	Ankyrin repeat and LEM domain-containing protein 2 OS=Homo sapiens OX=9606 GN=ANKLE2 PE=1 SV=4	0	FALSE	121.9	31	24	34	24	938	104.1	7.09	106.79	24	0	0	9605.3	4206.4	1803	19469.8	6961.7	3330.9	12210	4910.1	2196.9	15873.4	6533.4	3273.8	10521.4	4856.6	2486.3		High	High	High	High	High	High	High	High	High	High	High	High	High	High	High
FALSE	High	Master Protein	Q9BSL1	Ubiquitin-associated domain-containing protein 1 OS=Homo sapiens OX=9606 GN=UBAC1 PE=1 SV=1	0	FALSE	121.849	41	15	42	15	405	45.3	4.92	133.86	15	0	0	7586.7	6167.7	3146.2	13924.1	11247.1	7122.2	14830.3	12578.9	6062.9	11870.6	10494.4	6514.7	10688.9	7279.4	3996.8		High	High	High	High	High	High	High	High	High	High	High	High	High	High	High
FALSE	High	Master Protein	Q9P035	Very-long-chain (3R)-3-hydroxyacyl-CoA dehydratase 3 OS=Homo sapiens OX=9606 GN=HACD3 PE=1 SV=2	0	FALSE	121.837	32	15	53	15	362	43.1	8.94	168.43	15	0	0	16667.4	17220.4	3936.1	36996.6	28459	7093	20630.1	14513.1	3835.4	30138	25182.4	6177.4	18285.7	11786.7	4337.7		High	High	High	High	High	High	High	High	High	High	High	High	High	High	High
FALSE	High	Master Protein	H0Y5B0	Band 4.1-like protein 2 (Fragment) OS=Homo sapiens OX=9606 GN=EPB41L2 PE=1 SV=1	0	FALSE	121.771	46	14	38	1	380	42.1	5.31	126.66	14	0	0	395	309.7	53.9	595.6	456.1	130.9	432.5	266.8	56.4	425.2	257.4	112.2	300.7	164.7	71.7		High	High	High	High	High	High	High	High	High	High	High	High	High	High	High
FALSE	High	Master Protein	Q92576	PHD finger protein 3 OS=Homo sapiens OX=9606 GN=PHF3 PE=1 SV=3	0	FALSE	121.769	15	28	47	28	2039	229.3	6.96	118.1	28	0	0	10564.9	8118	3917.9	18741.2	13042.4	7162.9	14043.9	10395	4555.5	17632	12753.7	7104	16251.7	10637.4	6590.7		High	High	High	High	High	High	High	High	High	High	High	High	High	High	High
FALSE	High	Master Protein	Q04837	Single-stranded DNA-binding protein, mitochondrial OS=Homo sapiens OX=9606 GN=SSBP1 PE=1 SV=1	0	FALSE	121.764	78	14	70	14	148	17.2	9.6	220.58	14	0	0	18426.5	16090.7	9321.1	32188.9	27002.5	17637.1	24724.1	18866.4	9855.7	30842.8	26161	17876.9	30511.6	20609.2	12170.5		High	High	High	High	High	High	High	High	High	High	High	High	High	High	High
FALSE	High	Master Protein	Q9P265	Disco-interacting protein 2 homolog B OS=Homo sapiens OX=9606 GN=DIP2B PE=1 SV=3	0	FALSE	121.707	20	28	46	28	1576	171.4	8.09	117.26	28	0	0	10596	8973.8	3740.7	17833.8	13269.8	6153	15970.7	12095.5	4300.7	15313.9	12240.8	5550.9	16547.6	10499.1	3773.3		High	High	High	High	High	High	High	High	High	High	High	High	High	High	High
FALSE	High	Master Protein	Q92922	SWI/SNF complex subunit SMARCC1 OS=Homo sapiens OX=9606 GN=SMARCC1 PE=1 SV=3	0	FALSE	121.608	25	27	48	18	1105	122.8	5.76	128.58	27	0	9	16935.7	10679.1	3314.7	27378.5	15456.6	6464	22455.6	11833.1	3633.9	23732.4	13823.8	5414.3	27807	10139.6	3735.9		High	High	High	High	High	High	High	High	High	High	High	High	High	High	High
FALSE	High	Master Protein	Q9HAV0	Guanine nucleotide-binding protein subunit beta-4 OS=Homo sapiens OX=9606 GN=GNB4 PE=1 SV=3	0	FALSE	121.534	55	15	55	7	340	37.5	6	173.57	15	0	0	4582.2	4148.3	808.1	7112.3	5919.8	1555.6	4957.6	3854.4	648.6	6283.2	5518.8	1192.4	4989	3247.5	665.4		High	High	High	High	High	High	High	High	High	High	High	High	High	High	High
FALSE	High	Master Protein	P45974	Ubiquitin carboxyl-terminal hydrolase 5 OS=Homo sapiens OX=9606 GN=USP5 PE=1 SV=2	0	FALSE	121.509	33	26	50	23	858	95.7	5.03	136.13	26	0	3	11831.3	10813.2	2958.9	19554.6	16243	5902.4	22825.6	20056	3953.9	18203.2	17087.1	5902.2	20433.3	15307.8	3567.3		High	High	High	High	High	High	High	High	High	High	High	High	High	High	High
FALSE	High	Master Protein	P36957	Dihydrolipoyllysine-residue succinyltransferase component of 2-oxoglutarate dehydrogenase complex, mitochondrial OS=Homo sapiens OX=9606 GN=DLST PE=1 SV=4	0	FALSE	121.464	38	18	53	18	453	48.7	8.95	179.16	18	0	0	15656.8	12006.5	9680.7	24248.1	17142.4	13050.4	19380.4	13963.9	8785.1	23078	16876.6	13842.4	25193.3	15919	14802		High	High	High	High	High	High	High	High	High	High	High	High	High	High	High
FALSE	High	Master Protein	P37198	Nuclear pore glycoprotein p62 OS=Homo sapiens OX=9606 GN=NUP62 PE=1 SV=3	0	FALSE	121.431	26	15	34	15	522	53.2	5.31	119.2	15	0	0	7393.6	6557.8	3603.2	12490.1	9854.2	6422.3	11017.2	8886	4640.9	11211.5	10830.1	7076.9	12415.9	8180	4987.3		High	High	High	High	High	High	High	High	High	High	High	High	High	High	High
FALSE	High	Master Protein	A0A087X0M4	Kanadaptin OS=Homo sapiens OX=9606 GN=SLC4A1AP PE=1 SV=1	0	FALSE	121.414	37	23	42	23	742	82.8	5.1	119.62	23	0	0	7874.2	6874	2655.9	14744	11908.5	4992.8	14256.2	11881.4	3607.8	12147.1	10198.3	4955.9	12011.5	8307.4	3020.6		High	High	High	High	High	High	High	High	High	High	High	High	High	High	High
FALSE	High	Master Protein	Q9BUJ2	Heterogeneous nuclear ribonucleoprotein U-like protein 1 OS=Homo sapiens OX=9606 GN=HNRNPUL1 PE=1 SV=2	0	FALSE	121.387	30	24	44	23	856	95.7	6.92	128.97	24	0	0	9425.7	6988.8	2547.6	16966.5	11654	5354.1	14939	7923	2428.1	15036.3	9686.3	4408.5	15704.1	8358.3	3096.3		High	High	High	High	High	High	High	High	High	High	High	High	High	High	High
FALSE	High	Master Protein	Q16795	NADH dehydrogenase [ubiquinone] 1 alpha subcomplex subunit 9, mitochondrial OS=Homo sapiens OX=9606 GN=NDUFA9 PE=1 SV=2	0	FALSE	121.215	60	21	55	21	377	42.5	9.8	176.35	21	0	0	25728.5	12806.6	2596.2	41489.3	19345.1	4996.2	29319.6	12425.2	3023.6	33823.3	15416.6	4726.2	24838	12450.8	3482.8		High	High	High	High	High	High	High	High	High	High	High	High	High	High	High
FALSE	High	Master Protein	Q9NUQ7	Ufm1-specific protease 2 OS=Homo sapiens OX=9606 GN=UFSP2 PE=1 SV=3	0	FALSE	121.132	40	19	47	19	469	53.2	7.01	147.76	19	0	0	17333.1	11670.3	2015.2	28920.9	17500.5	4077.6	19859.7	11528.4	2533.2	23586.3	16060.5	3956.9	17308.1	9981.6	2800.1		High	High	High	High	High	High	High	High	High	High	High	High	High	High	High
FALSE	High	Master Protein	P53582	Methionine aminopeptidase 1 OS=Homo sapiens OX=9606 GN=METAP1 PE=1 SV=2	0	FALSE	121.116	68	18	40	18	386	43.2	7.17	151.44	18	0	0	10769.5	6621.1	2182.9	27298.4	17761.7	5055.1	16509.1	10295.3	2779.5	20462.2	13808.4	4573.8	14525.9	7569.7	2663.5		High	High	High	High	High	High	High	High	High	High	High	High	High	High	High
FALSE	High	Master Protein	A0A0A0MTI1	Delta(24)-sterol reductase OS=Homo sapiens OX=9606 GN=DHCR24 PE=1 SV=1	0	FALSE	121.063	30	22	61	22	528	61.4	8.13	179.66	22	0	0	18455.7	14714.2	9480.7	30543.3	22173.3	15104.5	20727.2	13403.5	7173.1	25184.7	19511.7	12803.5	22148.3	13973.1	8750.7		High	High	High	High	High	High	High	High	High	High	High	High	High	High	High
FALSE	High	Master Protein	Q02978	Mitochondrial 2-oxoglutarate/malate carrier protein OS=Homo sapiens OX=9606 GN=SLC25A11 PE=1 SV=3	0	FALSE	121.052	56	18	70	18	314	34	9.91	248.55	18	0	0	16116	14355.8	10312.1	29149	24405.3	14846.6	19967.7	14717.2	7641.1	24499	24037.8	15320.7	18889.7	13130.8	8188.7		High	High	High	High	High	High	High	High	High	High	High	High	High	High	High
FALSE	High	Master Protein	P13861	cAMP-dependent protein kinase type II-alpha regulatory subunit OS=Homo sapiens OX=9606 GN=PRKAR2A PE=1 SV=2	0	FALSE	121.038	51	19	45	16	404	45.5	5.07	138.37	19	0	4	15755.5	8795.3	1981.8	28446.2	14506.2	4137.4	22356.4	11182.6	2355.1	23237.5	12651	4139.9	20706	9473.9	2952.4		High	High	High	High	High	High	High	High	High	High	High	High	High	High	High
FALSE	High	Master Protein	Q9NX40	OCIA domain-containing protein 1 OS=Homo sapiens OX=9606 GN=OCIAD1 PE=1 SV=1	0	FALSE	120.952	53	20	64	20	245	27.6	7.49	191.5	20	0	0	15766.9	15197.1	11453.5	35258.4	27697.6	20559.2	19827	13627.6	9725.9	31612.6	26636.5	19624.1	17749.5	10206.2	7108.8		High	High	High	High	High	High	High	High	High	High	High	High	High	High	High
FALSE	High	Master Protein	H0Y4W2	Transformation/transcription domain-associated protein OS=Homo sapiens OX=9606 GN=TRRAP PE=1 SV=2	0	FALSE	120.787	9	31	48	31	3873	438.6	8.12	128.68	31	0	0	8651.6	7181.1	3108.9	15190	10126.7	5437.6	11791.7	8255.4	3168.3	12883	9848.7	4608.4	13639.4	6741.2	3048.7		High	High	High	High	High	High	High	High	High	High	High	High	High	High	High
FALSE	High	Master Protein	P62491	Ras-related protein Rab-11A OS=Homo sapiens OX=9606 GN=RAB11A PE=1 SV=3	0	FALSE	120.669	67	18	74	1	216	24.4	6.57	226.13	18	0	0	479.3	511.2	171.7	996	796	267.6	449.4	410.1	119.5	699	942.5	262.6	259	262	89.5		High	High	High	High	High	High	High	High	High	High	High	High	High	High	High
FALSE	High	Master Protein	Q92769	Histone deacetylase 2 OS=Homo sapiens OX=9606 GN=HDAC2 PE=1 SV=2	0	FALSE	120.627	45	16	42	10	488	55.3	5.91	124.91	16	0	0	5810.6	5013.8	965.3	11272.3	8369.1	1952.2	8976.5	6355.3	1046	8775.5	7076.1	1846.6	10192.6	5660.5	1119.8		High	High	High	High	High	High	High	High	High	High	High	High	High	High	High
FALSE	High	Master Protein	Q58FF8	Putative heat shock protein HSP 90-beta 2 OS=Homo sapiens OX=9606 GN=HSP90AB2P PE=1 SV=2	0	FALSE	120.554	26	16	82	1	381	44.3	4.84	232.58	16	0	0	148.4	102.8	19.3	454.4	320.2	42.6	285.8	178.3	23	347	156.5	37.5	238.8	112.6	28.6		High	High	High	High	High	High	High	High	High	High	High	High	High	High	High
FALSE	High	Master Protein	O95817	BAG family molecular chaperone regulator 3 OS=Homo sapiens OX=9606 GN=BAG3 PE=1 SV=3	0	FALSE	120.537	31	17	29	9	575	61.6	6.95	102.06	17	0	10	3913.7	3473.9	2617.7	6826.1	5166.5	4210.8	6849.4	5515.5	3923.7	5997.8	4702.9	3652	5416.1	3419.2	2469.4	1.3	High	High	High	High	High	High	High	High	High	High	High	High	High	High	High
FALSE	High	Master Protein	P43686	26S proteasome regulatory subunit 6B OS=Homo sapiens OX=9606 GN=PSMC4 PE=1 SV=2	0	FALSE	120.443	56	25	54	24	418	47.3	5.21	170.98	25	0	0	16041.7	10868.3	3482.1	31013.7	18056.9	6863.8	33541.7	18511.7	4583.4	28315	18622.1	7283.6	25003.5	13126.4	4272.9		High	High	High	High	High	High	High	High	High	High	High	High	High	High	High
FALSE	High	Master Protein	E7EPM6	Arachidonate--CoA ligase OS=Homo sapiens OX=9606 GN=ACSL1 PE=1 SV=1	0	FALSE	120.313	47	28	50	28	664	74.2	7.33	135.6	28	0	0	19506.3	13222.2	2710	29047.7	20146.6	5373.1	22318.1	14057	3308.3	22537.9	16365.9	5055.2	22675.3	11960.2	3612.4		High	High	High	High	High	High	High	High	High	High	High	High	High	High	High
FALSE	High	Master Protein	A0A286YFF7	Palmitoyl-protein hydrolase 1 OS=Homo sapiens OX=9606 GN=PPT1 PE=1 SV=1	0	FALSE	120.3	41	14	36	14	335	37.1	6.52	136.15	14	0	0	12311.5	8029.9	2935.2	20950.7	12258.4	4219.6	17343.3	8711.7	2956.1	18609.7	11355.8	4864.6	14421.6	7385.6	3078.8		High	High	High	High	High	High	High	High	High	High	High	High	High	High	High
FALSE	High	Master Protein	O43395	U4/U6 small nuclear ribonucleoprotein Prp3 OS=Homo sapiens OX=9606 GN=PRPF3 PE=1 SV=2	0	FALSE	120.245	41	28	49	28	683	77.5	9.5	119.26	28	0	0	10543.3	6619.9	2284	20918	11060.1	4492.1	18379	8839.8	2833.3	18251.5	9388.4	3968.7	19158.5	9170.1	3926.1		High	High	High	High	High	High	High	High	High	High	High	High	High	High	High
FALSE	High	Master Protein	P33316	Deoxyuridine 5'-triphosphate nucleotidohydrolase, mitochondrial OS=Homo sapiens OX=9606 GN=DUT PE=1 SV=4	0	FALSE	120.147	51	14	54	14	252	26.5	9.36	194.01	14	0	0	11442.4	9105.1	4292.3	19960.6	15208.3	8299	20987.4	16029.6	6605.2	18258.8	12760.5	7373.4	18664.1	12177.2	5720		High	High	High	High	High	High	High	High	High	High	High	High	High	High	High
FALSE	High	Master Protein	Q13547	Histone deacetylase 1 OS=Homo sapiens OX=9606 GN=HDAC1 PE=1 SV=1	0	FALSE	119.981	51	20	43	14	482	55.1	5.48	125.38	20	0	8	15074.8	10182.7	2890.4	33129.6	19255.1	6061.7	24813.6	13591.1	3381.3	25612.2	15793	5064.6	25944.2	13206.4	3458.8		High	High	High	High	High	High	High	High	High	High	High	High	High	High	High
FALSE	High	Master Protein	A0A7P0TAQ9	DnaJ homolog subfamily C member 10 OS=Homo sapiens OX=9606 GN=DNAJC10 PE=1 SV=1	0	FALSE	119.97	27	22	45	22	768	87.9	7.09	123.67	22	0	0	12511.6	9743.4	2609.9	19895.7	13738.5	4250.9	14073.5	9511.8	2905.2	17983	14289.4	4902.5	15365.6	9218.3	3455.9		High	High	High	High	High	High	High	High	High	High	High	High	High	High	High
FALSE	High	Master Protein	Q3ZCQ8	Mitochondrial import inner membrane translocase subunit TIM50 OS=Homo sapiens OX=9606 GN=TIMM50 PE=1 SV=2	0	FALSE	119.916	44	19	60	19	353	39.6	8.37	183.9	19	0	0	20796.1	14079.2	2940.7	41715.3	23561.6	6226.8	24100.1	12757.9	3841.4	36764.4	23620.3	6002	23237	12703.6	4567.3		High	High	High	High	High	High	High	High	High	High	High	High	High	High	High
FALSE	High	Master Protein	P55036	26S proteasome non-ATPase regulatory subunit 4 OS=Homo sapiens OX=9606 GN=PSMD4 PE=1 SV=1	0	FALSE	119.869	47	15	37	15	377	40.7	4.79	127.86	15	0	0	10164.7	7995.3	4444.2	19983.7	14561.2	9429	19092.7	13886.9	6961.4	17651.8	13255.2	8381.2	17035.5	10569.6	5970.6		High	High	High	High	High	High	High	High	High	High	High	High	High	High	High
FALSE	High	Master Protein	O43148	mRNA cap guanine-N7 methyltransferase OS=Homo sapiens OX=9606 GN=RNMT PE=1 SV=1	0	FALSE	119.804	50	20	38	20	476	54.8	6.61	127.12	20	0	0	10280	8920.7	2739.3	20951.7	17060	5365.4	15312.1	12020.1	3091.3	16117.4	12096.5	4536.7	15647.5	10956.8	3555		High	High	High	High	High	High	High	High	High	High	High	High	High	High	High
FALSE	High	Master Protein	Q99598	Translin-associated protein X OS=Homo sapiens OX=9606 GN=TSNAX PE=1 SV=1	0	FALSE	119.68	67	20	44	20	290	33.1	6.55	126.18	20	0	0	9014.6	7076.4	4074.6	16382.5	12153.5	7251.2	15627.3	11376.5	6077.3	14064.2	11016.4	6100.2	14576.4	9498.4	5400.3	29.3	High	High	High	High	High	High	High	High	High	High	High	High	High	High	High
FALSE	High	Master Protein	O15446	DNA-directed RNA polymerase I subunit RPA34 OS=Homo sapiens OX=9606 GN=POLR1G PE=1 SV=1	0	FALSE	119.654	44	13	29	13	510	55	8.51	110.56	13	0	0	5140.7	4720.8	3277.7	9991.2	8402.4	6631.5	6985.4	6034	4155	8578.8	7248.6	5184.3	8045.6	4940.6	4870.7		High	High	High	High	High	High	High	High	High	High	High	High	High	High	High
FALSE	High	Master Protein	Q9UIJ7	GTP:AMP phosphotransferase AK3, mitochondrial OS=Homo sapiens OX=9606 GN=AK3 PE=1 SV=4	0	FALSE	119.643	78	20	60	20	227	25.6	9.16	177.88	20	0	0	18495.7	15471	4177.1	32027.3	25785.8	8007.5	26600.7	20921.4	4712.7	29371.7	24796.4	7604.4	34949.8	24861.3	5173.1		High	High	High	High	High	High	High	High	High	High	High	High	High	High	High
FALSE	High	Master Protein	Q52LJ0	Protein FAM98B OS=Homo sapiens OX=9606 GN=FAM98B PE=1 SV=2	0	FALSE	119.621	43	17	44	12	433	45.5	8.69	147.65	17	0	8	11238.6	6810.4	2065.4	23055.1	12720.6	4273	19184.5	9967.1	2567.3	18304.6	11011.1	3548.3	18158.1	9816.3	2602.2		High	High	High	High	High	High	High	High	High	High	High	High	High	High	High
FALSE	High	Master Protein	Q96DI7	U5 small nuclear ribonucleoprotein 40 kDa protein OS=Homo sapiens OX=9606 GN=SNRNP40 PE=1 SV=1	0	FALSE	119.564	55	16	33	16	357	39.3	8.1	115.32	16	0	0	9186.2	8043.3	1819.3	15452.1	14656.3	4155.1	13690.2	9931.8	2089.5	13723.1	11572.4	3227.8	16284.9	8433	2636.7		High	High	High	High	High	High	High	High	High	High	High	High	High	High	High
FALSE	High	Master Protein	Q13098	COP9 signalosome complex subunit 1 OS=Homo sapiens OX=9606 GN=GPS1 PE=1 SV=4	0	FALSE	119.469	45	19	36	19	491	55.5	6.74	114.02	19	0	0	10038.3	8026.3	2408.4	18168	13275.6	4904.7	17683	13692.2	3537.7	15789	12790.4	4759.4	16211.5	10498.1	3215.8		High	High	High	High	High	High	High	High	High	High	High	High	High	High	High
FALSE	High	Master Protein	Q96KR1	Zinc finger RNA-binding protein OS=Homo sapiens OX=9606 GN=ZFR PE=1 SV=2	0	FALSE	119.448	30	26	44	26	1074	116.9	9.04	139.25	26	0	0	11941.5	8699.3	3225	21629.9	14918.2	6143.8	19622.9	11108.5	3638.6	19817	13059.8	5896.8	20472	11495.6	4516.3		High	High	High	High	High	High	High	High	High	High	High	High	High	High	High
FALSE	High	Master Protein	O95292	Vesicle-associated membrane protein-associated protein B/C OS=Homo sapiens OX=9606 GN=VAPB PE=1 SV=3	0	FALSE	119.442	65	18	64	16	243	27.2	7.3	185.76	18	0	0	14799.3	15867.2	4596	34229	28973.5	10221.3	18115	14263.5	5110.5	27182.4	18502.9	7989.3	17396.1	11249.9	6411.5		High	High	High	High	High	High	High	High	High	High	High	High	High	High	High
FALSE	High	Master Protein	Q9UHD8	Septin-9 OS=Homo sapiens OX=9606 GN=SEPTIN9 PE=1 SV=2	0	FALSE	119.419	49	24	49	24	586	65.4	8.97	137.84	24	0	0	9352.9	8427.8	2715.1	17389.7	14131.3	5002.2	17277.1	14277.6	2919.6	14694.6	12324.2	4511.9	14912	9944.4	2922.8		High	High	High	High	High	High	High	High	High	High	High	High	High	High	High
FALSE	High	Master Protein	Q8WUD1	Ras-related protein Rab-2B OS=Homo sapiens OX=9606 GN=RAB2B PE=1 SV=1	0	FALSE	119.317	72	14	60	6	216	24.2	7.83	198.42	14	0	0	2700.6	2209.1	696.8	5241.7	4001.8	1144.5	3721.4	2658.7	857.4	4519.7	3195.8	1109.1	4166.9	2475.1	805.7		High	High	High	High	High	High	High	High	High	High	High	High	High	High	High
FALSE	High	Master Protein	A0A024R571	EH domain-containing protein 1 OS=Homo sapiens OX=9606 GN=EHD1 PE=1 SV=1	0	FALSE	119.193	48	23	40	21	548	61.9	6.71	120.51	23	0	2	12065.3	7353.1	1954.5	22961.9	13322.4	3658.6	24014.1	12584	2368.6	19634.1	13011	3722.6	20879.5	10514.3	2731.6		High	High	High	High	High	High	High	High	High	High	High	High	High	High	High
FALSE	High	Master Protein	J3KQ48	Aminoacyl-tRNA hydrolase OS=Homo sapiens OX=9606 GN=PTRH2 PE=1 SV=1	0	FALSE	119.191	67	15	49	15	180	19.3	8.73	192.08	15	0	0	15349	12962.2	2365	34701.3	25159.7	4892.4	18234.4	11457.7	2472.2	30462.7	21767.3	4497.1	16466.5	9111.5	2561.9		High	High	High	High	High	High	High	High	High	High	High	High	High	High	High
FALSE	High	Master Protein	P23368	NAD-dependent malic enzyme, mitochondrial OS=Homo sapiens OX=9606 GN=ME2 PE=1 SV=1	0	FALSE	119.083	43	25	52	25	584	65.4	7.61	148.7	25	0	0	17744.1	14759.2	6678.7	28660.7	22346.6	10682.2	24655.8	18473.2	6301.1	29083.4	23736.8	11474.8	31056.5	21015	7671.1		High	High	High	High	High	High	High	High	High	High	High	High	High	High	High
FALSE	High	Master Protein	Q96EE3	Nucleoporin SEH1 OS=Homo sapiens OX=9606 GN=SEH1L PE=1 SV=3	0	FALSE	119.018	66	21	46	21	360	39.6	8.09	157.02	21	0	0	10930.3	10137.6	3332.9	17481.4	14606.9	5520.6	15233.4	12858	3439.1	16860.6	14730.9	5698.5	17837.1	11989.8	3391.5		High	High	High	High	High	High	High	High	High	High	High	High	High	High	High
FALSE	High	Master Protein	Q6ZRP7	Sulfhydryl oxidase 2 OS=Homo sapiens OX=9606 GN=QSOX2 PE=1 SV=3	0	FALSE	118.942	42	24	52	24	698	77.5	7.72	140.87	24	0	0	13349.3	12268.8	4921	21261.2	17559.5	8197.7	16187	13210.1	4869.5	18471.6	17453.5	7569.2	16796.6	11769	4401.9		High	High	High	High	High	High	High	High	High	High	High	High	High	High	High
FALSE	High	Master Protein	P61026	Ras-related protein Rab-10 OS=Homo sapiens OX=9606 GN=RAB10 PE=1 SV=1	0	FALSE	118.884	87	23	71	17	200	22.5	8.38	189.94	23	0	6	37956.9	30639.6	8241	65583.3	43681.8	12668.2	42558.6	31006.9	7974.2	54778.2	37929.3	12108.3	40196.6	25107.2	8344.4		High	High	High	High	High	High	High	High	High	High	High	High	High	High	High
FALSE	High	Master Protein	E7EU96	Non-specific serine/threonine protein kinase OS=Homo sapiens OX=9606 GN=CSNK2A1 PE=1 SV=1	0	FALSE	118.87	49	14	28	14	385	45.3	7.94	94.85	14	0	0	6417	4099	1319.5	13627.4	7687.9	2452.3	10046.2	5470.6	1428.2	11137.2	6953	2460.8	10333.1	4654	1341.2		High	High	High	High	High	High	High	High	High	High	High	High	High	High	High
FALSE	High	Master Protein	Q9NUQ9	CYFIP-related Rac1 interactor B OS=Homo sapiens OX=9606 GN=CYRIB PE=1 SV=1	0	FALSE	118.845	62	19	37	19	324	36.7	6.06	128.29	19	0	0	9082	8089.5	3152.8	16712.6	13669.7	6331.3	15449.8	12816.1	4976.8	13728.4	12141.9	5960.9	15177.7	10182.2	4090.3		High	High	High	High	High	High	High	High	High	High	High	High	High	High	High
FALSE	High	Master Protein	Q9BQ95	Evolutionarily conserved signaling intermediate in Toll pathway, mitochondrial OS=Homo sapiens OX=9606 GN=ECSIT PE=1 SV=1	0	FALSE	118.69	50	16	33	16	431	49.1	6.29	117.82	16	0	0	7404.9	5756.9	2579.2	13148.3	9697.4	4195.2	9379.3	6349.4	2467.3	11422.4	8330.4	3852.5	9584	5314.1	2256.4		High	High	High	High	High	High	High	High	High	High	High	High	High	High	High
FALSE	High	Master Protein	Q15654	Thyroid receptor-interacting protein 6 OS=Homo sapiens OX=9606 GN=TRIP6 PE=1 SV=3	0	FALSE	118.579	54	18	36	18	476	50.3	7.37	132.07	18	0	0	6891.2	6069.9	3098.9	12392.2	9595.8	5074.1	10563.6	8179.8	4094.7	10713.3	8731.3	4724.3	10439.7	6543.5	3322.7		High	High	High	High	High	High	High	High	High	High	High	High	High	High	High
FALSE	High	Master Protein	Q8N2G8	GH3 domain-containing protein OS=Homo sapiens OX=9606 GN=GHDC PE=1 SV=2	0	FALSE	118.443	43	23	47	23	530	57.5	7.88	134.59	23	0	0	12336.1	10487.1	4954.5	19262.3	14569.5	7732.1	13524.7	9429.7	4198.2	17411.7	13161.3	6638.6	14903.6	8999	4078.6		High	High	High	High	High	High	High	High	High	High	High	High	High	High	High
FALSE	High	Master Protein	P06493	Cyclin-dependent kinase 1 OS=Homo sapiens OX=9606 GN=CDK1 PE=1 SV=3	0	FALSE	118.385	60	19	57	17	297	34.1	8.4	188.1	19	0	1	21166	9105	2634.4	45079.2	17233.1	5411.5	38748.6	13452.3	3345.7	34484.7	14787.1	5291	31389.9	11096.4	3846.1		High	High	High	High	High	High	High	High	High	High	High	High	High	High	High
FALSE	High	Master Protein	Q9Y617	Phosphoserine aminotransferase OS=Homo sapiens OX=9606 GN=PSAT1 PE=1 SV=2	0	FALSE	118.221	64	23	58	23	370	40.4	7.66	173.51	23	0	0	16095.7	13568.4	7531.6	27059.9	21563.4	12566.8	27709.9	23025.7	11391.1	22635.5	18514.4	11026.3	24781.3	17393.6	9531.6		High	High	High	High	High	High	High	High	High	High	High	High	High	High	High
FALSE	High	Master Protein	O75380	NADH dehydrogenase [ubiquinone] iron-sulfur protein 6, mitochondrial OS=Homo sapiens OX=9606 GN=NDUFS6 PE=1 SV=1	0	FALSE	118.22	67	10	49	10	124	13.7	8.28	178.93	10	0	0	14713.4	12678	9931.6	26827.3	23891.6	17109.4	17679.3	12870.1	7563.8	22779.7	15171.5	10975.8	17251	12448	8266.9		High	High	High	High	High	High	High	High	High	High	High	High	High	High	High
FALSE	High	Master Protein	Q6IAA8	Ragulator complex protein LAMTOR1 OS=Homo sapiens OX=9606 GN=LAMTOR1 PE=1 SV=2	0	FALSE	118.016	81	10	42	10	161	17.7	5.15	177.74	10	0	0	11039.1	9987.8	5979.8	20256.4	16723.4	10023.4	13595.4	10234.5	5111.4	18064.4	13962.8	8654.7	14227.5	9827.3	5620.6		High	High	High	High	High	High	High	High	High	High	High	High	High	High	High
FALSE	High	Master Protein	Q13617	Cullin-2 OS=Homo sapiens OX=9606 GN=CUL2 PE=1 SV=2	0	FALSE	117.995	38	24	42	24	745	86.9	6.92	134.09	24	0	0	9493.4	7637.2	2094.3	17882.4	13273.6	4153.1	17623.2	14209.5	2718.7	15530.5	12983.1	3894.2	15559.6	10343	2565.3		High	High	High	High	High	High	High	High	High	High	High	High	High	High	High
FALSE	High	Master Protein	O14983	Sarcoplasmic/endoplasmic reticulum calcium ATPase 1 OS=Homo sapiens OX=9606 GN=ATP2A1 PE=1 SV=1	0	FALSE	117.795	18	20	54	1	1001	110.2	5.16	179.16	20	0	0	800.9	554.3	58.7	1222.7	658.2	125.6	582.4	316.7	75.8	938.1	574.6	159.7	867.6	490.1	86.4		High	High	High	High	High	High	High	High	High	High	High	High	High	High	High
FALSE	High	Master Protein	Q9Y2G3	Phospholipid-transporting ATPase IF OS=Homo sapiens OX=9606 GN=ATP11B PE=1 SV=2	0	FALSE	117.706	23	25	45	24	1177	134.1	6.96	130.3	25	0	1	11800.1	11566.7	6556.6	15863.3	13044.2	8373.5	12391.6	9892	5443.3	14581.1	14310.8	8596.3	15991.8	12054.3	6615.4		High	High	High	High	High	High	High	High	High	High	High	High	High	High	High
FALSE	High	Master Protein	Q01780	Exosome component 10 OS=Homo sapiens OX=9606 GN=EXOSC10 PE=1 SV=2	0	FALSE	117.615	39	29	44	29	885	100.8	8.46	122.5	29	0	0	11271.7	5471.9	2092.4	24842.4	8585.7	4113	18638.2	6798.3	2477.1	19681.8	8239.8	3725.5	21321.4	6487.3	2801.4		High	High	High	High	High	High	High	High	High	High	High	High	High	High	High
FALSE	High	Master Protein	Q96KC8	DnaJ homolog subfamily C member 1 OS=Homo sapiens OX=9606 GN=DNAJC1 PE=1 SV=1	0	FALSE	117.458	36	22	52	22	554	63.8	8.63	118.96	22	0	0	15153.8	11590.8	2537.4	25548.8	18644.8	5253.4	16913	11369.5	3557.1	20482.7	13933.7	4787.8	18490.5	11298.2	5072.4	1.4	High	High	High	High	High	High	High	High	High	High	High	High	High	High	High
FALSE	High	Master Protein	E9PFP8	Poly(rC)-binding protein 3 OS=Homo sapiens OX=9606 GN=PCBP3 PE=1 SV=1	0	FALSE	117.429	26	11	76	1	361	38.2	8.06	235.18	11	0	0	2087.7	1239.2	280.9	3822.5	2176.3	623.5	3049.3	1580.3	327.8	3182.1	1889.1	539.7	3303	1469.4	471.1		High	High	High	High	High	High	High	High	High	High	High	High	High	High	High
FALSE	High	Master Protein	Q8N1G4	Leucine-rich repeat-containing protein 47 OS=Homo sapiens OX=9606 GN=LRRC47 PE=1 SV=1	0	FALSE	117.352	44	23	58	23	583	63.4	8.28	177.37	23	0	0	15140.3	12945.6	3238	28204.1	22256.1	5508	25030.1	19707.7	3439.7	23670.4	19239.4	5477.2	22884	16204.8	3952.7		High	High	High	High	High	High	High	High	High	High	High	High	High	High	High
FALSE	High	Master Protein	Q53H82	Endoribonuclease LACTB2 OS=Homo sapiens OX=9606 GN=LACTB2 PE=1 SV=2	0	FALSE	117.275	67	17	42	17	288	32.8	6.8	158.37	17	0	0	9814.5	8053.4	4754	17294	13957.8	9323.2	15204.4	12339.3	6917.5	15034.8	13132.7	8604.6	15481.9	10593.4	6731.6		High	High	High	High	High	High	High	High	High	High	High	High	High	High	High
FALSE	High	Master Protein	P26583	High mobility group protein B2 OS=Homo sapiens OX=9606 GN=HMGB2 PE=1 SV=2	0	FALSE	117.239	56	19	66	16	209	24	7.81	164.91	19	0	0	15825.4	11976	7083.9	34011.7	27748.3	19986.9	25626.7	20397.5	14812.2	29200.2	22114.9	13419.2	29237.7	19528.4	10474.1		High	High	High	High	High	High	High	High	High	High	High	High	High	High	High
FALSE	High	Master Protein	P20290	Transcription factor BTF3 OS=Homo sapiens OX=9606 GN=BTF3 PE=1 SV=1	0	FALSE	117.195	68	15	49	4	206	22.2	9.38	183.09	15	0	12	10825.5	9076.5	5902.8	23018.2	19491.6	14784.1	23544.1	18893.4	14483.6	21234.1	16306.9	11620.5	16962.4	10924.9	7739.7		High	High	High	High	High	High	High	High	High	High	High	High	High	High	High
FALSE	High	Master Protein	Q9H1E3	Nuclear ubiquitous casein and cyclin-dependent kinase substrate 1 OS=Homo sapiens OX=9606 GN=NUCKS1 PE=1 SV=1	0	FALSE	117.091	24	10	37	10	243	27.3	5.08	139.57	10	0	0	5447.6	4664.8	3399	15596.3	12618.8	9903.7	10951.9	8206.3	5602.1	11373.3	8546.8	6751.2	10543.7	6991.1	5946.3		High	High	High	High	High	High	High	High	High	High	High	High	High	High	High
FALSE	High	Master Protein	Q5VT52	Regulation of nuclear pre-mRNA domain-containing protein 2 OS=Homo sapiens OX=9606 GN=RPRD2 PE=1 SV=1	0	FALSE	117.081	22	24	36	24	1461	155.9	7.42	120.23	24	0	0	10738.4	5128.3	1972.3	20198.1	8611.3	3893.1	16576.3	6746.7	2501.6	16082	7632.8	3783.8	13413.3	6501.9	3418.3		High	High	High	High	High	High	High	High	High	High	High	High	High	High	High
FALSE	High	Master Protein	P36543	V-type proton ATPase subunit E 1 OS=Homo sapiens OX=9606 GN=ATP6V1E1 PE=1 SV=1	0	FALSE	117.02	66	21	50	21	226	26.1	8	151.45	21	0	0	15934.3	13099.9	5075	29387	23553.5	9793.6	25991.9	18782.7	6046.6	26192.8	20386.8	8683.4	23806.7	15204.7	5575.9		High	High	High	High	High	High	High	High	High	High	High	High	High	High	High
FALSE	High	Master Protein	Q8TC12	Retinol dehydrogenase 11 OS=Homo sapiens OX=9606 GN=RDH11 PE=1 SV=2	0	FALSE	116.997	60	18	46	18	318	35.4	8.82	147.05	18	0	0	20984.7	12555	2907.7	35276.7	21038.3	5622.2	23214	14728	3454.1	28052.1	16461.8	5822.4	21347.7	10482.4	3775.4		High	High	High	High	High	High	High	High	High	High	High	High	High	High	High
FALSE	High	Master Protein	O60563	Cyclin-T1 OS=Homo sapiens OX=9606 GN=CCNT1 PE=1 SV=1	0	FALSE	116.964	25	16	32	14	726	80.6	8.78	103	16	0	2	7218	4955.7	1500.8	13343.6	8259.6	2780.7	9886.3	5723.8	1705.6	11341	6923.6	2614.2	10797.8	5882.5	2428.6		High	High	High	High	High	High	High	High	High	High	High	High	High	High	High
FALSE	High	Master Protein	Q9Y5S1	Transient receptor potential cation channel subfamily V member 2 OS=Homo sapiens OX=9606 GN=TRPV2 PE=1 SV=1	0	FALSE	116.944	32	22	56	22	764	85.9	5.83	167.41	22	0	0	18937.3	18314.9	7872.6	26314.7	20666.9	9623.7	18804.3	13453.5	5436.5	23662.9	20104	8762.8	16342.3	11778.4	5549.7		High	High	High	High	High	High	High	High	High	High	High	High	High	High	High
FALSE	High	Master Protein	O75691	Small subunit processome component 20 homolog OS=Homo sapiens OX=9606 GN=UTP20 PE=1 SV=3	0	FALSE	116.881	12	31	46	31	2785	318.2	7.39	114.91	31	0	0	15092.6	5154.9	1925.9	20181.7	8147.6	4581.6	20708.6	6237.9	2548.6	19143	7627.7	3744.7	18662.2	5578.3	2830.9		High	High	High	High	High	High	High	High	High	High	High	High	High	High	High
FALSE	High	Master Protein	Q9BQT8	Mitochondrial 2-oxodicarboxylate carrier OS=Homo sapiens OX=9606 GN=SLC25A21 PE=1 SV=1	0	FALSE	116.855	59	20	71	20	299	33.3	9.51	189.74	20	0	0	22828.8	21489.3	17955.5	34797	31120.7	23768.4	24951.2	20813.7	13343.1	29848.8	30131.7	23458.4	25430.5	19382.9	14090.8		High	High	High	High	High	High	High	High	High	High	High	High	High	High	High
FALSE	High	Master Protein	O60739	Eukaryotic translation initiation factor 1b OS=Homo sapiens OX=9606 GN=EIF1B PE=1 SV=2	0	FALSE	116.832	64	10	32	1	113	12.8	7.37	137.48	10	0	15	6232.1	5097	2873.5	15941.2	13335.1	8909.7	12594.9	10162.6	5683.1	11517.7	9220.4	5628.6	10135.6	6640	4014.5		High	High	High	High	High	High	High	High	High	High	High	High	High	High	High
FALSE	High	Master Protein	E5RJR5	S-phase kinase-associated protein 1 OS=Homo sapiens OX=9606 GN=SKP1 PE=1 SV=1	0	FALSE	116.748	85	17	44	17	163	18.7	4.7	156.68	17	0	0	10061.6	10714.9	9226.8	17308.1	16675.5	17017.6	14735.7	14393.2	12118.8	14673.4	16468.1	14239.9	15945.2	12512.4	12884.7		High	High	High	High	High	High	High	High	High	High	High	High	High	High	High
FALSE	High	Master Protein	B1ALA9	Ribose-phosphate pyrophosphokinase 1 OS=Homo sapiens OX=9606 GN=PRPS1 PE=1 SV=2	0	FALSE	116.131	64	17	57	8	285	31.4	6.86	183.96	17	0	9	13090.5	10120.6	3424.9	24178.9	17851.7	6450.9	24405	17662.4	5169	22359.4	17387.2	6332.2	31921.5	21374.2	6248.1		High	High	High	High	High	High	High	High	High	High	High	High	High	High	High
FALSE	High	Master Protein	P53992	Protein transport protein Sec24C OS=Homo sapiens OX=9606 GN=SEC24C PE=1 SV=3	0	FALSE	116.124	27	27	42	25	1094	118.2	7.06	131.3	27	0	2	11375.9	8358.7	2203.8	22301.5	14863.5	3946.3	20590.5	13259	2421.3	18671.4	13354.8	3927.4	20467.3	12023.6	3027.8		High	High	High	High	High	High	High	High	High	High	High	High	High	High	High
FALSE	High	Master Protein	P49721	Proteasome subunit beta type-2 OS=Homo sapiens OX=9606 GN=PSMB2 PE=1 SV=1	0	FALSE	116.024	58	16	49	16	201	22.8	7.02	140.97	16	0	0	12280.5	10082.6	6686.2	23390	18021.6	12779.6	22803.6	17788.9	10901.6	21465.5	18075.5	12745	21712.7	13665.3	9477		High	High	High	High	High	High	High	High	High	High	High	High	High	High	High
FALSE	High	Master Protein	A0A096LPC5	WASH complex subunit 2C OS=Homo sapiens OX=9606 GN=WASHC2C PE=1 SV=1	0	FALSE	115.901	24	22	33	2	1341	147.1	4.81	104.3	22	0	0	399.2	389.9	116.4	664.7	516.9	256.7	618.7	423.5	191.3	667.1	548	233.9	675.1	409.6	186.4		High	High	High	High	High	High	High	High	High	High	High	High	High	High	High
FALSE	High	Master Protein	P08243	Asparagine synthetase [glutamine-hydrolyzing] OS=Homo sapiens OX=9606 GN=ASNS PE=1 SV=4	0	FALSE	115.843	49	24	48	24	561	64.3	6.86	133	24	0	0	17791.5	11870.4	2116.1	24723.3	16111.8	4229.5	26039	17464.2	2738.2	19736.5	14263	4487.6	24101.2	13273.7	3279.3		High	High	High	High	High	High	High	High	High	High	High	High	High	High	High
FALSE	High	Master Protein	F5H365	Protein transport protein SEC23 OS=Homo sapiens OX=9606 GN=SEC23A PE=1 SV=1	0	FALSE	115.84	33	19	37	16	736	82.9	7.46	116.54	19	0	0	7301	5338.4	1660.3	14497.3	10064.6	3058.2	11448.9	7068.7	1770	11605.2	8681.5	3018.6	11470.7	6191.2	1820.9		High	High	High	High	High	High	High	High	High	High	High	High	High	High	High
FALSE	High	Master Protein	D6RER5	Septin OS=Homo sapiens OX=9606 GN=SEPTIN11 PE=1 SV=1	0	FALSE	115.729	44	17	44	7	432	49.8	6.68	145.38	17	0	4	6439.8	5700.2	3940.6	11217	9685.5	6455.3	11182	9645.2	5571.5	10092.8	8215.1	5565.4	10452.6	7243.4	3941.1		High	High	High	High	High	High	High	High	High	High	High	High	High	High	High
FALSE	High	Master Protein	Q7Z5L9	Interferon regulatory factor 2-binding protein 2 OS=Homo sapiens OX=9606 GN=IRF2BP2 PE=1 SV=2	0	FALSE	115.647	39	16	26	14	587	61	8.69	92.82	16	0	3	3760.9	2938.7	1760.5	6673.9	4853.7	3204.5	6562	5208.9	2728.1	5853.6	4044	2538.9	5725.1	3451.3	1920.8		High	High	High	High	High	High	High	High	High	High	High	High	High	High	High
FALSE	High	Master Protein	Q9Y262	Eukaryotic translation initiation factor 3 subunit L OS=Homo sapiens OX=9606 GN=EIF3L PE=1 SV=1	0	FALSE	115.631	42	25	53	25	564	66.7	6.34	162.11	25	0	0	15657.9	12025.6	2547.8	30824.6	22425.9	4915.9	30059.3	22199.1	2807.4	24172.4	22901.6	4964.4	22679.4	14800.1	3374.9		High	High	High	High	High	High	High	High	High	High	High	High	High	High	High
FALSE	High	Master Protein	P43897	Elongation factor Ts, mitochondrial OS=Homo sapiens OX=9606 GN=TSFM PE=1 SV=2	0	FALSE	115.533	46	16	36	16	325	35.4	8.38	110.85	16	0	0	13847.3	4017.8	1644.3	24531.7	6542.5	3306.9	19066.8	4984.6	1798.2	25695.9	6178.7	2755.3	27260.1	4510	1931.9		High	High	High	High	High	High	High	High	High	High	High	High	High	High	High
FALSE	High	Master Protein	P11234	Ras-related protein Ral-B OS=Homo sapiens OX=9606 GN=RALB PE=1 SV=1	0	FALSE	115.415	51	14	41	8	206	23.4	6.62	142.09	14	0	0	6202.9	5123.1	1315.8	11516.3	7566.6	2053.5	6830.7	4973.1	1280	9383.7	5490.5	1936.3	6470.6	4291.9	1499.1		High	High	High	High	High	High	High	High	High	High	High	High	High	High	High
FALSE	High	Master Protein	A0A087X2I1	26S proteasome regulatory subunit 10B OS=Homo sapiens OX=9606 GN=PSMC6 PE=1 SV=1	0	FALSE	115.347	61	23	47	23	403	45.8	7.78	132.65	23	0	0	13235.9	7618	2407.1	25794.3	13187.5	4767.5	25524.9	12394.8	3305.1	22520.3	13439.8	5194.5	19775.8	9092.2	3075.6		High	High	High	High	High	High	High	High	High	High	High	High	High	High	High
FALSE	High	Master Protein	Q32MZ4	Leucine-rich repeat flightless-interacting protein 1 OS=Homo sapiens OX=9606 GN=LRRFIP1 PE=1 SV=2	0	FALSE	115.204	32	23	34	22	808	89.2	4.65	100.07	23	0	2	6568.9	6160.4	4752.6	10476.4	8539.8	6842	10432.2	8748.5	6283.6	9664.1	7838.4	5646.6	10325.2	6814	4726.7		High	High	High	High	High	High	High	High	High	High	High	High	High	High	High
FALSE	High	Master Protein	O00469	Procollagen-lysine,2-oxoglutarate 5-dioxygenase 2 OS=Homo sapiens OX=9606 GN=PLOD2 PE=1 SV=2	0	FALSE	115.161	36	24	43	24	737	84.6	6.71	136.82	24	0	0	14126.5	10673.4	3289	22778.5	15257.4	5519	18060.3	11465.7	3815	21385.1	15692.9	6420	15893.2	9377	3581.6		High	High	High	High	High	High	High	High	High	High	High	High	High	High	High
FALSE	High	Master Protein	P23786	Carnitine O-palmitoyltransferase 2, mitochondrial OS=Homo sapiens OX=9606 GN=CPT2 PE=1 SV=2	0	FALSE	115.099	42	28	57	28	658	73.7	8.18	154.98	28	0	0	28520.7	8099.5	2464.4	42068.8	12807.4	4876.2	38185.9	10022.3	3009.1	39461.1	11132.4	4665.3	50063.3	8950.8	3444		High	High	High	High	High	High	High	High	High	High	High	High	High	High	High
FALSE	High	Master Protein	Q9NTZ6	RNA-binding protein 12 OS=Homo sapiens OX=9606 GN=RBM12 PE=1 SV=1	0	FALSE	114.822	24	19	44	19	932	97.3	8.63	131.65	19	0	0	7778.7	6239.7	1951.3	14869.8	11902.5	3318.8	15414.7	12219	1954.4	13086.3	10020.7	3241.5	13256.6	8630.1	2404.4		High	High	High	High	High	High	High	High	High	High	High	High	High	High	High
FALSE	High	Master Protein	P62318	Small nuclear ribonucleoprotein Sm D3 OS=Homo sapiens OX=9606 GN=SNRPD3 PE=1 SV=1	0	FALSE	114.771	58	9	47	9	126	13.9	10.32	178.14	9	0	0	9714.2	8685.7	5430.6	21246.5	20099.4	13432.3	14522.2	10780.7	6273.4	18033.3	15248.9	11584.3	15249.9	9041.7	6244.4	1.3	High	High	High	High	High	High	High	High	High	High	High	High	High	High	High
FALSE	High	Master Protein	O15355	Protein phosphatase 1G OS=Homo sapiens OX=9606 GN=PPM1G PE=1 SV=1	0	FALSE	114.666	43	20	40	20	546	59.2	4.36	129.68	20	0	0	12244.3	7880	3490.5	22683.2	13926	6767.2	21818.1	10273.6	4667.5	18210.7	11236	6347.8	19156.9	8387.9	4322.7		High	High	High	High	High	High	High	High	High	High	High	High	High	High	High
FALSE	High	Master Protein	P78417	Glutathione S-transferase omega-1 OS=Homo sapiens OX=9606 GN=GSTO1 PE=1 SV=2	0	FALSE	114.439	54	21	62	21	241	27.5	6.6	179.16	21	0	0	17400.3	16009.8	5894.6	33129.6	29532.1	10680.2	37128.2	33812.4	8160.6	26493	27542.1	9762.7	32275.9	26089.9	7761.8		High	High	High	High	High	High	High	High	High	High	High	High	High	High	High
FALSE	High	Master Protein	P24666	Low molecular weight phosphotyrosine protein phosphatase OS=Homo sapiens OX=9606 GN=ACP1 PE=1 SV=3	0	FALSE	114.355	77	11	27	9	158	18	6.74	97	11	0	2	6573	3629.5	1057.3	15336.6	8117.4	2434.7	13660	6350.3	1295.1	11577.3	6315.1	2175.1	11787.9	4826.5	1444.8		High	High	High	High	High	High	High	High	High	High	High	High	High	High	High
FALSE	High	Master Protein	A0A804HL81	Electron transfer flavoprotein-ubiquinone oxidoreductase OS=Homo sapiens OX=9606 GN=ETFDH PE=1 SV=1	0	FALSE	114.344	43	22	42	22	600	66.6	7.4	120.42	22	0	0	16129.4	14265.9	2274.4	21529.8	18239.1	4780.5	16478.6	13083.8	2819.1	19294.6	15222.9	4129.7	18966.2	13358.7	2962.4		High	High	High	High	High	High	High	High	High	High	High	High	High	High	High
FALSE	High	Master Protein	O60488	Long-chain-fatty-acid--CoA ligase 4 OS=Homo sapiens OX=9606 GN=ACSL4 PE=1 SV=2	0	FALSE	114.327	37	21	37	17	711	79.1	8.38	120.26	21	0	0	10933.7	4644.8	1862.7	20979	8019.4	3531.3	15089	6216.4	2448.4	15203.9	7484.5	3545.8	12664.3	5217.6	2620.3		High	High	High	High	High	High	High	High	High	High	High	High	High	High	High
FALSE	High	Master Protein	A0A804HJG7	CLIP-associating protein 2 OS=Homo sapiens OX=9606 GN=CLASP2 PE=1 SV=1	0	FALSE	114.196	22	26	41	22	1506	164.8	8.25	89.04	26	0	4	7982.1	5388.9	1748	12435.5	7568.6	2750.9	11549.2	5965.7	1825.5	11016.5	7319.3	2948.3	11732	6558.3	2453.8	38.7	High	High	High	High	High	High	High	High	High	High	High	High	High	High	High
FALSE	High	Master Protein	O75131	Copine-3 OS=Homo sapiens OX=9606 GN=CPNE3 PE=1 SV=1	0	FALSE	114.105	42	21	53	20	537	60.1	5.85	161.37	21	0	1	10548.8	7946.7	2908	20396.1	14479.2	5355.6	19714.9	12800.8	3365.8	20113.6	13658.6	4592	47222.7	29545.7	8912.8		High	High	High	High	High	High	High	High	High	High	High	High	High	High	High
FALSE	High	Master Protein	P40763	Signal transducer and activator of transcription 3 OS=Homo sapiens OX=9606 GN=STAT3 PE=1 SV=2	0	FALSE	114.093	42	25	28	25	770	88	6.3	90.55	25	0	0	8750.1	6284.4	1604.5	15135.9	10729.8	3109.8	14917	9867.8	2065.7	12819.9	10232.2	3157	15520.9	8928.1	2128.9		High	High	High	High	High	High	High	High	High	High	High	High	High	High	High
FALSE	High	Master Protein	P39687	Acidic leucine-rich nuclear phosphoprotein 32 family member A OS=Homo sapiens OX=9606 GN=ANP32A PE=1 SV=1	0	FALSE	114.052	42	19	50	14	249	28.6	4.09	154.58	19	0	6	20104.2	17413.4	11165.7	38122.1	32598.9	24768.6	43058.9	37827.7	25047.9	31923.9	30264.5	20794.9	34083.8	25614.8	18826.1		High	High	High	High	High	High	High	High	High	High	High	High	High	High	High
FALSE	High	Master Protein	Q9NWH9	SAFB-like transcription modulator OS=Homo sapiens OX=9606 GN=SLTM PE=1 SV=2	0	FALSE	114.007	30	32	59	30	1034	117.1	7.87	123.09	32	0	0	10591.6	10086.8	3760	13864.2	11180.4	6369.5	13873.1	9529.5	3818.3	14898.1	11072.8	5738.9	21370.5	11083.9	5342.4		High	High	High	High	High	High	High	High	High	High	High	High	High	High	High
FALSE	High	Master Protein	O60841	Eukaryotic translation initiation factor 5B OS=Homo sapiens OX=9606 GN=EIF5B PE=1 SV=4	0	FALSE	113.996	21	21	38	21	1220	138.7	5.49	110.5	21	0	0	8311.5	6132.8	1902	15098.4	10492.4	3792.5	12707.7	8515.7	2281.9	14291.3	9473.9	3400.1	17123.4	8775.9	2824.8		High	High	High	High	High	High	High	High	High	High	High	High	High	High	High
FALSE	High	Master Protein	Q5RKV6	Exosome complex component MTR3 OS=Homo sapiens OX=9606 GN=EXOSC6 PE=1 SV=1	0	FALSE	113.773	49	16	39	16	272	28.2	6.28	120.46	16	0	0	5537.1	5899.1	3813.4	11259	11338.6	8060.7	8446.6	8584.9	5576.4	9650.9	8637.2	6385.4	10904	6798.5	4919.8		High	High	High	High	High	High	High	High	High	High	High	High	High	High	High
FALSE	High	Master Protein	P31153	S-adenosylmethionine synthase isoform type-2 OS=Homo sapiens OX=9606 GN=MAT2A PE=1 SV=1	0	FALSE	113.649	47	19	48	19	395	43.6	6.48	154.95	19	0	0	12513	8239.4	2867.7	23955.4	14284	5426.5	27470.3	14252.8	4734.3	20615.8	14127.3	5561.6	18493.2	10283.1	3626.9		High	High	High	High	High	High	High	High	High	High	High	High	High	High	High
FALSE	High	Master Protein	Q15008	26S proteasome non-ATPase regulatory subunit 6 OS=Homo sapiens OX=9606 GN=PSMD6 PE=1 SV=1	0	FALSE	113.539	48	22	60	22	389	45.5	5.62	172.03	22	0	0	12043.1	8948.4	3247.8	22317.7	15758.8	6068.1	23480.8	15549.7	4596.1	20702.2	15585.5	6408.2	20558.7	12233.8	4301.8		High	High	High	High	High	High	High	High	High	High	High	High	High	High	High
FALSE	High	Master Protein	Q99797	Mitochondrial intermediate peptidase OS=Homo sapiens OX=9606 GN=MIPEP PE=1 SV=2	0	FALSE	113.527	38	24	49	24	713	80.6	7.05	129.66	24	0	0	13215	9078.4	2372.4	19254.1	12763.5	4241.4	17131.8	10799.7	3008.5	20256.6	13502.8	4181.6	25650.3	12874.9	3019.2		High	High	High	High	High	High	High	High	High	High	High	High	High	High	High
FALSE	High	Master Protein	O43681	ATPase GET3 OS=Homo sapiens OX=9606 GN=GET3 PE=1 SV=2	0	FALSE	113.389	45	14	48	14	348	38.8	4.91	173.78	14	0	0	13271.7	10821	6071.1	21792	16336.2	8587.3	16810.4	12041.7	5393.1	19729.2	14750.4	7944.7	18304.7	10438.5	5098.4		High	High	High	High	High	High	High	High	High	High	High	High	High	High	High
FALSE	High	Master Protein	O95347	Structural maintenance of chromosomes protein 2 OS=Homo sapiens OX=9606 GN=SMC2 PE=1 SV=2	0	FALSE	113.345	28	32	52	32	1197	135.6	8.43	111.95	32	0	0	15750.1	9035.1	3327	31818.9	15071.1	6616.8	25332.1	11173.3	3863.5	28538.1	13331.8	5257.8	22751.7	9638.9	3757.1		High	High	High	High	High	High	High	High	High	High	High	High	High	High	High
FALSE	High	Master Protein	O14744	Protein arginine N-methyltransferase 5 OS=Homo sapiens OX=9606 GN=PRMT5 PE=1 SV=4	0	FALSE	113.319	40	25	53	25	637	72.6	6.29	152.82	25	0	0	17084.1	14770.5	2924.8	29689.9	23383.3	5205	31699.5	27085.1	3266.9	27488.1	25234.4	5909.4	29461.8	19871.6	4020.2		High	High	High	High	High	High	High	High	High	High	High	High	High	High	High
FALSE	High	Master Protein	Q8NFW8	N-acylneuraminate cytidylyltransferase OS=Homo sapiens OX=9606 GN=CMAS PE=1 SV=2	0	FALSE	113.227	56	21	42	21	434	48.3	7.93	120.45	21	0	0	12779.9	9153.8	1938.5	24161.8	15435.9	3706.3	17635.7	10750.4	2276.3	19463.2	12806.4	3479.5	17127.8	9509.5	2699.7		High	High	High	High	High	High	High	High	High	High	High	High	High	High	High
FALSE	High	Master Protein	O76031	ATP-dependent Clp protease ATP-binding subunit clpX-like, mitochondrial OS=Homo sapiens OX=9606 GN=CLPX PE=1 SV=2	0	FALSE	113.21	36	21	36	21	633	69.2	7.58	114.24	21	0	0	11036.7	4419.9	1951.6	20005.8	7536.4	3656.6	16175.5	6168.9	2342.1	20400.8	7823	3626.9	16821.6	5643.5	2615		High	High	High	High	High	High	High	High	High	High	High	High	High	High	High
[truncated: 5,517 more rows]
[truncated: 3 more columns]

## Sheet: Rep 2 original
Checked	Protein FDR Confidence: Combined	Master	Accession	Description	Exp. q-value: Combined	Contaminant	Sum PEP Score	Coverage [%]	# Peptides	# PSMs	# Unique Peptides	# AAs	MW [kDa]	calc. pI	Score Sequest HT: Sequest HT	# Peptides (by Search Engine): Sequest HT	# Protein Pathway Groups	# Razor Peptides	Abundance: F1: 126, Sample	Abundance: F1: 127N, Sample	Abundance: F1: 127C, Sample	Abundance: F1: 128N, Sample	Abundance: F1: 128C, Sample	Abundance: F1: 129N, Sample	Abundance: F1: 129C, Sample	Abundance: F1: 130N, Sample	Abundance: F1: 130C, Sample	Abundance: F1: 131N, Sample	Abundance: F1: 131C, Sample	Abundance: F1: 132N, Sample	Abundance: F1: 132C, Sample	Abundance: F1: 133N, Sample	Abundance: F1: 133C, Sample	Abundance: F1: 134N, Sample	Found in Sample: [S1] F1: 126, Sample	Found in Sample: [S3] F1: 127C, Sample	Found in Sample: [S2] F1: 127N, Sample	Found in Sample: [S5] F1: 128C, Sample	Found in Sample: [S4] F1: 128N, Sample	Found in Sample: [S7] F1: 129C, Sample	Found in Sample: [S6] F1: 129N, Sample	Found in Sample: [S9] F1: 130C, Sample	Found in Sample: [S8] F1: 130N, Sample	Found in Sample: [S11] F1: 131C, Sample	Found in Sample: [S10] F1: 131N, Sample	Found in Sample: [S13] F1: 132C, Sample	Found in Sample: [S12] F1: 132N, Sample	Found in Sample: [S15] F1: 133C, Sample	Found in Sample: [S14] F1: 133N, Sample
[truncated: 6,476 more rows]
[truncated: 3 more columns]

[truncated: 5 more sheets: Rep 3 original, Rep 1 normalized, Rep 2 normalized, Rep 3 normalized, Filtered data across 3 reps]
