# Supplementary material for: Improved in situ characterization of protein complex dynamics at scale with thermal proximity co-aggregation
Source: Nat Commun. 2023 Nov 24;14:7697. doi: 10.1038/s41467-023-43526-2 (PMC10673876; doi:10.1038/s41467-023-43526-2)
Supplement: Supplementary file 9 — Source data [file 41467_2023_43526_MOESM9_ESM.zip]

Archive with 104 entries (90 files):
- Source Data/FASC raw file for Supplementary Fig. 16/
- Source Data/FASC raw file for Supplementary Fig. 16/20220713-k562_Tube_001_Blank.fcs
- Source Data/FASC raw file for Supplementary Fig. 16/20220713-k562_Tube_002_0h-1.fcs
- Source Data/FASC raw file for Supplementary Fig. 16/20220713-k562_Tube_003_0h-2.fcs
- Source Data/FASC raw file for Supplementary Fig. 16/20220713-k562_Tube_004_0h-3.fcs
- Source Data/FASC raw file for Supplementary Fig. 16/20220713-k562_Tube_005_0h-FTIC.fcs
- Source Data/FASC raw file for Supplementary Fig. 16/20220713-k562_Tube_006_0h-PI.fcs
- Source Data/FASC raw file for Supplementary Fig. 16/20220713-k562_Tube_007_24h-1.fcs
- Source Data/FASC raw file for Supplementary Fig. 16/20220713-k562_Tube_008_24h-2.fcs
- Source Data/FASC raw file for Supplementary Fig. 16/20220713-k562_Tube_009_24h-3.fcs
- Source Data/FASC raw file for Supplementary Fig. 16/20220713-k562_Tube_010_24h-FTIC.fcs
- Source Data/FASC raw file for Supplementary Fig. 16/20220713-k562_Tube_011_24h-PI.fcs
- Source Data/FASC raw file for Supplementary Fig. 16/20220713-k562_Tube_012_48h-1.fcs
- Source Data/FASC raw file for Supplementary Fig. 16/20220713-k562_Tube_013_48h-2.fcs
- Source Data/FASC raw file for Supplementary Fig. 16/20220713-k562_Tube_014_48h-3.fcs
- Source Data/FASC raw file for Supplementary Fig. 16/20220713-k562_Tube_015_48h-FTIC.fcs
- Source Data/FASC raw file for Supplementary Fig. 16/20220713-k562_Tube_016_48h-PI.fcs
- Source Data/Figure 1b.xlsx
- Source Data/Figure 1c.xlsx
- Source Data/Figure 1d.xlsx
- Source Data/Figure 2a  and Supplementary Fig. 3a.xlsx
- Source Data/Figure 2b and Supplementary Fig. 3b.xlsx
- Source Data/Figure 2c and Supplementary Fig. 3c.xlsx
- Source Data/Figure 2d and Supplementary Fig. 3d.xlsx
- Source Data/Figure 2e and  Supplementary Fig. 5a-d.xlsx
- Source Data/Figure 3a-g.xlsx
- Source Data/Figure 4a.xlsx
- Source Data/Figure 4b.xlsx
- Source Data/Figure 4c.xlsx
- Source Data/Figure 4d-e.xlsx
- Source Data/Figure 4f.xlsx
- Source Data/Figure 4g.xlsx
- Source Data/Figure 4h.xlsx
- Source Data/Figure 5b-d and Supplementary Fig. 8-15 and Supplementary Fig. 22.xlsx
- Source Data/Figure 6a.xlsx
- Source Data/Figure 6b.xlsx
- Source Data/Supplementary Fig. 1-2.xlsx
- Source Data/Supplementary Fig. 16b.xlsx
- Source Data/Supplementary Fig. 18-20.xlsx
- Source Data/Supplementary Fig. 21.xlsx
- Source Data/Supplementary Fig. 4.xlsx
- Source Data/Supplementary Fig. 6.xlsx
- Source Data/WB and Co-IP replications and quantification/
- Source Data/WB and Co-IP replications and quantification/~$Three replications.pptx
- Source Data/WB and Co-IP replications and quantification/Figuer.6c/
- Source Data/WB and Co-IP replications and quantification/Figuer.6c/~$Three replications.pptx
- Source Data/WB and Co-IP replications and quantification/Figuer.6c/replication_1/
- Source Data/WB and Co-IP replications and quantification/Figuer.6c/replication_1/GAPDH.jpg.tif
- Source Data/WB and Co-IP replications and quantification/Figuer.6c/replication_1/P-CDK.jpg.jpg
- Source Data/WB and Co-IP replications and quantification/Figuer.6c/replication_1/P-H3.jpg
- Source Data/WB and Co-IP replications and quantification/Figuer.6c/replication_1/P-Rb.jpg
- Source Data/WB and Co-IP replications and quantification/Figuer.6c/replication_1/Tublin(P-H3).jpg
- Source Data/WB and Co-IP replications and quantification/Figuer.6c/replication_1/Tublin(P-Rb).jpg
- Source Data/WB and Co-IP replications and quantification/Figuer.6c/replication_2/
- Source Data/WB and Co-IP replications and quantification/Figuer.6c/replication_2/GAPDH.jpg
- Source Data/WB and Co-IP replications and quantification/Figuer.6c/replication_2/P-CDK.jpg
- Source Data/WB and Co-IP replications and quantification/Figuer.6c/replication_2/P-H3.jpg
- Source Data/WB and Co-IP replications and quantification/Figuer.6c/replication_2/P-Rb.jpg
- Source Data/WB and Co-IP replications and quantification/Figuer.6c/replication_2/Tublin(P-H3).jpg
- Source Data/WB and Co-IP replications and quantification/Figuer.6c/replication_2/Tublin(P-Rb).tif
- Source Data/WB and Co-IP replications and quantification/Figuer.6c/replication_3/
- Source Data/WB and Co-IP replications and quantification/Figuer.6c/replication_3/GAPDH.jpg
- Source Data/WB and Co-IP replications and quantification/Figuer.6c/replication_3/P-CDK.tif
- Source Data/WB and Co-IP replications and quantification/Figuer.6c/replication_3/P-H3.jpg
- Source Data/WB and Co-IP replications and quantification/Figuer.6c/replication_3/P-Rb.jpg
- Source Data/WB and Co-IP replications and quantification/Figuer.6c/replication_3/Tublin(P-H3).jpg
- Source Data/WB and Co-IP replications and quantification/Figuer.6c/replication_3/Tublin(P-Rb).jpg
- Source Data/WB and Co-IP replications and quantification/Figuer.6c/Three replications.pptx
- Source Data/WB and Co-IP replications and quantification/Figuer.6d/
- Source Data/WB and Co-IP replications and quantification/Figuer.6d/~$IP-Emerin-Quantification.xlsx
- Source Data/WB and Co-IP replications and quantification/Figuer.6d/~$IP-MYH9-Quantification.xlsx
- Source Data/WB and Co-IP replications and quantification/Figuer.6d/~$Quantification.xlsx
- Source Data/WB and Co-IP replications and quantification/Figuer.6d/~$Three replications.pptx
- Source Data/WB and Co-IP replications and quantification/Figuer.6d/replication_1/
- Source Data/WB and Co-IP replications and quantification/Figuer.6d/replication_1/GAPDH.tif
- Source Data/WB and Co-IP replications and quantification/Figuer.6d/replication_1/IP-Emerin.tif
- Source Data/WB and Co-IP replications and quantification/Figuer.6d/replication_1/MYH9.tif
- Source Data/WB and Co-IP replications and quantification/Figuer.6d/replication_2/
- Source Data/WB and Co-IP replications and quantification/Figuer.6d/replication_2/GAPDH.tif
- Source Data/WB and Co-IP replications and quantification/Figuer.6d/replication_2/IP-Emerin.tif
- Source Data/WB and Co-IP replications and quantification/Figuer.6d/replication_2/MYH9.tif
- Source Data/WB and Co-IP replications and quantification/Figuer.6d/replication_3/
- Source Data/WB and Co-IP replications and quantification/Figuer.6d/replication_3/GAPDH.png
- Source Data/WB and Co-IP replications and quantification/Figuer.6d/replication_3/IP-EMERIN.png
- Source Data/WB and Co-IP replications and quantification/Figuer.6d/replication_3/MYH9.png
- Source Data/WB and Co-IP replications and quantification/Figuer.6d/Three replications.pptx
- Source Data/WB and Co-IP replications and quantification/Figuer.6e/
- Source Data/WB and Co-IP replications and quantification/Figuer.6e/~$IP-Emerin-Quantification.xlsx
- Source Data/WB and Co-IP replications and quantification/Figuer.6e/~$IP-MYH9-Quantification.xlsx
- Source Data/WB and Co-IP replications and quantification/Figuer.6e/~$Quantification.xlsx
- Source Data/WB and Co-IP replications and quantification/Figuer.6e/~$Three replications.pptx
- Source Data/WB and Co-IP replications and quantification/Figuer.6e/replication_1/
- Source Data/WB and Co-IP replications and quantification/Figuer.6e/replication_1/GAPDH.png
- Source Data/WB and Co-IP replications and quantification/Figuer.6e/replication_1/IP-TAF9B.png
- Source Data/WB and Co-IP replications and quantification/Figuer.6e/replication_1/TADA3L.png
- Source Data/WB and Co-IP replications and quantification/Figuer.6e/replication_2/
- Source Data/WB and Co-IP replications and quantification/Figuer.6e/replication_2/GAPDH.tif
- Source Data/WB and Co-IP replications and quantification/Figuer.6e/replication_2/IP-TAP9B.tif
- Source Data/WB and Co-IP replications and quantification/Figuer.6e/replication_2/TADA3L.tif
- Source Data/WB and Co-IP replications and quantification/Figuer.6e/replication_3/
- Source Data/WB and Co-IP replications and quantification/Figuer.6e/replication_3/GAPDH.png
- Source Data/WB and Co-IP replications and quantification/Figuer.6e/replication_3/IP-TAF9B.png
- Source Data/WB and Co-IP replications and quantification/Figuer.6e/replication_3/TADA3L.png
- Source Data/WB and Co-IP replications and quantification/Figuer.6e/Three replications.pptx
