# Supplementary material for: Improved in situ characterization of protein complex dynamics at scale with thermal proximity co-aggregation
Source: Nat Commun. 2023 Nov 24;14:7697. doi: 10.1038/s41467-023-43526-2 (PMC10673876; doi:10.1038/s41467-023-43526-2)
Supplement: Supplementary file 9 — Source data [file 41467_2023_43526_MOESM9_ESM.zip › Source Data/Figure 1b.xlsx]

## Sheet: AUC
	number of temperature	tems	auc
0	2	37℃_40℃	0.6608
1	2	37℃_43℃	0.6478
2	2	37℃_46℃	0.6381
3	2	37℃_49℃	0.6328
4	2	37℃_52℃	0.6477
5	2	37℃_55℃	0.6583
6	2	37℃_58℃	0.6546
7	2	37℃_61℃	0.6622
8	2	37℃_64℃	0.6733
9	3	37℃_40℃_43℃	0.6971
10	3	37℃_40℃_46℃	0.6844
11	3	37℃_40℃_49℃	0.677
12	3	37℃_40℃_52℃	0.6921
13	3	37℃_40℃_55℃	0.7058
14	3	37℃_40℃_58℃	0.7027
15	3	37℃_40℃_61℃	0.7083
16	3	37℃_40℃_64℃	0.7122
17	3	37℃_43℃_46℃	0.6663
18	3	37℃_43℃_49℃	0.6659
19	3	37℃_43℃_52℃	0.6819
20	3	37℃_43℃_55℃	0.6946
21	3	37℃_43℃_58℃	0.6927
22	3	37℃_43℃_61℃	0.6985
23	3	37℃_43℃_64℃	0.7015
24	3	37℃_46℃_49℃	0.6589
25	3	37℃_46℃_52℃	0.6732
26	3	37℃_46℃_55℃	0.685
27	3	37℃_46℃_58℃	0.6832
28	3	37℃_46℃_61℃	0.6857
29	3	37℃_46℃_64℃	0.6858
30	3	37℃_49℃_52℃	0.6569
31	3	37℃_49℃_55℃	0.6663
32	3	37℃_49℃_58℃	0.6678
33	3	37℃_49℃_61℃	0.6687
34	3	37℃_49℃_64℃	0.6679
35	3	37℃_52℃_55℃	0.6658
36	3	37℃_52℃_58℃	0.6702
37	3	37℃_52℃_61℃	0.6729
38	3	37℃_52℃_64℃	0.6721
39	3	37℃_55℃_58℃	0.6736
40	3	37℃_55℃_61℃	0.6762
41	3	37℃_55℃_64℃	0.6795
42	3	37℃_58℃_61℃	0.669
43	3	37℃_58℃_64℃	0.6722
44	3	37℃_61℃_64℃	0.6775
45	4	37℃_40℃_43℃_46℃	0.6934
46	4	37℃_40℃_43℃_49℃	0.6908
47	4	37℃_40℃_43℃_52℃	0.7058
48	4	37℃_40℃_43℃_55℃	0.7206
49	4	37℃_40℃_43℃_58℃	0.7176
50	4	37℃_40℃_43℃_61℃	0.7248
51	4	37℃_40℃_43℃_64℃	0.7276
52	4	37℃_40℃_46℃_49℃	0.6832
53	4	37℃_40℃_46℃_52℃	0.6973
54	4	37℃_40℃_46℃_55℃	0.7109
55	4	37℃_40℃_46℃_58℃	0.7082
56	4	37℃_40℃_46℃_61℃	0.7124
57	4	37℃_40℃_46℃_64℃	0.7131
58	4	37℃_40℃_49℃_52℃	0.6837
59	4	37℃_40℃_49℃_55℃	0.6942
60	4	37℃_40℃_49℃_58℃	0.6949
61	4	37℃_40℃_49℃_61℃	0.6972
62	4	37℃_40℃_49℃_64℃	0.6969
63	4	37℃_40℃_52℃_55℃	0.6964
64	4	37℃_40℃_52℃_58℃	0.699
65	4	37℃_40℃_52℃_61℃	0.7024
66	4	37℃_40℃_52℃_64℃	0.7042
67	4	37℃_40℃_55℃_58℃	0.7027
68	4	37℃_40℃_55℃_61℃	0.709
69	4	37℃_40℃_55℃_64℃	0.7136
70	4	37℃_40℃_58℃_61℃	0.7036
71	4	37℃_40℃_58℃_64℃	0.7081
72	4	37℃_40℃_61℃_64℃	0.7133
73	4	37℃_43℃_46℃_49℃	0.6719
74	4	37℃_43℃_46℃_52℃	0.6849
75	4	37℃_43℃_46℃_55℃	0.6973
76	4	37℃_43℃_46℃_58℃	0.6946
77	4	37℃_43℃_46℃_61℃	0.6989
78	4	37℃_43℃_46℃_64℃	0.698
79	4	37℃_43℃_49℃_52℃	0.675
80	4	37℃_43℃_49℃_55℃	0.6853
81	4	37℃_43℃_49℃_58℃	0.6861
82	4	37℃_43℃_49℃_61℃	0.6895
83	4	37℃_43℃_49℃_64℃	0.6886
84	4	37℃_43℃_52℃_55℃	0.6884
85	4	37℃_43℃_52℃_58℃	0.6907
86	4	37℃_43℃_52℃_61℃	0.6951
87	4	37℃_43℃_52℃_64℃	0.697
88	4	37℃_43℃_55℃_58℃	0.6964
89	4	37℃_43℃_55℃_61℃	0.704
90	4	37℃_43℃_55℃_64℃	0.7052
91	4	37℃_43℃_58℃_61℃	0.6975
92	4	37℃_43℃_58℃_64℃	0.6997
93	4	37℃_43℃_61℃_64℃	0.7048
94	4	37℃_46℃_49℃_52℃	0.6715
95	4	37℃_46℃_49℃_55℃	0.6808
96	4	37℃_46℃_49℃_58℃	0.6814
97	4	37℃_46℃_49℃_61℃	0.6822
98	4	37℃_46℃_49℃_64℃	0.6819
99	4	37℃_46℃_52℃_55℃	0.6847
100	4	37℃_46℃_52℃_58℃	0.6868
101	4	37℃_46℃_52℃_61℃	0.6889
102	4	37℃_46℃_52℃_64℃	0.6902
103	4	37℃_46℃_55℃_58℃	0.6906
104	4	37℃_46℃_55℃_61℃	0.6969
105	4	37℃_46℃_55℃_64℃	0.6973
106	4	37℃_46℃_58℃_61℃	0.6908
107	4	37℃_46℃_58℃_64℃	0.6921
108	4	37℃_46℃_61℃_64℃	0.693
109	4	37℃_49℃_52℃_55℃	0.6686
110	4	37℃_49℃_52℃_58℃	0.6714
111	4	37℃_49℃_52℃_61℃	0.6741
112	4	37℃_49℃_52℃_64℃	0.6727
113	4	37℃_49℃_55℃_58℃	0.6768
114	4	37℃_49℃_55℃_61℃	0.6792
115	4	37℃_49℃_55℃_64℃	0.6799
116	4	37℃_49℃_58℃_61℃	0.6763
117	4	37℃_49℃_58℃_64℃	0.6776
118	4	37℃_49℃_61℃_64℃	0.6761
119	4	37℃_52℃_55℃_58℃	0.6754
120	4	37℃_52℃_55℃_61℃	0.6777
121	4	37℃_52℃_55℃_64℃	0.6792
122	4	37℃_52℃_58℃_61℃	0.6752
123	4	37℃_52℃_58℃_64℃	0.6784
124	4	37℃_52℃_61℃_64℃	0.6793
125	4	37℃_55℃_58℃_61℃	0.6756
126	4	37℃_55℃_58℃_64℃	0.679
127	4	37℃_55℃_61℃_64℃	0.6815
128	4	37℃_58℃_61℃_64℃	0.6757
129	5	37℃_40℃_43℃_46℃_49℃	0.6906
130	5	37℃_40℃_43℃_46℃_52℃	0.7033
131	5	37℃_40℃_43℃_46℃_55℃	0.716
132	5	37℃_40℃_43℃_46℃_58℃	0.7134
133	5	37℃_40℃_43℃_46℃_61℃	0.717
134	5	37℃_40℃_43℃_46℃_64℃	0.7172
135	5	37℃_40℃_43℃_49℃_52℃	0.6937
136	5	37℃_40℃_43℃_49℃_55℃	0.7044
137	5	37℃_40℃_43℃_49℃_58℃	0.705
138	5	37℃_40℃_43℃_49℃_61℃	0.7074
139	5	37℃_40℃_43℃_49℃_64℃	0.7073
140	5	37℃_40℃_43℃_52℃_55℃	0.7079
141	5	37℃_40℃_43℃_52℃_58℃	0.7096
142	5	37℃_40℃_43℃_52℃_61℃	0.7139
143	5	37℃_40℃_43℃_52℃_64℃	0.7155
144	5	37℃_40℃_43℃_55℃_58℃	0.716
145	5	37℃_40℃_43℃_55℃_61℃	0.7223
146	5	37℃_40℃_43℃_55℃_64℃	0.7255
147	5	37℃_40℃_43℃_58℃_61℃	0.7177
148	5	37℃_40℃_43℃_58℃_64℃	0.7214
149	5	37℃_40℃_43℃_61℃_64℃	0.7265
150	5	37℃_40℃_46℃_49℃_52℃	0.6886
151	5	37℃_40℃_46℃_49℃_55℃	0.6985
152	5	37℃_40℃_46℃_49℃_58℃	0.699
153	5	37℃_40℃_46℃_49℃_61℃	0.7008
154	5	37℃_40℃_46℃_49℃_64℃	0.7002
155	5	37℃_40℃_46℃_52℃_55℃	0.7029
156	5	37℃_40℃_46℃_52℃_58℃	0.7045
157	5	37℃_40℃_46℃_52℃_61℃	0.708
158	5	37℃_40℃_46℃_52℃_64℃	0.7088
159	5	37℃_40℃_46℃_55℃_58℃	0.7107
160	5	37℃_40℃_46℃_55℃_61℃	0.7159
161	5	37℃_40℃_46℃_55℃_64℃	0.7181
162	5	37℃_40℃_46℃_58℃_61℃	0.711
163	5	37℃_40℃_46℃_58℃_64℃	0.7136
164	5	37℃_40℃_46℃_61℃_64℃	0.7163
165	5	37℃_40℃_49℃_52℃_55℃	0.6903
166	5	37℃_40℃_49℃_52℃_58℃	0.6923
167	5	37℃_40℃_49℃_52℃_61℃	0.6943
168	5	37℃_40℃_49℃_52℃_64℃	0.6945
169	5	37℃_40℃_49℃_55℃_58℃	0.6978
170	5	37℃_40℃_49℃_55℃_61℃	0.7008
171	5	37℃_40℃_49℃_55℃_64℃	0.7019
172	5	37℃_40℃_49℃_58℃_61℃	0.699
173	5	37℃_40℃_49℃_58℃_64℃	0.7006
174	5	37℃_40℃_49℃_61℃_64℃	0.702
175	5	37℃_40℃_52℃_55℃_58℃	0.6976
176	5	37℃_40℃_52℃_55℃_61℃	0.7012
177	5	37℃_40℃_52℃_55℃_64℃	0.7031
178	5	37℃_40℃_52℃_58℃_61℃	0.7005
179	5	37℃_40℃_52℃_58℃_64℃	0.7026
180	5	37℃_40℃_52℃_61℃_64℃	0.7058
181	5	37℃_40℃_55℃_58℃_61℃	0.7036
182	5	37℃_40℃_55℃_58℃_64℃	0.7065
183	5	37℃_40℃_55℃_61℃_64℃	0.7114
184	5	37℃_40℃_58℃_61℃_64℃	0.7065
185	5	37℃_43℃_46℃_49℃_52℃	0.6799
186	5	37℃_43℃_46℃_49℃_55℃	0.6894
187	5	37℃_43℃_46℃_49℃_58℃	0.6897
188	5	37℃_43℃_46℃_49℃_61℃	0.6925
189	5	37℃_43℃_46℃_49℃_64℃	0.6905
190	5	37℃_43℃_46℃_52℃_55℃	0.693
191	5	37℃_43℃_46℃_52℃_58℃	0.6946
192	5	37℃_43℃_46℃_52℃_61℃	0.6983
193	5	37℃_43℃_46℃_52℃_64℃	0.6981
194	5	37℃_43℃_46℃_55℃_58℃	0.7002
195	5	37℃_43℃_46℃_55℃_61℃	0.7057
196	5	37℃_43℃_46℃_55℃_64℃	0.7065
197	5	37℃_43℃_46℃_58℃_61℃	0.7004
198	5	37℃_43℃_46℃_58℃_64℃	0.7014
199	5	37℃_43℃_46℃_61℃_64℃	0.7042
200	5	37℃_43℃_49℃_52℃_55℃	0.6832
201	5	37℃_43℃_49℃_52℃_58℃	0.6854
202	5	37℃_43℃_49℃_52℃_61℃	0.6885
203	5	37℃_43℃_49℃_52℃_64℃	0.6873
204	5	37℃_43℃_49℃_55℃_58℃	0.6908
205	5	37℃_43℃_49℃_55℃_61℃	0.695
206	5	37℃_43℃_49℃_55℃_64℃	0.6946
207	5	37℃_43℃_49℃_58℃_61℃	0.6931
208	5	37℃_43℃_49℃_58℃_64℃	0.6927
209	5	37℃_43℃_49℃_61℃_64℃	0.6952
210	5	37℃_43℃_52℃_55℃_58℃	0.692
211	5	37℃_43℃_52℃_55℃_61℃	0.6961
212	5	37℃_43℃_52℃_55℃_64℃	0.697
213	5	37℃_43℃_52℃_58℃_61℃	0.6953
214	5	37℃_43℃_52℃_58℃_64℃	0.6964
215	5	37℃_43℃_52℃_61℃_64℃	0.6996
216	5	37℃_43℃_55℃_58℃_61℃	0.6999
217	5	37℃_43℃_55℃_58℃_64℃	0.7013
218	5	37℃_43℃_55℃_61℃_64℃	0.7073
219	5	37℃_43℃_58℃_61℃_64℃	0.7012
220	5	37℃_46℃_49℃_52℃_55℃	0.6808
221	5	37℃_46℃_49℃_52℃_58℃	0.6828
222	5	37℃_46℃_49℃_52℃_61℃	0.684
223	5	37℃_46℃_49℃_52℃_64℃	0.6842
224	5	37℃_46℃_49℃_55℃_58℃	0.6875
225	5	37℃_46℃_49℃_55℃_61℃	0.6901
226	5	37℃_46℃_49℃_55℃_64℃	0.6907
227	5	37℃_46℃_49℃_58℃_61℃	0.6876
228	5	37℃_46℃_49℃_58℃_64℃	0.6887
229	5	37℃_46℃_49℃_61℃_64℃	0.689
230	5	37℃_46℃_52℃_55℃_58℃	0.69
231	5	37℃_46℃_52℃_55℃_61℃	0.6924
232	5	37℃_46℃_52℃_55℃_64℃	0.6941
233	5	37℃_46℃_52℃_58℃_61℃	0.691
234	5	37℃_46℃_52℃_58℃_64℃	0.6932
235	5	37℃_46℃_52℃_61℃_64℃	0.6941
236	5	37℃_46℃_55℃_58℃_61℃	0.6958
237	5	37℃_46℃_55℃_58℃_64℃	0.6966
238	5	37℃_46℃_55℃_61℃_64℃	0.7011
239	5	37℃_46℃_58℃_61℃_64℃	0.6953
240	5	37℃_49℃_52℃_55℃_58℃	0.6761
241	5	37℃_49℃_52℃_55℃_61℃	0.679
242	5	37℃_49℃_52℃_55℃_64℃	0.6783
243	5	37℃_49℃_52℃_58℃_61℃	0.6781
244	5	37℃_49℃_52℃_58℃_64℃	0.6781
245	5	37℃_49℃_52℃_61℃_64℃	0.6797
246	5	37℃_49℃_55℃_58℃_61℃	0.6817
247	5	37℃_49℃_55℃_58℃_64℃	0.6831
248	5	37℃_49℃_55℃_61℃_64℃	0.6843
249	5	37℃_49℃_58℃_61℃_64℃	0.6812
250	5	37℃_52℃_55℃_58℃_61℃	0.6792
251	5	37℃_52℃_55℃_58℃_64℃	0.6797
252	5	37℃_52℃_55℃_61℃_64℃	0.6822
253	5	37℃_52℃_58℃_61℃_64℃	0.6804
254	5	37℃_55℃_58℃_61℃_64℃	0.6813
255	6	37℃_40℃_43℃_46℃_49℃_52℃	0.6944
256	6	37℃_40℃_43℃_46℃_49℃_55℃	0.7041
257	6	37℃_40℃_43℃_46℃_49℃_58℃	0.7045
258	6	37℃_40℃_43℃_46℃_49℃_61℃	0.7062
259	6	37℃_40℃_43℃_46℃_49℃_64℃	0.7057
260	6	37℃_40℃_43℃_46℃_52℃_55℃	0.7081
261	6	37℃_40℃_43℃_46℃_52℃_58℃	0.7096
262	6	37℃_40℃_43℃_46℃_52℃_61℃	0.7128
263	6	37℃_40℃_43℃_46℃_52℃_64℃	0.7135
264	6	37℃_40℃_43℃_46℃_55℃_58℃	0.7155
265	6	37℃_40℃_43℃_46℃_55℃_61℃	0.7202
266	6	37℃_40℃_43℃_46℃_55℃_64℃	0.7222
267	6	37℃_40℃_43℃_46℃_58℃_61℃	0.7157
268	6	37℃_40℃_43℃_46℃_58℃_64℃	0.718
269	6	37℃_40℃_43℃_46℃_61℃_64℃	0.7203
270	6	37℃_40℃_43℃_49℃_52℃_55℃	0.6989
271	6	37℃_40℃_43℃_49℃_52℃_58℃	0.7007
272	6	37℃_40℃_43℃_49℃_52℃_61℃	0.7028
273	6	37℃_40℃_43℃_49℃_52℃_64℃	0.7031
274	6	37℃_40℃_43℃_49℃_55℃_58℃	0.7066
275	6	37℃_40℃_43℃_49℃_55℃_61℃	0.7097
276	6	37℃_40℃_43℃_49℃_55℃_64℃	0.7108
277	6	37℃_40℃_43℃_49℃_58℃_61℃	0.7081
278	6	37℃_40℃_43℃_49℃_58℃_64℃	0.7097
279	6	37℃_40℃_43℃_49℃_61℃_64℃	0.7113
280	6	37℃_40℃_43℃_52℃_55℃_58℃	0.708
281	6	37℃_40℃_43℃_52℃_55℃_61℃	0.7117
282	6	37℃_40℃_43℃_52℃_55℃_64℃	0.7134
283	6	37℃_40℃_43℃_52℃_58℃_61℃	0.7111
284	6	37℃_40℃_43℃_52℃_58℃_64℃	0.7132
285	6	37℃_40℃_43℃_52℃_61℃_64℃	0.7164
286	6	37℃_40℃_43℃_55℃_58℃_61℃	0.716
287	6	37℃_40℃_43℃_55℃_58℃_64℃	0.7187
288	6	37℃_40℃_43℃_55℃_61℃_64℃	0.7238
289	6	37℃_40℃_43℃_58℃_61℃_64℃	0.7194
290	6	37℃_40℃_46℃_49℃_52℃_55℃	0.6951
291	6	37℃_40℃_46℃_49℃_52℃_58℃	0.6968
292	6	37℃_40℃_46℃_49℃_52℃_61℃	0.6986
293	6	37℃_40℃_46℃_49℃_52℃_64℃	0.6986
294	6	37℃_40℃_46℃_49℃_55℃_58℃	0.7021
295	6	37℃_40℃_46℃_49℃_55℃_61℃	0.7048
296	6	37℃_40℃_46℃_49℃_55℃_64℃	0.7056
297	6	37℃_40℃_46℃_49℃_58℃_61℃	0.703
298	6	37℃_40℃_46℃_49℃_58℃_64℃	0.7043
299	6	37℃_40℃_46℃_49℃_61℃_64℃	0.7052
300	6	37℃_40℃_46℃_52℃_55℃_58℃	0.7049
301	6	37℃_40℃_46℃_52℃_55℃_61℃	0.7082
302	6	37℃_40℃_46℃_52℃_55℃_64℃	0.7094
303	6	37℃_40℃_46℃_52℃_58℃_61℃	0.7074
304	6	37℃_40℃_46℃_52℃_58℃_64℃	0.709
305	6	37℃_40℃_46℃_52℃_61℃_64℃	0.7114
306	6	37℃_40℃_46℃_55℃_58℃_61℃	0.7123
307	6	37℃_40℃_46℃_55℃_58℃_64℃	0.7145
308	6	37℃_40℃_46℃_55℃_61℃_64℃	0.7184
309	6	37℃_40℃_46℃_58℃_61℃_64℃	0.7136
310	6	37℃_40℃_49℃_52℃_55℃_58℃	0.694
311	6	37℃_40℃_49℃_52℃_55℃_61℃	0.6962
312	6	37℃_40℃_49℃_52℃_55℃_64℃	0.6969
313	6	37℃_40℃_49℃_52℃_58℃_61℃	0.6958
314	6	37℃_40℃_49℃_52℃_58℃_64℃	0.6969
315	6	37℃_40℃_49℃_52℃_61℃_64℃	0.6982
316	6	37℃_40℃_49℃_55℃_58℃_61℃	0.7004
317	6	37℃_40℃_49℃_55℃_58℃_64℃	0.7019
318	6	37℃_40℃_49℃_55℃_61℃_64℃	0.704
319	6	37℃_40℃_49℃_58℃_61℃_64℃	0.7021
320	6	37℃_40℃_52℃_55℃_58℃_61℃	0.6993
321	6	37℃_40℃_52℃_55℃_58℃_64℃	0.7012
322	6	37℃_40℃_52℃_55℃_61℃_64℃	0.7039
323	6	37℃_40℃_52℃_58℃_61℃_64℃	0.7031
324	6	37℃_40℃_55℃_58℃_61℃_64℃	0.7059
325	6	37℃_43℃_46℃_49℃_52℃_55℃	0.6875
326	6	37℃_43℃_46℃_49℃_52℃_58℃	0.6893
327	6	37℃_43℃_46℃_49℃_52℃_61℃	0.692
328	6	37℃_43℃_46℃_49℃_52℃_64℃	0.6908
329	6	37℃_43℃_46℃_49℃_55℃_58℃	0.6944
330	6	37℃_43℃_46℃_49℃_55℃_61℃	0.698
331	6	37℃_43℃_46℃_49℃_55℃_64℃	0.6976
332	6	37℃_43℃_46℃_49℃_58℃_61℃	0.6961
333	6	37℃_43℃_46℃_49℃_58℃_64℃	0.6958
334	6	37℃_43℃_46℃_49℃_61℃_64℃	0.6977
335	6	37℃_43℃_46℃_52℃_55℃_58℃	0.6966
336	6	37℃_43℃_46℃_52℃_55℃_61℃	0.7004
337	6	37℃_43℃_46℃_52℃_55℃_64℃	0.7007
338	6	37℃_43℃_46℃_52℃_58℃_61℃	0.6994
339	6	37℃_43℃_46℃_52℃_58℃_64℃	0.6999
340	6	37℃_43℃_46℃_52℃_61℃_64℃	0.7026
341	6	37℃_43℃_46℃_55℃_58℃_61℃	0.7041
342	6	37℃_43℃_46℃_55℃_58℃_64℃	0.7048
343	6	37℃_43℃_46℃_55℃_61℃_64℃	0.7091
344	6	37℃_43℃_46℃_58℃_61℃_64℃	0.7038
345	6	37℃_43℃_49℃_52℃_55℃_58℃	0.6881
346	6	37℃_43℃_49℃_52℃_55℃_61℃	0.6915
347	6	37℃_43℃_49℃_52℃_55℃_64℃	0.6909
348	6	37℃_43℃_49℃_52℃_58℃_61℃	0.6911
349	6	37℃_43℃_49℃_52℃_58℃_64℃	0.6907
350	6	37℃_43℃_49℃_52℃_61℃_64℃	0.6931
351	6	37℃_43℃_49℃_55℃_58℃_61℃	0.6958
352	6	37℃_43℃_49℃_55℃_58℃_64℃	0.6956
353	6	37℃_43℃_49℃_55℃_61℃_64℃	0.6988
354	6	37℃_43℃_49℃_58℃_61℃_64℃	0.6967
355	6	37℃_43℃_52℃_55℃_58℃_61℃	0.6956
356	6	37℃_43℃_52℃_55℃_58℃_64℃	0.6964
357	6	37℃_43℃_52℃_55℃_61℃_64℃	0.6995
358	6	37℃_43℃_52℃_58℃_61℃_64℃	0.6985
359	6	37℃_43℃_55℃_58℃_61℃_64℃	0.7026
360	6	37℃_46℃_49℃_52℃_55℃_58℃	0.6864
361	6	37℃_46℃_49℃_52℃_55℃_61℃	0.688
362	6	37℃_46℃_49℃_52℃_55℃_64℃	0.6887
363	6	37℃_46℃_49℃_52℃_58℃_61℃	0.6873
364	6	37℃_46℃_49℃_52℃_58℃_64℃	0.6885
365	6	37℃_46℃_49℃_52℃_61℃_64℃	0.6888
366	6	37℃_46℃_49℃_55℃_58℃_61℃	0.6916
367	6	37℃_46℃_49℃_55℃_58℃_64℃	0.6927
368	6	37℃_46℃_49℃_55℃_61℃_64℃	0.6942
369	6	37℃_46℃_49℃_58℃_61℃_64℃	0.6915
370	6	37℃_46℃_52℃_55℃_58℃_61℃	0.6929
371	6	37℃_46℃_52℃_55℃_58℃_64℃	0.695
372	6	37℃_46℃_52℃_55℃_61℃_64℃	0.6963
373	6	37℃_46℃_52℃_58℃_61℃_64℃	0.6947
374	6	37℃_46℃_55℃_58℃_61℃_64℃	0.699
375	6	37℃_49℃_52℃_55℃_58℃_61℃	0.6812
376	6	37℃_49℃_52℃_55℃_58℃_64℃	0.6812
377	6	37℃_49℃_52℃_55℃_61℃_64℃	0.6832
378	6	37℃_49℃_52℃_58℃_61℃_64℃	0.682
379	6	37℃_49℃_55℃_58℃_61℃_64℃	0.6854
380	6	37℃_52℃_55℃_58℃_61℃_64℃	0.6824
381	7	37℃_40℃_43℃_46℃_49℃_52℃_55℃	0.7001
382	7	37℃_40℃_43℃_46℃_49℃_52℃_58℃	0.7018
383	7	37℃_40℃_43℃_46℃_49℃_52℃_61℃	0.7035
384	7	37℃_40℃_43℃_46℃_49℃_52℃_64℃	0.7035
385	7	37℃_40℃_43℃_46℃_49℃_55℃_58℃	0.7071
386	7	37℃_40℃_43℃_46℃_49℃_55℃_61℃	0.7097
387	7	37℃_40℃_43℃_46℃_49℃_55℃_64℃	0.7105
388	7	37℃_40℃_43℃_46℃_49℃_58℃_61℃	0.708
389	7	37℃_40℃_43℃_46℃_49℃_58℃_64℃	0.7092
390	7	37℃_40℃_43℃_46℃_49℃_61℃_64℃	0.7102
391	7	37℃_40℃_43℃_46℃_52℃_55℃_58℃	0.7096
392	7	37℃_40℃_43℃_46℃_52℃_55℃_61℃	0.7128
393	7	37℃_40℃_43℃_46℃_52℃_55℃_64℃	0.7139
394	7	37℃_40℃_43℃_46℃_52℃_58℃_61℃	0.712
395	7	37℃_40℃_43℃_46℃_52℃_58℃_64℃	0.7136
396	7	37℃_40℃_43℃_46℃_52℃_61℃_64℃	0.7158
397	7	37℃_40℃_43℃_46℃_55℃_58℃_61℃	0.7167
398	7	37℃_40℃_43℃_46℃_55℃_58℃_64℃	0.7187
399	7	37℃_40℃_43℃_46℃_55℃_61℃_64℃	0.7224
400	7	37℃_40℃_43℃_46℃_58℃_61℃_64℃	0.7179
401	7	37℃_40℃_43℃_49℃_52℃_55℃_58℃	0.7017
402	7	37℃_40℃_43℃_49℃_52℃_55℃_61℃	0.7039
403	7	37℃_40℃_43℃_49℃_52℃_55℃_64℃	0.7046
404	7	37℃_40℃_43℃_49℃_52℃_58℃_61℃	0.7036
405	7	37℃_40℃_43℃_49℃_52℃_58℃_64℃	0.7047
406	7	37℃_40℃_43℃_49℃_52℃_61℃_64℃	0.7061
407	7	37℃_40℃_43℃_49℃_55℃_58℃_61℃	0.7086
408	7	37℃_40℃_43℃_49℃_55℃_58℃_64℃	0.7101
409	7	37℃_40℃_43℃_49℃_55℃_61℃_64℃	0.7123
410	7	37℃_40℃_43℃_49℃_58℃_61℃_64℃	0.7106
411	7	37℃_40℃_43℃_52℃_55℃_58℃_61℃	0.7092
412	7	37℃_40℃_43℃_52℃_55℃_58℃_64℃	0.711
413	7	37℃_40℃_43℃_52℃_55℃_61℃_64℃	0.7137
414	7	37℃_40℃_43℃_52℃_58℃_61℃_64℃	0.7131
415	7	37℃_40℃_43℃_55℃_58℃_61℃_64℃	0.7175
416	7	37℃_40℃_46℃_49℃_52℃_55℃_58℃	0.6986
417	7	37℃_40℃_46℃_49℃_52℃_55℃_61℃	0.7007
418	7	37℃_40℃_46℃_49℃_52℃_55℃_64℃	0.7012
419	7	37℃_40℃_46℃_49℃_52℃_58℃_61℃	0.7003
420	7	37℃_40℃_46℃_49℃_52℃_58℃_64℃	0.7012
421	7	37℃_40℃_46℃_49℃_52℃_61℃_64℃	0.7023
422	7	37℃_40℃_46℃_49℃_55℃_58℃_61℃	0.7047
423	7	37℃_40℃_46℃_49℃_55℃_58℃_64℃	0.706
424	7	37℃_40℃_46℃_49℃_55℃_61℃_64℃	0.7079
425	7	37℃_40℃_46℃_49℃_58℃_61℃_64℃	0.7059
426	7	37℃_40℃_46℃_52℃_55℃_58℃_61℃	0.7069
427	7	37℃_40℃_46℃_52℃_55℃_58℃_64℃	0.7084
428	7	37℃_40℃_46℃_52℃_55℃_61℃_64℃	0.7108
429	7	37℃_40℃_46℃_52℃_58℃_61℃_64℃	0.7099
430	7	37℃_40℃_46℃_55℃_58℃_61℃_64℃	0.7144
431	7	37℃_40℃_49℃_52℃_55℃_58℃_61℃	0.6966
432	7	37℃_40℃_49℃_52℃_55℃_58℃_64℃	0.6977
433	7	37℃_40℃_49℃_52℃_55℃_61℃_64℃	0.6992
434	7	37℃_40℃_49℃_52℃_58℃_61℃_64℃	0.6985
435	7	37℃_40℃_49℃_55℃_58℃_61℃_64℃	0.7029
436	7	37℃_40℃_52℃_55℃_58℃_61℃_64℃	0.7015
437	7	37℃_43℃_46℃_49℃_52℃_55℃_58℃	0.692
438	7	37℃_43℃_46℃_49℃_52℃_55℃_61℃	0.695
439	7	37℃_43℃_46℃_49℃_52℃_55℃_64℃	0.6944
440	7	37℃_43℃_46℃_49℃_52℃_58℃_61℃	0.6945
441	7	37℃_43℃_46℃_49℃_52℃_58℃_64℃	0.6942
442	7	37℃_43℃_46℃_49℃_52℃_61℃_64℃	0.6962
443	7	37℃_43℃_46℃_49℃_55℃_58℃_61℃	0.6989
444	7	37℃_43℃_46℃_49℃_55℃_58℃_64℃	0.6988
445	7	37℃_43℃_46℃_49℃_55℃_61℃_64℃	0.7016
446	7	37℃_43℃_46℃_49℃_58℃_61℃_64℃	0.6994
447	7	37℃_43℃_46℃_52℃_55℃_58℃_61℃	0.7004
448	7	37℃_43℃_46℃_52℃_55℃_58℃_64℃	0.7008
449	7	37℃_43℃_46℃_52℃_55℃_61℃_64℃	0.7037
450	7	37℃_43℃_46℃_52℃_58℃_61℃_64℃	0.7025
451	7	37℃_43℃_46℃_55℃_58℃_61℃_64℃	0.7066
452	7	37℃_43℃_49℃_52℃_55℃_58℃_61℃	0.6927
453	7	37℃_43℃_49℃_52℃_55℃_58℃_64℃	0.6924
454	7	37℃_43℃_49℃_52℃_55℃_61℃_64℃	0.695
455	7	37℃_43℃_49℃_52℃_58℃_61℃_64℃	0.6942
456	7	37℃_43℃_49℃_55℃_58℃_61℃_64℃	0.6986
457	7	37℃_43℃_52℃_55℃_58℃_61℃_64℃	0.6982
458	7	37℃_46℃_49℃_52℃_55℃_58℃_61℃	0.6897
459	7	37℃_46℃_49℃_52℃_55℃_58℃_64℃	0.6909
460	7	37℃_46℃_49℃_52℃_55℃_61℃_64℃	0.6917
461	7	37℃_46℃_49℃_52℃_58℃_61℃_64℃	0.6907
462	7	37℃_46℃_49℃_55℃_58℃_61℃_64℃	0.6947
463	7	37℃_46℃_52℃_55℃_58℃_61℃_64℃	0.6959
464	7	37℃_49℃_52℃_55℃_58℃_61℃_64℃	0.6844
465	8	37℃_40℃_43℃_46℃_49℃_52℃_55℃_58℃	0.7032
466	8	37℃_40℃_43℃_46℃_49℃_52℃_55℃_61℃	0.7052
467	8	37℃_40℃_43℃_46℃_49℃_52℃_55℃_64℃	0.7057
468	8	37℃_40℃_43℃_46℃_49℃_52℃_58℃_61℃	0.7049
469	8	37℃_40℃_43℃_46℃_49℃_52℃_58℃_64℃	0.7058
470	8	37℃_40℃_43℃_46℃_49℃_52℃_61℃_64℃	0.7069
471	8	37℃_40℃_43℃_46℃_49℃_55℃_58℃_61℃	0.7093
472	8	37℃_40℃_43℃_46℃_49℃_55℃_58℃_64℃	0.7105
473	8	37℃_40℃_43℃_46℃_49℃_55℃_61℃_64℃	0.7124
474	8	37℃_40℃_43℃_46℃_49℃_58℃_61℃_64℃	0.7106
475	8	37℃_40℃_43℃_46℃_52℃_55℃_58℃_61℃	0.7114
476	8	37℃_40℃_43℃_46℃_52℃_55℃_58℃_64℃	0.7128
477	8	37℃_40℃_43℃_46℃_52℃_55℃_61℃_64℃	0.7151
478	8	37℃_40℃_43℃_46℃_52℃_58℃_61℃_64℃	0.7142
479	8	37℃_40℃_43℃_46℃_55℃_58℃_61℃_64℃	0.7185
480	8	37℃_40℃_43℃_49℃_52℃_55℃_58℃_61℃	0.7038
481	8	37℃_40℃_43℃_49℃_52℃_55℃_58℃_64℃	0.7049
482	8	37℃_40℃_43℃_49℃_52℃_55℃_61℃_64℃	0.7065
483	8	37℃_40℃_43℃_49℃_52℃_58℃_61℃_64℃	0.706
484	8	37℃_40℃_43℃_49℃_55℃_58℃_61℃_64℃	0.7106
485	8	37℃_40℃_43℃_52℃_55℃_58℃_61℃_64℃	0.7109
486	8	37℃_40℃_46℃_49℃_52℃_55℃_58℃_61℃	0.7012
487	8	37℃_40℃_46℃_49℃_52℃_55℃_58℃_64℃	0.7021
488	8	37℃_40℃_46℃_49℃_52℃_55℃_61℃_64℃	0.7035
489	8	37℃_40℃_46℃_49℃_52℃_58℃_61℃_64℃	0.7029
490	8	37℃_40℃_46℃_49℃_55℃_58℃_61℃_64℃	0.707
491	8	37℃_40℃_46℃_52℃_55℃_58℃_61℃_64℃	0.709
492	8	37℃_40℃_49℃_52℃_55℃_58℃_61℃_64℃	0.6989
493	8	37℃_43℃_46℃_49℃_52℃_55℃_58℃_61℃	0.6962
494	8	37℃_43℃_46℃_49℃_52℃_55℃_58℃_64℃	0.696
495	8	37℃_43℃_46℃_49℃_52℃_55℃_61℃_64℃	0.6983
496	8	37℃_43℃_46℃_49℃_52℃_58℃_61℃_64℃	0.6975
497	8	37℃_43℃_46℃_49℃_55℃_58℃_61℃_64℃	0.7016
498	8	37℃_43℃_46℃_52℃_55℃_58℃_61℃_64℃	0.7029
499	8	37℃_43℃_49℃_52℃_55℃_58℃_61℃_64℃	0.6953
500	8	37℃_46℃_49℃_52℃_55℃_58℃_61℃_64℃	0.6925
501	9	37℃_40℃_43℃_46℃_49℃_52℃_55℃_58℃_61℃	0.7055
502	9	37℃_40℃_43℃_46℃_49℃_52℃_55℃_58℃_64℃	0.7064
503	9	37℃_40℃_43℃_46℃_49℃_52℃_55℃_61℃_64℃	0.7078
504	9	37℃_40℃_43℃_46℃_49℃_52℃_58℃_61℃_64℃	0.7072
505	9	37℃_40℃_43℃_46℃_49℃_55℃_58℃_61℃_64℃	0.7114
506	9	37℃_40℃_43℃_46℃_52℃_55℃_58℃_61℃_64℃	0.7132
507	9	37℃_40℃_43℃_49℃_52℃_55℃_58℃_61℃_64℃	0.7058
508	9	37℃_40℃_46℃_49℃_52℃_55℃_58℃_61℃_64℃	0.7034
509	9	37℃_43℃_46℃_49℃_52℃_55℃_58℃_61℃_64℃	0.6988
510	10	37℃_40℃_43℃_46℃_49℃_52℃_55℃_58℃_61℃_64℃	0.7075
