# Supplementary material for: Improved in situ characterization of protein complex dynamics at scale with thermal proximity co-aggregation
Source: Nat Commun. 2023 Nov 24;14:7697. doi: 10.1038/s41467-023-43526-2 (PMC10673876; doi:10.1038/s41467-023-43526-2)
Supplement: Supplementary file 9 — Source data [file 41467_2023_43526_MOESM9_ESM.zip › Source Data/Figure 1c.xlsx]

## Sheet: Intact cell
Measurement	AUC
Manhattan	0.7141
Pearson	0.7155
Euclidean	0.7075
Chebyshev	0.6974
Cosine	0.6982
ΔTm	0.6452
PISA	0.6639

## Sheet: Cell Lysate
Measurement	AUC
Manhattan	0.6635
Pearson	0.6625
Euclidean	0.6577
Chebyshev	0.6527
Cosine	0.6483
ΔTm	0.627
PISA	0.6249
