# Supplementary material for: Improved in situ characterization of protein complex dynamics at scale with thermal proximity co-aggregation
Source: Nat Commun. 2023 Nov 24;14:7697. doi: 10.1038/s41467-023-43526-2 (PMC10673876; doi:10.1038/s41467-023-43526-2)
Supplement: Supplementary file 9 — Source data [file 41467_2023_43526_MOESM9_ESM.zip › Source Data/Figure 1d.xlsx]

## Sheet: Sheet1
	number of temperature	tems	auc	measurement
0	2	37℃_40℃	0.6608	Manhattan
1	2	37℃_43℃	0.6478	Manhattan
2	2	37℃_46℃	0.6381	Manhattan
3	2	37℃_49℃	0.6328	Manhattan
4	2	37℃_52℃	0.6477	Manhattan
5	2	37℃_55℃	0.6588	Manhattan
6	2	37℃_58℃	0.6546	Manhattan
7	2	37℃_61℃	0.6622	Manhattan
8	2	37℃_64℃	0.6733	Manhattan
9	3	37℃_40℃_43℃	0.696	Manhattan
10	3	37℃_40℃_46℃	0.6873	Manhattan
11	3	37℃_40℃_49℃	0.6843	Manhattan
12	3	37℃_40℃_52℃	0.7006	Manhattan
13	3	37℃_40℃_55℃	0.7117	Manhattan
14	3	37℃_40℃_58℃	0.7071	Manhattan
15	3	37℃_40℃_61℃	0.7116	Manhattan
16	3	37℃_40℃_64℃	0.7163	Manhattan
17	3	37℃_43℃_46℃	0.6631	Manhattan
18	3	37℃_43℃_49℃	0.6681	Manhattan
19	3	37℃_43℃_52℃	0.6847	Manhattan
20	3	37℃_43℃_55℃	0.6972	Manhattan
21	3	37℃_43℃_58℃	0.6957	Manhattan
22	3	37℃_43℃_61℃	0.7016	Manhattan
23	3	37℃_43℃_64℃	0.7064	Manhattan
24	3	37℃_46℃_49℃	0.6557	Manhattan
25	3	37℃_46℃_52℃	0.6724	Manhattan
26	3	37℃_46℃_55℃	0.6865	Manhattan
27	3	37℃_46℃_58℃	0.6872	Manhattan
28	3	37℃_46℃_61℃	0.6917	Manhattan
29	3	37℃_46℃_64℃	0.6943	Manhattan
30	3	37℃_49℃_52℃	0.6538	Manhattan
31	3	37℃_49℃_55℃	0.6669	Manhattan
32	3	37℃_49℃_58℃	0.672	Manhattan
33	3	37℃_49℃_61℃	0.6763	Manhattan
34	3	37℃_49℃_64℃	0.6786	Manhattan
35	3	37℃_52℃_55℃	0.6629	Manhattan
36	3	37℃_52℃_58℃	0.6701	Manhattan
37	3	37℃_52℃_61℃	0.6773	Manhattan
38	3	37℃_52℃_64℃	0.6794	Manhattan
39	3	37℃_55℃_58℃	0.671	Manhattan
40	3	37℃_55℃_61℃	0.6769	Manhattan
41	3	37℃_55℃_64℃	0.683	Manhattan
42	3	37℃_58℃_61℃	0.6676	Manhattan
43	3	37℃_58℃_64℃	0.6734	Manhattan
44	3	37℃_61℃_64℃	0.6758	Manhattan
45	4	37℃_40℃_43℃_46℃	0.6925	Manhattan
46	4	37℃_40℃_43℃_49℃	0.6978	Manhattan
47	4	37℃_40℃_43℃_52℃	0.7132	Manhattan
48	4	37℃_40℃_43℃_55℃	0.7269	Manhattan
49	4	37℃_40℃_43℃_58℃	0.7239	Manhattan
50	4	37℃_40℃_43℃_61℃	0.7295	Manhattan
51	4	37℃_40℃_43℃_64℃	0.7329	Manhattan
52	4	37℃_40℃_46℃_49℃	0.685	Manhattan
53	4	37℃_40℃_46℃_52℃	0.7019	Manhattan
54	4	37℃_40℃_46℃_55℃	0.7173	Manhattan
55	4	37℃_40℃_46℃_58℃	0.7168	Manhattan
56	4	37℃_40℃_46℃_61℃	0.7221	Manhattan
57	4	37℃_40℃_46℃_64℃	0.7241	Manhattan
58	4	37℃_40℃_49℃_52℃	0.6866	Manhattan
59	4	37℃_40℃_49℃_55℃	0.7011	Manhattan
60	4	37℃_40℃_49℃_58℃	0.7058	Manhattan
61	4	37℃_40℃_49℃_61℃	0.7112	Manhattan
62	4	37℃_40℃_49℃_64℃	0.7136	Manhattan
63	4	37℃_40℃_52℃_55℃	0.6978	Manhattan
64	4	37℃_40℃_52℃_58℃	0.7039	Manhattan
65	4	37℃_40℃_52℃_61℃	0.712	Manhattan
66	4	37℃_40℃_52℃_64℃	0.7167	Manhattan
67	4	37℃_40℃_55℃_58℃	0.7037	Manhattan
68	4	37℃_40℃_55℃_61℃	0.713	Manhattan
69	4	37℃_40℃_55℃_64℃	0.7205	Manhattan
70	4	37℃_40℃_58℃_61℃	0.704	Manhattan
71	4	37℃_40℃_58℃_64℃	0.7112	Manhattan
72	4	37℃_40℃_61℃_64℃	0.7143	Manhattan
73	4	37℃_43℃_46℃_49℃	0.6703	Manhattan
74	4	37℃_43℃_46℃_52℃	0.6849	Manhattan
75	4	37℃_43℃_46℃_55℃	0.6981	Manhattan
76	4	37℃_43℃_46℃_58℃	0.6974	Manhattan
77	4	37℃_43℃_46℃_61℃	0.702	Manhattan
78	4	37℃_43℃_46℃_64℃	0.7021	Manhattan
79	4	37℃_43℃_49℃_52℃	0.6745	Manhattan
80	4	37℃_43℃_49℃_55℃	0.6879	Manhattan
81	4	37℃_43℃_49℃_58℃	0.6924	Manhattan
82	4	37℃_43℃_49℃_61℃	0.6984	Manhattan
83	4	37℃_43℃_49℃_64℃	0.6997	Manhattan
84	4	37℃_43℃_52℃_55℃	0.6879	Manhattan
85	4	37℃_43℃_52℃_58℃	0.6942	Manhattan
86	4	37℃_43℃_52℃_61℃	0.7019	Manhattan
87	4	37℃_43℃_52℃_64℃	0.7064	Manhattan
88	4	37℃_43℃_55℃_58℃	0.6959	Manhattan
89	4	37℃_43℃_55℃_61℃	0.7067	Manhattan
90	4	37℃_43℃_55℃_64℃	0.7105	Manhattan
91	4	37℃_43℃_58℃_61℃	0.6983	Manhattan
92	4	37℃_43℃_58℃_64℃	0.7031	Manhattan
93	4	37℃_43℃_61℃_64℃	0.7068	Manhattan
94	4	37℃_46℃_49℃_52℃	0.6677	Manhattan
95	4	37℃_46℃_49℃_55℃	0.6796	Manhattan
96	4	37℃_46℃_49℃_58℃	0.6832	Manhattan
97	4	37℃_46℃_49℃_61℃	0.6857	Manhattan
98	4	37℃_46℃_49℃_64℃	0.6873	Manhattan
99	4	37℃_46℃_52℃_55℃	0.6833	Manhattan
100	4	37℃_46℃_52℃_58℃	0.6891	Manhattan
101	4	37℃_46℃_52℃_61℃	0.6938	Manhattan
102	4	37℃_46℃_52℃_64℃	0.6971	Manhattan
103	4	37℃_46℃_55℃_58℃	0.6917	Manhattan
104	4	37℃_46℃_55℃_61℃	0.7007	Manhattan
105	4	37℃_46℃_55℃_64℃	0.7036	Manhattan
106	4	37℃_46℃_58℃_61℃	0.6948	Manhattan
107	4	37℃_46℃_58℃_64℃	0.6986	Manhattan
108	4	37℃_46℃_61℃_64℃	0.7004	Manhattan
109	4	37℃_49℃_52℃_55℃	0.6664	Manhattan
110	4	37℃_49℃_52℃_58℃	0.6721	Manhattan
111	4	37℃_49℃_52℃_61℃	0.6771	Manhattan
112	4	37℃_49℃_52℃_64℃	0.6775	Manhattan
113	4	37℃_49℃_55℃_58℃	0.6789	Manhattan
114	4	37℃_49℃_55℃_61℃	0.684	Manhattan
115	4	37℃_49℃_55℃_64℃	0.6869	Manhattan
116	4	37℃_49℃_58℃_61℃	0.6826	Manhattan
117	4	37℃_49℃_58℃_64℃	0.6862	Manhattan
118	4	37℃_49℃_61℃_64℃	0.6872	Manhattan
119	4	37℃_52℃_55℃_58℃	0.6732	Manhattan
120	4	37℃_52℃_55℃_61℃	0.678	Manhattan
121	4	37℃_52℃_55℃_64℃	0.6811	Manhattan
122	4	37℃_52℃_58℃_61℃	0.6772	Manhattan
123	4	37℃_52℃_58℃_64℃	0.6827	Manhattan
124	4	37℃_52℃_61℃_64℃	0.6866	Manhattan
125	4	37℃_55℃_58℃_61℃	0.6739	Manhattan
126	4	37℃_55℃_58℃_64℃	0.6791	Manhattan
127	4	37℃_55℃_61℃_64℃	0.684	Manhattan
128	4	37℃_58℃_61℃_64℃	0.6753	Manhattan
129	5	37℃_40℃_43℃_46℃_49℃	0.6924	Manhattan
130	5	37℃_40℃_43℃_46℃_52℃	0.707	Manhattan
131	5	37℃_40℃_43℃_46℃_55℃	0.7201	Manhattan
132	5	37℃_40℃_43℃_46℃_58℃	0.7197	Manhattan
133	5	37℃_40℃_43℃_46℃_61℃	0.723	Manhattan
134	5	37℃_40℃_43℃_46℃_64℃	0.7237	Manhattan
135	5	37℃_40℃_43℃_49℃_52℃	0.6981	Manhattan
136	5	37℃_40℃_43℃_49℃_55℃	0.712	Manhattan
137	5	37℃_40℃_43℃_49℃_58℃	0.7162	Manhattan
138	5	37℃_40℃_43℃_49℃_61℃	0.7207	Manhattan
139	5	37℃_40℃_43℃_49℃_64℃	0.7224	Manhattan
140	5	37℃_40℃_43℃_52℃_55℃	0.7116	Manhattan
141	5	37℃_40℃_43℃_52℃_58℃	0.7173	Manhattan
142	5	37℃_40℃_43℃_52℃_61℃	0.7245	Manhattan
143	5	37℃_40℃_43℃_52℃_64℃	0.7285	Manhattan
144	5	37℃_40℃_43℃_55℃_58℃	0.7194	Manhattan
145	5	37℃_40℃_43℃_55℃_61℃	0.7279	Manhattan
146	5	37℃_40℃_43℃_55℃_64℃	0.7336	Manhattan
147	5	37℃_40℃_43℃_58℃_61℃	0.7204	Manhattan
148	5	37℃_40℃_43℃_58℃_64℃	0.7266	Manhattan
149	5	37℃_40℃_43℃_61℃_64℃	0.7292	Manhattan
150	5	37℃_40℃_46℃_49℃_52℃	0.6897	Manhattan
151	5	37℃_40℃_46℃_49℃_55℃	0.7022	Manhattan
152	5	37℃_40℃_46℃_49℃_58℃	0.7059	Manhattan
153	5	37℃_40℃_46℃_49℃_61℃	0.7093	Manhattan
154	5	37℃_40℃_46℃_49℃_64℃	0.7102	Manhattan
155	5	37℃_40℃_46℃_52℃_55℃	0.7058	Manhattan
156	5	37℃_40℃_46℃_52℃_58℃	0.7112	Manhattan
157	5	37℃_40℃_46℃_52℃_61℃	0.7172	Manhattan
158	5	37℃_40℃_46℃_52℃_64℃	0.7199	Manhattan
159	5	37℃_40℃_46℃_55℃_58℃	0.7159	Manhattan
160	5	37℃_40℃_46℃_55℃_61℃	0.7234	Manhattan
161	5	37℃_40℃_46℃_55℃_64℃	0.7279	Manhattan
162	5	37℃_40℃_46℃_58℃_61℃	0.7177	Manhattan
163	5	37℃_40℃_46℃_58℃_64℃	0.7229	Manhattan
164	5	37℃_40℃_46℃_61℃_64℃	0.7254	Manhattan
165	5	37℃_40℃_49℃_52℃_55℃	0.6923	Manhattan
166	5	37℃_40℃_49℃_52℃_58℃	0.6979	Manhattan
167	5	37℃_40℃_49℃_52℃_61℃	0.7024	Manhattan
168	5	37℃_40℃_49℃_52℃_64℃	0.7043	Manhattan
169	5	37℃_40℃_49℃_55℃_58℃	0.7043	Manhattan
170	5	37℃_40℃_49℃_55℃_61℃	0.7102	Manhattan
171	5	37℃_40℃_49℃_55℃_64℃	0.7135	Manhattan
172	5	37℃_40℃_49℃_58℃_61℃	0.7093	Manhattan
173	5	37℃_40℃_49℃_58℃_64℃	0.7135	Manhattan
174	5	37℃_40℃_49℃_61℃_64℃	0.7168	Manhattan
175	5	37℃_40℃_52℃_55℃_58℃	0.6984	Manhattan
176	5	37℃_40℃_52℃_55℃_61℃	0.7045	Manhattan
177	5	37℃_40℃_52℃_55℃_64℃	0.7081	Manhattan
178	5	37℃_40℃_52℃_58℃_61℃	0.7053	Manhattan
179	5	37℃_40℃_52℃_58℃_64℃	0.7098	Manhattan
180	5	37℃_40℃_52℃_61℃_64℃	0.7154	Manhattan
181	5	37℃_40℃_55℃_58℃_61℃	0.7033	Manhattan
182	5	37℃_40℃_55℃_58℃_64℃	0.7082	Manhattan
183	5	37℃_40℃_55℃_61℃_64℃	0.7148	Manhattan
184	5	37℃_40℃_58℃_61℃_64℃	0.7061	Manhattan
185	5	37℃_43℃_46℃_49℃_52℃	0.6782	Manhattan
186	5	37℃_43℃_46℃_49℃_55℃	0.6894	Manhattan
187	5	37℃_43℃_46℃_49℃_58℃	0.6927	Manhattan
188	5	37℃_43℃_46℃_49℃_61℃	0.697	Manhattan
189	5	37℃_43℃_46℃_49℃_64℃	0.6961	Manhattan
190	5	37℃_43℃_46℃_52℃_55℃	0.6932	Manhattan
191	5	37℃_43℃_46℃_52℃_58℃	0.698	Manhattan
192	5	37℃_43℃_46℃_52℃_61℃	0.7037	Manhattan
193	5	37℃_43℃_46℃_52℃_64℃	0.7051	Manhattan
194	5	37℃_43℃_46℃_55℃_58℃	0.7022	Manhattan
195	5	37℃_43℃_46℃_55℃_61℃	0.7097	Manhattan
196	5	37℃_43℃_46℃_55℃_64℃	0.7122	Manhattan
197	5	37℃_43℃_46℃_58℃_61℃	0.7043	Manhattan
198	5	37℃_43℃_46℃_58℃_64℃	0.707	Manhattan
199	5	37℃_43℃_46℃_61℃_64℃	0.7094	Manhattan
200	5	37℃_43℃_49℃_52℃_55℃	0.6828	Manhattan
201	5	37℃_43℃_49℃_52℃_58℃	0.6882	Manhattan
202	5	37℃_43℃_49℃_52℃_61℃	0.6935	Manhattan
203	5	37℃_43℃_49℃_52℃_64℃	0.6936	Manhattan
204	5	37℃_43℃_49℃_55℃_58℃	0.6944	Manhattan
205	5	37℃_43℃_49℃_55℃_61℃	0.7013	Manhattan
206	5	37℃_43℃_49℃_55℃_64℃	0.7024	Manhattan
207	5	37℃_43℃_49℃_58℃_61℃	0.7006	Manhattan
208	5	37℃_43℃_49℃_58℃_64℃	0.7021	Manhattan
209	5	37℃_43℃_49℃_61℃_64℃	0.7063	Manhattan
210	5	37℃_43℃_52℃_55℃_58℃	0.6915	Manhattan
211	5	37℃_43℃_52℃_55℃_61℃	0.6981	Manhattan
212	5	37℃_43℃_52℃_55℃_64℃	0.7004	Manhattan
213	5	37℃_43℃_52℃_58℃_61℃	0.6991	Manhattan
214	5	37℃_43℃_52℃_58℃_64℃	0.7021	Manhattan
215	5	37℃_43℃_52℃_61℃_64℃	0.7076	Manhattan
216	5	37℃_43℃_55℃_58℃_61℃	0.6992	Manhattan
217	5	37℃_43℃_55℃_58℃_64℃	0.7023	Manhattan
218	5	37℃_43℃_55℃_61℃_64℃	0.7103	Manhattan
219	5	37℃_43℃_58℃_61℃_64℃	0.7016	Manhattan
220	5	37℃_46℃_49℃_52℃_55℃	0.6782	Manhattan
221	5	37℃_46℃_49℃_52℃_58℃	0.683	Manhattan
222	5	37℃_46℃_49℃_52℃_61℃	0.686	Manhattan
223	5	37℃_46℃_49℃_52℃_64℃	0.6874	Manhattan
224	5	37℃_46℃_49℃_55℃_58℃	0.689	Manhattan
225	5	37℃_46℃_49℃_55℃_61℃	0.6933	Manhattan
226	5	37℃_46℃_49℃_55℃_64℃	0.6955	Manhattan
227	5	37℃_46℃_49℃_58℃_61℃	0.6923	Manhattan
228	5	37℃_46℃_49℃_58℃_64℃	0.6949	Manhattan
229	5	37℃_46℃_49℃_61℃_64℃	0.6965	Manhattan
230	5	37℃_46℃_52℃_55℃_58℃	0.6896	Manhattan
231	5	37℃_46℃_52℃_55℃_61℃	0.694	Manhattan
232	5	37℃_46℃_52℃_55℃_64℃	0.6972	Manhattan
233	5	37℃_46℃_52℃_58℃_61℃	0.6947	Manhattan
234	5	37℃_46℃_52℃_58℃_64℃	0.6986	Manhattan
235	5	37℃_46℃_52℃_61℃_64℃	0.7017	Manhattan
236	5	37℃_46℃_55℃_58℃_61℃	0.6971	Manhattan
237	5	37℃_46℃_55℃_58℃_64℃	0.6998	Manhattan
238	5	37℃_46℃_55℃_61℃_64℃	0.7062	Manhattan
239	5	37℃_46℃_58℃_61℃_64℃	0.7	Manhattan
240	5	37℃_49℃_52℃_55℃_58℃	0.6756	Manhattan
241	5	37℃_49℃_52℃_55℃_61℃	0.6804	Manhattan
242	5	37℃_49℃_52℃_55℃_64℃	0.6811	Manhattan
243	5	37℃_49℃_52℃_58℃_61℃	0.6816	Manhattan
244	5	37℃_49℃_52℃_58℃_64℃	0.6831	Manhattan
245	5	37℃_49℃_52℃_61℃_64℃	0.6866	Manhattan
246	5	37℃_49℃_55℃_58℃_61℃	0.6853	Manhattan
247	5	37℃_49℃_55℃_58℃_64℃	0.6883	Manhattan
248	5	37℃_49℃_55℃_61℃_64℃	0.6919	Manhattan
249	5	37℃_49℃_58℃_61℃_64℃	0.6893	Manhattan
250	5	37℃_52℃_55℃_58℃_61℃	0.6788	Manhattan
251	5	37℃_52℃_55℃_58℃_64℃	0.6806	Manhattan
252	5	37℃_52℃_55℃_61℃_64℃	0.6853	Manhattan
253	5	37℃_52℃_58℃_61℃_64℃	0.6844	Manhattan
254	5	37℃_55℃_58℃_61℃_64℃	0.681	Manhattan
255	6	37℃_40℃_43℃_46℃_49℃_52℃	0.6964	Manhattan
256	6	37℃_40℃_43℃_46℃_49℃_55℃	0.7079	Manhattan
257	6	37℃_40℃_43℃_46℃_49℃_58℃	0.7113	Manhattan
258	6	37℃_40℃_43℃_46℃_49℃_61℃	0.7141	Manhattan
259	6	37℃_40℃_43℃_46℃_49℃_64℃	0.7145	Manhattan
260	6	37℃_40℃_43℃_46℃_52℃_55℃	0.7117	Manhattan
261	6	37℃_40℃_43℃_46℃_52℃_58℃	0.7164	Manhattan
262	6	37℃_40℃_43℃_46℃_52℃_61℃	0.7214	Manhattan
263	6	37℃_40℃_43℃_46℃_52℃_64℃	0.7235	Manhattan
264	6	37℃_40℃_43℃_46℃_55℃_58℃	0.7208	Manhattan
265	6	37℃_40℃_43℃_46℃_55℃_61℃	0.727	Manhattan
266	6	37℃_40℃_43℃_46℃_55℃_64℃	0.7305	Manhattan
267	6	37℃_40℃_43℃_46℃_58℃_61℃	0.7218	Manhattan
268	6	37℃_40℃_43℃_46℃_58℃_64℃	0.7259	Manhattan
269	6	37℃_40℃_43℃_46℃_61℃_64℃	0.7274	Manhattan
270	6	37℃_40℃_43℃_49℃_52℃_55℃	0.7026	Manhattan
271	6	37℃_40℃_43℃_49℃_52℃_58℃	0.7079	Manhattan
272	6	37℃_40℃_43℃_49℃_52℃_61℃	0.7121	Manhattan
273	6	37℃_40℃_43℃_49℃_52℃_64℃	0.7138	Manhattan
274	6	37℃_40℃_43℃_49℃_55℃_58℃	0.7144	Manhattan
275	6	37℃_40℃_43℃_49℃_55℃_61℃	0.7198	Manhattan
276	6	37℃_40℃_43℃_49℃_55℃_64℃	0.7228	Manhattan
277	6	37℃_40℃_43℃_49℃_58℃_61℃	0.719	Manhattan
278	6	37℃_40℃_43℃_49℃_58℃_64℃	0.7226	Manhattan
279	6	37℃_40℃_43℃_49℃_61℃_64℃	0.7254	Manhattan
280	6	37℃_40℃_43℃_52℃_55℃_58℃	0.711	Manhattan
281	6	37℃_40℃_43℃_52℃_55℃_61℃	0.717	Manhattan
282	6	37℃_40℃_43℃_52℃_55℃_64℃	0.7203	Manhattan
283	6	37℃_40℃_43℃_52℃_58℃_61℃	0.7177	Manhattan
284	6	37℃_40℃_43℃_52℃_58℃_64℃	0.7219	Manhattan
285	6	37℃_40℃_43℃_52℃_61℃_64℃	0.727	Manhattan
286	6	37℃_40℃_43℃_55℃_58℃_61℃	0.7176	Manhattan
287	6	37℃_40℃_43℃_55℃_58℃_64℃	0.7223	Manhattan
288	6	37℃_40℃_43℃_55℃_61℃_64℃	0.7284	Manhattan
289	6	37℃_40℃_43℃_58℃_61℃_64℃	0.7208	Manhattan
290	6	37℃_40℃_46℃_49℃_52℃_55℃	0.6965	Manhattan
291	6	37℃_40℃_46℃_49℃_52℃_58℃	0.7013	Manhattan
292	6	37℃_40℃_46℃_49℃_52℃_61℃	0.7049	Manhattan
293	6	37℃_40℃_46℃_49℃_52℃_64℃	0.706	Manhattan
294	6	37℃_40℃_46℃_49℃_55℃_58℃	0.7076	Manhattan
295	6	37℃_40℃_46℃_49℃_55℃_61℃	0.7122	Manhattan
296	6	37℃_40℃_46℃_49℃_55℃_64℃	0.7145	Manhattan
297	6	37℃_40℃_46℃_49℃_58℃_61℃	0.7114	Manhattan
298	6	37℃_40℃_46℃_49℃_58℃_64℃	0.7142	Manhattan
299	6	37℃_40℃_46℃_49℃_61℃_64℃	0.7163	Manhattan
300	6	37℃_40℃_46℃_52℃_55℃_58℃	0.7078	Manhattan
301	6	37℃_40℃_46℃_52℃_55℃_61℃	0.7132	Manhattan
302	6	37℃_40℃_46℃_52℃_55℃_64℃	0.7159	Manhattan
303	6	37℃_40℃_46℃_52℃_58℃_61℃	0.714	Manhattan
304	6	37℃_40℃_46℃_52℃_58℃_64℃	0.7176	Manhattan
305	6	37℃_40℃_46℃_52℃_61℃_64℃	0.7217	Manhattan
306	6	37℃_40℃_46℃_55℃_58℃_61℃	0.7162	Manhattan
307	6	37℃_40℃_46℃_55℃_58℃_64℃	0.7204	Manhattan
308	6	37℃_40℃_46℃_55℃_61℃_64℃	0.7258	Manhattan
309	6	37℃_40℃_46℃_58℃_61℃_64℃	0.7196	Manhattan
310	6	37℃_40℃_49℃_52℃_55℃_58℃	0.6968	Manhattan
311	6	37℃_40℃_49℃_52℃_55℃_61℃	0.7011	Manhattan
312	6	37℃_40℃_49℃_52℃_55℃_64℃	0.7031	Manhattan
313	6	37℃_40℃_49℃_52℃_58℃_61℃	0.7027	Manhattan
314	6	37℃_40℃_49℃_52℃_58℃_64℃	0.7054	Manhattan
315	6	37℃_40℃_49℃_52℃_61℃_64℃	0.7086	Manhattan
316	6	37℃_40℃_49℃_55℃_58℃_61℃	0.7068	Manhattan
317	6	37℃_40℃_49℃_55℃_58℃_64℃	0.7101	Manhattan
318	6	37℃_40℃_49℃_55℃_61℃_64℃	0.7144	Manhattan
319	6	37℃_40℃_49℃_58℃_61℃_64℃	0.7126	Manhattan
320	6	37℃_40℃_52℃_55℃_58℃_61℃	0.7005	Manhattan
321	6	37℃_40℃_52℃_55℃_58℃_64℃	0.7038	Manhattan
322	6	37℃_40℃_52℃_55℃_61℃_64℃	0.7084	Manhattan
323	6	37℃_40℃_52℃_58℃_61℃_64℃	0.7081	Manhattan
324	6	37℃_40℃_55℃_58℃_61℃_64℃	0.7056	Manhattan
325	6	37℃_43℃_46℃_49℃_52℃_55℃	0.6867	Manhattan
326	6	37℃_43℃_46℃_49℃_52℃_58℃	0.6912	Manhattan
327	6	37℃_43℃_46℃_49℃_52℃_61℃	0.6955	Manhattan
328	6	37℃_43℃_46℃_49℃_52℃_64℃	0.6952	Manhattan
329	6	37℃_43℃_46℃_49℃_55℃_58℃	0.697	Manhattan
330	6	37℃_43℃_46℃_49℃_55℃_61℃	0.7025	Manhattan
331	6	37℃_43℃_46℃_49℃_55℃_64℃	0.703	Manhattan
332	6	37℃_43℃_46℃_49℃_58℃_61℃	0.7017	Manhattan
333	6	37℃_43℃_46℃_49℃_58℃_64℃	0.7025	Manhattan
334	6	37℃_43℃_46℃_49℃_61℃_64℃	0.7055	Manhattan
335	6	37℃_43℃_46℃_52℃_55℃_58℃	0.6979	Manhattan
336	6	37℃_43℃_46℃_52℃_55℃_61℃	0.7036	Manhattan
337	6	37℃_43℃_46℃_52℃_55℃_64℃	0.705	Manhattan
338	6	37℃_43℃_46℃_52℃_58℃_61℃	0.7043	Manhattan
339	6	37℃_43℃_46℃_52℃_58℃_64℃	0.7062	Manhattan
340	6	37℃_43℃_46℃_52℃_61℃_64℃	0.7104	Manhattan
341	6	37℃_43℃_46℃_55℃_58℃_61℃	0.7066	Manhattan
342	6	37℃_43℃_46℃_55℃_58℃_64℃	0.7087	Manhattan
343	6	37℃_43℃_46℃_55℃_61℃_64℃	0.7143	Manhattan
344	6	37℃_43℃_46℃_58℃_61℃_64℃	0.7082	Manhattan
345	6	37℃_43℃_49℃_52℃_55℃_58℃	0.6891	Manhattan
346	6	37℃_43℃_49℃_52℃_55℃_61℃	0.6944	Manhattan
347	6	37℃_43℃_49℃_52℃_55℃_64℃	0.6948	Manhattan
348	6	37℃_43℃_49℃_52℃_58℃_61℃	0.6961	Manhattan
349	6	37℃_43℃_49℃_52℃_58℃_64℃	0.6969	Manhattan
350	6	37℃_43℃_49℃_52℃_61℃_64℃	0.701	Manhattan
351	6	37℃_43℃_49℃_55℃_58℃_61℃	0.7005	Manhattan
352	6	37℃_43℃_49℃_55℃_58℃_64℃	0.7016	Manhattan
353	6	37℃_43℃_49℃_55℃_61℃_64℃	0.707	Manhattan
354	6	37℃_43℃_49℃_58℃_61℃_64℃	0.7051	Manhattan
355	6	37℃_43℃_52℃_55℃_58℃_61℃	0.6962	Manhattan
356	6	37℃_43℃_52℃_55℃_58℃_64℃	0.698	Manhattan
357	6	37℃_43℃_52℃_55℃_61℃_64℃	0.7032	Manhattan
358	6	37℃_43℃_52℃_58℃_61℃_64℃	0.703	Manhattan
359	6	37℃_43℃_55℃_58℃_61℃_64℃	0.7024	Manhattan
360	6	37℃_46℃_49℃_52℃_55℃_58℃	0.686	Manhattan
361	6	37℃_46℃_49℃_52℃_55℃_61℃	0.689	Manhattan
362	6	37℃_46℃_49℃_52℃_55℃_64℃	0.6908	Manhattan
363	6	37℃_46℃_49℃_52℃_58℃_61℃	0.6904	Manhattan
364	6	37℃_46℃_49℃_52℃_58℃_64℃	0.6926	Manhattan
365	6	37℃_46℃_49℃_52℃_61℃_64℃	0.6945	Manhattan
366	6	37℃_46℃_49℃_55℃_58℃_61℃	0.6947	Manhattan
367	6	37℃_46℃_49℃_55℃_58℃_64℃	0.6973	Manhattan
368	6	37℃_46℃_49℃_55℃_61℃_64℃	0.7002	Manhattan
369	6	37℃_46℃_49℃_58℃_61℃_64℃	0.6981	Manhattan
370	6	37℃_46℃_52℃_55℃_58℃_61℃	0.6938	Manhattan
371	6	37℃_46℃_52℃_55℃_58℃_64℃	0.697	Manhattan
372	6	37℃_46℃_52℃_55℃_61℃_64℃	0.7001	Manhattan
373	6	37℃_46℃_52℃_58℃_61℃_64℃	0.6997	Manhattan
374	6	37℃_46℃_55℃_58℃_61℃_64℃	0.7011	Manhattan
375	6	37℃_49℃_52℃_55℃_58℃_61℃	0.6828	Manhattan
376	6	37℃_49℃_52℃_55℃_58℃_64℃	0.6839	Manhattan
377	6	37℃_49℃_52℃_55℃_61℃_64℃	0.6877	Manhattan
378	6	37℃_49℃_52℃_58℃_61℃_64℃	0.6878	Manhattan
379	6	37℃_49℃_55℃_58℃_61℃_64℃	0.6907	Manhattan
380	6	37℃_52℃_55℃_58℃_61℃_64℃	0.6838	Manhattan
381	7	37℃_40℃_43℃_46℃_49℃_52℃_55℃	0.7026	Manhattan
382	7	37℃_40℃_43℃_46℃_49℃_52℃_58℃	0.7071	Manhattan
383	7	37℃_40℃_43℃_46℃_49℃_52℃_61℃	0.7104	Manhattan
384	7	37℃_40℃_43℃_46℃_49℃_52℃_64℃	0.7113	Manhattan
385	7	37℃_40℃_43℃_46℃_49℃_55℃_58℃	0.7132	Manhattan
386	7	37℃_40℃_43℃_46℃_49℃_55℃_61℃	0.7173	Manhattan
387	7	37℃_40℃_43℃_46℃_49℃_55℃_64℃	0.7192	Manhattan
388	7	37℃_40℃_43℃_46℃_49℃_58℃_61℃	0.7165	Manhattan
389	7	37℃_40℃_43℃_46℃_49℃_58℃_64℃	0.719	Manhattan
390	7	37℃_40℃_43℃_46℃_49℃_61℃_64℃	0.7207	Manhattan
391	7	37℃_40℃_43℃_46℃_52℃_55℃_58℃	0.7139	Manhattan
392	7	37℃_40℃_43℃_46℃_52℃_55℃_61℃	0.7187	Manhattan
393	7	37℃_40℃_43℃_46℃_52℃_55℃_64℃	0.7211	Manhattan
394	7	37℃_40℃_43℃_46℃_52℃_58℃_61℃	0.7193	Manhattan
395	7	37℃_40℃_43℃_46℃_52℃_58℃_64℃	0.7224	Manhattan
396	7	37℃_40℃_43℃_46℃_52℃_61℃_64℃	0.7259	Manhattan
397	7	37℃_40℃_43℃_46℃_55℃_58℃_61℃	0.7214	Manhattan
398	7	37℃_40℃_43℃_46℃_55℃_58℃_64℃	0.725	Manhattan
399	7	37℃_40℃_43℃_46℃_55℃_61℃_64℃	0.7295	Manhattan
400	7	37℃_40℃_43℃_46℃_58℃_61℃_64℃	0.7238	Manhattan
401	7	37℃_40℃_43℃_49℃_52℃_55℃_58℃	0.7062	Manhattan
402	7	37℃_40℃_43℃_49℃_52℃_55℃_61℃	0.7102	Manhattan
403	7	37℃_40℃_43℃_49℃_52℃_55℃_64℃	0.7122	Manhattan
404	7	37℃_40℃_43℃_49℃_52℃_58℃_61℃	0.7119	Manhattan
405	7	37℃_40℃_43℃_49℃_52℃_58℃_64℃	0.7145	Manhattan
406	7	37℃_40℃_43℃_49℃_52℃_61℃_64℃	0.7175	Manhattan
407	7	37℃_40℃_43℃_49℃_55℃_58℃_61℃	0.7162	Manhattan
408	7	37℃_40℃_43℃_49℃_55℃_58℃_64℃	0.7193	Manhattan
409	7	37℃_40℃_43℃_49℃_55℃_61℃_64℃	0.7232	Manhattan
410	7	37℃_40℃_43℃_49℃_58℃_61℃_64℃	0.7214	Manhattan
411	7	37℃_40℃_43℃_52℃_55℃_58℃_61℃	0.7121	Manhattan
412	7	37℃_40℃_43℃_52℃_55℃_58℃_64℃	0.7153	Manhattan
413	7	37℃_40℃_43℃_52℃_55℃_61℃_64℃	0.7198	Manhattan
414	7	37℃_40℃_43℃_52℃_58℃_61℃_64℃	0.7195	Manhattan
415	7	37℃_40℃_43℃_55℃_58℃_61℃_64℃	0.7187	Manhattan
416	7	37℃_40℃_46℃_49℃_52℃_55℃_58℃	0.7016	Manhattan
417	7	37℃_40℃_46℃_49℃_52℃_55℃_61℃	0.7052	Manhattan
418	7	37℃_40℃_46℃_49℃_52℃_55℃_64℃	0.7068	Manhattan
419	7	37℃_40℃_46℃_49℃_52℃_58℃_61℃	0.7066	Manhattan
420	7	37℃_40℃_46℃_49℃_52℃_58℃_64℃	0.7088	Manhattan
421	7	37℃_40℃_46℃_49℃_52℃_61℃_64℃	0.7114	Manhattan
422	7	37℃_40℃_46℃_49℃_55℃_58℃_61℃	0.711	Manhattan
423	7	37℃_40℃_46℃_49℃_55℃_58℃_64℃	0.7136	Manhattan
424	7	37℃_40℃_46℃_49℃_55℃_61℃_64℃	0.717	Manhattan
425	7	37℃_40℃_46℃_49℃_58℃_61℃_64℃	0.7151	Manhattan
426	7	37℃_40℃_46℃_52℃_55℃_58℃_61℃	0.7102	Manhattan
427	7	37℃_40℃_46℃_52℃_55℃_58℃_64℃	0.713	Manhattan
428	7	37℃_40℃_46℃_52℃_55℃_61℃_64℃	0.7171	Manhattan
429	7	37℃_40℃_46℃_52℃_58℃_61℃_64℃	0.7168	Manhattan
430	7	37℃_40℃_46℃_55℃_58℃_61℃_64℃	0.7182	Manhattan
431	7	37℃_40℃_49℃_52℃_55℃_58℃_61℃	0.7005	Manhattan
432	7	37℃_40℃_49℃_52℃_55℃_58℃_64℃	0.7028	Manhattan
433	7	37℃_40℃_49℃_52℃_55℃_61℃_64℃	0.7061	Manhattan
434	7	37℃_40℃_49℃_52℃_58℃_61℃_64℃	0.7066	Manhattan
435	7	37℃_40℃_49℃_55℃_58℃_61℃_64℃	0.7099	Manhattan
436	7	37℃_40℃_52℃_55℃_58℃_61℃_64℃	0.7035	Manhattan
437	7	37℃_43℃_46℃_49℃_52℃_55℃_58℃	0.6931	Manhattan
438	7	37℃_43℃_46℃_49℃_52℃_55℃_61℃	0.6977	Manhattan
439	7	37℃_43℃_46℃_49℃_52℃_55℃_64℃	0.6978	Manhattan
440	7	37℃_43℃_46℃_49℃_52℃_58℃_61℃	0.6991	Manhattan
441	7	37℃_43℃_46℃_49℃_52℃_58℃_64℃	0.6996	Manhattan
442	7	37℃_43℃_46℃_49℃_52℃_61℃_64℃	0.703	Manhattan
443	7	37℃_43℃_46℃_49℃_55℃_58℃_61℃	0.7034	Manhattan
444	7	37℃_43℃_46℃_49℃_55℃_58℃_64℃	0.7041	Manhattan
445	7	37℃_43℃_46℃_49℃_55℃_61℃_64℃	0.7084	Manhattan
446	7	37℃_43℃_46℃_49℃_58℃_61℃_64℃	0.7065	Manhattan
447	7	37℃_43℃_46℃_52℃_55℃_58℃_61℃	0.7029	Manhattan
448	7	37℃_43℃_46℃_52℃_55℃_58℃_64℃	0.7042	Manhattan
449	7	37℃_43℃_46℃_52℃_55℃_61℃_64℃	0.7088	Manhattan
450	7	37℃_43℃_46℃_52℃_58℃_61℃_64℃	0.7083	Manhattan
451	7	37℃_43℃_46℃_55℃_58℃_61℃_64℃	0.7098	Manhattan
452	7	37℃_43℃_49℃_52℃_55℃_58℃_61℃	0.6955	Manhattan
453	7	37℃_43℃_49℃_52℃_55℃_58℃_64℃	0.696	Manhattan
454	7	37℃_43℃_49℃_52℃_55℃_61℃_64℃	0.7003	Manhattan
455	7	37℃_43℃_49℃_52℃_58℃_61℃_64℃	0.7008	Manhattan
456	7	37℃_43℃_49℃_55℃_58℃_61℃_64℃	0.7044	Manhattan
457	7	37℃_43℃_52℃_55℃_58℃_61℃_64℃	0.6999	Manhattan
458	7	37℃_46℃_49℃_52℃_55℃_58℃_61℃	0.6913	Manhattan
459	7	37℃_46℃_49℃_52℃_55℃_58℃_64℃	0.6934	Manhattan
460	7	37℃_46℃_49℃_52℃_55℃_61℃_64℃	0.6956	Manhattan
461	7	37℃_46℃_49℃_52℃_58℃_61℃_64℃	0.6958	Manhattan
462	7	37℃_46℃_49℃_55℃_58℃_61℃_64℃	0.6994	Manhattan
463	7	37℃_46℃_52℃_55℃_58℃_61℃_64℃	0.6981	Manhattan
464	7	37℃_49℃_52℃_55℃_58℃_61℃_64℃	0.6879	Manhattan
465	8	37℃_40℃_43℃_46℃_49℃_52℃_55℃_58℃	0.7074	Manhattan
466	8	37℃_40℃_43℃_46℃_49℃_52℃_55℃_61℃	0.7108	Manhattan
467	8	37℃_40℃_43℃_46℃_49℃_52℃_55℃_64℃	0.7122	Manhattan
468	8	37℃_40℃_43℃_46℃_49℃_52℃_58℃_61℃	0.7121	Manhattan
469	8	37℃_40℃_43℃_46℃_49℃_52℃_58℃_64℃	0.7141	Manhattan
470	8	37℃_40℃_43℃_46℃_49℃_52℃_61℃_64℃	0.7164	Manhattan
471	8	37℃_40℃_43℃_46℃_49℃_55℃_58℃_61℃	0.7163	Manhattan
472	8	37℃_40℃_43℃_46℃_49℃_55℃_58℃_64℃	0.7187	Manhattan
473	8	37℃_40℃_43℃_46℃_49℃_55℃_61℃_64℃	0.7217	Manhattan
474	8	37℃_40℃_43℃_46℃_49℃_58℃_61℃_64℃	0.7199	Manhattan
475	8	37℃_40℃_43℃_46℃_52℃_55℃_58℃_61℃	0.716	Manhattan
476	8	37℃_40℃_43℃_46℃_52℃_55℃_58℃_64℃	0.7186	Manhattan
477	8	37℃_40℃_43℃_46℃_52℃_55℃_61℃_64℃	0.7223	Manhattan
478	8	37℃_40℃_43℃_46℃_52℃_58℃_61℃_64℃	0.7218	Manhattan
479	8	37℃_40℃_43℃_46℃_55℃_58℃_61℃_64℃	0.7232	Manhattan
480	8	37℃_40℃_43℃_49℃_52℃_55℃_58℃_61℃	0.7092	Manhattan
481	8	37℃_40℃_43℃_49℃_52℃_55℃_58℃_64℃	0.7114	Manhattan
482	8	37℃_40℃_43℃_49℃_52℃_55℃_61℃_64℃	0.7146	Manhattan
483	8	37℃_40℃_43℃_49℃_52℃_58℃_61℃_64℃	0.7151	Manhattan
484	8	37℃_40℃_43℃_49℃_55℃_58℃_61℃_64℃	0.7185	Manhattan
485	8	37℃_40℃_43℃_52℃_55℃_58℃_61℃_64℃	0.7142	Manhattan
486	8	37℃_40℃_46℃_49℃_52℃_55℃_58℃_61℃	0.7055	Manhattan
487	8	37℃_40℃_46℃_49℃_52℃_55℃_58℃_64℃	0.7074	Manhattan
488	8	37℃_40℃_46℃_49℃_52℃_55℃_61℃_64℃	0.7102	Manhattan
489	8	37℃_40℃_46℃_49℃_52℃_58℃_61℃_64℃	0.7106	Manhattan
490	8	37℃_40℃_46℃_49℃_55℃_58℃_61℃_64℃	0.7141	Manhattan
491	8	37℃_40℃_46℃_52℃_55℃_58℃_61℃_64℃	0.7129	Manhattan
492	8	37℃_40℃_49℃_52℃_55℃_58℃_61℃_64℃	0.7041	Manhattan
493	8	37℃_43℃_46℃_49℃_52℃_55℃_58℃_61℃	0.6994	Manhattan
494	8	37℃_43℃_46℃_49℃_52℃_55℃_58℃_64℃	0.6997	Manhattan
495	8	37℃_43℃_46℃_49℃_52℃_55℃_61℃_64℃	0.7035	Manhattan
496	8	37℃_43℃_46℃_49℃_52℃_58℃_61℃_64℃	0.7038	Manhattan
497	8	37℃_43℃_46℃_49℃_55℃_58℃_61℃_64℃	0.7073	Manhattan
498	8	37℃_43℃_46℃_52℃_55℃_58℃_61℃_64℃	0.7065	Manhattan
499	8	37℃_43℃_49℃_52℃_55℃_58℃_61℃_64℃	0.6996	Manhattan
500	8	37℃_46℃_49℃_52℃_55℃_58℃_61℃_64℃	0.6959	Manhattan
501	9	37℃_40℃_43℃_46℃_49℃_52℃_55℃_58℃_61℃	0.7109	Manhattan
502	9	37℃_40℃_43℃_46℃_49℃_52℃_55℃_58℃_64℃	0.7127	Manhattan
503	9	37℃_40℃_43℃_46℃_49℃_52℃_55℃_61℃_64℃	0.7154	Manhattan
504	9	37℃_40℃_43℃_46℃_49℃_52℃_58℃_61℃_64℃	0.7157	Manhattan
505	9	37℃_40℃_43℃_46℃_49℃_55℃_58℃_61℃_64℃	0.7191	Manhattan
506	9	37℃_40℃_43℃_46℃_52℃_55℃_58℃_61℃_64℃	0.7185	Manhattan
507	9	37℃_40℃_43℃_49℃_52℃_55℃_58℃_61℃_64℃	0.7121	Manhattan
508	9	37℃_40℃_46℃_49℃_52℃_55℃_58℃_61℃_64℃	0.7089	Manhattan
509	9	37℃_43℃_46℃_49℃_52℃_55℃_58℃_61℃_64℃	0.7034	Manhattan
510	10	37℃_40℃_43℃_46℃_49℃_52℃_55℃_58℃_61℃_64℃	0.7141	Manhattan
511	2	37℃_40℃	0.6608	Euclidean
512	2	37℃_43℃	0.6478	Euclidean
513	2	37℃_46℃	0.6381	Euclidean
514	2	37℃_49℃	0.6328	Euclidean
515	2	37℃_52℃	0.6477	Euclidean
516	2	37℃_55℃	0.6583	Euclidean
517	2	37℃_58℃	0.6546	Euclidean
518	2	37℃_61℃	0.6622	Euclidean
519	2	37℃_64℃	0.6733	Euclidean
520	3	37℃_40℃_43℃	0.6971	Euclidean
521	3	37℃_40℃_46℃	0.6844	Euclidean
522	3	37℃_40℃_49℃	0.677	Euclidean
523	3	37℃_40℃_52℃	0.6921	Euclidean
524	3	37℃_40℃_55℃	0.7058	Euclidean
525	3	37℃_40℃_58℃	0.7027	Euclidean
526	3	37℃_40℃_61℃	0.7083	Euclidean
527	3	37℃_40℃_64℃	0.7122	Euclidean
528	3	37℃_43℃_46℃	0.6663	Euclidean
529	3	37℃_43℃_49℃	0.6659	Euclidean
530	3	37℃_43℃_52℃	0.6819	Euclidean
531	3	37℃_43℃_55℃	0.6946	Euclidean
532	3	37℃_43℃_58℃	0.6927	Euclidean
533	3	37℃_43℃_61℃	0.6985	Euclidean
534	3	37℃_43℃_64℃	0.7015	Euclidean
535	3	37℃_46℃_49℃	0.6589	Euclidean
536	3	37℃_46℃_52℃	0.6732	Euclidean
537	3	37℃_46℃_55℃	0.685	Euclidean
538	3	37℃_46℃_58℃	0.6832	Euclidean
539	3	37℃_46℃_61℃	0.6857	Euclidean
540	3	37℃_46℃_64℃	0.6858	Euclidean
541	3	37℃_49℃_52℃	0.6569	Euclidean
542	3	37℃_49℃_55℃	0.6663	Euclidean
543	3	37℃_49℃_58℃	0.6678	Euclidean
544	3	37℃_49℃_61℃	0.6687	Euclidean
545	3	37℃_49℃_64℃	0.6679	Euclidean
546	3	37℃_52℃_55℃	0.6658	Euclidean
547	3	37℃_52℃_58℃	0.6702	Euclidean
548	3	37℃_52℃_61℃	0.6729	Euclidean
549	3	37℃_52℃_64℃	0.6721	Euclidean
550	3	37℃_55℃_58℃	0.6736	Euclidean
551	3	37℃_55℃_61℃	0.6762	Euclidean
552	3	37℃_55℃_64℃	0.6795	Euclidean
553	3	37℃_58℃_61℃	0.669	Euclidean
554	3	37℃_58℃_64℃	0.6722	Euclidean
555	3	37℃_61℃_64℃	0.6775	Euclidean
556	4	37℃_40℃_43℃_46℃	0.6934	Euclidean
557	4	37℃_40℃_43℃_49℃	0.6908	Euclidean
558	4	37℃_40℃_43℃_52℃	0.7058	Euclidean
559	4	37℃_40℃_43℃_55℃	0.7206	Euclidean
560	4	37℃_40℃_43℃_58℃	0.7176	Euclidean
561	4	37℃_40℃_43℃_61℃	0.7248	Euclidean
562	4	37℃_40℃_43℃_64℃	0.7276	Euclidean
563	4	37℃_40℃_46℃_49℃	0.6832	Euclidean
564	4	37℃_40℃_46℃_52℃	0.6973	Euclidean
565	4	37℃_40℃_46℃_55℃	0.7109	Euclidean
566	4	37℃_40℃_46℃_58℃	0.7082	Euclidean
567	4	37℃_40℃_46℃_61℃	0.7124	Euclidean
568	4	37℃_40℃_46℃_64℃	0.7131	Euclidean
569	4	37℃_40℃_49℃_52℃	0.6837	Euclidean
570	4	37℃_40℃_49℃_55℃	0.6942	Euclidean
571	4	37℃_40℃_49℃_58℃	0.6949	Euclidean
572	4	37℃_40℃_49℃_61℃	0.6972	Euclidean
573	4	37℃_40℃_49℃_64℃	0.6969	Euclidean
574	4	37℃_40℃_52℃_55℃	0.6964	Euclidean
575	4	37℃_40℃_52℃_58℃	0.699	Euclidean
576	4	37℃_40℃_52℃_61℃	0.7024	Euclidean
577	4	37℃_40℃_52℃_64℃	0.7042	Euclidean
578	4	37℃_40℃_55℃_58℃	0.7027	Euclidean
579	4	37℃_40℃_55℃_61℃	0.709	Euclidean
580	4	37℃_40℃_55℃_64℃	0.7136	Euclidean
581	4	37℃_40℃_58℃_61℃	0.7036	Euclidean
582	4	37℃_40℃_58℃_64℃	0.7081	Euclidean
583	4	37℃_40℃_61℃_64℃	0.7133	Euclidean
584	4	37℃_43℃_46℃_49℃	0.6719	Euclidean
585	4	37℃_43℃_46℃_52℃	0.6849	Euclidean
586	4	37℃_43℃_46℃_55℃	0.6973	Euclidean
587	4	37℃_43℃_46℃_58℃	0.6946	Euclidean
588	4	37℃_43℃_46℃_61℃	0.6989	Euclidean
589	4	37℃_43℃_46℃_64℃	0.698	Euclidean
590	4	37℃_43℃_49℃_52℃	0.675	Euclidean
591	4	37℃_43℃_49℃_55℃	0.6853	Euclidean
592	4	37℃_43℃_49℃_58℃	0.6861	Euclidean
593	4	37℃_43℃_49℃_61℃	0.6895	Euclidean
594	4	37℃_43℃_49℃_64℃	0.6886	Euclidean
595	4	37℃_43℃_52℃_55℃	0.6884	Euclidean
596	4	37℃_43℃_52℃_58℃	0.6907	Euclidean
597	4	37℃_43℃_52℃_61℃	0.6951	Euclidean
598	4	37℃_43℃_52℃_64℃	0.697	Euclidean
599	4	37℃_43℃_55℃_58℃	0.6964	Euclidean
600	4	37℃_43℃_55℃_61℃	0.704	Euclidean
601	4	37℃_43℃_55℃_64℃	0.7052	Euclidean
602	4	37℃_43℃_58℃_61℃	0.6975	Euclidean
603	4	37℃_43℃_58℃_64℃	0.6997	Euclidean
604	4	37℃_43℃_61℃_64℃	0.7048	Euclidean
605	4	37℃_46℃_49℃_52℃	0.6715	Euclidean
606	4	37℃_46℃_49℃_55℃	0.6808	Euclidean
607	4	37℃_46℃_49℃_58℃	0.6814	Euclidean
608	4	37℃_46℃_49℃_61℃	0.6822	Euclidean
609	4	37℃_46℃_49℃_64℃	0.6819	Euclidean
610	4	37℃_46℃_52℃_55℃	0.6847	Euclidean
611	4	37℃_46℃_52℃_58℃	0.6868	Euclidean
612	4	37℃_46℃_52℃_61℃	0.6889	Euclidean
613	4	37℃_46℃_52℃_64℃	0.6902	Euclidean
614	4	37℃_46℃_55℃_58℃	0.6906	Euclidean
615	4	37℃_46℃_55℃_61℃	0.6969	Euclidean
616	4	37℃_46℃_55℃_64℃	0.6973	Euclidean
617	4	37℃_46℃_58℃_61℃	0.6908	Euclidean
618	4	37℃_46℃_58℃_64℃	0.6921	Euclidean
619	4	37℃_46℃_61℃_64℃	0.693	Euclidean
620	4	37℃_49℃_52℃_55℃	0.6686	Euclidean
621	4	37℃_49℃_52℃_58℃	0.6714	Euclidean
622	4	37℃_49℃_52℃_61℃	0.6741	Euclidean
623	4	37℃_49℃_52℃_64℃	0.6727	Euclidean
624	4	37℃_49℃_55℃_58℃	0.6768	Euclidean
625	4	37℃_49℃_55℃_61℃	0.6792	Euclidean
626	4	37℃_49℃_55℃_64℃	0.6799	Euclidean
627	4	37℃_49℃_58℃_61℃	0.6763	Euclidean
628	4	37℃_49℃_58℃_64℃	0.6776	Euclidean
629	4	37℃_49℃_61℃_64℃	0.6761	Euclidean
630	4	37℃_52℃_55℃_58℃	0.6754	Euclidean
631	4	37℃_52℃_55℃_61℃	0.6777	Euclidean
632	4	37℃_52℃_55℃_64℃	0.6792	Euclidean
633	4	37℃_52℃_58℃_61℃	0.6752	Euclidean
634	4	37℃_52℃_58℃_64℃	0.6784	Euclidean
635	4	37℃_52℃_61℃_64℃	0.6793	Euclidean
636	4	37℃_55℃_58℃_61℃	0.6756	Euclidean
637	4	37℃_55℃_58℃_64℃	0.679	Euclidean
638	4	37℃_55℃_61℃_64℃	0.6815	Euclidean
639	4	37℃_58℃_61℃_64℃	0.6757	Euclidean
640	5	37℃_40℃_43℃_46℃_49℃	0.6906	Euclidean
641	5	37℃_40℃_43℃_46℃_52℃	0.7033	Euclidean
642	5	37℃_40℃_43℃_46℃_55℃	0.716	Euclidean
643	5	37℃_40℃_43℃_46℃_58℃	0.7134	Euclidean
644	5	37℃_40℃_43℃_46℃_61℃	0.717	Euclidean
645	5	37℃_40℃_43℃_46℃_64℃	0.7172	Euclidean
646	5	37℃_40℃_43℃_49℃_52℃	0.6937	Euclidean
647	5	37℃_40℃_43℃_49℃_55℃	0.7044	Euclidean
648	5	37℃_40℃_43℃_49℃_58℃	0.705	Euclidean
649	5	37℃_40℃_43℃_49℃_61℃	0.7074	Euclidean
650	5	37℃_40℃_43℃_49℃_64℃	0.7073	Euclidean
651	5	37℃_40℃_43℃_52℃_55℃	0.7079	Euclidean
652	5	37℃_40℃_43℃_52℃_58℃	0.7096	Euclidean
653	5	37℃_40℃_43℃_52℃_61℃	0.7139	Euclidean
654	5	37℃_40℃_43℃_52℃_64℃	0.7155	Euclidean
655	5	37℃_40℃_43℃_55℃_58℃	0.716	Euclidean
656	5	37℃_40℃_43℃_55℃_61℃	0.7223	Euclidean
657	5	37℃_40℃_43℃_55℃_64℃	0.7255	Euclidean
658	5	37℃_40℃_43℃_58℃_61℃	0.7177	Euclidean
659	5	37℃_40℃_43℃_58℃_64℃	0.7214	Euclidean
660	5	37℃_40℃_43℃_61℃_64℃	0.7265	Euclidean
661	5	37℃_40℃_46℃_49℃_52℃	0.6886	Euclidean
662	5	37℃_40℃_46℃_49℃_55℃	0.6985	Euclidean
663	5	37℃_40℃_46℃_49℃_58℃	0.699	Euclidean
664	5	37℃_40℃_46℃_49℃_61℃	0.7008	Euclidean
665	5	37℃_40℃_46℃_49℃_64℃	0.7002	Euclidean
666	5	37℃_40℃_46℃_52℃_55℃	0.7029	Euclidean
667	5	37℃_40℃_46℃_52℃_58℃	0.7045	Euclidean
668	5	37℃_40℃_46℃_52℃_61℃	0.708	Euclidean
669	5	37℃_40℃_46℃_52℃_64℃	0.7088	Euclidean
670	5	37℃_40℃_46℃_55℃_58℃	0.7107	Euclidean
671	5	37℃_40℃_46℃_55℃_61℃	0.7159	Euclidean
672	5	37℃_40℃_46℃_55℃_64℃	0.7181	Euclidean
673	5	37℃_40℃_46℃_58℃_61℃	0.711	Euclidean
674	5	37℃_40℃_46℃_58℃_64℃	0.7136	Euclidean
675	5	37℃_40℃_46℃_61℃_64℃	0.7163	Euclidean
676	5	37℃_40℃_49℃_52℃_55℃	0.6903	Euclidean
677	5	37℃_40℃_49℃_52℃_58℃	0.6923	Euclidean
678	5	37℃_40℃_49℃_52℃_61℃	0.6943	Euclidean
679	5	37℃_40℃_49℃_52℃_64℃	0.6945	Euclidean
680	5	37℃_40℃_49℃_55℃_58℃	0.6978	Euclidean
681	5	37℃_40℃_49℃_55℃_61℃	0.7008	Euclidean
682	5	37℃_40℃_49℃_55℃_64℃	0.7019	Euclidean
683	5	37℃_40℃_49℃_58℃_61℃	0.699	Euclidean
684	5	37℃_40℃_49℃_58℃_64℃	0.7006	Euclidean
685	5	37℃_40℃_49℃_61℃_64℃	0.702	Euclidean
686	5	37℃_40℃_52℃_55℃_58℃	0.6976	Euclidean
687	5	37℃_40℃_52℃_55℃_61℃	0.7012	Euclidean
688	5	37℃_40℃_52℃_55℃_64℃	0.7031	Euclidean
689	5	37℃_40℃_52℃_58℃_61℃	0.7005	Euclidean
690	5	37℃_40℃_52℃_58℃_64℃	0.7026	Euclidean
691	5	37℃_40℃_52℃_61℃_64℃	0.7058	Euclidean
692	5	37℃_40℃_55℃_58℃_61℃	0.7036	Euclidean
693	5	37℃_40℃_55℃_58℃_64℃	0.7065	Euclidean
694	5	37℃_40℃_55℃_61℃_64℃	0.7114	Euclidean
695	5	37℃_40℃_58℃_61℃_64℃	0.7065	Euclidean
696	5	37℃_43℃_46℃_49℃_52℃	0.6799	Euclidean
697	5	37℃_43℃_46℃_49℃_55℃	0.6894	Euclidean
698	5	37℃_43℃_46℃_49℃_58℃	0.6897	Euclidean
699	5	37℃_43℃_46℃_49℃_61℃	0.6925	Euclidean
700	5	37℃_43℃_46℃_49℃_64℃	0.6905	Euclidean
701	5	37℃_43℃_46℃_52℃_55℃	0.693	Euclidean
702	5	37℃_43℃_46℃_52℃_58℃	0.6946	Euclidean
703	5	37℃_43℃_46℃_52℃_61℃	0.6983	Euclidean
704	5	37℃_43℃_46℃_52℃_64℃	0.6981	Euclidean
705	5	37℃_43℃_46℃_55℃_58℃	0.7002	Euclidean
706	5	37℃_43℃_46℃_55℃_61℃	0.7057	Euclidean
707	5	37℃_43℃_46℃_55℃_64℃	0.7065	Euclidean
708	5	37℃_43℃_46℃_58℃_61℃	0.7004	Euclidean
709	5	37℃_43℃_46℃_58℃_64℃	0.7014	Euclidean
710	5	37℃_43℃_46℃_61℃_64℃	0.7042	Euclidean
711	5	37℃_43℃_49℃_52℃_55℃	0.6832	Euclidean
712	5	37℃_43℃_49℃_52℃_58℃	0.6854	Euclidean
713	5	37℃_43℃_49℃_52℃_61℃	0.6885	Euclidean
714	5	37℃_43℃_49℃_52℃_64℃	0.6873	Euclidean
715	5	37℃_43℃_49℃_55℃_58℃	0.6908	Euclidean
716	5	37℃_43℃_49℃_55℃_61℃	0.695	Euclidean
717	5	37℃_43℃_49℃_55℃_64℃	0.6946	Euclidean
718	5	37℃_43℃_49℃_58℃_61℃	0.6931	Euclidean
719	5	37℃_43℃_49℃_58℃_64℃	0.6927	Euclidean
720	5	37℃_43℃_49℃_61℃_64℃	0.6952	Euclidean
721	5	37℃_43℃_52℃_55℃_58℃	0.692	Euclidean
722	5	37℃_43℃_52℃_55℃_61℃	0.6961	Euclidean
723	5	37℃_43℃_52℃_55℃_64℃	0.697	Euclidean
724	5	37℃_43℃_52℃_58℃_61℃	0.6953	Euclidean
725	5	37℃_43℃_52℃_58℃_64℃	0.6964	Euclidean
726	5	37℃_43℃_52℃_61℃_64℃	0.6996	Euclidean
727	5	37℃_43℃_55℃_58℃_61℃	0.6999	Euclidean
728	5	37℃_43℃_55℃_58℃_64℃	0.7013	Euclidean
729	5	37℃_43℃_55℃_61℃_64℃	0.7073	Euclidean
730	5	37℃_43℃_58℃_61℃_64℃	0.7012	Euclidean
731	5	37℃_46℃_49℃_52℃_55℃	0.6808	Euclidean
732	5	37℃_46℃_49℃_52℃_58℃	0.6828	Euclidean
733	5	37℃_46℃_49℃_52℃_61℃	0.684	Euclidean
734	5	37℃_46℃_49℃_52℃_64℃	0.6842	Euclidean
735	5	37℃_46℃_49℃_55℃_58℃	0.6875	Euclidean
736	5	37℃_46℃_49℃_55℃_61℃	0.6901	Euclidean
737	5	37℃_46℃_49℃_55℃_64℃	0.6907	Euclidean
738	5	37℃_46℃_49℃_58℃_61℃	0.6876	Euclidean
739	5	37℃_46℃_49℃_58℃_64℃	0.6887	Euclidean
740	5	37℃_46℃_49℃_61℃_64℃	0.689	Euclidean
741	5	37℃_46℃_52℃_55℃_58℃	0.69	Euclidean
742	5	37℃_46℃_52℃_55℃_61℃	0.6924	Euclidean
743	5	37℃_46℃_52℃_55℃_64℃	0.6941	Euclidean
744	5	37℃_46℃_52℃_58℃_61℃	0.691	Euclidean
745	5	37℃_46℃_52℃_58℃_64℃	0.6932	Euclidean
746	5	37℃_46℃_52℃_61℃_64℃	0.6941	Euclidean
747	5	37℃_46℃_55℃_58℃_61℃	0.6958	Euclidean
748	5	37℃_46℃_55℃_58℃_64℃	0.6966	Euclidean
749	5	37℃_46℃_55℃_61℃_64℃	0.7011	Euclidean
750	5	37℃_46℃_58℃_61℃_64℃	0.6953	Euclidean
751	5	37℃_49℃_52℃_55℃_58℃	0.6761	Euclidean
752	5	37℃_49℃_52℃_55℃_61℃	0.679	Euclidean
753	5	37℃_49℃_52℃_55℃_64℃	0.6783	Euclidean
754	5	37℃_49℃_52℃_58℃_61℃	0.6781	Euclidean
755	5	37℃_49℃_52℃_58℃_64℃	0.6781	Euclidean
756	5	37℃_49℃_52℃_61℃_64℃	0.6797	Euclidean
757	5	37℃_49℃_55℃_58℃_61℃	0.6817	Euclidean
758	5	37℃_49℃_55℃_58℃_64℃	0.6831	Euclidean
759	5	37℃_49℃_55℃_61℃_64℃	0.6843	Euclidean
760	5	37℃_49℃_58℃_61℃_64℃	0.6812	Euclidean
761	5	37℃_52℃_55℃_58℃_61℃	0.6792	Euclidean
762	5	37℃_52℃_55℃_58℃_64℃	0.6797	Euclidean
763	5	37℃_52℃_55℃_61℃_64℃	0.6822	Euclidean
764	5	37℃_52℃_58℃_61℃_64℃	0.6804	Euclidean
765	5	37℃_55℃_58℃_61℃_64℃	0.6813	Euclidean
766	6	37℃_40℃_43℃_46℃_49℃_52℃	0.6944	Euclidean
767	6	37℃_40℃_43℃_46℃_49℃_55℃	0.7041	Euclidean
768	6	37℃_40℃_43℃_46℃_49℃_58℃	0.7045	Euclidean
769	6	37℃_40℃_43℃_46℃_49℃_61℃	0.7062	Euclidean
770	6	37℃_40℃_43℃_46℃_49℃_64℃	0.7057	Euclidean
771	6	37℃_40℃_43℃_46℃_52℃_55℃	0.7081	Euclidean
772	6	37℃_40℃_43℃_46℃_52℃_58℃	0.7096	Euclidean
773	6	37℃_40℃_43℃_46℃_52℃_61℃	0.7128	Euclidean
774	6	37℃_40℃_43℃_46℃_52℃_64℃	0.7135	Euclidean
775	6	37℃_40℃_43℃_46℃_55℃_58℃	0.7155	Euclidean
776	6	37℃_40℃_43℃_46℃_55℃_61℃	0.7202	Euclidean
777	6	37℃_40℃_43℃_46℃_55℃_64℃	0.7222	Euclidean
778	6	37℃_40℃_43℃_46℃_58℃_61℃	0.7157	Euclidean
779	6	37℃_40℃_43℃_46℃_58℃_64℃	0.718	Euclidean
780	6	37℃_40℃_43℃_46℃_61℃_64℃	0.7203	Euclidean
781	6	37℃_40℃_43℃_49℃_52℃_55℃	0.6989	Euclidean
782	6	37℃_40℃_43℃_49℃_52℃_58℃	0.7007	Euclidean
783	6	37℃_40℃_43℃_49℃_52℃_61℃	0.7028	Euclidean
784	6	37℃_40℃_43℃_49℃_52℃_64℃	0.7031	Euclidean
785	6	37℃_40℃_43℃_49℃_55℃_58℃	0.7066	Euclidean
786	6	37℃_40℃_43℃_49℃_55℃_61℃	0.7097	Euclidean
787	6	37℃_40℃_43℃_49℃_55℃_64℃	0.7108	Euclidean
788	6	37℃_40℃_43℃_49℃_58℃_61℃	0.7081	Euclidean
789	6	37℃_40℃_43℃_49℃_58℃_64℃	0.7097	Euclidean
790	6	37℃_40℃_43℃_49℃_61℃_64℃	0.7113	Euclidean
791	6	37℃_40℃_43℃_52℃_55℃_58℃	0.708	Euclidean
792	6	37℃_40℃_43℃_52℃_55℃_61℃	0.7117	Euclidean
793	6	37℃_40℃_43℃_52℃_55℃_64℃	0.7134	Euclidean
794	6	37℃_40℃_43℃_52℃_58℃_61℃	0.7111	Euclidean
795	6	37℃_40℃_43℃_52℃_58℃_64℃	0.7132	Euclidean
796	6	37℃_40℃_43℃_52℃_61℃_64℃	0.7164	Euclidean
797	6	37℃_40℃_43℃_55℃_58℃_61℃	0.716	Euclidean
798	6	37℃_40℃_43℃_55℃_58℃_64℃	0.7187	Euclidean
799	6	37℃_40℃_43℃_55℃_61℃_64℃	0.7238	Euclidean
800	6	37℃_40℃_43℃_58℃_61℃_64℃	0.7194	Euclidean
801	6	37℃_40℃_46℃_49℃_52℃_55℃	0.6951	Euclidean
802	6	37℃_40℃_46℃_49℃_52℃_58℃	0.6968	Euclidean
803	6	37℃_40℃_46℃_49℃_52℃_61℃	0.6986	Euclidean
804	6	37℃_40℃_46℃_49℃_52℃_64℃	0.6986	Euclidean
805	6	37℃_40℃_46℃_49℃_55℃_58℃	0.7021	Euclidean
806	6	37℃_40℃_46℃_49℃_55℃_61℃	0.7048	Euclidean
807	6	37℃_40℃_46℃_49℃_55℃_64℃	0.7056	Euclidean
808	6	37℃_40℃_46℃_49℃_58℃_61℃	0.703	Euclidean
809	6	37℃_40℃_46℃_49℃_58℃_64℃	0.7043	Euclidean
810	6	37℃_40℃_46℃_49℃_61℃_64℃	0.7052	Euclidean
811	6	37℃_40℃_46℃_52℃_55℃_58℃	0.7049	Euclidean
812	6	37℃_40℃_46℃_52℃_55℃_61℃	0.7082	Euclidean
813	6	37℃_40℃_46℃_52℃_55℃_64℃	0.7094	Euclidean
814	6	37℃_40℃_46℃_52℃_58℃_61℃	0.7074	Euclidean
815	6	37℃_40℃_46℃_52℃_58℃_64℃	0.709	Euclidean
816	6	37℃_40℃_46℃_52℃_61℃_64℃	0.7114	Euclidean
817	6	37℃_40℃_46℃_55℃_58℃_61℃	0.7123	Euclidean
818	6	37℃_40℃_46℃_55℃_58℃_64℃	0.7145	Euclidean
819	6	37℃_40℃_46℃_55℃_61℃_64℃	0.7184	Euclidean
820	6	37℃_40℃_46℃_58℃_61℃_64℃	0.7136	Euclidean
821	6	37℃_40℃_49℃_52℃_55℃_58℃	0.694	Euclidean
822	6	37℃_40℃_49℃_52℃_55℃_61℃	0.6962	Euclidean
823	6	37℃_40℃_49℃_52℃_55℃_64℃	0.6969	Euclidean
824	6	37℃_40℃_49℃_52℃_58℃_61℃	0.6958	Euclidean
825	6	37℃_40℃_49℃_52℃_58℃_64℃	0.6969	Euclidean
826	6	37℃_40℃_49℃_52℃_61℃_64℃	0.6982	Euclidean
827	6	37℃_40℃_49℃_55℃_58℃_61℃	0.7004	Euclidean
828	6	37℃_40℃_49℃_55℃_58℃_64℃	0.7019	Euclidean
829	6	37℃_40℃_49℃_55℃_61℃_64℃	0.704	Euclidean
830	6	37℃_40℃_49℃_58℃_61℃_64℃	0.7021	Euclidean
831	6	37℃_40℃_52℃_55℃_58℃_61℃	0.6993	Euclidean
832	6	37℃_40℃_52℃_55℃_58℃_64℃	0.7012	Euclidean
833	6	37℃_40℃_52℃_55℃_61℃_64℃	0.7039	Euclidean
834	6	37℃_40℃_52℃_58℃_61℃_64℃	0.7031	Euclidean
835	6	37℃_40℃_55℃_58℃_61℃_64℃	0.7059	Euclidean
836	6	37℃_43℃_46℃_49℃_52℃_55℃	0.6875	Euclidean
837	6	37℃_43℃_46℃_49℃_52℃_58℃	0.6893	Euclidean
838	6	37℃_43℃_46℃_49℃_52℃_61℃	0.692	Euclidean
839	6	37℃_43℃_46℃_49℃_52℃_64℃	0.6908	Euclidean
840	6	37℃_43℃_46℃_49℃_55℃_58℃	0.6944	Euclidean
841	6	37℃_43℃_46℃_49℃_55℃_61℃	0.698	Euclidean
842	6	37℃_43℃_46℃_49℃_55℃_64℃	0.6976	Euclidean
843	6	37℃_43℃_46℃_49℃_58℃_61℃	0.6961	Euclidean
844	6	37℃_43℃_46℃_49℃_58℃_64℃	0.6958	Euclidean
845	6	37℃_43℃_46℃_49℃_61℃_64℃	0.6977	Euclidean
846	6	37℃_43℃_46℃_52℃_55℃_58℃	0.6966	Euclidean
847	6	37℃_43℃_46℃_52℃_55℃_61℃	0.7004	Euclidean
848	6	37℃_43℃_46℃_52℃_55℃_64℃	0.7007	Euclidean
849	6	37℃_43℃_46℃_52℃_58℃_61℃	0.6994	Euclidean
850	6	37℃_43℃_46℃_52℃_58℃_64℃	0.6999	Euclidean
851	6	37℃_43℃_46℃_52℃_61℃_64℃	0.7026	Euclidean
852	6	37℃_43℃_46℃_55℃_58℃_61℃	0.7041	Euclidean
853	6	37℃_43℃_46℃_55℃_58℃_64℃	0.7048	Euclidean
854	6	37℃_43℃_46℃_55℃_61℃_64℃	0.7091	Euclidean
855	6	37℃_43℃_46℃_58℃_61℃_64℃	0.7038	Euclidean
856	6	37℃_43℃_49℃_52℃_55℃_58℃	0.6881	Euclidean
857	6	37℃_43℃_49℃_52℃_55℃_61℃	0.6915	Euclidean
858	6	37℃_43℃_49℃_52℃_55℃_64℃	0.6909	Euclidean
859	6	37℃_43℃_49℃_52℃_58℃_61℃	0.6911	Euclidean
860	6	37℃_43℃_49℃_52℃_58℃_64℃	0.6907	Euclidean
861	6	37℃_43℃_49℃_52℃_61℃_64℃	0.6931	Euclidean
862	6	37℃_43℃_49℃_55℃_58℃_61℃	0.6958	Euclidean
863	6	37℃_43℃_49℃_55℃_58℃_64℃	0.6956	Euclidean
864	6	37℃_43℃_49℃_55℃_61℃_64℃	0.6988	Euclidean
865	6	37℃_43℃_49℃_58℃_61℃_64℃	0.6967	Euclidean
866	6	37℃_43℃_52℃_55℃_58℃_61℃	0.6956	Euclidean
867	6	37℃_43℃_52℃_55℃_58℃_64℃	0.6964	Euclidean
868	6	37℃_43℃_52℃_55℃_61℃_64℃	0.6995	Euclidean
869	6	37℃_43℃_52℃_58℃_61℃_64℃	0.6985	Euclidean
870	6	37℃_43℃_55℃_58℃_61℃_64℃	0.7026	Euclidean
871	6	37℃_46℃_49℃_52℃_55℃_58℃	0.6864	Euclidean
872	6	37℃_46℃_49℃_52℃_55℃_61℃	0.688	Euclidean
873	6	37℃_46℃_49℃_52℃_55℃_64℃	0.6887	Euclidean
874	6	37℃_46℃_49℃_52℃_58℃_61℃	0.6873	Euclidean
875	6	37℃_46℃_49℃_52℃_58℃_64℃	0.6885	Euclidean
876	6	37℃_46℃_49℃_52℃_61℃_64℃	0.6888	Euclidean
877	6	37℃_46℃_49℃_55℃_58℃_61℃	0.6916	Euclidean
878	6	37℃_46℃_49℃_55℃_58℃_64℃	0.6927	Euclidean
879	6	37℃_46℃_49℃_55℃_61℃_64℃	0.6942	Euclidean
880	6	37℃_46℃_49℃_58℃_61℃_64℃	0.6915	Euclidean
881	6	37℃_46℃_52℃_55℃_58℃_61℃	0.6929	Euclidean
882	6	37℃_46℃_52℃_55℃_58℃_64℃	0.695	Euclidean
883	6	37℃_46℃_52℃_55℃_61℃_64℃	0.6963	Euclidean
884	6	37℃_46℃_52℃_58℃_61℃_64℃	0.6947	Euclidean
885	6	37℃_46℃_55℃_58℃_61℃_64℃	0.699	Euclidean
886	6	37℃_49℃_52℃_55℃_58℃_61℃	0.6812	Euclidean
887	6	37℃_49℃_52℃_55℃_58℃_64℃	0.6812	Euclidean
888	6	37℃_49℃_52℃_55℃_61℃_64℃	0.6832	Euclidean
889	6	37℃_49℃_52℃_58℃_61℃_64℃	0.682	Euclidean
890	6	37℃_49℃_55℃_58℃_61℃_64℃	0.6854	Euclidean
891	6	37℃_52℃_55℃_58℃_61℃_64℃	0.6824	Euclidean
892	7	37℃_40℃_43℃_46℃_49℃_52℃_55℃	0.7001	Euclidean
893	7	37℃_40℃_43℃_46℃_49℃_52℃_58℃	0.7018	Euclidean
894	7	37℃_40℃_43℃_46℃_49℃_52℃_61℃	0.7035	Euclidean
895	7	37℃_40℃_43℃_46℃_49℃_52℃_64℃	0.7035	Euclidean
896	7	37℃_40℃_43℃_46℃_49℃_55℃_58℃	0.7071	Euclidean
897	7	37℃_40℃_43℃_46℃_49℃_55℃_61℃	0.7097	Euclidean
898	7	37℃_40℃_43℃_46℃_49℃_55℃_64℃	0.7105	Euclidean
899	7	37℃_40℃_43℃_46℃_49℃_58℃_61℃	0.708	Euclidean
900	7	37℃_40℃_43℃_46℃_49℃_58℃_64℃	0.7092	Euclidean
901	7	37℃_40℃_43℃_46℃_49℃_61℃_64℃	0.7102	Euclidean
902	7	37℃_40℃_43℃_46℃_52℃_55℃_58℃	0.7096	Euclidean
903	7	37℃_40℃_43℃_46℃_52℃_55℃_61℃	0.7128	Euclidean
904	7	37℃_40℃_43℃_46℃_52℃_55℃_64℃	0.7139	Euclidean
905	7	37℃_40℃_43℃_46℃_52℃_58℃_61℃	0.712	Euclidean
906	7	37℃_40℃_43℃_46℃_52℃_58℃_64℃	0.7136	Euclidean
907	7	37℃_40℃_43℃_46℃_52℃_61℃_64℃	0.7158	Euclidean
908	7	37℃_40℃_43℃_46℃_55℃_58℃_61℃	0.7167	Euclidean
909	7	37℃_40℃_43℃_46℃_55℃_58℃_64℃	0.7187	Euclidean
910	7	37℃_40℃_43℃_46℃_55℃_61℃_64℃	0.7224	Euclidean
911	7	37℃_40℃_43℃_46℃_58℃_61℃_64℃	0.7179	Euclidean
912	7	37℃_40℃_43℃_49℃_52℃_55℃_58℃	0.7017	Euclidean
913	7	37℃_40℃_43℃_49℃_52℃_55℃_61℃	0.7039	Euclidean
914	7	37℃_40℃_43℃_49℃_52℃_55℃_64℃	0.7046	Euclidean
915	7	37℃_40℃_43℃_49℃_52℃_58℃_61℃	0.7036	Euclidean
916	7	37℃_40℃_43℃_49℃_52℃_58℃_64℃	0.7047	Euclidean
917	7	37℃_40℃_43℃_49℃_52℃_61℃_64℃	0.7061	Euclidean
918	7	37℃_40℃_43℃_49℃_55℃_58℃_61℃	0.7086	Euclidean
919	7	37℃_40℃_43℃_49℃_55℃_58℃_64℃	0.7101	Euclidean
920	7	37℃_40℃_43℃_49℃_55℃_61℃_64℃	0.7123	Euclidean
921	7	37℃_40℃_43℃_49℃_58℃_61℃_64℃	0.7106	Euclidean
922	7	37℃_40℃_43℃_52℃_55℃_58℃_61℃	0.7092	Euclidean
923	7	37℃_40℃_43℃_52℃_55℃_58℃_64℃	0.711	Euclidean
924	7	37℃_40℃_43℃_52℃_55℃_61℃_64℃	0.7137	Euclidean
925	7	37℃_40℃_43℃_52℃_58℃_61℃_64℃	0.7131	Euclidean
926	7	37℃_40℃_43℃_55℃_58℃_61℃_64℃	0.7175	Euclidean
927	7	37℃_40℃_46℃_49℃_52℃_55℃_58℃	0.6986	Euclidean
928	7	37℃_40℃_46℃_49℃_52℃_55℃_61℃	0.7007	Euclidean
929	7	37℃_40℃_46℃_49℃_52℃_55℃_64℃	0.7012	Euclidean
930	7	37℃_40℃_46℃_49℃_52℃_58℃_61℃	0.7003	Euclidean
931	7	37℃_40℃_46℃_49℃_52℃_58℃_64℃	0.7012	Euclidean
932	7	37℃_40℃_46℃_49℃_52℃_61℃_64℃	0.7023	Euclidean
933	7	37℃_40℃_46℃_49℃_55℃_58℃_61℃	0.7047	Euclidean
934	7	37℃_40℃_46℃_49℃_55℃_58℃_64℃	0.706	Euclidean
935	7	37℃_40℃_46℃_49℃_55℃_61℃_64℃	0.7079	Euclidean
936	7	37℃_40℃_46℃_49℃_58℃_61℃_64℃	0.7059	Euclidean
937	7	37℃_40℃_46℃_52℃_55℃_58℃_61℃	0.7069	Euclidean
938	7	37℃_40℃_46℃_52℃_55℃_58℃_64℃	0.7084	Euclidean
939	7	37℃_40℃_46℃_52℃_55℃_61℃_64℃	0.7108	Euclidean
940	7	37℃_40℃_46℃_52℃_58℃_61℃_64℃	0.7099	Euclidean
941	7	37℃_40℃_46℃_55℃_58℃_61℃_64℃	0.7144	Euclidean
942	7	37℃_40℃_49℃_52℃_55℃_58℃_61℃	0.6966	Euclidean
943	7	37℃_40℃_49℃_52℃_55℃_58℃_64℃	0.6977	Euclidean
944	7	37℃_40℃_49℃_52℃_55℃_61℃_64℃	0.6992	Euclidean
945	7	37℃_40℃_49℃_52℃_58℃_61℃_64℃	0.6985	Euclidean
946	7	37℃_40℃_49℃_55℃_58℃_61℃_64℃	0.7029	Euclidean
947	7	37℃_40℃_52℃_55℃_58℃_61℃_64℃	0.7015	Euclidean
948	7	37℃_43℃_46℃_49℃_52℃_55℃_58℃	0.692	Euclidean
949	7	37℃_43℃_46℃_49℃_52℃_55℃_61℃	0.695	Euclidean
950	7	37℃_43℃_46℃_49℃_52℃_55℃_64℃	0.6944	Euclidean
951	7	37℃_43℃_46℃_49℃_52℃_58℃_61℃	0.6945	Euclidean
952	7	37℃_43℃_46℃_49℃_52℃_58℃_64℃	0.6942	Euclidean
953	7	37℃_43℃_46℃_49℃_52℃_61℃_64℃	0.6962	Euclidean
954	7	37℃_43℃_46℃_49℃_55℃_58℃_61℃	0.6989	Euclidean
955	7	37℃_43℃_46℃_49℃_55℃_58℃_64℃	0.6988	Euclidean
956	7	37℃_43℃_46℃_49℃_55℃_61℃_64℃	0.7016	Euclidean
957	7	37℃_43℃_46℃_49℃_58℃_61℃_64℃	0.6994	Euclidean
958	7	37℃_43℃_46℃_52℃_55℃_58℃_61℃	0.7004	Euclidean
959	7	37℃_43℃_46℃_52℃_55℃_58℃_64℃	0.7008	Euclidean
960	7	37℃_43℃_46℃_52℃_55℃_61℃_64℃	0.7037	Euclidean
961	7	37℃_43℃_46℃_52℃_58℃_61℃_64℃	0.7025	Euclidean
962	7	37℃_43℃_46℃_55℃_58℃_61℃_64℃	0.7066	Euclidean
963	7	37℃_43℃_49℃_52℃_55℃_58℃_61℃	0.6927	Euclidean
964	7	37℃_43℃_49℃_52℃_55℃_58℃_64℃	0.6924	Euclidean
965	7	37℃_43℃_49℃_52℃_55℃_61℃_64℃	0.695	Euclidean
966	7	37℃_43℃_49℃_52℃_58℃_61℃_64℃	0.6942	Euclidean
967	7	37℃_43℃_49℃_55℃_58℃_61℃_64℃	0.6986	Euclidean
968	7	37℃_43℃_52℃_55℃_58℃_61℃_64℃	0.6982	Euclidean
969	7	37℃_46℃_49℃_52℃_55℃_58℃_61℃	0.6897	Euclidean
970	7	37℃_46℃_49℃_52℃_55℃_58℃_64℃	0.6909	Euclidean
971	7	37℃_46℃_49℃_52℃_55℃_61℃_64℃	0.6917	Euclidean
972	7	37℃_46℃_49℃_52℃_58℃_61℃_64℃	0.6907	Euclidean
973	7	37℃_46℃_49℃_55℃_58℃_61℃_64℃	0.6947	Euclidean
974	7	37℃_46℃_52℃_55℃_58℃_61℃_64℃	0.6959	Euclidean
975	7	37℃_49℃_52℃_55℃_58℃_61℃_64℃	0.6844	Euclidean
976	8	37℃_40℃_43℃_46℃_49℃_52℃_55℃_58℃	0.7032	Euclidean
977	8	37℃_40℃_43℃_46℃_49℃_52℃_55℃_61℃	0.7052	Euclidean
978	8	37℃_40℃_43℃_46℃_49℃_52℃_55℃_64℃	0.7057	Euclidean
979	8	37℃_40℃_43℃_46℃_49℃_52℃_58℃_61℃	0.7049	Euclidean
980	8	37℃_40℃_43℃_46℃_49℃_52℃_58℃_64℃	0.7058	Euclidean
981	8	37℃_40℃_43℃_46℃_49℃_52℃_61℃_64℃	0.7069	Euclidean
982	8	37℃_40℃_43℃_46℃_49℃_55℃_58℃_61℃	0.7093	Euclidean
983	8	37℃_40℃_43℃_46℃_49℃_55℃_58℃_64℃	0.7105	Euclidean
984	8	37℃_40℃_43℃_46℃_49℃_55℃_61℃_64℃	0.7124	Euclidean
985	8	37℃_40℃_43℃_46℃_49℃_58℃_61℃_64℃	0.7106	Euclidean
986	8	37℃_40℃_43℃_46℃_52℃_55℃_58℃_61℃	0.7114	Euclidean
987	8	37℃_40℃_43℃_46℃_52℃_55℃_58℃_64℃	0.7128	Euclidean
988	8	37℃_40℃_43℃_46℃_52℃_55℃_61℃_64℃	0.7151	Euclidean
989	8	37℃_40℃_43℃_46℃_52℃_58℃_61℃_64℃	0.7142	Euclidean
990	8	37℃_40℃_43℃_46℃_55℃_58℃_61℃_64℃	0.7185	Euclidean
991	8	37℃_40℃_43℃_49℃_52℃_55℃_58℃_61℃	0.7038	Euclidean
992	8	37℃_40℃_43℃_49℃_52℃_55℃_58℃_64℃	0.7049	Euclidean
993	8	37℃_40℃_43℃_49℃_52℃_55℃_61℃_64℃	0.7065	Euclidean
994	8	37℃_40℃_43℃_49℃_52℃_58℃_61℃_64℃	0.706	Euclidean
995	8	37℃_40℃_43℃_49℃_55℃_58℃_61℃_64℃	0.7106	Euclidean
996	8	37℃_40℃_43℃_52℃_55℃_58℃_61℃_64℃	0.7109	Euclidean
997	8	37℃_40℃_46℃_49℃_52℃_55℃_58℃_61℃	0.7012	Euclidean
998	8	37℃_40℃_46℃_49℃_52℃_55℃_58℃_64℃	0.7021	Euclidean
999	8	37℃_40℃_46℃_49℃_52℃_55℃_61℃_64℃	0.7035	Euclidean
1000	8	37℃_40℃_46℃_49℃_52℃_58℃_61℃_64℃	0.7029	Euclidean
1001	8	37℃_40℃_46℃_49℃_55℃_58℃_61℃_64℃	0.707	Euclidean
1002	8	37℃_40℃_46℃_52℃_55℃_58℃_61℃_64℃	0.709	Euclidean
1003	8	37℃_40℃_49℃_52℃_55℃_58℃_61℃_64℃	0.6989	Euclidean
1004	8	37℃_43℃_46℃_49℃_52℃_55℃_58℃_61℃	0.6962	Euclidean
1005	8	37℃_43℃_46℃_49℃_52℃_55℃_58℃_64℃	0.696	Euclidean
1006	8	37℃_43℃_46℃_49℃_52℃_55℃_61℃_64℃	0.6983	Euclidean
1007	8	37℃_43℃_46℃_49℃_52℃_58℃_61℃_64℃	0.6975	Euclidean
1008	8	37℃_43℃_46℃_49℃_55℃_58℃_61℃_64℃	0.7016	Euclidean
1009	8	37℃_43℃_46℃_52℃_55℃_58℃_61℃_64℃	0.7029	Euclidean
1010	8	37℃_43℃_49℃_52℃_55℃_58℃_61℃_64℃	0.6953	Euclidean
1011	8	37℃_46℃_49℃_52℃_55℃_58℃_61℃_64℃	0.6925	Euclidean
1012	9	37℃_40℃_43℃_46℃_49℃_52℃_55℃_58℃_61℃	0.7055	Euclidean
1013	9	37℃_40℃_43℃_46℃_49℃_52℃_55℃_58℃_64℃	0.7064	Euclidean
1014	9	37℃_40℃_43℃_46℃_49℃_52℃_55℃_61℃_64℃	0.7078	Euclidean
1015	9	37℃_40℃_43℃_46℃_49℃_52℃_58℃_61℃_64℃	0.7072	Euclidean
1016	9	37℃_40℃_43℃_46℃_49℃_55℃_58℃_61℃_64℃	0.7114	Euclidean
1017	9	37℃_40℃_43℃_46℃_52℃_55℃_58℃_61℃_64℃	0.7132	Euclidean
1018	9	37℃_40℃_43℃_49℃_52℃_55℃_58℃_61℃_64℃	0.7058	Euclidean
1019	9	37℃_40℃_46℃_49℃_52℃_55℃_58℃_61℃_64℃	0.7034	Euclidean
1020	9	37℃_43℃_46℃_49℃_52℃_55℃_58℃_61℃_64℃	0.6988	Euclidean
1021	10	37℃_40℃_43℃_46℃_49℃_52℃_55℃_58℃_61℃_64℃	0.7075	Euclidean
1022	2	37℃_40℃	0.6608	Chebyshev
1023	2	37℃_43℃	0.6478	Chebyshev
1024	2	37℃_46℃	0.6381	Chebyshev
1025	2	37℃_49℃	0.6328	Chebyshev
1026	2	37℃_52℃	0.6477	Chebyshev
1027	2	37℃_55℃	0.6583	Chebyshev
1028	2	37℃_58℃	0.6546	Chebyshev
1029	2	37℃_61℃	0.6622	Chebyshev
1030	2	37℃_64℃	0.6733	Chebyshev
1031	3	37℃_40℃_43℃	0.695	Chebyshev
1032	3	37℃_40℃_46℃	0.6803	Chebyshev
1033	3	37℃_40℃_49℃	0.6701	Chebyshev
1034	3	37℃_40℃_52℃	0.685	Chebyshev
1035	3	37℃_40℃_55℃	0.6997	Chebyshev
1036	3	37℃_40℃_58℃	0.6976	Chebyshev
1037	3	37℃_40℃_61℃	0.7037	Chebyshev
1038	3	37℃_40℃_64℃	0.7071	Chebyshev
1039	3	37℃_43℃_46℃	0.6666	Chebyshev
1040	3	37℃_43℃_49℃	0.6619	Chebyshev
1041	3	37℃_43℃_52℃	0.6783	Chebyshev
1042	3	37℃_43℃_55℃	0.6911	Chebyshev
1043	3	37℃_43℃_58℃	0.6891	Chebyshev
1044	3	37℃_43℃_61℃	0.6948	Chebyshev
1045	3	37℃_43℃_64℃	0.6963	Chebyshev
1046	3	37℃_46℃_49℃	0.6602	Chebyshev
1047	3	37℃_46℃_52℃	0.6722	Chebyshev
1048	3	37℃_46℃_55℃	0.6814	Chebyshev
1049	3	37℃_46℃_58℃	0.6788	Chebyshev
1050	3	37℃_46℃_61℃	0.6797	Chebyshev
1051	3	37℃_46℃_64℃	0.6791	Chebyshev
1052	3	37℃_49℃_52℃	0.6585	Chebyshev
1053	3	37℃_49℃_55℃	0.6632	Chebyshev
1054	3	37℃_49℃_58℃	0.6623	Chebyshev
1055	3	37℃_49℃_61℃	0.6614	Chebyshev
1056	3	37℃_49℃_64℃	0.6598	Chebyshev
1057	3	37℃_52℃_55℃	0.6676	Chebyshev
1058	3	37℃_52℃_58℃	0.6667	Chebyshev
1059	3	37℃_52℃_61℃	0.6674	Chebyshev
1060	3	37℃_52℃_64℃	0.6662	Chebyshev
1061	3	37℃_55℃_58℃	0.6752	Chebyshev
1062	3	37℃_55℃_61℃	0.6737	Chebyshev
1063	3	37℃_55℃_64℃	0.6761	Chebyshev
1064	3	37℃_58℃_61℃	0.6697	Chebyshev
1065	3	37℃_58℃_64℃	0.6706	Chebyshev
1066	3	37℃_61℃_64℃	0.6786	Chebyshev
1067	4	37℃_40℃_43℃_46℃	0.69	Chebyshev
1068	4	37℃_40℃_43℃_49℃	0.6809	Chebyshev
1069	4	37℃_40℃_43℃_52℃	0.6958	Chebyshev
1070	4	37℃_40℃_43℃_55℃	0.7113	Chebyshev
1071	4	37℃_40℃_43℃_58℃	0.7094	Chebyshev
1072	4	37℃_40℃_43℃_61℃	0.7174	Chebyshev
1073	4	37℃_40℃_43℃_64℃	0.7195	Chebyshev
1074	4	37℃_40℃_46℃_49℃	0.6792	Chebyshev
1075	4	37℃_40℃_46℃_52℃	0.6905	Chebyshev
1076	4	37℃_40℃_46℃_55℃	0.7014	Chebyshev
1077	4	37℃_40℃_46℃_58℃	0.6985	Chebyshev
1078	4	37℃_40℃_46℃_61℃	0.7015	Chebyshev
1079	4	37℃_40℃_46℃_64℃	0.7018	Chebyshev
1080	4	37℃_40℃_49℃_52℃	0.68	Chebyshev
1081	4	37℃_40℃_49℃_55℃	0.6849	Chebyshev
1082	4	37℃_40℃_49℃_58℃	0.6829	Chebyshev
1083	4	37℃_40℃_49℃_61℃	0.6831	Chebyshev
1084	4	37℃_40℃_49℃_64℃	0.6824	Chebyshev
1085	4	37℃_40℃_52℃_55℃	0.694	Chebyshev
1086	4	37℃_40℃_52℃_58℃	0.6899	Chebyshev
1087	4	37℃_40℃_52℃_61℃	0.6912	Chebyshev
1088	4	37℃_40℃_52℃_64℃	0.6924	Chebyshev
1089	4	37℃_40℃_55℃_58℃	0.7	Chebyshev
1090	4	37℃_40℃_55℃_61℃	0.702	Chebyshev
1091	4	37℃_40℃_55℃_64℃	0.7052	Chebyshev
1092	4	37℃_40℃_58℃_61℃	0.7012	Chebyshev
1093	4	37℃_40℃_58℃_64℃	0.7033	Chebyshev
1094	4	37℃_40℃_61℃_64℃	0.7095	Chebyshev
1095	4	37℃_43℃_46℃_49℃	0.67	Chebyshev
1096	4	37℃_43℃_46℃_52℃	0.6813	Chebyshev
1097	4	37℃_43℃_46℃_55℃	0.6923	Chebyshev
1098	4	37℃_43℃_46℃_58℃	0.6892	Chebyshev
1099	4	37℃_43℃_46℃_61℃	0.6933	Chebyshev
1100	4	37℃_43℃_46℃_64℃	0.6919	Chebyshev
1101	4	37℃_43℃_49℃_52℃	0.6741	Chebyshev
1102	4	37℃_43℃_49℃_55℃	0.6792	Chebyshev
1103	4	37℃_43℃_49℃_58℃	0.6771	Chebyshev
1104	4	37℃_43℃_49℃_61℃	0.6789	Chebyshev
1105	4	37℃_43℃_49℃_64℃	0.6774	Chebyshev
1106	4	37℃_43℃_52℃_55℃	0.6876	Chebyshev
1107	4	37℃_43℃_52℃_58℃	0.6841	Chebyshev
1108	4	37℃_43℃_52℃_61℃	0.6865	Chebyshev
1109	4	37℃_43℃_52℃_64℃	0.6879	Chebyshev
1110	4	37℃_43℃_55℃_58℃	0.6953	Chebyshev
1111	4	37℃_43℃_55℃_61℃	0.699	Chebyshev
1112	4	37℃_43℃_55℃_64℃	0.699	Chebyshev
1113	4	37℃_43℃_58℃_61℃	0.695	Chebyshev
1114	4	37℃_43℃_58℃_64℃	0.6955	Chebyshev
1115	4	37℃_43℃_61℃_64℃	0.7008	Chebyshev
1116	4	37℃_46℃_49℃_52℃	0.6742	Chebyshev
1117	4	37℃_46℃_49℃_55℃	0.6788	Chebyshev
1118	4	37℃_46℃_49℃_58℃	0.6771	Chebyshev
1119	4	37℃_46℃_49℃_61℃	0.6769	Chebyshev
1120	4	37℃_46℃_49℃_64℃	0.6762	Chebyshev
1121	4	37℃_46℃_52℃_55℃	0.6836	Chebyshev
1122	4	37℃_46℃_52℃_58℃	0.6812	Chebyshev
1123	4	37℃_46℃_52℃_61℃	0.6816	Chebyshev
1124	4	37℃_46℃_52℃_64℃	0.6829	Chebyshev
1125	4	37℃_46℃_55℃_58℃	0.6865	Chebyshev
1126	4	37℃_46℃_55℃_61℃	0.6897	Chebyshev
1127	4	37℃_46℃_55℃_64℃	0.6896	Chebyshev
1128	4	37℃_46℃_58℃_61℃	0.6848	Chebyshev
1129	4	37℃_46℃_58℃_64℃	0.6855	Chebyshev
1130	4	37℃_46℃_61℃_64℃	0.6843	Chebyshev
1131	4	37℃_49℃_52℃_55℃	0.6683	Chebyshev
1132	4	37℃_49℃_52℃_58℃	0.6674	Chebyshev
1133	4	37℃_49℃_52℃_61℃	0.669	Chebyshev
1134	4	37℃_49℃_52℃_64℃	0.6679	Chebyshev
1135	4	37℃_49℃_55℃_58℃	0.6705	Chebyshev
1136	4	37℃_49℃_55℃_61℃	0.6709	Chebyshev
1137	4	37℃_49℃_55℃_64℃	0.6714	Chebyshev
1138	4	37℃_49℃_58℃_61℃	0.6674	Chebyshev
1139	4	37℃_49℃_58℃_64℃	0.6687	Chebyshev
1140	4	37℃_49℃_61℃_64℃	0.6648	Chebyshev
1141	4	37℃_52℃_55℃_58℃	0.6745	Chebyshev
1142	4	37℃_52℃_55℃_61℃	0.6755	Chebyshev
1143	4	37℃_52℃_55℃_64℃	0.677	Chebyshev
1144	4	37℃_52℃_58℃_61℃	0.6701	Chebyshev
1145	4	37℃_52℃_58℃_64℃	0.6726	Chebyshev
1146	4	37℃_52℃_61℃_64℃	0.671	Chebyshev
1147	4	37℃_55℃_58℃_61℃	0.6766	Chebyshev
1148	4	37℃_55℃_58℃_64℃	0.6791	Chebyshev
1149	4	37℃_55℃_61℃_64℃	0.6771	Chebyshev
1150	4	37℃_58℃_61℃_64℃	0.6749	Chebyshev
1151	5	37℃_40℃_43℃_46℃_49℃	0.6844	Chebyshev
1152	5	37℃_40℃_43℃_46℃_52℃	0.6949	Chebyshev
1153	5	37℃_40℃_43℃_46℃_55℃	0.7058	Chebyshev
1154	5	37℃_40℃_43℃_46℃_58℃	0.7033	Chebyshev
1155	5	37℃_40℃_43℃_46℃_61℃	0.707	Chebyshev
1156	5	37℃_40℃_43℃_46℃_64℃	0.707	Chebyshev
1157	5	37℃_40℃_43℃_49℃_52℃	0.6872	Chebyshev
1158	5	37℃_40℃_43℃_49℃_55℃	0.6924	Chebyshev
1159	5	37℃_40℃_43℃_49℃_58℃	0.6901	Chebyshev
1160	5	37℃_40℃_43℃_49℃_61℃	0.6907	Chebyshev
1161	5	37℃_40℃_43℃_49℃_64℃	0.6904	Chebyshev
1162	5	37℃_40℃_43℃_52℃_55℃	0.7022	Chebyshev
1163	5	37℃_40℃_43℃_52℃_58℃	0.6975	Chebyshev
1164	5	37℃_40℃_43℃_52℃_61℃	0.6996	Chebyshev
1165	5	37℃_40℃_43℃_52℃_64℃	0.7007	Chebyshev
1166	5	37℃_40℃_43℃_55℃_58℃	0.7103	Chebyshev
1167	5	37℃_40℃_43℃_55℃_61℃	0.7127	Chebyshev
1168	5	37℃_40℃_43℃_55℃_64℃	0.7143	Chebyshev
1169	5	37℃_40℃_43℃_58℃_61℃	0.7121	Chebyshev
1170	5	37℃_40℃_43℃_58℃_64℃	0.7137	Chebyshev
1171	5	37℃_40℃_43℃_61℃_64℃	0.7202	Chebyshev
1172	5	37℃_40℃_46℃_49℃_52℃	0.6863	Chebyshev
1173	5	37℃_40℃_46℃_49℃_55℃	0.6914	Chebyshev
1174	5	37℃_40℃_46℃_49℃_58℃	0.6894	Chebyshev
1175	5	37℃_40℃_46℃_49℃_61℃	0.6897	Chebyshev
1176	5	37℃_40℃_46℃_49℃_64℃	0.6892	Chebyshev
1177	5	37℃_40℃_46℃_52℃_55℃	0.6977	Chebyshev
1178	5	37℃_40℃_46℃_52℃_58℃	0.6938	Chebyshev
1179	5	37℃_40℃_46℃_52℃_61℃	0.6953	Chebyshev
1180	5	37℃_40℃_46℃_52℃_64℃	0.696	Chebyshev
1181	5	37℃_40℃_46℃_55℃_58℃	0.702	Chebyshev
1182	5	37℃_40℃_46℃_55℃_61℃	0.7039	Chebyshev
1183	5	37℃_40℃_46℃_55℃_64℃	0.7053	Chebyshev
1184	5	37℃_40℃_46℃_58℃_61℃	0.7014	Chebyshev
1185	5	37℃_40℃_46℃_58℃_64℃	0.7028	Chebyshev
1186	5	37℃_40℃_46℃_61℃_64℃	0.7044	Chebyshev
1187	5	37℃_40℃_49℃_52℃_55℃	0.6861	Chebyshev
1188	5	37℃_40℃_49℃_52℃_58℃	0.6836	Chebyshev
1189	5	37℃_40℃_49℃_52℃_61℃	0.6842	Chebyshev
1190	5	37℃_40℃_49℃_52℃_64℃	0.6847	Chebyshev
1191	5	37℃_40℃_49℃_55℃_58℃	0.6868	Chebyshev
1192	5	37℃_40℃_49℃_55℃_61℃	0.6875	Chebyshev
1193	5	37℃_40℃_49℃_55℃_64℃	0.6882	Chebyshev
1194	5	37℃_40℃_49℃_58℃_61℃	0.6855	Chebyshev
1195	5	37℃_40℃_49℃_58℃_64℃	0.6867	Chebyshev
1196	5	37℃_40℃_49℃_61℃_64℃	0.6857	Chebyshev
1197	5	37℃_40℃_52℃_55℃_58℃	0.6934	Chebyshev
1198	5	37℃_40℃_52℃_55℃_61℃	0.6955	Chebyshev
1199	5	37℃_40℃_52℃_55℃_64℃	0.6973	Chebyshev
1200	5	37℃_40℃_52℃_58℃_61℃	0.6915	Chebyshev
1201	5	37℃_40℃_52℃_58℃_64℃	0.693	Chebyshev
1202	5	37℃_40℃_52℃_61℃_64℃	0.6937	Chebyshev
1203	5	37℃_40℃_55℃_58℃_61℃	0.702	Chebyshev
1204	5	37℃_40℃_55℃_58℃_64℃	0.7037	Chebyshev
1205	5	37℃_40℃_55℃_61℃_64℃	0.7045	Chebyshev
1206	5	37℃_40℃_58℃_61℃_64℃	0.7038	Chebyshev
1207	5	37℃_43℃_46℃_49℃_52℃	0.6795	Chebyshev
1208	5	37℃_43℃_46℃_49℃_55℃	0.6848	Chebyshev
1209	5	37℃_43℃_46℃_49℃_58℃	0.6825	Chebyshev
1210	5	37℃_43℃_46℃_49℃_61℃	0.6841	Chebyshev
1211	5	37℃_43℃_46℃_49℃_64℃	0.6824	Chebyshev
1212	5	37℃_43℃_46℃_52℃_55℃	0.6898	Chebyshev
1213	5	37℃_43℃_46℃_52℃_58℃	0.6866	Chebyshev
1214	5	37℃_43℃_46℃_52℃_61℃	0.6891	Chebyshev
1215	5	37℃_43℃_46℃_52℃_64℃	0.6887	Chebyshev
1216	5	37℃_43℃_46℃_55℃_58℃	0.6947	Chebyshev
1217	5	37℃_43℃_46℃_55℃_61℃	0.6976	Chebyshev
1218	5	37℃_43℃_46℃_55℃_64℃	0.6978	Chebyshev
1219	5	37℃_43℃_46℃_58℃_61℃	0.6939	Chebyshev
1220	5	37℃_43℃_46℃_58℃_64℃	0.6942	Chebyshev
1221	5	37℃_43℃_46℃_61℃_64℃	0.6966	Chebyshev
1222	5	37℃_43℃_49℃_52℃_55℃	0.6812	Chebyshev
1223	5	37℃_43℃_49℃_52℃_58℃	0.6792	Chebyshev
1224	5	37℃_43℃_49℃_52℃_61℃	0.6811	Chebyshev
1225	5	37℃_43℃_49℃_52℃_64℃	0.6806	Chebyshev
1226	5	37℃_43℃_49℃_55℃_58℃	0.6822	Chebyshev
1227	5	37℃_43℃_49℃_55℃_61℃	0.6845	Chebyshev
1228	5	37℃_43℃_49℃_55℃_64℃	0.6841	Chebyshev
1229	5	37℃_43℃_49℃_58℃_61℃	0.6818	Chebyshev
1230	5	37℃_43℃_49℃_58℃_64℃	0.6815	Chebyshev
1231	5	37℃_43℃_49℃_61℃_64℃	0.6817	Chebyshev
1232	5	37℃_43℃_52℃_55℃_58℃	0.6891	Chebyshev
1233	5	37℃_43℃_52℃_55℃_61℃	0.6918	Chebyshev
1234	5	37℃_43℃_52℃_55℃_64℃	0.6928	Chebyshev
1235	5	37℃_43℃_52℃_58℃_61℃	0.6877	Chebyshev
1236	5	37℃_43℃_52℃_58℃_64℃	0.6885	Chebyshev
1237	5	37℃_43℃_52℃_61℃_64℃	0.6894	Chebyshev
1238	5	37℃_43℃_55℃_58℃_61℃	0.6988	Chebyshev
1239	5	37℃_43℃_55℃_58℃_64℃	0.6995	Chebyshev
1240	5	37℃_43℃_55℃_61℃_64℃	0.7017	Chebyshev
1241	5	37℃_43℃_58℃_61℃_64℃	0.698	Chebyshev
1242	5	37℃_46℃_49℃_52℃_55℃	0.6814	Chebyshev
1243	5	37℃_46℃_49℃_52℃_58℃	0.6796	Chebyshev
1244	5	37℃_46℃_49℃_52℃_61℃	0.68	Chebyshev
1245	5	37℃_46℃_49℃_52℃_64℃	0.6807	Chebyshev
1246	5	37℃_46℃_49℃_55℃_58℃	0.6822	Chebyshev
1247	5	37℃_46℃_49℃_55℃_61℃	0.6834	Chebyshev
1248	5	37℃_46℃_49℃_55℃_64℃	0.6838	Chebyshev
1249	5	37℃_46℃_49℃_58℃_61℃	0.6806	Chebyshev
1250	5	37℃_46℃_49℃_58℃_64℃	0.6817	Chebyshev
1251	5	37℃_46℃_49℃_61℃_64℃	0.6802	Chebyshev
1252	5	37℃_46℃_52℃_55℃_58℃	0.6862	Chebyshev
1253	5	37℃_46℃_52℃_55℃_61℃	0.6875	Chebyshev
1254	5	37℃_46℃_52℃_55℃_64℃	0.6893	Chebyshev
1255	5	37℃_46℃_52℃_58℃_61℃	0.6835	Chebyshev
1256	5	37℃_46℃_52℃_58℃_64℃	0.6857	Chebyshev
1257	5	37℃_46℃_52℃_61℃_64℃	0.6845	Chebyshev
1258	5	37℃_46℃_55℃_58℃_61℃	0.691	Chebyshev
1259	5	37℃_46℃_55℃_58℃_64℃	0.6913	Chebyshev
1260	5	37℃_46℃_55℃_61℃_64℃	0.6926	Chebyshev
1261	5	37℃_46℃_58℃_61℃_64℃	0.6877	Chebyshev
1262	5	37℃_49℃_52℃_55℃_58℃	0.6724	Chebyshev
1263	5	37℃_49℃_52℃_55℃_61℃	0.6742	Chebyshev
1264	5	37℃_49℃_52℃_55℃_64℃	0.6738	Chebyshev
1265	5	37℃_49℃_52℃_58℃_61℃	0.6715	Chebyshev
1266	5	37℃_49℃_52℃_58℃_64℃	0.6718	Chebyshev
1267	5	37℃_49℃_52℃_61℃_64℃	0.6718	Chebyshev
1268	5	37℃_49℃_55℃_58℃_61℃	0.6734	Chebyshev
1269	5	37℃_49℃_55℃_58℃_64℃	0.6748	Chebyshev
1270	5	37℃_49℃_55℃_61℃_64℃	0.6737	Chebyshev
1271	5	37℃_49℃_58℃_61℃_64℃	0.67	Chebyshev
1272	5	37℃_52℃_55℃_58℃_61℃	0.6768	Chebyshev
1273	5	37℃_52℃_55℃_58℃_64℃	0.6774	Chebyshev
1274	5	37℃_52℃_55℃_61℃_64℃	0.6782	Chebyshev
1275	5	37℃_52℃_58℃_61℃_64℃	0.6732	Chebyshev
1276	5	37℃_55℃_58℃_61℃_64℃	0.681	Chebyshev
1277	6	37℃_40℃_43℃_46℃_49℃_52℃	0.6897	Chebyshev
1278	6	37℃_40℃_43℃_46℃_49℃_55℃	0.6949	Chebyshev
1279	6	37℃_40℃_43℃_46℃_49℃_58℃	0.6927	Chebyshev
1280	6	37℃_40℃_43℃_46℃_49℃_61℃	0.6932	Chebyshev
1281	6	37℃_40℃_43℃_46℃_49℃_64℃	0.6929	Chebyshev
1282	6	37℃_40℃_43℃_46℃_52℃_55℃	0.7011	Chebyshev
1283	6	37℃_40℃_43℃_46℃_52℃_58℃	0.6972	Chebyshev
1284	6	37℃_40℃_43℃_46℃_52℃_61℃	0.6987	Chebyshev
1285	6	37℃_40℃_43℃_46℃_52℃_64℃	0.6994	Chebyshev
1286	6	37℃_40℃_43℃_46℃_55℃_58℃	0.7058	Chebyshev
1287	6	37℃_40℃_43℃_46℃_55℃_61℃	0.7077	Chebyshev
1288	6	37℃_40℃_43℃_46℃_55℃_64℃	0.7088	Chebyshev
1289	6	37℃_40℃_43℃_46℃_58℃_61℃	0.7058	Chebyshev
1290	6	37℃_40℃_43℃_46℃_58℃_64℃	0.7071	Chebyshev
1291	6	37℃_40℃_43℃_46℃_61℃_64℃	0.7095	Chebyshev
1292	6	37℃_40℃_43℃_49℃_52℃_55℃	0.6924	Chebyshev
1293	6	37℃_40℃_43℃_49℃_52℃_58℃	0.6895	Chebyshev
1294	6	37℃_40℃_43℃_49℃_52℃_61℃	0.6902	Chebyshev
1295	6	37℃_40℃_43℃_49℃_52℃_64℃	0.6909	Chebyshev
1296	6	37℃_40℃_43℃_49℃_55℃_58℃	0.6932	Chebyshev
1297	6	37℃_40℃_43℃_49℃_55℃_61℃	0.6941	Chebyshev
1298	6	37℃_40℃_43℃_49℃_55℃_64℃	0.6949	Chebyshev
1299	6	37℃_40℃_43℃_49℃_58℃_61℃	0.6923	Chebyshev
1300	6	37℃_40℃_43℃_49℃_58℃_64℃	0.6935	Chebyshev
1301	6	37℃_40℃_43℃_49℃_61℃_64℃	0.693	Chebyshev
1302	6	37℃_40℃_43℃_52℃_55℃_58℃	0.7009	Chebyshev
1303	6	37℃_40℃_43℃_52℃_55℃_61℃	0.7032	Chebyshev
1304	6	37℃_40℃_43℃_52℃_55℃_64℃	0.7047	Chebyshev
1305	6	37℃_40℃_43℃_52℃_58℃_61℃	0.6995	Chebyshev
1306	6	37℃_40℃_43℃_52℃_58℃_64℃	0.7009	Chebyshev
1307	6	37℃_40℃_43℃_52℃_61℃_64℃	0.7018	Chebyshev
1308	6	37℃_40℃_43℃_55℃_58℃_61℃	0.7118	Chebyshev
1309	6	37℃_40℃_43℃_55℃_58℃_64℃	0.7133	Chebyshev
1310	6	37℃_40℃_43℃_55℃_61℃_64℃	0.7147	Chebyshev
1311	6	37℃_40℃_43℃_58℃_61℃_64℃	0.714	Chebyshev
1312	6	37℃_40℃_46℃_49℃_52℃_55℃	0.6917	Chebyshev
1313	6	37℃_40℃_46℃_49℃_52℃_58℃	0.6892	Chebyshev
1314	6	37℃_40℃_46℃_49℃_52℃_61℃	0.6898	Chebyshev
1315	6	37℃_40℃_46℃_49℃_52℃_64℃	0.6902	Chebyshev
1316	6	37℃_40℃_46℃_49℃_55℃_58℃	0.6926	Chebyshev
1317	6	37℃_40℃_46℃_49℃_55℃_61℃	0.6934	Chebyshev
1318	6	37℃_40℃_46℃_49℃_55℃_64℃	0.6941	Chebyshev
1319	6	37℃_40℃_46℃_49℃_58℃_61℃	0.6918	Chebyshev
1320	6	37℃_40℃_46℃_49℃_58℃_64℃	0.693	Chebyshev
1321	6	37℃_40℃_46℃_49℃_61℃_64℃	0.692	Chebyshev
1322	6	37℃_40℃_46℃_52℃_55℃_58℃	0.6974	Chebyshev
1323	6	37℃_40℃_46℃_52℃_55℃_61℃	0.6993	Chebyshev
1324	6	37℃_40℃_46℃_52℃_55℃_64℃	0.7006	Chebyshev
1325	6	37℃_40℃_46℃_52℃_58℃_61℃	0.696	Chebyshev
1326	6	37℃_40℃_46℃_52℃_58℃_64℃	0.6973	Chebyshev
1327	6	37℃_40℃_46℃_52℃_61℃_64℃	0.6976	Chebyshev
1328	6	37℃_40℃_46℃_55℃_58℃_61℃	0.704	Chebyshev
1329	6	37℃_40℃_46℃_55℃_58℃_64℃	0.7054	Chebyshev
1330	6	37℃_40℃_46℃_55℃_61℃_64℃	0.7061	Chebyshev
1331	6	37℃_40℃_46℃_58℃_61℃_64℃	0.7033	Chebyshev
1332	6	37℃_40℃_49℃_52℃_55℃_58℃	0.6869	Chebyshev
1333	6	37℃_40℃_49℃_52℃_55℃_61℃	0.6878	Chebyshev
1334	6	37℃_40℃_49℃_52℃_55℃_64℃	0.6887	Chebyshev
1335	6	37℃_40℃_49℃_52℃_58℃_61℃	0.6857	Chebyshev
1336	6	37℃_40℃_49℃_52℃_58℃_64℃	0.6869	Chebyshev
1337	6	37℃_40℃_49℃_52℃_61℃_64℃	0.6864	Chebyshev
1338	6	37℃_40℃_49℃_55℃_58℃_61℃	0.6887	Chebyshev
1339	6	37℃_40℃_49℃_55℃_58℃_64℃	0.6899	Chebyshev
1340	6	37℃_40℃_49℃_55℃_61℃_64℃	0.6896	Chebyshev
1341	6	37℃_40℃_49℃_58℃_61℃_64℃	0.6873	Chebyshev
1342	6	37℃_40℃_52℃_55℃_58℃_61℃	0.695	Chebyshev
1343	6	37℃_40℃_52℃_55℃_58℃_64℃	0.6965	Chebyshev
1344	6	37℃_40℃_52℃_55℃_61℃_64℃	0.6976	Chebyshev
1345	6	37℃_40℃_52℃_58℃_61℃_64℃	0.6935	Chebyshev
1346	6	37℃_40℃_55℃_58℃_61℃_64℃	0.7039	Chebyshev
1347	6	37℃_43℃_46℃_49℃_52℃_55℃	0.6857	Chebyshev
1348	6	37℃_43℃_46℃_49℃_52℃_58℃	0.6834	Chebyshev
1349	6	37℃_43℃_46℃_49℃_52℃_61℃	0.6851	Chebyshev
1350	6	37℃_43℃_46℃_49℃_52℃_64℃	0.6848	Chebyshev
1351	6	37℃_43℃_46℃_49℃_55℃_58℃	0.6867	Chebyshev
1352	6	37℃_43℃_46℃_49℃_55℃_61℃	0.6888	Chebyshev
1353	6	37℃_43℃_46℃_49℃_55℃_64℃	0.6888	Chebyshev
1354	6	37℃_43℃_46℃_49℃_58℃_61℃	0.6864	Chebyshev
1355	6	37℃_43℃_46℃_49℃_58℃_64℃	0.6865	Chebyshev
1356	6	37℃_43℃_46℃_49℃_61℃_64℃	0.6866	Chebyshev
1357	6	37℃_43℃_46℃_52℃_55℃_58℃	0.6909	Chebyshev
1358	6	37℃_43℃_46℃_52℃_55℃_61℃	0.6938	Chebyshev
1359	6	37℃_43℃_46℃_52℃_55℃_64℃	0.6941	Chebyshev
1360	6	37℃_43℃_46℃_52℃_58℃_61℃	0.6902	Chebyshev
1361	6	37℃_43℃_46℃_52℃_58℃_64℃	0.6906	Chebyshev
1362	6	37℃_43℃_46℃_52℃_61℃_64℃	0.6916	Chebyshev
1363	6	37℃_43℃_46℃_55℃_58℃_61℃	0.6981	Chebyshev
1364	6	37℃_43℃_46℃_55℃_58℃_64℃	0.6986	Chebyshev
1365	6	37℃_43℃_46℃_55℃_61℃_64℃	0.7	Chebyshev
1366	6	37℃_43℃_46℃_58℃_61℃_64℃	0.6962	Chebyshev
1367	6	37℃_43℃_49℃_52℃_55℃_58℃	0.683	Chebyshev
1368	6	37℃_43℃_49℃_52℃_55℃_61℃	0.6852	Chebyshev
1369	6	37℃_43℃_49℃_52℃_55℃_64℃	0.6852	Chebyshev
1370	6	37℃_43℃_49℃_52℃_58℃_61℃	0.6827	Chebyshev
1371	6	37℃_43℃_49℃_52℃_58℃_64℃	0.6828	Chebyshev
1372	6	37℃_43℃_49℃_52℃_61℃_64℃	0.6835	Chebyshev
1373	6	37℃_43℃_49℃_55℃_58℃_61℃	0.6857	Chebyshev
1374	6	37℃_43℃_49℃_55℃_58℃_64℃	0.6857	Chebyshev
1375	6	37℃_43℃_49℃_55℃_61℃_64℃	0.6867	Chebyshev
1376	6	37℃_43℃_49℃_58℃_61℃_64℃	0.6838	Chebyshev
1377	6	37℃_43℃_52℃_55℃_58℃_61℃	0.6918	Chebyshev
1378	6	37℃_43℃_52℃_55℃_58℃_64℃	0.6927	Chebyshev
1379	6	37℃_43℃_52℃_55℃_61℃_64℃	0.6942	Chebyshev
1380	6	37℃_43℃_52℃_58℃_61℃_64℃	0.6899	Chebyshev
1381	6	37℃_43℃_55℃_58℃_61℃_64℃	0.7009	Chebyshev
1382	6	37℃_46℃_49℃_52℃_55℃_58℃	0.6834	Chebyshev
1383	6	37℃_46℃_49℃_52℃_55℃_61℃	0.6843	Chebyshev
1384	6	37℃_46℃_49℃_52℃_55℃_64℃	0.6852	Chebyshev
1385	6	37℃_46℃_49℃_52℃_58℃_61℃	0.6818	Chebyshev
1386	6	37℃_46℃_49℃_52℃_58℃_64℃	0.6833	Chebyshev
1387	6	37℃_46℃_49℃_52℃_61℃_64℃	0.6823	Chebyshev
1388	6	37℃_46℃_49℃_55℃_58℃_61℃	0.6848	Chebyshev
1389	6	37℃_46℃_49℃_55℃_58℃_64℃	0.6859	Chebyshev
1390	6	37℃_46℃_49℃_55℃_61℃_64℃	0.6856	Chebyshev
1391	6	37℃_46℃_49℃_58℃_61℃_64℃	0.6825	Chebyshev
1392	6	37℃_46℃_52℃_55℃_58℃_61℃	0.688	Chebyshev
1393	6	37℃_46℃_52℃_55℃_58℃_64℃	0.6901	Chebyshev
1394	6	37℃_46℃_52℃_55℃_61℃_64℃	0.6898	Chebyshev
1395	6	37℃_46℃_52℃_58℃_61℃_64℃	0.6857	Chebyshev
1396	6	37℃_46℃_55℃_58℃_61℃_64℃	0.6932	Chebyshev
1397	6	37℃_49℃_52℃_55℃_58℃_61℃	0.6757	Chebyshev
1398	6	37℃_49℃_52℃_55℃_58℃_64℃	0.6759	Chebyshev
1399	6	37℃_49℃_52℃_55℃_61℃_64℃	0.6766	Chebyshev
1400	6	37℃_49℃_52℃_58℃_61℃_64℃	0.6736	Chebyshev
1401	6	37℃_49℃_55℃_58℃_61℃_64℃	0.6755	Chebyshev
1402	6	37℃_52℃_55℃_58℃_61℃_64℃	0.6787	Chebyshev
1403	7	37℃_40℃_43℃_46℃_49℃_52℃_55℃	0.6946	Chebyshev
1404	7	37℃_40℃_43℃_46℃_49℃_52℃_58℃	0.6918	Chebyshev
1405	7	37℃_40℃_43℃_46℃_49℃_52℃_61℃	0.6925	Chebyshev
1406	7	37℃_40℃_43℃_46℃_49℃_52℃_64℃	0.6931	Chebyshev
1407	7	37℃_40℃_43℃_46℃_49℃_55℃_58℃	0.6955	Chebyshev
1408	7	37℃_40℃_43℃_46℃_49℃_55℃_61℃	0.6964	Chebyshev
1409	7	37℃_40℃_43℃_46℃_49℃_55℃_64℃	0.6972	Chebyshev
1410	7	37℃_40℃_43℃_46℃_49℃_58℃_61℃	0.6948	Chebyshev
1411	7	37℃_40℃_43℃_46℃_49℃_58℃_64℃	0.696	Chebyshev
1412	7	37℃_40℃_43℃_46℃_49℃_61℃_64℃	0.6954	Chebyshev
1413	7	37℃_40℃_43℃_46℃_52℃_55℃_58℃	0.7004	Chebyshev
1414	7	37℃_40℃_43℃_46℃_52℃_55℃_61℃	0.7023	Chebyshev
1415	7	37℃_40℃_43℃_46℃_52℃_55℃_64℃	0.7035	Chebyshev
1416	7	37℃_40℃_43℃_46℃_52℃_58℃_61℃	0.6992	Chebyshev
1417	7	37℃_40℃_43℃_46℃_52℃_58℃_64℃	0.7005	Chebyshev
1418	7	37℃_40℃_43℃_46℃_52℃_61℃_64℃	0.7008	Chebyshev
1419	7	37℃_40℃_43℃_46℃_55℃_58℃_61℃	0.7076	Chebyshev
1420	7	37℃_40℃_43℃_46℃_55℃_58℃_64℃	0.709	Chebyshev
1421	7	37℃_40℃_43℃_46℃_55℃_61℃_64℃	0.7097	Chebyshev
1422	7	37℃_40℃_43℃_46℃_58℃_61℃_64℃	0.7076	Chebyshev
1423	7	37℃_40℃_43℃_49℃_52℃_55℃_58℃	0.6924	Chebyshev
1424	7	37℃_40℃_43℃_49℃_52℃_55℃_61℃	0.6934	Chebyshev
1425	7	37℃_40℃_43℃_49℃_52℃_55℃_64℃	0.6944	Chebyshev
1426	7	37℃_40℃_43℃_49℃_52℃_58℃_61℃	0.6914	Chebyshev
1427	7	37℃_40℃_43℃_49℃_52℃_58℃_64℃	0.6925	Chebyshev
1428	7	37℃_40℃_43℃_49℃_52℃_61℃_64℃	0.6922	Chebyshev
1429	7	37℃_40℃_43℃_49℃_55℃_58℃_61℃	0.6948	Chebyshev
1430	7	37℃_40℃_43℃_49℃_55℃_58℃_64℃	0.696	Chebyshev
1431	7	37℃_40℃_43℃_49℃_55℃_61℃_64℃	0.6959	Chebyshev
1432	7	37℃_40℃_43℃_49℃_58℃_61℃_64℃	0.6939	Chebyshev
1433	7	37℃_40℃_43℃_52℃_55℃_58℃_61℃	0.7024	Chebyshev
1434	7	37℃_40℃_43℃_52℃_55℃_58℃_64℃	0.7038	Chebyshev
1435	7	37℃_40℃_43℃_52℃_55℃_61℃_64℃	0.7051	Chebyshev
1436	7	37℃_40℃_43℃_52℃_58℃_61℃_64℃	0.7012	Chebyshev
1437	7	37℃_40℃_43℃_55℃_58℃_61℃_64℃	0.7134	Chebyshev
1438	7	37℃_40℃_46℃_49℃_52℃_55℃_58℃	0.6921	Chebyshev
1439	7	37℃_40℃_46℃_49℃_52℃_55℃_61℃	0.693	Chebyshev
1440	7	37℃_40℃_46℃_49℃_52℃_55℃_64℃	0.6939	Chebyshev
1441	7	37℃_40℃_46℃_49℃_52℃_58℃_61℃	0.6911	Chebyshev
1442	7	37℃_40℃_46℃_49℃_52℃_58℃_64℃	0.6923	Chebyshev
1443	7	37℃_40℃_46℃_49℃_52℃_61℃_64℃	0.6918	Chebyshev
1444	7	37℃_40℃_46℃_49℃_55℃_58℃_61℃	0.6944	Chebyshev
1445	7	37℃_40℃_46℃_49℃_55℃_58℃_64℃	0.6956	Chebyshev
1446	7	37℃_40℃_46℃_49℃_55℃_61℃_64℃	0.6953	Chebyshev
1447	7	37℃_40℃_46℃_49℃_58℃_61℃_64℃	0.6934	Chebyshev
1448	7	37℃_40℃_46℃_52℃_55℃_58℃_61℃	0.6991	Chebyshev
1449	7	37℃_40℃_46℃_52℃_55℃_58℃_64℃	0.7005	Chebyshev
1450	7	37℃_40℃_46℃_52℃_55℃_61℃_64℃	0.7013	Chebyshev
1451	7	37℃_40℃_46℃_52℃_58℃_61℃_64℃	0.6978	Chebyshev
1452	7	37℃_40℃_46℃_55℃_58℃_61℃_64℃	0.7057	Chebyshev
1453	7	37℃_40℃_49℃_52℃_55℃_58℃_61℃	0.6885	Chebyshev
1454	7	37℃_40℃_49℃_52℃_55℃_58℃_64℃	0.6898	Chebyshev
1455	7	37℃_40℃_49℃_52℃_55℃_61℃_64℃	0.6897	Chebyshev
1456	7	37℃_40℃_49℃_52℃_58℃_61℃_64℃	0.6874	Chebyshev
1457	7	37℃_40℃_49℃_55℃_58℃_61℃_64℃	0.6903	Chebyshev
1458	7	37℃_40℃_52℃_55℃_58℃_61℃_64℃	0.6967	Chebyshev
1459	7	37℃_43℃_46℃_49℃_52℃_55℃_58℃	0.6868	Chebyshev
1460	7	37℃_43℃_46℃_49℃_52℃_55℃_61℃	0.6888	Chebyshev
1461	7	37℃_43℃_46℃_49℃_52℃_55℃_64℃	0.6889	Chebyshev
1462	7	37℃_43℃_46℃_49℃_52℃_58℃_61℃	0.6864	Chebyshev
1463	7	37℃_43℃_46℃_49℃_52℃_58℃_64℃	0.6868	Chebyshev
1464	7	37℃_43℃_46℃_49℃_52℃_61℃_64℃	0.6873	Chebyshev
1465	7	37℃_43℃_46℃_49℃_55℃_58℃_61℃	0.6898	Chebyshev
1466	7	37℃_43℃_46℃_49℃_55℃_58℃_64℃	0.6901	Chebyshev
1467	7	37℃_43℃_46℃_49℃_55℃_61℃_64℃	0.6909	Chebyshev
1468	7	37℃_43℃_46℃_49℃_58℃_61℃_64℃	0.6883	Chebyshev
1469	7	37℃_43℃_46℃_52℃_55℃_58℃_61℃	0.6939	Chebyshev
1470	7	37℃_43℃_46℃_52℃_55℃_58℃_64℃	0.6944	Chebyshev
1471	7	37℃_43℃_46℃_52℃_55℃_61℃_64℃	0.696	Chebyshev
1472	7	37℃_43℃_46℃_52℃_58℃_61℃_64℃	0.6922	Chebyshev
1473	7	37℃_43℃_46℃_55℃_58℃_61℃_64℃	0.7	Chebyshev
1474	7	37℃_43℃_49℃_52℃_55℃_58℃_61℃	0.6859	Chebyshev
1475	7	37℃_43℃_49℃_52℃_55℃_58℃_64℃	0.6861	Chebyshev
1476	7	37℃_43℃_49℃_52℃_55℃_61℃_64℃	0.6873	Chebyshev
1477	7	37℃_43℃_49℃_52℃_58℃_61℃_64℃	0.6845	Chebyshev
1478	7	37℃_43℃_49℃_55℃_58℃_61℃_64℃	0.6874	Chebyshev
1479	7	37℃_43℃_52℃_55℃_58℃_61℃_64℃	0.6937	Chebyshev
1480	7	37℃_46℃_49℃_52℃_55℃_58℃_61℃	0.6852	Chebyshev
1481	7	37℃_46℃_49℃_52℃_55℃_58℃_64℃	0.6866	Chebyshev
1482	7	37℃_46℃_49℃_52℃_55℃_61℃_64℃	0.6863	Chebyshev
1483	7	37℃_46℃_49℃_52℃_58℃_61℃_64℃	0.6836	Chebyshev
1484	7	37℃_46℃_49℃_55℃_58℃_61℃_64℃	0.6865	Chebyshev
1485	7	37℃_46℃_52℃_55℃_58℃_61℃_64℃	0.6898	Chebyshev
1486	7	37℃_49℃_52℃_55℃_58℃_61℃_64℃	0.6775	Chebyshev
1487	8	37℃_40℃_43℃_46℃_49℃_52℃_55℃_58℃	0.6946	Chebyshev
1488	8	37℃_40℃_43℃_46℃_49℃_52℃_55℃_61℃	0.6955	Chebyshev
1489	8	37℃_40℃_43℃_46℃_49℃_52℃_55℃_64℃	0.6964	Chebyshev
1490	8	37℃_40℃_43℃_46℃_49℃_52℃_58℃_61℃	0.6936	Chebyshev
1491	8	37℃_40℃_43℃_46℃_49℃_52℃_58℃_64℃	0.6948	Chebyshev
1492	8	37℃_40℃_43℃_46℃_49℃_52℃_61℃_64℃	0.6944	Chebyshev
1493	8	37℃_40℃_43℃_46℃_49℃_55℃_58℃_61℃	0.6972	Chebyshev
1494	8	37℃_40℃_43℃_46℃_49℃_55℃_58℃_64℃	0.6984	Chebyshev
1495	8	37℃_40℃_43℃_46℃_49℃_55℃_61℃_64℃	0.6982	Chebyshev
1496	8	37℃_40℃_43℃_46℃_49℃_58℃_61℃_64℃	0.6964	Chebyshev
1497	8	37℃_40℃_43℃_46℃_52℃_55℃_58℃_61℃	0.702	Chebyshev
1498	8	37℃_40℃_43℃_46℃_52℃_55℃_58℃_64℃	0.7033	Chebyshev
1499	8	37℃_40℃_43℃_46℃_52℃_55℃_61℃_64℃	0.7042	Chebyshev
1500	8	37℃_40℃_43℃_46℃_52℃_58℃_61℃_64℃	0.7009	Chebyshev
1501	8	37℃_40℃_43℃_46℃_55℃_58℃_61℃_64℃	0.7092	Chebyshev
1502	8	37℃_40℃_43℃_49℃_52℃_55℃_58℃_61℃	0.6939	Chebyshev
1503	8	37℃_40℃_43℃_49℃_52℃_55℃_58℃_64℃	0.6951	Chebyshev
1504	8	37℃_40℃_43℃_49℃_52℃_55℃_61℃_64℃	0.6952	Chebyshev
1505	8	37℃_40℃_43℃_49℃_52℃_58℃_61℃_64℃	0.6929	Chebyshev
1506	8	37℃_40℃_43℃_49℃_55℃_58℃_61℃_64℃	0.6963	Chebyshev
1507	8	37℃_40℃_43℃_52℃_55℃_58℃_61℃_64℃	0.7039	Chebyshev
1508	8	37℃_40℃_46℃_49℃_52℃_55℃_58℃_61℃	0.6937	Chebyshev
1509	8	37℃_40℃_46℃_49℃_52℃_55℃_58℃_64℃	0.6949	Chebyshev
1510	8	37℃_40℃_46℃_49℃_52℃_55℃_61℃_64℃	0.6948	Chebyshev
1511	8	37℃_40℃_46℃_49℃_52℃_58℃_61℃_64℃	0.6927	Chebyshev
1512	8	37℃_40℃_46℃_49℃_55℃_58℃_61℃_64℃	0.6959	Chebyshev
1513	8	37℃_40℃_46℃_52℃_55℃_58℃_61℃_64℃	0.7007	Chebyshev
1514	8	37℃_40℃_49℃_52℃_55℃_58℃_61℃_64℃	0.6901	Chebyshev
1515	8	37℃_43℃_46℃_49℃_52℃_55℃_58℃_61℃	0.6894	Chebyshev
1516	8	37℃_43℃_46℃_49℃_52℃_55℃_58℃_64℃	0.6898	Chebyshev
1517	8	37℃_43℃_46℃_49℃_52℃_55℃_61℃_64℃	0.6908	Chebyshev
1518	8	37℃_43℃_46℃_49℃_52℃_58℃_61℃_64℃	0.6882	Chebyshev
1519	8	37℃_43℃_46℃_49℃_55℃_58℃_61℃_64℃	0.6915	Chebyshev
1520	8	37℃_43℃_46℃_52℃_55℃_58℃_61℃_64℃	0.6956	Chebyshev
1521	8	37℃_43℃_49℃_52℃_55℃_58℃_61℃_64℃	0.6876	Chebyshev
1522	8	37℃_46℃_49℃_52℃_55℃_58℃_61℃_64℃	0.6868	Chebyshev
1523	9	37℃_40℃_43℃_46℃_49℃_52℃_55℃_58℃_61℃	0.696	Chebyshev
1524	9	37℃_40℃_43℃_46℃_49℃_52℃_55℃_58℃_64℃	0.6972	Chebyshev
1525	9	37℃_40℃_43℃_46℃_49℃_52℃_55℃_61℃_64℃	0.6972	Chebyshev
1526	9	37℃_40℃_43℃_46℃_49℃_52℃_58℃_61℃_64℃	0.6951	Chebyshev
1527	9	37℃_40℃_43℃_46℃_49℃_55℃_58℃_61℃_64℃	0.6986	Chebyshev
1528	9	37℃_40℃_43℃_46℃_52℃_55℃_58℃_61℃_64℃	0.7035	Chebyshev
1529	9	37℃_40℃_43℃_49℃_52℃_55℃_58℃_61℃_64℃	0.6953	Chebyshev
1530	9	37℃_40℃_46℃_49℃_52℃_55℃_58℃_61℃_64℃	0.6951	Chebyshev
1531	9	37℃_43℃_46℃_49℃_52℃_55℃_58℃_61℃_64℃	0.691	Chebyshev
1532	10	37℃_40℃_43℃_46℃_49℃_52℃_55℃_58℃_61℃_64℃	0.6974	Chebyshev
1533	3	37℃_40℃_43℃	0.6045	Pearson
1534	3	37℃_40℃_46℃	0.6342	Pearson
1535	3	37℃_40℃_49℃	0.6556	Pearson
1536	3	37℃_40℃_52℃	0.6865	Pearson
1537	3	37℃_40℃_55℃	0.6898	Pearson
1538	3	37℃_40℃_58℃	0.6902	Pearson
1539	3	37℃_40℃_61℃	0.6864	Pearson
1540	3	37℃_40℃_64℃	0.6823	Pearson
1541	3	37℃_43℃_46℃	0.6393	Pearson
1542	3	37℃_43℃_49℃	0.6516	Pearson
1543	3	37℃_43℃_52℃	0.6763	Pearson
1544	3	37℃_43℃_55℃	0.673	Pearson
1545	3	37℃_43℃_58℃	0.6714	Pearson
1546	3	37℃_43℃_61℃	0.6669	Pearson
1547	3	37℃_43℃_64℃	0.6622	Pearson
1548	3	37℃_46℃_49℃	0.6463	Pearson
1549	3	37℃_46℃_52℃	0.6705	Pearson
1550	3	37℃_46℃_55℃	0.6626	Pearson
1551	3	37℃_46℃_58℃	0.6594	Pearson
1552	3	37℃_46℃_61℃	0.6545	Pearson
1553	3	37℃_46℃_64℃	0.6492	Pearson
1554	3	37℃_49℃_52℃	0.656	Pearson
1555	3	37℃_49℃_55℃	0.6537	Pearson
1556	3	37℃_49℃_58℃	0.6509	Pearson
1557	3	37℃_49℃_61℃	0.6478	Pearson
1558	3	37℃_49℃_64℃	0.6447	Pearson
1559	3	37℃_52℃_55℃	0.6501	Pearson
1560	3	37℃_52℃_58℃	0.6483	Pearson
1561	3	37℃_52℃_61℃	0.6494	Pearson
1562	3	37℃_52℃_64℃	0.6541	Pearson
1563	3	37℃_55℃_58℃	0.6475	Pearson
1564	3	37℃_55℃_61℃	0.6423	Pearson
1565	3	37℃_55℃_64℃	0.6552	Pearson
1566	3	37℃_58℃_61℃	0.6503	Pearson
1567	3	37℃_58℃_64℃	0.6547	Pearson
1568	3	37℃_61℃_64℃	0.6683	Pearson
1569	4	37℃_40℃_43℃_46℃	0.6547	Pearson
1570	4	37℃_40℃_43℃_49℃	0.6792	Pearson
1571	4	37℃_40℃_43℃_52℃	0.7228	Pearson
1572	4	37℃_40℃_43℃_55℃	0.7261	Pearson
1573	4	37℃_40℃_43℃_58℃	0.7212	Pearson
1574	4	37℃_40℃_43℃_61℃	0.7178	Pearson
1575	4	37℃_40℃_43℃_64℃	0.7129	Pearson
1576	4	37℃_40℃_46℃_49℃	0.6766	Pearson
1577	4	37℃_40℃_46℃_52℃	0.7211	Pearson
1578	4	37℃_40℃_46℃_55℃	0.7158	Pearson
1579	4	37℃_40℃_46℃_58℃	0.71	Pearson
1580	4	37℃_40℃_46℃_61℃	0.7019	Pearson
1581	4	37℃_40℃_46℃_64℃	0.6969	Pearson
1582	4	37℃_40℃_49℃_52℃	0.704	Pearson
1583	4	37℃_40℃_49℃_55℃	0.7013	Pearson
1584	4	37℃_40℃_49℃_58℃	0.6982	Pearson
1585	4	37℃_40℃_49℃_61℃	0.692	Pearson
1586	4	37℃_40℃_49℃_64℃	0.6883	Pearson
1587	4	37℃_40℃_52℃_55℃	0.7079	Pearson
1588	4	37℃_40℃_52℃_58℃	0.699	Pearson
1589	4	37℃_40℃_52℃_61℃	0.6961	Pearson
1590	4	37℃_40℃_52℃_64℃	0.6986	Pearson
1591	4	37℃_40℃_55℃_58℃	0.7041	Pearson
1592	4	37℃_40℃_55℃_61℃	0.6978	Pearson
1593	4	37℃_40℃_55℃_64℃	0.706	Pearson
1594	4	37℃_40℃_58℃_61℃	0.7057	Pearson
1595	4	37℃_40℃_58℃_64℃	0.7068	Pearson
1596	4	37℃_40℃_61℃_64℃	0.7084	Pearson
1597	4	37℃_43℃_46℃_49℃	0.6707	Pearson
1598	4	37℃_43℃_46℃_52℃	0.7046	Pearson
1599	4	37℃_43℃_46℃_55℃	0.6974	Pearson
1600	4	37℃_43℃_46℃_58℃	0.6903	Pearson
1601	4	37℃_43℃_46℃_61℃	0.6852	Pearson
1602	4	37℃_43℃_46℃_64℃	0.6816	Pearson
1603	4	37℃_43℃_49℃_52℃	0.6931	Pearson
1604	4	37℃_43℃_49℃_55℃	0.6902	Pearson
1605	4	37℃_43℃_49℃_58℃	0.6854	Pearson
1606	4	37℃_43℃_49℃_61℃	0.6811	Pearson
1607	4	37℃_43℃_49℃_64℃	0.6776	Pearson
1608	4	37℃_43℃_52℃_55℃	0.6952	Pearson
1609	4	37℃_43℃_52℃_58℃	0.6867	Pearson
1610	4	37℃_43℃_52℃_61℃	0.6836	Pearson
1611	4	37℃_43℃_52℃_64℃	0.6861	Pearson
1612	4	37℃_43℃_55℃_58℃	0.6937	Pearson
1613	4	37℃_43℃_55℃_61℃	0.6865	Pearson
1614	4	37℃_43℃_55℃_64℃	0.6938	Pearson
1615	4	37℃_43℃_58℃_61℃	0.6881	Pearson
1616	4	37℃_43℃_58℃_64℃	0.6931	Pearson
1617	4	37℃_43℃_61℃_64℃	0.693	Pearson
1618	4	37℃_46℃_49℃_52℃	0.6965	Pearson
1619	4	37℃_46℃_49℃_55℃	0.6899	Pearson
1620	4	37℃_46℃_49℃_58℃	0.6847	Pearson
1621	4	37℃_46℃_49℃_61℃	0.6779	Pearson
1622	4	37℃_46℃_49℃_64℃	0.6736	Pearson
1623	4	37℃_46℃_52℃_55℃	0.6876	Pearson
1624	4	37℃_46℃_52℃_58℃	0.6827	Pearson
1625	4	37℃_46℃_52℃_61℃	0.68	Pearson
1626	4	37℃_46℃_52℃_64℃	0.6804	Pearson
1627	4	37℃_46℃_55℃_58℃	0.6851	Pearson
1628	4	37℃_46℃_55℃_61℃	0.6809	Pearson
1629	4	37℃_46℃_55℃_64℃	0.6836	Pearson
1630	4	37℃_46℃_58℃_61℃	0.6749	Pearson
1631	4	37℃_46℃_58℃_64℃	0.6796	Pearson
1632	4	37℃_46℃_61℃_64℃	0.6714	Pearson
1633	4	37℃_49℃_52℃_55℃	0.6779	Pearson
1634	4	37℃_49℃_52℃_58℃	0.6725	Pearson
1635	4	37℃_49℃_52℃_61℃	0.6694	Pearson
1636	4	37℃_49℃_52℃_64℃	0.6692	Pearson
1637	4	37℃_49℃_55℃_58℃	0.6735	Pearson
1638	4	37℃_49℃_55℃_61℃	0.6693	Pearson
1639	4	37℃_49℃_55℃_64℃	0.6717	Pearson
1640	4	37℃_49℃_58℃_61℃	0.6631	Pearson
1641	4	37℃_49℃_58℃_64℃	0.6653	Pearson
1642	4	37℃_49℃_61℃_64℃	0.6589	Pearson
1643	4	37℃_52℃_55℃_58℃	0.6711	Pearson
1644	4	37℃_52℃_55℃_61℃	0.6681	Pearson
1645	4	37℃_52℃_55℃_64℃	0.6723	Pearson
1646	4	37℃_52℃_58℃_61℃	0.6634	Pearson
1647	4	37℃_52℃_58℃_64℃	0.6701	Pearson
1648	4	37℃_52℃_61℃_64℃	0.6648	Pearson
1649	4	37℃_55℃_58℃_61℃	0.6638	Pearson
1650	4	37℃_55℃_58℃_64℃	0.6709	Pearson
1651	4	37℃_55℃_61℃_64℃	0.6685	Pearson
1652	4	37℃_58℃_61℃_64℃	0.6696	Pearson
1653	5	37℃_40℃_43℃_46℃_49℃	0.6872	Pearson
1654	5	37℃_40℃_43℃_46℃_52℃	0.7335	Pearson
1655	5	37℃_40℃_43℃_46℃_55℃	0.7284	Pearson
1656	5	37℃_40℃_43℃_46℃_58℃	0.7209	Pearson
1657	5	37℃_40℃_43℃_46℃_61℃	0.7144	Pearson
1658	5	37℃_40℃_43℃_46℃_64℃	0.7104	Pearson
1659	5	37℃_40℃_43℃_49℃_52℃	0.7214	Pearson
1660	5	37℃_40℃_43℃_49℃_55℃	0.7205	Pearson
1661	5	37℃_40℃_43℃_49℃_58℃	0.7155	Pearson
1662	5	37℃_40℃_43℃_49℃_61℃	0.7089	Pearson
1663	5	37℃_40℃_43℃_49℃_64℃	0.705	Pearson
1664	5	37℃_40℃_43℃_52℃_55℃	0.7293	Pearson
1665	5	37℃_40℃_43℃_52℃_58℃	0.7192	Pearson
1666	5	37℃_40℃_43℃_52℃_61℃	0.7131	Pearson
1667	5	37℃_40℃_43℃_52℃_64℃	0.7139	Pearson
1668	5	37℃_40℃_43℃_55℃_58℃	0.7279	Pearson
1669	5	37℃_40℃_43℃_55℃_61℃	0.7204	Pearson
1670	5	37℃_40℃_43℃_55℃_64℃	0.7241	Pearson
1671	5	37℃_40℃_43℃_58℃_61℃	0.7247	Pearson
1672	5	37℃_40℃_43℃_58℃_64℃	0.7243	Pearson
1673	5	37℃_40℃_43℃_61℃_64℃	0.7266	Pearson
1674	5	37℃_40℃_46℃_49℃_52℃	0.7236	Pearson
1675	5	37℃_40℃_46℃_49℃_55℃	0.7191	Pearson
1676	5	37℃_40℃_46℃_49℃_58℃	0.7123	Pearson
1677	5	37℃_40℃_46℃_49℃_61℃	0.7053	Pearson
1678	5	37℃_40℃_46℃_49℃_64℃	0.7004	Pearson
1679	5	37℃_40℃_46℃_52℃_55℃	0.7234	Pearson
1680	5	37℃_40℃_46℃_52℃_58℃	0.7158	Pearson
1681	5	37℃_40℃_46℃_52℃_61℃	0.7096	Pearson
1682	5	37℃_40℃_46℃_52℃_64℃	0.709	Pearson
1683	5	37℃_40℃_46℃_55℃_58℃	0.7203	Pearson
1684	5	37℃_40℃_46℃_55℃_61℃	0.7136	Pearson
1685	5	37℃_40℃_46℃_55℃_64℃	0.7159	Pearson
1686	5	37℃_40℃_46℃_58℃_61℃	0.7113	Pearson
1687	5	37℃_40℃_46℃_58℃_64℃	0.7118	Pearson
1688	5	37℃_40℃_46℃_61℃_64℃	0.7088	Pearson
1689	5	37℃_40℃_49℃_52℃_55℃	0.7112	Pearson
1690	5	37℃_40℃_49℃_52℃_58℃	0.7041	Pearson
1691	5	37℃_40℃_49℃_52℃_61℃	0.6997	Pearson
1692	5	37℃_40℃_49℃_52℃_64℃	0.6985	Pearson
1693	5	37℃_40℃_49℃_55℃_58℃	0.7067	Pearson
1694	5	37℃_40℃_49℃_55℃_61℃	0.7013	Pearson
1695	5	37℃_40℃_49℃_55℃_64℃	0.7017	Pearson
1696	5	37℃_40℃_49℃_58℃_61℃	0.6996	Pearson
1697	5	37℃_40℃_49℃_58℃_64℃	0.6987	Pearson
1698	5	37℃_40℃_49℃_61℃_64℃	0.695	Pearson
1699	5	37℃_40℃_52℃_55℃_58℃	0.7072	Pearson
1700	5	37℃_40℃_52℃_55℃_61℃	0.7008	Pearson
1701	5	37℃_40℃_52℃_55℃_64℃	0.7044	Pearson
1702	5	37℃_40℃_52℃_58℃_61℃	0.7005	Pearson
1703	5	37℃_40℃_52℃_58℃_64℃	0.7034	Pearson
1704	5	37℃_40℃_52℃_61℃_64℃	0.7018	Pearson
1705	5	37℃_40℃_55℃_58℃_61℃	0.7038	Pearson
1706	5	37℃_40℃_55℃_58℃_64℃	0.7077	Pearson
1707	5	37℃_40℃_55℃_61℃_64℃	0.7084	Pearson
1708	5	37℃_40℃_58℃_61℃_64℃	0.7094	Pearson
1709	5	37℃_43℃_46℃_49℃_52℃	0.7088	Pearson
1710	5	37℃_43℃_46℃_49℃_55℃	0.7044	Pearson
1711	5	37℃_43℃_46℃_49℃_58℃	0.6993	Pearson
1712	5	37℃_43℃_46℃_49℃_61℃	0.6911	Pearson
1713	5	37℃_43℃_46℃_49℃_64℃	0.6876	Pearson
1714	5	37℃_43℃_46℃_52℃_55℃	0.7059	Pearson
1715	5	37℃_43℃_46℃_52℃_58℃	0.6993	Pearson
1716	5	37℃_43℃_46℃_52℃_61℃	0.6938	Pearson
1717	5	37℃_43℃_46℃_52℃_64℃	0.694	Pearson
1718	5	37℃_43℃_46℃_55℃_58℃	0.7046	Pearson
1719	5	37℃_43℃_46℃_55℃_61℃	0.6987	Pearson
1720	5	37℃_43℃_46℃_55℃_64℃	0.7008	Pearson
1721	5	37℃_43℃_46℃_58℃_61℃	0.6962	Pearson
1722	5	37℃_43℃_46℃_58℃_64℃	0.6973	Pearson
1723	5	37℃_43℃_46℃_61℃_64℃	0.6953	Pearson
1724	5	37℃_43℃_49℃_52℃_55℃	0.7007	Pearson
1725	5	37℃_43℃_49℃_52℃_58℃	0.6939	Pearson
1726	5	37℃_43℃_49℃_52℃_61℃	0.6898	Pearson
1727	5	37℃_43℃_49℃_52℃_64℃	0.6875	Pearson
1728	5	37℃_43℃_49℃_55℃_58℃	0.6973	Pearson
1729	5	37℃_43℃_49℃_55℃_61℃	0.6917	Pearson
1730	5	37℃_43℃_49℃_55℃_64℃	0.6915	Pearson
1731	5	37℃_43℃_49℃_58℃_61℃	0.6876	Pearson
1732	5	37℃_43℃_49℃_58℃_64℃	0.6888	Pearson
1733	5	37℃_43℃_49℃_61℃_64℃	0.6823	Pearson
1734	5	37℃_43℃_52℃_55℃_58℃	0.6963	Pearson
1735	5	37℃_43℃_52℃_55℃_61℃	0.6914	Pearson
1736	5	37℃_43℃_52℃_55℃_64℃	0.6949	Pearson
1737	5	37℃_43℃_52℃_58℃_61℃	0.6899	Pearson
1738	5	37℃_43℃_52℃_58℃_64℃	0.6925	Pearson
1739	5	37℃_43℃_52℃_61℃_64℃	0.6903	Pearson
1740	5	37℃_43℃_55℃_58℃_61℃	0.6942	Pearson
1741	5	37℃_43℃_55℃_58℃_64℃	0.6998	Pearson
1742	5	37℃_43℃_55℃_61℃_64℃	0.6974	Pearson
1743	5	37℃_43℃_58℃_61℃_64℃	0.6981	Pearson
1744	5	37℃_46℃_49℃_52℃_55℃	0.6996	Pearson
1745	5	37℃_46℃_49℃_52℃_58℃	0.6944	Pearson
1746	5	37℃_46℃_49℃_52℃_61℃	0.6881	Pearson
1747	5	37℃_46℃_49℃_52℃_64℃	0.6868	Pearson
1748	5	37℃_46℃_49℃_55℃_58℃	0.6942	Pearson
1749	5	37℃_46℃_49℃_55℃_61℃	0.6895	Pearson
1750	5	37℃_46℃_49℃_55℃_64℃	0.6911	Pearson
1751	5	37℃_46℃_49℃_58℃_61℃	0.6861	Pearson
1752	5	37℃_46℃_49℃_58℃_64℃	0.6869	Pearson
1753	5	37℃_46℃_49℃_61℃_64℃	0.6805	Pearson
1754	5	37℃_46℃_52℃_55℃_58℃	0.6945	Pearson
1755	5	37℃_46℃_52℃_55℃_61℃	0.689	Pearson
1756	5	37℃_46℃_52℃_55℃_64℃	0.6922	Pearson
1757	5	37℃_46℃_52℃_58℃_61℃	0.6861	Pearson
1758	5	37℃_46℃_52℃_58℃_64℃	0.6907	Pearson
1759	5	37℃_46℃_52℃_61℃_64℃	0.6857	Pearson
1760	5	37℃_46℃_55℃_58℃_61℃	0.6891	Pearson
1761	5	37℃_46℃_55℃_58℃_64℃	0.6932	Pearson
1762	5	37℃_46℃_55℃_61℃_64℃	0.6908	Pearson
1763	5	37℃_46℃_58℃_61℃_64℃	0.684	Pearson
1764	5	37℃_49℃_52℃_55℃_58℃	0.6841	Pearson
1765	5	37℃_49℃_52℃_55℃_61℃	0.6797	Pearson
1766	5	37℃_49℃_52℃_55℃_64℃	0.6796	Pearson
1767	5	37℃_49℃_52℃_58℃_61℃	0.6755	Pearson
1768	5	37℃_49℃_52℃_58℃_64℃	0.6774	Pearson
1769	5	37℃_49℃_52℃_61℃_64℃	0.6735	Pearson
1770	5	37℃_49℃_55℃_58℃_61℃	0.6758	Pearson
1771	5	37℃_49℃_55℃_58℃_64℃	0.6797	Pearson
1772	5	37℃_49℃_55℃_61℃_64℃	0.6753	Pearson
1773	5	37℃_49℃_58℃_61℃_64℃	0.6701	Pearson
1774	5	37℃_52℃_55℃_58℃_61℃	0.6755	Pearson
1775	5	37℃_52℃_55℃_58℃_64℃	0.6788	Pearson
1776	5	37℃_52℃_55℃_61℃_64℃	0.6775	Pearson
1777	5	37℃_52℃_58℃_61℃_64℃	0.673	Pearson
1778	5	37℃_55℃_58℃_61℃_64℃	0.6753	Pearson
1779	6	37℃_40℃_43℃_46℃_49℃_52℃	0.7305	Pearson
1780	6	37℃_40℃_43℃_46℃_49℃_55℃	0.7271	Pearson
1781	6	37℃_40℃_43℃_46℃_49℃_58℃	0.7201	Pearson
1782	6	37℃_40℃_43℃_46℃_49℃_61℃	0.7135	Pearson
1783	6	37℃_40℃_43℃_46℃_49℃_64℃	0.709	Pearson
1784	6	37℃_40℃_43℃_46℃_52℃_55℃	0.7329	Pearson
1785	6	37℃_40℃_43℃_46℃_52℃_58℃	0.7236	Pearson
1786	6	37℃_40℃_43℃_46℃_52℃_61℃	0.7172	Pearson
1787	6	37℃_40℃_43℃_46℃_52℃_64℃	0.7164	Pearson
1788	6	37℃_40℃_43℃_46℃_55℃_58℃	0.7289	Pearson
1789	6	37℃_40℃_43℃_46℃_55℃_61℃	0.7219	Pearson
1790	6	37℃_40℃_43℃_46℃_55℃_64℃	0.7233	Pearson
1791	6	37℃_40℃_43℃_46℃_58℃_61℃	0.7205	Pearson
1792	6	37℃_40℃_43℃_46℃_58℃_64℃	0.7206	Pearson
1793	6	37℃_40℃_43℃_46℃_61℃_64℃	0.7187	Pearson
1794	6	37℃_40℃_43℃_49℃_52℃_55℃	0.7237	Pearson
1795	6	37℃_40℃_43℃_49℃_52℃_58℃	0.7167	Pearson
1796	6	37℃_40℃_43℃_49℃_52℃_61℃	0.7109	Pearson
1797	6	37℃_40℃_43℃_49℃_52℃_64℃	0.7095	Pearson
1798	6	37℃_40℃_43℃_49℃_55℃_58℃	0.7195	Pearson
1799	6	37℃_40℃_43℃_49℃_55℃_61℃	0.7141	Pearson
1800	6	37℃_40℃_43℃_49℃_55℃_64℃	0.714	Pearson
1801	6	37℃_40℃_43℃_49℃_58℃_61℃	0.7117	Pearson
1802	6	37℃_40℃_43℃_49℃_58℃_64℃	0.7121	Pearson
1803	6	37℃_40℃_43℃_49℃_61℃_64℃	0.7088	Pearson
1804	6	37℃_40℃_43℃_52℃_55℃_58℃	0.7225	Pearson
1805	6	37℃_40℃_43℃_52℃_55℃_61℃	0.7157	Pearson
1806	6	37℃_40℃_43℃_52℃_55℃_64℃	0.7177	Pearson
1807	6	37℃_40℃_43℃_52℃_58℃_61℃	0.7157	Pearson
1808	6	37℃_40℃_43℃_52℃_58℃_64℃	0.717	Pearson
1809	6	37℃_40℃_43℃_52℃_61℃_64℃	0.7159	Pearson
1810	6	37℃_40℃_43℃_55℃_58℃_61℃	0.7239	Pearson
1811	6	37℃_40℃_43℃_55℃_58℃_64℃	0.7251	Pearson
1812	6	37℃_40℃_43℃_55℃_61℃_64℃	0.725	Pearson
1813	6	37℃_40℃_43℃_58℃_61℃_64℃	0.7279	Pearson
1814	6	37℃_40℃_46℃_49℃_52℃_55℃	0.723	Pearson
1815	6	37℃_40℃_46℃_49℃_52℃_58℃	0.7159	Pearson
1816	6	37℃_40℃_46℃_49℃_52℃_61℃	0.7098	Pearson
1817	6	37℃_40℃_46℃_49℃_52℃_64℃	0.7075	Pearson
1818	6	37℃_40℃_46℃_49℃_55℃_58℃	0.7167	Pearson
1819	6	37℃_40℃_46℃_49℃_55℃_61℃	0.7115	Pearson
1820	6	37℃_40℃_46℃_49℃_55℃_64℃	0.711	Pearson
1821	6	37℃_40℃_46℃_49℃_58℃_61℃	0.7083	Pearson
1822	6	37℃_40℃_46℃_49℃_58℃_64℃	0.7082	Pearson
1823	6	37℃_40℃_46℃_49℃_61℃_64℃	0.7039	Pearson
1824	6	37℃_40℃_46℃_52℃_55℃_58℃	0.72	Pearson
1825	6	37℃_40℃_46℃_52℃_55℃_61℃	0.7139	Pearson
1826	6	37℃_40℃_46℃_52℃_55℃_64℃	0.7149	Pearson
1827	6	37℃_40℃_46℃_52℃_58℃_61℃	0.7123	Pearson
1828	6	37℃_40℃_46℃_52℃_58℃_64℃	0.7133	Pearson
1829	6	37℃_40℃_46℃_52℃_61℃_64℃	0.7107	Pearson
1830	6	37℃_40℃_46℃_55℃_58℃_61℃	0.7165	Pearson
1831	6	37℃_40℃_46℃_55℃_58℃_64℃	0.7188	Pearson
1832	6	37℃_40℃_46℃_55℃_61℃_64℃	0.7169	Pearson
1833	6	37℃_40℃_46℃_58℃_61℃_64℃	0.7144	Pearson
1834	6	37℃_40℃_49℃_52℃_55℃_58℃	0.7087	Pearson
1835	6	37℃_40℃_49℃_52℃_55℃_61℃	0.7036	Pearson
1836	6	37℃_40℃_49℃_52℃_55℃_64℃	0.7042	Pearson
1837	6	37℃_40℃_49℃_52℃_58℃_61℃	0.7011	Pearson
1838	6	37℃_40℃_49℃_52℃_58℃_64℃	0.7021	Pearson
1839	6	37℃_40℃_49℃_52℃_61℃_64℃	0.6989	Pearson
1840	6	37℃_40℃_49℃_55℃_58℃_61℃	0.7036	Pearson
1841	6	37℃_40℃_49℃_55℃_58℃_64℃	0.7053	Pearson
1842	6	37℃_40℃_49℃_55℃_61℃_64℃	0.7026	Pearson
1843	6	37℃_40℃_49℃_58℃_61℃_64℃	0.7007	Pearson
1844	6	37℃_40℃_52℃_55℃_58℃_61℃	0.7031	Pearson
1845	6	37℃_40℃_52℃_55℃_58℃_64℃	0.7064	Pearson
1846	6	37℃_40℃_52℃_55℃_61℃_64℃	0.7046	Pearson
1847	6	37℃_40℃_52℃_58℃_61℃_64℃	0.7043	Pearson
1848	6	37℃_40℃_55℃_58℃_61℃_64℃	0.7082	Pearson
1849	6	37℃_43℃_46℃_49℃_52℃_55℃	0.7085	Pearson
1850	6	37℃_43℃_46℃_49℃_52℃_58℃	0.7027	Pearson
1851	6	37℃_43℃_46℃_49℃_52℃_61℃	0.6978	Pearson
1852	6	37℃_43℃_46℃_49℃_52℃_64℃	0.695	Pearson
1853	6	37℃_43℃_46℃_49℃_55℃_58℃	0.7035	Pearson
1854	6	37℃_43℃_46℃_49℃_55℃_61℃	0.7004	Pearson
1855	6	37℃_43℃_46℃_49℃_55℃_64℃	0.6989	Pearson
1856	6	37℃_43℃_46℃_49℃_58℃_61℃	0.6957	Pearson
1857	6	37℃_43℃_46℃_49℃_58℃_64℃	0.695	Pearson
1858	6	37℃_43℃_46℃_49℃_61℃_64℃	0.6924	Pearson
1859	6	37℃_43℃_46℃_52℃_55℃_58℃	0.7046	Pearson
1860	6	37℃_43℃_46℃_52℃_55℃_61℃	0.7	Pearson
1861	6	37℃_43℃_46℃_52℃_55℃_64℃	0.7012	Pearson
1862	6	37℃_43℃_46℃_52℃_58℃_61℃	0.697	Pearson
1863	6	37℃_43℃_46℃_52℃_58℃_64℃	0.6987	Pearson
1864	6	37℃_43℃_46℃_52℃_61℃_64℃	0.6969	Pearson
1865	6	37℃_43℃_46℃_55℃_58℃_61℃	0.7021	Pearson
1866	6	37℃_43℃_46℃_55℃_58℃_64℃	0.7048	Pearson
1867	6	37℃_43℃_46℃_55℃_61℃_64℃	0.703	Pearson
1868	6	37℃_43℃_46℃_58℃_61℃_64℃	0.6997	Pearson
1869	6	37℃_43℃_49℃_52℃_55℃_58℃	0.6989	Pearson
1870	6	37℃_43℃_49℃_52℃_55℃_61℃	0.6953	Pearson
1871	6	37℃_43℃_49℃_52℃_55℃_64℃	0.6949	Pearson
1872	6	37℃_43℃_49℃_52℃_58℃_61℃	0.6922	Pearson
1873	6	37℃_43℃_49℃_52℃_58℃_64℃	0.6923	Pearson
1874	6	37℃_43℃_49℃_52℃_61℃_64℃	0.6902	Pearson
1875	6	37℃_43℃_49℃_55℃_58℃_61℃	0.6951	Pearson
1876	6	37℃_43℃_49℃_55℃_58℃_64℃	0.6957	Pearson
1877	6	37℃_43℃_49℃_55℃_61℃_64℃	0.694	Pearson
1878	6	37℃_43℃_49℃_58℃_61℃_64℃	0.6912	Pearson
1879	6	37℃_43℃_52℃_55℃_58℃_61℃	0.6944	Pearson
1880	6	37℃_43℃_52℃_55℃_58℃_64℃	0.6974	Pearson
1881	6	37℃_43℃_52℃_55℃_61℃_64℃	0.6955	Pearson
1882	6	37℃_43℃_52℃_58℃_61℃_64℃	0.6941	Pearson
1883	6	37℃_43℃_55℃_58℃_61℃_64℃	0.6999	Pearson
1884	6	37℃_46℃_49℃_52℃_55℃_58℃	0.699	Pearson
1885	6	37℃_46℃_49℃_52℃_55℃_61℃	0.694	Pearson
1886	6	37℃_46℃_49℃_52℃_55℃_64℃	0.6946	Pearson
1887	6	37℃_46℃_49℃_52℃_58℃_61℃	0.6904	Pearson
1888	6	37℃_46℃_49℃_52℃_58℃_64℃	0.6917	Pearson
1889	6	37℃_46℃_49℃_52℃_61℃_64℃	0.6876	Pearson
1890	6	37℃_46℃_49℃_55℃_58℃_61℃	0.6925	Pearson
1891	6	37℃_46℃_49℃_55℃_58℃_64℃	0.6944	Pearson
1892	6	37℃_46℃_49℃_55℃_61℃_64℃	0.6915	Pearson
1893	6	37℃_46℃_49℃_58℃_61℃_64℃	0.6874	Pearson
1894	6	37℃_46℃_52℃_55℃_58℃_61℃	0.6921	Pearson
1895	6	37℃_46℃_52℃_55℃_58℃_64℃	0.6962	Pearson
1896	6	37℃_46℃_52℃_55℃_61℃_64℃	0.6925	Pearson
1897	6	37℃_46℃_52℃_58℃_61℃_64℃	0.6901	Pearson
1898	6	37℃_46℃_55℃_58℃_61℃_64℃	0.6953	Pearson
1899	6	37℃_49℃_52℃_55℃_58℃_61℃	0.6834	Pearson
1900	6	37℃_49℃_52℃_55℃_58℃_64℃	0.6863	Pearson
1901	6	37℃_49℃_52℃_55℃_61℃_64℃	0.682	Pearson
1902	6	37℃_49℃_52℃_58℃_61℃_64℃	0.6785	Pearson
1903	6	37℃_49℃_55℃_58℃_61℃_64℃	0.6824	Pearson
1904	6	37℃_52℃_55℃_58℃_61℃_64℃	0.6806	Pearson
1905	7	37℃_40℃_43℃_46℃_49℃_52℃_55℃	0.729	Pearson
1906	7	37℃_40℃_43℃_46℃_49℃_52℃_58℃	0.7218	Pearson
1907	7	37℃_40℃_43℃_46℃_49℃_52℃_61℃	0.7156	Pearson
1908	7	37℃_40℃_43℃_46℃_49℃_52℃_64℃	0.7134	Pearson
1909	7	37℃_40℃_43℃_46℃_49℃_55℃_58℃	0.7234	Pearson
1910	7	37℃_40℃_43℃_46℃_49℃_55℃_61℃	0.7179	Pearson
1911	7	37℃_40℃_43℃_46℃_49℃_55℃_64℃	0.7171	Pearson
1912	7	37℃_40℃_43℃_46℃_49℃_58℃_61℃	0.7151	Pearson
1913	7	37℃_40℃_43℃_46℃_49℃_58℃_64℃	0.7146	Pearson
1914	7	37℃_40℃_43℃_46℃_49℃_61℃_64℃	0.711	Pearson
1915	7	37℃_40℃_43℃_46℃_52℃_55℃_58℃	0.7264	Pearson
1916	7	37℃_40℃_43℃_46℃_52℃_55℃_61℃	0.7197	Pearson
1917	7	37℃_40℃_43℃_46℃_52℃_55℃_64℃	0.7205	Pearson
1918	7	37℃_40℃_43℃_46℃_52℃_58℃_61℃	0.7184	Pearson
1919	7	37℃_40℃_43℃_46℃_52℃_58℃_64℃	0.7192	Pearson
1920	7	37℃_40℃_43℃_46℃_52℃_61℃_64℃	0.717	Pearson
1921	7	37℃_40℃_43℃_46℃_55℃_58℃_61℃	0.7236	Pearson
1922	7	37℃_40℃_43℃_46℃_55℃_58℃_64℃	0.7251	Pearson
1923	7	37℃_40℃_43℃_46℃_55℃_61℃_64℃	0.7236	Pearson
1924	7	37℃_40℃_43℃_46℃_58℃_61℃_64℃	0.7219	Pearson
1925	7	37℃_40℃_43℃_49℃_52℃_55℃_58℃	0.7192	Pearson
1926	7	37℃_40℃_43℃_49℃_52℃_55℃_61℃	0.7136	Pearson
1927	7	37℃_40℃_43℃_49℃_52℃_55℃_64℃	0.7136	Pearson
1928	7	37℃_40℃_43℃_49℃_52℃_58℃_61℃	0.7115	Pearson
1929	7	37℃_40℃_43℃_49℃_52℃_58℃_64℃	0.7119	Pearson
1930	7	37℃_40℃_43℃_49℃_52℃_61℃_64℃	0.709	Pearson
1931	7	37℃_40℃_43℃_49℃_55℃_58℃_61℃	0.7153	Pearson
1932	7	37℃_40℃_43℃_49℃_55℃_58℃_64℃	0.7161	Pearson
1933	7	37℃_40℃_43℃_49℃_55℃_61℃_64℃	0.7138	Pearson
1934	7	37℃_40℃_43℃_49℃_58℃_61℃_64℃	0.7125	Pearson
1935	7	37℃_40℃_43℃_52℃_55℃_58℃_61℃	0.7164	Pearson
1936	7	37℃_40℃_43℃_52℃_55℃_58℃_64℃	0.7182	Pearson
1937	7	37℃_40℃_43℃_52℃_55℃_61℃_64℃	0.7165	Pearson
1938	7	37℃_40℃_43℃_52℃_58℃_61℃_64℃	0.7171	Pearson
1939	7	37℃_40℃_43℃_55℃_58℃_61℃_64℃	0.7246	Pearson
1940	7	37℃_40℃_46℃_49℃_52℃_55℃_58℃	0.7181	Pearson
1941	7	37℃_40℃_46℃_49℃_52℃_55℃_61℃	0.7126	Pearson
1942	7	37℃_40℃_46℃_49℃_52℃_55℃_64℃	0.7121	Pearson
1943	7	37℃_40℃_46℃_49℃_52℃_58℃_61℃	0.7098	Pearson
1944	7	37℃_40℃_46℃_49℃_52℃_58℃_64℃	0.71	Pearson
1945	7	37℃_40℃_46℃_49℃_52℃_61℃_64℃	0.7065	Pearson
1946	7	37℃_40℃_46℃_49℃_55℃_58℃_61℃	0.7124	Pearson
1947	7	37℃_40℃_46℃_49℃_55℃_58℃_64℃	0.7131	Pearson
1948	7	37℃_40℃_46℃_49℃_55℃_61℃_64℃	0.7103	Pearson
1949	7	37℃_40℃_46℃_49℃_58℃_61℃_64℃	0.7081	Pearson
1950	7	37℃_40℃_46℃_52℃_55℃_58℃_61℃	0.7148	Pearson
1951	7	37℃_40℃_46℃_52℃_55℃_58℃_64℃	0.7165	Pearson
1952	7	37℃_40℃_46℃_52℃_55℃_61℃_64℃	0.7139	Pearson
1953	7	37℃_40℃_46℃_52℃_58℃_61℃_64℃	0.7133	Pearson
1954	7	37℃_40℃_46℃_55℃_58℃_61℃_64℃	0.7184	Pearson
1955	7	37℃_40℃_49℃_52℃_55℃_58℃_61℃	0.7045	Pearson
1956	7	37℃_40℃_49℃_52℃_55℃_58℃_64℃	0.706	Pearson
1957	7	37℃_40℃_49℃_52℃_55℃_61℃_64℃	0.7031	Pearson
1958	7	37℃_40℃_49℃_52℃_58℃_61℃_64℃	0.7017	Pearson
1959	7	37℃_40℃_49℃_55℃_58℃_61℃_64℃	0.7051	Pearson
1960	7	37℃_40℃_52℃_55℃_58℃_61℃_64℃	0.7055	Pearson
1961	7	37℃_43℃_46℃_49℃_52℃_55℃_58℃	0.7059	Pearson
1962	7	37℃_43℃_46℃_49℃_52℃_55℃_61℃	0.7017	Pearson
1963	7	37℃_43℃_46℃_49℃_52℃_55℃_64℃	0.701	Pearson
1964	7	37℃_43℃_46℃_49℃_52℃_58℃_61℃	0.6987	Pearson
1965	7	37℃_43℃_46℃_49℃_52℃_58℃_64℃	0.6984	Pearson
1966	7	37℃_43℃_46℃_49℃_52℃_61℃_64℃	0.6959	Pearson
1967	7	37℃_43℃_46℃_49℃_55℃_58℃_61℃	0.7015	Pearson
1968	7	37℃_43℃_46℃_49℃_55℃_58℃_64℃	0.7018	Pearson
1969	7	37℃_43℃_46℃_49℃_55℃_61℃_64℃	0.6999	Pearson
1970	7	37℃_43℃_46℃_49℃_58℃_61℃_64℃	0.6967	Pearson
1971	7	37℃_43℃_46℃_52℃_55℃_58℃_61℃	0.7013	Pearson
1972	7	37℃_43℃_46℃_52℃_55℃_58℃_64℃	0.7035	Pearson
1973	7	37℃_43℃_46℃_52℃_55℃_61℃_64℃	0.7016	Pearson
1974	7	37℃_43℃_46℃_52℃_58℃_61℃_64℃	0.6996	Pearson
1975	7	37℃_43℃_46℃_55℃_58℃_61℃_64℃	0.7052	Pearson
1976	7	37℃_43℃_49℃_52℃_55℃_58℃_61℃	0.6968	Pearson
1977	7	37℃_43℃_49℃_52℃_55℃_58℃_64℃	0.6974	Pearson
1978	7	37℃_43℃_49℃_52℃_55℃_61℃_64℃	0.6953	Pearson
1979	7	37℃_43℃_49℃_52℃_58℃_61℃_64℃	0.6933	Pearson
1980	7	37℃_43℃_49℃_55℃_58℃_61℃_64℃	0.6971	Pearson
1981	7	37℃_43℃_52℃_55℃_58℃_61℃_64℃	0.6971	Pearson
1982	7	37℃_46℃_49℃_52℃_55℃_58℃_61℃	0.6955	Pearson
1983	7	37℃_46℃_49℃_52℃_55℃_58℃_64℃	0.6972	Pearson
1984	7	37℃_46℃_49℃_52℃_55℃_61℃_64℃	0.6938	Pearson
1985	7	37℃_46℃_49℃_52℃_58℃_61℃_64℃	0.6914	Pearson
1986	7	37℃_46℃_49℃_55℃_58℃_61℃_64℃	0.6946	Pearson
1987	7	37℃_46℃_52℃_55℃_58℃_61℃_64℃	0.6956	Pearson
1988	7	37℃_49℃_52℃_55℃_58℃_61℃_64℃	0.6855	Pearson
1989	8	37℃_40℃_43℃_46℃_49℃_52℃_55℃_58℃	0.7232	Pearson
1990	8	37℃_40℃_43℃_46℃_49℃_52℃_55℃_61℃	0.7176	Pearson
1991	8	37℃_40℃_43℃_46℃_49℃_52℃_55℃_64℃	0.7169	Pearson
1992	8	37℃_40℃_43℃_46℃_49℃_52℃_58℃_61℃	0.7152	Pearson
1993	8	37℃_40℃_43℃_46℃_49℃_52℃_58℃_64℃	0.715	Pearson
1994	8	37℃_40℃_43℃_46℃_49℃_52℃_61℃_64℃	0.712	Pearson
1995	8	37℃_40℃_43℃_46℃_49℃_55℃_58℃_61℃	0.7183	Pearson
1996	8	37℃_40℃_43℃_46℃_49℃_55℃_58℃_64℃	0.7186	Pearson
1997	8	37℃_40℃_43℃_46℃_49℃_55℃_61℃_64℃	0.7161	Pearson
1998	8	37℃_40℃_43℃_46℃_49℃_58℃_61℃_64℃	0.7141	Pearson
[truncated: 538 more rows]
