# Supplementary material for: Improved in situ characterization of protein complex dynamics at scale with thermal proximity co-aggregation
Source: Nat Commun. 2023 Nov 24;14:7697. doi: 10.1038/s41467-023-43526-2 (PMC10673876; doi:10.1038/s41467-023-43526-2)
Supplement: Supplementary file 9 — Source data [file 41467_2023_43526_MOESM9_ESM.zip › Source Data/Figure 2a and Supplementary Fig. 3a.xlsx]

## Sheet: ROC
	40℃	43℃	46℃	49℃	52℃	55℃	58℃	61℃
43℃	0.428968	0	0	0	0	0	0	0
46℃	0.535466	0.525675	0	0	0	0	0	0
49℃	0.715738	0.700935	0.680354	0	0	0	0	0
52℃	0.841217	0.849312	0.83212	0.809387	0	0	0	0
55℃	0.851402	0.896272	0.9036	0.878436	0.857242	0	0	0
58℃	0.806786	0.88164	0.910739	0.91899	0.896422	0.837839	0	0
61℃	0.722136	0.81803	0.867561	0.905455	0.902274	0.838717	0.758337	0
64℃	0.650292	0.759268	0.81975	0.882714	0.895688	0.836019	0.752514	0.66353
