# Supplementary material for: Improved in situ characterization of protein complex dynamics at scale with thermal proximity co-aggregation
Source: Nat Commun. 2023 Nov 24;14:7697. doi: 10.1038/s41467-023-43526-2 (PMC10673876; doi:10.1038/s41467-023-43526-2)
Supplement: Supplementary file 9 — Source data [file 41467_2023_43526_MOESM9_ESM.zip › Source Data/Figure 2b and Supplementary Fig. 3b.xlsx]

## Sheet: ROC
	40℃_43℃	40℃_46℃	40℃_49℃	40℃_52℃	40℃_55℃	40℃_58℃	40℃_61℃	43℃_46℃	43℃_49℃	43℃_52℃	43℃_55℃	43℃_58℃	43℃_61℃	46℃_49℃	46℃_52℃	46℃_55℃	46℃_58℃	46℃_61℃	49℃_52℃	49℃_55℃	49℃_58℃	49℃_61℃	52℃_55℃	52℃_58℃	52℃_61℃	55℃_58℃	55℃_61℃	58℃_61℃
46℃	0.532472	0	0	0	0	0	0	0	0	0	0	0	0	0	0	0	0	0	0	0	0	0	0	0	0	0	0	0
49℃	0.704665	0.697821	0	0	0	0	0	0.676081	0	0	0	0	0	0	0	0	0	0	0	0	0	0	0	0	0	0	0	0
52℃	0.83843	0.836774	0.843655	0	0	0	0	0.80846	0.833251	0	0	0	0	0.813033	0	0	0	0	0	0	0	0	0	0	0	0	0	0
55℃	0.875296	0.897778	0.910013	0.89726	0	0	0	0.869629	0.903472	0.913851	0	0	0	0.881061	0.91454	0	0	0	0.878307	0	0	0	0	0	0	0	0	0
58℃	0.854834	0.898007	0.941923	0.930508	0.879639	0	0	0.8743	0.939253	0.955715	0.92591	0	0	0.913194	0.956448	0.949726	0	0	0.920263	0.929625	0	0	0.887916	0	0	0	0	0
61℃	0.7915	0.85187	0.924939	0.933209	0.878505	0.804272	0	0.832353	0.922349	0.961261	0.932105	0.872061	0	0.897143	0.961342	0.959813	0.915938	0	0.924756	0.939755	0.927455	0	0.897554	0.892413	0	0.831028	0	0
64℃	0.732556	0.803245	0.899195	0.92308	0.872747	0.795228	0.71637	0.786642	0.896707	0.951399	0.929295	0.867935	0.799664	0.871665	0.950154	0.957062	0.913669	0.858916	0.916405	0.938472	0.929032	0.898246	0.897583	0.895674	0.881672	0.832699	0.817103	0.740939
