# Supplementary material for: Improved in situ characterization of protein complex dynamics at scale with thermal proximity co-aggregation
Source: Nat Commun. 2023 Nov 24;14:7697. doi: 10.1038/s41467-023-43526-2 (PMC10673876; doi:10.1038/s41467-023-43526-2)
Supplement: Supplementary file 9 — Source data [file 41467_2023_43526_MOESM9_ESM.zip › Source Data/Figure 2c and Supplementary Fig. 3c.xlsx]

## Sheet: TPCA signature p-values
	ComplexID	ComplexName	Organism	subunits(UniProt IDs)	subunits(Entrez IDs)	subunits(Gene name)	Subunit_Found	No_Subunit_Found	Average_complex_EUC_3t	TPCA_Signature_p-value_3t	Average_complex_EUC_4t	TPCA_Signature_p-value_4t	Average_complex_EUC_10t	TPCA_Signature_p-value_10t
0	4	Multisubunit ACTR coactivator complex	Human	Q09472;Q92793;Q92831;Q9Y6Q9	2033;1387;8850;8202	EP300;CREBBP;KAT2B;NCOA3	Q09472;Q92793;Q9Y6Q9	3	0.259807	0.232	0.131239	0.0349	0.365397	0.0961
1	12	BLOC-2 (biogenesis of lysosome-related organelles complex 2)	Human	Q86YV9;Q969F9;Q9UPZ3	79803;84343;11234	HPS6;HPS3;HPS5	Q86YV9;Q969F9;Q9UPZ3	3	0.0452131	0.0013	0.0758681	0.0057	0.147117	0.0015
2	15	NCOR complex	Human	O15379;O60907;O75376;Q13227;Q92828;Q9BZK7	8841;6907;9611;2874;7464;79718	HDAC3;TBL1X;NCOR1;GPS2;CORO2A;TBL1XR1	O15379;O60907;O75376;Q92828;Q9BZK7	5	0.166284	0.0144	0.141225	0.0059	0.282804	0.004
3	23	BLOC-1 (biogenesis of lysosome-related organelles complex 1)	Human	O95295;P78537;Q6QNY0;Q6QNY1;Q8TDH9;Q96EV8;Q9NUP1;Q9UL45	23557;2647;388552;282991;63915;84062;55330;26258	SNAPIN;BLOC1S1;BLOC1S3;BLOC1S2;BLOC1S5;DTNBP1;BLOC1S4;BLOC1S6	O95295;P78537;Q6QNY0;Q6QNY1;Q8TDH9;Q96EV8;Q9NUP1	7	0.100709	0.0002	0.113542	0	0.198035	0
4	27	Arp2/3 protein complex	Human	O15143;O15144;O15145;O15511;P59998;P61158;P61160	10095;10109;10094;10092;10093;10096;10097	ARPC1B;ARPC2;ARPC3;ARPC5;ARPC4;ACTR3;ACTR2	O15143;O15144;O15145;O15511;P61158;P61160	6	0.099394	0.0002	0.0956033	0.0001	0.169083	0
5	32	PA700 complex	Human	O00231;O00232;O00233;O00487;O43242;O75832;P17980;P35998;P43686;P48556;P51665;P55036;P62191;P62195;P62333;Q13200;Q15008;Q16401;Q99460;Q9UNM6	5717;5718;5715;10213;5709;5716;5702;5701;5704;5714;5713;5710;5700;5705;5706;5708;9861;5711;5707;5719	PSMD11;PSMD12;PSMD9;PSMD14;PSMD3;PSMD10;PSMC3;PSMC2;PSMC4;PSMD8;PSMD7;PSMD4;PSMC1;PSMC5;PSMC6;PSMD2;PSMD6;PSMD5;PSMD1;PSMD13	O00231;O00232;O00233;O00487;O43242;O75832;P17980;P35998;P43686;P48556;P51665;P55036;P62191;P62195;P62333;Q13200;Q15008;Q16401;Q99460;Q9UNM6	20	0.11187	0	0.118917	0	0.21802	0
6	36	AP1 adaptor complex	Human	O43747;O75843;P56377;P61966;Q10567;Q96PC3;Q9BXS5;Q9Y6Q5	164;8906;8905;1174;162;130340;8907;10053	AP1G1;AP1G2;AP1S2;AP1S1;AP1B1;AP1S3;AP1M1;AP1M2	O75843;P56377;P61966;Q10567;Q9BXS5	5	0.208361	0.0477	0.192459	0.0332	0.389128	0.0385
7	41	Mi-2/NuRD-MTA3 complex	Human	O94776;O95983;P41182;Q13547;Q9BTC8	9219;53615;604;3065;57504	MTA2;MBD3;BCL6;HDAC1;MTA3	O94776;O95983;Q13547;Q9BTC8	4	0.0737826	0.0011	0.0844998	0.0007	0.146534	0
8	49	DNMT3B complex	Human	O60264;O95239;O95347;Q13547;Q96ST3;Q9NTJ3;Q9UBC3	8467;24137;10592;3065;25942;10051;1789	SMARCA5;KIF4A;SMC2;HDAC1;SIN3A;SMC4;DNMT3B	O60264;O95239;O95347;Q13547;Q96ST3;Q9NTJ3;Q9UBC3	7	0.089201	0.0001	0.236172	0.0471	0.330434	0.0032
9	50	RAB5-RABAPTIN5\u2013RABEX5 complex	Human	P20339;Q15276;Q9UJ41	5868;9135;27342	RAB5A;RABEP1;RABGEF1	P20339;Q15276;Q9UJ41	3	0.200376	0.1284	0.270694	0.254	0.467838	0.2056
10	54	SIN3 complex	Human	O00422;O75446;Q09028;Q13547;Q16576;Q92769;Q96ST3	10284;8819;5928;3065;5931;3066;25942	SAP18;SAP30;RBBP4;HDAC1;RBBP7;HDAC2;SIN3A	O75446;Q09028;Q13547;Q16576;Q92769;Q96ST3	6	0.312076	0.2245	0.256761	0.0974	0.484127	0.0935
11	58	SMRT complex	Human	O15379;O60907;Q13227;Q9BZK7;Q9Y618	8841;6907;2874;79718;9612	HDAC3;TBL1X;GPS2;TBL1XR1;NCOR2	O15379;O60907;Q9BZK7;Q9Y618	4	0.152597	0.0251	0.129587	0.0121	0.248815	0.0057
12	59	AP3 adaptor complex	Human	O00203;O14617;P53677;P59780;Q13367;Q92572;Q9Y2T2	8546;8943;10947;10239;8120;1176;26985	AP3B1;AP3D1;AP3M2;AP3S2;AP3B2;AP3S1;AP3M1	O00203;O14617;P53677;Q92572;Q9Y2T2	5	0.0646678	0	0.0722015	0	0.134797	0
13	61	Mi2/NuRD complex	Human	O94776;O95983;Q09028;Q13547;Q14839;Q16576;Q92769	9219;53615;5928;3065;1108;5931;3066	MTA2;MBD3;RBBP4;HDAC1;CHD4;RBBP7;HDAC2	O94776;O95983;Q09028;Q13547;Q14839;Q16576;Q92769	7	0.324075	0.2445	0.270767	0.1065	0.500351	0.0937
14	62	MeCP1 complex	Human	O94776;O95983;Q09028;Q13547;Q14839;Q16576;Q92769;Q9UBB5	9219;53615;5928;3065;1108;5931;3066;8932	MTA2;MBD3;RBBP4;HDAC1;CHD4;RBBP7;HDAC2;MBD2	O94776;O95983;Q09028;Q13547;Q14839;Q16576;Q92769;Q9UBB5	8	0.297817	0.1361	0.249688	0.0519	0.461962	0.041
15	66	TRAP complex	Human	O60244;O75448;P10827;Q15648;Q93074;Q9NVC6;Q9Y2W1;Q9Y2X0	9282;9862;7067;5469;9968;9440;9967;10025	MED14;MED24;THRA;MED1;MED12;MED17;THRAP3;MED16	O60244;Q15648;Q93074;Q9NVC6;Q9Y2W1;Q9Y2X0	6	0.227579	0.0498	0.164676	0.0081	0.363331	0.0148
16	67	AP4 adaptor complex	Human	O00189;Q9UPM8;Q9Y587;Q9Y6B7	9179;23431;11154;10717	AP4M1;AP4E1;AP4S1;AP4B1	Q9UPM8;Q9Y587;Q9Y6B7	3	0.0776371	0.0081	0.108433	0.0169	0.190143	0.0056
17	80	Ubiquitin E3 ligase (SKP1A, SKP2, CUL1, RBX1)	Human	P62877;P63208;Q13309;Q13616	9978;6500;6502;8454	RBX1;SKP1;SKP2;CUL1	P62877;P63208;Q13309;Q13616	4	0.595955	0.8823	0.598214	0.8639	0.998319	0.8433
18	81	Ubiquitin E3 ligase (SKP1A, FBXW8, CUL7, RBX1)	Human	P62877;P63208;Q14999;Q8N3Y1	9978;6500;9820;26259	RBX1;SKP1;CUL7;FBXW8	P62877;P63208;Q8N3Y1	3	0.561453	0.8105	0.54221	0.7762	0.969632	0.792
19	86	NUMAC complex (nucleosomal methylation activator complex)	Human	O14497;P51532;P60709;Q12824;Q86X55;Q8TAQ2;Q92922;Q969G3;Q96GM5;Q96KG9	8289;6597;60;6598;10498;6601;6599;6605;6602;57410	ARID1A;SMARCA4;ACTB;SMARCB1;CARM1;SMARCC2;SMARCC1;SMARCE1;SMARCD1;SCYL1	O14497;P51532;P60709;Q12824;Q86X55;Q8TAQ2;Q92922;Q969G3;Q96GM5;Q96KG9	10	0.393075	0.4741	0.35493	0.2994	0.62479	0.2529
20	87	Nup 107-160 subcomplex	Human	P52948;P55735;P57740;Q12769;Q8NFH3;Q8NFH4;Q8WUM0;Q96EE3;Q9BW27	4928;6396;57122;23279;348995;79023;55746;81929;79902	NUP98;SEC13;NUP107;NUP160;NUP43;NUP37;NUP133;SEH1L;NUP85	P52948;P55735;P57740;Q12769;Q8NFH3;Q8NFH4;Q8WUM0;Q96EE3;Q9BW27	9	0.142901	0.0001	0.154594	0.0005	0.283595	0.0001
21	93	Anaphase-promoting complex	Human	P30260;Q13042;Q9H1A4;Q9UJX2;Q9UJX3;Q9UJX4;Q9UJX5;Q9UJX6	996;8881;64682;8697;51434;51433;29945;29882	CDC27;CDC16;ANAPC1;CDC23;ANAPC7;ANAPC5;ANAPC4;ANAPC2	Q13042;Q9H1A4;Q9UJX2;Q9UJX3;Q9UJX4;Q9UJX6	6	0.0510292	0	0.0584655	0	0.100283	0
22	95	Ku antigen-NARG1 complex	Human	P12956;P13010;Q9BXJ9	2547;7520;80155	XRCC6;XRCC5;NAA15	P12956;P13010;Q9BXJ9	3	0.464777	0.6642	0.329887	0.3808	0.663901	0.4664
23	96	Anaphase-promoting complex	Human	P30260;Q13042;Q9H1A4;Q9UJX2;Q9UJX3;Q9UJX4;Q9UJX5;Q9UJX6;Q9UM13	996;8881;64682;8697;51434;51433;29945;29882;10393	CDC27;CDC16;ANAPC1;CDC23;ANAPC7;ANAPC5;ANAPC4;ANAPC2;ANAPC10	Q13042;Q9H1A4;Q9UJX2;Q9UJX3;Q9UJX4;Q9UJX6;Q9UM13	7	0.0633362	0	0.0612865	0	0.120731	0
24	100	hNURF complex	Human	P28370;Q09028;Q12830;Q16576	6594;5928;2186;5931	SMARCA1;RBBP4;BPTF;RBBP7	P28370;Q09028;Q12830;Q16576	4	0.402853	0.5418	0.324019	0.3271	0.609137	0.3512
25	103	RNA polymerase II holoenzyme complex	Human	O15514;P13984;P18074;P19387;P19388;P19447;P20226;P24928;P29083;P29084;P30876;P32780;P35269;P36954;P52434;P52435;P53803;P61218;P62487;P62875;Q00403;Q13888;Q13889;Q92759	5433;2963;2068;5432;5434;2071;6908;5430;2960;2961;5431;2965;2962;5438;5437;5439;5440;5435;5436;5441;2959;2966;2967;2968	POLR2D;GTF2F2;ERCC2;POLR2C;POLR2E;ERCC3;TBP;POLR2A;GTF2E1;GTF2E2;POLR2B;GTF2H1;GTF2F1;POLR2I;POLR2H;POLR2J;POLR2K;POLR2F;POLR2G;POLR2L;GTF2B;GTF2H2;GTF2H3;GTF2H4	O15514;P13984;P18074;P19387;P19388;P19447;P20226;P24928;P29083;P29084;P30876;P32780;P35269;P36954;P52434;P53803;P61218;P62487;P62875;Q00403;Q13888;Q13889;Q92759	23	0.363367	0.2353	0.335803	0.1014	0.599588	0.0791
26	104	RNA polymerase II core complex	Human	O15514;P19387;P19388;P24928;P30876;P36954;P52434;P52435;P53803;P61218;P62487;P62875	5433;5432;5434;5430;5431;5438;5437;5439;5440;5435;5436;5441	POLR2D;POLR2C;POLR2E;POLR2A;POLR2B;POLR2I;POLR2H;POLR2J;POLR2K;POLR2F;POLR2G;POLR2L	O15514;P19387;P19388;P24928;P30876;P36954;P52434;P53803;P61218;P62487;P62875	11	0.355848	0.2958	0.370187	0.3365	0.635006	0.2589
27	107	TFIIH transcription factor complex	Human	P18074;P19447;P32780;P50613;P51946;P51948;Q13888;Q13889;Q92759	2068;2071;2965;1022;902;4331;2966;2967;2968	ERCC2;ERCC3;GTF2H1;CDK7;CCNH;MNAT1;GTF2H2;GTF2H3;GTF2H4	P18074;P19447;P32780;P50613;P51946;P51948;Q13888;Q13889;Q92759	9	0.312324	0.1564	0.213786	0.0124	0.46882	0.0355
28	112	Prefoldin complex	Human	O15212;O60925;P61758;Q99471;Q9NQP4;Q9UHV9	10471;5201;7411;5204;5203;5202	PFDN6;PFDN1;VBP1;PFDN5;PFDN4;PFDN2	O15212;O60925;P61758;Q99471;Q9NQP4;Q9UHV9	6	0.101321	0.0003	0.12523	0.0015	0.213422	0.0001
29	114	SNAPc (small nuclear RNA-activating protein) complex	Human	O75971;Q13487;Q16533;Q5SXM2;Q92966	10302;6618;6617;6621;6619	SNAPC5;SNAPC2;SNAPC1;SNAPC4;SNAPC3	O75971;Q13487;Q5SXM2;Q92966	4	0.386589	0.4945	0.536947	0.7979	0.939691	0.7994
30	116	Polycomb repressive complex 1 (PRC1, hPRC-H)	Human	O00257;O60264;P0DMV8;P25490;P35226;P78364;Q06587;Q14781;Q8IXK0;Q8NDX5;Q96GD3;Q99496;Q9HC52	8535;8467;3303;7528;648;1911;6015;84733;1912;80012;22955;6045;57332	CBX4;SMARCA5;HSPA1A;YY1;BMI1;PHC1;RING1;CBX2;PHC2;PHC3;SCMH1;RNF2;CBX8	O00257;O60264;P25490;Q06587;Q14781;Q8IXK0;Q8NDX5;Q99496;Q9HC52	9	0.192569	0.0032	0.187638	0.0029	0.353999	0.0012
31	117	GPR56-CD81-Galpha(q/11)-Gbeta complex	Human	P29992;P50148;P60033;P62873;Q9Y653	2767;2776;975;2782;9289	GNA11;GNAQ;CD81;GNB1;ADGRG1	P29992;P60033;P62873	3	0.211135	0.1469	0.305573	0.3288	0.496341	0.2427
32	123	Rnase/Mrp complex	Human	O75817;O75818;O95059;O95707;P78345;P78346;Q969H6;Q99575;Q9BUL9;Q9H633	10248;10799;11102;10775;10557;10556;51367;10940;54913;79897	POP7;RPP40;RPP14;POP4;RPP38;RPP30;POP5;POP1;RPP25;RPP21	O75817;O75818;O95059;O95707;P78345;Q969H6;Q99575;Q9BUL9	8	0.182141	0.0041	0.191413	0.0066	0.324939	0.0009
33	126	CCT complex (chaperonin containing TCP1 complex)	Human	P17987;P40227;P48643;P49368;P50990;P50991;P78371;Q99832	6950;908;22948;7203;10694;10575;10576;10574	TCP1;CCT6A;CCT5;CCT3;CCT8;CCT4;CCT2;CCT7	P17987;P40227;P48643;P49368;P50990;P50991;P78371;Q99832	8	0.077281	0	0.068563	0	0.125497	0
34	127	NDC80 kinetochore complex	Human	O14777;Q8NBT2;Q9BZD4;Q9HBM1	10403;147841;83540;57405	NDC80;SPC24;NUF2;SPC25	O14777;Q8NBT2;Q9BZD4;Q9HBM1	4	0.10028	0.0036	0.171896	0.0378	0.233075	0.004
35	142	CD147-gamma-secretase complex	Human	P35613;P49768;Q92542;Q96BI3;Q9NZ42	682;5663;23385;51107;55851	BSG;PSEN1;NCSTN;APH1A;PSENEN	P35613;P49768;Q92542	3	0.583944	0.8341	0.577327	0.8134	0.976308	0.7954
36	144	Gamma-BAR-AP1 complex	Human	O43747;O75843;P56377;P61966;Q10567;Q63HQ0;Q96PC3;Q9BXS5;Q9Y6Q5	164;8906;8905;1174;162;55435;130340;8907;10053	AP1G1;AP1G2;AP1S2;AP1S1;AP1B1;AP1AR;AP1S3;AP1M1;AP1M2	O75843;P56377;P61966;Q10567;Q9BXS5	5	0.208361	0.0477	0.192459	0.0332	0.389128	0.0385
37	149	PBAF complex (Polybromo- and BAF containing complex)	Human	O96019;P51532;P60709;Q12824;Q68CP9;Q86U86;Q8TAQ2;Q92922;Q969G3;Q96GM5	86;6597;60;6598;196528;55193;6601;6599;6605;6602	ACTL6A;SMARCA4;ACTB;SMARCB1;ARID2;PBRM1;SMARCC2;SMARCC1;SMARCE1;SMARCD1	O96019;P51532;P60709;Q12824;Q68CP9;Q86U86;Q8TAQ2;Q92922;Q969G3;Q96GM5	10	0.303959	0.1203	0.259695	0.0432	0.47991	0.0335
38	159	Condensin I-PARP-1-XRCC1 complex	Human	O95347;P09874;P18887;Q15003;Q15021;Q9BPX3;Q9NTJ3	10592;142;7515;23397;9918;64151;10051	SMC2;PARP1;XRCC1;NCAPH;NCAPD2;NCAPG;SMC4	O95347;P09874;P18887;Q15003;Q15021;Q9BPX3;Q9NTJ3	7	0.0610114	0	0.0612695	0	0.111712	0
39	160	Condensin II	Human	O95347;P42695;Q6IBW4;Q86XI2;Q9NTJ3	10592;23310;29781;54892;10051	SMC2;NCAPD3;NCAPH2;NCAPG2;SMC4	O95347;P42695;Q6IBW4;Q86XI2;Q9NTJ3	5	0.0653731	0	0.0928663	0.0006	0.167151	0.0001
40	162	COG complex	Human	P83436;Q14746;Q8WTW3;Q96JB2;Q96MW5;Q9H9E3;Q9UP83;Q9Y2V7	91949;22796;9382;83548;84342;25839;10466;57511	COG7;COG2;COG1;COG3;COG8;COG4;COG5;COG6	P83436;Q14746;Q8WTW3;Q96JB2;Q96MW5;Q9UP83;Q9Y2V7	7	0.0527481	0	0.0617078	0	0.12045	0
41	165	Cohesin-SA1 complex	Human	O60216;Q14683;Q8WVM7;Q9UQE7	5885;8243;10274;9126	RAD21;SMC1A;STAG1;SMC3	O60216;Q14683;Q8WVM7;Q9UQE7	4	0.0787958	0.0014	0.0647517	0.0004	0.154339	0.0001
42	166	Cohesin-SA2 complex	Human	O60216;Q14683;Q8N3U4;Q9UQE7	5885;8243;10735;9126	RAD21;SMC1A;STAG2;SMC3	O60216;Q14683;Q8N3U4;Q9UQE7	4	0.0857894	0.0019	0.0435858	0.0001	0.126327	0
43	173	MRN complex (MRE11-RAD50-NBN complex)	Human	O60934;P49959;Q92878	4683;4361;10111	NBN;MRE11A;RAD50	O60934;P49959;Q92878	3	0.200253	0.1282	0.156357	0.0617	0.316496	0.057
44	178	Respiratory chain complex I (holoenzyme), mitochondrial	Human	O00217;O00483;O14561;O15239;O43181;O43674;O43676;O43677;O43678;O43920;O75251;O75306;O75380;O75438;O75489;O95139;O95167;O95168;O95169;O95178;O95182;O95298;O95299;O96000;P03886;P03891;P03897;P03901;P03915;P03923;P17568;P19404;P28331;P49821;P51970;P56181;P56556;Q16718;Q16795;Q86Y39;Q9NX14;Q9P0J0;Q9UI09;Q9Y6M9	4728;4697;4706;4694;4724;4711;4709;4717;4695;4725;374291;4720;4726;4707;4722;4712;4696;4710;4714;4708;4701;4718;4705;4716;4535;4536;4537;4539;4540;4541;4713;4729;4719;4723;4702;4731;4700;4698;4704;126328;54539;51079;55967;4715	NDUFS8;NDUFA4;NDUFAB1;NDUFA1;NDUFS4;NDUFB5;NDUFB3;NDUFC1;NDUFA2;NDUFS5;NDUFS7;NDUFS2;NDUFS6;NDUFB1;NDUFS3;NDUFB6;NDUFA3;NDUFB4;NDUFB8;NDUFB2;NDUFA7;NDUFC2;NDUFA10;NDUFB10;MT-ND1;MT-ND2;MT-ND3;MT-ND4L;MT-ND5;MT-ND6;NDUFB7;NDUFV2;NDUFS1;NDUFV1;NDUFA8;NDUFV3;NDUFA6;NDUFA5;NDUFA9;NDUFA11;NDUFB11;NDUFA13;NDUFA12;NDUFB9	O00217;O00483;O14561;O43181;O43676;O43678;O43920;O75306;O75380;O75489;O95167;O95168;O95182;O96000;P17568;P28331;P49821;P51970;P56181;P56556;Q16718;Q16795;Q9NX14	23	1.00206	0.9983	0.986133	0.9939	1.69397	0.9944
45	181	26S proteasome	Human	O14818;P17980;P20618;P25786;P25787;P25788;P25789;P28066;P28070;P28072;P28074;P35998;P43686;P49720;P49721;P55036;P60900;P62191;P62195;P62333;Q99436;Q9UNM6	5688;5702;5689;5682;5683;5684;5685;5686;5692;5694;5693;5701;5704;5691;5690;5710;5687;5700;5705;5706;5695;5719	PSMA7;PSMC3;PSMB1;PSMA1;PSMA2;PSMA3;PSMA4;PSMA5;PSMB4;PSMB6;PSMB5;PSMC2;PSMC4;PSMB3;PSMB2;PSMD4;PSMA6;PSMC1;PSMC5;PSMC6;PSMB7;PSMD13	O14818;P17980;P20618;P25786;P25787;P25788;P25789;P28066;P28070;P28072;P28074;P35998;P43686;P49720;P49721;P55036;P62191;P62195;P62333;Q99436;Q9UNM6	21	0.275238	0.0083	0.31155	0.053	0.499928	0.0065
46	186	Wave-2 complex	Human	Q7L576;Q8IZP0;Q8WUW1;Q9Y2A7;Q9Y6W5	23191;10006;55845;10787;10163	CYFIP1;ABI1;BRK1;NCKAP1;WASF2	Q7L576;Q8WUW1;Q9Y2A7;Q9Y6W5	4	0.148597	0.0222	0.17907	0.0457	0.275795	0.0099
47	189	BAF complex	Human	O14497;O94805;O96019;P51531;P51532;P60709;P63261;Q12824;Q8NFD5;Q8TAQ2;Q92922;Q969G3;Q96GM5	8289;51412;86;6595;6597;60;71;6598;57492;6601;6599;6605;6602	ARID1A;ACTL6B;ACTL6A;SMARCA2;SMARCA4;ACTB;ACTG1;SMARCB1;ARID1B;SMARCC2;SMARCC1;SMARCE1;SMARCD1	O14497;O96019;P51531;P51532;P60709;P63261;Q12824;Q8NFD5;Q8TAQ2;Q92922;Q969G3;Q96GM5	12	0.366032	0.3292	0.317417	0.1324	0.572414	0.1158
48	190	Mitotic checkpoint complex (MCC)	Human	O43684;O60566;Q12834;Q13257	9184;701;991;4085	BUB3;BUB1B;CDC20;MAD2L1	O43684;O60566;Q12834;Q13257	4	0.320572	0.3176	0.304384	0.2776	0.560093	0.2719
49	191	20S proteasome	Human	O14818;P20618;P25786;P25787;P25788;P25789;P28066;P28070;P28072;P28074;P49720;P49721;P60900;Q99436	5688;5689;5682;5683;5684;5685;5686;5692;5694;5693;5691;5690;5687;5695	PSMA7;PSMB1;PSMA1;PSMA2;PSMA3;PSMA4;PSMA5;PSMB4;PSMB6;PSMB5;PSMB3;PSMB2;PSMA6;PSMB7	O14818;P20618;P25786;P25787;P25788;P25789;P28066;P28070;P28072;P28074;P49720;P49721;Q99436	13	0.0854766	0	0.0972059	0	0.166081	0
50	192	PA28-20S proteasome	Human	O14818;P20618;P25786;P25787;P25788;P25789;P28066;P28070;P28072;P28074;P49720;P49721;P60900;Q06323;Q99436;Q9UL46	5688;5689;5682;5683;5684;5685;5686;5692;5694;5693;5691;5690;5687;5720;5695;5721	PSMA7;PSMB1;PSMA1;PSMA2;PSMA3;PSMA4;PSMA5;PSMB4;PSMB6;PSMB5;PSMB3;PSMB2;PSMA6;PSME1;PSMB7;PSME2	O14818;P20618;P25786;P25787;P25788;P25789;P28066;P28070;P28072;P28074;P49720;P49721;Q06323;Q99436;Q9UL46	15	0.189067	0.0001	0.231202	0.0038	0.357581	0.0002
51	193	PA700-20S-PA28 complex	Human	O00231;O00232;O00233;O00487;O14818;O43242;O75832;P17980;P20618;P25786;P25787;P25788;P25789;P28066;P28070;P28072;P28074;P35998;P43686;P48556;P49720;P49721;P51665;P55036;P60900;P62191;P62195;P62333;Q06323;Q13200;Q15008;Q16401;Q99436;Q99460;Q9UL46;Q9UNM6	5717;5718;5715;10213;5688;5709;5716;5702;5689;5682;5683;5684;5685;5686;5692;5694;5693;5701;5704;5714;5691;5690;5713;5710;5687;5700;5705;5706;5720;5708;9861;5711;5695;5707;5721;5719	PSMD11;PSMD12;PSMD9;PSMD14;PSMA7;PSMD3;PSMD10;PSMC3;PSMB1;PSMA1;PSMA2;PSMA3;PSMA4;PSMA5;PSMB4;PSMB6;PSMB5;PSMC2;PSMC4;PSMD8;PSMB3;PSMB2;PSMD7;PSMD4;PSMA6;PSMC1;PSMC5;PSMC6;PSME1;PSMD2;PSMD6;PSMD5;PSMB7;PSMD1;PSME2;PSMD13	O00231;O00232;O00233;O00487;O14818;O43242;O75832;P17980;P20618;P25786;P25787;P25788;P25789;P28066;P28070;P28072;P28074;P35998;P43686;P48556;P49720;P49721;P51665;P55036;P62191;P62195;P62333;Q06323;Q13200;Q15008;Q16401;Q99436;Q99460;Q9UL46;Q9UNM6	35	0.285996	0.0015	0.328129	0.0391	0.526775	0.0022
52	194	PA28gamma-20S proteasome	Human	O14818;P20618;P25786;P25787;P25788;P25789;P28066;P28070;P28072;P28074;P49720;P49721;P60900;P61289;Q99436	5688;5689;5682;5683;5684;5685;5686;5692;5694;5693;5691;5690;5687;10197;5695	PSMA7;PSMB1;PSMA1;PSMA2;PSMA3;PSMA4;PSMA5;PSMB4;PSMB6;PSMB5;PSMB3;PSMB2;PSMA6;PSME3;PSMB7	O14818;P20618;P25786;P25787;P25788;P25789;P28066;P28070;P28072;P28074;P49720;P49721;P61289;Q99436	14	0.0841234	0	0.0968419	0	0.164879	0
53	205	Ubiquitin E3 ligase (VHL, TCEB1, TCEB2, CUL2, RBX1)	Human	P40337;P62877;Q13617;Q15369;Q15370	7428;9978;8453;6921;6923	VHL;RBX1;CUL2;TCEB1;TCEB2	P62877;Q13617;Q15369	3	0.165675	0.0828	0.199459	0.1194	0.314243	0.0563
54	207	Ubiquitin E3 ligase (ASB2, TCEB1, TCEB2, CUL5, RNF7)	Human	Q15369;Q15370;Q93034;Q96Q27;Q9UBF6	6921;6923;8065;51676;9616	TCEB1;TCEB2;CUL5;ASB2;RNF7	Q15369;Q93034;Q9UBF6	3	0.255875	0.2252	0.346309	0.4179	0.50677	0.2545
55	208	Ubiquitin E3 ligase (ASB1, TCEB1, TCEB2, CUL5, RNF7)	Human	Q15369;Q15370;Q93034;Q9UBF6;Q9Y576	6921;6923;8065;9616;51665	TCEB1;TCEB2;CUL5;RNF7;ASB1	Q15369;Q93034;Q9UBF6;Q9Y576	4	0.222379	0.1041	0.298892	0.2645	0.450053	0.1225
56	209	Ubiquitin E3 ligase (ASB6, TCEB1, TCEB2, CUL5, RNF7)	Human	Q15369;Q15370;Q93034;Q9NWX5;Q9UBF6	6921;6923;8065;140459;9616	TCEB1;TCEB2;CUL5;ASB6;RNF7	Q15369;Q93034;Q9NWX5;Q9UBF6	4	0.301299	0.2668	0.304047	0.277	0.52327	0.2164
57	210	Ubiquitin E3 ligase (ASB7, TCEB1, TCEB2, CUL5, RNF7)	Human	Q15369;Q15370;Q93034;Q9H672;Q9UBF6	6921;6923;8065;140460;9616	TCEB1;TCEB2;CUL5;ASB7;RNF7	Q15369;Q93034;Q9UBF6	3	0.255875	0.2252	0.346309	0.4179	0.50677	0.2545
58	211	Ubiquitin E3 ligase (ASB12, TCEB1, TCEB2, CUL5, RNF7)	Human	Q15369;Q15370;Q8WXK4;Q93034;Q9UBF6	6921;6923;142689;8065;9616	TCEB1;TCEB2;ASB12;CUL5;RNF7	Q15369;Q93034;Q9UBF6	3	0.255875	0.2252	0.346309	0.4179	0.50677	0.2545
59	214	Ubiquitin E3 ligase (WSB1, TCEB1, TCEB2, CUL5, RBX1)	Human	P62877;Q15369;Q15370;Q93034;Q9Y6I7	9978;6921;6923;8065;26118	RBX1;TCEB1;TCEB2;CUL5;WSB1	P62877;Q15369;Q93034	3	0.167723	0.0844	0.236067	0.1841	0.34203	0.0752
60	219	CAND1-CUL1-RBX1 complex	Human	P62877;Q13616;Q86VP6	9978;8454;55832	RBX1;CUL1;CAND1	P62877;Q13616;Q86VP6	3	0.0930793	0.0165	0.108891	0.0173	0.179638	0.0045
61	221	CAND1-CUL2-RBX1 complex	Human	P62877;Q13617;Q86VP6	9978;8453;55832	RBX1;CUL2;CAND1	P62877;Q13617;Q86VP6	3	0.168701	0.0857	0.212632	0.1415	0.31143	0.054
62	222	CAND1-CUL3-RBX1 complex	Human	P62877;Q13618;Q86VP6	9978;8452;55832	RBX1;CUL3;CAND1	P62877;Q13618;Q86VP6	3	0.170709	0.0889	0.19601	0.1147	0.295726	0.0438
63	223	CAND1-CUL4A-RBX1 complex	Human	P62877;Q13619;Q86VP6	9978;8451;55832	RBX1;CUL4A;CAND1	P62877;Q13619;Q86VP6	3	0.230241	0.1762	0.29187	0.3	0.512793	0.2605
64	224	CAND1-CUL4B-RBX1 complex	Human	P62877;Q13620;Q86VP6	9978;8450;55832	RBX1;CUL4B;CAND1	P62877;Q13620;Q86VP6	3	0.156829	0.0709	0.146936	0.0507	0.250033	0.0205
65	226	Ubiquitin E3 ligase (SKP1A, SKP2, CUL1)	Human	P63208;Q13309;Q13616	6500;6502;8454	SKP1;SKP2;CUL1	P63208;Q13309;Q13616	3	0.768765	0.9474	0.7639	0.9315	1.28143	0.9271
66	227	Ubiquitin E3 ligase (SKP1A, BTRC, CUL1)	Human	P63208;Q13616;Q9Y297	6500;8454;8945	SKP1;CUL1;BTRC	P63208;Q13616;Q9Y297	3	0.569463	0.8192	0.507258	0.729	0.894835	0.7325
67	228	SMCC complex	Human	O60244;O75448;O75586;P24863;P49336;Q13503;Q15648;Q9Y3C7	9282;9862;10001;892;1024;9412;5469;51003	MED14;MED24;MED6;CCNC;CDK8;MED21;MED1;MED31	O60244;P24863;P49336;Q13503;Q15648;Q9Y3C7	6	0.157256	0.0047	0.136016	0.0026	0.303759	0.0035
68	229	NAT complex	Human	O60244;O75586;P24863;P49336;Q13503;Q9BTT4;Q9ULK4	9282;10001;892;1024;9412;84246;9439	MED14;MED6;CCNC;CDK8;MED21;MED10;MED23	O60244;P24863;P49336;Q13503;Q9BTT4	5	0.170118	0.0175	0.124444	0.0031	0.294807	0.0061
69	230	Mediator complex	Human	A0JLT2;O43513;O60244;O75448;O75586;O95402;P24863;P49336;Q13503;Q15528;Q15648;Q6P2C8;Q71F56;Q71SY5;Q93074;Q96G25;Q96HR3;Q96RN5;Q9BTT4;Q9BUE0;Q9BWU1;Q9H204;Q9H944;Q9NPJ6;Q9NVC6;Q9NWA0;Q9NX70;Q9P086;Q9UHV7;Q9ULK4;Q9Y2X0;Q9Y3C7	219541;9443;9282;9862;10001;9441;892;1024;9412;6837;5469;9442;23389;81857;9968;112950;90390;51586;84246;54797;23097;80306;9477;29079;9440;55090;55588;400569;9969;9439;10025;51003	MED19;MED7;MED14;MED24;MED6;MED26;CCNC;CDK8;MED21;MED22;MED1;MED27;MED13L;MED25;MED12;MED8;MED30;MED15;MED10;MED18;CDK19;MED28;MED20;MED4;MED17;MED9;MED29;MED11;MED13;MED23;MED16;MED31	A0JLT2;O43513;O60244;O95402;P24863;P49336;Q13503;Q15528;Q15648;Q6P2C8;Q71F56;Q71SY5;Q93074;Q96G25;Q96HR3;Q96RN5;Q9BTT4;Q9BUE0;Q9BWU1;Q9H944;Q9NPJ6;Q9NVC6;Q9NWA0;Q9NX70;Q9P086;Q9UHV7;Q9Y2X0;Q9Y3C7	28	0.166029	0	0.15036	0	0.309055	0
70	232	ARC complex	Human	O43513;O60244;O75448;O75586;O95402;Q15648;Q71SY5;Q93074;Q96G25;Q96RN5;Q9NPJ6;Q9NVC6;Q9UHV7;Q9UKU7;Q9ULK4	9443;9282;9862;10001;9441;5469;81857;9968;112950;51586;29079;9440;9969;27034;9439	MED7;MED14;MED24;MED6;MED26;MED1;MED25;MED12;MED8;MED15;MED4;MED17;MED13;ACAD8;MED23	O43513;O60244;O95402;Q15648;Q71SY5;Q93074;Q96G25;Q96RN5;Q9NPJ6;Q9NVC6;Q9UHV7;Q9UKU7	12	0.213083	0.0029	0.180152	0.0007	0.385061	0.0011
71	234	HuCHRAC complex	Human	O60264;Q9NRF9;Q9NRG0;Q9NRL2	8467;54107;54108;11177	SMARCA5;POLE3;CHRAC1;BAZ1A	O60264;Q9NRF9;Q9NRG0;Q9NRL2	4	0.326103	0.3324	0.33108	0.3449	0.562518	0.2754
72	238	SWI-SNF chromatin remodeling-related-BRCA1 complex	Human	O14497;O96019;P38398;P51531;P51532;Q12824;Q8TAQ2;Q92922;Q92925;Q969G3	8289;86;672;6595;6597;6598;6601;6599;6603;6605	ARID1A;ACTL6A;BRCA1;SMARCA2;SMARCA4;SMARCB1;SMARCC2;SMARCC1;SMARCD2;SMARCE1	O14497;O96019;P51531;P51532;Q12824;Q8TAQ2;Q92922;Q92925;Q969G3	9	0.185226	0.0025	0.139787	0.0004	0.285986	0.0001
73	243	RalBP1-CDC2-CCNB1 complex	Human	P06493;P14635;Q15311	983;891;10928	CDK1;CCNB1;RALBP1	P06493;P14635;Q15311	3	0.309047	0.3329	0.273922	0.2611	0.494682	0.2403
74	244	BRAFT complex	Human	O15287;O15360;P15927;P27694;P35244;P40692;P54132;Q00597;Q13472;Q9H9A7;Q9HB96;Q9NPI8;Q9NW38	2189;2175;6118;6117;6119;4292;641;2176;7156;80010;2178;2188;55120	FANCG;FANCA;RPA2;RPA1;RPA3;MLH1;BLM;FANCC;TOP3A;RMI1;FANCE;FANCF;FANCL	O15287;O15360;P15927;P27694;P35244;P40692;P54132;Q13472;Q9H9A7;Q9HB96	10	0.26819	0.0445	0.288964	0.0875	0.482925	0.0349
75	246	BLM complex III	Human	P40692;P54132;Q13472;Q9H9A7	4292;641;7156;80010	MLH1;BLM;TOP3A;RMI1	P40692;P54132;Q13472;Q9H9A7	4	0.299293	0.2614	0.289129	0.2405	0.5073	0.1952
76	247	RalBP1-CCNB1-AP2A-NUMB-EPN1 complex	Human	O95782;P14635;P49757;Q15311;Q9Y6I3	160;891;8650;10928;29924	AP2A1;CCNB1;NUMB;RALBP1;EPN1	O95782;P14635;P49757;Q15311;Q9Y6I3	5	0.216197	0.0563	0.204979	0.0445	0.367579	0.0274
77	248	BRAFT complex	Human	O15287;O15360;P15927;P27694;P35244;P54132;Q00597;Q13472;Q9HB96;Q9NPI8;Q9NW38	2189;2175;6118;6117;6119;641;2176;7156;2178;2188;55120	FANCG;FANCA;RPA2;RPA1;RPA3;BLM;FANCC;TOP3A;FANCE;FANCF;FANCL	O15287;O15360;P15927;P27694;P35244;P54132;Q13472;Q9HB96	8	0.255181	0.0519	0.290464	0.1235	0.472361	0.0492
78	251	BCDX2 complex	Human	O15315;O43502;O43543;O75771	5890;5889;7516;5892	RAD51B;RAD51C;XRCC2;RAD51D	O43502;O43543;O75771	3	0.047314	0.0015	0.0973187	0.012	0.17604	0.004
79	261	RAD51B-RAD51C-RAD51D-XRCC2-XRCC3 complex	Human	O15315;O43502;O43542;O43543;O75771	5890;5889;7517;7516;5892	RAD51B;RAD51C;XRCC3;XRCC2;RAD51D	O43502;O43542;O43543;O75771	4	0.0747041	0.0012	0.123109	0.0093	0.208583	0.0018
80	266	RAD17-RFC complex	Human	O75943;P35249;P35250;P40937;P40938	5884;5984;5982;5985;5983	RAD17;RFC4;RFC2;RFC5;RFC3	O75943;P35249;P35250;P40937;P40938	5	0.149799	0.0072	0.20314	0.0428	0.27405	0.003
81	274	9-1-1-RAD17-RFC complex	Human	O60671;O60921;O75943;P35249;P35250;P40937;P40938;Q99638	5810;3364;5884;5984;5982;5985;5983;5883	RAD1;HUS1;RAD17;RFC4;RFC2;RFC5;RFC3;RAD9A	O60671;O60921;O75943;P35249;P35250;P40937;P40938;Q99638	8	0.280863	0.0977	0.29425	0.1322	0.496161	0.0691
82	277	RFC complex	Human	P35249;P35250;P35251;P40937;P40938	5984;5982;5981;5985;5983	RFC4;RFC2;RFC1;RFC5;RFC3	P35249;P35250;P35251;P40937;P40938	5	0.117933	0.0016	0.140101	0.0056	0.20632	0.0002
83	278	RFC core complex	Human	P35249;P35250;P40937	5984;5982;5985	RFC4;RFC2;RFC5	P35249;P35250;P40937	3	0.0333792	0.0003	0.0410381	0.0006	0.0628191	0
84	280	HMGB1-HMGB2-HSC70-ERP60-GAPDH complex	Human	P04406;P09429;P11142;P26583;P30101	2597;3146;3312;3148;2923	GAPDH;HMGB1;HSPA8;HMGB2;PDIA3	P04406;P09429;P11142;P26583;P30101	5	0.456978	0.689	0.457541	0.6637	0.751872	0.5819
85	282	SNF2h-cohesin-NuRD complex	Human	O60216;O60264;O94776;O95983;Q09028;Q12873;Q13330;Q13547;Q14683;Q16576;Q8N3U4;Q8WVM7;Q92769;Q9NRL2;Q9UBB5;Q9UQE7	5885;8467;9219;53615;5928;1107;9112;3065;8243;5931;10735;10274;3066;11177;8932;9126	RAD21;SMARCA5;MTA2;MBD3;RBBP4;CHD3;MTA1;HDAC1;SMC1A;RBBP7;STAG2;STAG1;HDAC2;BAZ1A;MBD2;SMC3	O60216;O60264;O94776;O95983;Q09028;Q13330;Q13547;Q14683;Q16576;Q8N3U4;Q8WVM7;Q92769;Q9NRL2;Q9UBB5;Q9UQE7	15	0.31764	0.0991	0.272475	0.0264	0.495002	0.0173
86	284	CRSP complex	Human	O43513;O60244;O75448;O75586;O95402;Q13503;Q15648;Q71SY5;Q96RN5;Q9NVC6;Q9ULK4	9443;9282;9862;10001;9441;9412;5469;81857;51586;9440;9439	MED7;MED14;MED24;MED6;MED26;MED21;MED1;MED25;MED15;MED17;MED23	O43513;O60244;O95402;Q13503;Q15648;Q71SY5;Q96RN5;Q9NVC6	8	0.198019	0.0067	0.168207	0.0018	0.364526	0.0039
87	285	PCNA-MLH1-PMS1 complex	Human	P12004;P40692;P54277	5111;4292;5378	PCNA;MLH1;PMS1	P12004;P40692;P54277	3	0.523696	0.7626	0.470885	0.667	0.850869	0.6907
88	286	PCNA-MSH2-MSH6 complex	Human	P12004;P43246;P52701	5111;4436;2956	PCNA;MSH2;MSH6	P12004;P43246;P52701	3	0.520381	0.7576	0.37838	0.4908	0.758397	0.5852
89	287	ARC-L complex	Human	O43513;O60244;O75448;O75586;P24863;P49336;Q13503;Q15648;Q71SY5;Q93074;Q96RN5;Q9NVC6;Q9UHV7;Q9ULK4	9443;9282;9862;10001;892;1024;9412;5469;81857;9968;51586;9440;9969;9439	MED7;MED14;MED24;MED6;CCNC;CDK8;MED21;MED1;MED25;MED12;MED15;MED17;MED13;MED23	O43513;O60244;P24863;P49336;Q13503;Q15648;Q71SY5;Q93074;Q96RN5;Q9NVC6;Q9UHV7	11	0.19155	0.0011	0.150861	0.0001	0.345838	0.0001
90	288	ARC complex	Human	O43513;O60244;O75448;O75586;O95402;P24863;P49336;Q13503;Q15648;Q71SY5;Q93074;Q96RN5;Q9NVC6;Q9UHV7;Q9ULK4	9443;9282;9862;10001;9441;892;1024;9412;5469;81857;9968;51586;9440;9969;9439	MED7;MED14;MED24;MED6;MED26;CCNC;CDK8;MED21;MED1;MED25;MED12;MED15;MED17;MED13;MED23	O43513;O60244;O95402;P24863;P49336;Q13503;Q15648;Q71SY5;Q93074;Q96RN5;Q9NVC6;Q9UHV7	12	0.192569	0.0008	0.160047	0.0001	0.353655	0.0005
91	297	PCNA-DNA polymerase delta complex	Human	P12004;P28340;P49005;Q15054;Q9HCU8	5111;5424;5425;10714;57804	PCNA;POLD1;POLD2;POLD3;POLD4	P12004;P28340;P49005;Q15054;Q9HCU8	5	0.452603	0.6768	0.387611	0.4817	0.714545	0.5177
92	300	PC2 complex	Human	O43513;O60244;O75448;O75586;Q13503;Q6P2C8;Q9BTT4;Q9H944;Q9NVC6;Q9Y2W1;Q9Y2X0;Q9Y3C7	9443;9282;9862;10001;9412;9442;84246;9477;9440;9967;10025;51003	MED7;MED14;MED24;MED6;MED21;MED27;MED10;MED20;MED17;THRAP3;MED16;MED31	O43513;O60244;Q13503;Q6P2C8;Q9BTT4;Q9H944;Q9NVC6;Q9Y2W1;Q9Y2X0;Q9Y3C7	10	0.208918	0.0041	0.167365	0.0007	0.346258	0.001
93	301	SMCC complex	Human	O43513;O60244;O75448;O75586;P24863;P49336;Q13503;Q15648;Q6P2C8;Q93074;Q9BTT4;Q9H944;Q9NVC6;Q9UHV7;Q9Y2W1;Q9Y2X0;Q9Y3C7	9443;9282;9862;10001;892;1024;9412;5469;9442;9968;84246;9477;9440;9969;9967;10025;51003	MED7;MED14;MED24;MED6;CCNC;CDK8;MED21;MED1;MED27;MED12;MED10;MED20;MED17;MED13;THRAP3;MED16;MED31	O43513;O60244;P24863;P49336;Q13503;Q15648;Q6P2C8;Q93074;Q9BTT4;Q9H944;Q9NVC6;Q9UHV7;Q9Y2W1;Q9Y2X0;Q9Y3C7	15	0.191854	0.0001	0.154539	0	0.330915	0
94	302	INO80 chromatin remodeling complex	Human	O96019;P15923;Q53TQ3;Q6P4R8;Q6PI98;Q8NBZ0;Q96EZ8;Q9C086;Q9H981;Q9H9F9;Q9ULG1;Q9Y230;Q9Y265	86;6929;54891;4798;125476;283899;10445;83444;93973;79913;54617;10856;8607	ACTL6A;TCF3;INO80D;NFRKB;INO80C;INO80E;MCRS1;INO80B;ACTR8;ACTR5;INO80;RUVBL2;RUVBL1	O96019;P15923;Q6P4R8;Q6PI98;Q8NBZ0;Q96EZ8;Q9H981;Q9H9F9;Q9Y230;Q9Y265	10	0.262287	0.0372	0.27821	0.0678	0.497912	0.0452
95	304	SRCAP-associated chromatin remodeling complex	Human	O43257;O95619;O96019;P0C0S5;Q15906;Q6ZRS2;Q96CJ1;Q9GZN1;Q9Y230;Q9Y265	10467;8089;86;3015;6944;10847;55840;64431;10856;8607	ZNHIT1;YEATS4;ACTL6A;H2AFZ;VPS72;SRCAP;EAF2;ACTR6;RUVBL2;RUVBL1	O43257;O95619;O96019;P0C0S5;Q15906;Q6ZRS2;Q9GZN1;Q9Y230;Q9Y265	9	0.299375	0.1216	0.2736	0.0776	0.508578	0.0728
96	306	Ribosome, cytoplasmic	Human	P05386;P05387;P05388;P08708;P08865;P15880;P18077;P18124;P18621;P22090;P23396;P25398;P26373;P27635;P30050;P32969;P35268;P36578;P39019;P39023;P40429;P42677;P42766;P46776;P46777;P46778;P46779;P46781;P46782;P46783;P47914;P49207;P50914;P60866;P61247;P61254;P61313;P61353;P61513;P61927;P62081;P62241;P62244;P62249;P62263;P62266;P62269;P62273;P62277;P62280;P62424;P62701;P62750;P62753;P62829;P62841;P62847;…	6176;6181;6175;6218;3921;6187;6165;6129;6139;6192;6188;6206;6137;6134;6136;6133;6146;6124;6223;6122;23521;6232;11224;6157;6125;6144;6158;6203;6193;6204;6159;6164;9045;6224;6189;6154;6138;6155;6168;6167;6201;6202;6210;6217;6208;6228;6222;6235;6207;6205;6130;6191;6147;6194;9349;6209;6229;6230;6231;6234;2197;6156;6170;6160;4736;6161;6135;6132;6171;6233;7311;6169;6227;6152;6173;6143;6142;6128;6141;25…	RPLP1;RPLP2;RPLP0;RPS17;RPSA;RPS2;RPL35A;RPL7;RPL17;RPS4Y1;RPS3;RPS12;RPL13;RPL10;RPL12;RPL9; RPL9;RPL22;RPL4;RPS19;RPL3;RPL13A;RPS27;RPL35;RPL27A;RPL5;RPL21;RPL28;RPS9;RPS5;RPS10;RPL29;RPL34;RPL14;RPS20;RPS3A;RPL26;RPL15;RPL27;RPL37A;RPL37;RPS7;RPS8;RPS15A;RPS16;RPS14;RPS23;RPS18;RPS29;RPS13;RPS11;RPL7A;RPS4X;RPL23A;RPS6;RPL23;RPS15;RPS24;RPS25;RPS26;RPS28;FAU;RPL30;RPL39;RPL31;RPL10A;RPL32;RPL1…	P05386;P05387;P05388;P08865;P15880;P18077;P18124;P23396;P25398;P26373;P27635;P30050;P32969;P35268;P36578;P39019;P39023;P40429;P42677;P42766;P46776;P46777;P46778;P46781;P46782;P46783;P47914;P49207;P50914;P60866;P61247;P61254;P61313;P61353;P61513;P61927;P62081;P62241;P62244;P62249;P62263;P62266;P62269;P62273;P62277;P62280;P62424;P62701;P62753;P62829;P62851;P62854;P62857;P62888;P62891;P62899;P62906;…	68	0.177616	0	0.161816	0	0.309452	0
97	308	60S ribosomal subunit, cytoplasmic	Human	P05386;P05387;P05388;P18077;P18124;P18621;P26373;P27635;P30050;P32969;P35268;P36578;P39023;P40429;P42766;P46776;P46777;P46778;P46779;P47914;P49207;P50914;P61254;P61313;P61353;P61513;P61927;P62424;P62750;P62829;P62888;P62891;P62899;P62906;P62910;P62913;P62917;P62945;P62987;P63173;P83731;P83881;P84098;Q02543;Q02878;Q07020;Q9Y3U8	6176;6181;6175;6165;6129;6139;6137;6134;6136;6133;6146;6124;6122;23521;11224;6157;6125;6144;6158;6159;6164;9045;6154;6138;6155;6168;6167;6130;6147;9349;6156;6170;6160;4736;6161;6135;6132;6171;7311;6169;6152;6173;6143;6142;6128;6141;25873	RPLP1;RPLP2;RPLP0;RPL35A;RPL7;RPL17;RPL13;RPL10;RPL12;RPL9; RPL9;RPL22;RPL4;RPL3;RPL13A;RPL35;RPL27A;RPL5;RPL21;RPL28;RPL29;RPL34;RPL14;RPL26;RPL15;RPL27;RPL37A;RPL37;RPL7A;RPL23A;RPL23;RPL30;RPL39;RPL31;RPL10A;RPL32;RPL11;RPL8;RPL41;UBA52;RPL38;RPL24;RPL36A;RPL19;RPL18A;RPL6;RPL18;RPL36	P05386;P05387;P05388;P18077;P18124;P26373;P27635;P30050;P32969;P35268;P36578;P39023;P40429;P42766;P46776;P46777;P46778;P47914;P49207;P50914;P61254;P61313;P61353;P61513;P61927;P62424;P62829;P62888;P62891;P62899;P62906;P62913;P62917;P62987;P63173;P83731;P84098;Q02543;Q02878;Q9Y3U8	40	0.148511	0	0.144528	0	0.278218	0
98	310	Cell cycle kinase complex CDC2	Human	O95067;P06493;P12004;P14635;P24385;P38936	9133;983;5111;891;595;1026	CCNB2;CDK1;PCNA;CCNB1;CCND1;CDKN1A	O95067;P06493;P12004;P14635	4	0.30772	0.2835	0.217216	0.0961	0.468441	0.1469
99	313	Cell cycle kinase complex CDK5	Human	P12004;P24385;P30281;P38936;Q00535	5111;595;896;1026;1020	PCNA;CCND1;CCND3;CDKN1A;CDK5	P12004;P30281;Q00535	3	0.402914	0.5436	0.303514	0.3245	0.663807	0.4662
100	315	28S ribosomal subunit, mitochondrial	Human	O15235;O60783;P51398;P82650;P82663;P82664;P82673;P82675;P82909;P82912;P82914;P82921;P82930;P82932;P82933;Q92552;Q92665;Q96EL2;Q9BYN8;Q9NP92;Q9NVS2;Q9Y291;Q9Y2Q9;Q9Y2R5;Q9Y2R9;Q9Y399;Q9Y3D3;Q9Y3D5;Q9Y3D9;Q9Y676	6183;63931;7818;56945;64432;55173;None;64969;92259;64963;64960;54460;65993;64968;64965;23107;10240;64951;64949;10884;55168;51650;28957;51373;51081;51116;51021;51023;51649;28973	MRPS12;MRPS14;DAP3;MRPS22;MRPS25;MRPS10;MRPS35;MRPS5;MRPS36;MRPS11;MRPS15;MRPS21;MRPS34;MRPS6;MRPS9;MRPS27;MRPS31;MRPS24;MRPS26;MRPS30;MRPS18A;MRPS33;MRPS28;MRPS17;MRPS7;MRPS2;MRPS16;MRPS18C;MRPS23;MRPS18B	O15235;O60783;P51398;P82650;P82663;P82664;P82673;P82675;P82909;P82912;P82914;P82921;P82932;P82933;Q92665;Q96EL2;Q9BYN8;Q9NP92;Q9NVS2;Q9Y291;Q9Y2Q9;Q9Y399;Q9Y3D3;Q9Y3D5;Q9Y3D9;Q9Y676	26	0.169362	0	0.207315	0	0.334049	0
101	320	55S ribosome, mitochondrial	Human	O15235;O60783;O75394;P09001;P49406;P51398;P52815;P82650;P82663;P82664;P82673;P82675;P82909;P82912;P82914;P82921;P82930;P82932;P82933;P83111;Q13084;Q13405;Q16540;Q4U2R6;Q5T653;Q6P161;Q6P1L8;Q7Z2W9;Q7Z7F7;Q7Z7H8;Q86TS9;Q8IXM3;Q8N5N7;Q8N983;Q8TCC3;Q92552;Q92665;Q96A35;Q96DV4;Q96EL2;Q96EL3;Q96GC5;Q9BQ48;Q9BRJ2;Q9BYC8;Q9BYC9;Q9BYD1;Q9BYD2;Q9BYD3;Q9BYD6;Q9BYN8;Q9BZE1;Q9H0U6;Q9H2W6;Q9H9J2;Q9HD33;Q9NP92;…	6183;63931;9553;11222;9801;7818;6182;56945;64432;55173;None;64969;92259;64963;64960;54460;65993;64968;64965;114294;10573;740;6150;51258;51069;116541;64928;219927;128308;124995;122704;64975;54534;84545;51263;23107;10240;79590;64978;64951;116540;51642;64981;84311;64983;55052;28998;65005;51073;65008;64949;51253;29074;26589;65080;57129;10884;64976;63875;55168;29093;54948;54148;51318;29088;64979;51264…	MRPS12;MRPS14;MRPL33;MRPL3;MRPL19;DAP3;MRPL12;MRPS22;MRPS25;MRPS10;MRPS35;MRPS5;MRPS36;MRPS11;MRPS15;MRPS21;MRPS34;MRPS6;MRPS9;LACTB;MRPL28;MRPL49;MRPL23;MRPL51;MRPL2;MRPL54;MRPL14;MRPL21;MRPL55;MRPL10;MRPL52;MRPL41;MRPL50;MRPL43;MRPL30;MRPS27;MRPS31;MRPL24;MRPL38;MRPS24;MRPL53;MRPL48;MRPL34;MRPL45;MRPL32;MRPL20;MRPL13;MRPL9;MRPL4;MRPL1;MRPS26;MRPL37;MRPL18;MRPL46;MRPL44;MRPL47;MRPS30;MRPL40;MRPL…	O15235;O60783;O75394;P49406;P51398;P52815;P82650;P82663;P82664;P82673;P82675;P82909;P82912;P82914;P82921;P82932;P82933;P83111;Q13084;Q13405;Q4U2R6;Q5T653;Q6P161;Q6P1L8;Q7Z2W9;Q7Z7F7;Q7Z7H8;Q86TS9;Q8IXM3;Q8N5N7;Q8N983;Q8TCC3;Q92665;Q96A35;Q96DV4;Q96EL2;Q96EL3;Q96GC5;Q9BQ48;Q9BRJ2;Q9BYC8;Q9BYC9;Q9BYD1;Q9BYD2;Q9BYD3;Q9BYD6;Q9BYN8;Q9BZE1;Q9H0U6;Q9H2W6;Q9H9J2;Q9HD33;Q9NP92;Q9NQ50;Q9NRX2;Q9NVS2;Q9NX20;…	69	0.197831	0	0.212602	0	0.358375	0
102	322	DNA-PK-Ku complex	Human	P12956;P13010;P78527	2547;7520;5591	XRCC6;XRCC5;PRKDC	P12956;P13010;P78527	3	0.372068	0.4767	0.313348	0.3451	0.501953	0.2492
103	324	39S ribosomal subunit, mitochondrial	Human	O75394;P09001;P49406;P52815;P83111;Q13084;Q13405;Q16540;Q4U2R6;Q5T653;Q6P161;Q6P1L8;Q7Z2W9;Q7Z7F7;Q7Z7H8;Q86TS9;Q8IXM3;Q8N5N7;Q8N983;Q8TCC3;Q96A35;Q96DV4;Q96EL3;Q96GC5;Q9BQ48;Q9BRJ2;Q9BYC8;Q9BYC9;Q9BYD1;Q9BYD2;Q9BYD3;Q9BYD6;Q9BZE1;Q9H0U6;Q9H2W6;Q9H9J2;Q9HD33;Q9NQ50;Q9NRX2;Q9NWU5;Q9NX20;Q9NYK5;Q9NZE8;Q9P015;Q9P0J6;Q9P0M9;Q9Y3B7;Q9Y6G3	9553;11222;9801;6182;114294;10573;740;6150;51258;51069;116541;64928;219927;128308;124995;122704;64975;54534;84545;51263;79590;64978;116540;51642;64981;84311;64983;55052;28998;65005;51073;65008;51253;29074;26589;65080;57129;64976;63875;29093;54948;54148;51318;29088;64979;51264;65003;28977	MRPL33;MRPL3;MRPL19;MRPL12;LACTB;MRPL28;MRPL49;MRPL23;MRPL51;MRPL2;MRPL54;MRPL14;MRPL21;MRPL55;MRPL10;MRPL52;MRPL41;MRPL50;MRPL43;MRPL30;MRPL24;MRPL38;MRPL53;MRPL48;MRPL34;MRPL45;MRPL32;MRPL20;MRPL13;MRPL9;MRPL4;MRPL1;MRPL37;MRPL18;MRPL46;MRPL44;MRPL47;MRPL40;MRPL17;MRPL22;MRPL16;MRPL39;MRPL35;MRPL15;MRPL36;MRPL27;MRPL11;MRPL42	O75394;P49406;P52815;P83111;Q13084;Q13405;Q4U2R6;Q5T653;Q6P161;Q6P1L8;Q7Z2W9;Q7Z7F7;Q7Z7H8;Q86TS9;Q8IXM3;Q8N5N7;Q8N983;Q8TCC3;Q96A35;Q96DV4;Q96EL3;Q96GC5;Q9BQ48;Q9BRJ2;Q9BYC8;Q9BYC9;Q9BYD1;Q9BYD2;Q9BYD3;Q9BYD6;Q9BZE1;Q9H0U6;Q9H2W6;Q9H9J2;Q9HD33;Q9NQ50;Q9NRX2;Q9NX20;Q9NYK5;Q9NZE8;Q9P015;Q9P0M9;Q9Y3B7	43	0.167851	0	0.186796	0	0.32004	0
104	336	DNA ligase IV-XRCC4-AHNK complex	Human	P49917;Q09666;Q13426	3981;79026;7518	LIG4;AHNAK;XRCC4	P49917;Q09666;Q13426	3	0.310382	0.3356	0.385584	0.5045	0.666203	0.4694
105	338	40S ribosomal subunit, cytoplasmic	Human	P08708;P08865;P15880;P23396;P25398;P39019;P46781;P46782;P46783;P60866;P61247;P62081;P62241;P62244;P62249;P62263;P62266;P62269;P62273;P62277;P62280;P62701;P62753;P62841;P62847;P62851;P62854;P62857;P62861;P62979;P63220	6218;3921;6187;6188;6206;6223;6203;6193;6204;6224;6189;6201;6202;6210;6217;6208;6228;6222;6235;6207;6205;6191;6194;6209;6229;6230;6231;6234;2197;6233;6227	RPS17;RPSA;RPS2;RPS3;RPS12;RPS19;RPS9;RPS5;RPS10;RPS20;RPS3A;RPS7;RPS8;RPS15A;RPS16;RPS14;RPS23;RPS18;RPS29;RPS13;RPS11;RPS4X;RPS6;RPS15;RPS24;RPS25;RPS26;RPS28;FAU;RPS27A;RPS21	P08865;P15880;P23396;P25398;P39019;P46781;P46782;P46783;P60866;P61247;P62081;P62241;P62244;P62249;P62263;P62266;P62269;P62273;P62277;P62280;P62701;P62753;P62851;P62854;P62857;P62979;P63220	27	0.13137	0	0.141459	0	0.23772	0
106	350	DNA ligase IV-XRCC4-PNK complex	Human	P49917;Q13426;Q96T60	3981;7518;11284	LIG4;XRCC4;PNKP	P49917;Q13426;Q96T60	3	0.361081	0.451	0.382159	0.4971	0.747367	0.5726
107	351	Spliceosome	Human	O00425;O00571;O14776;O15042;O15355;O43143;O43172;O43290;O43395;O43447;O43660;O43670;O43719;O43809;O60231;O60306;O60508;O75400;O75533;O75643;O75934;O75937;O75940;O94906;O95232;O95391;O95400;O95926;P08579;P08621;P09012;P09234;P09661;P11940;P14678;P17844;P26368;P38919;P41223;P42285;P49756;P52298;P55081;P55769;P61326;P62304;P62306;P62308;P62310;P62312;P62314;P62316;P62318;P62995;P83876;P84103;Q01081;…	10643;1654;10915;23350;5496;1665;9128;9092;9129;10465;5356;7756;27336;11051;8449;9716;51362;55660;23451;23020;10286;22826;10285;24148;51747;10569;10421;25949;6629;6625;6626;6631;6627;26986;6628;1655;11338;9775;8896;23517;58517;22916;4236;4809;4116;6635;6636;6637;27258;11157;6632;6633;6634;6434;10907;6428;7307;6427;9295;6426;6429;1660;4686;10946;3550;8683;6430;6431;23759;10992;8899;22938;8563;7919…	IGF2BP3;DDX3X;TCERG1;U2SURP;PPM1G;DHX15;PRPF4;SART1;PRPF3;PPIH;PLRG1;ZNF207;HTATSF1;NUDT21;DHX16;AQR;CDC40;PRPF40A;SF3B1;SNRNP200;BCAS2;DNAJC8;SMNDC1;PRPF6;LUC7L3;SLU7;CD2BP2;SYF2;SNRPB2;SNRNP70;SNRPA;SNRPC;SNRPA1;PABPC1;SNRPB;DDX5;U2AF2;EIF4A3;BUD31;MTREX;RBM25;NCBP2;MFAP1;SNU13;MAGOH;SNRPE;SNRPF;SNRPG;LSM3;LSM6;SNRPD1;SNRPD2;SNRPD3;TRA2B;TXNL4A;SRSF3;U2AF1;SRSF2;SRSF11;SRSF1;SRSF4;DHX9;NCBP1;SF…	O00425;O00571;O14776;O15042;O15355;O43143;O43172;O43290;O43395;O43447;O43719;O43809;O60231;O60306;O60508;O75400;O75533;O75643;O75934;O75937;O75940;O94906;O95391;O95400;O95926;P08579;P08621;P09012;P09234;P09661;P11940;P14678;P26368;P38919;P41223;P42285;P49756;P52298;P55081;P55769;P61326;P62304;P62306;P62308;P62310;P62312;P62314;P62316;P62318;P62995;P83876;P84103;Q01081;Q01130;Q05519;Q07955;Q08170;…	131	0.40607	0.3778	0.392828	0.1471	0.686369	0.0766
108	353	DNA ligase IV-condensin complex	Human	O95347;P49917;Q9NTJ3	10592;3981;10051	SMC2;LIG4;SMC4	O95347;P49917;Q9NTJ3	3	0.212465	0.1485	0.371431	0.4737	0.71139	0.5299
109	359	DNA ligase IV-XRCC4-XLF complex	Human	P49917;Q13426;Q9H9Q4	3981;7518;79840	LIG4;XRCC4;NHEJ1	P49917;Q13426;Q9H9Q4	3	0.272995	0.2588	0.27628	0.267	0.51641	0.265
110	362	DNA ligase III-XRCC1-PNK-DNA-pol III multiprotein complex	Human	P06746;P18887;P49916;Q96T60	5423;7515;3980;11284	POLB;XRCC1;LIG3;PNKP	P06746;P18887;P49916;Q96T60	4	0.0978919	0.0032	0.185546	0.0524	0.269774	0.0091
111	368	ERCC1-ERCC4-MSH2 complex	Human	P07992;P43246;Q92889	2067;4436;2072	ERCC1;MSH2;ERCC4	P07992;P43246;Q92889	3	0.146169	0.0578	0.141126	0.0434	0.248126	0.0199
112	369	MSH2-MSH6-PMS2-MLH1 complex	Human	P40692;P43246;P52701;P54278	4292;4436;2956;5395	MLH1;MSH2;MSH6;PMS2	P40692;P43246;P52701;P54278	4	0.0586572	0.0002	0.132286	0.013	0.204144	0.0014
113	370	MSH2-MSH6-PMS1-MLH1 complex	Human	P40692;P43246;P52701;P54277	4292;4436;2956;5378	MLH1;MSH2;MSH6;PMS1	P40692;P43246;P52701;P54277	4	0.0595915	0.0002	0.171775	0.0377	0.262746	0.0081
114	376	PCNA-MutS-alpha-MutL-alpha-DNA complex	Human	P12004;P40692;P43246;P52701;P54278	5111;4292;4436;2956;5395	PCNA;MLH1;MSH2;MSH6;PMS2	P12004;P40692;P43246;P52701;P54278	5	0.33441	0.3209	0.308811	0.2453	0.572464	0.2474
115	387	MCM complex	Human	P25205;P33991;P33992;P33993;P49736;Q14566	4172;4173;4174;4176;4171;4175	MCM3;MCM4;MCM5;MCM7;MCM2;MCM6	P25205;P33991;P33992;P33993;P49736;Q14566	6	0.0599638	0	0.0784177	0	0.174621	0
116	389	ORC complex (origin recognition complex)	Human	O43913;O43929;Q13415;Q13416;Q9UBD5;Q9Y5N6	5001;5000;4998;4999;23595;23594	ORC5;ORC4;ORC1;ORC2;ORC3;ORC6	O43913;O43929;Q13415;Q13416;Q9UBD5;Q9Y5N6	6	0.19082	0.0185	0.243429	0.0744	0.382933	0.0223
117	390	Ubiquitin E3 ligase (SKP1A, FBXW2, CUL1)	Human	P63208;Q13616;Q9UKT8	6500;8454;26190	SKP1;CUL1;FBXW2	P63208;Q13616;Q9UKT8	3	0.423261	0.5863	0.477786	0.6798	0.744542	0.5686
118	391	Ubiquitin E3 ligase (DDB1, CUL4A, RBX1)	Human	P62877;Q13619;Q16531	9978;8451;1642	RBX1;CUL4A;DDB1	P62877;Q13619;Q16531	3	0.480808	0.6932	0.486979	0.6946	0.804618	0.6409
119	423	EXO1-MLH1-PMS2 complex	Human	P40692;P54278;Q9UQ84	4292;5395;9156	MLH1;PMS2;EXO1	P40692;P54278;Q9UQ84	3	0.221311	0.1622	0.154565	0.0596	0.34332	0.0758
120	424	EXO1-MLH1-PCNA complex	Human	P12004;P40692;Q9UQ84	5111;4292;9156	PCNA;MLH1;EXO1	P12004;P40692;Q9UQ84	3	0.531012	0.7718	0.45099	0.6325	0.846403	0.6865
121	430	18S U11/U12 snRNP	Human	O43143;O75533;P14678;P62304;P62306;P62308;P62314;P62316;P62318;P67809;Q13435;Q15393;Q15427;Q15696;Q16560;Q6IEG0;Q6P2Q9;Q8N8D1;Q8TBF4;Q96LT9;Q9BV90;Q9BWJ5;Q9UDW3;Q9Y3B4	1665;23451;6628;6635;6636;6637;6632;6633;6634;4904;10992;23450;10262;8233;11066;154007;10594;10081;85437;55599;79622;83443;55954;51639	DHX15;SF3B1;SNRPB;SNRPE;SNRPF;SNRPG;SNRPD1;SNRPD2;SNRPD3;YBX1;SF3B2;SF3B3;SF3B4;ZRSR2;SNRNP35;SNRNP48;PRPF8;PDCD7;ZCRB1;RNPC3;SNRNP25;SF3B5;ZMAT5;SF3B6	O43143;O75533;P14678;P62304;P62306;P62308;P62314;P62316;P62318;P67809;Q13435;Q15393;Q15427;Q16560;Q6IEG0;Q6P2Q9;Q8N8D1;Q8TBF4;Q96LT9;Q9BWJ5;Q9Y3B4	21	0.251598	0.0016	0.271535	0.0101	0.468696	0.0032
122	433	BASC complex (BRCA1-associated genome surveillance complex)	Human	O60934;P35249;P35250;P35251;P38398;P40692;P43246;P49959;P52701;P54132;Q13315;Q92878	4683;5984;5982;5981;672;4292;4436;4361;2956;641;472;10111	NBN;RFC4;RFC2;RFC1;BRCA1;MLH1;MSH2;MRE11A;MSH6;BLM;ATM;RAD50	O60934;P35249;P35250;P35251;P40692;P43246;P49959;P52701;P54132;Q13315;Q92878	11	0.237497	0.0118	0.236449	0.0169	0.399367	0.0039
123	438	GCN5-TRRAP histone acetyltransferase complex	Human	O75486;O75528;O75529;P38398;P43246;P52701;Q12962;Q16594;Q92830;Q9Y4A5	8464;10474;27097;672;4436;2956;6881;6880;2648;8295	SUPT3H;TADA3;TAF5L;BRCA1;MSH2;MSH6;TAF10;TAF9;KAT2A;TRRAP	O75486;O75528;O75529;P43246;P52701;Q12962;Q16594;Q92830;Q9Y4A5	9	0.234668	0.0202	0.209459	0.0098	0.386397	0.0046
124	441	TFTC-type histone acetyl transferase complex	Human	O60244;O75448;P03372;Q15648;Q92830;Q93074;Q9NVC6;Q9UHV7;Q9ULK4;Q9Y2X0;Q9Y4A5	9282;9862;2099;5469;2648;9968;9440;9969;9439;10025;8295	MED14;MED24;ESR1;MED1;KAT2A;MED12;MED17;MED13;MED23;MED16;TRRAP	O60244;Q15648;Q92830;Q93074;Q9NVC6;Q9UHV7;Q9Y2X0;Q9Y4A5	8	0.157464	0.0007	0.178216	0.0029	0.305315	0.0006
125	443	BP-SMAD complex	Human	O14867;O15198;O95452;P17980;P19447;P50539;Q13118;Q15582	571;4093;10804;5702;2071;4601;7071;7045	BACH1;SMAD9;GJB6;PSMC3;ERCC3;MXI1;KLF10;TGFBI	O14867;O15198;P17980;P19447;P50539	5	0.397942	0.5255	0.330868	0.3092	0.654183	0.403
126	445	TFTC complex (TATA-binding protein-free TAF-II-containing complex)	Human	O00268;O15265;O75486;O75528;O75529;P49848;Q12962;Q15393;Q15542;Q15545;Q16514;Q16594;Q6P1X5;Q92830;Q9Y4A5;Q9Y6J9	6874;6314;8464;10474;27097;6878;6881;23450;6877;6879;6883;6880;6873;2648;8295;10629	TAF4;ATXN7;SUPT3H;TADA3;TAF5L;TAF6;TAF10;SF3B3;TAF5;TAF7;TAF12;TAF9;TAF2;KAT2A;TRRAP;TAF6L	O00268;O75486;O75528;O75529;Q12962;Q15393;Q15542;Q15545;Q16514;Q16594;Q6P1X5;Q92830;Q9Y4A5;Q9Y6J9	14	0.230764	0.0023	0.215058	0.0022	0.387314	0.0005
127	469	TFIID-beta complex	Human	O00268;P20226;P21675;P49848;Q12962;Q15542;Q15543;Q15544;Q15545;Q16514;Q16594;Q6P1X5	6874;6908;6872;6878;6881;6877;6884;6882;6879;6883;6880;6873	TAF4;TBP;TAF1;TAF6;TAF10;TAF5;TAF13;TAF11;TAF7;TAF12;TAF9;TAF2	O00268;P20226;P21675;Q12962;Q15542;Q15543;Q15544;Q15545;Q16514;Q16594;Q6P1X5	11	0.255284	0.0233	0.262856	0.0391	0.47929	0.027
128	470	TFTC complex (TATA-binding protein-free TAF-II-containing complex)	Human	O00268;O15265;O75486;O75528;O75529;P49848;Q12962;Q15393;Q15542;Q15543;Q15545;Q16514;Q16594;Q6P1X5;Q92830;Q9Y4A5;Q9Y6J9	6874;6314;8464;10474;27097;6878;6881;23450;6877;6884;6879;6883;6880;6873;2648;8295;10629	TAF4;ATXN7;SUPT3H;TADA3;TAF5L;TAF6;TAF10;SF3B3;TAF5;TAF13;TAF7;TAF12;TAF9;TAF2;KAT2A;TRRAP;TAF6L	O00268;O75486;O75528;O75529;Q12962;Q15393;Q15542;Q15543;Q15545;Q16514;Q16594;Q6P1X5;Q92830;Q9Y4A5;Q9Y6J9	15	0.221501	0.0012	0.213148	0.0014	0.392733	0.0003
129	471	PCAF complex	Human	O75478;O75486;O75528;O75529;Q12962;Q16514;Q16594;Q92831;Q9Y4A5;Q9Y6J9	6871;8464;10474;27097;6881;6883;6880;8850;8295;10629	TADA2A;SUPT3H;TADA3;TAF5L;TAF10;TAF12;TAF9;KAT2B;TRRAP;TAF6L	O75486;O75528;O75529;Q12962;Q16514;Q16594;Q9Y4A5;Q9Y6J9	8	0.225051	0.0207	0.198751	0.0097	0.376208	0.0053
130	476	STAGA complex	Human	O15265;O75486;O75528;O75529;O94864;Q12962;Q15393;Q16514;Q16594;Q92830;Q96BN2;Q9Y4A5;Q9Y6J9	6314;8464;10474;27097;9913;6881;23450;6883;6880;2648;117143;8295;10629	ATXN7;SUPT3H;TADA3;TAF5L;SUPT7L;TAF10;SF3B3;TAF12;TAF9;KAT2A;TADA1;TRRAP;TAF6L	O75486;O75528;O75529;O94864;Q12962;Q15393;Q16514;Q16594;Q92830;Q96BN2;Q9Y4A5;Q9Y6J9	12	0.223652	0.0042	0.197412	0.0021	0.369341	0.0009
131	478	STAGA core complex	Human	O75486;Q16594;Q92830	8464;6880;2648	SUPT3H;TAF9;KAT2A	O75486;Q16594;Q92830	3	0.109999	0.0257	0.105223	0.0157	0.225403	0.013
132	484	TFIID complex	Human	O00268;P20226;P21675;P49848;Q12962;Q15542;Q15543;Q15544;Q15545;Q16514;Q16594	6874;6908;6872;6878;6881;6877;6884;6882;6879;6883;6880	TAF4;TBP;TAF1;TAF6;TAF10;TAF5;TAF13;TAF11;TAF7;TAF12;TAF9	O00268;P20226;P21675;Q12962;Q15542;Q15543;Q15544;Q15545;Q16514;Q16594	10	0.26356	0.0382	0.2682	0.054	0.49621	0.0441
133	485	TFIID complex, B-cell specific	Human	O00268;P20226;P21675;P49848;Q12962;Q15542;Q15543;Q15544;Q15545;Q16514;Q16594;Q92750	6874;6908;6872;6878;6881;6877;6884;6882;6879;6883;6880;6875	TAF4;TBP;TAF1;TAF6;TAF10;TAF5;TAF13;TAF11;TAF7;TAF12;TAF9;TAF4B	O00268;P20226;P21675;Q12962;Q15542;Q15543;Q15544;Q15545;Q16514;Q16594	10	0.26356	0.0382	0.2682	0.054	0.49621	0.0441
134	486	WIP-WASp-actin-myosin-IIa complex	Human	O43516;P19105;P35579;P42768;P60660;P62736	7456;10627;4627;7454;4637;59	WIPF1;MYL12A;MYH9;WAS;MYL6;ACTA2	O43516;P35579;P42768;P60660	4	0.360066	0.4236	0.444123	0.6277	0.738336	0.5609
135	492	DA complex	Human	O00268;P20226;P21675;P49848;P52655;P52657;Q12962;Q15542;Q15543;Q15544;Q15545;Q16514;Q16594;Q5VWG9;Q6P1X5	6874;6908;6872;6878;2957;2958;6881;6877;6884;6882;6879;6883;6880;83860;6873	TAF4;TBP;TAF1;TAF6;GTF2A1;GTF2A2;TAF10;TAF5;TAF13;TAF11;TAF7;TAF12;TAF9;TAF3;TAF2	O00268;P20226;P21675;P52655;P52657;Q12962;Q15542;Q15543;Q15544;Q15545;Q16514;Q16594;Q5VWG9;Q6P1X5	14	0.354556	0.2472	0.36935	0.3018	0.638193	0.228
136	493	DAB complex	Human	O00268;P20226;P21675;P49848;P52655;P52657;Q00403;Q12962;Q15542;Q15543;Q15544;Q15545;Q16514;Q16594;Q5VWG9;Q6P1X5	6874;6908;6872;6878;2957;2958;2959;6881;6877;6884;6882;6879;6883;6880;83860;6873	TAF4;TBP;TAF1;TAF6;GTF2A1;GTF2A2;GTF2B;TAF10;TAF5;TAF13;TAF11;TAF7;TAF12;TAF9;TAF3;TAF2	O00268;P20226;P21675;P52655;P52657;Q00403;Q12962;Q15542;Q15543;Q15544;Q15545;Q16514;Q16594;Q5VWG9;Q6P1X5	15	0.353981	0.2393	0.361909	0.2636	0.630925	0.2047
137	509	TFIID complex	Human	O00268;P20226;P21675;P49848;Q12962;Q15542;Q15543;Q15544;Q15545;Q16514;Q16594;Q92804	6874;6908;6872;6878;6881;6877;6884;6882;6879;6883;6880;8148	TAF4;TBP;TAF1;TAF6;TAF10;TAF5;TAF13;TAF11;TAF7;TAF12;TAF9;TAF15	O00268;P20226;P21675;Q12962;Q15542;Q15543;Q15544;Q15545;Q16514;Q16594;Q92804	11	0.279705	0.0528	0.289975	0.0813	0.528362	0.0684
138	513	TFTC complex (TATA-binding protein-free TAF-II-containing complex)	Human	O00268;O15265;O75486;O75528;O75529;P49848;Q12962;Q15393;Q15542;Q15545;Q16514;Q16594;Q6P1X5;Q92830;Q9HBM6;Q9Y4A5;Q9Y6J9	6874;6314;8464;10474;27097;6878;6881;23450;6877;6879;6883;6880;6873;2648;51616;8295;10629	TAF4;ATXN7;SUPT3H;TADA3;TAF5L;TAF6;TAF10;SF3B3;TAF5;TAF7;TAF12;TAF9;TAF2;KAT2A;TAF9B;TRRAP;TAF6L	O00268;O75486;O75528;O75529;Q12962;Q15393;Q15542;Q15545;Q16514;Q16594;Q6P1X5;Q92830;Q9HBM6;Q9Y4A5;Q9Y6J9	15	0.240641	0.0043	0.217403	0.0022	0.400872	0.0003
139	514	TFIID-beta complex	Human	O00268;P20226;P21675;P49848;Q12962;Q15542;Q15543;Q15544;Q15545;Q16514;Q16594;Q9HBM6	6874;6908;6872;6878;6881;6877;6884;6882;6879;6883;6880;51616	TAF4;TBP;TAF1;TAF6;TAF10;TAF5;TAF13;TAF11;TAF7;TAF12;TAF9;TAF9B	O00268;P20226;P21675;Q12962;Q15542;Q15543;Q15544;Q15545;Q16514;Q16594;Q9HBM6	11	0.273641	0.0436	0.26976	0.0497	0.505535	0.0472
140	519	AMY-1-S-AKAP84-RII-beta complex	Human	P31323;Q92667;Q99417	5577;8165;26292	PRKAR2B;AKAP1;MYCBP	P31323;Q92667;Q99417	3	0.22696	0.1701	0.238376	0.1876	0.40341	0.1356
141	520	KCNQ1 macromolecular complex	Human	P13861;P17612;P51787;P62136;Q99996	5576;5566;3784;5499;10142	PRKAR2A;PRKACA;KCNQ1;PPP1CA;AKAP9	P13861;P17612;P62136;Q99996	4	0.214414	0.0907	0.187142	0.0543	0.328429	0.0285
142	525	TIP60 histone acetylase complex	Human	O96019;Q92993;Q9Y230;Q9Y265;Q9Y4A5	86;10524;10856;8607;8295	ACTL6A;KAT5;RUVBL2;RUVBL1;TRRAP	O96019;Q92993;Q9Y230;Q9Y265;Q9Y4A5	5	0.34127	0.3418	0.29558	0.2097	0.530013	0.1816
143	528	NuA4/Tip60-HAT complex	Human	O95619;O96019;Q15014;Q92993;Q96L91;Q9H0E9;Q9H2F5;Q9HAF1;Q9NPF5;Q9NV56;Q9NXR8;Q9UBU8;Q9Y230;Q9Y265;Q9Y4A5	8089;86;9643;10524;57634;10902;80314;64769;55929;55257;54556;10933;10856;8607;8295	YEATS4;ACTL6A;MORF4L2;KAT5;EP400;BRD8;EPC1;MEAF6;DMAP1;MRGBP;ING3;MORF4L1;RUVBL2;RUVBL1;TRRAP	O95619;O96019;Q15014;Q92993;Q96L91;Q9H0E9;Q9H2F5;Q9HAF1;Q9NPF5;Q9NV56;Q9NXR8;Q9UBU8;Q9Y230;Q9Y265;Q9Y4A5	15	0.268877	0.0161	0.239947	0.006	0.428086	0.0018
144	529	NuA4/Tip60-HAT complex	Human	O95619;O96019;Q15014;Q15906;Q92993;Q96L91;Q9H0E9;Q9H2F5;Q9HAF1;Q9NPF5;Q9NV56;Q9NXR8;Q9UBU8;Q9Y230;Q9Y265;Q9Y4A5	8089;86;9643;6944;10524;57634;10902;80314;64769;55929;55257;54556;10933;10856;8607;8295	YEATS4;ACTL6A;MORF4L2;VPS72;KAT5;EP400;BRD8;EPC1;MEAF6;DMAP1;MRGBP;ING3;MORF4L1;RUVBL2;RUVBL1;TRRAP	O95619;O96019;Q15014;Q15906;Q92993;Q96L91;Q9H0E9;Q9H2F5;Q9HAF1;Q9NPF5;Q9NV56;Q9NXR8;Q9UBU8;Q9Y230;Q9Y265;Q9Y4A5	16	0.265134	0.0113	0.231393	0.003	0.419493	0.0004
145	531	XPA-ERCC1-ERCC4 complex	Human	P07992;P23025;Q92889	2067;7507;2072	ERCC1;XPA;ERCC4	P07992;P23025;Q92889	3	0.195161	0.1195	0.202843	0.1249	0.321492	0.0608
146	533	IMP3-IMP4-MPP10 complex	Human	O00566;Q96G21;Q9NV31	10199;92856;55272	MPHOSPH10;IMP4;IMP3	O00566;Q96G21;Q9NV31	3	0.18616	0.1076	0.216233	0.1493	0.319501	0.0591
147	535	TRAP complex	Human	O60244;O75448;O75586;P10827;P24863;Q13503;Q15648;Q6P2C8;Q93074;Q9BTT4;Q9NPJ6;Q9NVC6;Q9UHV7;Q9Y2W1;Q9Y2X0;Q9Y3C7	9282;9862;10001;7067;892;9412;5469;9442;9968;84246;29079;9440;9969;9967;10025;51003	MED14;MED24;MED6;THRA;CCNC;MED21;MED1;MED27;MED12;MED10;MED4;MED17;MED13;THRAP3;MED16;MED31	O60244;P24863;Q13503;Q15648;Q6P2C8;Q93074;Q9BTT4;Q9NPJ6;Q9NVC6;Q9UHV7;Q9Y2W1;Q9Y2X0;Q9Y3C7	13	0.196798	0.0003	0.161563	0	0.333469	0
148	547	SMCC complex	Human	O60244;O75448;O75586;P24863;P49336;Q13503;Q15648;Q6P2C8;Q93074;Q9NPJ6;Q9NVC6;Q9UHV7;Q9Y2W1;Q9Y2X0	9282;9862;10001;892;1024;9412;5469;9442;9968;29079;9440;9969;9967;10025	MED14;MED24;MED6;CCNC;CDK8;MED21;MED1;MED27;MED12;MED4;MED17;MED13;THRAP3;MED16	O60244;P24863;P49336;Q13503;Q15648;Q6P2C8;Q93074;Q9NPJ6;Q9NVC6;Q9UHV7;Q9Y2W1;Q9Y2X0	12	0.203346	0.0019	0.15631	0.0001	0.338648	0.0002
149	548	DRIP complex	Human	O43513;O60244;O75448;O75586;O95402;P11473;P28702;Q15648;Q93074;Q9NPJ6;Q9NVC6;Q9UHV7;Q9ULK4;Q9Y2X0	9443;9282;9862;10001;9441;7421;6257;5469;9968;29079;9440;9969;9439;10025	MED7;MED14;MED24;MED6;MED26;VDR;RXRB;MED1;MED12;MED4;MED17;MED13;MED23;MED16	O43513;O60244;O95402;Q15648;Q93074;Q9NPJ6;Q9NVC6;Q9UHV7;Q9Y2X0	9	0.199178	0.0049	0.163127	0.0009	0.346897	0.0008
150	551	core-histone (H2A/H2B/H3/H4)-TDIF2-TDT complex	Human	P04053;P62805;P68431;Q16777;Q16778;Q5QJE6	1791;None;None;8338;8349;30836	DNTT;HIST1H4A;;HIST1H3A;;HIST2H2AC;HIST2H2BE;DNTTIP2	P62805;P68431;Q5QJE6	3	0.3344	0.3908	0.298865	0.314	0.593744	0.3676
151	556	PBAF complex (Polybromo- and BAF containing complex)	Human	O96019;P51532;Q12824;Q68CP9;Q86U86;Q8TAQ2;Q92922;Q969G3;Q96GM5	86;6597;6598;196528;55193;6601;6599;6605;6602	ACTL6A;SMARCA4;SMARCB1;ARID2;PBRM1;SMARCC2;SMARCC1;SMARCE1;SMARCD1	O96019;P51532;Q12824;Q68CP9;Q86U86;Q8TAQ2;Q92922;Q969G3;Q96GM5	9	0.182158	0.0019	0.13898	0.0004	0.283196	0.0001
152	559	Decapping complex	Human	P26196;Q6P2E9;Q8IU60;Q96F86;Q9NPI6	1656;23644;167227;80153;55802	DDX6;EDC4;DCP2;EDC3;DCP1A	P26196;Q6P2E9;Q8IU60;Q96F86;Q9NPI6	5	0.202659	0.0408	0.159183	0.0117	0.298815	0.0064
153	561	LSm1-7 complex	Human	O15116;P62310;P62312;Q9UK45;Q9Y333;Q9Y4Y9;Q9Y4Z0	27257;27258;11157;51690;57819;23658;25804	LSM1;LSM3;LSM6;LSM7;LSM2;LSM5;LSM4	O15116;P62310;P62312;Q9UK45;Q9Y333;Q9Y4Y9;Q9Y4Z0	7	0.145601	0.0013	0.13945	0.0007	0.257428	0.0001
154	562	LSm2-8 complex	Human	O95777;P62310;P62312;Q9UK45;Q9Y333;Q9Y4Y9;Q9Y4Z0	51691;27258;11157;51690;57819;23658;25804	LSM8;LSM3;LSM6;LSM7;LSM2;LSM5;LSM4	O95777;P62310;P62312;Q9UK45;Q9Y333;Q9Y4Y9;Q9Y4Z0	7	0.153938	0.0023	0.152484	0.002	0.27742	0.0005
155	563	F1F0-ATP synthase, mitochondrial	Human	O75947;O75964;P00846;P03928;P05496;P06576;P18859;P24539;P25705;P30049;P36542;P48047;P56134;P56381;P56385;Q9UII2	10476;10632;4508;4509;516;506;522;515;498;513;509;539;9551;514;521;93974	ATP5H;ATP5L;MT-ATP6;MT-ATP8;ATP5G1;ATP5B;ATP5J;ATP5F1;ATP5A1;ATP5D;ATP5C1;ATP5O;ATP5J2;ATP5E;ATP5I;ATPIF1	O75947;O75964;P06576;P24539;P25705;P30049;P36542;P48047;P56381;P56385;Q9UII2	11	0.319086	0.1435	0.361477	0.2995	0.679607	0.3722
156	570	p300-CBP-p270-SWI/SNF complex	Human	O14497;P51532;Q09472;Q12824;Q8TAQ2;Q92793;Q92922	8289;6597;2033;6598;6601;1387;6599	ARID1A;SMARCA4;EP300;SMARCB1;SMARCC2;CREBBP;SMARCC1	O14497;P51532;Q09472;Q12824;Q8TAQ2;Q92793;Q92922	7	0.35046	0.3317	0.267378	0.0983	0.515538	0.112
157	571	p300-CBP-p270 complex	Human	O14497;Q09472;Q92793	8289;2033;1387	ARID1A;EP300;CREBBP	O14497;Q09472;Q92793	3	0.306627	0.3286	0.235438	0.1827	0.459871	0.1959
158	585	Mi2/NuRD-BCL6-MTA3 complex	Human	O95983;P41182;Q13547;Q14839;Q9BTC8	53615;604;3065;1108;57504	MBD3;BCL6;HDAC1;CHD4;MTA3	O95983;Q13547;Q14839;Q9BTC8	4	0.103616	0.0043	0.111431	0.006	0.17875	0.0006
159	587	NuRD.1 complex	Human	O95983;Q09028;Q13330;Q14839;Q16576;Q6IT96;Q92769;Q9BTC8	53615;5928;9112;1108;5931;3065;3066;57504	MBD3;RBBP4;MTA1;CHD4;RBBP7;HDAC1;HDAC2;MTA3	O95983;Q09028;Q13330;Q14839;Q16576;Q92769;Q9BTC8	7	0.340687	0.2987	0.285288	0.1381	0.52396	0.1225
160	591	SAP complex (Sin3-associated protein complex)	Human	O75446;Q09028;Q13547;Q16576;Q4LE39;Q92769;Q96ST3;Q9H0E3	8819;5928;3065;5931;51742;3066;25942;79595	SAP30;RBBP4;HDAC1;RBBP7;ARID4B;HDAC2;SIN3A;SAP130	O75446;Q09028;Q13547;Q16576;Q4LE39;Q92769;Q96ST3;Q9H0E3	8	0.279599	0.0942	0.233698	0.0343	0.45134	0.0323
161	592	SAP complex (Sin3-associated protein complex)	Human	O75446;Q09028;Q13547;Q16576;Q4LE39;Q92769;Q96ST3;Q9H0E3;Q9H7L9	8819;5928;3065;5931;51742;3066;25942;79595;64426	SAP30;RBBP4;HDAC1;RBBP7;ARID4B;HDAC2;SIN3A;SAP130;SUDS3	O75446;Q09028;Q13547;Q16576;Q4LE39;Q92769;Q96ST3;Q9H0E3;Q9H7L9	9	0.266832	0.0562	0.22514	0.0192	0.429202	0.0161
162	596	SIN3-HDAC-SAP30-ARID4 complex	Human	O75446;Q09028;Q13547;Q16576;Q4LE39;Q92769;Q96ST3	8819;5928;3065;5931;51742;3066;25942	SAP30;RBBP4;HDAC1;RBBP7;ARID4B;HDAC2;SIN3A	O75446;Q09028;Q13547;Q16576;Q4LE39;Q92769;Q96ST3	7	0.305079	0.184	0.253866	0.0746	0.48113	0.0725
163	610	MSL complex	Human	Q7Z3B3;Q8N5Y2;Q9H7Z6;Q9HCI7	284058;10943;84148;55167	KANSL1;MSL3;KAT8;MSL2	Q7Z3B3;Q9H7Z6;Q9HCI7	3	0.228108	0.1724	0.227197	0.169	0.367714	0.0981
164	613	CTF18-CTF8-DCC1-RFC3 complex	Human	P0CG13;P40938;Q8WVB6;Q9BVC3	54921;5983;63922;79075	CHTF8;RFC3;CHTF18;DSCC1	P40938;Q8WVB6;Q9BVC3	3	0.252659	0.2181	0.471047	0.6672	0.624319	0.4097
165	614	NRD complex (Nucleosome remodeling and deacetylation complex)	Human	O60341;Q09028;Q12873;Q13330;Q13547;Q14839;Q92769	23028;5928;1107;9112;3065;1108;3066	KDM1A;RBBP4;CHD3;MTA1;HDAC1;CHD4;HDAC2	O60341;Q09028;Q13330;Q13547;Q14839;Q92769	6	0.292066	0.1707	0.233829	0.0613	0.441775	0.0546
166	620	CoREST-HDAC complex	Human	O60341;O75362;Q13547;Q92769;Q96BD5;Q9P0W2;Q9UKL0	23028;7764;3065;3066;51317;10362;23186	KDM1A;ZNF217;HDAC1;HDAC2;PHF21A;HMG20B;RCOR1	O60341;O75362;Q13547;Q92769;Q9P0W2	5	0.238787	0.087	0.236177	0.0867	0.424551	0.0639
167	626	LSD1 complex	Human	O60341;O75362;P0DMV8;P0DMV9;Q13363;Q13547;Q92766;Q96BD5;Q96EK2;Q9NP66;Q9P0W2;Q9P2K3;Q9UBW7;Q9UKL0	23028;7764;3303;3304;1487;3065;6239;51317;112885;10363;10362;55758;7750;23186	KDM1A;ZNF217;HSPA1A;HSPA1B;CTBP1;HDAC1;RREB1;PHF21A;PHF21B;HMG20A;HMG20B;RCOR3;ZMYM2;RCOR1	O60341;O75362;Q13363;Q13547;Q92766;Q9NP66;Q9P0W2;Q9P2K3;Q9UBW7	9	0.262247	0.0497	0.270105	0.0715	0.462596	0.032
168	627	MRN-TRRAP complex (MRE11A-RAD50-NBN-TRRAP complex)	Human	O60934;P49959;Q92878;Q9Y4A5	4683;4361;10111;8295	NBN;MRE11A;RAD50;TRRAP	O60934;P49959;Q92878;Q9Y4A5	4	0.173149	0.0422	0.141325	0.017	0.280328	0.0111
169	631	Tacc1-chTOG-AuroraA complex	Human	O14965;O75410;Q14008	6790;6867;9793	AURKA;TACC1;CKAP5	O14965;O75410;Q14008	3	0.423668	0.5866	0.315433	0.348	0.645726	0.4395
170	632	Anti-HDAC2 complex	Human	O60341;O94776;P78347;Q09028;Q12873;Q13330;Q13547;Q14202;Q14687;Q14839;Q16576;Q92769;Q96BD5;Q96ST3;Q9P0W2;Q9UBW7;Q9UKL0	23028;9219;2969;5928;1107;9112;3065;9203;23199;1108;5931;3066;51317;25942;10362;7750;23186	KDM1A;MTA2;GTF2I;RBBP4;CHD3;MTA1;HDAC1;ZMYM3;GSE1;CHD4;RBBP7;HDAC2;PHF21A;SIN3A;HMG20B;ZMYM2;RCOR1	O60341;O94776;P78347;Q09028;Q13330;Q13547;Q14202;Q14687;Q14839;Q16576;Q92769;Q96ST3;Q9P0W2;Q9UBW7	14	0.277064	0.0295	0.268592	0.0247	0.481478	0.0138
171	633	anti-BHC110 complex	Human	O60341;O75362;P78347;Q13547;Q14202;Q14687;Q92769;Q96BD5;Q9P0W2;Q9UBW7;Q9UKL0	23028;7764;2969;3065;9203;23199;3066;51317;10362;7750;23186	KDM1A;ZNF217;GTF2I;HDAC1;ZMYM3;GSE1;HDAC2;PHF21A;HMG20B;ZMYM2;RCOR1	O60341;O75362;P78347;Q13547;Q14202;Q14687;Q92769;Q9P0W2;Q9UBW7	9	0.269092	0.0593	0.291771	0.1115	0.493548	0.0572
172	634	XFIM complex	Human	O60341;P78347;Q13547;Q14202;Q92769	23028;2969;3065;9203;3066	KDM1A;GTF2I;HDAC1;ZMYM3;HDAC2	O60341;P78347;Q13547;Q14202;Q92769	5	0.345046	0.3526	0.343945	0.3483	0.589625	0.2791
173	636	BHC complex	Human	O60341;Q13547;Q92769;Q96BD5;Q9P0W2;Q9UKL0	23028;3065;3066;51317;10362;23186	KDM1A;HDAC1;HDAC2;PHF21A;HMG20B;RCOR1	O60341;Q13547;Q92769;Q9P0W2	4	0.200943	0.0735	0.155467	0.0242	0.33539	0.0323
174	639	RANBPM-Muskelin-TWA1-HSMpp8 complex	Human	Q96S59;Q99549;Q9NWU2;Q9UL63	10048;54737;54994;4289	RANBP9;MPHOSPH8;GID8;MKLN1	Q96S59;Q99549;Q9NWU2;Q9UL63	4	0.11875	0.0087	0.144164	0.0179	0.221543	0.0029
175	642	CtBP complex	Human	O00257;O60315;O60341;O75362;P37275;P56545;Q13363;Q13547;Q92618;Q92766;Q92769;Q96JN0;Q96KQ7;Q9H9B1;Q9P2K3;Q9UKL0;Q9Y232	8535;9839;23028;7764;6935;1488;1487;3065;9658;6239;3066;84458;10919;79813;55758;23186;9425	CBX4;ZEB2;KDM1A;ZNF217;ZEB1;CTBP2;CTBP1;HDAC1;ZNF516;RREB1;HDAC2;LCOR;EHMT2;EHMT1;RCOR3;RCOR1;CDYL	O00257;O60315;O60341;O75362;P37275;Q13363;Q13547;Q92766;Q92769;Q96JN0;Q96KQ7;Q9H9B1;Q9P2K3;Q9Y232	14	0.273375	0.0262	0.322504	0.1252	0.537461	0.05
176	643	CtBP core complex	Human	O60341;P37275;P56545;Q13363;Q13547;Q92769;Q96KQ7;Q9H9B1;Q9UKL0	23028;6935;1488;1487;3065;3066;10919;79813;23186	KDM1A;ZEB1;CTBP2;CTBP1;HDAC1;HDAC2;EHMT2;EHMT1;RCOR1	O60341;P37275;Q13363;Q13547;Q92769;Q96KQ7;Q9H9B1	7	0.299114	0.1665	0.268708	0.1021	0.483308	0.0751
177	646	HDAC1-associated protein complex	Human	O60341;O94776;O95983;Q09028;Q12873;Q13547;Q16576;Q9UBB5;Q9UKL0	23028;9219;53615;5928;1107;3065;5931;8932;23186	KDM1A;MTA2;MBD3;RBBP4;CHD3;HDAC1;RBBP7;MBD2;RCOR1	O60341;O94776;O95983;Q09028;Q13547;Q16576;Q9UBB5	7	0.275067	0.1044	0.244187	0.0581	0.443955	0.0415
178	649	HDAC1-associated core complex cII	Human	O94776;O95983;Q09028;Q12873;Q13547;Q16576;Q86YP4;Q9UBB5;Q9UKL0	9219;53615;5928;1107;3065;5931;54815;8932;23186	MTA2;MBD3;RBBP4;CHD3;HDAC1;RBBP7;GATAD2A;MBD2;RCOR1	O94776;O95983;Q09028;Q13547;Q16576;Q9UBB5	6	0.296169	0.1809	0.25603	0.0962	0.466927	0.0763
179	650	HDAC2-asscociated core complex	Human	O94776;O95983;Q09028;Q12873;Q16576;Q86YP4;Q92769	9219;53615;5928;1107;5931;54815;3066	MTA2;MBD3;RBBP4;CHD3;RBBP7;GATAD2A;HDAC2	O94776;O95983;Q09028;Q16576;Q92769	5	0.343794	0.3488	0.284709	0.1861	0.532567	0.1853
180	652	AP3-BLOC1 complex	Human	O00203;O14617;O95295;P53677;P59780;P78537;Q13367;Q6QNY0;Q6QNY1;Q8TDH9;Q92572;Q96EV8;Q9NUP1;Q9UL45;Q9Y2T2	8546;8943;23557;10947;10239;2647;8120;388552;282991;63915;1176;84062;55330;26258;26985	AP3B1;AP3D1;SNAPIN;AP3M2;AP3S2;BLOC1S1;AP3B2;BLOC1S3;BLOC1S2;BLOC1S5;AP3S1;DTNBP1;BLOC1S4;BLOC1S6;AP3M1	O00203;O14617;O95295;P53677;P78537;Q6QNY0;Q6QNY1;Q8TDH9;Q92572;Q96EV8;Q9NUP1;Q9Y2T2	12	0.203682	0.002	0.205897	0.0035	0.388769	0.0014
181	654	BLOC1-BLOC2 complex	Human	O95295;P78537;Q6QNY0;Q6QNY1;Q86YV9;Q8TDH9;Q969F9;Q96EV8;Q9NUP1;Q9UL45;Q9UPZ3	23557;2647;388552;282991;79803;63915;84343;84062;55330;26258;11234	SNAPIN;BLOC1S1;BLOC1S3;BLOC1S2;HPS6;BLOC1S5;HPS3;DTNBP1;BLOC1S4;BLOC1S6;HPS5	O95295;P78537;Q6QNY0;Q6QNY1;Q86YV9;Q8TDH9;Q969F9;Q96EV8;Q9NUP1;Q9UPZ3	10	0.309918	0.1381	0.292872	0.0968	0.513021	0.0604
182	657	Retromer complex (SNX1, SNX2, VPS35, VPS29, VPS26A)	Human	O60749;O75436;Q13596;Q96QK1;Q9UBQ0	6643;9559;6642;55737;51699	SNX2;VPS26A;SNX1;VPS35;VPS29	O60749;O75436;Q13596;Q96QK1	4	0.220698	0.1013	0.156299	0.0246	0.374054	0.0582
183	659	MeCP1 complex	Human	O94776;O95983;Q09028;Q13547;Q14839;Q16576;Q8WXI9;Q92769;Q9UBB5	9219;53615;5928;3065;1108;5931;57459;3066;8932	MTA2;MBD3;RBBP4;HDAC1;CHD4;RBBP7;GATAD2B;HDAC2;MBD2	O94776;O95983;Q09028;Q13547;Q14839;Q16576;Q8WXI9;Q92769;Q9UBB5	9	0.276318	0.0729	0.239012	0.0314	0.438777	0.0198
184	678	GINS complex	Human	Q14691;Q9BRT9;Q9BRX5;Q9Y248	9837;84296;64785;51659	GINS1;GINS4;GINS3;GINS2	Q14691;Q9BRT9;Q9BRX5;Q9Y248	4	0.052082	0.0001	0.0742183	0.0005	0.136267	0
185	691	SIN3-SAP25 complex	Human	O00422;O75446;Q09028;Q13547;Q16576;Q4LE39;Q8TEE9;Q92769;Q96ST3;Q9H0E3;Q9H7L9	10284;8819;5928;3065;5931;51742;100316904;3066;25942;79595;64426	SAP18;SAP30;RBBP4;HDAC1;RBBP7;ARID4B;SAP25;HDAC2;SIN3A;SAP130;SUDS3	O75446;Q09028;Q13547;Q16576;Q4LE39;Q92769;Q96ST3;Q9H0E3;Q9H7L9	9	0.266832	0.0562	0.22514	0.0192	0.429202	0.0161
186	696	BRMS1-SIN3-HDAC complex	Human	O75182;O75446;Q09028;Q13547;Q16576;Q92769;Q96ST3;Q9HCU9	23309;8819;5928;3065;5931;3066;25942;25855	SIN3B;SAP30;RBBP4;HDAC1;RBBP7;HDAC2;SIN3A;BRMS1	O75182;O75446;Q09028;Q13547;Q16576;Q92769;Q96ST3	7	0.29098	0.1429	0.239133	0.0506	0.519513	0.117
187	705	SNARE complex (RINT1, ZW10, p31)	Human	O43264;P48556;Q6NUQ1	9183;5714;60561	ZW10;PSMD8;RINT1	O43264;P48556;Q6NUQ1	3	0.357194	0.4416	0.302718	0.3226	0.552732	0.3136
188	713	BRG1-SIN3A complex	Human	O14497;O14744;O96019;P51532;Q09028;Q12824;Q6STE5;Q8TAQ2;Q92769;Q92922;Q92925;Q969G3;Q96GM5;Q96ST3	8289;10419;86;6597;5928;6598;6604;6601;3066;6599;6603;6605;6602;25942	ARID1A;PRMT5;ACTL6A;SMARCA4;RBBP4;SMARCB1;SMARCD3;SMARCC2;HDAC2;SMARCC1;SMARCD2;SMARCE1;SMARCD1;SIN3A	O14497;O14744;O96019;P51532;Q09028;Q12824;Q6STE5;Q8TAQ2;Q92769;Q92922;Q92925;Q969G3;Q96GM5;Q96ST3	14	0.307818	0.0813	0.243568	0.0091	0.47225	0.0108
189	714	BRM-SIN3A complex	Human	O14497;O14744;O96019;P51531;Q09028;Q12824;Q13547;Q6STE5;Q8TAQ2;Q92769;Q92922;Q92925;Q969G3;Q96GM5;Q96ST3	8289;10419;86;6595;5928;6598;3065;6604;6601;3066;6599;6603;6605;6602;25942	ARID1A;PRMT5;ACTL6A;SMARCA2;RBBP4;SMARCB1;HDAC1;SMARCD3;SMARCC2;HDAC2;SMARCC1;SMARCD2;SMARCE1;SMARCD1;SIN3A	O14497;O14744;O96019;P51531;Q09028;Q12824;Q13547;Q6STE5;Q8TAQ2;Q92769;Q92922;Q92925;Q969G3;Q96GM5;Q96ST3	15	0.280207	0.0277	0.230784	0.0036	0.434778	0.0029
190	723	MRG15-PAM14-RB complex	Human	P06400;Q9UBU8;Q9Y605	5925;10933;93621	RB1;MORF4L1;MRFAP1	P06400;Q9UBU8;Q9Y605	3	0.242899	0.2013	0.176119	0.0868	0.362549	0.0938
191	725	P2X7 receptor signalling complex	Human	O43707;O95425;P05107;P08238;P0DMV8;P11142;P23467;P42356;P60709;Q13368;Q16787;Q99572	81;6840;3689;3326;3303;3312;5787;5297;60;4356;3909;5027	ACTN4;SVIL;ITGB2;HSP90AB1;HSPA1A;HSPA8;PTPRB;PI4KA;ACTB;MPP3;LAMA3;P2RX7	O43707;O95425;P08238;P11142;P60709;Q16787	6	0.250648	0.0812	0.323351	0.2576	0.517335	0.1362
192	726	DDB2 complex	Human	P61201;P62877;Q13098;Q13619;Q16531;Q7L5N1;Q92466;Q92905;Q99627;Q9BT78;Q9UBW8;Q9UNS2	9318;9978;2873;8451;1642;10980;1643;10987;10920;51138;50813;8533	COPS2;RBX1;GPS1;CUL4A;DDB1;COPS6;DDB2;COPS5;COPS8;COPS4;COPS7A;COPS3	P61201;P62877;Q13098;Q13619;Q16531;Q7L5N1;Q92466;Q92905;Q99627;Q9BT78;Q9UBW8;Q9UNS2	12	0.199872	0.0014	0.198862	0.0025	0.346393	0.0004
193	727	CSA complex	Human	P61201;P62877;Q13098;Q13216;Q13619;Q16531;Q7L5N1;Q92905;Q99627;Q9BT78;Q9UBW8;Q9UNS2	9318;9978;2873;1161;8451;1642;10980;10987;10920;51138;50813;8533	COPS2;RBX1;GPS1;ERCC8;CUL4A;DDB1;COPS6;COPS5;COPS8;COPS4;COPS7A;COPS3	P61201;P62877;Q13098;Q13216;Q13619;Q16531;Q7L5N1;Q92905;Q99627;Q9BT78;Q9UBW8;Q9UNS2	12	0.20441	0.0022	0.199811	0.0027	0.349008	0.0004
194	728	CSA-POLIIa complex	Human	P24928;P61201;P62877;Q13098;Q13216;Q13619;Q16531;Q7L5N1;Q92905;Q99627;Q9BT78;Q9UBW8;Q9UNS2	5430;9318;9978;2873;1161;8451;1642;10980;10987;10920;51138;50813;8533	POLR2A;COPS2;RBX1;GPS1;ERCC8;CUL4A;DDB1;COPS6;COPS5;COPS8;COPS4;COPS7A;COPS3	P24928;P61201;P62877;Q13098;Q13216;Q13619;Q16531;Q7L5N1;Q92905;Q99627;Q9BT78;Q9UBW8;Q9UNS2	13	0.213798	0.0019	0.199327	0.0012	0.363914	0.0004
195	729	Ubiquitin E3 ligase (FBXO31, SKP1A, CUL1, RBX1)	Human	P62877;P63208;Q13616;Q5XUX0	9978;6500;8454;79791	RBX1;SKP1;CUL1;FBXO31	P62877;P63208;Q13616	3	0.308762	0.3323	0.326418	0.3738	0.523794	0.2752
196	738	SIN3-ING1b complex I	Human	O00422;O75446;Q09028;Q13547;Q16576;Q4LE39;Q92769;Q96ST3;Q9UK53	10284;8819;5928;3065;5931;51742;3066;25942;3621	SAP18;SAP30;RBBP4;HDAC1;RBBP7;ARID4B;HDAC2;SIN3A;ING1	O75446;Q09028;Q13547;Q16576;Q4LE39;Q92769;Q96ST3;Q9UK53	8	0.302019	0.1476	0.274776	0.092	0.520296	0.0989
197	739	SIN3-ING1b complex II	Human	O00422;O14497;O75446;O96019;P51532;Q09028;Q12824;Q13547;Q16576;Q4LE39;Q8TAQ2;Q92769;Q92922;Q96GM5;Q96ST3;Q9UK53	10284;8289;8819;86;6597;5928;6598;3065;5931;51742;6601;3066;6599;6602;25942;3621	SAP18;ARID1A;SAP30;ACTL6A;SMARCA4;RBBP4;SMARCB1;HDAC1;RBBP7;ARID4B;SMARCC2;HDAC2;SMARCC1;SMARCD1;SIN3A;ING1	O14497;O75446;O96019;P51532;Q09028;Q12824;Q13547;Q16576;Q4LE39;Q8TAQ2;Q92769;Q92922;Q96GM5;Q96ST3;Q9UK53	15	0.306265	0.0692	0.258636	0.0144	0.491782	0.0156
198	740	Exon junction complex (EIF4A3, MLN51, MAGOH, Y14)	Human	O15234;P38919;P61326;Q9Y5S9	22794;9775;4116;9939	CASC3;EIF4A3;MAGOH;RBM8A	O15234;P38919;P61326;Q9Y5S9	4	0.535471	0.8161	0.637059	0.8967	1.085	0.89
199	741	NCOR-HDAC3 complex	Human	O15379;O60907;O75376;Q13227;Q9BZK7	8841;6907;9611;2874;79718	HDAC3;TBL1X;NCOR1;GPS2;TBL1XR1	O15379;O60907;O75376;Q9BZK7	4	0.171673	0.0411	0.143502	0.0178	0.267914	0.009
200	743	SIN3-SAP25 complex	Human	O00422;O75446;Q09028;Q13547;Q16576;Q1EHW4;Q4LE39;Q92769;Q96ST3;Q9H0E3;Q9H7L9	10284;8819;5928;3065;5931;751865;51742;3066;25942;79595;64426	SAP18;SAP30;RBBP4;HDAC1;RBBP7;Sap25;ARID4B;HDAC2;SIN3A;SAP130;SUDS3	O75446;Q09028;Q13547;Q16576;Q4LE39;Q92769;Q96ST3;Q9H0E3;Q9H7L9	9	0.266832	0.0562	0.22514	0.0192	0.429202	0.0161
201	745	NCOR-SIN3-RPD3 complex	Human	O75182;Q92769;Q96ST3;Q9Y618	23309;3066;25942;9612	SIN3B;HDAC2;SIN3A;NCOR2	O75182;Q92769;Q96ST3;Q9Y618	4	0.180826	0.0498	0.114889	0.007	0.393332	0.0718
202	747	NCOR-SIN3-HDAC1 complex	Human	Q13547;Q96ST3;Q9Y618	3065;25942;9612	HDAC1;SIN3A;NCOR2	Q13547;Q96ST3;Q9Y618	3	0.166838	0.0838	0.117053	0.0242	0.245499	0.0194
203	749	MeCP2-SIN3A-HDAC complex	Human	P51608;Q13547;Q92769;Q96ST3	4204;3065;3066;25942	MECP2;HDAC1;HDAC2;SIN3A	P51608;Q13547;Q92769;Q96ST3	4	0.36824	0.4463	0.290027	0.2419	0.552292	0.2591
204	752	SMRT core complex	Human	O15379;O60907;Q9Y618	8841;6907;9612	HDAC3;TBL1X;NCOR2	O15379;O60907;Q9Y618	3	0.120461	0.0345	0.101382	0.0141	0.210968	0.0094
205	755	Exon junction complex (EIF4A3, MLN51, UPF3B, MAGOH, Y14, PYM)	Human	O15234;P38919;P61326;Q0VAK7;Q9BRP8;Q9Y5S9	22794;9775;4116;65109;84305;9939	CASC3;EIF4A3;MAGOH;UPF3B;PYM1;RBM8A	O15234;P38919;P61326;Q9BRP8;Q9Y5S9	5	0.492423	0.767	0.585074	0.8682	0.993309	0.8573
206	770	TREX complex	Human	Q13769;Q13838;Q6I9Y2;Q86V81;Q86W42;Q8NI27;Q96FV9;Q96J01	8563;7919;80145;10189;79228;57187;9984;84321	THOC5;DDX39B;THOC7;ALYREF;THOC6;THOC2;THOC1;THOC3	Q13769;Q6I9Y2;Q86W42;Q8NI27;Q96FV9;Q96J01	6	0.354965	0.3653	0.304861	0.2059	0.537214	0.1644
207	774	THO complex	Human	Q13769;Q6I9Y2;Q86W42;Q8NI27;Q96FV9	8563;80145;79228;57187;9984	THOC5;THOC7;THOC6;THOC2;THOC1	Q13769;Q6I9Y2;Q86W42;Q8NI27;Q96FV9	5	0.391161	0.5046	0.328527	0.3016	0.586048	0.2734
208	777	Exon junction complex	Human	Q15287;Q86V81;Q8IYB3;Q9BZI7;Q9HAU5;Q9UBU9;Q9Y5S9	10921;10189;10250;65109;26019;10482;9939	RNPS1;ALYREF;SRRM1;UPF3B;UPF2;NXF1;RBM8A	Q15287;Q9BZI7;Q9HAU5;Q9UBU9;Q9Y5S9	5	0.215578	0.0554	0.255376	0.1217	0.400639	0.0456
209	778	LARC complex (LCR-associated remodeling complex)	Human	O14497;O94776;O95983;O96019;P07910;P51532;P60709;Q09028;Q12824;Q13547;Q14839;Q8TAQ2;Q8WXI9;Q92769;Q92785;Q92922;Q92925;Q969G3;Q9UBB5	8289;9219;53615;86;3183;6597;60;5928;6598;3065;1108;6601;57459;3066;5977;6599;6603;6605;8932	ARID1A;MTA2;MBD3;ACTL6A;HNRNPC;SMARCA4;ACTB;RBBP4;SMARCB1;HDAC1;CHD4;SMARCC2;GATAD2B;HDAC2;DPF2;SMARCC1;SMARCD2;SMARCE1;MBD2	O14497;O94776;O95983;O96019;P07910;P51532;P60709;Q09028;Q12824;Q13547;Q14839;Q8TAQ2;Q8WXI9;Q92769;Q92922;Q92925;Q969G3;Q9UBB5	18	0.283298	0.0183	0.249033	0.0044	0.461927	0.0024
210	781	URI complex (Unconventional prefoldin RPB5 Interactor)	Human	O94763;P19388;P63208;Q13309;Q13616;Q9UHV9;Q9ULZ2;Q9Y230;Q9Y265	8725;5434;6500;6502;8454;5202;26228;10856;8607	URI1;POLR2E;SKP1;SKP2;CUL1;PFDN2;STAP1;RUVBL2;RUVBL1	O94763;P19388;P63208;Q13309;Q13616;Q9UHV9;Q9Y230;Q9Y265	8	0.44451	0.68	0.437188	0.6211	0.744497	0.559
211	785	Exon junction complex	Human	P38919;P61326;Q13838;Q15287;Q86V81;Q8IYB3;Q9BZI7;Q9Y5S9	9775;4116;7919;10921;10189;10250;65109;9939	EIF4A3;MAGOH;DDX39B;RNPS1;ALYREF;SRRM1;UPF3B;RBM8A	P38919;P61326;Q15287;Q9BZI7;Q9Y5S9	5	0.204675	0.0429	0.164487	0.0141	0.324969	0.0116
212	787	NuA4/Tip60-HAT complex B	Human	O96019;Q92993;Q9H2F5;Q9NPF5;Q9UBU8;Q9Y230;Q9Y265;Q9Y4A5	86;10524;80314;55929;10933;10856;8607;8295	ACTL6A;KAT5;EPC1;DMAP1;MORF4L1;RUVBL2;RUVBL1;TRRAP	O96019;Q92993;Q9H2F5;Q9NPF5;Q9UBU8;Q9Y230;Q9Y265;Q9Y4A5	8	0.321082	0.2038	0.289268	0.1206	0.509883	0.0856
213	789	Exosome	Human	Q01780;Q06265;Q13868;Q15024;Q5RKV6;Q96B26;Q9NPD3;Q9NQT4;Q9NQT5;Q9Y2L1;Q9Y3B2	5394;5393;23404;23016;118460;11340;54512;56915;51010;22894;51013	EXOSC10;EXOSC9;EXOSC2;EXOSC7;EXOSC6;EXOSC8;EXOSC4;EXOSC5;EXOSC3;DIS3;EXOSC1	Q01780;Q06265;Q13868;Q15024;Q5RKV6;Q96B26;Q9NPD3;Q9NQT4;Q9NQT5;Q9Y2L1;Q9Y3B2	11	0.650659	0.9653	0.651466	0.9509	1.08821	0.941
214	798	NuA4/Tip60-HAT complex A	Human	O95619;O96019;Q52LR7;Q92993;Q96L91;Q9H0E9;Q9H2F5;Q9HAF1;Q9NPF5;Q9NV56;Q9NXR8;Q9UBU8;Q9Y230;Q9Y265;Q9Y4A5	8089;86;26122;10524;57634;10902;80314;64769;55929;55257;54556;10933;10856;8607;8295	YEATS4;ACTL6A;EPC2;KAT5;EP400;BRD8;EPC1;MEAF6;DMAP1;MRGBP;ING3;MORF4L1;RUVBL2;RUVBL1;TRRAP	O95619;O96019;Q52LR7;Q92993;Q96L91;Q9H0E9;Q9H2F5;Q9HAF1;Q9NPF5;Q9NV56;Q9NXR8;Q9UBU8;Q9Y230;Q9Y265;Q9Y4A5	15	0.267786	0.0154	0.223746	0.003	0.415699	0.001
215	799	DMAP1-associated complex	Human	O96019;Q15906;Q6ZRS2;Q96L91;Q9H0E9;Q9H2F5;Q9NPF5;Q9Y230;Q9Y265;Q9Y4A5	86;6944;10847;57634;10902;80314;55929;10856;8607;8295	ACTL6A;VPS72;SRCAP;EP400;BRD8;EPC1;DMAP1;RUVBL2;RUVBL1;TRRAP	O96019;Q15906;Q6ZRS2;Q96L91;Q9H0E9;Q9H2F5;Q9NPF5;Q9Y230;Q9Y265;Q9Y4A5	10	0.282205	0.0672	0.247255	0.029	0.447663	0.0164
216	803	BRG1-SIN3A-HDAC containing SWI/SNF remodeling complex I	Human	O14497;O14744;O96019;P51532;Q12824;Q8TAQ2;Q92769;Q92922;Q969G3;Q96GM5;Q96ST3	8289;10419;86;6597;6598;6601;3066;6599;6605;6602;25942	ARID1A;PRMT5;ACTL6A;SMARCA4;SMARCB1;SMARCC2;HDAC2;SMARCC1;SMARCE1;SMARCD1;SIN3A	O14497;O14744;O96019;P51532;Q12824;Q8TAQ2;Q92769;Q92922;Q969G3;Q96GM5;Q96ST3	11	0.300756	0.0972	0.228241	0.0123	0.455574	0.0176
217	806	BRM-SIN3A-HDAC complex	Human	O14497;O14744;O96019;P51531;Q12824;Q8TAQ2;Q92769;Q92922;Q92925;Q969G3;Q96GM5;Q96ST3	8289;10419;86;6595;6598;6601;3066;6599;6603;6605;6602;25942	ARID1A;PRMT5;ACTL6A;SMARCA2;SMARCB1;SMARCC2;HDAC2;SMARCC1;SMARCD2;SMARCE1;SMARCD1;SIN3A	O14497;O14744;O96019;P51531;Q12824;Q8TAQ2;Q92769;Q92922;Q92925;Q969G3;Q96GM5;Q96ST3	12	0.263763	0.0264	0.211803	0.0046	0.410735	0.0033
218	811	FCP1-associated protein complex	Human	O14744;P30876;P35269;P84090;Q15208;Q9BQA1;Q9Y5B0	10419;5431;2962;2079;11329;79084;9150	PRMT5;POLR2B;GTF2F1;ERH;STK38;WDR77;CTDP1	O14744;P30876;P35269;P84090;Q15208;Q9BQA1;Q9Y5B0	7	0.465027	0.7307	0.402062	0.5069	0.765461	0.6029
219	812	Upf complex (UPF1, UPF2, UPF3a)	Human	Q92900;Q9H1J1;Q9HAU5	5976;65110;26019	UPF1;UPF3A;UPF2	Q92900;Q9H1J1;Q9HAU5	3	0.315968	0.3493	0.274439	0.2623	0.527054	0.2802
220	813	Upf complex (UPF1, UPF2, UPF3b)	Human	Q92900;Q9BZI7;Q9HAU5	5976;65109;26019	UPF1;UPF3B;UPF2	Q92900;Q9BZI7;Q9HAU5	3	0.168352	0.0853	0.0485854	0.0009	0.228929	0.0143
221	814	Postsplicing complex	Human	Q15287;Q92900;Q9BZI7;Q9H1J1;Q9HAU5;Q9UBU9;Q9Y5S9	10921;5976;65109;65110;26019;10482;9939	RNPS1;UPF1;UPF3B;UPF3A;UPF2;NXF1;RBM8A	Q15287;Q92900;Q9BZI7;Q9H1J1;Q9HAU5;Q9UBU9;Q9Y5S9	7	0.246637	0.0541	0.270545	0.1062	0.445912	0.043
222	815	MRIP-MBS-RHOA complex	Human	O14974;P61586;Q6WCQ1	4659;387;23164	PPP1R12A;RHOA;MPRIP	O14974;P61586;Q6WCQ1	3	0.251749	0.2167	0.106222	0.0162	0.347966	0.0795
223	819	20S methylosome-SmD complex	Human	O14744;P54105;P62314;P62318	10419;1207;6632;6634	PRMT5;CLNS1A;SNRPD1;SNRPD3	O14744;P54105;P62314;P62318	4	0.187488	0.0569	0.194601	0.0641	0.330831	0.0296
224	822	mRNA decay complex (UPF1, UPF2, UPF3B, DCP2, XRN1, XRN2, EXOSC2, EXOSC4, EXOSC10, PARN)	Human	O95453;Q01780;Q13868;Q8IU60;Q8IZH2;Q92900;Q9BZI7;Q9H0D6;Q9HAU5;Q9NPD3	5073;5394;23404;167227;54464;5976;65109;22803;26019;54512	PARN;EXOSC10;EXOSC2;DCP2;XRN1;UPF1;UPF3B;XRN2;UPF2;EXOSC4	O95453;Q01780;Q13868;Q8IU60;Q8IZH2;Q92900;Q9BZI7;Q9H0D6;Q9HAU5;Q9NPD3	10	0.516663	0.8609	0.526742	0.8407	0.878222	0.7959
225	825	JBP1-pICln complex	Human	O14744;P14678;P54105	10419;6628;1207	PRMT5;SNRPB;CLNS1A	O14744;P14678;P54105	3	0.22903	0.1742	0.239428	0.1896	0.40457	0.137
226	832	Anti-Sm protein complex	Human	O14744;O14893;P14678;P54105;P57678;Q16637;Q9UHI6	10419;8487;6628;1207;50628;None;11218	PRMT5;GEMIN2;SNRPB;CLNS1A;GEMIN4;SMN1; SMN2;DDX20	O14744;O14893;P14678;P54105;P57678;Q9UHI6	6	0.403092	0.5329	0.363448	0.3859	0.671243	0.4171
227	833	6S methyltransferase complex	Human	P54105;P62314;P62318	1207;6632;6634	CLNS1A;SNRPD1;SNRPD3	P54105;P62314;P62318	3	0.189983	0.1122	0.218054	0.1529	0.35072	0.0825
228	834	20S methylosome and RG-containing Sm protein complex	Human	O14744;P14678;P54105;P62314;P62316;P62318	10419;6628;1207;6632;6633;6634	PRMT5;SNRPB;CLNS1A;SNRPD1;SNRPD2;SNRPD3	O14744;P14678;P54105;P62314;P62316;P62318	6	0.157164	0.0047	0.163378	0.0076	0.275855	0.0012
229	835	6S methyltransferase and RG-containing Sm proteins complex	Human	P14678;P54105;P62304;P62306;P62308;P62314;P62316;P62318	6628;1207;6635;6636;6637;6632;6633;6634	SNRPB;CLNS1A;SNRPE;SNRPF;SNRPG;SNRPD1;SNRPD2;SNRPD3	P14678;P54105;P62304;P62306;P62308;P62314;P62316;P62318	8	0.138875	0.0003	0.154786	0.001	0.246577	0.0001
230	846	RICH1/AMOT polarity complex, Flag-Rich1 precipitated	Human	P47756;P52907;Q4VCS5;Q68EM7;Q8N3R9;Q8NI35;Q96B97;Q9Y5K6	832;829;154796;55114;64398;10207;30011;23607	CAPZB;CAPZA1;AMOT;ARHGAP17;MPP5;PATJ;SH3KBP1;CD2AP	P47756;P52907;Q68EM7;Q8NI35;Q96B97;Q9Y5K6	6	0.246639	0.0749	0.173114	0.0111	0.39384	0.027
231	847	RICH1-PAR3-aPKC polarity complex	Human	P41743;Q68EM7;Q8TEW0	5584;55114;56288	PRKCI;ARHGAP17;PARD3	P41743;Q68EM7;Q8TEW0	3	0.179955	0.0998	0.204025	0.1278	0.308608	0.0525
232	848	RICH1/AMOT polarity complex, Flag-Amot precipitated	Human	O75970;Q4VCS5;Q5T2T1;Q68EM7;Q8IY63;Q8N3R9;Q8NI35;Q9Y2J4	8777;154796;143098;55114;154810;64398;10207;51421	MPDZ;AMOT;MPP7;ARHGAP17;AMOTL1;MPP5;PATJ;AMOTL2	Q68EM7;Q8IY63;Q8NI35	3	0.414367	0.5675	0.475312	0.6753	0.962371	0.7873
233	860	DNMT1-EHMT2-PCNA complex	Human	P12004;P26358;Q96KQ7	5111;1786;10919	PCNA;DNMT1;EHMT2	P12004;P26358;Q96KQ7	3	0.424354	0.588	0.325686	0.3718	0.624684	0.4102
234	867	TRAP-SMCC mediator complex	Human	A0JLT2;Q15528;Q15648;Q71SY5;Q96G25;Q9BUE0;Q9NPJ6;Q9NVC6;Q9NX70;Q9P086	219541;6837;5469;81857;112950;54797;29079;9440;55588;400569	MED19;MED22;MED1;MED25;MED8;MED18;MED4;MED17;MED29;MED11	A0JLT2;Q15528;Q15648;Q71SY5;Q96G25;Q9BUE0;Q9NPJ6;Q9NVC6;Q9NX70;Q9P086	10	0.128605	0	0.117014	0	0.252009	0
235	871	BRAF53-BRCA2 complex	Human	O60341;P51587;Q13547;Q92769;Q96BD5;Q9P0W2;Q9UKL0	23028;675;3065;3066;51317;10362;23186	KDM1A;BRCA2;HDAC1;HDAC2;PHF21A;HMG20B;RCOR1	O60341;P51587;Q13547;Q92769;Q9P0W2	5	0.422725	0.5987	0.341344	0.341	0.689459	0.4718
236	874	SNARE complex (VAMP3, VAMP4, VAMP8, STX6)	Human	O43752;O75379;Q15836;Q9BV40	10228;8674;9341;8673	STX6;VAMP4;VAMP3;VAMP8	O43752;O75379;Q15836;Q9BV40	4	0.254694	0.1592	0.23271	0.1207	0.390945	0.0699
237	876	SNARE complex (VAMP3, STX6, VTI1A)	Human	O43752;Q15836;Q96AJ9	10228;9341;143187	STX6;VAMP3;VTI1A	O43752;Q15836;Q96AJ9	3	0.285968	0.2858	0.292791	0.3017	0.467696	0.2054
238	877	SNARE complex (VAMP4, STX6, STX16, VTI1a, VTI1b)	Human	O14662;O43752;O75379;Q96AJ9;Q9UEU0	8675;10228;8674;143187;10490	STX16;STX6;VAMP4;VTI1A;VTI1B	O43752;O75379;Q96AJ9;Q9UEU0	4	0.295766	0.2544	0.288388	0.2383	0.489415	0.1718
239	886	MTA1 complex	Human	O95983;Q09028;Q13330;Q16576;Q6IT96;Q92769	53615;5928;9112;5931;3065;3066	MBD3;RBBP4;MTA1;RBBP7;HDAC1;HDAC2	O95983;Q09028;Q13330;Q16576;Q92769	5	0.320798	0.2805	0.278503	0.1705	0.499555	0.1413
240	888	MTA2 complex	Human	O94776;O95983;Q09028;Q13547;Q14839;Q16576;Q92769;Q96ST3	9219;53615;5928;3065;1108;5931;3066;25942	MTA2;MBD3;RBBP4;HDAC1;CHD4;RBBP7;HDAC2;SIN3A	O94776;O95983;Q09028;Q13547;Q14839;Q16576;Q92769;Q96ST3	8	0.29874	0.1393	0.246016	0.0472	0.460273	0.0395
241	889	MTA1-HDAC core complex	Human	Q09028;Q13330;Q16576;Q6IT96;Q92769	5928;9112;5931;3065;3066	RBBP4;MTA1;RBBP7;HDAC1;HDAC2	Q09028;Q13330;Q16576;Q92769	4	0.285871	0.2299	0.273538	0.2015	0.461298	0.136
242	895	hMediator complex (MED23, CDK8, CCNC, MED7)	Human	O43513;P24863;P49336;Q9ULK4	9443;892;1024;9439	MED7;CCNC;CDK8;MED23	O43513;P24863;P49336	3	0.0653082	0.0055	0.100452	0.0136	0.250118	0.0205
243	898	Mediator complex 1	Human	O60244;O75586;P24863;P49336;Q9ULK4	9282;10001;892;1024;9439	MED14;MED6;CCNC;CDK8;MED23	O60244;P24863;P49336	3	0.176538	0.0953	0.0953227	0.0111	0.313942	0.0561
244	905	KIF3A/B-PAR-3-aPKC-PAR-6 complex	Human	O15066;P41743;Q8TEW0;Q9NPB6;Q9Y496	9371;5584;56288;50855;11127	KIF3B;PRKCI;PARD3;PARD6A;KIF3A	O15066;P41743;Q8TEW0	3	0.180904	0.1011	0.204946	0.1294	0.315606	0.0569
245	909	ARC92-Mediator complex	Human	O43513;O60244;O75586;O95402;P49336;Q15648;Q71SY5;Q93074;Q96RN5;Q9NVC6;Q9UHV7;Q9ULK4;Q9Y2X0	9443;9282;10001;9441;1024;5469;81857;9968;51586;9440;9969;9439;10025	MED7;MED14;MED6;MED26;CDK8;MED1;MED25;MED12;MED15;MED17;MED13;MED23;MED16	O43513;O60244;O95402;P49336;Q15648;Q71SY5;Q93074;Q96RN5;Q9NVC6;Q9UHV7;Q9Y2X0	11	0.179122	0.0003	0.143726	0	0.325725	0.0001
246	910	CRSP-Mediator 2 complex	Human	O43513;O60244;O75448;O75586;Q96RN5;Q9BUE0;Q9NPJ6;Q9NVC6;Q9ULK4;Q9Y2X0	9443;9282;9862;10001;51586;54797;29079;9440;9439;10025	MED7;MED14;MED24;MED6;MED15;MED18;MED4;MED17;MED23;MED16	O43513;O60244;Q96RN5;Q9BUE0;Q9NPJ6;Q9NVC6;Q9Y2X0	7	0.184143	0.0071	0.130993	0.0003	0.307726	0.0013
247	924	Toposome	Human	P07910;P11388;Q08211;Q08945;Q6P2Q9;Q96SB4;Q9NR30	3183;7153;1660;6749;10594;6732;9188	HNRNPC;TOP2A;DHX9;SSRP1;PRPF8;SRPK1;DDX21	P07910;P11388;Q08211;Q08945;Q6P2Q9;Q96SB4;Q9NR30	7	0.233475	0.0379	0.137194	0.0004	0.367805	0.0085
248	927	CENP-A NAC complex	Human	Q03188;Q71F23;Q96BT3;Q96H22;Q9H3R5;Q9NSP4	1060;79682;80152;55839;64946;79019	CENPC;CENPU;CENPT;CENPN;CENPH;CENPM	Q03188;Q71F23;Q96BT3;Q9H3R5;Q9NSP4	5	0.358113	0.3948	0.280929	0.1769	0.538508	0.1945
249	929	CEN complex	Human	O60264;P07199;P11021;P11142;P22087;P35226;P49450;Q02241;Q03188;Q06587;Q08945;Q13185;Q13619;Q15007;Q16531;Q53SF7;Q5T200;Q69YN4;Q6T4P5;Q71F23;Q8N0S6;Q8N1F7;Q8NEM2;Q92620;Q92674;Q96JP5;Q96T23;Q99496;Q9BS16;Q9BU64;Q9BXP5;Q9BZH6;Q9H0H5;Q9H3R5;Q9HC52;Q9NSP4;Q9Y5B9	8467;1059;3309;3312;2091;648;1058;9493;1060;6015;6749;11335;8451;9589;1642;22837;23091;25962;79948;79682;91687;9688;79801;9785;2491;80829;51773;6045;64105;79172;51593;55717;29127;64946;57332;79019;11198	SMARCA5;CENPB;HSPA5;HSPA8;FBL;BMI1;CENPA;KIF23;CENPC;RING1;SSRP1;CBX3;CUL4A;WTAP;DDB1;COBLL1;ZC3H13;KIAA1429;PLPPR3;CENPU;CENPL;NUP93;SHCBP1;DHX38;CENPI;ZFP91;RSF1;RNF2;CENPK;CENPO;SRRT;WDR11;RACGAP1;CENPH;CBX8;CENPM;SUPT16H	O60264;P11021;P11142;P22087;Q02241;Q03188;Q06587;Q08945;Q13185;Q13619;Q15007;Q16531;Q5T200;Q69YN4;Q6T4P5;Q71F23;Q8N1F7;Q8NEM2;Q92620;Q96JP5;Q96T23;Q99496;Q9BS16;Q9BU64;Q9BXP5;Q9BZH6;Q9H0H5;Q9H3R5;Q9HC52;Q9NSP4;Q9Y5B9	31	0.315016	0.0211	0.28785	0.0054	0.516232	0.0023
250	930	SCRIB-GIT1-ARHGEF7 complex	Human	Q14155;Q14160;Q9Y2X7	8874;23513;28964	ARHGEF7;SCRIB;GIT1	Q14155;Q14160;Q9Y2X7	3	0.0568836	0.0033	0.18396	0.0972	0.232039	0.015
251	934	FACT-NEK9 complex	Human	Q08945;Q8TD19;Q9Y5B9	6749;91754;11198	SSRP1;NEK9;SUPT16H	Q08945;Q8TD19;Q9Y5B9	3	0.217815	0.1571	0.140757	0.0433	0.350659	0.0825
252	938	FACT complex, UV-activated	Human	P19784;P67870;P68400;Q08945;Q9Y5B9	1459;1460;1457;6749;11198	CSNK2A2;CSNK2B;CSNK2A1;SSRP1;SUPT16H	P19784;P68400;Q08945;Q9Y5B9	4	0.169582	0.0386	0.137879	0.015	0.29736	0.0164
253	943	Class C Vps complex (VPS11, VPS18, STX7)	Human	O15400;Q9H270;Q9P253	8417;55823;57617	STX7;VPS11;VPS18	O15400;Q9H270;Q9P253	3	0.596554	0.8494	0.541631	0.7758	0.949057	0.778
254	944	Class C Vps complex (VPS11, VPS18, VPS16)	Human	Q9H269;Q9H270;Q9P253	64601;55823;57617	VPS16;VPS11;VPS18	Q9H269;Q9H270;Q9P253	3	0.0368358	0.0007	0.0300486	0.0001	0.0676516	0
255	955	LLGL2-PAR-6B-PRKCI complex	Human	P41743;Q6P1M3;Q9BYG5	5584;3993;84612	PRKCI;LLGL2;PARD6B	P41743;Q6P1M3;Q9BYG5	3	0.12839	0.0413	0.136384	0.0397	0.218334	0.0106
256	959	LLGL1-PAR-6B-PRKCI complex	Human	P41743;Q15334;Q9BYG5	5584;3996;84612	PRKCI;LLGL1;PARD6B	P41743;Q15334;Q9BYG5	3	0.0826692	0.0097	0.0782848	0.0061	0.143327	0.0013
257	964	BRCA1-RAD50-MRE11-NBS1 complex	Human	O60934;P38398;P49959;Q92878	4683;672;4361;10111	NBN;BRCA1;MRE11A;RAD50	O60934;P49959;Q92878	3	0.200253	0.1282	0.156357	0.0617	0.316496	0.057
258	974	EED-EZH2 complex	Human	O75530;Q09028;Q15022;Q15910;Q6ZN18	8726;5928;23512;2146;121536	EED;RBBP4;SUZ12;EZH2;AEBP2	O75530;Q09028;Q15022;Q15910;Q6ZN18	5	0.316953	0.2694	0.306931	0.2407	0.56066	0.2286
259	997	KIN17-PCNA-RPA70 complex	Human	O60870;P12004;P27694	22944;5111;6117	KIN;PCNA;RPA1	O60870;P12004;P27694	3	0.495797	0.7166	0.35176	0.4296	0.727762	0.5491
260	1003	RC complex (Replication competent complex)	Human	P09884;P20248;P24941;P35249;P35250;P35251;P40937;P40938;Q14181	5422;890;1017;5984;5982;5981;5985;5983;23649	POLA1;CCNA2;CDK2;RFC4;RFC2;RFC1;RFC5;RFC3;POLA2	P20248;P35249;P35250;P35251;P40937;P40938;Q14181	7	0.231672	0.0356	0.257262	0.0803	0.409381	0.0227
261	1004	RC complex during S-phase of cell cycle	Human	P09874;P09884;P11387;P15927;P18858;P20248;P24941;P27694;P28340;P35244;P35250;P35251;Q07864	142;5422;7150;6118;3978;890;1017;6117;5424;6119;5982;5981;5426	PARP1;POLA1;TOP1;RPA2;LIG1;CCNA2;CDK2;RPA1;POLD1;RPA3;RFC2;RFC1;POLE	P09874;P11387;P15927;P18858;P20248;P27694;P28340;P35244;P35250;P35251;Q07864	11	0.294717	0.083	0.272695	0.0531	0.4826	0.0291
262	1005	RC complex during G2/M-phase of cell cycle	Human	P06493;P09874;P09884;P11387;P14635;P15927;P20248;P27694;P28340;P35244;P35250;P35251;Q07864	983;142;5422;7150;891;6118;890;6117;5424;6119;5982;5981;5426	CDK1;PARP1;POLA1;TOP1;CCNB1;RPA2;CCNA2;RPA1;POLD1;RPA3;RFC2;RFC1;POLE	P06493;P09874;P11387;P14635;P15927;P20248;P27694;P28340;P35244;P35250;P35251;Q07864	12	0.310642	0.1153	0.280116	0.0574	0.496024	0.0347
263	1008	CAK complex (Cdk-activating kinase complex)	Human	P50613;P51946;P51948	1022;902;4331	CDK7;CCNH;MNAT1	P50613;P51946;P51948	3	0.0276551	0	0.0434481	0.0007	0.0705428	0
264	1029	TFIIH transcription factor complex	Human	P18074;P19447;P32780;P50613;P51946;P51948;Q13888;Q13889;Q6ZYL4;Q92759	2068;2071;2965;1022;902;4331;2966;2967;404672;2968	ERCC2;ERCC3;GTF2H1;CDK7;CCNH;MNAT1;GTF2H2;GTF2H3;GTF2H5;GTF2H4	P18074;P19447;P32780;P50613;P51946;P51948;Q13888;Q13889;Q6ZYL4;Q92759	10	0.360577	0.3291	0.289571	0.0895	0.566831	0.1325
265	1030	CAK-ERCC2 complex	Human	P18074;P50613;P51946;P51948	2068;1022;902;4331	ERCC2;CDK7;CCNH;MNAT1	P18074;P50613;P51946;P51948	4	0.236953	0.1254	0.191075	0.0599	0.386313	0.0665
266	1037	TFIIH transcription factor core complex	Human	P19447;P32780;Q13888;Q13889;Q92759	2071;2965;2966;2967;2968	ERCC3;GTF2H1;GTF2H2;GTF2H3;GTF2H4	P19447;P32780;Q13888;Q13889;Q92759	5	0.190921	0.0303	0.0793694	0	0.244192	0.0014
267	1052	Ubiquitin E3 ligase (FBXW11, SKP1A, CUL1, RBX1)	Human	P62877;P63208;Q13616;Q9UKB1	9978;6500;8454;23291	RBX1;SKP1;CUL1;FBXW11	P62877;P63208;Q13616;Q9UKB1	4	0.487254	0.7385	0.456253	0.6551	0.786829	0.6333
268	1060	Retromer complex (SNX1, SNX2, VPS35, VPS29, VPS26B)	Human	O60749;Q13596;Q4G0F5;Q96QK1;Q9UBQ0	6643;6642;112936;55737;51699	SNX2;SNX1;VPS26B;VPS35;VPS29	O60749;Q13596;Q4G0F5;Q96QK1	4	0.224934	0.108	0.155734	0.0242	0.374925	0.0587
269	1068	12S U11 snRNP	Human	P14678;P62304;P62306;P62308;P62314;P62316;P62318;P67809;Q16560;Q16629;Q6IEG0;Q8N8D1;Q96GM8;Q9BV90;Q9H875	6628;6635;6636;6637;6632;6633;6634;4904;11066;6432;154007;10081;114034;79622;79706	SNRPB;SNRPE;SNRPF;SNRPG;SNRPD1;SNRPD2;SNRPD3;YBX1;SNRNP35;SRSF7;SNRNP48;PDCD7;TOE1;SNRNP25;PRKRIP1	P14678;P62304;P62306;P62308;P62314;P62316;P62318;P67809;Q16560;Q16629;Q6IEG0;Q8N8D1;Q96GM8;Q9H875	14	0.241886	0.0048	0.272946	0.0291	0.455958	0.0067
270	1070	SNX complex (SNX1, SNX1a, SNX2, SNX4)	Human	O60749;O95219;Q13596	6643;8723;6642	SNX2;SNX4;SNX1	O60749;O95219;Q13596	3	0.146095	0.0577	0.131743	0.0354	0.225653	0.0131
271	1085	DNA repair complex NEIL2-PNK-Pol(beta)-LigIII(alpha)-XRCC1	Human	O00764;P06746;P18887;P49916;Q969S2	8566;5423;7515;3980;252969	PDXK;POLB;XRCC1;LIG3;NEIL2	O00764;P06746;P18887;P49916;Q969S2	5	0.342538	0.3456	0.346306	0.3555	0.616111	0.3289
272	1086	DNA repair complex NEIL1-PNK-Pol(beta)-LigIII(alpha)-XRCC1	Human	O00764;P06746;P18887;P49916;Q96FI4	8566;5423;7515;3980;79661	PDXK;POLB;XRCC1;LIG3;NEIL1	O00764;P06746;P18887;P49916	4	0.399056	0.533	0.376755	0.4636	0.667109	0.447
273	1091	SNX complex (SNX1, SNX1a, SNX2, SNX4, LEPR)	Human	O60749;O95219;P48357;Q13596	6643;8723;3953;6642	SNX2;SNX4;LEPR;SNX1	O60749;O95219;Q13596	3	0.146095	0.0577	0.131743	0.0354	0.225653	0.0131
274	1092	PCNA-KU antigen complex	Human	P12004;P12956;P13010	5111;2547;7520	PCNA;XRCC6;XRCC5	P12004;P12956;P13010	3	0.525193	0.7645	0.412392	0.5573	0.783623	0.6155
275	1093	SNX complex (SNX1, SNX1a, SNX2, SNX4, INSR)	Human	O60749;O95219;P06213;Q13596	6643;8723;3643;6642	SNX2;SNX4;INSR;SNX1	O60749;O95219;Q13596	3	0.146095	0.0577	0.131743	0.0354	0.225653	0.0131
276	1094	Frataxin complex	Human	O75964;P10809;P31040;P38646;Q16595;Q9HD34;Q9Y4W6	10632;3329;6389;3313;2395;57128;10939	ATP5L;HSPD1;SDHA;HSPA9;FXN;LYRM4;AFG3L2	O75964;P10809;P31040;P38646;Q16595;Q9HD34;Q9Y4W6	7	0.293785	0.1504	0.291676	0.151	0.530284	0.1324
277	1095	SNX complex (SNX1, SNX1a, SNX2, SNX4, EGFR)	Human	O60749;O95219;P00533;Q13596	6643;8723;1956;6642	SNX2;SNX4;EGFR;SNX1	O60749;O95219;Q13596	3	0.146095	0.0577	0.131743	0.0354	0.225653	0.0131
278	1096	SNX complex (SNX1, SNX1a, SNX2, SNX4, PDGFRA)	Human	O60749;O95219;P16234;Q13596	6643;8723;5156;6642	SNX2;SNX4;PDGFRA;SNX1	O60749;O95219;Q13596	3	0.146095	0.0577	0.131743	0.0354	0.225653	0.0131
279	1097	eIF3 complex (EIF3S6, EIF3S5, EIF3S4, EIF3S3, EIF3S6IP, EIF3S2, EIF3S9, EIF3S12, EIF3S10, EIF3S8, EIF3S1, EIF3S7, PCID1)	Human	O00303;O15371;O15372;O75821;O75822;P55884;P60228;Q13347;Q14152;Q7L2H7;Q99613;Q9UBQ5;Q9Y262	8665;8664;8667;8666;8669;8662;3646;8668;8661;10480;8663;27335;51386	EIF3F;EIF3D;EIF3H;EIF3G;EIF3J;EIF3B;EIF3E;EIF3I;EIF3A;EIF3M;EIF3C;EIF3K;EIF3L	O15371;O75821;O75822;P55884;P60228;Q13347;Q14152;Q7L2H7;Q99613;Q9UBQ5	10	0.223925	0.0083	0.120826	0	0.314461	0
280	1100	DNA polymerase alpha-primase complex	Human	P09884;P49642;P49643;Q14181	5422;5557;5558;23649	POLA1;PRIM1;PRIM2;POLA2	P49642;P49643;Q14181	3	0.0634167	0.0052	0.0590932	0.0021	0.120056	0.0003
281	1105	transcription factor IIIC multisubunit complex	Human	Q12789;Q8WUA4;Q9UKN8;Q9Y5Q8;Q9Y5Q9	2975;2976;9329;9328;9330	GTF3C1;GTF3C2;GTF3C4;GTF3C5;GTF3C3	Q12789;Q8WUA4;Q9UKN8;Q9Y5Q8;Q9Y5Q9	5	0.129916	0.0025	0.176594	0.0199	0.268653	0.0022
282	1106	TFIIIC containing-TOP1-SUB1 complex	Human	P11387;P53999;Q12789;Q8WUA4;Q9UKN8;Q9Y5Q8;Q9Y5Q9	7150;10923;2975;2976;9329;9328;9330	TOP1;SUB1;GTF3C1;GTF3C2;GTF3C4;GTF3C5;GTF3C3	P11387;P53999;Q12789;Q8WUA4;Q9UKN8;Q9Y5Q8;Q9Y5Q9	7	0.242794	0.0485	0.252858	0.0732	0.448778	0.0449
283	1111	DNA synthesome complex (17 subunits)	Human	P09884;P11387;P11388;P12004;P27694;P28340;P35251;P49005;P49642;P49643;P56282;Q07864;Q14181;Q15054;Q9HCU8;Q9NR33;Q9NRF9	5422;7150;7153;5111;6117;5424;5981;5425;5557;5558;5427;5426;23649;10714;57804;56655;54107	POLA1;TOP1;TOP2A;PCNA;RPA1;POLD1;RFC1;POLD2;PRIM1;PRIM2;POLE2;POLE;POLA2;POLD3;POLD4;POLE4;POLE3	P11387;P11388;P12004;P27694;P28340;P35251;P49005;P49642;P49643;P56282;Q07864;Q14181;Q15054;Q9HCU8;Q9NR33;Q9NRF9	16	0.292136	0.0377	0.264364	0.0181	0.477662	0.0082
284	1113	5S-DNA-TFIIIA-TFIIIC2 subcomplex	Human	Q12789;Q8WUA4;Q92664;Q9UKN8;Q9Y5Q8;Q9Y5Q9	2975;2976;2971;9329;9328;9330	GTF3C1;GTF3C2;GTF3A;GTF3C4;GTF3C5;GTF3C3	Q12789;Q8WUA4;Q92664;Q9UKN8;Q9Y5Q8;Q9Y5Q9	6	0.187865	0.017	0.250221	0.086	0.380583	0.0213
285	1114	5S-DNA-TFIIIA-TFIIIC2-TFIIIB subcomplex	Human	A6H8Y1;P20226;Q12789;Q8WUA4;Q92664;Q92994;Q9UKN8;Q9Y5Q8;Q9Y5Q9	55814;6908;2975;2976;2971;2972;9329;9328;9330	BDP1;TBP;GTF3C1;GTF3C2;GTF3A;BRF1;GTF3C4;GTF3C5;GTF3C3	P20226;Q12789;Q8WUA4;Q92664;Q92994;Q9UKN8;Q9Y5Q8;Q9Y5Q9	8	0.185324	0.0045	0.229533	0.0298	0.368609	0.0041
286	1119	Chromosomal passenger complex CPC (INCENP, CDCA8, BIRC5, AURKB)	Human	O15392;Q53HL2;Q96GD4;Q9NQS7	332;55143;9212;3619	BIRC5;CDCA8;AURKB;INCENP	O15392;Q53HL2;Q9NQS7	3	0.30451	0.325	0.438531	0.6093	0.645618	0.4394
287	1120	Chromosomal passenger complex CPC (INCENP, CDCA8, BIRC5)	Human	O15392;Q53HL2;Q9NQS7	332;55143;3619	BIRC5;CDCA8;INCENP	O15392;Q53HL2;Q9NQS7	3	0.30451	0.325	0.438531	0.6093	0.645618	0.4394
288	1134	ATR-HDAC2-CHD4 complex	Human	Q13535;Q14839;Q92769	545;1108;3066	ATR;CHD4;HDAC2	Q13535;Q14839;Q92769	3	0.312378	0.3404	0.323301	0.3673	0.510417	0.2584
289	1141	CF IIAm complex (Cleavage factor IIAm complex)	Human	O43809;O60231;O94913;P19447;P23246;P26368;P26599;P49959;Q01081;Q07157;Q14444;Q16630;Q8N684;Q92759;Q92989;Q9UKF6	11051;8449;51585;2071;6421;11338;5725;4361;7307;7082;4076;11052;79869;2968;10978;51692	NUDT21;DHX16;PCF11;ERCC3;SFPQ;U2AF2;PTBP1;MRE11A;U2AF1;TJP1;CAPRIN1;CPSF6;CPSF7;GTF2H4;CLP1;CPSF3	O43809;O60231;O94913;P19447;P23246;P26368;P26599;P49959;Q01081;Q14444;Q16630;Q8N684;Q92759;Q9UKF6	14	0.37008	0.3234	0.321711	0.1237	0.597567	0.1395
290	1143	SMN complex	Human	O14893;P14678;P57678;P62304;P62306;P62308;P62314;P62316;P62318;Q16637;Q8TEQ6;Q8WXD5;Q9H840;Q9NWZ8;Q9UHI6;Q9Y3F4	8487;6628;50628;6635;6636;6637;6632;6633;6634;None;25929;79833;79760;54960;11218;11171	GEMIN2;SNRPB;GEMIN4;SNRPE;SNRPF;SNRPG;SNRPD1;SNRPD2;SNRPD3;SMN1; SMN2;GEMIN5;GEMIN6;GEMIN7;GEMIN8;DDX20;STRAP	O14893;P14678;P57678;P62304;P62306;P62308;P62314;P62316;P62318;Q8TEQ6;Q8WXD5;Q9H840;Q9NWZ8;Q9UHI6	14	0.329018	0.1417	0.324895	0.1322	0.574743	0.0988
291	1144	Cleavage and polyadenylation factor (CPSF)	Human	O95639;Q10570;Q6UN15;Q9P2I0;Q9UKF6	10898;29894;None;53981;51692	CPSF4;CPSF1;FIP1L1;CPSF2;CPSF3	O95639;Q10570;Q6UN15;Q9P2I0;Q9UKF6	5	0.221486	0.062	0.228289	0.0741	0.392375	0.0395
292	1146	Cleavage stimulation factor	Human	P33240;Q05048;Q12996	1478;1477;1479	CSTF2;CSTF1;CSTF3	P33240;Q05048;Q12996	3	0.142779	0.0545	0.232177	0.177	0.315569	0.0569
293	1147	Polyadenylation complex (CSTF1, CSTF2, CSTF3, SYMPK CPSF1, CPSF2, CPSF3)	Human	P33240;Q05048;Q10570;Q12996;Q92797;Q9P2I0;Q9UKF6	1478;1477;29894;1479;8189;53981;51692	CSTF2;CSTF1;CPSF1;CSTF3;SYMPK;CPSF2;CPSF3	P33240;Q05048;Q10570;Q12996;Q92797;Q9P2I0;Q9UKF6	7	0.322597	0.2392	0.258555	0.0822	0.490054	0.0831
294	1148	snRNP-free U1A (SF-A) complex	Human	P09012;P17844;P23246;Q15233	6626;1655;6421;4841	SNRPA;DDX5;SFPQ;NONO	P09012;P23246;Q15233	3	0.369438	0.4703	0.376978	0.4876	0.611697	0.3917
295	1149	Histone H3.1 complex	Human	O14929;P49321;P62805;P68431;Q09028;Q13111;Q13112;Q8TEX9;Q9NVP2;Q9Y294	8520;4678;None;None;5928;10036;8208;79711;55723;25842	HAT1;NASP;HIST1H4A;;HIST1H3A;;RBBP4;CHAF1A;CHAF1B;IPO4;ASF1B;ASF1A	O14929;P49321;P62805;P68431;Q09028;Q13111;Q13112;Q8TEX9;Q9NVP2;Q9Y294	10	0.367014	0.3582	0.326732	0.1923	0.601157	0.2009
296	1150	Histone H3.3 complex	Human	O14929;P49321;P54198;P62805;P84243;Q09028;Q8TEX9;Q9NVP2;Q9Y294	8520;4678;7290;None;None;5928;79711;55723;25842	HAT1;NASP;HIRA;HIST1H4A;;H3F3A; H3F;RBBP4;IPO4;ASF1B;ASF1A	O14929;P49321;P54198;P62805;P84243;Q09028;Q8TEX9;Q9NVP2;Q9Y294	9	0.327742	0.2099	0.306831	0.1496	0.574432	0.1594
297	1152	FA complex (Fanconi anemia complex)	Human	O15287;O15360;Q00597;Q8IYD8;Q8NB91;Q9HB96;Q9NPI8;Q9NW38	2189;2175;2176;57697;2187;2178;2188;55120	FANCG;FANCA;FANCC;FANCM;FANCB;FANCE;FANCF;FANCL	O15287;O15360;Q8NB91;Q9HB96	4	0.263185	0.1758	0.24551	0.142	0.466148	0.1436
298	1153	Integrator complex	Human	Q5TA45;Q68E01;Q6P9B9;Q75QN2;Q8N201;Q96CB8;Q96HW7;Q9H0H0;Q9NV88;Q9NVH2;Q9NVR2;Q9UL03	54973;65123;80789;55656;26173;57117;92105;57508;55756;25896;55174;26512	CPSF3L;INTS3;INTS5;INTS8;INTS1;INTS12;INTS4;INTS2;INTS9;INTS7;INTS10;INTS6	Q5TA45;Q68E01;Q6P9B9;Q75QN2;Q8N201;Q96CB8;Q96HW7;Q9H0H0;Q9NV88;Q9NVH2;Q9NVR2;Q9UL03	12	0.162971	0	0.127322	0	0.291265	0
299	1154	DSS1 complex	Human	A6NKF1;P51587;P60896;Q5TA45;Q6P9B9;Q75QN2;Q96HW7;Q96PV6;Q9H0H0;Q9NV88;Q9NVH2;Q9NVR2;Q9UL03	None;675;7979;54973;80789;55656;92105;114823;57508;55756;25896;55174;26512	SAC3D1;BRCA2;SHFM1;CPSF3L;INTS5;INTS8;INTS4;LENG8;INTS2;INTS9;INTS7;INTS10;INTS6	A6NKF1;P51587;Q5TA45;Q6P9B9;Q75QN2;Q96HW7;Q9H0H0;Q9NV88;Q9NVH2;Q9NVR2;Q9UL03	11	0.263462	0.0319	0.199866	0.0031	0.453393	0.0157
300	1155	Integrator-RNAPII complex	Human	P24928;P30876;Q5TA45;Q68E01;Q6P9B9;Q75QN2;Q8N201;Q96CB8;Q96HW7;Q9H0H0;Q9NV88;Q9NVH2;Q9NVR2;Q9UL03	5430;5431;54973;65123;80789;55656;26173;57117;92105;57508;55756;25896;55174;26512	POLR2A;POLR2B;CPSF3L;INTS3;INTS5;INTS8;INTS1;INTS12;INTS4;INTS2;INTS9;INTS7;INTS10;INTS6	P24928;P30876;Q5TA45;Q68E01;Q6P9B9;Q75QN2;Q8N201;Q96CB8;Q96HW7;Q9H0H0;Q9NV88;Q9NVH2;Q9NVR2;Q9UL03	14	0.176231	0	0.146563	0	0.307852	0
301	1160	ING1-p300-PCNA complex	Human	P12004;Q09472;Q9UK53	5111;2033;3621	PCNA;EP300;ING1	P12004;Q09472;Q9UK53	3	0.287097	0.2883	0.262377	0.2367	0.573805	0.3423
302	1162	Ubiquitin E3 ligase (DDB1, DDB2, CUL4A, CUL4B, RBX1)	Human	P62877;Q13619;Q13620;Q16531;Q92466	9978;8451;8450;1642;1643	RBX1;CUL4A;CUL4B;DDB1;DDB2	P62877;Q13619;Q13620;Q16531;Q92466	5	0.352922	0.3792	0.329017	0.3034	0.58455	0.2704
303	1165	RNF20-RNF40-UbE2E1 complex	Human	O75150;P51965;Q5VTR2	9810;7324;56254	RNF40;UBE2E1;RNF20	O75150;P51965;Q5VTR2	3	0.0415739	0.0011	0.190662	0.1071	0.233766	0.0157
304	1166	p400-associated complex	Human	O96019;P60709;Q96L91;Q9Y230;Q9Y265;Q9Y4A5	86;60;57634;10856;8607;8295	ACTL6A;ACTB;EP400;RUVBL2;RUVBL1;TRRAP	O96019;P60709;Q96L91;Q9Y230;Q9Y265;Q9Y4A5	6	0.351432	0.3517	0.340662	0.3127	0.57929	0.2328
305	1167	Paf complex	Human	Q6P1J9;Q6PD62;Q8N7H5;Q8WVC0;Q9GZS3	79577;9646;54623;123169;80349	CDC73;CTR9;PAF1;LEO1;WDR61	Q6P1J9;Q6PD62;Q8N7H5;Q8WVC0;Q9GZS3	5	0.207198	0.0462	0.164748	0.0141	0.316631	0.0099
306	1168	SKI complex	Human	Q15477;Q6PGP7;Q9GZS3	6499;9652;80349	SKIV2L;TTC37;WDR61	Q15477;Q6PGP7;Q9GZS3	3	0.155183	0.0687	0.156855	0.0623	0.328214	0.0656
307	1169	SNARE complex (STX4, VAMP8, VAMP3, SNAP23)	Human	O00161;Q12846;Q15836;Q9BV40	8773;6810;9341;8673	SNAP23;STX4;VAMP3;VAMP8	O00161;Q12846;Q15836;Q9BV40	4	0.234678	0.122	0.315224	0.3033	0.525978	0.2211
308	1170	c-MYC-ATPase-helicase complex	Human	O96019;P01106;Q9Y230;Q9Y265;Q9Y4A5	86;4609;10856;8607;8295	ACTL6A;MYC;RUVBL2;RUVBL1;TRRAP	O96019;P01106;Q9Y230;Q9Y265;Q9Y4A5	5	0.3701	0.4325	0.37124	0.4323	0.631663	0.3586
309	1173	TIP49-TIP48-BAF53 complex	Human	O96019;Q9Y230;Q9Y265	86;10856;8607	ACTL6A;RUVBL2;RUVBL1	O96019;Q9Y230;Q9Y265	3	0.303383	0.3227	0.339921	0.4048	0.533598	0.2893
310	1174	PHAX-CBC complex (cap binding complex)	Human	P52298;Q09161;Q9H814	22916;4686;51808	NCBP2;NCBP1;PHAX	P52298;Q09161;Q9H814	3	0.137977	0.0504	0.167152	0.0745	0.271435	0.0307
311	1176	CRM1-RAN-PHAX-CBC complex (cap binding complex)	Human	O14980;P52298;P62826;Q09161;Q9H814	7514;22916;5901;4686;51808	XPO1;NCBP2;RAN;NCBP1;PHAX	O14980;P52298;Q09161;Q9H814	4	0.229781	0.1144	0.156688	0.0247	0.349785	0.0416
312	1177	Polycomb repressive complex 4	Human	O75530;Q15910;Q96EB6	8726;2146;23411	EED;EZH2;SIRT1	O75530;Q15910;Q96EB6	3	0.249909	0.2143	0.297168	0.3113	0.479247	0.2219
313	1178	BCOR complex	Human	P11142;P63208;Q06587;Q6W2J9;Q8N488;Q8NHM5;Q99496;Q9BSM1	3312;6500;6015;54880;23429;84678;6045;84759	HSPA8;SKP1;RING1;BCOR;RYBP;KDM2B;RNF2;PCGF1	P11142;P63208;Q06587;Q6W2J9;Q8N488;Q8NHM5;Q99496	7	0.44552	0.6795	0.411152	0.5351	0.730021	0.5309
314	1179	CENP-A NAC-CAD complex	Human	Q03188;Q13352;Q6IPU0;Q71F23;Q7L2Z9;Q8N0S6;Q8N2Z9;Q96BT3;Q96H22;Q9BS16;Q9BU64;Q9H3R5;Q9NSP4	1060;23421;401541;79682;55166;91687;None;80152;55839;64105;79172;64946;79019	CENPC;ITGB3BP;CENPP;CENPU;CENPQ;CENPL;APITD1;CENPT;CENPN;CENPK;CENPO;CENPH;CENPM	Q03188;Q13352;Q6IPU0;Q71F23;Q7L2Z9;Q8N2Z9;Q96BT3;Q9BS16;Q9BU64;Q9H3R5;Q9NSP4	11	0.265953	0.0347	0.25386	0.0295	0.455845	0.0177
315	1181	C complex spliceosome	Human	O43290;O43390;O43660;O60306;O60506;O60508;O75533;O75643;O94906;O95391;O95926;P07910;P08579;P09651;P09661;P11940;P14678;P17844;P22626;P31943;P38159;P38919;P42285;P51991;P52272;P52597;P61326;P61978;P62304;P62306;P62308;P62310;P62314;P62316;P62318;Q00839;Q01081;Q07955;Q12874;Q13435;Q13523;Q13573;Q14331;Q14562;Q15029;Q15393;Q15428;Q15459;Q6NZY4;Q6P2Q9;Q6UX04;Q86V81;Q8IYB3;Q8WUQ7;Q92620;Q96BP3;Q96DF8;…	9092;10236;5356;9716;10492;51362;23451;23020;24148;10569;25949;3183;6629;3178;6627;26986;6628;1655;3181;3187;27316;9775;23517;220988;4670;3185;4116;3190;6635;6636;6637;27258;6632;6633;6634;3192;7307;6426;10946;10992;8899;22938;2483;1659;9343;23450;8175;10291;55596;10594;10283;10189;10250;58509;9785;23398;8220;9410;988;55094;84292;9416;51340;53938;5411;60625;57703;56949;55696;51503;None;51428;2291…	SART1;HNRNPR;PLRG1;AQR;SYNCRIP;CDC40;SF3B1;SNRNP200;PRPF6;SLU7;SYF2;HNRNPC;SNRPB2;HNRNPA1;SNRPA1;PABPC1;SNRPB;DDX5;HNRNPA2B1;HNRNPH1;RBMX;EIF4A3;MTREX;HNRNPA3;HNRNPM;HNRNPF;MAGOH;HNRNPK;SNRPE;SNRPF;SNRPG;LSM3;SNRPD1;SNRPD2;SNRPD3;HNRNPU;U2AF1;SRSF1;SF3A3;SF3B2;PRPF4B;SNW1;FRG1;DHX8;EFTUD2;SF3B3;SF3A2;SF3A1;ZCCHC8;PRPF8;CWC27;ALYREF;SRRM1;CACTIN;DHX38;PPWD1;DGCR14;SNRNP40;CDC5L;GPATCH1;WDR83;DDX23…	O43290;O43390;O60306;O60506;O60508;O75533;O75643;O94906;O95391;O95926;P07910;P08579;P09651;P09661;P11940;P14678;P22626;P38159;P38919;P42285;P51991;P52272;P52597;P61326;P61978;P62304;P62306;P62308;P62310;P62314;P62316;P62318;Q00839;Q01081;Q07955;Q12874;Q13435;Q13523;Q13573;Q14331;Q14562;Q15029;Q15393;Q15428;Q15459;Q6NZY4;Q6P2Q9;Q6UX04;Q8WUQ7;Q92620;Q96BP3;Q96DF8;Q99459;Q9BRR8;Q9BUQ8;Q9BZJ0;Q9H2H8;…	71	0.390183	0.2697	0.396017	0.2559	0.674409	0.1104
316	1182	CDC5L core complex	Human	O43660;O75934;P11142;Q92616;Q99459;Q9UMS4	5356;10286;3312;10985;988;27339	PLRG1;BCAS2;HSPA8;GCN1;CDC5L;PRPF19	O75934;P11142;Q92616;Q99459;Q9UMS4	5	0.5599	0.8678	0.510754	0.772	0.908472	0.788
317	1183	CDC5L complex	Human	A8K8P3;O15297;O43660;O75533;O75934;P09012;P09661;P11142;P11388;P15884;P23246;P38159;P62136;P62314;P62316;P62318;P78527;Q01130;Q07955;Q12905;Q13435;Q14204;Q15427;Q7L1Q6;Q8IYB3;Q92616;Q99459;Q9P013;Q9UMS4;Q9UPN6	9814;8493;5356;23451;10286;6626;6627;3312;7153;6925;6421;27316;5499;6632;6633;6634;5591;6427;6426;3608;10992;1778;10262;9689;10250;10985;988;51503;27339;22828	SFI1;PPM1D;PLRG1;SF3B1;BCAS2;SNRPA;SNRPA1;HSPA8;TOP2A;TCF4;SFPQ;RBMX;PPP1CA;SNRPD1;SNRPD2;SNRPD3;PRKDC;SRSF2;SRSF1;ILF2;SF3B2;DYNC1H1;SF3B4;BZW1;SRRM1;GCN1;CDC5L;CWC15;PRPF19;SCAF8	A8K8P3;O75533;O75934;P09012;P09661;P11142;P11388;P23246;P38159;P62136;P62314;P62316;P62318;P78527;Q01130;Q07955;Q12905;Q13435;Q14204;Q15427;Q7L1Q6;Q92616;Q99459;Q9P013;Q9UMS4	25	0.380689	0.3289	0.364623	0.212	0.668485	0.244
318	1186	ESCRT-III complex	Human	O43633;Q7LBR1;Q96CF2;Q96FZ7;Q9BY43;Q9H444;Q9HD42;Q9NZZ3;Q9UQN3;Q9Y3E7	27243;57132;92421;79643;29082;128866;5119;51510;25978;51652	CHMP2A;CHMP1B;CHMP4C;CHMP6;CHMP4A;CHMP4B;CHMP1A;CHMP5;CHMP2B;CHMP3	O43633;Q7LBR1;Q96CF2;Q9H444;Q9HD42;Q9NZZ3;Q9UQN3;Q9Y3E7	8	0.298646	0.139	0.340271	0.2668	0.546564	0.136
319	1187	ESCRT-II complex	Human	Q86VN1;Q96H20;Q9BRG1	51028;11267;84313	VPS36;SNF8;VPS25	Q86VN1;Q96H20;Q9BRG1	3	0.0355271	0.0006	0.0358878	0.0002	0.0937984	0
320	1189	DNA double-strand break end-joining complex	Human	O60934;P12956;P13010;P49917;P49959;Q13426;Q92878	4683;2547;7520;3981;4361;7518;10111	NBN;XRCC6;XRCC5;LIG4;MRE11A;XRCC4;RAD50	O60934;P12956;P13010;P49917;P49959;Q13426;Q92878	7	0.306412	0.1874	0.357103	0.3491	0.62569	0.3072
321	1191	RNA pol II containing coactivator complex Tat-SF	Human	O00267;O43719;P19338;P24928;P50750	6829;27336;4691;5430;1025	SUPT5H;HTATSF1;NCL;POLR2A;CDK9	O00267;O43719;P19338;P24928;P50750	5	0.28673	0.1904	0.242838	0.0984	0.427883	0.067
322	1192	ESCRT-I complex	Human	A5D8V6;Q99816;Q9UK41	55048;7251;51160	VPS37C;TSG101;VPS28	A5D8V6;Q99816;Q9UK41	3	0.095696	0.0177	0.0477161	0.0009	0.136243	0.001
323	1193	Rap1 complex	Human	P09874;P12956;P13010;P49959;Q15554;Q92878;Q9NYB0	142;2547;7520;4361;7014;10111;54386	PARP1;XRCC6;XRCC5;MRE11A;TERF2;RAD50;TERF2IP	P09874;P12956;P13010;P49959;Q15554;Q92878;Q9NYB0	7	0.22166	0.0268	0.201085	0.0176	0.350303	0.0054
324	1194	E2F-6 complex	Human	O75461;O75712;P61244;Q06587;Q14186;Q8IWI9;Q8IY57;Q969R5;Q96KQ7;Q99496;Q9BYE7;Q9H9B1	1876;2707;4149;6015;7027;23269;10138;83746;10919;6045;84108;79813	E2F6;GJB3;MAX;RING1;TFDP1;MGA;YAF2;L3MBTL2;EHMT2;RNF2;PCGF6;EHMT1	O75461;P61244;Q06587;Q14186;Q8IY57;Q969R5;Q96KQ7;Q99496;Q9BYE7;Q9H9B1	10	0.315286	0.154	0.28953	0.0894	0.531793	0.0807
325	1197	Telomere-associated protein complex	Human	P54274;Q15554;Q96AP0;Q9BSI4;Q9NUX5;Q9NYB0	7013;7014;65057;26277;25913;54386	TERF1;TERF2;ACD;TINF2;POT1;TERF2IP	Q15554;Q96AP0;Q9NUX5;Q9NYB0	4	0.169803	0.039	0.143308	0.0178	0.280866	0.0113
326	1198	TIN2 complex	Human	Q15554;Q96AP0;Q9BSI4;Q9NUX5	7014;65057;26277;25913	TERF2;ACD;TINF2;POT1	Q15554;Q96AP0;Q9NUX5	3	0.158985	0.0733	0.170778	0.0787	0.271574	0.0308
327	1199	Oligosaccharyltransferase complex (Stt3A variant)	Human	P04843;P04844;P39656;P46977;P61803;Q9H0U3	6184;6185;1650;3703;1603;84061	RPN1;RPN2;DDOST;STT3A;DAD1;MAGT1	P04843;P04844;P39656;P46977;P61803	5	0.133376	0.0031	0.0918151	0.0005	0.230682	0.0006
328	1200	Oligosaccharyltransferase complex (Stt3B variant)	Human	P04843;P04844;P39656;P61803;Q13454;Q8TCJ2;Q9H0U3	6184;6185;1650;1603;7991;201595;84061	RPN1;RPN2;DDOST;DAD1;TUSC3;STT3B;MAGT1	P04843;P04844;P39656;P61803	4	0.10391	0.0046	0.0862285	0.0013	0.193276	0.0009
329	1204	Rap1 complex	Human	P54274;Q15554;Q92878;Q96AP0;Q9BSI4;Q9NUX5;Q9NYB0	7013;7014;10111;65057;26277;25913;54386	TERF1;TERF2;RAD50;ACD;TINF2;POT1;TERF2IP	Q15554;Q92878;Q96AP0;Q9NUX5;Q9NYB0	5	0.147574	0.0059	0.128491	0.0034	0.244834	0.0014
330	1206	TRF-Rap1 complex I, 2MD	Human	O95271;P54274;Q15554;Q9BSI4;Q9NUX5;Q9NYB0	8658;7013;7014;26277;25913;54386	TNKS;TERF1;TERF2;TINF2;POT1;TERF2IP	Q15554;Q9NUX5;Q9NYB0	3	0.113483	0.0282	0.0852582	0.0079	0.21326	0.0098
331	1211	Ubiquitin E3 ligase (AHR, ARNT, DDB1, TBL3, CUL4B, RBX1)	Human	P27540;P35869;P62877;Q12788;Q13620;Q16531	405;196;9978;10607;8450;1642	ARNT;AHR;RBX1;TBL3;CUL4B;DDB1	P27540;P62877;Q12788;Q13620;Q16531	5	0.442748	0.6522	0.380137	0.4597	0.679601	0.4534
332	1214	Ubiquitin E3 ligase (DET1, DDB1, CUL4A, RBX1, COP1)	Human	P62877;Q13619;Q16531;Q7L5Y6;Q8NHY2	9978;8451;1642;55070;64326	RBX1;CUL4A;DDB1;DET1;RFWD2	P62877;Q13619;Q16531;Q7L5Y6;Q8NHY2	5	0.410469	0.5607	0.415736	0.5615	0.705726	0.5019
333	1215	Ubiquitin E3 ligase (FBXW7, CUL1, SKP1A, RBX1)	Human	P62877;P63208;Q13616;Q969H0	9978;6500;8454;55294	RBX1;SKP1;CUL1;FBXW7	P62877;P63208;Q13616;Q969H0	4	0.282779	0.2232	0.301347	0.2712	0.482005	0.1639
334	1220	TRF2-Ku complex	Human	P12956;P13010;Q15554	2547;7520;7014	XRCC6;XRCC5;TERF2	P12956;P13010;Q15554	3	0.178593	0.0981	0.211395	0.1396	0.286707	0.0395
335	1221	TFIIA-TRF2 complex	Human	P52655;P52657;Q15554	2957;2958;7014	GTF2A1;GTF2A2;TERF2	P52655;P52657;Q15554	3	0.506607	0.7359	0.517351	0.7433	0.888348	0.728
336	1223	H2AX complex, isolated from cells without IR exposure	Human	O43390;P05455;P06748;P11021;P11940;P16104;P27797;P62158;P62805;Q08945;Q8N257;Q9Y262;Q9Y5B9	10236;6741;4869;3309;26986;3014;811;None;None;6749;128312;51386;11198	HNRNPR;SSB;NPM1;HSPA5;PABPC1;H2AFX;CALR;CALM1; CAL;HIST1H4A;;SSRP1;HIST3H2BB;EIF3L;SUPT16H	O43390;P05455;P06748;P11021;P11940;P16104;P27797;P62158;P62805;Q08945;Q9Y5B9	11	0.375633	0.3856	0.34701	0.244	0.639288	0.2694
337	1226	H2AX complex I	Human	P06748;P09874;P11021;P16104;P27797;Q7L2E3;Q8N257	4869;142;3309;3014;811;22907;128312	NPM1;PARP1;HSPA5;H2AFX;CALR;DHX30;HIST3H2BB	P06748;P09874;P11021;P16104;P27797;Q7L2E3	6	0.391991	0.495	0.304206	0.2046	0.601481	0.2765
338	1227	H2AX complex II	Human	P06748;P11021;P16104;P16989;P27797;P33778;P62805;Q8N257;Q96EY7;Q99879	4869;3309;3014;8531;811;3018;None;128312;55037;8342	NPM1;HSPA5;H2AFX;YBX3;CALR;HIST1H2BB;HIST1H4A;;HIST3H2BB;PTCD3;HIST1H2BM	P06748;P11021;P16104;P16989;P27797;P62805;Q96EY7	7	0.316204	0.2204	0.270077	0.1054	0.535066	0.1412
339	1230	WINAC complex	Human	O14497;O96019;P11473;P51531;P51532;Q02880;Q12824;Q13111;Q8TAQ2;Q92922;Q969G3;Q96GM5;Q9UIG0;Q9Y5B9	8289;86;7421;6595;6597;7155;6598;10036;6601;6599;6605;6602;9031;11198	ARID1A;ACTL6A;VDR;SMARCA2;SMARCA4;TOP2B;SMARCB1;CHAF1A;SMARCC2;SMARCC1;SMARCE1;SMARCD1;BAZ1B;SUPT16H	O14497;O96019;P51531;P51532;Q02880;Q12824;Q13111;Q8TAQ2;Q92922;Q969G3;Q96GM5;Q9UIG0;Q9Y5B9	13	0.284528	0.0439	0.262929	0.0268	0.478488	0.0174
340	1231	FIB-associated protein complex	Human	O14744;P22087;Q07021;Q71U36;Q99873;Q9H4B7	10419;2091;708;7846;3276;81027	PRMT5;FBL;C1QBP;TUBA1A;PRMT1;TUBB1	O14744;P22087;Q07021;Q71U36;Q9H4B7	5	0.202757	0.0409	0.260423	0.1316	0.435144	0.0722
341	1237	BAF complex	Human	O14497;O96019;P51531;P51532;Q12824;Q8TAQ2;Q92922;Q969G3;Q96GM5	8289;86;6595;6597;6598;6601;6599;6605;6602	ARID1A;ACTL6A;SMARCA2;SMARCA4;SMARCB1;SMARCC2;SMARCC1;SMARCE1;SMARCD1	O14497;O96019;P51531;P51532;Q12824;Q8TAQ2;Q92922;Q969G3;Q96GM5	9	0.18532	0.0025	0.137439	0.0004	0.281399	0.0001
342	1239	EBAFb complex	Human	O96019;P51532;Q03111;Q12824;Q8NFD5;Q8TAQ2;Q92922;Q92925;Q969G3;Q96GM5	86;6597;4298;6598;57492;6601;6599;6603;6605;6602	ACTL6A;SMARCA4;MLLT1;SMARCB1;ARID1B;SMARCC2;SMARCC1;SMARCD2;SMARCE1;SMARCD1	O96019;P51532;Q03111;Q12824;Q8NFD5;Q8TAQ2;Q92922;Q92925;Q969G3;Q96GM5	10	0.238349	0.016	0.191628	0.003	0.365621	0.002
343	1252	EBAFa complex	Human	O14497;O96019;P51532;Q03111;Q12824;Q8TAQ2;Q92922;Q92925;Q969G3;Q96GM5	8289;86;6597;4298;6598;6601;6599;6603;6605;6602	ARID1A;ACTL6A;SMARCA4;MLLT1;SMARCB1;SMARCC2;SMARCC1;SMARCD2;SMARCE1;SMARCD1	O14497;O96019;P51532;Q03111;Q12824;Q8TAQ2;Q92922;Q92925;Q969G3;Q96GM5	10	0.231167	0.0116	0.180309	0.002	0.353741	0.0012
344	1254	Menin-associated histone methyltransferase complex	Human	O00255;P30876;P61964;Q15291;Q9C005;Q9UBL3;Q9UMN6	4221;5431;11091;5929;84661;9070;None	MEN1;POLR2B;WDR5;KDM6B;DPY30;ASH2L;KMT2B	O00255;P30876;P61964;Q15291;Q9C005;Q9UBL3;Q9UMN6	7	0.325659	0.2489	0.385161	0.4481	0.577269	0.2134
345	1255	Ubiquitin E3 ligase (SIAH1, SIP, SKP1A, TBL1X)	Human	O60907;P63208;Q8IUQ4;Q9HB71	6907;6500;6477;27101	TBL1X;SKP1;SIAH1;CACYBP	O60907;P63208;Q8IUQ4;Q9HB71	4	0.397025	0.5268	0.441963	0.6237	0.735618	0.5568
346	1256	MLL-HCF complex	Human	O00255;P05546;P51610;P61964;Q03164;Q15291;Q9UBL3	4221;3053;3054;11091;4297;5929;9070	MEN1;SERPIND1;HCFC1;WDR5;KMT2A;KDM6B;ASH2L	O00255;P51610;P61964;Q15291;Q9UBL3	5	0.373642	0.4445	0.424017	0.5843	0.657469	0.4104
347	1257	ALL-1 supercomplex	Human	O00422;O60264;O60341;O75446;O94776;O95983;P20226;P21675;P49848;P51531;P61964;P62826;Q03164;Q09028;Q12824;Q12873;Q13547;Q15029;Q15291;Q16514;Q16576;Q16594;Q8TAQ2;Q92769;Q92797;Q92922;Q96ST3;Q9P2I0	10284;8467;23028;8819;9219;53615;6908;6872;6878;6595;11091;5901;4297;5928;6598;1107;3065;9343;5929;6883;5931;6880;6601;3066;8189;6599;25942;53981	SAP18;SMARCA5;KDM1A;SAP30;MTA2;MBD3;TBP;TAF1;TAF6;SMARCA2;WDR5;RAN;KMT2A;RBBP4;SMARCB1;CHD3;HDAC1;EFTUD2;KDM6B;TAF12;RBBP7;TAF9;SMARCC2;HDAC2;SYMPK;SMARCC1;SIN3A;CPSF2	O60264;O60341;O75446;O94776;O95983;P20226;P21675;P51531;P61964;Q09028;Q12824;Q13547;Q15029;Q15291;Q16514;Q16576;Q16594;Q8TAQ2;Q92769;Q92797;Q92922;Q96ST3;Q9P2I0	23	0.318722	0.0542	0.293336	0.0194	0.51945	0.0091
348	1258	Ubiquitin E3 ligase (GLMN, FBXW8, SKP1A, RBX1)	Human	P62877;P63208;Q8N3Y1;Q92990	9978;6500;26259;11146	RBX1;SKP1;FBXW8;GLMN	P62877;P63208;Q8N3Y1;Q92990	4	0.486393	0.7369	0.507435	0.7534	0.886905	0.7523
349	1259	Chromatin assembly complex (CAF-1 complex)	Human	Q09028;Q13111;Q13112	5928;10036;8208	RBBP4;CHAF1A;CHAF1B	Q09028;Q13111;Q13112	3	0.394179	0.5258	0.36278	0.4544	0.651034	0.4481
350	1260	Neddylin ligase (FBXO11, SKP1, CUL1, RBX1)	Human	P62877;P63208;Q13616;Q86XK2	9978;6500;8454;80204	RBX1;SKP1;CUL1;FBXO11	P62877;P63208;Q13616;Q86XK2	4	0.284021	0.2258	0.309735	0.2882	0.486872	0.1691
351	1261	SRm160/300 complex	Human	P08621;P09661;P62995;Q8IYB3;Q9UQ35	6625;6627;6434;10250;23524	SNRNP70;SNRPA1;TRA2B;SRRM1;SRRM2	P08621;P09661;P62995;Q9UQ35	4	0.225825	0.1092	0.250724	0.1532	0.433155	0.1054
352	1298	MKK4-ARRB2-JNK3 complex	Human	P32121;P45985;P53779	409;6416;5602	ARRB2;MAP2K4;MAPK10	P32121;P45985;P53779	3	0.167338	0.084	0.312139	0.3423	0.530912	0.2847
353	1307	Multiprotein complex (mRNA turnover)	Human	O60506;O75534;P11940;Q14103;Q9H074	10492;7812;26986;3184;10605	SYNCRIP;CSDE1;PABPC1;HNRNPD;PAIP1	O60506;O75534;P11940;Q14103;Q9H074	5	0.378156	0.4606	0.325015	0.2926	0.595652	0.2889
354	1332	Large Drosha complex	Human	O00571;O14979;O43143;P17844;P31943;P35637;P52272;Q00839;Q01844;Q12905;Q12906;Q13148;Q8WYQ5;Q92499;Q92804;Q92841;Q96SB4;Q9BUJ2;Q9NRR4;Q9UKM9	1654;9987;1665;1655;3187;2521;4670;3192;2130;3608;3609;23435;54487;1653;8148;10521;6732;11100;29102;22913	DDX3X;HNRNPDL;DHX15;DDX5;HNRNPH1;FUS;HNRNPM;HNRNPU;EWSR1;ILF2;ILF3;TARDBP;DGCR8;DDX1;TAF15;DDX17;SRPK1;HNRNPUL1;DROSHA;RALY	O00571;O14979;O43143;P35637;P52272;Q00839;Q01844;Q12905;Q13148;Q8WYQ5;Q92499;Q92804;Q96SB4;Q9BUJ2;Q9NRR4;Q9UKM9	16	0.415681	0.5666	0.380702	0.3481	0.683112	0.3438
355	1345	Septin complex	Human	Q15019;Q16181;Q92599;Q9NVA2;Q9UHD8	4735;989;23176;55752;10801	SEPT2;SEPT7;SEPT8;SEPT11;SEPT9	Q15019;Q16181;Q92599;Q9NVA2;Q9UHD8	5	0.175648	0.0206	0.191877	0.0327	0.283995	0.0041
356	1352	ING4 complex (ING4, JADE1, KAT7, MEAF6)	Human	O95251;Q6IE81;Q9HAF1;Q9UNL4	11143;79960;64769;51147	KAT7;JADE1;MEAF6;ING4	O95251;Q6IE81;Q9HAF1	3	0.211887	0.1479	0.22955	0.1732	0.392106	0.1223
357	1372	Rb-tal-1-E2A-Lmo2-Ldb1 complex	Human	P06400;P15923;P17542;P25791;Q86U70	5925;6929;6886;4005;8861	RB1;TCF3;TAL1;LMO2;LDB1	P06400;P15923;P25791;Q86U70	4	0.252362	0.1537	0.259571	0.1723	0.442088	0.1138
358	1377	hASC-1 complex	Human	Q15650;Q8N3C0;Q8N9N2;Q9H1I8	9325;10973;51008;84164	TRIP4;ASCC3;ASCC1;ASCC2	Q15650;Q8N3C0;Q8N9N2;Q9H1I8	4	0.233424	0.1197	0.127536	0.0109	0.29738	0.0164
359	1379	GALNS-lysosomal hydrolase 1.27 MDa complex	Human	P10619;P16278;P34059;Q99519	5476;2720;2588;4758	CTSA;GLB1;GALNS;NEU1	P10619;P16278;P34059;Q99519	4	0.260095	0.1694	0.314062	0.3001	0.486562	0.169
360	1380	Elongator holo complex	Human	O95163;Q6IA86;Q96EB1;Q9H9T3	8518;55250;26610;55140	IKBKAP;ELP2;ELP4;ELP3	O95163;Q6IA86;Q96EB1;Q9H9T3	4	0.11043	0.0064	0.106282	0.0045	0.180591	0.0006
361	1400	ASCOM complex	Human	O14686;P07437;P68366;Q14686;Q15291;Q8NEZ4;Q9UBL3	8085;203068;7277;23054;5929;58508;9070	KMT2D;TUBB;TUBA4A;NCOA6;KDM6B;KMT2C;ASH2L	O14686;P07437;P68366;Q14686;Q15291;Q8NEZ4;Q9UBL3	7	0.272291	0.0982	0.287668	0.1425	0.478245	0.0695
362	1413	NCOR1 complex	Human	O15379;O75376;P51532;Q12824;Q13263;Q15393;Q15459;Q6ZRS2;Q8TAQ2;Q92922	8841;9611;6597;6598;10155;23450;10291;10847;6601;6599	HDAC3;NCOR1;SMARCA4;SMARCB1;TRIM28;SF3B3;SF3A1;SRCAP;SMARCC2;SMARCC1	O15379;O75376;P51532;Q12824;Q13263;Q15393;Q15459;Q6ZRS2;Q8TAQ2;Q92922	10	0.280687	0.0651	0.239879	0.0224	0.448773	0.0168
363	1462	hPRC1L complex	Human	P35226;Q06587;Q8IXK0;Q99496	648;6015;1912;6045	BMI1;RING1;PHC2;RNF2	Q06587;Q8IXK0;Q99496	3	0.134037	0.0459	0.0684719	0.0038	0.172293	0.0039
364	1474	SMAD3/4-E2F4/5-p107-DP1 complex	Human	P28749;P84022;Q13485;Q14186;Q15329;Q16254	5933;4088;4089;7027;1875;1874	RBL1;SMAD3;SMAD4;TFDP1;E2F5;E2F4	P28749;P84022;Q13485;Q14186;Q16254	5	0.215801	0.056	0.235579	0.0856	0.485311	0.1244
365	1505	NCOR2 complex	Human	O15379;O75376;O75446;Q13547;Q92769;Q96ST3;Q9Y618	8841;9611;8819;3065;3066;25942;9612	HDAC3;NCOR1;SAP30;HDAC1;HDAC2;SIN3A;NCOR2	O15379;O75376;O75446;Q13547;Q92769;Q96ST3;Q9Y618	7	0.149785	0.0015	0.113359	0	0.238887	0.0001
366	1521	p300-SMAD1-STAT3 complex	Human	P40763;Q09472;Q15797	6774;2033;4086	STAT3;EP300;SMAD1	P40763;Q09472;Q15797	3	0.315584	0.3484	0.228288	0.1705	0.443384	0.1781
367	1571	Vigilin-DNA-PK-Ku antigen complex	Human	P12956;P13010;P78527;Q00341	2547;7520;5591;3069	XRCC6;XRCC5;PRKDC;HDLBP	P12956;P13010;P78527;Q00341	4	0.282715	0.2229	0.275087	0.2049	0.424455	0.0952
368	1623	FA core complex 1 (Fanconi anemia core complex 1)	Human	O15287;O15360;Q00597;Q9HB96;Q9NPI8	2189;2175;2176;2178;2188	FANCG;FANCA;FANCC;FANCE;FANCF	O15287;O15360;Q9HB96	3	0.11016	0.0258	0.137851	0.0411	0.266982	0.0285
369	1624	FA core complex (Fanconi anemia core complex)	Human	O15287;O15360;Q00597;Q0VG06;Q8IYD8;Q8NB91;Q9HB96;Q9NPI8;Q9NW38	2189;2175;2176;80233;57697;2187;2178;2188;55120	FANCG;FANCA;FANCC;FAAP100;FANCM;FANCB;FANCE;FANCF;FANCL	O15287;O15360;Q0VG06;Q8NB91;Q9HB96	5	0.27639	0.1661	0.248446	0.1082	0.468949	0.1053
370	1625	FA core complex (Fanconi anemia core complex)	Human	O15287;O15360;Q00597;Q8IYD8;Q8NB91;Q9HB96;Q9NPI8	2189;2175;2176;57697;2187;2178;2188	FANCG;FANCA;FANCC;FANCM;FANCB;FANCE;FANCF	O15287;O15360;Q8NB91;Q9HB96	4	0.263185	0.1758	0.24551	0.142	0.466148	0.1436
371	1729	TLE1 corepressor complex (MASH1 promoter-corepressor complex)	Human	P06748;P09874;P19338;P34932;P35580;P60709;Q02880;Q04724;Q15233;Q92878	4869;142;4691;3308;4628;60;7155;7088;4841;10111	NPM1;PARP1;NCL;HSPA4;MYH10;ACTB;TOP2B;TLE1;NONO;RAD50	P06748;P09874;P19338;P34932;P35580;P60709;Q02880;Q15233;Q92878	9	0.422743	0.6062	0.354064	0.3001	0.645101	0.3096
372	1734	SF3A1-SF3A2-SF3A3 complex	Human	Q12874;Q15428;Q15459	10946;8175;10291	SF3A3;SF3A2;SF3A1	Q12874;Q15428;Q15459	3	0.0743455	0.0073	0.0815611	0.0067	0.130353	0.0008
373	1737	SF3b complex	Human	O75533;Q13435;Q15393;Q15427;Q7RTV0;Q86XP3;Q9BWJ5;Q9Y3B4	23451;10992;23450;10262;84844;11325;83443;51639	SF3B1;SF3B2;SF3B3;SF3B4;PHF5A;DDX42;SF3B5;SF3B6	O75533;Q13435;Q15393;Q15427;Q7RTV0;Q86XP3;Q9BWJ5;Q9Y3B4	8	0.384104	0.4523	0.332127	0.2404	0.618416	0.267
374	1743	(E.F.G) complex	Human	P62304;P62306;P62308	6635;6636;6637	SNRPE;SNRPF;SNRPG	P62304;P62306;P62308	3	0.167883	0.0846	0.182401	0.0945	0.272412	0.0315
375	1745	SMN complex	Human	O14893;P09012;P14678;P57678;P62304;P62306;P62308;P62314;P62316;P62318;P63162;Q8TEQ6;Q8WXD5;Q9H840;Q9UHI6	8487;6626;6628;50628;6635;6636;6637;6632;6633;6634;6638;25929;79833;79760;11218	GEMIN2;SNRPA;SNRPB;GEMIN4;SNRPE;SNRPF;SNRPG;SNRPD1;SNRPD2;SNRPD3;SNRPN;GEMIN5;GEMIN6;GEMIN7;DDX20	O14893;P09012;P14678;P57678;P62304;P62306;P62308;P62314;P62316;P62318;Q8TEQ6;Q8WXD5;Q9H840;Q9UHI6	14	0.307333	0.0801	0.302736	0.079	0.538333	0.0514
376	1746	SMN containing complex	Human	O14893;P09382;P17931;P57678;P62314;P62316;P62318;Q16637	8487;3956;3958;50628;6632;6633;6634;None	GEMIN2;LGALS1;LGALS3;GEMIN4;SNRPD1;SNRPD2;SNRPD3;SMN1; SMN2	O14893;P09382;P17931;P57678;P62314;P62316;P62318	7	0.396697	0.5111	0.359	0.3552	0.645876	0.3484
377	1749	SMN-PolII-RHA complex	Human	O14893;P08579;P14678;P20226;P24928;P57678;P63162;Q00403;Q08211;Q9UHI6	8487;6629;6628;6908;5430;50628;6638;2959;1660;11218	GEMIN2;SNRPB2;SNRPB;TBP;POLR2A;GEMIN4;SNRPN;GTF2B;DHX9;DDX20	O14893;P08579;P14678;P20226;P24928;P57678;Q00403;Q08211;Q9UHI6	9	0.354436	0.3149	0.331428	0.2203	0.60178	0.2121
378	1750	PPP4C-PPP4R2-Gemin3-Gemin4 complex	Human	P57678;P60510;Q9NY27;Q9UHI6	50628;5531;151987;11218	GEMIN4;PPP4C;PPP4R2;DDX20	P57678;P60510;Q9NY27;Q9UHI6	4	0.402186	0.5409	0.381463	0.4759	0.661969	0.4404
379	1751	SMN complex	Human	O14893;P09012;P14678;P57678;Q16637;Q8TEQ6;Q8WXD5;Q9H840;Q9UHI6;Q9Y3F4	8487;6626;6628;50628;None;25929;79833;79760;11218;11171	GEMIN2;SNRPA;SNRPB;GEMIN4;SMN1; SMN2;GEMIN5;GEMIN6;GEMIN7;DDX20;STRAP	O14893;P09012;P14678;P57678;Q8TEQ6;Q8WXD5;Q9H840;Q9UHI6	8	0.342236	0.2819	0.328725	0.2288	0.583808	0.1981
380	1752	SMN complex	Human	O14893;P57678;Q16637;Q8TEQ6;Q8WXD5;Q9H840;Q9UHI6	8487;50628;None;25929;79833;79760;11218	GEMIN2;GEMIN4;SMN1; SMN2;GEMIN5;GEMIN6;GEMIN7;DDX20	O14893;P57678;Q8TEQ6;Q8WXD5;Q9H840;Q9UHI6	6	0.279056	0.14	0.284011	0.1556	0.4858	0.0952
381	1767	CPSF6-ITCH-NUDT21-POLR2A-UBAP2L complex	Human	O43809;P24928;Q14157;Q16630;Q96J02	11051;5430;9898;11052;83737	NUDT21;POLR2A;UBAP2L;CPSF6;ITCH	O43809;P24928;Q14157;Q16630;Q96J02	5	0.350356	0.3705	0.299846	0.2202	0.573707	0.2506
382	1768	CPSF6-EWSR1-ITCH-NUDT21-POLR2A-UBAP2L complex	Human	O43809;P24928;Q01844;Q14157;Q16630;Q96J02	11051;5430;2130;9898;11052;83737	NUDT21;POLR2A;EWSR1;UBAP2L;CPSF6;ITCH	O43809;P24928;Q01844;Q14157;Q16630;Q96J02	6	0.359037	0.3785	0.31863	0.2437	0.595337	0.2647
383	1769	CPSF6-ITCH-NUDT21-POLR2A complex	Human	O43809;P24928;Q16630;Q96J02	11051;5430;11052;83737	NUDT21;POLR2A;CPSF6;ITCH	O43809;P24928;Q16630;Q96J02	4	0.248114	0.1447	0.162813	0.0304	0.372691	0.0571
384	1777	Ubiquitin E3 ligase (SMURF2, SMAD7) - TGF(beta)	Human	O15105;P36897;P37173;Q9HAU4	4092;7046;7048;64750	SMAD7;TGFBR1;TGFBR2;SMURF2	P36897;P37173;Q9HAU4	3	0.524061	0.7634	0.375308	0.4835	0.823571	0.6625
385	1812	AXIN-MEKK4-CCD1 complex	Human	O15169;Q155Q3;Q9Y6R4	8312;85458;4216	AXIN1;DIXDC1;MAP3K4	O15169;Q155Q3;Q9Y6R4	3	0.290891	0.2961	0.197293	0.1169	0.402964	0.1348
386	1827	PML-SMAD2/3-SARA complex	Human	O95405;P29590;P84022;Q15796	9372;5371;4088;4087	ZFYVE9;PML;SMAD3;SMAD2	O95405;P29590;P84022;Q15796	4	0.275688	0.2048	0.236452	0.126	0.584829	0.3103
387	1828	TGF-beta receptor I-Axin-SMAD3 complex	Human	O15169;P36897;P84022	8312;7046;4088	AXIN1;TGFBR1;SMAD3	O15169;P36897;P84022	3	0.397276	0.5316	0.409905	0.5526	0.864223	0.7035
388	1845	APC-IQGAP1-CLIP-170 complex	Human	P25054;P30622;P46940	324;6249;8826	APC;CLIP1;IQGAP1	P25054;P30622;P46940	3	0.347091	0.4221	0.344699	0.4157	0.627925	0.4156
389	1895	mTOR complex (MTOR, RICTOR, MLST8)	Human	P42345;Q6R327;Q9BVC4	2475;253260;64223	MTOR;RICTOR;MLST8	P42345;Q6R327;Q9BVC4	3	0.158317	0.0722	0.115188	0.0229	0.228707	0.0143
390	2054	CASP8-FADD-MALT1-BCL10 complex	Human	O95999;Q13158;Q14790;Q9UDY8	8915;8772;841;10892	BCL10;FADD;CASP8;MALT1	O95999;Q13158;Q14790;Q9UDY8	4	0.110281	0.0062	0.0775647	0.0006	0.154246	0.0001
391	2055	CASP8-CHUK-IKBKB-MALT1-BCL10 complex	Human	O14920;O15111;O95999;Q14790;Q9UDY8	3551;1147;8915;841;10892	IKBKB;CHUK;BCL10;CASP8;MALT1	O14920;O15111;O95999;Q14790;Q9UDY8	5	0.0898341	0.0007	0.0895961	0.0003	0.173407	0.0001
392	2170	Ubiquitin E3 ligase (CDC34, CUL1, RBX1)	Human	P49427;P62877;Q13616	997;9978;8454	CDC34;RBX1;CUL1	P49427;P62877;Q13616	3	0.475718	0.6835	0.426191	0.5853	0.746398	0.5712
393	2172	Ubiquitin E3 ligase (CDT1, DDB1, CUL4A, RBX1)	Human	P62877;Q13619;Q16531;Q9H211	9978;8451;1642;81620	RBX1;CUL4A;DDB1;CDT1	P62877;Q13619;Q16531;Q9H211	4	0.508797	0.7768	0.463584	0.6716	0.79165	0.641
394	2174	COP9 signalosome complex	Human	P61201;Q13098;Q7L5N1;Q92905;Q99627;Q9BT78;Q9UBW8;Q9UNS2	9318;2873;10980;10987;10920;51138;50813;8533	COPS2;GPS1;COPS6;COPS5;COPS8;COPS4;COPS7A;COPS3	P61201;Q13098;Q7L5N1;Q92905;Q99627;Q9BT78;Q9UBW8;Q9UNS2	8	0.0616803	0	0.103651	0.0001	0.158689	0
395	2183	Kaiso-NCOR complex	Human	O15379;O60907;O75164;O75376;P52732;Q13227;Q86T24;Q92828;Q9BZK7;Q9UPN9	8841;6907;9682;9611;3832;2874;10009;7464;79718;51592	HDAC3;TBL1X;KDM4A;NCOR1;KIF11;GPS2;ZBTB33;CORO2A;TBL1XR1;TRIM33	O15379;O60907;O75164;O75376;P52732;Q86T24;Q92828;Q9BZK7;Q9UPN9	9	0.232041	0.0188	0.214061	0.0126	0.388529	0.0049
396	2188	Ubiquitin E3 ligase (CDC34, NEDD8, BTRC, CUL1, SKP1A, RBX1)	Human	P62877;P63208;Q13616;Q15843;Q9Y297	9978;6500;8454;4738;8945	RBX1;SKP1;CUL1;NEDD8;BTRC	P62877;P63208;Q13616;Q9Y297	4	0.445419	0.6502	0.394918	0.5118	0.699122	0.4984
397	2189	Ubiquitin E3 ligase (SMAD3, BTRC, CUL1, SKP1A, RBX1)	Human	P62877;P63208;P84022;Q13616;Q9Y297	9978;6500;4088;8454;8945	RBX1;SKP1;SMAD3;CUL1;BTRC	P62877;P63208;P84022;Q13616;Q9Y297	5	0.532469	0.8326	0.429796	0.5992	0.875519	0.754
398	2191	Ubiquitin E3 ligase (FBXO18, SKP1A, CUL1, RBX1)	Human	P62877;P63208;Q13616;Q8NFZ0	9978;6500;8454;84893	RBX1;SKP1;CUL1;FBXO18	P62877;P63208;Q13616;Q8NFZ0	4	0.365365	0.438	0.364638	0.4335	0.609724	0.3527
399	2192	Ubiquitin E3 ligase (NIPA, SKP1A, CUL1, RBX1)	Human	P62877;P63208;Q13616;Q86WB0	9978;6500;8454;51530	RBX1;SKP1;CUL1;ZC3HC1	P62877;P63208;Q13616;Q86WB0	4	0.570021	0.8566	0.477535	0.6987	0.879467	0.7444
400	2196	9-1-1-LIG1 complex	Human	O60671;O60921;P18858;Q99638	5810;3364;3978;5883	RAD1;HUS1;LIG1;RAD9A	O60671;O60921;P18858;Q99638	4	0.35631	0.4105	0.291621	0.2454	0.561999	0.2743
401	2197	9-1-1-FEN1 complex	Human	O60671;O60921;P39748;Q99638	5810;3364;2237;5883	RAD1;HUS1;FEN1;RAD9A	O60671;O60921;P39748;Q99638	4	0.361492	0.4274	0.322038	0.3219	0.58537	0.3119
402	2198	9-1-1-POLB complex	Human	O60671;O60921;P06746;Q99638	5810;3364;5423;5883	RAD1;HUS1;POLB;RAD9A	O60671;O60921;P06746;Q99638	4	0.413476	0.5714	0.328709	0.3383	0.620639	0.3704
403	2199	CHTF18-RFC2-5 complex	Human	P35249;P35250;P40937;P40938;Q8WVB6	5984;5982;5985;5983;63922	RFC4;RFC2;RFC5;RFC3;CHTF18	P35249;P35250;P40937;P40938;Q8WVB6	5	0.157141	0.01	0.299711	0.2199	0.398521	0.0443
404	2200	RFC2-5 subcomplex	Human	P35249;P35250;P40937;P40938	5984;5982;5985;5983	RFC4;RFC2;RFC5;RFC3	P35249;P35250;P40937;P40938	4	0.0446442	0.0001	0.0354575	0	0.0722179	0
405	2203	BRD4-RFC complex	Human	O60885;P35249;P35250;P35251;P40937;P40938	23476;5984;5982;5981;5985;5983	BRD4;RFC4;RFC2;RFC1;RFC5;RFC3	O60885;P35249;P35250;P35251;P40937;P40938	6	0.13199	0.0018	0.197514	0.0265	0.272737	0.0009
406	2204	MCM8-ORC2-CDC6 complex	Human	Q13416;Q99741;Q9UJA3	4999;990;84515	ORC2;CDC6;MCM8	Q13416;Q99741;Q9UJA3	3	0.220469	0.1607	0.233296	0.1787	0.44976	0.1849
407	2210	BRCA1-IRIS-pre-replication complex	Human	O75496;Q13415;Q5YLB2;Q99741	51053;4998;672;990	GMNN;ORC1;BRCA1;CDC6	O75496;Q13415;Q99741	3	0.358266	0.4446	0.485279	0.6915	0.723528	0.5446
408	2211	BARD1-BRCA1-CSTF complex	Human	P33240;P38398;Q05048;Q12996;Q99728	1478;672;1477;1479;580	CSTF2;BRCA1;CSTF1;CSTF3;BARD1	P33240;Q05048;Q12996;Q99728	4	0.390723	0.5074	0.425179	0.584	0.694331	0.4912
409	2217	MDC1-MRN-ATM-FANCD2 complex	Human	O60934;P49959;Q13315;Q14676;Q92878;Q9BXW9	4683;4361;472;9656;10111;2177	NBN;MRE11A;ATM;MDC1;RAD50;FANCD2	O60934;P49959;Q13315;Q14676;Q92878;Q9BXW9	6	0.27998	0.1433	0.247877	0.0823	0.440915	0.0537
410	2218	MDC1-MRE11-RAD50-NBS1 complex	Human	O60934;P49959;Q14676;Q92878	4683;4361;9656;10111	NBN;MRE11A;MDC1;RAD50	O60934;P49959;Q14676;Q92878	4	0.268915	0.188	0.173718	0.0402	0.383098	0.0641
411	2224	MSH2/6-BLM-p53-RAD51 complex	Human	P04637;P43246;P52701;P54132;Q06609	7157;4436;2956;641;5888	TP53;MSH2;MSH6;BLM;RAD51	P43246;P52701;P54132;Q06609	4	0.336175	0.3613	0.24165	0.1344	0.481599	0.1631
412	2226	MutS-alpha-PK-zeta complex	Human	P43246;P52701;Q05513	4436;2956;5590	MSH2;MSH6;PRKCZ	P43246;P52701;Q05513	3	0.384044	0.5055	0.258535	0.2292	0.538614	0.2959
413	2228	BLM-RAD51L3-XRCC2 complex	Human	O43543;O75771;P54132	7516;5892;641	XRCC2;RAD51D;BLM	O43543;O75771;P54132	3	0.187333	0.109	0.195132	0.1138	0.296809	0.0448
414	2235	ASF1-interacting protein complex	Human	P54198;P68431;Q13111;Q13112;Q9NVP2;Q9Y294	7290;None;10036;8208;55723;25842	HIRA;HIST1H3A;;CHAF1A;CHAF1B;ASF1B;ASF1A	P54198;P68431;Q13111;Q13112;Q9NVP2;Q9Y294	6	0.440949	0.6524	0.425044	0.5804	0.746931	0.5689
415	2236	ASF1-histone containing complex	Human	O96017;P49321;P50502;P68431;Q13112;Q9NVP2;Q9Y294	11200;4678;6767;None;8208;55723;25842	CHEK2;NASP;ST13;HIST1H3A;;CHAF1B;ASF1B;ASF1A	O96017;P49321;P50502;P68431;Q13112;Q9NVP2;Q9Y294	7	0.352882	0.3406	0.286625	0.1405	0.551735	0.1678
416	2255	Cofilin-actin-CAP1 complex	Human	P23528;P60709;Q01518	1072;60;10487	CFL1;ACTB;CAP1	P23528;P60709;Q01518	3	0.258982	0.2301	0.341886	0.409	0.4685	0.2066
417	2383	ITGA5-ITGB1-FN1-TGM2 complex	Human	P02751;P05556;P08648;P21980	2335;3688;3678;7052	FN1;ITGB1;ITGA5;TGM2	P02751;P05556;P08648;P21980	4	0.345137	0.3837	0.41197	0.5537	0.640562	0.405
418	2384	ITGA5-ITGB1-ADAM15 complex	Human	P05556;P08648;Q13444	3688;3678;8751	ITGB1;ITGA5;ADAM15	P05556;P08648;Q13444	3	0.217224	0.1558	0.416485	0.5658	0.81973	0.6579
419	2398	ITGA3-ITGB1-BSG complex	Human	P05556;P26006;P35613	3688;3675;682	ITGB1;ITGA3;BSG	P05556;P26006;P35613	3	0.463988	0.6624	0.383131	0.4994	0.712159	0.5307
420	2399	ITGA3-ITGB1-CD63 complex	Human	P05556;P08962;P26006	3688;967;3675	ITGB1;CD63;ITGA3	P05556;P08962;P26006	3	0.455308	0.6483	0.386572	0.5065	0.712064	0.5306
421	2400	ITGA3-ITGB1-CD151 complex	Human	P05556;P26006;P48509	3688;3675;977	ITGB1;ITGA3;CD151	P05556;P26006;P48509	3	0.501	0.725	0.408512	0.5497	0.75639	0.5829
422	2480	CIN85 complex (CIN85, CRK, BCAR1, CBL, PIK3R1, GRB2, SOS1)	Human	P22681;P27986;P46108;P56945;P62993;Q07889;Q96B97	867;5295;1398;9564;2885;6654;30011	CBL;PIK3R1;CRK;BCAR1;GRB2;SOS1;SH3KBP1	P22681;P27986;P46108;P56945;P62993;Q07889;Q96B97	7	0.207004	0.017	0.167104	0.0046	0.338673	0.004
423	2529	LAT-PLC-gamma-1-p85-GRB2-CBL-VAV-SLP-76 signaling complex, C305 activated	Human	O43561;P15498;P19174;P22681;P27986;P62993;Q13094	27040;7409;5335;867;5295;2885;3937	LAT;VAV1;PLCG1;CBL;PIK3R1;GRB2;LCP2	P15498;P19174;P22681;P27986;P62993;Q13094	6	0.338571	0.3079	0.301288	0.1965	0.553534	0.1893
424	2534	Cbl-SLP-76-Grb2 complex, Fc receptor gamma-R1 stimulated	Human	P22681;P62993;Q13094	867;2885;3937	CBL;GRB2;LCP2	P22681;P62993;Q13094	3	0.304424	0.3249	0.285395	0.2875	0.518071	0.2672
425	2535	SLP-76-Cbl-Grb2-Shc complex, Fc receptor gamma-R1 stimulated	Human	P22681;P29353;P62993;Q13094	867;6464;2885;3937	CBL;SHC1;GRB2;LCP2	P22681;P29353;P62993;Q13094	4	0.241156	0.1323	0.225876	0.1083	0.408575	0.084
426	2536	PLC-gamma-2-SLP-76-Lyn-Grb2 complex	Human	P07948;P16885;P62993;Q13094	4067;5336;2885;3937	LYN;PLCG2;GRB2;LCP2	P07948;P16885;P62993;Q13094	4	0.326994	0.3346	0.292169	0.2465	0.509605	0.1978
427	2537	PKC-alpha-PLD1-PLC-gamma-2 signaling complex, lacritin stimulated	Human	P16885;P17252;Q13393	5336;5578;5337	PLCG2;PRKCA;PLD1	P16885;P17252;Q13393	3	0.340348	0.4048	0.241756	0.1946	0.469238	0.2077
428	2547	PLC-gamma-1-SLP-76-SOS1-LAT complex	Human	O43561;P19174;Q07889;Q13094	27040;5335;6654;3937	LAT;PLCG1;SOS1;LCP2	P19174;Q07889;Q13094	3	0.0764478	0.0078	0.110783	0.019	0.201718	0.0079
429	2573	Class C VPS/HOPS complex	Human	P20339;Q15075;Q96JC1;Q9H269;Q9H270;Q9P253	5868;8411;23339;64601;55823;57617	RAB5A;EEA1;VPS39;VPS16;VPS11;VPS18	P20339;Q15075;Q96JC1;Q9H269;Q9H270;Q9P253	6	0.380291	0.4526	0.378622	0.4376	0.67108	0.4165
430	2577	Sam68-p85 P13K-IRS-1-IR signaling complex	Human	P06213;P27986;P35568;Q07666	3643;5295;3667;10657	INSR;PIK3R1;IRS1;KHDRBS1	P27986;P35568;Q07666	3	0.207604	0.1414	0.267543	0.2479	0.395683	0.1269
431	2581	RasGAP-AURKA-survivin complex	Human	O14965;O15392;P20936	6790;332;5921	AURKA;BIRC5;RASA1	O14965;O15392;P20936	3	0.457274	0.6511	0.429135	0.5911	0.752819	0.5789
432	2589	PGC-1-SRp40-SRp55-SRp75 complex	Human	Q08170;Q13243;Q13247;Q9UBK2	6429;6430;6431;10891	SRSF4;SRSF5;SRSF6;PPARGC1A	Q08170;Q13243;Q13247	3	0.0822059	0.0093	0.102115	0.0143	0.179698	0.0045
433	2598	NELF complex (Negative elongation factor complex)	Human	P18615;Q8IXH7;Q8WX92;Q9H3P2	7936;51497;25920;7469	NELFE;NELFCD;NELFB;NELFA	P18615;Q8IXH7;Q8WX92;Q9H3P2	4	0.161526	0.0319	0.257015	0.1672	0.358329	0.0475
434	2599	POLR2A-CCNT1-CDK9-NCL-LEM6-CPSF2 complex	Human	O60563;P19338;P24928;P50750;Q9P2I0;Q9UBK2	904;4691;5430;1025;53981;10891	CCNT1;NCL;POLR2A;CDK9;CPSF2;PPARGC1A	O60563;P19338;P24928;P50750;Q9P2I0	5	0.230867	0.0758	0.174434	0.0188	0.337552	0.0149
435	2600	BRD4 complex	Human	O60244;O60563;O60885;O75448;P50750;Q15648;Q93074;Q9NVC6	9282;904;23476;9862;1025;5469;9968;9440	MED14;CCNT1;BRD4;MED24;CDK9;MED1;MED12;MED17	O60244;O60563;O60885;P50750;Q15648;Q93074;Q9NVC6	7	0.127912	0.0005	0.164838	0.0038	0.285245	0.0007
436	2601	P-TEFb-BRD4-TRAP220 complex	Human	O60563;O60885;P50750;Q15648	904;23476;1025;5469	CCNT1;BRD4;CDK9;MED1	O60563;O60885;P50750;Q15648	4	0.144037	0.0193	0.189128	0.0572	0.289785	0.0142
437	2602	P-TEFb-7SKRNA-HEXIM1 complex	Human	O60563;O94992;P50750	904;10614;1025	CCNT1;HEXIM1;CDK9	O60563;O94992;P50750	3	0.425445	0.5903	0.460507	0.6499	0.765701	0.5941
438	2603	Transcription elongation factor complex (SUPT5H, CDK9, CCNT1)	Human	O00267;O60563;P50750	6829;904;1025	SUPT5H;CCNT1;CDK9	O00267;O60563;P50750	3	0.118004	0.0319	0.11565	0.0234	0.215447	0.0104
439	2604	P-TEFb-SKP2 complex	Human	O60563;P50750;Q13309	904;1025;6502	CCNT1;CDK9;SKP2	O60563;P50750;Q13309	3	0.239232	0.1942	0.363545	0.4559	0.525388	0.2778
440	2605	CCNT1- CDK9-GRN complex	Human	O60563;P28799;P50750	904;2896;1025	CCNT1;GRN;CDK9	O60563;P28799;P50750	3	0.430452	0.601	0.455255	0.6395	0.758359	0.5852
441	2638	HES1 promoter corepressor complex	Human	P24928;P50613;Q06330;Q09472;Q7KZ85;Q92793	5430;1022;3516;2033;6830;1387	POLR2A;CDK7;RBPJ;EP300;SUPT6H;CREBBP	P24928;P50613;Q06330;Q09472;Q7KZ85;Q92793	6	0.270624	0.1186	0.185565	0.0174	0.421832	0.0412
442	2639	HES1 promoter-Notch enhancer complex	Human	O60563;P24928;P46531;P49336;P50613;P50750;Q06330;Q09472;Q15648;Q7KZ85;Q92585;Q9BT40;Q9Y5B9	904;5430;4851;1024;1022;1025;3516;2033;5469;6830;9794;51763;11198	CCNT1;POLR2A;NOTCH1;CDK8;CDK7;CDK9;RBPJ;EP300;MED1;SUPT6H;MAML1;INPP5K;SUPT16H	O60563;P24928;P46531;P49336;P50613;P50750;Q06330;Q09472;Q15648;Q7KZ85;Q92585;Q9Y5B9	12	0.258311	0.0205	0.227463	0.0096	0.446899	0.01
443	2649	MYC-DNMT3A-ZBTB17 complex	Human	P01106;Q13105;Q9Y6K1	4609;None;1788	MYC;ZBTB17;DNMT3A	P01106;Q13105;Q9Y6K1	3	0.14482	0.056	0.234982	0.182	0.424901	0.1585
444	2653	MYC-MAX-KAT2A-TRRAP complex	Human	P01106;P61244;Q92830;Q9Y4A5	4609;4149;2648;8295	MYC;MAX;KAT2A;TRRAP	P01106;P61244;Q92830;Q9Y4A5	4	0.423952	0.5983	0.42098	0.5733	0.739729	0.5622
445	2657	ESR1-CDK7-CCNH-MNAT1-MTA1-HDAC2 complex	Human	P03372;P50613;P51946;P51948;Q13330;Q92769	2099;1022;902;4331;9112;3066	ESR1;CDK7;CCNH;MNAT1;MTA1;HDAC2	P50613;P51946;P51948;Q13330;Q92769	5	0.207173	0.0462	0.226792	0.0726	0.384948	0.0363
446	2685	RNA polymerase II (RNAPII)	Human	O15514;P13984;P19387;P19388;P24928;P30876;P35269;P36954;P52434;P52435;P53803;P61218;P62487;P62875;Q00403;Q9BWH6;Q9Y5B0	5433;2963;5432;5434;5430;5431;2962;5438;5437;5439;5440;5435;5436;5441;2959;26015;9150	POLR2D;GTF2F2;POLR2C;POLR2E;POLR2A;POLR2B;GTF2F1;POLR2I;POLR2H;POLR2J;POLR2K;POLR2F;POLR2G;POLR2L;GTF2B;RPAP1;CTDP1	O15514;P13984;P19387;P19388;P24928;P30876;P35269;P36954;P52434;P53803;P61218;P62487;P62875;Q00403;Q9BWH6;Q9Y5B0	16	0.372138	0.3257	0.359144	0.2417	0.624822	0.1811
447	2686	BRCA1-core RNA polymerase II complex	Human	O15514;P19387;P19388;P24928;P30876;P36954;P38398;P52434;P52435;P53803;P61218;P62487;P62875	5433;5432;5434;5430;5431;5438;672;5437;5439;5440;5435;5436;5441	POLR2D;POLR2C;POLR2E;POLR2A;POLR2B;POLR2I;BRCA1;POLR2H;POLR2J;POLR2K;POLR2F;POLR2G;POLR2L	O15514;P19387;P19388;P24928;P30876;P36954;P52434;P53803;P61218;P62487;P62875	11	0.355848	0.2958	0.370187	0.3365	0.635006	0.2589
448	2692	SMAD3-SMAD4-cJun-cFos complex	Human	P01100;P05412;P84022;Q13485	2353;3725;4088;4089	FOS;JUN;SMAD3;SMAD4	P05412;P84022;Q13485	3	0.424557	0.5887	0.336854	0.3983	0.773713	0.6045
449	2705	SMAD3-SMAD4-CTCF protein-DNA complex	Human	P49711;P84022;Q13485	10664;4088;4089	CTCF;SMAD3;SMAD4	P49711;P84022;Q13485	3	0.372552	0.4782	0.185416	0.0993	0.636204	0.4274
450	2706	SMAD3-SMAD4-SP1 complex	Human	P08047;P84022;Q13485	6667;4088;4089	SP1;SMAD3;SMAD4	P08047;P84022;Q13485	3	0.417857	0.5754	0.251743	0.2158	0.693231	0.5057
451	2707	SMAD3-SMAD4-FOXO3-FOXG1 complex	Human	O43524;P55316;P84022;Q13485	2309;2290;4088;4089	FOXO3;FOXG1;SMAD3;SMAD4	O43524;P55316;P84022;Q13485	4	0.501075	0.7637	0.403241	0.5327	0.816627	0.6727
452	2708	SMAD3-SMAD4-cJUN complex	Human	P05412;P84022;Q13485	3725;4088;4089	JUN;SMAD3;SMAD4	P05412;P84022;Q13485	3	0.424557	0.5887	0.336854	0.3983	0.773713	0.6045
453	2710	LRP-1-Alpha-2-M-annexin VI complex	Human	P01023;P08133;Q07954	2;309;4035	A2M;ANXA6;LRP1	P01023;P08133;Q07954	3	0.55943	0.8084	0.68773	0.9	1.29394	0.9295
454	2715	Ubiquitin E3 ligase (CSN1, CSN8, HRT1, SKP1, SKP2, CUL1, CUL2, CUL3)	Human	P62877;P63208;Q13098;Q13309;Q13616;Q13617;Q13618;Q99627	9978;6500;2873;6502;8454;8453;8452;10920	RBX1;SKP1;GPS1;SKP2;CUL1;CUL2;CUL3;COPS8	P62877;P63208;Q13098;Q13309;Q13616;Q13617;Q13618;Q99627	8	0.385963	0.461	0.383954	0.4268	0.63612	0.303
455	2719	Casein kinase II-HMG1 complex	Human	P09429;P19784;P67870;P68400	3146;1459;1460;1457	HMGB1;CSNK2A2;CSNK2B;CSNK2A1	P09429;P19784;P68400	3	0.271335	0.2559	0.300874	0.3185	0.488459	0.2325
456	2721	HCF-1 complex	Human	O15047;O15294;O75182;O75446;P07900;P08047;P11021;P11142;P34932;P51610;P61964;Q09028;Q13547;Q16576;Q92769;Q96ST3;Q9H7L9;Q9UBL3	9739;8473;23309;8819;3320;6667;3309;3312;3308;3054;11091;5928;3065;5931;3066;25942;64426;9070	SETD1A;OGT;SIN3B;SAP30;HSP90AA1;SP1;HSPA5;HSPA8;HSPA4;HCFC1;WDR5;RBBP4;HDAC1;RBBP7;HDAC2;SIN3A;SUDS3;ASH2L	O15047;O15294;O75182;O75446;P07900;P08047;P11021;P11142;P34932;P51610;P61964;Q09028;Q13547;Q16576;Q92769;Q96ST3;Q9H7L9;Q9UBL3	18	0.296365	0.0353	0.295545	0.037	0.529903	0.0236
457	2724	Ubiquitin E3 ligase (NFKBIA, BTRC, CUL1, SKP1A)	Human	P25963;P63208;Q13616;Q9Y297	4792;6500;8454;8945	NFKBIA;SKP1;CUL1;BTRC	P25963;P63208;Q13616;Q9Y297	4	0.511691	0.7809	0.439984	0.6196	0.80273	0.654
458	2725	Ubiquitin E3 ligase (NFKBIA, FBXW11, CUL1, SKP1A)	Human	P25963;P63208;Q13616;Q9UKB1	4792;6500;8454;23291	NFKBIA;SKP1;CUL1;FBXW11	P25963;P63208;Q13616;Q9UKB1	4	0.550776	0.8373	0.497617	0.7362	0.879512	0.7445
459	2727	SRC-3 complex	Human	O14920;O15111;P10155;Q15596;Q92793;Q9Y6K9;Q9Y6Q9	3551;1147;6738;10499;1387;8517;8202	IKBKB;CHUK;TROVE2;NCOA2;CREBBP;IKBKG;NCOA3	O14920;O15111;P10155;Q15596;Q92793;Q9Y6K9;Q9Y6Q9	7	0.355442	0.3497	0.320519	0.233	0.583857	0.2259
460	2728	SRC-1 complex	Human	P10155;Q15596;Q15788;Q92793	6738;10499;8648;1387	TROVE2;NCOA2;NCOA1;CREBBP	P10155;Q15596;Q15788;Q92793	4	0.290508	0.2411	0.284515	0.228	0.507233	0.195
461	2730	Set1B complex	Human	P61964;Q15291;Q6UXN9;Q9P0U4;Q9UBL3;Q9UPS6	11091;5929;80335;30827;9070;23067	WDR5;KDM6B;WDR82;CXXC1;ASH2L;SETD1B	P61964;Q15291;Q6UXN9;Q9P0U4;Q9UBL3;Q9UPS6	6	0.374087	0.4304	0.438388	0.6194	0.675825	0.4254
462	2731	Set1A complex	Human	O15047;P61964;Q15291;Q6UXN9;Q9P0U4;Q9UBL3	9739;11091;5929;80335;30827;9070	SETD1A;WDR5;KDM6B;WDR82;CXXC1;ASH2L	O15047;P61964;Q15291;Q6UXN9;Q9P0U4;Q9UBL3	6	0.407185	0.5469	0.461009	0.6749	0.709893	0.5007
463	2738	BLM complex II	Human	P15927;P27694;P35244;P54132;Q13472;Q9H9A7	6118;6117;6119;641;7156;80010	RPA2;RPA1;RPA3;BLM;TOP3A;RMI1	P15927;P27694;P35244;P54132;Q13472;Q9H9A7	6	0.260167	0.0978	0.313003	0.2268	0.477913	0.087
464	2739	FA complex (Fanconi anemia complex)	Human	O15287;O15360;P27694;P54132;Q00597;Q13472;Q8NB91;Q9H9A7;Q9HB96;Q9NPI8;Q9NW38	2189;2175;6117;641;2176;7156;2187;80010;2178;2188;55120	FANCG;FANCA;RPA1;BLM;FANCC;TOP3A;FANCB;RMI1;FANCE;FANCF;FANCL	O15287;O15360;P27694;P54132;Q13472;Q8NB91;Q9H9A7;Q9HB96	8	0.253034	0.0487	0.263498	0.0727	0.454048	0.0346
465	2745	Ubiquitin E3 ligase (TRAF6, TAB2, MALT1, UEV1A, BCL10)	Human	O95999;Q13404;Q9NYJ8;Q9UDY8;Q9Y4K3	8915;None;23118;10892;7189	BCL10;UBE2V1;TAB2;MALT1;TRAF6	O95999;Q13404;Q9NYJ8;Q9UDY8;Q9Y4K3	5	0.32069	0.2798	0.251531	0.1127	0.496659	0.1373
466	2752	CARMA1-BCL10-MALT1 complex	Human	O95999;Q9BXL7;Q9UDY8	8915;84433;10892	BCL10;CARD11;MALT1	O95999;Q9BXL7;Q9UDY8	3	0.0917188	0.0153	0.0562244	0.0018	0.12233	0.0006
467	2753	FYB-CARMA1-BCL-10-MALT1 complex	Human	O15117;O95999;Q9BXL7;Q9UDY8	2533;8915;84433;10892	FYB;BCL10;CARD11;MALT1	O95999;Q9BXL7;Q9UDY8	3	0.0917188	0.0153	0.0562244	0.0018	0.12233	0.0006
468	2754	JUND-FOSB-SMAD3-SMAD4 complex	Human	P17535;P53539;P84022;Q13485	3727;2354;4088;4089	JUND;FOSB;SMAD3;SMAD4	P17535;P53539;P84022;Q13485	4	0.45178	0.6653	0.388031	0.4932	0.787164	0.6337
469	2755	17S U2 snRNP	Human	O15042;O43143;O75533;O75937;O75940;P08579;P09661;P10809;P14678;P26368;P62304;P62306;P62308;P62314;P62316;P62318;Q01081;Q07955;Q12874;Q12931;Q13435;Q15393;Q15427;Q15428;Q15459;Q7L014;Q7RTV0;Q8IWX8;Q96I25;Q9BWJ5;Q9P0W2;Q9UHX1;Q9Y3B4	23350;1665;23451;22826;10285;6629;6627;3329;6628;11338;6635;6636;6637;6632;6633;6634;7307;6426;10946;10131;10992;23450;10262;8175;10291;9879;84844;10523;84991;83443;10362;22827;51639	U2SURP;DHX15;SF3B1;DNAJC8;SMNDC1;SNRPB2;SNRPA1;HSPD1;SNRPB;U2AF2;SNRPE;SNRPF;SNRPG;SNRPD1;SNRPD2;SNRPD3;U2AF1;SRSF1;SF3A3;TRAP1;SF3B2;SF3B3;SF3B4;SF3A2;SF3A1;DDX46;PHF5A;CHERP;RBM17;SF3B5;HMG20B;PUF60;SF3B6	O15042;O43143;O75533;O75937;O75940;P08579;P09661;P10809;P14678;P26368;P62304;P62306;P62308;P62314;P62316;P62318;Q01081;Q07955;Q12874;Q12931;Q13435;Q15393;Q15427;Q15428;Q15459;Q7L014;Q7RTV0;Q96I25;Q9BWJ5;Q9P0W2;Q9UHX1;Q9Y3B4	32	0.359314	0.1615	0.349645	0.1105	0.628635	0.0954
470	2757	SMN complex, U7 snRNA specific	Human	P14678;P62304;P62306;P62308;P62318;P83369;Q969L4	6628;6635;6636;6637;6634;134353;84967	SNRPB;SNRPE;SNRPF;SNRPG;SNRPD3;LSM11;LSM10	P14678;P62304;P62306;P62308;P62318;P83369;Q969L4	7	0.171031	0.0041	0.230512	0.0399	0.354862	0.0063
471	2758	TAK1 complex	Human	O43318;Q15750;Q9NYJ8	6885;10454;23118	MAP3K7;TAB1;TAB2	O43318;Q15750;Q9NYJ8	3	0.0680798	0.006	0.0647838	0.0032	0.123898	0.0006
472	2760	SMAD3-SMAD4-FOXO3 complex	Human	O43524;P84022;Q13485	2309;4088;4089	FOXO3;SMAD3;SMAD4	O43524;P84022;Q13485	3	0.316551	0.3504	0.228249	0.1705	0.575538	0.3438
473	2766	TERF2-RAP1 complex	Human	P12956;P13010;P49959;Q15554;Q92878;Q9BSI4;Q9NYB0	2547;7520;4361;7014;10111;26277;54386	XRCC6;XRCC5;MRE11A;TERF2;RAD50;TINF2;TERF2IP	P12956;P13010;P49959;Q15554;Q92878;Q9NYB0	6	0.225911	0.048	0.216465	0.0399	0.365816	0.0157
474	2772	Ubiquitin E3 ligase (CRY1, SKP1A, CUL1, FBXL3)	Human	P63208;Q13616;Q16526;Q9UKT7	6500;8454;1407;26224	SKP1;CUL1;CRY1;FBXL3	P63208;Q13616;Q16526	3	0.457159	0.6508	0.469482	0.6645	0.792761	0.6274
475	2774	MDC1-H2AFX-TP53BP1 complex	Human	P16104;Q12888;Q14676	3014;7158;9656	H2AFX;TP53BP1;MDC1	P16104;Q12888;Q14676	3	0.258079	0.2286	0.225085	0.1653	0.414485	0.1457
476	2775	MDC1-p53BP1-SMC1 complex	Human	Q12888;Q14676;Q14683	7158;9656;8243	TP53BP1;MDC1;SMC1A	Q12888;Q14676;Q14683	3	0.298156	0.3124	0.244364	0.199	0.433796	0.1682
477	2791	MCM4-MCM6-MCM7 complex	Human	P33991;P33993;Q14566	4173;4176;4175	MCM4;MCM7;MCM6	P33991;P33993;Q14566	3	0.0662098	0.0057	0.0787765	0.0061	0.145243	0.0014
478	2792	MCM2-MCM4-MCM6-MCM7 complex	Human	P33991;P33993;P49736;Q14566	4173;4176;4171;4175	MCM4;MCM7;MCM2;MCM6	P33991;P33993;P49736;Q14566	4	0.0541152	0.0001	0.0673224	0.0004	0.120519	0
479	2797	PCNA-CHL12-RFC2-5 complex	Human	P12004;P35249;P35250;P40937;P40938;Q8WVB6	5111;5984;5982;5985;5983;63922	PCNA;RFC4;RFC2;RFC5;RFC3;CHTF18	P12004;P35249;P35250;P40937;P40938;Q8WVB6	6	0.271999	0.1215	0.347192	0.3329	0.552567	0.1872
480	2804	CTF18-cohesion-RFC complex	Human	P0CG13;P35249;P35250;P40937;P40938;Q8WVB6;Q9BVC3	54921;5984;5982;5985;5983;63922;79075	CHTF8;RFC4;RFC2;RFC5;RFC3;CHTF18;DSCC1	P35249;P35250;P40937;P40938;Q8WVB6;Q9BVC3	6	0.219394	0.0412	0.341953	0.3176	0.466031	0.0752
481	2808	9-1-1-APE1 complex	Human	O60671;O60921;P27695;Q99638	5810;3364;328;5883	RAD1;HUS1;APEX1;RAD9A	O60671;O60921;P27695;Q99638	4	0.265657	0.1804	0.251635	0.1543	0.476684	0.1569
482	2809	9-1-1 complex	Human	O60671;O60921;Q99638	5810;3364;5883	RAD1;HUS1;RAD9A	O60671;O60921;Q99638	3	0.119916	0.0339	0.120138	0.027	0.215128	0.0104
483	2812	RPAP1-RPB2-RPB3 complex	Human	P19387;P30876;Q9BWH6	5432;5431;26015	POLR2C;POLR2B;RPAP1	P19387;P30876;Q9BWH6	3	0.0666399	0.0059	0.0685103	0.0038	0.135223	0.001
484	2815	BRCA1-BARD1-BACH1-DNA damage complex II	Human	O14867;O60934;P38398;P49959;Q92547;Q92878;Q99708;Q99728	571;4683;672;4361;11073;10111;5932;580	BACH1;NBN;BRCA1;MRE11A;TOPBP1;RAD50;RBBP8;BARD1	O14867;O60934;P49959;Q92547;Q92878;Q99728	6	0.294473	0.1772	0.358473	0.3693	0.593716	0.2617
485	2817	BRCA1-BARD1-BACH1-DNA damage complex I	Human	O14867;P38398;P40692;P52701;Q92547;Q99728	571;672;4292;2956;11073;580	BACH1;BRCA1;MLH1;MSH6;TOPBP1;BARD1	O14867;P40692;P52701;Q92547;Q99728	5	0.276784	0.1669	0.310937	0.2512	0.571844	0.2456
486	2825	BRCA1-RNA polymerase II complex	Human	O15514;P13984;P18074;P19387;P19388;P19447;P20226;P24928;P29083;P29084;P30876;P32780;P35269;P36954;P38398;P52434;P52435;P53803;P61218;P62487;P62875;Q00403;Q13503;Q13888;Q13889;Q92759	5433;2963;2068;5432;5434;2071;6908;5430;2960;2961;5431;2965;2962;5438;672;5437;5439;5440;5435;5436;5441;2959;9412;2966;2967;2968	POLR2D;GTF2F2;ERCC2;POLR2C;POLR2E;ERCC3;TBP;POLR2A;GTF2E1;GTF2E2;POLR2B;GTF2H1;GTF2F1;POLR2I;BRCA1;POLR2H;POLR2J;POLR2K;POLR2F;POLR2G;POLR2L;GTF2B;MED21;GTF2H2;GTF2H3;GTF2H4	O15514;P13984;P18074;P19387;P19388;P19447;P20226;P24928;P29083;P29084;P30876;P32780;P35269;P36954;P52434;P53803;P61218;P62487;P62875;Q00403;Q13503;Q13888;Q13889;Q92759	24	0.359901	0.2059	0.33323	0.0933	0.596037	0.0694
487	2829	RSmad complex	Human	P51532;P84022;Q13485;Q15796;Q8NFD5;Q8TAQ2;Q92793;Q92922;Q9UPN9;Q9Y6Q9	6597;4088;4089;4087;57492;6601;1387;6599;51592;8202	SMARCA4;SMAD3;SMAD4;SMAD2;ARID1B;SMARCC2;CREBBP;SMARCC1;TRIM33;NCOA3	P51532;P84022;Q13485;Q15796;Q8NFD5;Q8TAQ2;Q92793;Q92922;Q9UPN9;Q9Y6Q9	10	0.30019	0.1093	0.296746	0.1059	0.554577	0.1127
488	2830	TIF1gamma-SMAD2-SMAD3 complex	Human	P84022;Q15796;Q9UPN9	4088;4087;51592	SMAD3;SMAD2;TRIM33	P84022;Q15796;Q9UPN9	3	0.0742724	0.0073	0.276557	0.2676	0.537651	0.2953
489	2834	SMAD4-SMAD2-SMAD3 complex	Human	P84022;Q13485;Q15796	4088;4089;4087	SMAD3;SMAD4;SMAD2	P84022;Q13485;Q15796	3	0.314	0.3445	0.163777	0.0702	0.600635	0.3766
490	2837	Profilin 1 complex	Human	P07737;P11142;P55072;P63261;Q00610;Q9BVA1	5216;3312;7415;71;1213;347733	PFN1;HSPA8;VCP;ACTG1;CLTC;TUBB2B	P07737;P11142;P55072;P63261;Q00610;Q9BVA1	6	0.30877	0.2157	0.396107	0.4943	0.613922	0.3014
491	2838	MEP50-PRMT5-ICLN complex	Human	O14744;P54105;Q9BQA1	10419;1207;79084	PRMT5;CLNS1A;WDR77	O14744;P54105;Q9BQA1	3	0.127136	0.0405	0.140197	0.0427	0.251094	0.0216
492	2850	ITGA5-ITGB1-FN-1-NOV complex	Human	P02751;P05556;P08648;P48745	2335;3688;3678;4856	FN1;ITGB1;ITGA5;NOV	P02751;P05556;P08648	3	0.228043	0.1724	0.2997	0.3163	0.479307	0.2221
493	2851	ING2 complex	Human	A0A024R3R1;O75446;P29374;Q09028;Q13547;Q16576;Q5PSV4;Q92769;Q96ST3;Q9H0E3;Q9H160;Q9H7L9;Q9HCU9	51742;8819;5926;5928;3065;5931;84312;3066;25942;79595;3622;64426;25855	ARID4B;SAP30;ARID4A;RBBP4;HDAC1;RBBP7;BRMS1L;HDAC2;SIN3A;SAP130;ING2;SUDS3;BRMS1	O75446;P29374;Q09028;Q13547;Q16576;Q92769;Q96ST3;Q9H0E3;Q9H7L9	9	0.275804	0.072	0.237608	0.03	0.444709	0.0227
494	2852	Brg1-based SWI/SNF complex	Human	O96019;Q12824;Q8TAQ2;Q92922	86;6598;6601;6599	ACTL6A;SMARCB1;SMARCC2;SMARCC1	O96019;Q12824;Q8TAQ2;Q92922	4	0.284001	0.2257	0.220276	0.1011	0.419647	0.0917
495	2853	ITGA5-ITGB1-CAL4A3 complex	Human	P05556;P08648;P39060	3688;3678;80781	ITGB1;ITGA5;COL18A1	P05556;P08648;P39060	3	0.366335	0.4627	0.450503	0.6317	0.678191	0.486
496	2856	NuA4/Tip60 HAT complex	Human	O96019;Q92993;Q96L91;Q9H0E9;Q9H2F5;Q9NPF5;Q9NXR8;Q9UBU8;Q9Y265;Q9Y4A5	86;10524;57634;10902;80314;55929;54556;10933;8607;8295	ACTL6A;KAT5;EP400;BRD8;EPC1;DMAP1;ING3;MORF4L1;RUVBL1;TRRAP	O96019;Q92993;Q96L91;Q9H0E9;Q9H2F5;Q9NPF5;Q9NXR8;Q9UBU8;Q9Y265;Q9Y4A5	10	0.252565	0.0269	0.216016	0.0106	0.39529	0.0041
497	2857	NuA4/Tip60 HAT complex	Human	O95619;O96019;Q52LR7;Q92993;Q96L91;Q9H0E9;Q9H2F5;Q9HAF1;Q9NPF5;Q9NXR8;Q9UBU8;Q9Y230;Q9Y265;Q9Y4A5	8089;86;26122;10524;57634;10902;80314;64769;55929;54556;10933;10856;8607;8295	YEATS4;ACTL6A;EPC2;KAT5;EP400;BRD8;EPC1;MEAF6;DMAP1;ING3;MORF4L1;RUVBL2;RUVBL1;TRRAP	O95619;O96019;Q52LR7;Q92993;Q96L91;Q9H0E9;Q9H2F5;Q9HAF1;Q9NPF5;Q9NXR8;Q9UBU8;Q9Y230;Q9Y265;Q9Y4A5	14	0.268935	0.0211	0.227729	0.0051	0.421989	0.0019
498	2858	ING5 complex (ING5, JADE1, KAT7, MEAF6)	Human	O95251;Q6IE81;Q8WYH8;Q9HAF1	11143;79960;84289;64769	KAT7;JADE1;ING5;MEAF6	O95251;Q6IE81;Q8WYH8;Q9HAF1	4	0.185603	0.0545	0.20095	0.0733	0.350649	0.0423
499	2859	ING5 (BRPF1, MOZ, MORF) complex	Human	P55201;Q8WYB5;Q8WYH8;Q92794;Q9HAF1	7862;23522;84289;7994;64769	BRPF1;KAT6B;ING5;KAT6A;MEAF6	Q8WYB5;Q8WYH8;Q9HAF1	3	0.0786542	0.0084	0.156779	0.062	0.271424	0.0307
500	2875	BRD4-P-TEFb complex	Human	O60563;O60885;P50750	904;23476;1025	CCNT1;BRD4;CDK9	O60563;O60885;P50750	3	0.127867	0.041	0.221072	0.1576	0.297371	0.045
501	2877	BRD4-P-TEFb complex	Human	O60563;O60885;P50750	904;23476;1025	CCNT1;BRD4;CDK9	O60563;O60885;P50750	3	0.127867	0.041	0.221072	0.1576	0.297371	0.045
502	2880	Ubiquitin E3 ligase (FBXW11, SKP1, CUL1)	Human	P63208;Q13616;Q9UKB1	6500;8454;23291	SKP1;CUL1;FBXW11	P63208;Q13616;Q9UKB1	3	0.625595	0.8725	0.584609	0.8214	1.00999	0.818
503	2881	Ubiquitin E3 ligase (BTRC, CUL1, RBX1, SKP1)	Human	P62877;P63208;Q13616;Q9Y297	9978;6500;8454;8945	RBX1;SKP1;CUL1;BTRC	P62877;P63208;Q13616;Q9Y297	4	0.445419	0.6502	0.394918	0.5118	0.699122	0.4984
504	2884	Respiratory chain complex I (early intermediate NDUFAF1 assembly), mitochondrial	Human	O75251;O75489;O95139;P03886;P56556;Q16795;Q9Y375	374291;4722;4712;4535;4700;4704;51103	NDUFS7;NDUFS3;NDUFB6;MT-ND1;NDUFA6;NDUFA9;NDUFAF1	O75489;P56556;Q16795	3	0.672182	0.9039	0.609404	0.8429	1.09215	0.8638
505	2897	RBPJ-NOTCH1-MAML1 complex	Human	P46531;Q06330;Q92585	4851;3516;9794	NOTCH1;RBPJ;MAML1	P46531;Q06330;Q92585	3	0.312537	0.3408	0.312111	0.3422	0.545483	0.3033
506	2898	Respiratory chain complex I (intermediate I/200kD and III/250kD), mitochondrial	Human	O75306;O75489;Q16795	4720;4722;4704	NDUFS2;NDUFS3;NDUFA9	O75306;O75489;Q16795	3	0.289145	0.2922	0.238226	0.1875	0.451711	0.1871
507	2901	Respiratory chain complex I (intermediate IV/310kD), mitochondrial	Human	O75306;O75489;P03886;Q16795	4720;4722;4535;4704	NDUFS2;NDUFS3;MT-ND1;NDUFA9	O75306;O75489;Q16795	3	0.289145	0.2922	0.238226	0.1875	0.451711	0.1871
508	2903	Respiratory chain complex I (intermediate V/380kD and VI/480kD), mitochondrial	Human	O43678;O75306;O75489;P03886;Q16795	4695;4720;4722;4535;4704	NDUFA2;NDUFS2;NDUFS3;MT-ND1;NDUFA9	O43678;O75306;O75489;Q16795	4	0.229264	0.1135	0.252568	0.1565	0.425692	0.0968
509	2904	Respiratory chain complex I (intermediate VII/650kD), mitochondrial	Human	O43181;O43678;O43920;O75251;O75306;O75489;P03886;P19404;P56556;Q16795	4724;4695;4725;374291;4720;4722;4535;4729;4700;4704	NDUFS4;NDUFA2;NDUFS5;NDUFS7;NDUFS2;NDUFS3;MT-ND1;NDUFV2;NDUFA6;NDUFA9	O43181;O43678;O43920;O75306;O75489;P56556;Q16795	7	1.18227	0.9954	1.20036	0.9937	2.06769	0.9925
510	2905	Respiratory chain complex I (intermediate), mitochondrial	Human	O43181;O43678;O43920;O75251;O75306;O75489;O95139;P03886;P19404;P56556;Q16795	4724;4695;4725;374291;4720;4722;4712;4535;4729;4700;4704	NDUFS4;NDUFA2;NDUFS5;NDUFS7;NDUFS2;NDUFS3;NDUFB6;MT-ND1;NDUFV2;NDUFA6;NDUFA9	O43181;O43678;O43920;O75306;O75489;P56556;Q16795	7	1.18227	0.9954	1.20036	0.9937	2.06769	0.9925
511	2911	SMRT-SKIP-CBF1 complex	Human	Q06330;Q13573;Q9Y618	3516;22938;9612	RBPJ;SNW1;NCOR2	Q06330;Q13573;Q9Y618	3	0.31582	0.3488	0.28331	0.2812	0.518767	0.2679
512	2914	Respiratory chain complex I (beta subunit) mitochondrial	Human	O00483;O14561;O43674;O43676;O75438;O95139;O95168;O95169;O95178;O95298;O96000;P03905;P03915;P17568;Q9NX14;Q9Y6M9	4697;4706;4711;4709;4707;4712;4710;4714;4708;4718;4716;4538;4540;4713;54539;4715	NDUFA4;NDUFAB1;NDUFB5;NDUFB3;NDUFB1;NDUFB6;NDUFB4;NDUFB8;NDUFB2;NDUFC2;NDUFB10;MT-ND4;MT-ND5;NDUFB7;NDUFB11;NDUFB9	O00483;O14561;O43676;O95168;O96000;P17568;Q9NX14	7	0.63076	0.9401	0.625791	0.9195	1.05757	0.9104
513	2918	Ku antigen-YY1-alphaMyHC promoter complex	Human	P12956;P13010;P25490	2547;7520;7528	XRCC6;XRCC5;YY1	P12956;P13010;P25490	3	0.193562	0.1168	0.157591	0.0635	0.300494	0.0477
514	2919	Respiratory chain complex I (gamma subunit) mitochondrial	Human	O15239;O43677;O43920;O95167;O95299;P03886;P03891;P03897;P03901;P03923;P51970;P56556;Q16795	4694;4717;4725;4696;4705;4535;4536;4537;4539;4541;4702;4700;4704	NDUFA1;NDUFC1;NDUFS5;NDUFA3;NDUFA10;MT-ND1;MT-ND2;MT-ND3;MT-ND4L;MT-ND6;NDUFA8;NDUFA6;NDUFA9	O43920;O95167;P51970;P56556;Q16795	5	0.972787	0.9862	1.18149	0.9913	1.77442	0.988
515	2920	Respiratory chain complex I (lambda subunit) mitochondrial	Human	O00217;O43181;O43678;O75251;O75306;O75380;O75489;O95182;P19404;P28331;P49821;P56181;Q16718;Q86Y39;Q9P0J0;Q9UI09	4728;4724;4695;374291;4720;4726;4722;4701;4729;4719;4723;4731;4698;126328;51079;55967	NDUFS8;NDUFS4;NDUFA2;NDUFS7;NDUFS2;NDUFS6;NDUFS3;NDUFA7;NDUFV2;NDUFS1;NDUFV1;NDUFV3;NDUFA5;NDUFA11;NDUFA13;NDUFA12	O00217;O43181;O43678;O75306;O75380;O75489;O95182;P28331;P49821;P56181;Q16718	11	1.19572	0.996	1.12227	0.9946	2.00469	0.9949
516	2922	LAT-PLC-gamma-1-p85-GRB2-SOS signaling complex, C305 activated	Human	O43561;P19174;P27986;P62993;Q07889	27040;5335;5295;2885;6654	LAT;PLCG1;PIK3R1;GRB2;SOS1	P19174;P27986;P62993;Q07889	4	0.273544	0.1998	0.145005	0.0181	0.37087	0.0557
517	2931	SHARP-CtBP1-CtIP-RBP-Jkappa corepressor complex	Human	Q06330;Q13363;Q96T58;Q99708	3516;1487;23013;5932	RBPJ;CTBP1;SPEN;RBBP8	Q06330;Q13363;Q96T58	3	0.22356	0.1656	0.203476	0.126	0.351594	0.0832
518	2936	Ecsit complex (ECSIT, MT-CO2, GAPDH, TRAF6, NDUFAF1)	Human	P00403;P04406;Q9BQ95;Q9Y375;Q9Y4K3	4513;2597;51295;51103;7189	MT-CO2;GAPDH;ECSIT;NDUFAF1;TRAF6	P00403;P04406;Q9Y4K3	3	0.516193	0.7518	0.6134	0.8455	1.05907	0.8477
519	2945	RBP-Jkappa-RING1-KyoT2 complex	Human	Q06330;Q06587;Q13642	3516;6015;2273	RBPJ;RING1;FHL1	Q06330;Q06587;Q13642	3	0.920387	0.9724	1.15829	0.9823	1.80159	0.9783
520	2946	YY1-Notch1-RBP-Jkappa complex	Human	P25490;P46531;Q06330	7528;4851;3516	YY1;NOTCH1;RBPJ	P25490;P46531;Q06330	3	0.433549	0.607	0.448386	0.6272	0.743851	0.5677
521	2948	Respiratory chain complex I (incomplete intermediate), mitochondrial	Human	O43181;O75251;O75306;O75380;O95169;O95299;P19404;P28331;P49821;P56181;Q16795	4724;374291;4720;4726;4714;4705;4729;4719;4723;4731;4704	NDUFS4;NDUFS7;NDUFS2;NDUFS6;NDUFB8;NDUFA10;NDUFV2;NDUFS1;NDUFV1;NDUFV3;NDUFA9	O43181;O75306;O75380;P28331;P49821;P56181;Q16795	7	1.36415	0.9962	1.32489	0.9951	2.33367	0.9954
522	2961	SLP-76-PLC-gamma-1-VAV complex, alpha-TCR stimulated	Human	P15498;P19174;Q13094	7409;5335;3937	VAV1;PLCG1;LCP2	P15498;P19174;Q13094	3	0.163574	0.0791	0.240438	0.1917	0.349298	0.0811
523	2970	mTORC1 complex	Human	P42345;Q8N122;Q9BVC4	2475;57521;64223	MTOR;RPTOR;MLST8	P42345;Q8N122;Q9BVC4	3	0.130724	0.0426	0.105362	0.0159	0.222785	0.0119
524	2975	SMAD3-E2F4/5-p107-DP1 complex	Human	P28749;P84022;Q14186;Q15329;Q16254	5933;4088;7027;1875;1874	RBL1;SMAD3;TFDP1;E2F5;E2F4	P28749;P84022;Q14186;Q16254	4	0.137011	0.0165	0.230724	0.117	0.457917	0.1318
525	2998	Axin-PP2A A-PP2A C-GSK3-beta-beta-catenin complex	Human	O15169;P35222;P49841;Q15172	8312;1499;2932;5525	AXIN1;CTNNB1;GSK3B;PPP2R5A	O15169;P35222;P49841;Q15172	4	0.170409	0.0395	0.149099	0.02	0.298174	0.0167
526	3004	APC-AXIN1-CTNNB1 complex	Human	O15169;P25054;P35222	8312;324;1499	AXIN1;APC;CTNNB1	O15169;P25054;P35222	3	0.349496	0.4269	0.25848	0.2291	0.496775	0.2429
527	3008	60S APC containing complex	Human	P23258;P25054;P46940;Q71U36	7283;324;8826;7846	TUBG1;APC;IQGAP1;TUBA1A	P23258;P25054;P46940;Q71U36	4	0.265818	0.1809	0.281807	0.2218	0.489522	0.1718
528	3011	APC-IQGAP1-Rac1 complex	Human	P25054;P46940;P63000	324;8826;5879	APC;IQGAP1;RAC1	P25054;P46940;P63000	3	0.281544	0.2754	0.242103	0.1954	0.465011	0.2022
529	3012	APC-IQGAP1-Cdc42 complex	Human	P25054;P46940;P60953	324;8826;998	APC;IQGAP1;CDC42	P25054;P46940;P60953	3	0.273579	0.2597	0.262052	0.2358	0.486324	0.2301
530	3015	p27-cyclinE-Cdk2 - Ubiquitin E3 ligase (SKP1A, SKP2, CUL1, CKS1B, RBX1) complex	Human	P24864;P24941;P46527;P61024;P62877;P63208;Q13309;Q13616	898;1017;1027;1163;9978;6500;6502;8454	CCNE1;CDK2;CDKN1B;CKS1B;RBX1;SKP1;SKP2;CUL1	P24864;P46527;P61024;P62877;P63208;Q13309;Q13616	7	0.514633	0.8419	0.532886	0.8308	0.883856	0.786
531	3027	TGF-beta receptor II-TGF-beta receptor I-TGF-beta1 complex	Human	P01137;P36897;P37173	7040;7046;7048	TGFB1;TGFBR1;TGFBR2	P01137;P36897;P37173	3	0.275714	0.2634	0.0731418	0.0053	0.321264	0.0605
532	3031	Microprocessor complex	Human	P01137;P36897;P37173	7040;7046;7048	TGFB1;TGFBR1;TGFBR2	P01137;P36897;P37173	3	0.275714	0.2634	0.0731418	0.0053	0.321264	0.0605
533	3032	RNA-induced silencing complex, RISC	Human	P08238;Q15633;Q9UKV8;Q9UPY3	3326;6895;27161;23405	HSP90AB1;TARBP2;AGO2;DICER1	P08238;Q15633;Q9UKV8;Q9UPY3	4	0.247808	0.1443	0.191668	0.0609	0.359321	0.0485
534	3036	Ubiquitin E3 ligase (SKP1A, SKP2, CUL1, CKS1B, RBX1)	Human	P61024;P62877;P63208;Q13309;Q13616	1163;9978;6500;6502;8454	CKS1B;RBX1;SKP1;SKP2;CUL1	P61024;P62877;P63208;Q13309;Q13616	5	0.506013	0.7912	0.514634	0.7792	0.868096	0.7464
535	3040	Multisynthetase complex	Human	O43324;P07814;P14868;P41252;P47897;P54136;P56192;Q12904;Q13155;Q15046;Q9P2J5	9521;2058;1615;3376;5859;5917;4141;9255;7965;3735;51520	EEF1E1;EPRS;DARS;IARS;QARS;RARS;MARS;AIMP1;AIMP2;KARS;LARS	O43324;P07814;P14868;P41252;P47897;P54136;P56192;Q12904;Q13155;Q15046;Q9P2J5	11	0.0937747	0	0.085352	0	0.159658	0
536	3044	SKI-NCOR1-SIN3A-HDAC1 complex	Human	O75376;P12755;Q13547;Q96ST3	9611;6497;3065;25942	NCOR1;SKI;HDAC1;SIN3A	O75376;Q13547;Q96ST3	3	0.13422	0.0462	0.0978302	0.0123	0.212565	0.0098
537	3045	hs4 enhancer complex (faster migrating complex)	Human	P09086;P14859;P19838;P25490;Q04206	5452;5451;4790;7528;5970	POU2F2;POU2F1;NFKB1;YY1;RELA	P19838;P25490;Q04206	3	0.143349	0.0548	0.160849	0.067	0.26952	0.0295
538	3048	mSin3A complex	Human	Q09028;Q13547;Q16576;Q92769;Q96ST3	5928;3065;5931;3066;25942	RBBP4;HDAC1;RBBP7;HDAC2;SIN3A	Q09028;Q13547;Q16576;Q92769;Q96ST3	5	0.336724	0.3277	0.268562	0.1482	0.512347	0.1563
539	3053	mSin3A-HDAC1-HDAC2 complex	Human	Q13547;Q92769;Q96ST3	3065;3066;25942	HDAC1;HDAC2;SIN3A	Q13547;Q92769;Q96ST3	3	0.202465	0.1319	0.0617612	0.0025	0.241492	0.0182
540	3055	Nop56p-associated pre-rRNA complex	Human	O00567;O76021;P05141;P05386;P05387;P05388;P06748;P08708;P09651;P11387;P13639;P15880;P16402;P18077;P18124;P18621;P19338;P22087;P25398;P26368;P26373;P27635;P30050;P32969;P35268;P36578;P37108;P39023;P40429;P42766;P46776;P46777;P46778;P46779;P46781;P47914;P49411;P50914;P52272;P55209;P55769;P61247;P61254;P61313;P61353;P61513;P62081;P62241;P62244;P62249;P62263;P62266;P62269;P62273;P62277;P62280;P62424;…	10528;26156;292;6176;6181;6175;4869;6218;3178;7150;1938;6187;3007;6165;6129;6139;4691;2091;6206;11338;6137;6134;6136;6133;6146;6124;6727;6122;23521;11224;6157;6125;6144;6158;6203;6159;7284;9045;4670;4673;4809;6189;6154;6138;6155;6168;6201;6202;6210;6217;6208;6228;6222;6235;6207;6205;6130;59;6147;6194;9349;6209;6229;6156;6170;6160;4736;6161;6135;6132;72;4904;1915;6152;6173;6143;3192;7307;6142;6128…	NOP56;RSL1D1;SLC25A5;RPLP1;RPLP2;RPLP0;NPM1;RPS17;HNRNPA1;TOP1;EEF2;RPS2;HIST1H1D;RPL35A;RPL7;RPL17;NCL;FBL;RPS12;U2AF2;RPL13;RPL10;RPL12;RPL9; RPL9;RPL22;RPL4;SRP14;RPL3;RPL13A;RPL35;RPL27A;RPL5;RPL21;RPL28;RPS9;RPL29;TUFM;RPL14;HNRNPM;NAP1L1;SNU13;RPS3A;RPL26;RPL15;RPL27;RPL37A;RPS7;RPS8;RPS15A;RPS16;RPS14;RPS23;RPS18;RPS29;RPS13;RPS11;RPL7A;ACTA2;RPL23A;RPS6;RPL23;RPS15;RPS24;RPL30;RPL39;RPL31…	O00567;O76021;P05141;P05386;P05387;P05388;P06748;P09651;P11387;P13639;P15880;P16402;P18077;P18124;P19338;P22087;P25398;P26368;P26373;P27635;P30050;P32969;P35268;P36578;P37108;P39023;P40429;P42766;P46776;P46777;P46778;P46781;P47914;P49411;P50914;P52272;P55209;P55769;P61247;P61254;P61313;P61353;P61513;P62081;P62241;P62244;P62249;P62263;P62266;P62269;P62273;P62277;P62280;P62424;P62753;P62829;P62888;…	90	0.332674	0.0025	0.310386	0.0004	0.580189	0.0007
541	3060	RNA polymerase II complex (RPB1, RAP74, CDK8, CYCC, SRB7, BAF190, BAF47), chromatin structure modifying	Human	P24863;P24928;P35269;P49336;P51531;Q12824;Q13503	892;5430;2962;1024;6595;6598;9412	CCNC;POLR2A;GTF2F1;CDK8;SMARCA2;SMARCB1;MED21	P24863;P24928;P35269;P49336;P51531;Q12824;Q13503	7	0.315444	0.2176	0.254558	0.0758	0.486179	0.0784
542	3062	RNA polymerase II complex, (CBP, RPBI, PCAF, BAF47), chromatin structure modifying	Human	P24928;Q12824;Q92793;Q92831	5430;6598;1387;8850	POLR2A;SMARCB1;CREBBP;KAT2B	P24928;Q12824;Q92793	3	0.429769	0.5988	0.300275	0.3171	0.592084	0.3652
543	3064	RNA polymerase II complex, chromatin structure modifying	Human	P20226;P24863;P24928;P29083;P32780;P35269;P49336;P51531;Q00403;Q12824;Q13503;Q14919;Q6UW60;Q8TAQ2;Q92922;Q96GM5	6908;892;5430;2960;2965;2962;1024;6595;2959;6598;9412;10589;54760;6601;6599;6602	TBP;CCNC;POLR2A;GTF2E1;GTF2H1;GTF2F1;CDK8;SMARCA2;GTF2B;SMARCB1;MED21;DRAP1;PCSK4;SMARCC2;SMARCC1;SMARCD1	P20226;P24863;P24928;P29083;P32780;P35269;P49336;P51531;Q00403;Q12824;Q13503;Q8TAQ2;Q92922;Q96GM5	14	0.312747	0.0941	0.280308	0.0378	0.517285	0.0331
544	3065	RNA polymerase II complex, chromatin structure modifying	Human	O96019;P24863;P49336;Q12824;Q13503;Q8TAQ2;Q92922;Q969G3;Q96GM5	86;892;1024;6598;9412;6601;6599;6605;6602	ACTL6A;CCNC;CDK8;SMARCB1;MED21;SMARCC2;SMARCC1;SMARCE1;SMARCD1	O96019;P24863;P49336;Q12824;Q13503;Q8TAQ2;Q92922;Q969G3;Q96GM5	9	0.340096	0.2579	0.292089	0.1122	0.531455	0.0973
545	3066	RNA polymerase II complex, chromatin structure modifying	Human	P19447;P24863;P24928;P35269;P49336;P51531;P51532;Q00403;Q12824;Q13503;Q13889;Q92793;Q92831	2071;892;5430;2962;1024;6595;6597;2959;6598;9412;2967;1387;8850	ERCC3;CCNC;POLR2A;GTF2F1;CDK8;SMARCA2;SMARCA4;GTF2B;SMARCB1;MED21;GTF2H3;CREBBP;KAT2B	P19447;P24863;P24928;P35269;P49336;P51531;P51532;Q00403;Q12824;Q13503;Q13889;Q92793	12	0.334947	0.1955	0.249292	0.0219	0.499781	0.037
546	3067	RNA polymerase II complex, (CDK8 complex), chromatin structure modifying	Human	P24863;P35269;P49336;P51946;Q12824;Q13503;Q8TAQ2;Q92922	892;2962;1024;902;6598;9412;6601;6599	CCNC;GTF2F1;CDK8;CCNH;SMARCB1;MED21;SMARCC2;SMARCC1	P24863;P35269;P49336;P51946;Q12824;Q13503;Q8TAQ2;Q92922	8	0.404802	0.5367	0.347189	0.2903	0.635165	0.3009
547	3070	CTF18-cohesion-RFC-POLH complex	Human	P0CG13;P35249;P35250;P40937;P40938;Q8WVB6;Q9BVC3;Q9Y253	54921;5984;5982;5985;5983;63922;79075;5429	CHTF8;RFC4;RFC2;RFC5;RFC3;CHTF18;DSCC1;POLH	P35249;P35250;P40937;P40938;Q8WVB6;Q9BVC3	6	0.219394	0.0412	0.341953	0.3176	0.466031	0.0752
548	3071	CTLH complex	Human	Q7L5Y9;Q8IUR7;Q96S59;Q9H871;Q9UL63	10296;25852;10048;64795;4289	MAEA;ARMC8;RANBP9;RMND5A;MKLN1	Q7L5Y9;Q8IUR7;Q96S59;Q9H871;Q9UL63	5	0.0576577	0	0.0677331	0	0.11954	0
549	3075	UTX-MLL2/3 complex	Human	O14686;O15550;P61964;Q14686;Q15291;Q5H9R7;Q6ZW49;Q86UW6;Q86XN7;Q8NEZ4;Q9UBL3;Q9Y2X9	8085;7403;11091;23054;5929;55291;22976;55728;80209;58508;9070;23528	KMT2D;KDM6A;WDR5;NCOA6;KDM6B;PPP6R3;PAXIP1;N4BP2;PROSER1;KMT2C;ASH2L;ZNF281	O14686;O15550;P61964;Q14686;Q15291;Q6ZW49;Q86UW6;Q86XN7;Q8NEZ4;Q9UBL3;Q9Y2X9	11	0.243931	0.0156	0.291334	0.0838	0.480702	0.028
550	3082	DGCR8 multiprotein complex	Human	O43390;P11021;P17844;P19338;P31943;P35637;Q00839;Q08211;Q12906;Q8WYQ5;Q92841	10236;3309;1655;4691;3187;2521;3192;1660;3609;54487;10521	HNRNPR;HSPA5;DDX5;NCL;HNRNPH1;FUS;HNRNPU;DHX9;ILF3;DGCR8;DDX17	O43390;P11021;P19338;P35637;Q00839;Q08211;Q8WYQ5	7	0.468807	0.74	0.365636	0.379	0.703564	0.4749
551	3102	DHX9-ADAR-vigilin-DNA-PK-Ku antigen complex	Human	P12956;P13010;P55265;P78527;Q00341;Q08211	2547;7520;103;5591;3069;1660	XRCC6;XRCC5;ADAR;PRKDC;HDLBP;DHX9	P12956;P13010;P78527;Q00341;Q08211	5	0.293151	0.2053	0.278714	0.1711	0.433135	0.0707
552	3118	SMN1-SIP1-SNRP complex	Human	O14893;P14678;P62304;P62314;P62316;P62318;Q16637	8487;6628;6635;6632;6633;6634;None	GEMIN2;SNRPB;SNRPE;SNRPD1;SNRPD2;SNRPD3;SMN1; SMN2	O14893;P14678;P62304;P62314;P62316;P62318	6	0.252132	0.0837	0.23401	0.0616	0.41466	0.0374
553	3129	STAT6-p100-RHA complex	Human	P42226;Q08211;Q7KZF4	6778;1660;27044	STAT6;DHX9;SND1	P42226;Q08211;Q7KZF4	3	0.223026	0.1651	0.252658	0.2172	0.361694	0.0931
554	3135	TLE1 corepressor complex (MASH1 promoter-corepressor complex)	Human	P06748;P09874;P19338;P34932;Q02880;Q04724;Q15233;Q92878	4869;142;4691;3308;7155;7088;4841;10111	NPM1;PARP1;NCL;HSPA4;TOP2B;TLE1;NONO;RAD50	P06748;P09874;P19338;P34932;Q02880;Q15233;Q92878	7	0.434415	0.6445	0.349793	0.3248	0.645995	0.3488
555	3137	MASH1 promoter-coactivator complex	Human	P09874;P12931;P24928;P62805;P68431;Q14469;Q15233;Q92793;Q92831	142;6714;5430;None;None;3280;4841;1387;8850	PARP1;SRC;POLR2A;HIST1H4A;;HIST1H3A;;HES1;NONO;CREBBP;KAT2B	P09874;P24928;P62805;P68431;Q14469;Q15233;Q92793	7	0.554265	0.8905	0.551838	0.8576	0.866058	0.7649
556	3142	CAMK2-delta-MASH1 promoter-coactivator complex	Human	P09874;P12931;P24928;Q13557;Q14469;Q15233;Q92793;Q92831	142;6714;5430;817;3280;4841;1387;8850	PARP1;SRC;POLR2A;CAMK2D;HES1;NONO;CREBBP;KAT2B	P09874;P24928;Q14469;Q15233;Q92793	5	0.680375	0.9465	0.676976	0.9298	1.01403	0.8686
557	3149	NK-3-Groucho-HIPK2-SIN3A-RbpA48-HDAC1 complex	Human	Q04724;Q09028;Q13547;Q96ST3;Q99801;Q9H2X6	7088;5928;3065;25942;4824;28996	TLE1;RBBP4;HDAC1;SIN3A;NKX3-1;HIPK2	Q09028;Q13547;Q96ST3	3	0.35298	0.4326	0.298206	0.313	0.545666	0.3034
558	3156	CBF1-HDAC1-SMRT complex	Human	Q06330;Q13547;Q9Y618	3516;3065;9612	RBPJ;HDAC1;NCOR2	Q06330;Q13547;Q9Y618	3	0.43033	0.6006	0.367755	0.4662	0.681603	0.4908
559	3158	RIAM-Rap1-GTP-profilin complex	Human	P07737;P62834;Q7Z5R6	5216;5906;54518	PFN1;RAP1A;APBB1IP	P07737;P62834;Q7Z5R6	3	0.652176	0.8931	0.705697	0.9087	1.11753	0.8748
560	3166	AXIN1-APC-CTNNB1-GSK3B complex	Human	O15169;P25054;P35222;P49841	8312;324;1499;2932	AXIN1;APC;CTNNB1;GSK3B	O15169;P25054;P35222;P49841	4	0.288812	0.237	0.218963	0.0991	0.42021	0.092
561	3167	NCOR-SIN3-HDAC-HESX1 complex	Human	O75182;Q13547;Q92769;Q96ST3;Q9UBX0;Q9Y618	23309;3065;3066;25942;8820;9612	SIN3B;HDAC1;HDAC2;SIN3A;HESX1;NCOR2	O75182;Q13547;Q92769;Q96ST3;Q9Y618	5	0.175576	0.0204	0.103933	0.0011	0.349944	0.0187
562	3234	SMAD2-SMAD4-FAST1-TGIF-HDAC1 complex, TGF(beta) induced	Human	O75593;Q13485;Q13547;Q15583;Q15796	8928;4089;3065;7050;4087	FOXH1;SMAD4;HDAC1;TGIF1;SMAD2	Q13485;Q13547;Q15796	3	0.256348	0.2258	0.240097	0.1908	0.443294	0.1779
563	3262	SCAMP1-SCAMP2-SCAMP3 complex	Human	O14828;O15126;O15127	10067;9522;10066	SCAMP3;SCAMP1;SCAMP2	O14828;O15126;O15127	3	0.0332097	0.0003	0.0940488	0.0104	0.186741	0.0051
564	3263	HERP1/HEY2-NCOR-SIN3A complex	Human	Q13547;Q96ST3;Q9UBP5;Q9Y618	3065;25942;23493;9612	HDAC1;SIN3A;HEY2;NCOR2	Q13547;Q96ST3;Q9Y618	3	0.166838	0.0838	0.117053	0.0242	0.245499	0.0194
565	3269	RB1-HDAC1-BRG1 complex	Human	P06400;P51532;Q13547	5925;6597;3065	RB1;SMARCA4;HDAC1	P06400;P51532;Q13547	3	0.45882	0.6545	0.339993	0.4048	0.635484	0.4261
566	3284	SMN complex (GEMIN2, GEMIN3, GEMIN4, GEMIN5, SMN)	Human	O14893;P57678;Q16637;Q8TEQ6;Q9UHI6	8487;50628;None;25929;11218	GEMIN2;GEMIN4;SMN1; SMN2;GEMIN5;DDX20	O14893;P57678;Q8TEQ6;Q9UHI6	4	0.128297	0.0123	0.168727	0.0355	0.25056	0.0062
567	3296	SMN complex (GEMIN5,4,3), SMN-independent intermediate	Human	P57678;Q8TEQ6;Q9UHI6	50628;25929;11218	GEMIN4;GEMIN5;DDX20	P57678;Q8TEQ6;Q9UHI6	3	0.166455	0.0836	0.214891	0.1459	0.318511	0.0583
568	3525	Tetrameric COG subcomplex	Human	P83436;Q96MW5;Q9UP83;Q9Y2V7	91949;84342;10466;57511	COG7;COG8;COG5;COG6	P83436;Q96MW5;Q9UP83;Q9Y2V7	4	0.0529946	0.0001	0.0592074	0.0002	0.11816	0
569	3545	COG5-COG6-COG7 subcomplex	Human	P83436;Q9UP83;Q9Y2V7	91949;10466;57511	COG7;COG5;COG6	P83436;Q9UP83;Q9Y2V7	3	0.0424827	0.0011	0.0661258	0.0032	0.123229	0.0006
570	3551	COG1-COG8-COG2-COG3-COG4 subcomplex	Human	Q14746;Q8WTW3;Q96JB2;Q96MW5;Q9H9E3	22796;9382;83548;84342;25839	COG2;COG1;COG3;COG8;COG4	Q14746;Q8WTW3;Q96JB2;Q96MW5	4	0.0689441	0.0008	0.0718988	0.0004	0.139225	0
571	3552	COG1-COG8-COG5-COG6-COG7 subcomplex	Human	P83436;Q8WTW3;Q96MW5;Q9UP83;Q9Y2V7	91949;9382;84342;10466;57511	COG7;COG1;COG8;COG5;COG6	P83436;Q8WTW3;Q96MW5;Q9UP83;Q9Y2V7	5	0.0607286	0	0.0698678	0	0.125111	0
572	3618	GammaH2AFX-NDHII-Ku70-DNA complex	Human	P12956;P16104;Q08211	2547;3014;1660	XRCC6;H2AFX;DHX9	P12956;P16104;Q08211	3	0.313979	0.3445	0.303032	0.3235	0.51564	0.2643
573	3714	Pericentrin-GCP complex	Human	O95613;Q96CW5;Q9BSJ2	5116;10426;10844	PCNT;TUBGCP3;TUBGCP2	O95613;Q96CW5;Q9BSJ2	3	0.170119	0.088	0.172015	0.0801	0.288856	0.0406
574	3753	CREBBP-SMAD2-SMAD4 pentameric complex	Human	Q13485;Q15796;Q92793	4089;4087;1387	SMAD4;SMAD2;CREBBP	Q13485;Q15796;Q92793	3	0.292098	0.2993	0.141931	0.0439	0.419501	0.1512
575	3754	CREBBP-SMAD3-SMAD4 pentameric complex	Human	P84022;Q13485;Q92793	4088;4089;1387	SMAD3;SMAD4;CREBBP	P84022;Q13485;Q92793	3	0.35529	0.4376	0.129176	0.0327	0.567238	0.3318
576	3961	SMAD3-cSKI-SIN3A-HDAC1 complex	Human	P12755;P84022;Q13547;Q96ST3	6497;4088;3065;25942	SKI;SMAD3;HDAC1;SIN3A	P84022;Q13547;Q96ST3	3	0.0722845	0.0071	0.244272	0.1989	0.489829	0.2348
577	3979	mTORC2 complex	Human	P42345;Q6R327;Q9BPZ7;Q9BVC4	2475;253260;79109;64223	MTOR;RICTOR;MAPKAP1;MLST8	P42345;Q6R327;Q9BPZ7;Q9BVC4	4	0.130929	0.014	0.0998098	0.003	0.205887	0.0016
578	4072	Ubiquitin E3 ligase (CUL1, RBX1, SKP1)	Human	P62877;P63208;Q13616	9978;6500;8454	RBX1;SKP1;CUL1	P62877;P63208;Q13616	3	0.308762	0.3323	0.326418	0.3738	0.523794	0.2752
579	4082	XRCC6-XRCC5-WRN complex	Human	P12956;P13010;Q14191	2547;7520;7486	XRCC6;XRCC5;WRN	P12956;P13010;Q14191	3	0.0592219	0.0038	0.141703	0.0438	0.276088	0.0341
580	4151	TSC (TSC1, TSC2, AXIN, GSK3) complex	Human	O15169;P49815;P49841;Q92574	8312;7249;2932;7248	AXIN1;TSC2;GSK3B;TSC1	O15169;P49815;P49841;Q92574	4	0.176559	0.0457	0.151111	0.0212	0.310926	0.0208
581	4158	HSP90-FKBP38-CAM-Ca(2+) complex	Human	P07900;P62158;Q14318	3320;None;23770	HSP90AA1;CALM1; CAL;FKBP8	P07900;P62158;Q14318	3	0.692146	0.9143	0.74831	0.9266	1.22199	0.9116
582	4389	EIF3 core complex (EIF3A, EIF3B, EIF3G, EIF3I)	Human	O75821;P55884;Q13347;Q14152	8666;8662;8668;8661	EIF3G;EIF3B;EIF3I;EIF3A	O75821;P55884;Q13347;Q14152	4	0.0491946	0.0001	0.0583604	0.0002	0.125605	0
583	4392	EIF3 complex (EIF3A, EIF3B, EIF3G, EIF3I, EIF3C)	Human	O75821;P55884;Q13347;Q14152;Q99613	8666;8662;8668;8661;8663	EIF3G;EIF3B;EIF3I;EIF3A;EIF3C	O75821;P55884;Q13347;Q14152;Q99613	5	0.047142	0	0.0540238	0	0.114775	0
584	4395	EIF3 complex (EIF3B, EIF3G, EIF3I)	Human	O75821;P55884;Q13347	8666;8662;8668	EIF3G;EIF3B;EIF3I	O75821;P55884;Q13347	3	0.0614545	0.0046	0.0362892	0.0002	0.120006	0.0003
585	4399	EIF3 complex (EIF3B, EIF3J, EIF3I)	Human	O75822;P55884;Q13347	8669;8662;8668	EIF3J;EIF3B;EIF3I	O75822;P55884;Q13347	3	0.489968	0.7077	0.285879	0.2886	0.691017	0.5031
586	4403	EIF3 complex (EIF3A, EIF3B, EIF3G, EIF3I, EIF3J)	Human	O75821;O75822;P55884;Q13347;Q14152	8666;8669;8662;8668;8661	EIF3G;EIF3J;EIF3B;EIF3I;EIF3A	O75821;O75822;P55884;Q13347;Q14152	5	0.311312	0.252	0.189351	0.0302	0.455052	0.0909
587	4478	CBF-DNA complex	Human	P23511;P25208;Q13952	4800;4801;4802	NFYA;NFYB;NFYC	P23511;P25208;Q13952	3	0.173709	0.0919	0.210835	0.1388	0.337812	0.0725
588	4498	p32-CBF-DNA complex	Human	P23511;P25208;Q07021;Q13952	4800;4801;708;4802	NFYA;NFYB;C1QBP;NFYC	P23511;P25208;Q07021;Q13952	4	0.172778	0.0421	0.290411	0.2428	0.453871	0.1264
589	5100	CyclinD3-CDK4-CDK6 complex	Human	P11802;P30281;Q00534	1019;896;1021	CDK4;CCND3;CDK6	P11802;P30281;Q00534	3	0.162145	0.0774	0.129937	0.0334	0.238682	0.0172
590	5101	CyclinD3-CDK4-CDK6-p21 complex	Human	P11802;P30281;P38936;Q00534	1019;896;1026;1021	CDK4;CCND3;CDKN1A;CDK6	P11802;P30281;Q00534	3	0.162145	0.0774	0.129937	0.0334	0.238682	0.0172
591	5117	RBL2 complex (DNMT1, E2F4, E2F5, HDAC1, SUV39H1, RBL2)	Human	O43463;P26358;Q08999;Q13547;Q15329;Q16254	6839;1786;5934;3065;1875;1874	SUV39H1;DNMT1;RBL2;HDAC1;E2F5;E2F4	P26358;Q13547;Q16254	3	0.321936	0.3639	0.215221	0.1463	0.450156	0.1854
592	5118	RBL2 complex (E2F4, E2F5, HDAC1, SUV39H1, P300, RBL2)	Human	O43463;Q08999;Q09472;Q13547;Q15329;Q16254	6839;5934;2033;3065;1875;1874	SUV39H1;RBL2;EP300;HDAC1;E2F5;E2F4	Q09472;Q13547;Q16254	3	0.192061	0.1151	0.178642	0.0904	0.287289	0.0401
593	5159	E2F4-p107-cyclinE complex	Human	P24864;P28749;Q16254	898;5933;1874	CCNE1;RBL1;E2F4	P24864;P28749;Q16254	3	0.278959	0.2698	0.302545	0.3222	0.47811	0.2197
594	5176	MGC1-DNA-PKcs-Ku complex	Human	P12956;P13010;P78527;Q14676	2547;7520;5591;9656	XRCC6;XRCC5;PRKDC;MDC1	P12956;P13010;P78527;Q14676	4	0.401608	0.5396	0.334629	0.3536	0.589769	0.3205
595	5177	Polycystin-1 multiprotein complex (ACTN1, CDH1, SRC, JUP, VCL, CTNNB1, PXN, BCAR1, PKD1, PTK2, TLN1)	Human	P12814;P12830;P12931;P14923;P18206;P35222;P49023;P56945;P98161;Q05397;Q9Y490	87;999;6714;3728;7414;1499;5829;9564;5310;5747;7094	ACTN1;CDH1;SRC;JUP;VCL;CTNNB1;PXN;BCAR1;PKD1;PTK2;TLN1	P12814;P14923;P18206;P35222;P49023;P56945;Q9Y490	7	0.359473	0.3665	0.326087	0.2494	0.589738	0.2381
596	5179	NCOA6-DNA-PK-Ku-PARP1 complex	Human	P09874;P12956;P13010;P78527;Q14686	142;2547;7520;5591;23054	PARP1;XRCC6;XRCC5;PRKDC;NCOA6	P09874;P12956;P13010;P78527;Q14686	5	0.370276	0.4335	0.31896	0.2726	0.545305	0.2059
597	5183	DNA-PK-Ku-eIF2-NF90-NF45 complex	Human	P05198;P12956;P13010;P20042;P41091;P78527;Q12905;Q12906	1965;2547;7520;8894;1968;5591;3608;3609	EIF2S1;XRCC6;XRCC5;EIF2S2;EIF2S3;PRKDC;ILF2;ILF3	P05198;P12956;P13010;P20042;P41091;P78527;Q12905	7	0.352905	0.3406	0.276594	0.1164	0.544277	0.1555
598	5184	SWI/SNF-related chromatin-remodeling complex	Human	P51531;P51608;Q13547;Q969G3;Q96ST3	6595;4204;3065;6605;25942	SMARCA2;MECP2;HDAC1;SMARCE1;SIN3A	P51531;P51608;Q13547;Q969G3;Q96ST3	5	0.301708	0.2261	0.270273	0.1514	0.467737	0.1041
599	5189	YWHAQ-CALM1-CABIN1 complex	Human	P27348;P62158;Q9Y6J0	10971;None;23523	YWHAQ;CALM1; CAL;CABIN1	P27348;P62158;Q9Y6J0	3	0.723625	0.9313	0.77885	0.9359	1.27979	0.9271
600	5193	TNF-alpha/NF-kappa B signaling complex (CHUK, KPNA3, NFKB2, NFKBIB, REL, IKBKG, NFKB1, NFKBIE, RELB, NFKBIA, RELA, TNIP2)	Human	O00221;O00505;O15111;P19838;P25963;Q00653;Q01201;Q04206;Q04864;Q15653;Q8NFZ5;Q9Y6K9	4794;None;1147;4790;4792;4791;5971;5970;5966;4793;79155;8517	NFKBIE;KPNA3;CHUK;NFKB1;NFKBIA;NFKB2;RELB;RELA;REL;NFKBIB;TNIP2;IKBKG	O00221;O00505;O15111;P19838;P25963;Q00653;Q04206;Q04864;Q15653;Q8NFZ5;Q9Y6K9	11	0.198034	0.0015	0.219708	0.0077	0.36766	0.001
601	5194	TNF-alpha/NF-kappa B signaling complex (SEC16A, CHUK, IKBKB, NFKB2, REL, IKBKG, MAP3K14, RELA, FBXW7, USP2)	Human	O14920;O15027;O15111;O75604;Q00653;Q04206;Q04864;Q969H0;Q99558;Q9Y6K9	3551;9919;1147;9099;4791;5970;5966;55294;9020;8517	IKBKB;SEC16A;CHUK;USP2;NFKB2;RELA;REL;FBXW7;MAP3K14;IKBKG	O14920;O15111;Q00653;Q04206;Q04864;Q969H0;Q9Y6K9	7	0.291323	0.1436	0.289455	0.146	0.512382	0.1083
602	5195	PTIP-HMT complex	Human	O15550;P61964;Q14686;Q15291;Q6ZW49;Q8NEZ4;Q9BTK6;Q9C005;Q9UBL3;Q9UMN6	7403;11091;23054;5929;22976;58508;79447;84661;9070;None	KDM6A;WDR5;NCOA6;KDM6B;PAXIP1;KMT2C;PAGR1;DPY30;ASH2L;KMT2B	O15550;P61964;Q14686;Q15291;Q6ZW49;Q8NEZ4;Q9BTK6;Q9C005;Q9UBL3;Q9UMN6	10	0.308114	0.1332	0.331568	0.2074	0.536628	0.0881
603	5196	TNF-alpha/NF-kappa B signaling complex (CHUK, BTRC, NFKB2, PPP6C, REL, CUL1, IKBKE, SAPS2, SAPS1, ANKRD28, RELA, SKP1)	Human	O00743;O15084;O15111;O75170;P63208;Q00653;Q04206;Q04864;Q13616;Q14164;Q9UPN7;Q9Y297	5537;23243;1147;9701;6500;4791;5970;5966;8454;9641;22870;8945	PPP6C;ANKRD28;CHUK;PPP6R2;SKP1;NFKB2;RELA;REL;CUL1;IKBKE;PPP6R1;BTRC	O00743;O15084;O15111;O75170;P63208;Q00653;Q04206;Q04864;Q13616;Q14164;Q9UPN7;Q9Y297	12	0.357778	0.2908	0.322462	0.1497	0.578214	0.1258
604	5197	PTIP-DNA damage response complex	Human	O60934;P49959;P54132;Q12888;Q6ZW49;Q92878	4683;4361;641;7158;22976;10111	NBN;MRE11A;BLM;TP53BP1;PAXIP1;RAD50	O60934;P49959;P54132;Q12888;Q6ZW49;Q92878	6	0.160979	0.0052	0.155742	0.0053	0.273262	0.0009
605	5199	Kinase maturation complex 1	Human	P07900;P08238;P27348;P31946;P34932;P61981;P62258;P63104;Q04917;Q13163;Q16543;Q6Q0C0;Q7KZI7;Q99759;Q9NUG6;Q9UHV9	3320;3326;10971;7529;3308;7532;7531;7534;7533;5607;11140;84231;2011;4215;81572;5202	HSP90AA1;HSP90AB1;YWHAQ;YWHAB;HSPA4;YWHAG;YWHAE;YWHAZ;YWHAH;MAP2K5;CDC37;TRAF7;MARK2;MAP3K3;PDRG1;PFDN2	P07900;P08238;P27348;P31946;P34932;P61981;P62258;P63104;Q04917;Q16543;Q7KZI7;Q99759;Q9NUG6;Q9UHV9	14	0.316606	0.1046	0.297313	0.0678	0.55431	0.0691
606	5209	Ubiquilin-proteasome complex	Human	P25786;P25787;P60900;Q05086;Q9UHD9;Q9UMX0	5682;5683;5687;7337;29978;29979	PSMA1;PSMA2;PSMA6;UBE3A;UBQLN2;UBQLN1	P25786;P25787;Q05086;Q9UHD9;Q9UMX0	5	0.244495	0.0971	0.328357	0.3011	0.483158	0.1212
607	5210	TANK-TRAF2-TRAF3 complex	Human	Q12933;Q13114;Q92844	7186;7187;10010	TRAF2;TRAF3;TANK	Q12933;Q13114;Q92844	3	0.324827	0.3696	0.181072	0.0928	0.466053	0.2032
608	5211	RAF1-PPP2-PIN1 complex	Human	P04049;P30153;P62714;P63151;Q13526	5894;5518;5516;5520;5300	RAF1;PPP2R1A;PPP2CB;PPP2R2A;PIN1	P04049;P30153;P62714;P63151;Q13526	5	0.39776	0.5252	0.3286	0.3016	0.632091	0.3597
609	5212	Kinase maturation complex 2	Human	A7MCY6;P07900;P08238;Q12933;Q16543;Q92844;Q9H6S1;Q9UHD2	9755;3320;3326;7186;11140;10010;64343;29110	TBKBP1;HSP90AA1;HSP90AB1;TRAF2;CDC37;TANK;AZI2;TBK1	P07900;P08238;Q12933;Q16543;Q92844;Q9H6S1;Q9UHD2	7	0.338421	0.2907	0.253338	0.0743	0.529475	0.1311
610	5215	CS-MAP3K7IP1-MAP3K7IP2 complex	Human	O75390;Q15750;Q9NYJ8	1431;10454;23118	CS;TAB1;TAB2	O75390;Q15750;Q9NYJ8	3	0.279605	0.2712	0.150476	0.0545	0.368674	0.0987
611	5220	CHUK-IQGAP2-AKAP8L-RELA-TNIP2 complex	Human	O15111;Q04206;Q13576;Q8NFZ5;Q9ULX6	1147;5970;10788;79155;26993	CHUK;RELA;IQGAP2;TNIP2;AKAP8L	O15111;Q04206;Q13576;Q8NFZ5;Q9ULX6	5	0.213236	0.053	0.238012	0.0905	0.386734	0.0373
612	5222	p14-Mp1-MEK1 complex	Human	Q02750;Q9UHA4;Q9Y2Q5	5604;8649;28956	MAP2K1;LAMTOR3;LAMTOR2	Q02750;Q9UHA4;Q9Y2Q5	3	0.45925	0.6553	0.568442	0.8038	0.869723	0.7103
613	5226	p14-Mp1-ERK2 complex	Human	P28482;Q9UHA4;Q9Y2Q5	5594;8649;28956	MAPK1;LAMTOR3;LAMTOR2	P28482;Q9UHA4;Q9Y2Q5	3	0.355316	0.4376	0.495547	0.7091	0.752764	0.5789
614	5228	REL-MAP3K8-RELA-TNIP2-PAPOLA complex	Human	P41279;P51003;Q04206;Q04864;Q8NFZ5	1326;10914;5970;5966;79155	MAP3K8;PAPOLA;RELA;REL;TNIP2	P51003;Q04206;Q04864;Q8NFZ5	4	0.351144	0.3978	0.22699	0.1103	0.451656	0.1239
615	5229	RPA complex	Human	P15927;P27694;P35244	6118;6117;6119	RPA2;RPA1;RPA3	P15927;P27694;P35244	3	0.228696	0.1739	0.213379	0.1428	0.395952	0.1273
616	5230	CHUK-NFKB2-REL-IKBKG-SPAG9-NFKB1-NFKBIE-COPB2-TNIP1-NFKBIA-RELA-TNIP2 complex	Human	O00221;O15111;O60271;P19838;P25963;P35606;Q00653;Q04206;Q04864;Q15025;Q8NFZ5;Q9Y6K9	4794;1147;9043;4790;4792;9276;4791;5970;5966;10318;79155;8517	NFKBIE;CHUK;SPAG9;NFKB1;NFKBIA;COPB2;NFKB2;RELA;REL;TNIP1;TNIP2;IKBKG	O00221;O15111;O60271;P19838;P25963;P35606;Q00653;Q04206;Q04864;Q15025;Q8NFZ5;Q9Y6K9	12	0.207338	0.0023	0.212773	0.0048	0.352706	0.0005
617	5231	53BP1-containing complex	Human	P12956;P13010;P15927;P27694;Q12888	2547;7520;6118;6117;7158	XRCC6;XRCC5;RPA2;RPA1;TP53BP1	P12956;P13010;P15927;P27694;Q12888	5	0.253464	0.1159	0.244483	0.1004	0.406319	0.0489
618	5232	TNF-alpha/Nf-kappa B signaling complex (RPL6, RPL30, RPS13, CHUK, DDX3X, NFKB2, NFKBIB, REL, IKBKG, NFKB1, MAP3K8, RELB, GLG1, NFKBIA, RELA, TNIP2, GTF2I)	Human	O00571;O15111;P19838;P25963;P41279;P62277;P62888;P78347;Q00653;Q01201;Q02878;Q04206;Q04864;Q15653;Q8NFZ5;Q92896;Q9Y6K9	1654;1147;4790;4792;1326;6207;6156;2969;4791;5971;6128;5970;5966;4793;79155;2734;8517	DDX3X;CHUK;NFKB1;NFKBIA;MAP3K8;RPS13;RPL30;GTF2I;NFKB2;RELB;RPL6;RELA;REL;NFKBIB;TNIP2;GLG1;IKBKG	O00571;O15111;P19838;P25963;P62277;P62888;P78347;Q00653;Q02878;Q04206;Q04864;Q15653;Q8NFZ5;Q92896;Q9Y6K9	15	0.407179	0.529	0.399907	0.4479	0.710609	0.4341
619	5233	TNF-alpha/NF-kappa B signaling complex 5	Human	O14920;O15111;O15446;O95602;P19838;P23508;P42704;P46199;P52292;P52434;P62875;P63208;Q00653;Q04206;Q04864;Q13576;Q13616;Q15653;Q16342;Q9GZS1;Q9H9Y6;Q9UJF2;Q9UKB1;Q9Y2S0;Q9Y6K9	3551;1147;10849;25885;4790;4163;10128;4528;3838;5437;5441;6500;4791;5970;5966;10788;8454;4793;5134;64425;84172;9462;23291;51082;8517	IKBKB;CHUK;CD3EAP;POLR1A;NFKB1;MCC;LRPPRC;MTIF2;KPNA2;POLR2H;POLR2L;SKP1;NFKB2;RELA;REL;IQGAP2;CUL1;NFKBIB;PDCD2;POLR1E;POLR1B;RASAL2;FBXW11;POLR1D;IKBKG	O14920;O15111;O15446;O95602;P19838;P42704;P46199;P52292;P52434;P62875;P63208;Q00653;Q04206;Q04864;Q13576;Q13616;Q15653;Q16342;Q9GZS1;Q9UKB1;Q9Y2S0;Q9Y6K9	22	0.32833	0.0829	0.347738	0.1532	0.583739	0.0605
620	5234	IKBKB-CDC37-KIAA1967-HSP90AB1-HSP90AA1 complex	Human	O14920;P07900;P08238;Q16543;Q8N163	3551;3320;3326;11140;57805	IKBKB;HSP90AA1;HSP90AB1;CDC37;CCAR2	O14920;P07900;P08238;Q16543;Q8N163	5	0.391994	0.5069	0.29249	0.2032	0.583971	0.2694
621	5235	WRN-Ku70-Ku80-PARP1 complex	Human	P09874;P12956;P13010;Q14191	142;2547;7520;7486	PARP1;XRCC6;XRCC5;WRN	P09874;P12956;P13010;Q14191	4	0.0465169	0.0001	0.152702	0.0219	0.245807	0.0054
622	5243	XRCC1-LIG3-PNK-TDP1 complex	Human	P18887;P49916;Q96T60;Q9NUW8	7515;3980;11284;55775	XRCC1;LIG3;PNKP;TDP1	P18887;P49916;Q96T60;Q9NUW8	4	0.0253758	0	0.152841	0.0219	0.212835	0.0021
623	5251	Ku-ORC complex	Human	O43929;P12956;P13010;Q13416;Q9UBD5;Q9Y5N6	5000;2547;7520;4999;23595;23594	ORC4;XRCC6;XRCC5;ORC2;ORC3;ORC6	O43929;P12956;P13010;Q13416;Q9UBD5;Q9Y5N6	6	0.0599271	0	0.125735	0.0015	0.188491	0
624	5253	MNK1-eIF4F complex	Human	P06730;P60842;Q04637;Q9BUB5	1977;1973;1981;8569	EIF4E;EIF4A1;EIF4G1;MKNK1	P06730;P60842;Q04637;Q9BUB5	4	0.272073	0.1961	0.212061	0.09	0.4378	0.1101
625	5266	TNF-alpha/NF-kappa B signaling complex 6	Human	O14920;O15111;P07900;P08238;P22087;P36578;P62277;P62280;P62888;P62917;Q02878;Q16543;Q99558;Q9Y6K9	3551;1147;3320;3326;2091;6124;6207;6205;6156;6132;6128;11140;9020;8517	IKBKB;CHUK;HSP90AA1;HSP90AB1;FBL;RPL4;RPS13;RPS11;RPL30;RPL8;RPL6;CDC37;MAP3K14;IKBKG	O14920;O15111;P07900;P08238;P22087;P36578;P62277;P62280;P62888;P62917;Q02878;Q16543;Q9Y6K9	13	0.382781	0.4023	0.361845	0.2848	0.668935	0.3245
626	5268	TNF-alpha/NF-kappa B signaling complex 7	Human	O43318;P07900;P08238;Q13451;Q15750;Q16543;Q8N5C8;Q9NYJ8	6885;3320;3326;2289;10454;11140;257397;23118	MAP3K7;HSP90AA1;HSP90AB1;FKBP5;TAB1;CDC37;TAB3;TAB2	O43318;P07900;P08238;Q13451;Q15750;Q16543;Q8N5C8;Q9NYJ8	8	0.295539	0.1305	0.225958	0.0267	0.442848	0.0287
627	5269	TNF-alpha/NF-kappa B signaling complex 8	Human	P07900;P08238;Q13451;Q14164;Q16543;Q86UP2	3320;3326;2289;9641;11140;3895	HSP90AA1;HSP90AB1;FKBP5;IKBKE;CDC37;KTN1	P07900;P08238;Q13451;Q14164;Q16543;Q86UP2	6	0.302463	0.199	0.268682	0.1236	0.498135	0.1096
628	5280	RAB9-TIP47-MPRI complex	Human	O60664;P11717;P51151	10226;3482;9367	PLIN3;IGF2R;RAB9A	O60664;P11717;P51151	3	0.134239	0.0462	0.103827	0.0151	0.240264	0.0179
629	5283	tRNA splicing endonuclease	Human	Q7Z6J9;Q8NCE0;Q8WW01;Q92989;Q9BSV6	283989;80746;116461;10978;79042	TSEN54;TSEN2;TSEN15;CLP1;TSEN34	Q7Z6J9;Q8NCE0;Q8WW01;Q9BSV6	4	0.103056	0.0043	0.0901424	0.0017	0.215257	0.0023
630	5285	TNF-alpha/NF-kappa B signaling complex 9	Human	O15111;P08238;Q13451;Q15653;Q16543	1147;3326;2289;4793;11140	CHUK;HSP90AB1;FKBP5;NFKBIB;CDC37	O15111;P08238;Q13451;Q15653;Q16543	5	0.372685	0.4414	0.317584	0.2692	0.587997	0.2762
631	5286	TNF-alpha/NF-kappa B signaling complex 10	Human	O15111;P07900;P08238;P40222;Q15653;Q16543;Q676U5;Q8IX12;Q9UHD2;Q9Y6K9	1147;3320;3326;200081;4793;11140;55054;None;29110;8517	CHUK;HSP90AA1;HSP90AB1;TXLNA;NFKBIB;CDC37;ATG16L1;CCAR1;TBK1;IKBKG	O15111;P07900;P08238;P40222;Q15653;Q16543;Q8IX12;Q9UHD2;Q9Y6K9	9	0.301973	0.1277	0.237408	0.03	0.474818	0.0401
632	5317	LATS1-HTRA2-BIRC4 complex	Human	O43464;O95835;P98170	27429;9113;331	HTRA2;LATS1;XIAP	O43464;O95835;P98170	3	0.567479	0.8171	0.573644	0.809	0.978713	0.7971
633	5318	DDEF1-CTTN-PXN complex	Human	P49023;Q14247;Q9ULH1	5829;2017;50807	PXN;CTTN;ASAP1	P49023;Q14247;Q9ULH1	3	0.545645	0.7916	0.528508	0.759	0.91812	0.7558
634	5363	Actin-ribonucleoprotein complex (POLR2A, GTF2F1, HNRNPU)	Human	P24928;P35269;Q00839	5430;2962;3192	POLR2A;GTF2F1;HNRNPU	P24928;P35269;Q00839	3	0.431299	0.602	0.298178	0.313	0.616874	0.3987
635	5378	TRBP containing complex (DICER, TRBP, AGO2, RPL7A, EIF6, MOV10)	Human	P56537;P62424;Q15633;Q9HCE1;Q9UKV8;Q9UPY3	3692;6130;6895;4343;27161;23405	EIF6;RPL7A;TARBP2;MOV10;AGO2;DICER1	P56537;P62424;Q15633;Q9HCE1;Q9UKV8;Q9UPY3	6	0.361253	0.3856	0.285035	0.1573	0.560275	0.2019
636	5380	TRBP containing complex (DICER, RPL7A, EIF6, MOV10 and subunits of the 60S ribosomal particle)	Human	P05386;P05387;P18077;P18124;P26373;P30050;P46778;P46779;P49207;P50914;P56537;P61313;P61353;P61513;P62424;P62888;P62906;P62910;P62913;P84098;Q02543;Q9HCE1;Q9UHA3;Q9UPY3;Q9Y3U8	6176;6181;6165;6129;6137;6136;6144;6158;6164;9045;3692;6138;6155;6168;6130;6156;4736;6161;6135;6143;6142;4343;51187;23405;25873	RPLP1;RPLP2;RPL35A;RPL7;RPL13;RPL12;RPL21;RPL28;RPL34;RPL14;EIF6;RPL15;RPL27;RPL37A;RPL7A;RPL30;RPL10A;RPL32;RPL11;RPL19;RPL18A;MOV10;RSL24D1;DICER1;RPL36	P05386;P05387;P18077;P18124;P26373;P30050;P46778;P49207;P50914;P56537;P61313;P61353;P61513;P62424;P62888;P62906;P62913;P84098;Q02543;Q9HCE1;Q9UHA3;Q9UPY3;Q9Y3U8	23	0.221735	0.0002	0.201202	0.0001	0.391849	0
637	5381	RNA-induced silencing complex, RISC	Human	Q15633;Q9UKV8;Q9UPY3	6895;27161;23405	TARBP2;AGO2;DICER1	Q15633;Q9UKV8;Q9UPY3	3	0.232369	0.1814	0.177721	0.089	0.338663	0.0728
638	5385	GAIT complex	Human	O60506;P04406;P07814;P40429	10492;2597;2058;23521	SYNCRIP;GAPDH;EPRS;RPL13A	O60506;P04406;P07814;P40429	4	0.706859	0.946	0.69629	0.9253	1.15737	0.9142
639	5386	MLL1-WDR5 complex	Human	O00268;O43451;O75461;P21675;P34932;P49848;P51610;P61964;Q03164;Q15291;Q15545;Q16594;Q6PI98;Q7Z3B3;Q8IXM2;Q8IZL8;Q8WWY3;Q96EZ8;Q99496;Q9BVI0;Q9H4L4;Q9H7Z6;Q9HCK8;Q9NXF1;Q9UBL3;Q9Y265;Q9Y4W2	6874;8972;1876;6872;3308;6878;3054;11091;4297;5929;6879;6880;125476;284058;124944;27043;26121;10445;6045;51230;26168;84148;57680;54881;9070;8607;81887	TAF4;MGAM;E2F6;TAF1;HSPA4;TAF6;HCFC1;WDR5;KMT2A;KDM6B;TAF7;TAF9;INO80C;KANSL1;BAP18;PELP1;PRPF31;MCRS1;RNF2;PHF20;SENP3;KAT8;CHD8;TEX10;ASH2L;RUVBL1;LAS1L	O00268;O43451;O75461;P21675;P34932;P51610;P61964;Q15291;Q15545;Q16594;Q6PI98;Q7Z3B3;Q8IZL8;Q8WWY3;Q96EZ8;Q99496;Q9BVI0;Q9H4L4;Q9H7Z6;Q9HCK8;Q9NXF1;Q9UBL3;Q9Y265;Q9Y4W2	24	0.326306	0.0681	0.329811	0.0812	0.586879	0.0556
640	5400	BRCC complex	Human	P38398;P46736;P51587;Q06609;Q9NXR7	672;79184;675;5888;9577	BRCA1;BRCC3;BRCA2;RAD51;BRE	P46736;P51587;Q06609;Q9NXR7	4	0.273442	0.1995	0.279047	0.2154	0.529196	0.2253
641	5432	Sororin-cohesin complex	Human	O60216;Q14683;Q29RF7;Q96FF9;Q9NTI5;Q9UQE7	5885;8243;23244;113130;23047;9126	RAD21;SMC1A;PDS5A;CDCA5;PDS5B;SMC3	O60216;Q14683;Q29RF7;Q9NTI5;Q9UQE7	5	0.388873	0.4977	0.292438	0.2031	0.558027	0.2256
642	5449	Splicing-associated factors complex	Human	P35659;Q15287;Q86V81;Q8IYB3;Q9Y5S9	7913;10921;10189;10250;9939	DEK;RNPS1;ALYREF;SRRM1;RBM8A	P35659;Q15287;Q9Y5S9	3	0.172486	0.0907	0.168449	0.0761	0.293904	0.0424
643	5450	Mediator complex	Human	A0JLT2;O43513;O60244;O60313;O75448;O75586;O95402;Q13503;Q15528;Q15648;Q6P2C8;Q71F56;Q71SY5;Q96G25;Q96HR3;Q96RN5;Q9BTT4;Q9BUE0;Q9H944;Q9NPJ6;Q9NVC6;Q9NX70;Q9P086;Q9UHV7;Q9ULK4;Q9Y2X0;Q9Y3C7	219541;9443;9282;4976;9862;10001;9441;9412;6837;5469;9442;23389;81857;112950;90390;51586;84246;54797;9477;29079;9440;55588;400569;9969;9439;10025;51003	MED19;MED7;MED14;OPA1;MED24;MED6;MED26;MED21;MED22;MED1;MED27;MED13L;MED25;MED8;MED30;MED15;MED10;MED18;MED20;MED4;MED17;MED29;MED11;MED13;MED23;MED16;MED31	A0JLT2;O43513;O60244;O60313;O95402;Q13503;Q15528;Q15648;Q6P2C8;Q71F56;Q71SY5;Q96G25;Q96HR3;Q96RN5;Q9BTT4;Q9BUE0;Q9H944;Q9NPJ6;Q9NVC6;Q9NX70;Q9P086;Q9UHV7;Q9Y2X0;Q9Y3C7	24	0.143425	0	0.129295	0	0.269095	0
644	5451	MED18-MED20-MED29 mediator subcomplex	Human	Q9BUE0;Q9H944;Q9NX70	54797;9477;55588	MED18;MED20;MED29	Q9BUE0;Q9H944;Q9NX70	3	0.0530375	0.0025	0.0545098	0.0015	0.127671	0.0008
645	5461	p50-p65 NF(kappa)B-SRC1 complex	Human	P19838;Q04206;Q15788	4790;5970;8648	NFKB1;RELA;NCOA1	P19838;Q04206;Q15788	3	0.177947	0.0975	0.17713	0.0885	0.281282	0.037
646	5464	IKBA-p50-p65 Nf(kappa)B complex	Human	P19838;P25963;Q04206	4790;4792;5970	NFKB1;NFKBIA;RELA	P19838;P25963;Q04206	3	0.151805	0.065	0.159684	0.0656	0.247249	0.0197
647	5465	IKB(epsilon)-RELA-cREL complex	Human	O00221;Q04206;Q04864	4794;5970;5966	NFKBIE;RELA;REL	O00221;Q04206;Q04864	3	0.050572	0.0019	0.0784771	0.0061	0.110711	0
648	5466	IKB(beta)-RELA-cREL complex	Human	Q04206;Q04864;Q15653	5970;5966;4793	RELA;REL;NFKBIB	Q04206;Q04864;Q15653	3	0.0447981	0.0012	0.0655716	0.0032	0.161654	0.0025
649	5467	IKB(alpha)-RELA-cREL complex	Human	P25963;Q04206;Q04864	4792;5970;5966	NFKBIA;RELA;REL	P25963;Q04206;Q04864	3	0.0599863	0.0041	0.0889028	0.0087	0.121983	0.0006
650	5475	MURR1-NF(kappa)Bp65-IKBA complex	Human	P25963;Q04206;Q8N668	4792;5970;150684	NFKBIA;RELA;COMMD1	P25963;Q04206;Q8N668	3	0.11389	0.0288	0.0801441	0.0063	0.176529	0.004
651	5502	EED-EZH-YY1 polycomb complex	Human	O75530;P25490;Q15910	8726;7528;2146	EED;YY1;EZH2	O75530;P25490;Q15910	3	0.220297	0.1603	0.198287	0.118	0.373482	0.1037
652	5531	Tumor necrosis factor receptor 1 signaling complex	Human	P19438;Q12933;Q13490;Q15628	7132;7186;329;8717	TNFRSF1A;TRAF2;BIRC2;TRADD	P19438;Q12933;Q13490;Q15628	4	0.547428	0.833	0.628932	0.892	1.01453	0.8536
653	5541	Ternary complex (TRAF2, FADD, TRADD)	Human	Q12933;Q13158;Q15628	7186;8772;8717	TRAF2;FADD;TRADD	Q12933;Q13158;Q15628	3	0.332401	0.386	0.219716	0.1555	0.494644	0.2403
654	5544	CDC2-PCNA-CCNB1-GADD45A complex	Human	P06493;P12004;P14635;P24522	983;5111;891;1647	CDK1;PCNA;CCNB1;GADD45A	P06493;P12004;P14635;P24522	4	0.388201	0.5	0.350848	0.3956	0.659227	0.4364
655	5545	CDC2-PCNA-CCNB1-GADD45B complex	Human	O75293;P06493;P12004;P14635	4616;983;5111;891	GADD45B;CDK1;PCNA;CCNB1	P06493;P12004;P14635	3	0.36957	0.4707	0.245017	0.2	0.542284	0.3001
656	5546	CDC2-PCNA-CCNB1-GADD45G complex	Human	O95257;P06493;P12004;P14635	10912;983;5111;891	GADD45G;CDK1;PCNA;CCNB1	P06493;P12004;P14635	3	0.36957	0.4707	0.245017	0.2	0.542284	0.3001
657	5550	CDK1-CCNB1-CCNF complex	Human	P06493;P14635;P41002	983;891;899	CDK1;CCNB1;CCNF	P06493;P14635;P41002	3	0.326369	0.3729	0.250758	0.2132	0.510655	0.2587
658	5551	CDC2-CCNB1-PTCH1 complex	Human	P06493;P14635;Q13635	983;891;5727	CDK1;CCNB1;PTCH1	P06493;P14635;Q13635	3	0.438015	0.6149	0.433723	0.5994	0.745431	0.5701
659	5564	LMO4-gp130 complex	Human	O14543;P23458;P40189;P61968;Q06124	9021;3716;3572;8543;5781	SOCS3;JAK1;IL6ST;LMO4;PTPN11	P23458;P61968;Q06124	3	0.562227	0.8113	0.510664	0.7341	0.848015	0.6888
660	5589	LINC complex, S-phase	Human	P10244;P28749;Q09028;Q52LA3;Q5TKA1;Q6MZP7;Q96GY3	4605;5933;5928;91750;286826;132660;55957	MYBL2;RBL1;RBBP4;LIN52;LIN9;LIN54;LIN37	P10244;P28749;Q09028;Q52LA3;Q6MZP7;Q96GY3	6	0.437743	0.6435	0.355989	0.3619	0.679854	0.4336
661	5593	LINC core complex	Human	Q09028;Q52LA3;Q5TKA1;Q6MZP7;Q96GY3	5928;91750;286826;132660;55957	RBBP4;LIN52;LIN9;LIN54;LIN37	Q09028;Q52LA3;Q6MZP7;Q96GY3	4	0.303512	0.2735	0.291062	0.2443	0.534983	0.2339
662	5596	LINC complex, quiescent cells	Human	Q08999;Q09028;Q16254;Q52LA3;Q5TKA1;Q6MZP7;Q96GY3	5934;5928;1874;91750;286826;132660;55957	RBL2;RBBP4;E2F4;LIN52;LIN9;LIN54;LIN37	Q09028;Q16254;Q52LA3;Q6MZP7;Q96GY3	5	0.264791	0.1376	0.279191	0.172	0.488519	0.1281
663	5604	Emerin complex 1	Human	P35579;P50402;P60709;Q12965;Q13813;Q15417;Q8WWI1;Q9BRV8	4627;2010;60;4643;6709;1266;4008;80143	MYH9;EMD;ACTB;MYO1E;SPTAN1;CNN3;LMO7;SIKE1	P35579;P50402;P60709;Q12965;Q13813;Q15417;Q9BRV8	7	0.314664	0.2152	0.254801	0.076	0.486535	0.0792
664	5606	Emerin-actin-NMI-(alphaII)spectrin complex	Human	P50402;P60709;Q13287;Q13813	2010;60;9111;6709	EMD;ACTB;NMI;SPTAN1	P50402;P60709;Q13287;Q13813	4	0.195006	0.0663	0.258038	0.1694	0.38431	0.065
665	5607	Emerin-actin-NMI complex	Human	P50402;P60709;Q13287	2010;60;9111	EMD;ACTB;NMI	P50402;P60709;Q13287	3	0.186057	0.1073	0.241675	0.1946	0.367137	0.0977
666	5608	Emerin architectural complex	Human	P02545;P20700;P50402;P60709;Q13287;Q13813	4000;4001;2010;60;9111;6709	LMNA;LMNB1;EMD;ACTB;NMI;SPTAN1	P02545;P20700;P50402;P60709;Q13287;Q13813	6	0.301712	0.1964	0.236279	0.0641	0.510536	0.1255
667	5609	Emerin regulatory complex	Human	O15379;O75531;P28749;P50402;P60709;P68431;Q02539;Q13547;Q8WWI1	8841;8815;5933;2010;60;None;3024;3065;4008	HDAC3;BANF1;RBL1;EMD;ACTB;HIST1H3A;;HIST1H1A;HDAC1;LMO7	O15379;O75531;P28749;P50402;P60709;P68431;Q13547	7	0.601931	0.9279	0.517491	0.8025	0.915223	0.8216
668	5611	Emerin complex 24	Human	P02545;P06400;P20700;P33991;P49736;P50402;P68431;Q00839;Q02539;Q07021;Q08999;Q13287;Q14566;Q9H0E3;Q9H503	4000;5925;4001;4173;4171;2010;None;3192;3024;708;5934;9111;4175;79595;140836	LMNA;RB1;LMNB1;MCM4;MCM2;EMD;HIST1H3A;;HNRNPU;HIST1H1A;C1QBP;RBL2;NMI;MCM6;SAP130;BANF2	P02545;P06400;P20700;P33991;P49736;P50402;P68431;Q00839;Q07021;Q13287;Q14566;Q9H0E3	12	0.396571	0.4778	0.320528	0.144	0.64878	0.2824
669	5613	Emerin complex 25	Human	O75531;O95218;O95777;P05455;P20700;P31946;P50402;P60709;P61978;P62258;P62314;Q13283;Q16543;Q9H0E3;Q9P287;Q9Y333	8815;9406;51691;6741;4001;7529;2010;60;3190;7531;6632;10146;11140;79595;56647;57819	BANF1;ZRANB2;LSM8;SSB;LMNB1;YWHAB;EMD;ACTB;HNRNPK;YWHAE;SNRPD1;G3BP1;CDC37;SAP130;BCCIP;LSM2	O75531;O95218;O95777;P05455;P20700;P31946;P50402;P60709;P61978;P62258;P62314;Q13283;Q16543;Q9H0E3;Q9P287;Q9Y333	16	0.459213	0.7497	0.417778	0.5243	0.734499	0.5007
670	5614	Emerin complex 32	Human	O00422;O15379;P20700;P28749;P50402;P60709;P68431;Q08999;Q12824;Q13263;Q13287;Q13547;Q13813;Q14839;Q8TAQ2;Q92922;Q9BQ87;Q9BZK7;Q9C005;Q9H503;Q9NPJ6;Q9UKL0	10284;8841;4001;5933;2010;60;None;5934;6598;10155;9111;3065;6709;1108;6601;6599;90665;79718;84661;140836;29079;23186	SAP18;HDAC3;LMNB1;RBL1;EMD;ACTB;HIST1H3A;;RBL2;SMARCB1;TRIM28;NMI;HDAC1;SPTAN1;CHD4;SMARCC2;SMARCC1;TBL1Y;TBL1XR1;DPY30;BANF2;MED4;RCOR1	O15379;P20700;P28749;P50402;P60709;P68431;Q12824;Q13263;Q13287;Q13547;Q13813;Q14839;Q8TAQ2;Q92922;Q9BQ87;Q9BZK7;Q9C005;Q9NPJ6	18	0.417674	0.58	0.368033	0.2696	0.653873	0.2403
671	5615	Emerin complex 52	Human	O00148;O95777;P10827;P12277;P14866;P20700;P27348;P46940;P50402;P51858;P60709;P61978;P62258;P62314;Q00839;Q02539;Q07021;Q08999;Q12906;Q13287;Q53EL6;Q9BZZ5;Q9Y2U8	10212;51691;7067;1152;3191;4001;10971;8826;2010;3068;60;3190;7531;6632;3192;3024;708;5934;3609;9111;27250;8539;23592	DDX39A;LSM8;THRA;CKB;HNRNPL;LMNB1;YWHAQ;IQGAP1;EMD;HDGF;ACTB;HNRNPK;YWHAE;SNRPD1;HNRNPU;HIST1H1A;C1QBP;RBL2;ILF3;NMI;PDCD4;API5;LEMD3	O00148;O95777;P12277;P14866;P20700;P27348;P46940;P50402;P51858;P60709;P61978;P62258;P62314;Q00839;Q07021;Q13287;Q53EL6;Q9BZZ5;Q9Y2U8	19	0.4212	0.594	0.37411	0.2917	0.674595	0.2927
672	5685	Membrane protein complex (VCP, UFD1L, SEC61B)	Human	P55072;P60468;Q92890	7415;10952;7353	VCP;SEC61B;UFD1L	P55072;P60468;Q92890	3	1.02445	0.9798	1.13705	0.9819	1.66641	0.9724
673	5695	TIP5-DNMT-HDAC1 complex	Human	P26358;Q13547;Q9UBC3;Q9UIF9	1786;3065;1789;11176	DNMT1;HDAC1;DNMT3B;BAZ2A	P26358;Q13547;Q9UBC3;Q9UIF9	4	0.33247	0.3508	0.386827	0.4899	0.63608	0.3976
674	5724	CIN85-SH3GL3-CBL complex	Human	P22681;Q96B97;Q99963	867;30011;6457	CBL;SH3KBP1;SH3GL3	P22681;Q96B97;Q99963	3	0.384657	0.5068	0.375608	0.4844	0.653241	0.4513
675	5735	TGF-beta receptor-SMAD3 complex	Human	P36897;P37173;P84022	7046;7048;4088	TGFBR1;TGFBR2;SMAD3	P36897;P37173;P84022	3	0.634624	0.8802	0.377814	0.4896	0.953953	0.7813
676	5736	Pre-initiation complex (PIC)	Human	P20226;P24928;P60709	6908;5430;60	TBP;POLR2A;ACTB	P20226;P24928;P60709	3	0.559129	0.8079	0.551364	0.7851	0.95584	0.7825
677	5749	MRIT complex	Human	O15519;Q07817;Q14790	8837;598;841	CFLAR;BCL2L1;CASP8	O15519;Q07817;Q14790	3	0.223669	0.1656	0.214394	0.1451	0.422317	0.1547
678	5762	CRMP-MICAL-PlexinA1 complex, induced by SEMA3A	Human	Q14194;Q8TDZ2;Q9UIW2	1400;64780;5361	CRMP1;MICAL1;PLXNA1	Q14194;Q8TDZ2;Q9UIW2	3	0.704218	0.9212	0.589958	0.8265	1.08109	0.8588
679	5798	Death induced signaling complex II (FADD, CASP8, CFLAR), cytosolic, CD95L induced	Human	O15519;Q13158;Q14790	8837;8772;841	CFLAR;FADD;CASP8	O15519;Q13158;Q14790	3	0.168466	0.0856	0.14368	0.0455	0.299861	0.0469
680	5799	DISC complex (FAS, FADD, CASP8, CFLAR), membrane-associated, CD95L induced	Human	O15519;P25445;Q13158;Q14790	8837;355;8772;841	CFLAR;FAS;FADD;CASP8	O15519;Q13158;Q14790	3	0.168466	0.0856	0.14368	0.0455	0.299861	0.0469
681	5816	Apoptosome-procaspase 9 complex	Human	O14727;P55211;P99999	317;842;54205	APAF1;CASP9;CYCS	O14727;P55211;P99999	3	0.784631	0.9512	0.664638	0.8853	1.20203	0.906
682	5844	I-kappa-B kinase complex	Human	O14920;O15111;Q9Y6K9	3551;1147;8517	IKBKB;CHUK;IKBKG	O14920;O15111;Q9Y6K9	3	0.30021	0.316	0.308882	0.335	0.520139	0.2702
683	5849	HSP90-CDC37-LRRK2 complex	Human	P08238;Q16543;Q5S007	3326;11140;120892	HSP90AB1;CDC37;LRRK2	P08238;Q16543;Q5S007	3	0.190401	0.1129	0.421715	0.5776	0.698505	0.5121
684	5859	FAS-FADD-CASP8-CASP10 complex	Human	P25445;Q13158;Q14790;Q92851	355;8772;841;843	FAS;FADD;CASP8;CASP10	Q13158;Q14790;Q92851	3	0.106813	0.0237	0.0825445	0.0071	0.152322	0.0018
685	5872	BRAF-MAP2K1-MAP2K2-YWHAE complex	Human	P15056;P36507;P62258;Q02750	673;5605;7531;5604	BRAF;MAP2K2;YWHAE;MAP2K1	P15056;P36507;P62258;Q02750	4	0.3071	0.2818	0.304208	0.2775	0.543105	0.2466
686	5873	RAF1-MAP2K1-YWHAE complex	Human	P04049;P62258;Q02750	5894;7531;5604	RAF1;YWHAE;MAP2K1	P04049;P62258;Q02750	3	0.605395	0.8558	0.546949	0.7813	0.940582	0.7719
687	5876	PPP2R1A-PPP2R1B-PPP2CA-PPME1-EIF4A1 complex	Human	P30153;P30154;P60842;P67775;Q9Y570	5518;5519;1973;5515;51400	PPP2R1A;PPP2R1B;EIF4A1;PPP2CA;PPME1	P30153;P30154;P60842;P67775	4	0.473372	0.7107	0.3344	0.3527	0.697335	0.4961
688	5877	MAP2K1-BRAF-RAF1-YWHAE-KSR1 complex	Human	P04049;P15056;P62258;Q02750;Q8IVT5	5894;673;7531;5604;8844	RAF1;BRAF;YWHAE;MAP2K1;KSR1	P04049;P15056;P62258;Q02750	4	0.481224	0.727	0.432862	0.601	0.7623	0.5961
689	5919	BRAF-RAF1-14-3-3 complex	Human	P04049;P15056;P63104	5894;673;7534	RAF1;BRAF;YWHAZ	P04049;P15056;P63104	3	0.536692	0.7796	0.49293	0.7046	0.892004	0.7304
690	5991	LRRK2-FADD-CASP8 complex	Human	Q13158;Q14790;Q5S007	8772;841;120892	FADD;CASP8;LRRK2	Q13158;Q14790;Q5S007	3	0.479575	0.6911	0.534344	0.7656	0.915795	0.7534
691	6037	CHIP-HSC70-TAU-UBCH5B complex	Human	P10636;P11142;P62837;Q9UNE7	4137;3312;7322;10273	MAPT;HSPA8;UBE2D2;STUB1	P10636;P11142;Q9UNE7	3	0.623036	0.8699	0.686378	0.8992	1.12517	0.8789
692	6038	Dynein complex	Human	O14576;P63167;Q14204;Q9Y6G9	None;None;None;None	DYNC1I1;DYNLL1;DYNC1H1;DYNC1LI1	P63167;Q14204;Q9Y6G9	3	0.0759505	0.0076	0.0990829	0.0129	0.155838	0.0021
693	6039	Dynein-dynactin complex	Human	O14576;P63167;Q14203;Q14204;Q9Y6G9	None;None;None;None;None	DYNC1I1;DYNLL1;DCTN1;DYNC1H1;DYNC1LI1	P63167;Q14203;Q14204;Q9Y6G9	4	0.233889	0.1207	0.146335	0.0186	0.319619	0.0237
694	6053	LKB1-STRAD-MO25 complex	Human	Q15831;Q7RTN6;Q9Y376	6794;92335;51719	STK11;STRADA;CAB39	Q15831;Q7RTN6;Q9Y376	3	0.138426	0.0507	0.122318	0.0285	0.220437	0.0111
695	6072	TRA2B1-SRSF9-SRSF6 complex	Human	P62995;Q13242;Q13247	None;None;None	TRA2B;SRSF9;SRSF6	P62995;Q13242;Q13247	3	0.109892	0.0256	0.098705	0.0128	0.254017	0.0226
696	6076	c-Abl-cortactin-nmMLCK complex	Human	P00519;Q14247;Q15746	25;2017;4638	ABL1;CTTN;MYLK	P00519;Q14247;Q15746	3	0.668872	0.9026	0.704219	0.9079	1.19908	0.9052
697	6083	CART complex	Human	O14964;O43707;O75382;Q9ULV0	9146;81;10612;4645	HGS;ACTN4;TRIM3;MYO5B	O14964;O43707;O75382;Q9ULV0	4	0.310901	0.2935	0.261628	0.1779	0.502522	0.1901
698	6084	AFF4 super elongation complex (SEC)	Human	O00472;O60563;O60583;P42568;P50750;P51825;P55199;Q03111;Q96JC9;Q9HB65;Q9UHB7	22936;904;905;4300;1025;4299;8178;4298;85403;80237;27125	ELL2;CCNT1;CCNT2;MLLT3;CDK9;AFF1;ELL;MLLT1;EAF1;ELL3;AFF4	O60563;O60583;P50750;P55199;Q03111;Q96JC9;Q9UHB7	7	0.25301	0.0623	0.273446	0.1107	0.461367	0.0529
699	6109	FHF complex	Human	Q86VS8;Q8N612;Q96ED9;Q9H8T0;Q9UJC3	84376;84067;29911;64400;51361	HOOK3;FAM160A2;HOOK2;AKTIP;HOOK1	Q86VS8;Q96ED9;Q9H8T0;Q9UJC3	4	0.166754	0.0358	0.406546	0.5399	0.743813	0.569
700	6127	DAXX-MDM2-USP7 complex	Human	Q00987;Q93009;Q9UER7	4193;7874;1616	MDM2;USP7;DAXX	Q00987;Q93009;Q9UER7	3	0.704863	0.9216	0.445903	0.6232	0.906384	0.7439
701	6131	SELK multiprotein complex	Human	P04843;P04844;P27824;P39656;P46977;P55072;Q9BQE4;Q9BUN8;Q9GZP9;Q9Y6D0	6184;6185;821;1650;3703;7415;55829;79139;51009;58515	RPN1;RPN2;CANX;DDOST;STT3A;VCP;VIMP;DERL1;DERL2;SELK	P04843;P04844;P39656;P46977;P55072	5	0.204411	0.0429	0.201877	0.0417	0.354602	0.021
702	6146	CENP-T-W-S-X heterotetramer complex	Human	A8MT69;Q5EE01;Q8N2Z9;Q96BT3	201254;387103;378708;80152	STRA13;CENPW;APITD1;CENPT	A8MT69;Q8N2Z9;Q96BT3	3	0.121771	0.0356	0.146542	0.0503	0.241186	0.018
703	6149	Codanin-1-Asf1\u2013histone H3.1-histone H4\u2013importin-4 complex, cytosolic	Human	P62805;P68431;Q8IWY9;Q8TEX9;Q9Y294	None;None;146059;79711;25842	HIST1H4A;;HIST1H3A;;CDAN1;IPO4;ASF1A	P62805;P68431;Q8IWY9;Q8TEX9;Q9Y294	5	0.296354	0.2136	0.257401	0.1262	0.488164	0.1276
704	6160	hTREX84 complex	Human	Q13769;Q6I9Y2;Q86W42;Q8NI27;Q96FV9;Q96J01	8563;80145;79228;57187;9984;84321	THOC5;THOC7;THOC6;THOC2;THOC1;THOC3	Q13769;Q6I9Y2;Q86W42;Q8NI27;Q96FV9;Q96J01	6	0.354965	0.3653	0.304861	0.2059	0.537214	0.1644
705	6164	ACK1 signaling complex	Human	P46108;P56945;P60953;Q07912	1398;9564;998;10188	CRK;BCAR1;CDC42;TNK2	P46108;P56945;P60953;Q07912	4	0.174273	0.0432	0.265131	0.185	0.799629	0.6506
706	6167	Exocyst complex	Human	O00471;O60645;Q8IYI6;Q8TAG9;Q96A65;Q96KP1;Q9NV70;Q9UPT5	10640;11336;149371;54536;60412;55770;55763;23265	EXOC5;EXOC3;EXOC8;EXOC6;EXOC4;EXOC2;EXOC1;EXOC7	O00471;O60645;Q8IYI6;Q8TAG9;Q96A65;Q96KP1;Q9NV70;Q9UPT5	8	0.0607686	0	0.0591328	0	0.121572	0
707	6169	Exocyst EXOC5-EXOC6-EXOC7 subcomplex	Human	O00471;Q8TAG9;Q9UPT5	10640;54536;23265	EXOC5;EXOC6;EXOC7	O00471;Q8TAG9;Q9UPT5	3	0.0327093	0.0003	0.0260027	0.0001	0.066098	0
708	6172	Intraflagellar transport complex B	Human	A0AVF1;Q13099;Q8IY31;Q8N4P2;Q8R3P7;Q8TDR0;Q8WYA0;Q96LB3;Q9BW83;Q9H7X7;Q9NQC8;Q9NWB7;Q9P2H3;Q9UG01;Q9Y366;Q9Y547	79989;8100;90410;150737;76779;26146;28981;80173;11020;64792;56912;55081;57560;26160;51098;51668	TTC26;IFT88;IFT20;TTC30B;Cluap1;TRAF3IP1;IFT81;IFT74;IFT27;IFT22;IFT46;IFT57;IFT80;IFT172;IFT52;HSPB11	A0AVF1;Q13099;Q8IY31;Q8WYA0;Q96LB3;Q9BW83;Q9NWB7;Q9UG01;Q9Y547	9	0.320528	0.1837	0.272762	0.0759	0.520497	0.0858
709	6173	Intraflagellar transport complex B core complex	Human	A0AVF1;Q13099;Q8N4P2;Q8WYA0;Q96LB3;Q9BW83;Q9H7X7;Q9NQC8;Q9Y366;Q9Y547	79989;8100;150737;28981;80173;11020;64792;56912;51098;51668	TTC26;IFT88;TTC30B;IFT81;IFT74;IFT27;IFT22;IFT46;IFT52;HSPB11	A0AVF1;Q13099;Q8WYA0;Q96LB3;Q9BW83;Q9Y547	6	0.332346	0.2883	0.251398	0.0881	0.511892	0.127
710	6174	Intraflagellar transport complex B peripheral subcomplex	Human	Q8IY31;Q8R3P7;Q8TDR0;Q9NWB7;Q9P2H3;Q9UG01	90410;76779;26146;55081;57560;26160	IFT20;Cluap1;TRAF3IP1;IFT57;IFT80;IFT172	Q8IY31;Q9NWB7;Q9UG01	3	0.39099	0.5189	0.410165	0.5533	0.694394	0.5075
711	6178	LUBAC complex	Human	Q96EP0;Q9BYM8;Q9H0F6	55072;10616;81858	RNF31;RBCK1;SHARPIN	Q96EP0;Q9BYM8;Q9H0F6	3	0.166014	0.0829	0.178042	0.0894	0.334071	0.0702
712	6182	PP2A A/C-striatin complex	Human	O43815;P30153;P67775	6801;5518;5515	STRN;PPP2R1A;PPP2CA	O43815;P30153;P67775	3	0.232091	0.1805	0.212023	0.1406	0.359068	0.09
713	6183	PP2A A/C-SG2NA complex	Human	P30153;P67775;Q13033	5518;5515;29966	PPP2R1A;PPP2CA;STRN3	P30153;P67775;Q13033	3	0.244614	0.2042	0.216901	0.1514	0.369948	0.0998
714	6194	B-WICH complex	Human	O00159;O60264;O75533;P35659;Q03468;Q9BQG0;Q9NR30;Q9UIG0	4641;8467;23451;7913;2074;10514;9188;9031	MYO1C;SMARCA5;SF3B1;DEK;ERCC6;MYBBP1A;DDX21;BAZ1B	O00159;O60264;O75533;P35659;Q03468;Q9BQG0;Q9NR30;Q9UIG0	8	0.231478	0.0251	0.178651	0.0029	0.376267	0.0053
715	6213	DOCK8-WIP-WASp complex	Human	O43516;P42768;Q8NF50	7456;7454;81704	WIPF1;WAS;DOCK8	O43516;P42768;Q8NF50	3	0.48568	0.7019	0.470002	0.6652	0.906479	0.7439
716	6216	GATOR2 complex	Human	P55735;Q6PJI9;Q96EE3;Q96S15;Q9NXC5	6396;79726;81929;84219;54468	SEC13;WDR59;SEH1L;WDR24;MIOS	P55735;Q6PJI9;Q96EE3;Q96S15;Q9NXC5	5	0.158606	0.0104	0.165702	0.0142	0.287858	0.005
717	6217	GATOR complex	Human	O75140;P55735;Q12980;Q6PJI9;Q8WTW4;Q96EE3;Q96S15;Q9NXC5	9681;6396;8131;79726;10641;81929;84219;54468	DEPDC5;SEC13;NPRL3;WDR59;NPRL2;SEH1L;WDR24;MIOS	O75140;P55735;Q12980;Q6PJI9;Q96EE3;Q96S15;Q9NXC5	7	0.238893	0.0432	0.252635	0.0729	0.47665	0.068
718	6229	ULK1-ATG13-RB1CC1 complex	Human	O75143;O75385;Q8TDY2	9776;8408;9821	ATG13;ULK1;RB1CC1	O75143;O75385;Q8TDY2	3	0.22332	0.1654	0.249116	0.2098	0.435111	0.1698
719	6230	ULK2-ATG13-RB1CC1 complex	Human	O75143;Q8IYT8;Q8TDY2	9776;9706;9821	ATG13;ULK2;RB1CC1	O75143;Q8IYT8;Q8TDY2	3	0.202446	0.1319	0.225996	0.1668	0.373775	0.1041
720	6232	ULK1-ATG13-RB1CC1-ATG101 complex	Human	O75143;O75385;Q8TDY2;Q9BSB4	9776;8408;9821;60673	ATG13;ULK1;RB1CC1;ATG101	O75143;O75385;Q8TDY2;Q9BSB4	4	0.199814	0.0722	0.228227	0.1128	0.41491	0.0892
721	6236	Dynein-2 complex, cytoplasmic	Human	P51808;P63167;P63172;Q8IVD9;Q8NCM8;Q8TCX1;Q8TF09;Q8WVS4;Q8WW35;Q96EX3;Q96FJ2;Q9NP97	6990;8655;6993;23386;79659;51626;83657;55112;255758;89891;140735;83658	DYNLT3;DYNLL1;DYNLT1;NUDCD3;DYNC2H1;DYNC2LI1;DYNLRB2;WDR60;TCTEX1D2;WDR34;DYNLL2;DYNLRB1	P63167;P63172;Q8IVD9;Q8NCM8;Q8TCX1;Q8WVS4;Q8WW35;Q96EX3;Q96FJ2;Q9NP97	10	0.290525	0.0855	0.344223	0.2555	0.572106	0.1421
722	6247	BBS-chaperonin complex	Human	P17987;P48643;P49368;P50990;P50991;P78371;Q6ZW61;Q8IWZ6;Q8TAM1;Q9NPJ1	6950;22948;7203;10694;10575;10576;166379;55212;79738;8195	TCP1;CCT5;CCT3;CCT8;CCT4;CCT2;BBS12;BBS7;BBS10;MKKS	P17987;P48643;P49368;P50990;P50991;P78371;Q8IWZ6;Q8TAM1	8	0.153928	0.0007	0.175842	0.0027	0.303355	0.0006
723	6249	MIB complex	Human	O75431;Q13505;Q16891;Q5TGZ0;Q5XKP0;Q6UXV4;Q9BRQ6;Q9BUR5;Q9NVH1;Q9NX63;Q9Y512	10651;4580;10989;440574;125988;139322;84303;79135;55735;54927;25813	MTX2;MTX1;IMMT;MINOS1;MIC13;APOOL;CHCHD6;APOO;DNAJC11;CHCHD3;SAMM50	O75431;Q16891;Q5XKP0;Q9BUR5;Q9NVH1	5	0.794151	0.9697	0.925403	0.9762	1.4154	0.9658
724	6255	MICOS complex	Human	Q16891;Q5TGZ0;Q5XKP0;Q6UXV4;Q9BRQ6;Q9BUR5;Q9NX63	10989;440574;125988;139322;84303;79135;54927	IMMT;MINOS1;MIC13;APOOL;CHCHD6;APOO;CHCHD3	Q16891;Q5XKP0;Q9BUR5	3	0.541345	0.7858	0.807286	0.9457	1.18305	0.9002
725	6257	ANKS6-NEK8-INVS-NPHP3 complex	Human	Q68DC2;Q7Z494;Q86SG6;Q9Y283	203286;27031;284086;27130	ANKS6;NPHP3;NEK8;INVS	Q68DC2;Q86SG6;Q9Y283	3	0.769897	0.9479	0.672656	0.8897	1.34485	0.9392
726	6282	G alpha-13-Hax-1-cortactin-Rac complex	Human	O00165;P31749;Q14247;Q14344	10456;207;2017;10672	HAX1;AKT1;CTTN;GNA13	O00165;P31749;Q14247;Q14344	4	0.505825	0.7709	0.443528	0.6273	0.820872	0.6774
727	6287	SLC2A1-DMTN-ADD2 complex	Human	P11166;P35612;Q08495	6513;119;2039	SLC2A1;ADD2;DMTN	P11166;P35612;Q08495	3	0.10986	0.0256	0.150327	0.0545	0.271054	0.0303
728	6289	prohibitin 2 complex, mitochondrial	Human	O00165;P05141;P35232;P45880;Q99623	10456;292;5245;7417;11331	HAX1;SLC25A5;PHB;VDAC2;PHB2	O00165;P05141;P35232;P45880	4	0.460354	0.6847	0.461838	0.6672	0.760263	0.5935
729	6290	Ubiquitin E3 ligase (DDB1, DYRK2, EDD, VPRBP)	Human	O95071;Q16531;Q92630;Q9Y4B6	51366;1642;8445;9730	UBR5;DDB1;DYRK2;VPRBP	O95071;Q16531;Q9Y4B6	3	0.653389	0.894	0.655813	0.881	1.05163	0.8445
730	6291	Ubiquitin E3 ligase (DDIT4, DDB1, BTRC, CUL4A)	Human	Q13619;Q16531;Q9NX09;Q9Y297	8451;1642;54541;8945	CUL4A;DDB1;DDIT4;BTRC	Q13619;Q16531;Q9Y297	3	0.549243	0.7958	0.520552	0.7471	0.860207	0.7002
731	6302	B-WICH complex	Human	O00159;O60264;O75533;P35659;Q03468;Q9BQG0;Q9C093;Q9NR30;Q9UIG0	4641;8467;23451;7913;2074;10514;79925;9188;9031	MYO1C;SMARCA5;SF3B1;DEK;ERCC6;MYBBP1A;SPEF2;DDX21;BAZ1B	O00159;O60264;O75533;P35659;Q03468;Q9BQG0;Q9C093;Q9NR30;Q9UIG0	9	0.319225	0.1789	0.263823	0.0613	0.517933	0.0833
732	6303	DDX11-RAD21-SMC1A-SMC3 complex	Human	O60216;Q14683;Q96FC9;Q9UQE7	5885;8243;1663;9126	RAD21;SMC1A;DDX11;SMC3	O60216;Q14683;Q96FC9;Q9UQE7	4	0.269269	0.1891	0.135641	0.0144	0.356198	0.0456
733	6304	DDX11-Ctf18-RFC complex	Human	O75717;P12004;Q5FWF5;Q8WVB6;Q96FC9;Q9BVC3	11169;5111;114799;63922;1663;79075	WDHD1;PCNA;ESCO1;CHTF18;DDX11;DSCC1	O75717;P12004;Q5FWF5;Q8WVB6;Q96FC9;Q9BVC3	6	0.345772	0.3329	0.403326	0.5147	0.672557	0.4191
734	6306	DDX27-PeBoW complex	Human	O00541;Q14137;Q96GQ7;Q9GZL7	23481;23246;55661;55759	PES1;BOP1;DDX27;WDR12	O00541;Q14137;Q96GQ7;Q9GZL7	4	0.430339	0.6146	0.411038	0.5506	0.692976	0.4891
735	6308	protein complex (DDX28; DHX30; GRSF1; FASTKD2; FASTKD5)	Human	Q12849;Q7L2E3;Q7L8L6;Q9NUL7;Q9NYY8	2926;22907;60493;55794;22868	GRSF1;DHX30;FASTKD5;DDX28;FASTKD2	Q12849;Q7L2E3;Q7L8L6;Q9NUL7;Q9NYY8	5	0.238222	0.0862	0.21372	0.0547	0.396741	0.0427
736	6310	DEAF1- complex	Human	O75398;P12956;P13010	10522;2547;7520	DEAF1;XRCC6;XRCC5	O75398;P12956;P13010	3	0.125797	0.0385	0.13493	0.0382	0.283616	0.0381
737	6341	GIT1-ARHGEF7-PAK1-PXN complex	Human	P49023;Q13153;Q14155;Q9Y2X7	5829;5058;8874;28964	PXN;PAK1;ARHGEF7;GIT1	P49023;Q13153;Q14155;Q9Y2X7	4	0.481794	0.7286	0.378036	0.4667	0.750596	0.5799
738	6344	TNF-R1-associated signaling complex	Human	O14920;O15111;O43318;P01375;P19438;Q12933;Q13489;Q13546;Q15025;Q15628;Q15750;Q96EP0;Q9BYM8;Q9NYJ8;Q9Y6K9	3551;1147;6885;7124;7132;7186;330;8737;10318;8717;10454;55072;10616;23118;8517	IKBKB;CHUK;MAP3K7;TNF;TNFRSF1A;TRAF2;BIRC3;RIPK1;TNIP1;TRADD;TAB1;RNF31;RBCK1;TAB2;IKBKG	O14920;O15111;O43318;P19438;Q12933;Q13546;Q15025;Q15628;Q15750;Q96EP0;Q9BYM8;Q9NYJ8;Q9Y6K9	13	0.296052	0.0652	0.324874	0.148	0.538184	0.062
739	6345	ZNF304-corepressor complex	Human	P26358;Q13263;Q15047;Q9HCX3	1786;10155;9869;57343	DNMT1;TRIM28;SETDB1;ZNF304	P26358;Q13263;Q15047	3	0.386546	0.511	0.265076	0.243	0.537465	0.2949
740	6347	TNF-R1 signaling complex	Human	P01375;P19438;Q12933;Q13546;Q15628	7124;7132;7186;8737;8717	TNF;TNFRSF1A;TRAF2;RIPK1;TRADD	P19438;Q12933;Q13546;Q15628	4	0.58846	0.8754	0.664944	0.9113	1.06803	0.8818
741	6373	MiDAC complex	Human	Q13547;Q6PJG2;Q92769;Q9H147	3065;91748;3066;116092	HDAC1;ELMSAN1;HDAC2;DNTTIP1	Q13547;Q6PJG2;Q92769;Q9H147	4	0.340364	0.3736	0.316979	0.3078	0.614265	0.3594
742	6388	CORVET complex	Human	Q8N3P4;Q8WUH2;Q96AX1;Q9H269;Q9H270;Q9P253	23355;9392;65082;64601;55823;57617	VPS8;TGFBRAP1;VPS33A;VPS16;VPS11;VPS18	Q8WUH2;Q96AX1;Q9H269;Q9H270;Q9P253	5	0.0612818	0	0.0385311	0	0.101874	0
743	6389	HOPS complex	Human	P49754;Q96AX1;Q96JC1;Q9H269;Q9H270;Q9P253	27072;65082;23339;64601;55823;57617	VPS41;VPS33A;VPS39;VPS16;VPS11;VPS18	P49754;Q96AX1;Q96JC1;Q9H269;Q9H270;Q9P253	6	0.0872793	0.0001	0.0794473	0	0.154605	0
744	6394	CNOT1-CNOT2-CNOT3 complex	Human	A5YKK6;O75175;Q9NZN8	23019;4849;4848	CNOT1;CNOT3;CNOT2	A5YKK6;O75175;Q9NZN8	3	0.123037	0.0362	0.115917	0.0235	0.224674	0.0124
745	6395	4E-T-DDX6-CNOT1 complex	Human	A5YKK6;P26196;Q9NRA8	23019;1656;56478	CNOT1;DDX6;EIF4ENIF1	A5YKK6;P26196;Q9NRA8	3	0.201345	0.1301	0.130376	0.0341	0.304272	0.0499
746	6396	DNJC3-DNAJB1-HSPA8 complex	Human	P11142;P25685;Q13217	3312;3337;5611	HSPA8;DNAJB1;DNAJC3	P11142;P25685;Q13217	3	0.336002	0.3939	0.272379	0.2578	0.526692	0.2797
747	6399	DNAJC7-HSPA8-HSP90AA1 complex	Human	P07900;P11142;Q99615	3320;3312;7266	HSP90AA1;HSPA8;DNAJC7	P07900;P11142;Q99615	3	0.42481	0.5889	0.332305	0.3879	0.652051	0.4495
748	6414	RIPK1-FADD-caspase-8 complex	Human	Q13158;Q13546;Q14790	8772;8737;841	FADD;RIPK1;CASP8	Q13158;Q13546;Q14790	3	0.108866	0.0253	0.0937176	0.0104	0.170086	0.0036
749	6416	dysbindin-Snapin-BLOS2 complex	Human	O95295;Q6QNY1;Q96EV8	23557;282991;84062	SNAPIN;BLOC1S2;DTNBP1	O95295;Q6QNY1;Q96EV8	3	0.0845944	0.0112	0.0922575	0.01	0.158862	0.0023
750	6421	DNTTIP1-ZNF541-HDAC1-HDAC2 complex	Human	Q13547;Q92769;Q9H0D2;Q9H147	3065;3066;84215;116092	HDAC1;HDAC2;ZNF541;DNTTIP1	Q13547;Q92769;Q9H147	3	0.443432	0.6271	0.375174	0.483	0.680134	0.4883
751	6434	MIS18 complex	Human	O43482;Q6P0N0;Q9NYP9	11339;55320;54069	OIP5;MIS18BP1;MIS18A	O43482;Q6P0N0;Q9NYP9	3	0.115547	0.0301	0.151731	0.0564	0.342392	0.0755
752	6435	HAUS augmin-like complex	Human	O94927;Q68CZ6;Q7Z4H7;Q8BFT2;Q96CS2;Q99871;Q9BT25;Q9NVX0	23354;79441;54801;219072;115106;55559;93323;55142	HAUS5;HAUS3;HAUS6;Haus4;HAUS1;HAUS7;HAUS8;HAUS2	O94927;Q68CZ6;Q7Z4H7;Q96CS2;Q99871;Q9BT25;Q9NVX0	7	0.0738203	0	0.104526	0	0.179814	0
753	6442	Cytochrome c oxidase, mitochondrial	Human	P00395;P00403;P00414;P09669;P13073;P20674;Q15526;Q7KZN9;Q7Z7K0;Q96I36;Q9BVV7;Q9GZY4;Q9P0S2;Q9Y2R0	4512;4513;4514;1345;1327;9377;6834;1355;152100;84987;29090;55744;51241;28958	MT-CO1;MT-CO2;MT-CO3;COX6C;COX4I1;COX5A;SURF1;COX15;CMC1;COX14;TIMM21;COA1;COX16;COA3	P00403;P09669;P13073;Q7Z7K0;Q9BVV7;Q9P0S2;Q9Y2R0	7	0.334035	0.2764	0.452932	0.6629	0.724706	0.5175
754	6443	SMAR1-HDAC1-SIN3A-SIN3B repressor complex	Human	O75182;Q13547;Q8N9N5;Q96ST3	23309;3065;54971;25942	SIN3B;HDAC1;BANP;SIN3A	O75182;Q13547;Q8N9N5;Q96ST3	4	0.17234	0.0419	0.159868	0.0278	0.395624	0.0739
755	6444	SMAR1-HDAC1-SIN3A-SIN3B-p107-p130 repressor complex	Human	O75182;P28749;Q08999;Q13547;Q8N9N5;Q96ST3	23309;5933;5934;3065;54971;25942	SIN3B;RBL1;RBL2;HDAC1;BANP;SIN3A	O75182;P28749;Q13547;Q8N9N5;Q96ST3	5	0.147762	0.0063	0.13776	0.0052	0.345823	0.0175
756	6457	MLL1 core complex	Human	P61964;Q03164;Q15291;Q9UBL3	11091;4297;5929;9070	WDR5;KMT2A;KDM6B;ASH2L	P61964;Q15291;Q9UBL3	3	0.409373	0.5577	0.464459	0.6565	0.704879	0.5194
757	6459	EARP complex	Human	Q5VIR6;Q8N1B4;Q96JG6;Q9UID3	55275;6293;55610;738	VPS53;VPS52;VPS50;VPS51	Q5VIR6;Q8N1B4;Q96JG6;Q9UID3	4	0.0249862	0	0.0644602	0.0004	0.118172	0
758	6460	MLL2 complex	Human	O00255;O14686;O15294;O75475;P51610;P61964;Q15291;Q9C005;Q9UBL3;Q9Y5Z7	4221;8085;8473;11168;3054;11091;5929;84661;9070;29915	MEN1;KMT2D;OGT;PSIP1;HCFC1;WDR5;KDM6B;DPY30;ASH2L;HCFC2	O00255;O14686;O15294;O75475;P51610;P61964;Q15291;Q9C005;Q9UBL3;Q9Y5Z7	10	0.302169	0.1153	0.338334	0.233	0.531345	0.0802
759	6461	MLL3 complex	Human	O15550;P61964;Q14686;Q15291;Q6ZW49;Q8NEZ4;Q9BTK6;Q9C005;Q9UBL3	7403;11091;23054;5929;22976;58508;79447;84661;9070	KDM6A;WDR5;NCOA6;KDM6B;PAXIP1;KMT2C;PAGR1;DPY30;ASH2L	O15550;P61964;Q14686;Q15291;Q6ZW49;Q8NEZ4;Q9BTK6;Q9C005;Q9UBL3	9	0.305634	0.1375	0.326016	0.2023	0.533499	0.1003
760	6462	MLL1 complex	Human	O00255;O15294;P51610;P61964;Q03164;Q15291;Q9C005;Q9UBL3	4221;8473;3054;11091;4297;5929;84661;9070	MEN1;OGT;HCFC1;WDR5;KMT2A;KDM6B;DPY30;ASH2L	O00255;O15294;P51610;P61964;Q15291;Q9C005;Q9UBL3	7	0.337541	0.2869	0.391775	0.471	0.606844	0.2728
761	6463	GARP complex	Human	Q5VIR6;Q8N1B4;Q9P1Q0;Q9UID3	55275;6293;51542;738	VPS53;VPS52;VPS54;VPS51	Q5VIR6;Q8N1B4;Q9P1Q0;Q9UID3	4	0.162834	0.0326	0.248592	0.1487	0.402234	0.0786
762	6467	MLL4 complex	Human	O14686;O15550;P61964;Q14686;Q15291;Q6ZW49;Q9BTK6;Q9C005;Q9UBL3	8085;7403;11091;23054;5929;22976;79447;84661;9070	KMT2D;KDM6A;WDR5;NCOA6;KDM6B;PAXIP1;PAGR1;DPY30;ASH2L	O14686;O15550;P61964;Q14686;Q15291;Q6ZW49;Q9BTK6;Q9C005;Q9UBL3	9	0.306424	0.1398	0.331736	0.2208	0.538533	0.1064
763	6468	TRAPP complex	Human	O43617;O75865;P0DI81;P48553;Q5T215;Q7Z392;Q86SZ2;Q8IUR0;Q8WVT3;Q96Q05;Q9UL33;Q9Y296;Q9Y2L5;Q9Y5R8	27095;79090;6399;7109;100128327;60684;122553;126003;51112;83696;51693;51399;22878;58485	TRAPPC3;TRAPPC6A;TRAPPC2;TRAPPC10;TRAPPC3L;TRAPPC11;TRAPPC6B;TRAPPC5;TRAPPC12;TRAPPC9;TRAPPC2L;TRAPPC4;TRAPPC8;TRAPPC1	O43617;O75865;P0DI81;P48553;Q7Z392;Q86SZ2;Q8IUR0;Q8WVT3;Q96Q05;Q9Y296;Q9Y2L5;Q9Y5R8	12	0.127281	0	0.116776	0	0.23948	0
764	6469	Set1A complex	Human	O15047;O15294;P51610;P61964;Q15291;Q6UXN9;Q9C005;Q9P0U4;Q9UBL3;Q9Y5Z7	9739;8473;3054;11091;5929;80335;84661;30827;9070;29915	SETD1A;OGT;HCFC1;WDR5;KDM6B;WDR82;DPY30;CXXC1;ASH2L;HCFC2	O15047;O15294;P51610;P61964;Q15291;Q6UXN9;Q9C005;Q9P0U4;Q9UBL3;Q9Y5Z7	10	0.340837	0.2454	0.393478	0.4534	0.617001	0.2351
765	6470	Set1B complex	Human	O15294;P51610;P61964;Q15291;Q6UXN9;Q8NFC6;Q96IK1;Q9C005;Q9P0U4;Q9UBL3;Q9UPS6;Q9Y5Z7	8473;3054;11091;5929;80335;259282;91272;84661;30827;9070;23067;29915	OGT;HCFC1;WDR5;KDM6B;WDR82;BOD1L1;BOD1;DPY30;CXXC1;ASH2L;SETD1B;HCFC2	O15294;P51610;P61964;Q15291;Q6UXN9;Q8NFC6;Q96IK1;Q9C005;Q9P0U4;Q9UBL3;Q9UPS6;Q9Y5Z7	12	0.375415	0.3742	0.390401	0.4198	0.651585	0.29
766	6472	Bcl-2-Beclin1-UVRAG-PI(3)KC3 complex	Human	P10415;Q14457;Q8NEB9;Q99570;Q9P2Y5	596;8678;5289;30849;7405	BCL2;BECN1;PIK3C3;PIK3R4;UVRAG	Q14457;Q8NEB9;Q99570;Q9P2Y5	4	0.1129	0.007	0.101634	0.0035	0.184261	0.0006
767	6481	WASH complex	Human	A8K0Z3;Q12768;Q2M389;Q9Y3C0;Q9Y4E1	100287171;9897;23325;51019;253725	WASH1;KIAA0196;KIAA1033;CCDC53;FAM21C	Q12768;Q2M389;Q9Y3C0;Q9Y4E1	4	0.276714	0.208	0.200028	0.0721	0.419812	0.0919
768	6482	CUL4B-DDB1-DTL-CSN complex	Human	P61201;Q13098;Q13620;Q16531;Q9NZJ0	9318;2873;8450;1642;51514	COPS2;GPS1;CUL4B;DDB1;DTL	P61201;Q13098;Q13620;Q16531;Q9NZJ0	5	0.392788	0.5088	0.34974	0.3659	0.616985	0.3299
769	6484	WASH-CAPZalpa/beta complex	Human	A8K0Z3;P47756;P52907;Q12768;Q2M389;Q9Y3C0;Q9Y4E1	100287171;832;829;9897;23325;51019;253725	WASH1;CAPZB;CAPZA1;KIAA0196;KIAA1033;CCDC53;FAM21C	P47756;P52907;Q12768;Q2M389;Q9Y3C0;Q9Y4E1	6	0.284212	0.1518	0.195418	0.025	0.432418	0.048
770	6486	CUL4A-DDB1-DTL complex	Human	Q13619;Q16531;Q9NZJ0	8451;1642;51514	CUL4A;DDB1;DTL	Q13619;Q16531;Q9NZJ0	3	0.538741	0.7813	0.539804	0.7737	0.879268	0.7199
771	6488	CUL4A-DDB1-EED complex	Human	O75530;Q13619;Q16531	8726;8451;1642	EED;CUL4A;DDB1	O75530;Q13619;Q16531	3	0.529103	0.7695	0.560693	0.7956	0.895607	0.7331
772	6489	CUL4A-DDB1-WDR5 complex	Human	P61964;Q13619;Q16531	11091;8451;1642	WDR5;CUL4A;DDB1	P61964;Q13619;Q16531	3	0.515597	0.7506	0.528593	0.7591	0.86336	0.7029
773	6490	CUL4B-DDB1-WDR26 complex	Human	Q13620;Q16531;Q9H7D7	8450;1642;80232	CUL4B;DDB1;WDR26	Q13620;Q16531;Q9H7D7	3	0.535142	0.7771	0.49861	0.7146	0.82672	0.6657
774	6491	CUL4A-DDB1-RBBP5 complex	Human	Q13619;Q15291;Q16531	8451;5929;1642	CUL4A;KDM6B;DDB1	Q13619;Q15291;Q16531	3	0.493237	0.7127	0.498995	0.7151	0.828133	0.6667
775	6494	CUL4A-DDB1-WDR61 complex	Human	Q13619;Q16531;Q9GZS3	8451;1642;80349	CUL4A;DDB1;WDR61	Q13619;Q16531;Q9GZS3	3	0.476382	0.685	0.53363	0.7648	0.843278	0.6824
776	6495	CUL4B-DDB1-GRWD1 complex	Human	Q13620;Q16531;Q9BQ67	8450;1642;83743	CUL4B;DDB1;GRWD1	Q13620;Q16531;Q9BQ67	3	0.633502	0.8794	0.564435	0.8002	0.9557	0.7825
777	6496	TOM20-TOM22-pOTC complex	Human	P00480;Q15388;Q9NS69	5009;9804;56993	OTC;TOMM20;TOMM22	P00480;Q15388;Q9NS69	3	0.599441	0.8516	0.775762	0.9348	1.64754	0.9716
778	6497	TOM complex (TOM5, TOM6, TOM7, TOM20, TOM22, TOM40, TOM70), mitochondrial	Human	O94826;O96008;Q15388;Q8N4H5;Q96B49;Q9NS69;Q9P0U1	9868;10452;9804;401505;100188893;56993;54543	TOMM70;TOMM40;TOMM20;TOMM5;TOMM6;TOMM22;TOMM7	O94826;O96008;Q15388;Q96B49;Q9NS69	5	0.59323	0.901	0.677169	0.9298	1.42165	0.9663
779	6509	pERK-vimentin-KPNA2 complex	Human	P08670;P27361;P52292	7431;5595;3838	VIM;MAPK3;KPNA2	P08670;P27361;P52292	3	0.881462	0.9683	0.626116	0.857	1.29367	0.9295
780	6512	ILK-HSP90-CDC37 complex	Human	P07900;Q13418;Q16543	3320;3611;11140	HSP90AA1;ILK;CDC37	P07900;Q13418;Q16543	3	0.326493	0.3732	0.195392	0.1141	0.496805	0.2429
781	6517	SERCA2a-alphaKAP-CaM-CaMKII complex	Human	P16615;P52294;P62158;Q9UQM7	488;3836;801;815	ATP2A2;KPNA1;CALM1; CAL;CAMK2A	P16615;P52294;P62158	3	0.697161	0.917	0.723381	0.9166	1.20528	0.9069
782	6521	Akt-PHLPP1-PHLPP2-FANCI-FANCD2-USP1-UAF1 complex	Human	O60346;O94782;P31749;Q6ZVD8;Q8TAF3;Q9BXW9;Q9NVI1	23239;7398;207;23035;57599;2177;55215	PHLPP1;USP1;AKT1;PHLPP2;WDR48;FANCD2;FANCI	O60346;O94782;P31749;Q8TAF3;Q9BXW9;Q9NVI1	6	0.288965	0.1633	0.276986	0.1386	0.492351	0.1029
783	6523	Ubiquilin-VCP-erasin complex	Human	P55072;Q92575;Q9UMX0	7415;23190;29979	VCP;UBXN4;UBQLN1	P55072;Q92575;Q9UMX0	3	0.389055	0.5163	0.433614	0.5993	0.66074	0.462
784	6553	CUL4B-DDB1-TLE3 complex	Human	Q04726;Q13620;Q16531	7090;8450;1642	TLE3;CUL4B;DDB1	Q04726;Q13620;Q16531	3	0.509026	0.7405	0.427552	0.5877	0.701461	0.5155
785	6559	RAB11B-SPG10-SPG33 complex	Human	Q12840;Q15907;Q5T4F4	3798;9230;118813	KIF5A;RAB11B;ZFYVE27	Q12840;Q15907;Q5T4F4	3	0.35003	0.4278	0.348156	0.4227	0.590157	0.3624
786	6577	3M complex	Human	O75147;P04637;P62877;Q14999;Q8IWT3;Q8N3Y1;Q9H0W5	23363;7157;9978;9820;23113;26259;83987	OBSL1;TP53;RBX1;CUL7;CUL9;FBXW8;CCDC8	O75147;P62877;Q8N3Y1;Q9H0W5	4	0.312311	0.2978	0.2675	0.1903	0.506955	0.1949
787	6585	Intraflagellar transport complex A	Human	Q7Z4L5;Q8NEZ3;Q96RY7;Q9HBG6;Q9P2L0	79809;57728;9742;55764;57539	TTC21B;WDR19;IFT140;IFT122;WDR35	Q7Z4L5;Q8NEZ3;Q96RY7;Q9HBG6;Q9P2L0	5	0.342059	0.3441	0.452066	0.6516	0.716149	0.5204
788	6587	CAP-cbl-flotilin complex	Human	O75955;P22681;Q9BX66	10211;867;10580	FLOT1;CBL;SORBS1	O75955;P22681;Q9BX66	3	0.236547	0.1884	0.279242	0.2734	0.437233	0.1713
789	6602	AP5-SPG11-SPG15 complex	Human	O43299;Q2VPB7;Q68DK2;Q96JI7;Q9H0R1;Q9NUS5	9907;91056;23503;80208;55745;55317	AP5Z1;AP5B1;ZFYVE26;SPG11;AP5M1;AP5S1	O43299;Q2VPB7;Q68DK2;Q96JI7;Q9NUS5	5	0.0987427	0.0008	0.122353	0.0028	0.2451	0.0014
790	6626	AP5 adaptor complex	Human	O43299;Q2VPB7;Q9H0R1;Q9NUS5	9907;91056;55745;55317	AP5Z1;AP5B1;AP5M1;AP5S1	O43299;Q2VPB7;Q9NUS5	3	0.0553464	0.0031	0.0785274	0.0061	0.137362	0.001
791	6639	CCC-Wash (WASH1, FAM21C) complex	Human	A8K0Z3;O60826;Q567U6;Q7Z3J2;Q7Z4G1;Q86VX2;Q86X83;Q8N668;Q9GZQ3;Q9H0A8;Q9NX08;Q9P000;Q9UBI1;Q9Y4E1;Q9Y6G5	100287171;28952;54520;57020;170622;149951;51122;150684;28991;54939;54951;29099;23412;253725;51397	WASH1;CCDC22;CCDC93;C16orf62;COMMD6;COMMD7;COMMD2;COMMD1;COMMD5;COMMD4;COMMD8;COMMD9;COMMD3;FAM21C;COMMD10	O60826;Q567U6;Q7Z3J2;Q7Z4G1;Q86VX2;Q86X83;Q8N668;Q9GZQ3;Q9H0A8;Q9NX08;Q9P000;Q9UBI1;Q9Y4E1;Q9Y6G5	14	0.133792	0	0.0919717	0	0.254608	0
792	6641	USP22-SAGA complex	Human	O75528;Q12962;Q14CW9;Q86TJ2;Q92830;Q9HBM6;Q9UPT9;Q9Y4A5	10474;6881;56970;93624;2648;51616;23326;8295	TADA3;TAF10;ATXN7L3;TADA2B;KAT2A;TAF9B;USP22;TRRAP	O75528;Q12962;Q86TJ2;Q92830;Q9HBM6;Q9UPT9;Q9Y4A5	7	0.299414	0.1675	0.280493	0.1258	0.520996	0.1187
793	6643	SAGA complex, GCN5-linked	Human	O75486;O75528;O75529;O94864;P00813;Q12962;Q14CW9;Q16514;Q16594;Q5T6C5;Q86TJ2;Q8NEM7;Q92830;Q96ES7;Q9HBM6;Q9ULK2;Q9UPT9;Q9Y4A5;Q9Y6J9	8464;10474;27097;9913;100;6881;56970;6883;6880;127002;93624;55578;2648;112869;51616;222255;23326;8295;10629	SUPT3H;TADA3;TAF5L;SUPT7L;ADA;TAF10;ATXN7L3;TAF12;TAF9;ATXN7L2;TADA2B;SUPT20H;KAT2A;SGF29;TAF9B;ATXN7L1;USP22;TRRAP;TAF6L	O75486;O75528;O75529;O94864;P00813;Q12962;Q16514;Q16594;Q86TJ2;Q92830;Q96ES7;Q9HBM6;Q9UPT9;Q9Y4A5;Q9Y6J9	15	0.284189	0.0319	0.251982	0.0112	0.472388	0.0085
794	6644	CCDC22-COMMD1-CUL2 complex	Human	O60826;Q13617;Q8N668	28952;8453;150684	CCDC22;CUL2;COMMD1	O60826;Q13617;Q8N668	3	0.235519	0.1868	0.140296	0.0429	0.37408	0.1042
795	6645	CCC complex	Human	O60826;Q567U6;Q7Z3J2;Q7Z4G1;Q86VX2;Q86X83;Q8N668;Q9GZQ3;Q9H0A8;Q9NX08;Q9P000;Q9UBI1;Q9Y6G5	28952;54520;57020;170622;149951;51122;150684;28991;54939;54951;29099;23412;51397	CCDC22;CCDC93;C16orf62;COMMD6;COMMD7;COMMD2;COMMD1;COMMD5;COMMD4;COMMD8;COMMD9;COMMD3;COMMD10	O60826;Q567U6;Q7Z3J2;Q7Z4G1;Q86VX2;Q86X83;Q8N668;Q9GZQ3;Q9H0A8;Q9NX08;Q9P000;Q9UBI1;Q9Y6G5	13	0.112416	0	0.0726215	0	0.227287	0
796	6646	SMAD2-SMAD4-WWTR1 complex	Human	Q13485;Q15796;Q9GZV5	4089;4087;25937	SMAD4;SMAD2;WWTR1	Q13485;Q15796;Q9GZV5	3	0.330797	0.3825	0.235578	0.1828	0.499836	0.2466
797	6649	SMAD3-SMAD4-WWTR1 complex	Human	P84022;Q13485;Q9GZV5	4088;4089;25937	SMAD3;SMAD4;WWTR1	P84022;Q13485;Q9GZV5	3	0.390875	0.5188	0.201967	0.1231	0.646082	0.4401
798	6657	ATAC complex, GCN5-linked	Human	O75478;O75528;P61964;Q01658;Q8IYH5;Q92830;Q96ES7;Q9H8E8;Q9NS73;Q9ULM3	6871;10474;11091;1810;26009;2648;112869;57325;51562;55689	TADA2A;TADA3;WDR5;DR1;ZZZ3;KAT2A;SGF29;KAT14;MBIP;YEATS2	O75528;P61964;Q01658;Q8IYH5;Q92830;Q96ES7;Q9H8E8;Q9NS73	8	0.298643	0.139	0.306739	0.1633	0.507574	0.0831
799	6658	CCDC22-COMMD8-CUL1 complex	Human	O60826;Q13616;Q9NX08	28952;8454;54951	CCDC22;CUL1;COMMD8	O60826;Q13616;Q9NX08	3	0.368019	0.4674	0.296969	0.3108	0.622209	0.4068
800	6659	Ubiquitin E3 ligase (CCDC22, COMMD8, CUL3)	Human	O60826;Q13618;Q9NX08	28952;8452;54951	CCDC22;CUL3;COMMD8	O60826;Q13618;Q9NX08	3	0.262735	0.2382	0.164271	0.0708	0.477716	0.2191
801	6664	STAGA complex, SPT3-linked	Human	O15265;O75486;O75528;O75529;O94864;Q12962;Q14CW9;Q16514;Q16594;Q86TJ2;Q8NEM7;Q92830;Q96BN2;Q96ES7;Q9H0E3;Q9NPA8;Q9UPT9;Q9Y4A5;Q9Y6J9	6314;8464;10474;27097;9913;6881;56970;6883;6880;93624;55578;2648;117143;112869;79595;56943;23326;8295;10629	ATXN7;SUPT3H;TADA3;TAF5L;SUPT7L;TAF10;ATXN7L3;TAF12;TAF9;TADA2B;SUPT20H;KAT2A;TADA1;SGF29;SAP130;ENY2;USP22;TRRAP;TAF6L	O75486;O75528;O75529;O94864;Q12962;Q16514;Q16594;Q86TJ2;Q92830;Q96BN2;Q96ES7;Q9H0E3;Q9NPA8;Q9UPT9;Q9Y4A5;Q9Y6J9	16	0.244009	0.0026	0.217831	0.0013	0.411998	0.0001
802	6665	ATAC complex, YEATS2-linked	Human	O43318;O75478;O75528;P61964;Q01658;Q14157;Q8IYH5;Q92830;Q96ES7;Q9H8E8;Q9NR33;Q9NRF9;Q9NS73;Q9ULM3	6885;6871;10474;11091;1810;9898;26009;2648;112869;57325;56655;54107;51562;55689	MAP3K7;TADA2A;TADA3;WDR5;DR1;UBAP2L;ZZZ3;KAT2A;SGF29;KAT14;POLE4;POLE3;MBIP;YEATS2	O43318;O75528;P61964;Q01658;Q14157;Q8IYH5;Q92830;Q96ES7;Q9H8E8;Q9NR33;Q9NRF9;Q9NS73	12	0.314627	0.125	0.317884	0.134	0.538934	0.0705
803	6671	PI4K2A-WASH complex	Human	O00203;P46934;P47756;P50570;P52907;Q00610;Q12768;Q2M389;Q5T1M5;Q641Q2;Q92888;Q92974;Q96N67;Q9BTU6	8546;4734;832;1785;829;1213;9897;23325;23307;387680;9138;9181;85440;55361	AP3B1;NEDD4;CAPZB;DNM2;CAPZA1;CLTC;KIAA0196;KIAA1033;FKBP15;FAM21A;ARHGEF1;ARHGEF2;DOCK7;PI4K2A	O00203;P46934;P47756;P50570;P52907;Q00610;Q12768;Q2M389;Q5T1M5;Q641Q2;Q92888;Q96N67;Q9BTU6	13	0.277942	0.0359	0.220155	0.0041	0.430509	0.0036
804	6681	DVL2-INVS-NPHP4-RPGRIP1L complex	Human	O14641;O75161;Q68CZ1;Q9Y283	1856;261734;23322;27130	DVL2;NPHP4;RPGRIP1L;INVS	O14641;Q68CZ1;Q9Y283	3	0.559902	0.8092	0.590874	0.8272	1.08352	0.8594
805	6703	TBCD-tubulin(alpha)-tubulin(beta) complex	Human	P07437;Q71U36;Q9BTW9	203068;7846;6904	TUBB;TUBA1A;TBCD	P07437;Q71U36;Q9BTW9	3	0.203666	0.1346	0.203038	0.1253	0.381165	0.1112
806	6713	TBCD-ARL2-tubulin(beta) complex	Human	P07437;P36404;Q9BTW9	203068;402;6904	TUBB;ARL2;TBCD	P07437;P36404;Q9BTW9	3	0.231565	0.1792	0.188831	0.1038	0.387329	0.1178
807	6715	TBCD-ARL2-tubulin(beta)-TBCE complex	Human	P07437;P36404;Q15813;Q9BTW9	203068;402;6905;6904	TUBB;ARL2;TBCE;TBCD	P07437;P36404;Q9BTW9	3	0.231565	0.1792	0.188831	0.1038	0.387329	0.1178
808	6728	9-1-1-RHINO complex	Human	O60671;O60921;Q99638;Q9BSD3	5810;3364;5883;83695	RAD1;HUS1;RAD9A;RHNO1	O60671;O60921;Q99638	3	0.119916	0.0339	0.120138	0.027	0.215128	0.0104
809	6742	SMG1-UPF2-Y14-MAGOH-UPF3B-EIF4A3 complex	Human	P38919;P61326;Q96Q15;Q9BZI7;Q9HAU5;Q9Y5S9	9775;4116;23049;65109;26019;9939	EIF4A3;MAGOH;SMG1;UPF3B;UPF2;RBM8A	P38919;P61326;Q9BZI7;Q9HAU5;Q9Y5S9	5	0.242171	0.0933	0.13522	0.0045	0.334923	0.0141
810	6753	SOG complex	Human	P55735;Q12980;Q5T011;Q6PJI9;Q8WTW4;Q96EE3;Q96S15;Q9NXC5	6396;8131;23334;79726;10641;81929;84219;54468	SEC13;NPRL3;SZT2;WDR59;NPRL2;SEH1L;WDR24;MIOS	P55735;Q12980;Q5T011;Q6PJI9;Q96EE3;Q96S15;Q9NXC5	7	0.238114	0.0426	0.209352	0.024	0.411174	0.0233
811	6754	KICSTOR complex	Human	Q5T011;Q969R8;Q96MD2;Q9Y664	23334;55846;144577;11133	SZT2;ITFG2;C12orf66;KPTN	Q5T011;Q969R8;Q9Y664	3	0.121532	0.0352	0.136492	0.0398	0.273368	0.0321
812	6765	CCR4-NOT complex	Human	A5YKK6;O75175;Q92600;Q96LI5;Q9H9A5;Q9NZN8;Q9UIV1;Q9UKZ1;Q9ULM6	23019;4849;9125;246175;25904;4848;29883;55571;57472	CNOT1;CNOT3;RQCD1;CNOT6L;CNOT10;CNOT2;CNOT7;CNOT11;CNOT6	A5YKK6;O75175;Q92600;Q9NZN8;Q9UIV1;Q9UKZ1;Q9ULM6	7	0.0938265	0.0001	0.0882512	0	0.191679	0
813	6778	SCRIB-GIT1-ARHGEF7-PAK1 complex	Human	Q13153;Q14155;Q14160;Q9Y2X7	5058;8874;23513;28964	PAK1;ARHGEF7;SCRIB;GIT1	Q13153;Q14155;Q14160;Q9Y2X7	4	0.303867	0.2748	0.30502	0.2789	0.554213	0.2625
814	6780	RAD6A-KCMF1-UBR4 complex	Human	P49459;Q5T4S7;Q9P0J7	7319;23352;56888	UBE2A;UBR4;KCMF1	P49459;Q5T4S7;Q9P0J7	3	0.281176	0.2744	0.122674	0.0286	0.39647	0.1279
815	6799	VEGFR2-S1PR1-ERK1/2-PKC-alpha complex	Human	P17252;P21453;P27361;P28482;P35968	5578;1901;5595;5594;3791	PRKCA;S1PR1;MAPK3;MAPK1;KDR	P17252;P27361;P28482	3	0.290519	0.2954	0.210653	0.1385	0.45679	0.1926
816	6800	VEGFR2-S1PR2-ERK1/2-PKC-alpha complex	Human	O95136;P17252;P27361;P28482;P35968	9294;5578;5595;5594;3791	S1PR2;PRKCA;MAPK3;MAPK1;KDR	P17252;P27361;P28482	3	0.290519	0.2954	0.210653	0.1385	0.45679	0.1926
817	6801	VEGFR2-S1PR3-ERK1/2-PKC-alpha complex	Human	P17252;P27361;P28482;P35968;Q99500	5578;5595;5594;3791;1903	PRKCA;MAPK3;MAPK1;KDR;S1PR3	P17252;P27361;P28482	3	0.290519	0.2954	0.210653	0.1385	0.45679	0.1926
818	6802	VEGFR2-S1PR5-ERK1/2-PKC-alpha complex	Human	P17252;P27361;P28482;P35968;Q9H228	5578;5595;5594;3791;53637	PRKCA;MAPK3;MAPK1;KDR;S1PR5	P17252;P27361;P28482	3	0.290519	0.2954	0.210653	0.1385	0.45679	0.1926
819	6816	ULK1-ATG13-ATG14-PIK3C3 complex	Human	O75143;O75385;Q6ZNE5;Q8NEB9	9776;8408;22863;5289	ATG13;ULK1;ATG14;PIK3C3	O75143;O75385;Q6ZNE5;Q8NEB9	4	0.182343	0.0512	0.221244	0.1024	0.377784	0.0613
820	6820	APOL1 complex B (APOL1, APOA1, HPR, FN1, IGHM)	Human	O14791;P00739;P01871;P02647;P02751	8542;3250;3507;335;2335	APOL1;HPR;IGHM;APOA1;FN1	O14791;P01871;P02647;P02751	4	0.800424	0.9659	1.19246	0.9885	1.70599	0.9806
821	6838	IGF2BP1 complex	Human	O60506;O95793;P61254;P62753;P67809;Q00839;Q08211;Q15717;Q9NZI8	10492;6780;6154;6194;4904;3192;1660;1994;10642	SYNCRIP;STAU1;RPL26;RPS6;YBX1;HNRNPU;DHX9;ELAVL1;IGF2BP1	O60506;O95793;P61254;P62753;P67809;Q00839;Q08211;Q15717;Q9NZI8	9	0.396221	0.4952	0.306383	0.1487	0.61992	0.2525
822	6845	NIF1-ASH2L-RBBP5-WDR5 complex	Human	P61964;Q15291;Q9H4Z2;Q9UBL3	11091;5929;63925;9070	WDR5;KDM6B;ZNF335;ASH2L	P61964;Q15291;Q9H4Z2;Q9UBL3	4	0.352517	0.4011	0.418849	0.568	0.620268	0.3698
823	6848	IRF2BP2-IRF2BP1-IRF2BPL complex	Human	Q7Z5L9;Q8IU81;Q9H1B7	359948;26145;64207	IRF2BP2;IRF2BP1;IRF2BPL	Q7Z5L9;Q8IU81;Q9H1B7	3	0.340736	0.4059	0.35983	0.4472	0.605368	0.3837
824	6849	WRAD complex (WDR5, RBBP5, ASH2L, DPY30)	Human	P61964;Q15291;Q9C005;Q9UBL3	11091;5929;84661;9070	WDR5;KDM6B;DPY30;ASH2L	P61964;Q15291;Q9C005;Q9UBL3	4	0.327869	0.3374	0.381903	0.478	0.586464	0.3133
825	6850	WRA complex (WDR5, RBBP5, ASH2L)	Human	P61964;Q15291;Q9UBL3	11091;5929;9070	WDR5;KDM6B;ASH2L	P61964;Q15291;Q9UBL3	3	0.409373	0.5577	0.464459	0.6565	0.704879	0.5194
826	6852	COPRS-PRMT5-RUNX1-CBFB complex	Human	O14744;Q01196;Q13951;Q9NQ92	10419;861;865;55352	PRMT5;RUNX1;CBFB;COPRS	O14744;Q01196;Q13951;Q9NQ92	4	0.442169	0.6424	0.444292	0.6279	0.784131	0.6296
827	6854	5FMC (Friends of Methylated Chtop) complex	Human	Q8IZL8;Q9BV38;Q9H4L4;Q9NXF1;Q9Y4W2	27043;57418;26168;54881;81887	PELP1;WDR18;SENP3;TEX10;LAS1L	Q8IZL8;Q9BV38;Q9H4L4;Q9NXF1;Q9Y4W2	5	0.419259	0.5887	0.383472	0.4703	0.767901	0.6068
828	6855	LAS1L-PELP1-TEX10-WDR18-NOL9-SENP3 complex	Human	Q5SY16;Q8IZL8;Q9BV38;Q9H4L4;Q9NXF1;Q9Y4W2	79707;27043;57418;26168;54881;81887	NOL9;PELP1;WDR18;SENP3;TEX10;LAS1L	Q5SY16;Q8IZL8;Q9BV38;Q9H4L4;Q9NXF1;Q9Y4W2	6	0.389061	0.4849	0.36534	0.3932	0.735233	0.546
829	6856	PeBoW complex	Human	O00541;Q14137;Q9GZL7	23481;23246;55759	PES1;BOP1;WDR12	O00541;Q14137;Q9GZL7	3	0.471685	0.6763	0.429453	0.5917	0.745457	0.5701
830	6858	CHTOP-methylosome complex	Human	O14744;P84090;Q99873;Q9BQA1;Q9Y3Y2	10419;2079;3276;79084;26097	PRMT5;ERH;PRMT1;WDR77;CHTOP	O14744;P84090;Q9BQA1;Q9Y3Y2	4	0.339761	0.3722	0.343878	0.3792	0.600315	0.3377
831	6859	HRD1 complex	Human	O94905;P11021;P14625;P35613;Q13438;Q86TM6;Q96CS3;Q96DZ1;Q9GZP9;Q9UBU6;Q9UBV2;Q9Y385;Q9Y679	11160;3309;7184;682;10956;84447;23197;27248;51009;51439;6400;51465;550	ERLIN2;HSPA5;HSP90B1;BSG;OS9;SYVN1;FAF2;ERLEC1;DERL2;FAM8A1;SEL1L;UBE2J1;AUP1	O94905;P11021;P14625;P35613;Q13438;Q96CS3;Q96DZ1;Q9Y385;Q9Y679	9	0.330849	0.2213	0.365425	0.3423	0.634517	0.2835
832	6860	E6AP-HERC2-MAPK6-NEURL4 complex	Human	O95714;Q05086;Q16659;Q96JN8	8924;7337;5597;84461	HERC2;UBE3A;MAPK6;NEURL4	O95714;Q05086;Q16659;Q96JN8	4	0.250783	0.1503	0.104814	0.0043	0.344233	0.0376
833	6862	Bag6-Ubl4A-Trc35 Complex	Human	P11441;P46379;Q7L5D6	8266;7917;51608	UBL4A;BAG6;GET4	P11441;P46379;Q7L5D6	3	0.0641405	0.0055	0.0409047	0.0006	0.0997241	0
834	6863	CBX3-EHMT2-NR3C1 complex	Human	P04150;Q13185;Q96KQ7	2908;11335;10919	NR3C1;CBX3;EHMT2	P04150;Q13185;Q96KQ7	3	0.301172	0.318	0.314057	0.3459	0.503605	0.2507
835	6864	CBX3-EHMT1-NR3C1 complex	Human	P04150;Q13185;Q9H9B1	2908;11335;79813	NR3C1;CBX3;EHMT1	P04150;Q13185;Q9H9B1	3	0.260407	0.2334	0.307518	0.3324	0.464399	0.2009
836	6866	AMFR-ERLIN2-TMUB1 complex	Human	O94905;Q9BVT8;Q9UKV5	11160;83590;267	ERLIN2;TMUB1;AMFR	O94905;Q9BVT8;Q9UKV5	3	0.203973	0.1349	0.178257	0.0896	0.383249	0.1132
837	6873	BAG6-AMFR-FAF2 complex	Human	P46379;Q96CS3;Q9UKV5	7917;23197;267	BAG6;FAF2;AMFR	P46379;Q96CS3;Q9UKV5	3	0.207682	0.1418	0.251975	0.2162	0.407868	0.1398
838	6875	CRBN-DDB1-CUL4A-RBX1 E3 ubiquitin ligase	Human	P62877;Q13619;Q16531;Q96SW2	9978;8451;1642;51185	RBX1;CUL4A;DDB1;CRBN	P62877;Q13619;Q16531;Q96SW2	4	0.38749	0.4972	0.415951	0.5617	0.67775	0.464
839	6884	Fanconi anemia FAAP100 complex	Human	O15287;O15360;Q00597;Q0VG06;Q8IYD8;Q8NB91;Q9BTP7;Q9HB96;Q9NPI8;Q9NW38	2189;2175;2176;80233;57697;2187;91442;2178;2188;55120	FANCG;FANCA;FANCC;FAAP100;FANCM;FANCB;FAAP24;FANCE;FANCF;FANCL	O15287;O15360;Q0VG06;Q8NB91;Q9BTP7;Q9HB96	6	0.280166	0.144	0.253641	0.0922	0.471678	0.0806
840	6886	AUP1-OS9-SEL1L-UBC6e-UBXD8 complex	Human	Q13438;Q96CS3;Q9UBV2;Q9Y385;Q9Y679	10956;23197;6400;51465;550	OS9;FAF2;SEL1L;UBE2J1;AUP1	Q13438;Q96CS3;Q9Y385;Q9Y679	4	0.113747	0.0072	0.270313	0.1952	0.418105	0.0907
841	6888	v-ATPase-Ragulator-AXIN/LKB1-AMPK complex	Human	O15169;O43504;P21281;P27449;P38606;P54619;P61421;Q0VGL1;Q13131;Q15831;Q6IAA8;Q9UHA4;Q9Y2Q5;Q9Y478	8312;10542;526;527;523;5571;9114;389541;5562;6794;55004;8649;28956;5564	AXIN1;LAMTOR5;ATP6V1B2;ATP6V0C;ATP6V1A;PRKAG1;ATP6V0D1;LAMTOR4;PRKAA1;STK11;LAMTOR1;LAMTOR3;LAMTOR2;PRKAB1	O15169;O43504;P21281;P38606;Q13131;Q15831;Q6IAA8;Q9UHA4;Q9Y2Q5;Q9Y478	10	0.380112	0.4163	0.430167	0.5959	0.721628	0.4965
842	6889	TSC complex	Human	P49815;Q92574;Q9P0N9	7249;7248;107080638	TSC2;TSC1;TBC1D7	P49815;Q92574;Q9P0N9	3	0.160938	0.0761	0.225825	0.1667	0.414974	0.1464
843	6890	Phosphatidylinositol 4-kinase complex	Human	P42356;Q86TV6;Q8IYD1;Q9BYI3	5297;145567;23708;84668	PI4KA;TTC7B;GSPT2;FAM126A	Q86TV6;Q8IYD1;Q9BYI3	3	0.187225	0.1087	0.14726	0.051	0.303877	0.0495
844	6891	HUSH complex	Human	Q8NEY8;Q99549;Q9UK61	51535;54737;23272	PPHLN1;MPHOSPH8;FAM208A	Q8NEY8;Q99549;Q9UK61	3	0.156145	0.0703	0.112959	0.0208	0.24707	0.0197
845	6893	Gamma-tubulin complex	Human	P23258;Q96CW5;Q96RT7;Q96RT8;Q9BSJ2;Q9UGJ1	7283;10426;85378;114791;10844;27229	TUBG1;TUBGCP3;TUBGCP6;TUBGCP5;TUBGCP2;TUBGCP4	P23258;Q96CW5;Q96RT7;Q9BSJ2;Q9UGJ1	5	0.125054	0.0021	0.162647	0.0132	0.25396	0.0016
846	6895	MMXD complex	Human	O76071;P05141;P18074;Q96T76;Q9Y3D0	9391;292;2068;64210;51647	CIAO1;SLC25A5;ERCC2;MMS19;FAM96B	O76071;P05141;P18074;Q96T76;Q9Y3D0	5	0.587879	0.8956	0.532871	0.8062	0.934798	0.8128
847	6896	MMS19 complex	Human	O76071;Q96T76;Q9H6Q4;Q9Y3D0	9391;64210;64428;51647	CIAO1;MMS19;NARFL;FAM96B	O76071;Q96T76;Q9H6Q4;Q9Y3D0	4	0.340229	0.3733	0.24975	0.1513	0.505288	0.1924
848	6897	CIA2B-CIA1-MMS19 complex	Human	O76071;Q96T76;Q9Y3D0	9391;64210;51647	CIAO1;MMS19;FAM96B	O76071;Q96T76;Q9Y3D0	3	0.376731	0.4877	0.272444	0.258	0.555432	0.317
849	6901	Ubiquitin E3 ligase (CUL1, FBXO6, RBX1, SKP1)	Human	P62877;P63208;Q13616;Q9NRD1	9978;6500;8454;26270	RBX1;SKP1;CUL1;FBXO6	P62877;P63208;Q13616;Q9NRD1	4	0.443519	0.6461	0.439706	0.6187	0.746444	0.5734
850	6902	Ubiquitin E3 ligase (CUL1, FBXO17, RBX1, SKP1)	Human	P62877;P63208;Q13616;Q96EF6	9978;6500;8454;115290	RBX1;SKP1;CUL1;FBXO17	P62877;P63208;Q13616;Q96EF6	4	0.501935	0.7659	0.421251	0.5741	0.787812	0.6348
851	6903	Ubiquitin E3 ligase (CUL1, FBXO27, RBX1, SKP1)	Human	P62877;P63208;Q13616;Q8NI29	9978;6500;8454;126433	RBX1;SKP1;CUL1;FBXO27	P62877;P63208;Q13616	3	0.308762	0.3323	0.326418	0.3738	0.523794	0.2752
852	6904	Ubiquitin E3 ligase (CUL1, FBXO44, RBX1, SKP1)	Human	P62877;P63208;Q13616;Q9H4M3	9978;6500;8454;93611	RBX1;SKP1;CUL1;FBXO44	P62877;P63208;Q13616	3	0.308762	0.3323	0.326418	0.3738	0.523794	0.2752
853	6905	PELI1-IRAK4-IRAK1-TRAF6 complex, IL-1-induced	Human	P51617;Q96FA3;Q9NWZ3;Q9Y4K3	3654;57162;51135;7189	IRAK1;PELI1;IRAK4;TRAF6	P51617;Q9NWZ3;Q9Y4K3	3	0.29706	0.31	0.247735	0.2069	0.466216	0.2034
854	6910	EED-EZH2-PHF19 complex	Human	O75530;Q15910;Q5T6S3	8726;2146;26147	EED;EZH2;PHF19	O75530;Q15910;Q5T6S3	3	0.219659	0.1598	0.195984	0.1147	0.363887	0.0945
855	6928	ARHGEF7-GIT2-PAK1 complex	Human	Q13153;Q14155;Q14161	5058;8874;9815	PAK1;ARHGEF7;GIT2	Q13153;Q14155;Q14161	3	0.384519	0.5065	0.280702	0.2763	0.610992	0.3905
856	6933	PRKCZ-SQSTM-TRAF6 complex	Human	Q05513;Q13501;Q9Y4K3	5590;8878;7189	PRKCZ;SQSTM1;TRAF6	Q05513;Q13501;Q9Y4K3	3	0.0979322	0.0183	0.073677	0.0053	0.239498	0.0176
857	6935	MYC-TRRAP-KAT2A complex	Human	P01106;Q92830;Q9Y4A5	4609;2648;8295	MYC;KAT2A;TRRAP	P01106;Q92830;Q9Y4A5	3	0.200316	0.1282	0.215046	0.1461	0.422863	0.155
858	6937	ARHGEF2-MAPK1-MAPK3-PXN complex	Human	P27361;P28482;P49023;Q92974	5595;5594;5829;9181	MAPK3;MAPK1;PXN;ARHGEF2	P27361;P28482;P49023	3	0.284004	0.2815	0.300573	0.318	0.513778	0.2614
859	6949	Isocitrate dehydrogenase [NAD], mitochondrial	Human	O43837;P50213;P51553	3420;3419;3421	IDH3B;IDH3A;IDH3G	O43837;P50213;P51553	3	0.191458	0.1146	0.166953	0.0741	0.354924	0.0856
860	6951	NG2-galectin-3-alpha3beta1-integrin complex	Human	P05556;P17931;P26006;Q6UVK1	3688;3958;3675;1464	ITGB1;LGALS3;ITGA3;CSPG4	P05556;P17931;P26006	3	0.570201	0.8201	0.549021	0.7832	0.951445	0.7798
861	6957	C2ORF3-Prp43-TFIP11 complex	Human	O43143;P16383;Q9UBB9	1665;6936;None	DHX15;GCFC2;TFIP11	O43143;P16383;Q9UBB9	3	0.486743	0.7028	0.455282	0.6395	0.791617	0.6263
862	6963	AXIN1-GID8-GSK3B complex	Human	O15169;P49841;Q9NWU2	8312;2932;54994	AXIN1;GSK3B;GID8	O15169;P49841;Q9NWU2	3	0.197136	0.1231	0.128482	0.0322	0.271278	0.0305
863	6984	ProTalpha C2 complex	Human	P06454;P49006;P60709;Q01105	5757;65108;60;6418	PTMA;MARCKSL1;ACTB;SET	P06454;P49006;P60709;Q01105	4	0.18373	0.0531	0.285558	0.2302	0.498472	0.184
864	6985	ProTalpha C5 complex	Human	P06454;P25786;P39687;Q00325;Q07021	5757;5682;8125;5250;708	PTMA;PSMA1;ANP32A;SLC25A3;C1QBP	P06454;P25786;P39687;Q00325;Q07021	5	0.520089	0.8121	0.594553	0.8764	0.944862	0.8219
865	6987	ProTalpha C7 complex	Human	P06454;P39687;Q92688	5757;8125;10541	PTMA;ANP32A;ANP32B	P06454;P39687;Q92688	3	0.456652	0.6501	0.570395	0.8065	0.865525	0.7053
866	6988	ProTalpha C8 complex	Human	P06454;P39687;P62491;Q92688	5757;8125;8766;10541	PTMA;ANP32A;RAB11A;ANP32B	P06454;P39687;Q92688	3	0.456652	0.6501	0.570395	0.8065	0.865525	0.7053
867	6990	THSD1-FAK-talin-vinculin complex	Human	P18206;Q05397;Q9NS62;Q9Y490	7414;5747;55901;7094	VCL;PTK2;THSD1;TLN1	P18206;Q9NS62;Q9Y490	3	0.465065	0.6645	0.439821	0.6107	0.777144	0.6082
868	6999	SEPHS1-SEPHS2-SEPSECS-SECp43 complex	Human	P49903;Q80VC6;Q99611;Q9HD40	22929;71787;22928;51091	SEPHS1;Trnau1ap;SEPHS2;SEPSECS	P49903;Q99611;Q9HD40	3	0.432748	0.6046	0.43331	0.5988	0.703379	0.5172
869	7005	PP2A-NR3A complex	Human	P30153;P63151;P67775;Q8TCU5	5518;5520;5515;116443	PPP2R1A;PPP2R2A;PPP2CA;GRIN3A	P30153;P63151;P67775	3	0.191181	0.1142	0.201251	0.122	0.290532	0.0414
870	7030	DCP1A-NR3C1-PNRC2-UPF1-complex	Human	P04150;Q92900;Q9NPI6;Q9NPJ4	2908;5976;55802;55629	NR3C1;UPF1;DCP1A;PNRC2	P04150;Q92900;Q9NPI6;Q9NPJ4	4	0.20468	0.0778	0.224632	0.1071	0.397978	0.0757
871	7038	BVR-PKCD-ERK2 complex	Human	P28482;P53004;Q05655	5594;644;5580	MAPK1;BLVRA;PRKCD	P28482;P53004;Q05655	3	0.179593	0.0995	0.16113	0.0674	0.318807	0.0583
872	7051	OTUB1-UBC13-MMS2 complex	Human	P61088;Q15819;Q96FW1	7334;7336;55611	UBE2N;UBE2V2;OTUB1	P61088;Q15819;Q96FW1	3	0.0800085	0.0087	0.0924521	0.0102	0.169374	0.0035
873	7058	KRIT1-HEG1-RAP1B complex	Human	O00522;P61224;Q9ULI3	889;5908;57493	KRIT1;RAP1B;HEG1	O00522;P61224;Q9ULI3	3	0.579116	0.8287	0.756653	0.9294	1.27945	0.927
874	7063	C9orf72-SMCR8-WDR41 complex	Human	Q8TEV9;Q96LT7;Q9HAD4	140775;203228;55255	SMCR8;C9orf72;WDR41	Q8TEV9;Q96LT7;Q9HAD4	3	0.0615654	0.0046	0.0477342	0.0009	0.151557	0.0018
875	7065	WDR41-(C9orf72-SMCR8)-(FIP200-ULK1-ATG13-ATG101) complex	Human	O75143;O75385;Q8TDY2;Q8TEV9;Q96LT7;Q9BSB4;Q9HAD4	9776;8408;9821;140775;203228;60673;55255	ATG13;ULK1;RB1CC1;SMCR8;C9orf72;ATG101;WDR41	O75143;O75385;Q8TDY2;Q8TEV9;Q96LT7;Q9BSB4;Q9HAD4	7	0.162469	0.0029	0.176456	0.0067	0.353171	0.0059
876	7110	IGF2R-PLG-PLAU-PLAUR-LTGFbeta1 complex	Human	P00747;P00749;P01137;P11717;Q03405	5340;5328;7040;3482;5329	PLG;PLAU;TGFB1;IGF2R;PLAUR	P00747;P01137;P11717	3	0.117901	0.0318	0.134694	0.0378	0.273274	0.0321
877	7122	HSPA9-GRPEL1-GRPEL2 complex	Human	P38646;Q8TAA5;Q9HAV7	3313;134266;80273	HSPA9;GRPEL2;GRPEL1	P38646;Q8TAA5;Q9HAV7	3	0.651364	0.8925	0.643754	0.8709	1.04237	0.8389
878	7126	HSPA9-GRPEL1-GRPEL2-TIMM44 complex	Human	O43615;P38646;Q8TAA5;Q9HAV7	10469;3313;134266;80273	TIMM44;HSPA9;GRPEL2;GRPEL1	O43615;P38646;Q8TAA5;Q9HAV7	4	0.51928	0.7927	0.508143	0.754	0.829884	0.6896
879	7127	GSKIP-GSK3B-PRKAR2A complex	Human	P13861;P49841;Q9P0R6	5576;2932;51527	PRKAR2A;GSK3B;GSKIP	P13861;P49841;Q9P0R6	3	0.179088	0.0989	0.180088	0.0919	0.318758	0.0583
880	7130	PRKAR2A-GSKIP-GSK3B-DNM1L complex	Human	O00429;P13861;P49841;Q9P0R6	10059;5576;2932;51527	DNM1L;PRKAR2A;GSK3B;GSKIP	O00429;P13861;P49841;Q9P0R6	4	0.153305	0.0252	0.174203	0.0406	0.308061	0.0196
881	7131	COMMD1-CCDC22-CCDC93-C16orf62 complex	Human	O60826;Q567U6;Q7Z3J2;Q8N668	28952;54520;57020;150684	CCDC22;CCDC93;C16orf62;COMMD1	O60826;Q567U6;Q7Z3J2;Q8N668	4	0.087902	0.0022	0.0523828	0.0001	0.148418	0
882	7132	CCDC22-CCDC93-C16orf62 complex	Human	O60826;Q567U6;Q7Z3J2	28952;54520;57020	CCDC22;CCDC93;C16orf62	O60826;Q567U6;Q7Z3J2	3	0.0204015	0	0.0377573	0.0003	0.0643581	0
883	7133	CCDC93-COMMD1-COMMD6 complex	Human	Q567U6;Q7Z4G1;Q8N668	54520;170622;150684	CCDC93;COMMD6;COMMD1	Q567U6;Q7Z4G1;Q8N668	3	0.107879	0.0246	0.0619506	0.0025	0.183332	0.0048
884	7134	COMMD1-CCDC93-C16orf62 complex	Human	Q567U6;Q7Z3J2;Q8N668	54520;57020;150684	CCDC93;C16orf62;COMMD1	Q567U6;Q7Z3J2;Q8N668	3	0.108404	0.0248	0.062	0.0025	0.177324	0.004
885	7135	CCDC22-CCDC93-C16orf62-FAM21-WASH1 complex	Human	A8K0Z3;O60826;Q567U6;Q7Z3J2;Q9Y4E1	100287171;28952;54520;57020;253725	WASH1;CCDC22;CCDC93;C16orf62;FAM21C	O60826;Q567U6;Q7Z3J2;Q9Y4E1	4	0.172362	0.0419	0.146179	0.0185	0.286961	0.0133
886	7140	SEC23-SEC24-SCAP-SREBP1c complex	Human	O95487;P36956;Q12770;Q15436	10427;6720;22937;10484	SEC24B;SREBF1;SCAP;SEC23A	P36956;Q12770;Q15436	3	0.386592	0.511	0.68151	0.8955	1.33779	0.938
887	7141	Coat protein complex II (SAR1B, PREB, SEC23A , SEC24B, SEC23IP)	Human	O95487;Q15436;Q9HCU5;Q9Y6B6;Q9Y6Y8	10427;10484;10113;51128;11196	SEC24B;SEC23A;PREB;SAR1B;SEC23IP	Q15436;Q9Y6B6;Q9Y6Y8	3	0.305909	0.3276	0.18251	0.0946	0.500616	0.2478
888	7159	TSC2-GSK3-AXIN-DVL complex	Human	O14640;O15169;P49815;P49841	1855;8312;7249;2932	DVL1;AXIN1;TSC2;GSK3B	O14640;O15169;P49815;P49841	4	0.163886	0.0331	0.180122	0.0471	0.345655	0.0384
889	7165	GNAS-L-GNB1-GNG5 complex	Human	P62873;P63092;P63218	2782;2778;2787	GNB1;GNAS;GNG5	P62873;P63092;P63218	3	1.47299	0.9946	1.49471	0.9921	2.23408	0.9896
890	7166	GNAS-L-GNB2-GNG5 complex	Human	P62879;P63092;P63218	2783;2778;2787	GNB2;GNAS;GNG5	P62879;P63092;P63218	3	1.54682	0.9952	1.64288	0.9946	2.43378	0.9927
891	7192	CCR4-NOT-CNOT7-CNOT6 complex	Human	A5YKK6;O75175;Q92600;Q9C0C2;Q9H9A5;Q9NZN8;Q9UIV1;Q9UKZ1;Q9ULM6	23019;4849;9125;85456;25904;4848;29883;55571;57472	CNOT1;CNOT3;RQCD1;TNKS1BP1;CNOT10;CNOT2;CNOT7;CNOT11;CNOT6	A5YKK6;O75175;Q92600;Q9C0C2;Q9NZN8;Q9UIV1;Q9UKZ1;Q9ULM6	8	0.249697	0.0453	0.249033	0.0508	0.456415	0.037
892	7214	CCR4-NOT-CNOT7-CNOT6L complex	Human	A5YKK6;O75175;Q92600;Q96LI5;Q9C0C2;Q9H9A5;Q9NZN8;Q9UIV1;Q9UKZ1	23019;4849;9125;246175;85456;25904;4848;29883;55571	CNOT1;CNOT3;RQCD1;CNOT6L;TNKS1BP1;CNOT10;CNOT2;CNOT7;CNOT11	A5YKK6;O75175;Q92600;Q9C0C2;Q9NZN8;Q9UIV1;Q9UKZ1	7	0.280011	0.1151	0.279331	0.1234	0.50318	0.0981
893	7215	CCR4-NOT-CNOT8-CNOT6 complex	Human	A5YKK6;O75175;Q92600;Q9C0C2;Q9H9A5;Q9NZN8;Q9UFF9;Q9UKZ1;Q9ULM6	23019;4849;9125;85456;25904;4848;9337;55571;57472	CNOT1;CNOT3;RQCD1;TNKS1BP1;CNOT10;CNOT2;CNOT8;CNOT11;CNOT6	A5YKK6;O75175;Q92600;Q9C0C2;Q9NZN8;Q9UFF9;Q9UKZ1;Q9ULM6	8	0.256543	0.0537	0.255414	0.06	0.468181	0.0457
894	7216	CCR4-NOT-CNOT8-CNOT6L complex	Human	A5YKK6;O75175;Q92600;Q96LI5;Q9C0C2;Q9H9A5;Q9NZN8;Q9UFF9;Q9UKZ1	23019;4849;9125;246175;85456;25904;4848;9337;55571	CNOT1;CNOT3;RQCD1;CNOT6L;TNKS1BP1;CNOT10;CNOT2;CNOT8;CNOT11	A5YKK6;O75175;Q92600;Q9C0C2;Q9NZN8;Q9UFF9;Q9UKZ1	7	0.288841	0.1377	0.286705	0.1409	0.515328	0.1117
895	7217	Dysbindin 1-A-DNA-PK-complex	Human	P12956;P13010;P78527;Q96EV8	2547;7520;5591;84062	XRCC6;XRCC5;PRKDC;DTNBP1	P12956;P13010;P78527;Q96EV8	4	0.409457	0.5586	0.363216	0.4301	0.634453	0.3954
896	7220	MSL complex	Human	Q68DK7;Q8N5Y2;Q9H7Z6;Q9HCI7	339287;10943;84148;55167	MSL1;MSL3;KAT8;MSL2	Q68DK7;Q9H7Z6;Q9HCI7	3	0.125309	0.0381	0.16982	0.0778	0.266936	0.0285
897	7221	NSL complex	Human	O15294;P51610;P61964;Q7Z3B3;Q96EZ8;Q9BVI0;Q9H7Z6;Q9H9L4;Q9P2N6	8473;3054;11091;284058;10445;51230;84148;54934;55683	OGT;HCFC1;WDR5;KANSL1;MCRS1;PHF20;KAT8;KANSL2;KANSL3	O15294;P51610;P61964;Q7Z3B3;Q96EZ8;Q9BVI0;Q9H7Z6;Q9P2N6	8	0.200352	0.0075	0.257608	0.0636	0.427774	0.0216
898	7225	CDH4-HDAC2-MTA2-RBBP7-TWIST1 complex	Human	O94776;Q14839;Q15672;Q16576;Q92769	9219;1108;7291;5931;3066	MTA2;CHD4;TWIST1;RBBP7;HDAC2	O94776;Q14839;Q16576;Q92769	4	0.358386	0.4173	0.293014	0.2485	0.555144	0.2644
899	7243	AURKA-HRAS-RAF1 complex	Human	O14965;P01112;P04049	6790;3265;5894	AURKA;HRAS;RAF1	O14965;P01112;P04049	3	0.553668	0.8003	0.689531	0.9012	1.09007	0.8625
900	7251	IGBP1-MID1-PPP2CA complex	Human	O15344;P67775;P78318	4281;5515;3476	MID1;PPP2CA;IGBP1	O15344;P67775;P78318	3	0.321165	0.3617	0.262251	0.2362	0.569228	0.3344
901	7252	ING5 (BRPF2, MOZ, MORF) complex	Human	O95696;Q8WYB5;Q8WYH8;Q92794;Q9HAF1	23774;23522;84289;7994;64769	BRD1;KAT6B;ING5;KAT6A;MEAF6	O95696;Q8WYB5;Q8WYH8;Q9HAF1	4	0.131938	0.0143	0.142656	0.0175	0.342532	0.0361
902	7253	ING5 (BRPF3, MOZ, MORF) complex	Human	Q8WYB5;Q8WYH8;Q92794;Q9HAF1;Q9ULD4	23522;84289;7994;64769;27154	KAT6B;ING5;KAT6A;MEAF6;BRPF3	Q8WYB5;Q8WYH8;Q9HAF1;Q9ULD4	4	0.0596674	0.0002	0.132397	0.0131	0.227987	0.0036
903	7254	ING5 complex (ING5, JADE2, KAT7, MEAF6)	Human	O95251;Q8WYH8;Q9HAF1;Q9NQC1	11143;84289;64769;23338	KAT7;ING5;MEAF6;JADE2	O95251;Q8WYH8;Q9HAF1	3	0.225236	0.1678	0.215738	0.1483	0.389119	0.12
904	7255	ING5 complex (ING5, JADE3, KAT7, MEAF6)	Human	O95251;Q8WYH8;Q92613;Q9HAF1	11143;84289;9767;64769	KAT7;ING5;JADE3;MEAF6	O95251;Q8WYH8;Q9HAF1	3	0.225236	0.1678	0.215738	0.1483	0.389119	0.12
905	7259	HCFC1-THAP11-ZNF143 complex	Human	P51610;P52747;Q96EK4	3054;7702;57215	HCFC1;ZNF143;THAP11	P51610;P52747;Q96EK4	3	0.215525	0.153	0.128146	0.032	0.39576	0.127
906	7267	KAT2A-Oxoglutarate dehydrogenase complex	Human	P09622;P36957;Q02218;Q92830	1738;1743;4967;2648	DLD;DLST;OGDH;KAT2A	P09622;P36957;Q02218;Q92830	4	0.621108	0.9034	0.695323	0.9248	1.09597	0.8943
907	7281	BIN1-EHBP1-RAB8A complex	Human	O00499;P61006;Q8NDI1	274;4218;23301	BIN1;RAB8A;EHBP1	O00499;P61006;Q8NDI1	3	0.381984	0.5013	0.304765	0.3265	0.602535	0.3797
908	7284	GSK3B-HSP90AA1-PKM2 complex	Human	P07900;P14618;P49841	3320;5315;2932	HSP90AA1;PKM;GSK3B	P07900;P14618;P49841	3	0.378023	0.4914	0.3579	0.4432	0.643179	0.4363
909	7285	HEXIM1-DNA-PK-paraspeckle components-ribonucleoprotein complex	Human	O94992;P12956;P13010;P23246;P43243;P78527;Q15233;Q8WXF1;Q96PK6	10614;2547;7520;6421;9782;5591;4841;55269;100526737	HEXIM1;XRCC6;XRCC5;SFPQ;MATR3;PRKDC;NONO;PSPC1;RBM14	O94992;P12956;P13010;P23246;P78527;Q15233;Q8WXF1;Q96PK6	8	0.340704	0.2746	0.374255	0.3919	0.590473	0.2115
910	7291	EIF2B2-EIF2B3-EIF2B4-EIF2B5 complex	Human	P49770;Q13144;Q9NR50;Q9UI10	8892;8893;8891;8890	EIF2B2;EIF2B5;EIF2B3;EIF2B4	P49770;Q13144;Q9NR50;Q9UI10	4	0.139776	0.0177	0.147073	0.019	0.284707	0.0126
911	7292	EIF2B1-EIF2B2-EIF2B3-EIF2B4-EIF2B5 complex	Human	P49770;Q13144;Q14232;Q9NR50;Q9UI10	8892;8893;1967;8891;8890	EIF2B2;EIF2B5;EIF2B1;EIF2B3;EIF2B4	P49770;Q13144;Q14232;Q9NR50;Q9UI10	5	0.221071	0.0615	0.250157	0.11	0.44883	0.0846
912	7295	ERCC1-RPA1-XPA complex	Human	P07992;P23025;P27694	2067;7507;6117	ERCC1;XPA;RPA1	P07992;P23025;P27694	3	0.205839	0.1376	0.204583	0.1285	0.317782	0.0575
913	7298	ACTB-ANP32A-C1QBP-PSMA1-PTMA-PSMA1 complex	Human	P06454;P25786;P39687;P60709;Q00325;Q07021	5757;5682;8125;60;5250;708	PTMA;PSMA1;ANP32A;ACTB;SLC25A3;C1QBP	P06454;P25786;P39687;P60709;Q00325;Q07021	6	0.453564	0.6899	0.522783	0.8036	0.833528	0.7106
914	7299	ANP32A-ANP32B-PSMA3-PTMA-SLC25A5 complex	Human	P05141;P06454;P25788;P39687;Q92688	292;5757;5684;8125;10541	SLC25A5;PTMA;PSMA3;ANP32A;ANP32B	P05141;P06454;P25788;P39687;Q92688	5	0.425752	0.6064	0.483793	0.7236	0.756787	0.5895
915	7304	HIC1-PCL3L-PCR2 complex	Human	O75530;Q14526;Q15022;Q15910;Q5T6S3	8726;3090;23512;2146;26147	EED;HIC1;SUZ12;EZH2;PHF19	O75530;Q15022;Q15910;Q5T6S3	4	0.195217	0.0666	0.180151	0.0472	0.341989	0.0358
916	7325	HINT1-UBC3-RBX1 complex	Human	P49427;P49773;P62877	997;3094;9978	CDC34;HINT1;RBX1	P49427;P49773;P62877	3	0.618093	0.8669	0.581756	0.8183	0.971506	0.7929
917	7354	ASXL1-HCFC1-OGT complex	Human	O15294;P51610;Q8IXJ9	8473;3054;171023	OGT;HCFC1;ASXL1	O15294;P51610;Q8IXJ9	3	0.138741	0.0509	0.119675	0.0268	0.310338	0.0535
918	7366	KATNA1-KATNAL1-KATNB1-KATNBL1 complex	Human	O75449;Q9BVA0;Q9BW62;Q9H079	11104;10300;84056;79768	KATNA1;KATNB1;KATNAL1;KATNBL1	O75449;Q9BVA0;Q9BW62;Q9H079	4	0.16074	0.0313	0.126644	0.0107	0.28489	0.0126
919	7367	ASH2L-KDM6B-KDM6B-WDR5 complex	Human	O15054;P61964;Q15291;Q9UBL3	23135;11091;5929;9070	KDM6B;WDR5;KDM6B;ASH2L	O15054;P61964;Q15291;Q9UBL3	4	0.347212	0.3883	0.495297	0.7316	0.737013	0.5587
920	7368	Ubiquitin E3 ligase (CUL3, KEAP1, RBX1)	Human	P62877;Q13618;Q14145	9978;8452;9817	RBX1;CUL3;KEAP1	P62877;Q13618;Q14145	3	0.366276	0.4625	0.236471	0.1848	0.525833	0.2785
921	7372	BRD7-SWI\u2013SNF complex	Human	O14497;O14744;O96019;P51531;P51532;Q8TAQ2;Q8WUB8;Q92922;Q969G3;Q96GM5;Q9NPI1	8289;10419;86;6595;6597;6601;55274;6599;6605;6602;29117	ARID1A;PRMT5;ACTL6A;SMARCA2;SMARCA4;SMARCC2;PHF10;SMARCC1;SMARCE1;SMARCD1;BRD7	O14497;O14744;O96019;P51531;P51532;Q8TAQ2;Q8WUB8;Q92922;Q969G3;Q96GM5;Q9NPI1	11	0.27198	0.0415	0.232725	0.0145	0.438999	0.0104
922	7373	BRD7-SWI\u2013SNF-SUZ12 complex	Human	P51531;P51532;Q15022;Q9NPI1;Q9NVM4	6595;6597;23512;29117;54496	SMARCA2;SMARCA4;SUZ12;BRD7;PRMT7	P51531;P51532;Q15022;Q9NPI1;Q9NVM4	5	0.175642	0.0206	0.211111	0.0515	0.361476	0.0247
923	7374	BRD7-BAF60A-MEP50 complex	Human	Q96GM5;Q9BQA1;Q9NPI1	6602;79084;29117	SMARCD1;WDR77;BRD7	Q96GM5;Q9BQA1;Q9NPI1	3	0.435059	0.6094	0.446519	0.6242	0.766753	0.5952
924	7375	BRD7-EZH2-SUZ12 complex	Human	Q15022;Q15910;Q9NPI1	23512;2146;29117	SUZ12;EZH2;BRD7	Q15022;Q15910;Q9NPI1	3	0.0528764	0.0025	0.0867589	0.0083	0.216411	0.0106
925	7376	BRD7-CBP-SWI\u2013SNF complex	Human	O14744;P51531;P51532;Q8WUB8;Q969G3;Q9NPI1;Q9NWQ8	10419;6595;6597;55274;6605;29117;55824	PRMT5;SMARCA2;SMARCA4;PHF10;SMARCE1;BRD7;PAG1	O14744;P51531;P51532;Q8WUB8;Q969G3;Q9NPI1	6	0.318897	0.245	0.27854	0.1431	0.522752	0.1447
926	7382	Prohibitin-HIRA complex	Human	P35232;P54198;Q9NPG3;Q9Y6J0	5245;7290;29855;23523	PHB;HIRA;UBN1;CABIN1	P35232;P54198;Q9NPG3;Q9Y6J0	4	0.547927	0.8338	0.608665	0.876	1.00226	0.8464
927	7383	OGT-HIRA complex	Human	O15294;P54198;Q9NPG3;Q9Y6J0	8473;7290;29855;23523	OGT;HIRA;UBN1;CABIN1	O15294;P54198;Q9NPG3;Q9Y6J0	4	0.117177	0.0082	0.240373	0.1322	0.359294	0.0485
928	7388	CENP-A nucleosomal complex	Human	P07199;P33778;P49450;P62805;Q03188;Q08945;Q8N0S6;Q8NCD3;Q92674;Q96BT3;Q96H22;Q96QV6;Q96T23;Q9H3R5;Q9Y5B9	1059;3018;1058;None;1060;6749;91687;55355;2491;80152;55839;221613;51773;64946;11198	CENPB;HIST1H2BB;CENPA;HIST1H4A;;CENPC;SSRP1;CENPL;HJURP;CENPI;CENPT;CENPN;HIST1H2AA;RSF1;CENPH;SUPT16H	P62805;Q03188;Q08945;Q8NCD3;Q96BT3;Q96T23;Q9H3R5;Q9Y5B9	8	0.319503	0.199	0.286794	0.1153	0.544644	0.133
929	7394	CENP-H-I complex	Human	Q13352;Q6IPU0;Q71F23;Q7L2Z9;Q8N0S6;Q92674;Q96H22;Q9BS16;Q9BU64;Q9H3R5;Q9NSP4	23421;401541;79682;55166;91687;2491;55839;64105;79172;64946;79019	ITGB3BP;CENPP;CENPU;CENPQ;CENPL;CENPI;CENPN;CENPK;CENPO;CENPH;CENPM	Q13352;Q6IPU0;Q71F23;Q7L2Z9;Q9BS16;Q9BU64;Q9H3R5;Q9NSP4	8	0.250239	0.0455	0.263008	0.0717	0.458406	0.0381
930	7406	AKT1-APPL1-HDAC3 complex, induced by IGF-1	Human	O15379;P31749;Q9UKG1	8841;207;26060	HDAC3;AKT1;APPL1	O15379;P31749;Q9UKG1	3	0.0983824	0.0185	0.099405	0.0132	0.205296	0.0082
931	7427	ATF2-HK1-VDAC1 complex	Human	P15336;P19367;P21796	1386;3098;7416	ATF2;HK1;VDAC1	P15336;P19367;P21796	3	0.542314	0.7874	0.553009	0.7871	0.96051	0.7858
932	7428	mtRNase P	Human	O15091;Q7L0Y3;Q99714	9692;54931;None	KIAA0391;TRMT10C;HSD17B10	O15091;Q7L0Y3;Q99714	3	0.537691	0.7803	0.567229	0.8025	1.01314	0.8196
933	7439	ECT2-KIF23-RACGAP1 complex	Human	Q02241;Q9H0H5;Q9H8V3	9493;29127;1894	KIF23;RACGAP1;ECT2	Q02241;Q9H0H5;Q9H8V3	3	0.179633	0.0995	0.139058	0.0418	0.260427	0.0255
934	7442	HOOK2-PCM1-RAB8A complex	Human	P61006;Q15154;Q96ED9	4218;5108;29911	RAB8A;PCM1;HOOK2	P61006;Q15154;Q96ED9	3	0.414265	0.5674	0.417349	0.5677	0.711197	0.5296
935	7443	Exosome	Human	Q01780;Q06265;Q13868;Q15024;Q5RKV6;Q8TF46;Q96B26;Q99547;Q9NPD3;Q9NQT4;Q9NQT5;Q9Y3B2	5394;5393;23404;23016;118460;115752;11340;10200;54512;56915;51010;51013	EXOSC10;EXOSC9;EXOSC2;EXOSC7;EXOSC6;DIS3L;EXOSC8;MPHOSPH6;EXOSC4;EXOSC5;EXOSC3;EXOSC1	Q01780;Q06265;Q13868;Q15024;Q5RKV6;Q8TF46;Q96B26;Q99547;Q9NPD3;Q9NQT4;Q9NQT5;Q9Y3B2	12	0.639436	0.9652	0.63723	0.949	1.07276	0.9432
936	7444	HOOK2-PAR3-Par6alpha-PKCiota complex	Human	P41743;Q8TEW0;Q96ED9;Q9NPB6	5584;56288;29911;50855	PRKCI;PARD3;HOOK2;PARD6A	P41743;Q8TEW0;Q96ED9	3	0.201654	0.1305	0.27931	0.2736	0.38442	0.1144
937	7476	AP1B1-AP1G2-AP1M-1AP1S1 complex	Human	O75843;P61966;Q10567;Q9BXS5	8906;1174;162;8907	AP1G2;AP1S1;AP1B1;AP1M1	O75843;P61966;Q10567;Q9BXS5	4	0.228854	0.1127	0.212982	0.0909	0.4335	0.1058
938	7479	Astrin-kinastrin complex	Human	P53350;P63167;Q562F6;Q96R06;Q9Y448	5347;8655;151246;10615;90417	PLK1;DYNLL1;SGO2;SPAG5;KNSTRN	P53350;P63167;Q562F6;Q96R06;Q9Y448	5	0.23956	0.089	0.20009	0.0402	0.374276	0.0306
939	7480	HDAC3-H1.3-SMRT-N-Cor complex	Human	O15379;O75376;P16402;Q9Y618	8841;9611;3007;9612	HDAC3;NCOR1;HIST1H1D;NCOR2	O15379;O75376;P16402;Q9Y618	4	0.24221	0.134	0.214169	0.092	0.378191	0.062
940	7504	CD44-ERK1-ERK2-RHAMM complex	Human	O75330;P16070;P27361;P28482	3161;960;5595;5594	HMMR;CD44;MAPK3;MAPK1	O75330;P27361;P28482	3	0.373845	0.481	0.273362	0.2598	0.560682	0.3239
941	7517	Ubiquitin E3 ligase (CUL3, KLHL7, RBX1)	Human	P62877;Q13618;Q8IXQ5	9978;8452;55975	RBX1;CUL3;KLHL7	P62877;Q13618;Q8IXQ5	3	0.233886	0.1843	0.220802	0.1573	0.380076	0.1101
942	7522	Ubiquitin E3 ligase (CUL3, KLHL12, PEF1, PDCD6)	Human	O75340;Q13618;Q53G59;Q9UBV8	10016;8452;59349;553115	PDCD6;CUL3;KLHL12;PEF1	O75340;Q13618;Q53G59;Q9UBV8	4	0.224926	0.108	0.161602	0.0294	0.345852	0.0384
943	7524	Ubiquitin E3 ligase (CUL3, KLHL20, RBX1)	Human	P62877;Q13618;Q9Y2M5	9978;8452;27252	RBX1;CUL3;KLHL20	P62877;Q13618;Q9Y2M5	3	0.251901	0.2168	0.166841	0.0741	0.353662	0.0848
944	7540	KMT2E-OGT-USP7 complex	Human	O15294;Q8IZD2;Q93009	8473;55904;7874	OGT;KMT2E;USP7	O15294;Q8IZD2;Q93009	3	0.255898	0.2253	0.185927	0.1004	0.387915	0.1188
945	7541	KNTC1-ZW10-ZWILCH complex	Human	O43264;P50748;Q9H900	9183;9735;55055	ZW10;KNTC1;ZWILCH	O43264;P50748;Q9H900	3	0.0483629	0.0018	0.0655677	0.0032	0.119654	0.0003
946	7542	KNL1-MIS12-NDC80-SPC24-ZWINT complex	Human	O14777;O95229;Q8NBT2;Q8NG31;Q9H081	10403;11130;147841;57082;79003	NDC80;ZWINT;SPC24;KNL1;MIS12	O14777;O95229;Q8NBT2;Q8NG31;Q9H081	5	0.17568	0.0206	0.258355	0.1278	0.39329	0.0403
947	7545	BORC complex	Human	O95295;P78537;Q6QNY1;Q969J3;Q96B45;Q96FH0;Q96GS4;Q9BQD3	23557;2647;282991;118426;119032;729991;54785;79036	SNAPIN;BLOC1S1;BLOC1S2;BORCS5;BORCS7;BORCS8;BORCS6;KXD1	O95295;P78537;Q6QNY1;Q969J3;Q96B45;Q96FH0;Q96GS4;Q9BQD3	8	0.162576	0.0009	0.179338	0.0033	0.320353	0.0008
948	7548	MAPK6-MAPKAPK5-SEPT7 complex	Human	Q16181;Q16659;Q8IW41	989;5597;8550	SEPT7;MAPK6;MAPKAPK5	Q16181;Q16659;Q8IW41	3	0.230461	0.1771	0.201679	0.1227	0.418847	0.1503
949	7555	KEOPS complex	Human	Q14657;Q96S44;Q9NPF4;Q9Y3C4	8270;112858;55644;51002	LAGE3;TP53RK;OSGEP;TPRKB	Q14657;Q96S44;Q9NPF4;Q9Y3C4	4	0.0954934	0.0029	0.112567	0.0061	0.192184	0.0009
950	7556	PRAME complex	Human	P62877;P78395;Q13617;Q14657;Q15369;Q15370;Q9NPF4	9978;23532;8453;8270;6921;6923;55644	RBX1;PRAME;CUL2;LAGE3;TCEB1;TCEB2;OSGEP	P62877;P78395;Q13617;Q14657;Q15369;Q9NPF4	6	0.38487	0.4701	0.41998	0.568	0.674305	0.4227
951	7557	LGR4-RSPO supercomplex	Human	O00401;O14641;O60610;P36507;P46940;P49023;Q02750;Q05397;Q9BXB1;Q9BXY4	8976;1856;1729;5605;8826;5829;5604;5747;55366;84870	WASL;DVL2;DIAPH1;MAP2K2;IQGAP1;PXN;MAP2K1;PTK2;LGR4;RSPO3	O00401;O14641;P36507;P46940;P49023;Q02750	6	0.355601	0.3676	0.355523	0.3597	0.632239	0.3357
952	7563	LARP1-PABPC1-RYDEN complex	Human	P11940;Q6PKG0;Q9NUL5	26986;23367;55337	PABPC1;LARP1;RYDEN	P11940;Q6PKG0;Q9NUL5	3	0.149118	0.0605	0.182082	0.0938	0.272898	0.032
953	7566	7SK RNP complex	Human	O60563;O94992;P50750;Q4G0J3	904;10614;1025;51574	CCNT1;HEXIM1;CDK9;LARP7	O60563;O94992;P50750;Q4G0J3	4	0.384506	0.4888	0.365603	0.4353	0.652662	0.4257
954	7581	ESR1-TRAP/Mediator coactivator-complex	Human	O43513;O60244;O75448;O75586;P03372;P24863;P49336;Q09472;Q13503;Q15648;Q15788;Q93074;Q9BTT4;Q9H944;Q9NVC6;Q9UHV7;Q9ULK4;Q9Y2X0	9443;9282;9862;10001;2099;892;1024;2033;9412;5469;8648;9968;84246;9477;9440;9969;9439;10025	MED7;MED14;MED24;MED6;ESR1;CCNC;CDK8;EP300;MED21;MED1;NCOA1;MED12;MED10;MED20;MED17;MED13;MED23;MED16	O43513;O60244;P24863;P49336;Q09472;Q13503;Q15648;Q15788;Q93074;Q9BTT4;Q9H944;Q9NVC6;Q9UHV7;Q9Y2X0	14	0.176447	0	0.140007	0	0.310704	0
955	7582	ESR2-TRAP/Mediator coactivator complex	Human	O43513;O60244;O75448;O75586;P24863;P49336;Q09472;Q13503;Q15648;Q15788;Q92731;Q93074;Q9BTT4;Q9H944;Q9NVC6;Q9UHV7;Q9ULK4;Q9Y2X0	9443;9282;9862;10001;892;1024;2033;9412;5469;8648;2100;9968;84246;9477;9440;9969;9439;10025	MED7;MED14;MED24;MED6;CCNC;CDK8;EP300;MED21;MED1;NCOA1;ESR2;MED12;MED10;MED20;MED17;MED13;MED23;MED16	O43513;O60244;P24863;P49336;Q09472;Q13503;Q15648;Q15788;Q93074;Q9BTT4;Q9H944;Q9NVC6;Q9UHV7;Q9Y2X0	14	0.176447	0	0.140007	0	0.310704	0
956	7583	CDK8 subcomplex (CCNC, CDK8, MED12, MED13)	Human	P24863;P49336;Q93074;Q9UHV7	892;1024;9968;9969	CCNC;CDK8;MED12;MED13	P24863;P49336;Q93074;Q9UHV7	4	0.207062	0.0801	0.165966	0.0336	0.368446	0.0536
957	7584	CDK8 subcomplex (CCNC, CDK8, MED12)	Human	P24863;P49336;Q93074	892;1024;9968	CCNC;CDK8;MED12	P24863;P49336;Q93074	3	0.234714	0.1857	0.182315	0.0944	0.386364	0.1166
958	7585	CDK8 subcomplex (CCNC, CDK8, MED13)	Human	P24863;P49336;Q9UHV7	892;1024;9969	CCNC;CDK8;MED13	P24863;P49336;Q9UHV7	3	0.134971	0.0469	0.0972459	0.0119	0.283879	0.0382
959	7593	AKAP13-MAP2K3-MAP3K20-MAPK14-PKN1 complex	Human	P46734;Q12802;Q16512;Q16539;Q9NYL2	5606;11214;5585;1432;51776	MAP2K3;AKAP13;PKN1;MAPK14;MAP3K20	P46734;Q12802;Q16512;Q16539;Q9NYL2	5	0.158386	0.0103	0.138351	0.0053	0.277654	0.0032
