# Supplementary material for: Improved in situ characterization of protein complex dynamics at scale with thermal proximity co-aggregation
Source: Nat Commun. 2023 Nov 24;14:7697. doi: 10.1038/s41467-023-43526-2 (PMC10673876; doi:10.1038/s41467-023-43526-2)
Supplement: Supplementary file 9 — Source data [file 41467_2023_43526_MOESM9_ESM.zip › Source Data/Figure 2d and Supplementary Fig. 3d.xlsx]

## Sheet: TPCA Modulation Signature
	ComplexID	ComplexName	Organism	subunits(UniProt IDs)	subunits(Gene name)	Subunit_Found	No_Subunit_Found	Avg_Dist_DMSO_10t	Avg_Dist_MTX_10t	Avg_Dist_Change_10t	Modulation_p-value_10t	Avg_Dist_DMSO_4t	Avg_Dist_MTX_4t	Avg_Dist_Change_4t	Modulation_p-value_4t	Avg_Dist_DMSO_3t	Avg_Dist_MTX_3t	Avg_Dist_Change_3t	Modulation_p-value_3t
0	4	Multisubunit ACTR coactivator complex	Human	Q09472;Q92793;Q92831;Q9Y6Q9	EP300;CREBBP;KAT2B;NCOA3	Q09472;Q92793;Q9Y6Q9	3	0.618173	0.937184	-0.319011	0.7575	0.155208	0.309147	-0.153939	0.8295	0.220627	0.277631	-0.0570047	0.6534
1	10	Condensin I complex	Human	O95347;Q15003;Q15021;Q9BPX3;Q9NTJ3	SMC2;NCAPH;NCAPD2;NCAPG;SMC4	O95347;Q15003;Q15021;Q9BPX3;Q9NTJ3	5	0.199438	0.227683	-0.0282448	0.4102	0.0693423	0.0829575	-0.0136152	0.4574	0.0472774	0.0543679	-0.0070905	0.4287
2	15	NCOR complex	Human	O15379;O60907;O75376;Q13227;Q92828;Q9BZK7	HDAC3;TBL1X;NCOR1;GPS2;CORO2A;TBL1XR1	O15379;O60907;O75376;Q92828;Q9BZK7	5	0.533462	0.559102	-0.0256399	0.4062	0.199575	0.208486	-0.0089109	0.4375	0.125639	0.144584	-0.0189447	0.4927
3	23	BLOC-1 (biogenesis of lysosome-related organelles complex 1)	Human	O95295;P78537;Q6QNY0;Q6QNY1;Q8TDH9;Q96EV8;Q9NUP1;Q9UL45	SNAPIN;BLOC1S1;BLOC1S3;BLOC1S2;BLOC1S5;DTNBP1;BLOC1S4;BLOC1S6	O95295;P78537;Q6QNY0;Q6QNY1;Q8TDH9;Q9NUP1	6	0.474628	0.547516	-0.0728887	0.4712	0.161005	0.207986	-0.0469812	0.6077	0.120352	0.174568	-0.0542154	0.6872
4	27	Arp2/3 protein complex	Human	O15143;O15144;O15145;O15511;P59998;P61158;P61160	ARPC1B;ARPC2;ARPC3;ARPC5;ARPC4;ACTR3;ACTR2	O15143;O15144;O15145;O15511;P61158;P61160	6	0.282531	0.385326	-0.102795	0.5281	0.104131	0.137539	-0.0334086	0.5433	0.101739	0.123009	-0.0212705	0.4994
5	32	PA700 complex	Human	O00231;O00232;O00233;O00487;O43242;O75832;P17980;P35998;P43686;P48556;P51665;P55036;P62191;P62195;P62333;Q13200;Q15008;Q16401;Q99460;Q9UNM6	PSMD11;PSMD12;PSMD9;PSMD14;PSMD3;PSMD10;PSMC3;PSMC2;PSMC4;PSMD8;PSMD7;PSMD4;PSMC1;PSMC5;PSMC6;PSMD2;PSMD6;PSMD5;PSMD1;PSMD13	O00231;O00232;O00233;O00487;O43242;O75832;P17980;P35998;P43686;P48556;P51665;P55036;P62191;P62195;P62333;Q13200;Q15008;Q16401;Q99460;Q9UNM6	20	0.405246	0.406627	-0.00138028	0.2141	0.153491	0.150301	0.00319034	0.2502	0.115726	0.10394	0.0117852	0.1635
6	33	Prefoldin complex	Human	O15212;O60925;P61758;Q99471;Q9NQP4;Q9UHV9	PFDN6;PFDN1;VBP1;PFDN5;PFDN4;PFDN2	O15212;O60925;P61758;Q99471;Q9NQP4;Q9UHV9	6	0.366461	0.537632	-0.171171	0.6486	0.136283	0.182095	-0.0458122	0.6017	0.0797556	0.139462	-0.0597065	0.7167
7	36	AP1 adaptor complex	Human	O43747;O75843;P56377;P61966;Q10567;Q96PC3;Q9BXS5;Q9Y6Q5	AP1G1;AP1G2;AP1S2;AP1S1;AP1B1;AP1S3;AP1M1;AP1M2	P56377;Q10567;Q9BXS5	3	0.395425	0.402171	-0.006746	0.4089	0.128409	0.141677	-0.0132683	0.4741	0.075236	0.082276	-0.00704	0.4564
8	41	Mi-2/NuRD-MTA3 complex	Human	O94776;O95983;P41182;Q13547;Q9BTC8	MTA2;MBD3;BCL6;HDAC1;MTA3	O94776;O95983;Q13547;Q9BTC8	4	0.331168	0.350647	-0.0194788	0.4097	0.130938	0.111703	0.0192345	0.3466	0.0848562	0.094	-0.00914383	0.4535
9	49	DNMT3B complex	Human	O60264;O95239;O95347;Q13547;Q96ST3;Q9NTJ3;Q9UBC3	SMARCA5;KIF4A;SMC2;HDAC1;SIN3A;SMC4;DNMT3B	O60264;O95239;O95347;Q13547;Q96ST3;Q9NTJ3;Q9UBC3	7	0.49227	0.693746	-0.201476	0.7043	0.2212	0.295873	-0.0746727	0.7249	0.0819332	0.126391	-0.044458	0.6422
10	50	RAB5-RABAPTIN5\u2013RABEX5 complex	Human	P20339;Q15276;Q9UJ41	RAB5A;RABEP1;RABGEF1	P20339;Q15276;Q9UJ41	3	0.86921	0.794119	0.0750913	0.3075	0.295651	0.280003	0.0156483	0.3784	0.198226	0.184282	0.0139443	0.3678
11	54	SIN3 complex	Human	O00422;O75446;Q09028;Q13547;Q16576;Q92769;Q96ST3	SAP18;SAP30;RBBP4;HDAC1;RBBP7;HDAC2;SIN3A	O75446;Q09028;Q13547;Q16576;Q92769;Q96ST3	6	1.2225	1.05703	0.165469	0.1209	0.453981	0.370993	0.0829884	0.1036	0.384217	0.34516	0.0390563	0.1706
12	58	SMRT complex	Human	O15379;O60907;Q13227;Q9BZK7;Q9Y618	HDAC3;TBL1X;GPS2;TBL1XR1;NCOR2	O15379;O60907;Q9BZK7;Q9Y618	4	0.503446	0.422286	0.0811605	0.274	0.180633	0.125671	0.054962	0.2309	0.137965	0.125564	0.0124005	0.3476
13	59	AP3 adaptor complex	Human	O00203;O14617;P53677;P59780;Q13367;Q92572;Q9Y2T2	AP3B1;AP3D1;AP3M2;AP3S2;AP3B2;AP3S1;AP3M1	O00203;O14617;Q92572;Q9Y2T2	4	0.341014	0.166355	0.174658	0.175	0.105144	0.0500123	0.0551317	0.2306	0.077671	0.0381152	0.0395558	0.237
14	61	Mi2/NuRD complex	Human	O94776;O95983;Q09028;Q13547;Q14839;Q16576;Q92769	MTA2;MBD3;RBBP4;HDAC1;CHD4;RBBP7;HDAC2	O94776;O95983;Q09028;Q13547;Q14839;Q16576;Q92769	7	1.11169	0.974177	0.137513	0.1278	0.418056	0.35101	0.067046	0.118	0.35456	0.315737	0.0388226	0.1557
15	62	MeCP1 complex	Human	O94776;O95983;Q09028;Q13547;Q14839;Q16576;Q92769;Q9UBB5	MTA2;MBD3;RBBP4;HDAC1;CHD4;RBBP7;HDAC2;MBD2	O94776;O95983;Q09028;Q13547;Q14839;Q16576;Q92769;Q9UBB5	8	1.01929	0.921003	0.0982832	0.1536	0.382768	0.332537	0.0502303	0.1482	0.325813	0.293547	0.0322665	0.1657
16	63	Cohesin-SA1 complex	Human	O60216;Q14683;Q8WVM7;Q9UQE7	RAD21;SMC1A;STAG1;SMC3	O60216;Q14683;Q8WVM7;Q9UQE7	4	0.334369	1.10913	-0.774765	0.974	0.102152	0.438366	-0.336213	0.9838	0.0913435	0.309471	-0.218128	0.9698
17	64	Cohesin-SA2 complex	Human	O60216;Q14683;Q8N3U4;Q9UQE7	RAD21;SMC1A;STAG2;SMC3	O60216;Q14683;Q8N3U4;Q9UQE7	4	0.195864	0.44062	-0.244756	0.719	0.0440918	0.139151	-0.0950595	0.7472	0.0656342	0.128421	-0.0627868	0.6932
18	66	TRAP complex	Human	O60244;O75448;P10827;Q15648;Q93074;Q9NVC6;Q9Y2W1;Q9Y2X0	MED14;MED24;THRA;MED1;MED12;MED17;THRAP3;MED16	O60244;Q15648;Q93074;Q9NVC6;Q9Y2W1;Q9Y2X0	6	1.06053	0.580339	0.480191	0.0128	0.377723	0.178503	0.19922	0.0146	0.379136	0.189218	0.189918	0.006
19	67	AP4 adaptor complex	Human	O00189;Q9UPM8;Q9Y587;Q9Y6B7	AP4M1;AP4E1;AP4S1;AP4B1	Q9UPM8;Q9Y587;Q9Y6B7	3	1.15685	0.663591	0.493264	0.0546	0.41732	0.1838	0.23352	0.0401	0.310094	0.150114	0.159979	0.0525
20	71	MRN complex (MRE11-RAD50-NBN complex)	Human	O60934;P49959;Q92878	NBN;MRE11A;RAD50	O60934;P49959;Q92878	3	0.721307	0.684195	0.037112	0.3533	0.246663	0.2528	-0.00613767	0.45	0.259126	0.213717	0.045409	0.2523
21	80	Ubiquitin E3 ligase (SKP1A, SKP2, CUL1, RBX1)	Human	P62877;P63208;Q13309;Q13616	RBX1;SKP1;SKP2;CUL1	P62877;Q13309;Q13616	3	2.22854	2.23457	-0.006033	0.4076	0.833316	0.835047	-0.001731	0.4372	0.583432	0.58762	-0.00418733	0.4441
22	86	NUMAC complex (nucleosomal methylation activator complex)	Human	O14497;P51532;P60709;Q12824;Q86X55;Q8TAQ2;Q92922;Q969G3;Q96GM5;Q96KG9	ARID1A;SMARCA4;ACTB;SMARCB1;CARM1;SMARCC2;SMARCC1;SMARCE1;SMARCD1;SCYL1	O14497;P60709;Q86X55;Q8TAQ2;Q92922;Q969G3;Q96GM5;Q96KG9	8	1.55644	1.53122	0.0252222	0.2657	0.608505	0.569127	0.0393776	0.1804	0.463552	0.438961	0.0245904	0.1981
23	87	Nup 107-160 subcomplex	Human	P52948;P55735;P57740;Q12769;Q8NFH3;Q8NFH4;Q8WUM0;Q96EE3;Q9BW27	NUP98;SEC13;NUP107;NUP160;NUP43;NUP37;NUP133;SEH1L;NUP85	P52948;P55735;P57740;Q12769;Q8NFH3;Q8NFH4;Q8WUM0;Q96EE3;Q9BW27	9	0.723342	0.580215	0.143127	0.0946	0.247248	0.205135	0.0421133	0.1596	0.199028	0.151246	0.0477822	0.0968
24	89	Exocyst Sec6/8 complex	Human	O00471;O60645;Q8IYI6;Q8TAG9;Q96A65;Q96KP1;Q9NV70;Q9UPT5	EXOC5;EXOC3;EXOC8;EXOC6;EXOC4;EXOC2;EXOC1;EXOC7	O00471;O60645;Q8IYI6;Q8TAG9;Q96A65;Q96KP1;Q9NV70;Q9UPT5	8	0.216757	0.172799	0.0439583	0.2324	0.0697104	0.0606535	0.00905686	0.3072	0.0563866	0.0418278	0.0145588	0.2478
25	93	Anaphase-promoting complex	Human	P30260;Q13042;Q9H1A4;Q9UJX2;Q9UJX3;Q9UJX4;Q9UJX5;Q9UJX6	CDC27;CDC16;ANAPC1;CDC23;ANAPC7;ANAPC5;ANAPC4;ANAPC2	Q13042;Q9H1A4;Q9UJX2;Q9UJX3;Q9UJX4;Q9UJX6	6	0.273811	0.243386	0.030425	0.2925	0.0788895	0.0669743	0.0119151	0.3239	0.070418	0.0569057	0.0135123	0.2934
26	95	Ku antigen-NARG1 complex	Human	P12956;P13010;Q9BXJ9	XRCC6;XRCC5;NAA15	P12956;P13010;Q9BXJ9	3	1.25442	1.07614	0.17828	0.2058	0.430987	0.355511	0.0754757	0.2133	0.39746	0.348343	0.049117	0.2406
27	96	Anaphase-promoting complex	Human	P30260;Q13042;Q9H1A4;Q9UJX2;Q9UJX3;Q9UJX4;Q9UJX5;Q9UJX6;Q9UM13	CDC27;CDC16;ANAPC1;CDC23;ANAPC7;ANAPC5;ANAPC4;ANAPC2;ANAPC10	Q13042;Q9H1A4;Q9UJX2;Q9UJX3;Q9UJX4;Q9UJX6;Q9UM13	7	0.255022	0.242895	0.0121263	0.3031	0.0765983	0.071816	0.00478233	0.3404	0.0636989	0.0569991	0.00669976	0.3133
28	100	hNURF complex	Human	P28370;Q09028;Q12830;Q16576	SMARCA1;RBBP4;BPTF;RBBP7	P28370;Q09028;Q12830;Q16576	4	1.34096	1.20188	0.139073	0.2088	0.519366	0.440651	0.078715	0.1698	0.440813	0.375107	0.0657055	0.1554
29	103	RNA polymerase II holoenzyme complex	Human	O15514;P13984;P18074;P19387;P19388;P19447;P20226;P24928;P29083;P29084;P30876;P32780;P35269;P36954;P52434;P52435;P53803;P61218;P62487;P62875;Q00403;Q13888;Q13889;Q92759	POLR2D;GTF2F2;ERCC2;POLR2C;POLR2E;ERCC3;TBP;POLR2A;GTF2E1;GTF2E2;POLR2B;GTF2H1;GTF2F1;POLR2I;POLR2H;POLR2J;POLR2K;POLR2F;POLR2G;POLR2L;GTF2B;GTF2H2;GTF2H3;GTF2H4	O15514;P13984;P18074;P19387;P19388;P19447;P24928;P29083;P29084;P30876;P32780;P35269;P36954;P52434;P53803;P62487;P62875;Q00403;Q13888;Q13889;Q92759	21	1.12687	1.161	-0.0341371	0.3005	0.429948	0.423367	0.00658174	0.2253	0.344626	0.349131	-0.00450524	0.2954
30	104	RNA polymerase II core complex	Human	O15514;P19387;P19388;P24928;P30876;P36954;P52434;P52435;P53803;P61218;P62487;P62875	POLR2D;POLR2C;POLR2E;POLR2A;POLR2B;POLR2I;POLR2H;POLR2J;POLR2K;POLR2F;POLR2G;POLR2L	O15514;P19387;P19388;P24928;P30876;P36954;P52434;P53803;P62487;P62875	10	1.33269	1.39204	-0.0593522	0.4184	0.528648	0.515099	0.0135493	0.264	0.384515	0.386366	-0.00185158	0.3342
31	105	Polycomb repressive complex 2 (PRC 2)	Human	O75530;Q09028;Q15022;Q15910;Q16576	EED;RBBP4;SUZ12;EZH2;RBBP7	O75530;Q09028;Q15022;Q15910;Q16576	5	1.30895	1.28402	0.0249216	0.3222	0.501662	0.488599	0.0130628	0.3456	0.3974	0.385839	0.0115611	0.3277
32	107	TFIIH transcription factor complex	Human	P18074;P19447;P32780;P50613;P51946;P51948;Q13888;Q13889;Q92759	ERCC2;ERCC3;GTF2H1;CDK7;CCNH;MNAT1;GTF2H2;GTF2H3;GTF2H4	P18074;P19447;P32780;P50613;P51946;P51948;Q13888;Q13889;Q92759	9	1.0035	0.934284	0.0692142	0.1823	0.345453	0.312415	0.0330377	0.1942	0.31258	0.298871	0.0137087	0.2446
33	115	Polycomb repressive complex 1 (PRC1, hPRC-H)	Human	O00257;O60264;P0DMV8;P35226;P78364;Q06587;Q14781;Q8IXK0;Q8NDX5;Q96GD3;Q99496;Q9HC52	CBX4;SMARCA5;HSPA1A;BMI1;PHC1;RING1;CBX2;PHC2;PHC3;SCMH1;RNF2;CBX8	O00257;O60264;Q06587;Q8IXK0;Q99496	5	0.983821	0.774692	0.209128	0.1147	0.33655	0.278708	0.0578426	0.1873	0.202059	0.223722	-0.0216635	0.5075
34	116	Polycomb repressive complex 1 (PRC1, hPRC-H)	Human	O00257;O60264;P0DMV8;P25490;P35226;P78364;Q06587;Q14781;Q8IXK0;Q8NDX5;Q96GD3;Q99496;Q9HC52	CBX4;SMARCA5;HSPA1A;YY1;BMI1;PHC1;RING1;CBX2;PHC2;PHC3;SCMH1;RNF2;CBX8	O00257;O60264;P25490;Q06587;Q8IXK0;Q99496	6	0.881048	0.713056	0.167992	0.1193	0.295789	0.249767	0.0460225	0.1971	0.186881	0.196525	-0.0096444	0.4245
35	123	Rnase/Mrp complex	Human	O75817;O75818;O95059;O95707;P78345;P78346;Q969H6;Q99575;Q9BUL9;Q9H633	POP7;RPP40;RPP14;POP4;RPP38;RPP30;POP5;POP1;RPP25;RPP21	O75817;O75818;O95059;O95707;P78345;Q969H6;Q99575;Q9BUL9	8	0.769415	0.76926	0.000155	0.3122	0.284241	0.272422	0.0118195	0.2952	0.200696	0.200475	0.000221464	0.34
36	126	CCT complex (chaperonin containing TCP1 complex)	Human	P17987;P40227;P48643;P49368;P50990;P50991;P78371;Q99832	TCP1;CCT6A;CCT5;CCT3;CCT8;CCT4;CCT2;CCT7	P17987;P40227;P48643;P49368;P50990;P50991;P78371;Q99832	8	0.266334	0.19601	0.0703244	0.1901	0.0985694	0.0732179	0.0253515	0.2356	0.0874721	0.0585475	0.0289245	0.1786
37	127	NDC80 kinetochore complex	Human	O14777;Q8NBT2;Q9BZD4;Q9HBM1	NDC80;SPC24;NUF2;SPC25	O14777;Q8NBT2;Q9BZD4;Q9HBM1	4	0.765294	0.771236	-0.00594117	0.3899	0.293703	0.321145	-0.0274423	0.5149	0.144566	0.188187	-0.0436205	0.6121
38	138	Telomere-associated protein complex	Human	P54274;Q15554;Q96AP0;Q9BSI4;Q9NUX5;Q9NYB0	TERF1;TERF2;ACD;TINF2;POT1;TERF2IP	Q15554;Q9NUX5;Q9NYB0	3	0.776318	0.352473	0.423845	0.0741	0.215851	0.106148	0.109703	0.1454	0.215349	0.069809	0.14554	0.0648
39	149	PBAF complex (Polybromo- and BAF containing complex)	Human	O96019;P51532;P60709;Q12824;Q68CP9;Q86U86;Q8TAQ2;Q92922;Q969G3;Q96GM5	ACTL6A;SMARCA4;ACTB;SMARCB1;ARID2;PBRM1;SMARCC2;SMARCC1;SMARCE1;SMARCD1	O96019;P60709;Q68CP9;Q86U86;Q8TAQ2;Q92922;Q969G3;Q96GM5	8	1.27306	1.14688	0.126183	0.124	0.481759	0.421107	0.0606518	0.1182	0.36248	0.319061	0.0434191	0.1221
40	155	TFIID complex	Human	O00268;P20226;P21675;P49848;Q12962;Q15542;Q15544;Q16594;Q6P1X5	TAF4;TBP;TAF1;TAF6;TAF10;TAF5;TAF11;TAF9;TAF2	O00268;P21675;Q12962;Q15542;Q15544;Q6P1X5	6	1.53689	1.25294	0.283948	0.054	0.53758	0.450297	0.0872831	0.0957	0.419503	0.320103	0.0994003	0.0427
41	159	Condensin I-PARP-1-XRCC1 complex	Human	O95347;P09874;P18887;Q15003;Q15021;Q9BPX3;Q9NTJ3	SMC2;PARP1;XRCC1;NCAPH;NCAPD2;NCAPG;SMC4	O95347;P09874;P18887;Q15003;Q15021;Q9BPX3;Q9NTJ3	7	0.26148	0.413336	-0.151856	0.6179	0.098538	0.175209	-0.076671	0.7325	0.0537236	0.0874527	-0.0337291	0.5772
42	160	Condensin II	Human	O95347;P42695;Q6IBW4;Q86XI2;Q9NTJ3	SMC2;NCAPD3;NCAPH2;NCAPG2;SMC4	O95347;P42695;Q6IBW4;Q86XI2;Q9NTJ3	5	0.541507	0.421193	0.120314	0.1923	0.185604	0.163369	0.0222346	0.3087	0.113304	0.0882601	0.0250438	0.2609
43	162	COG complex	Human	P83436;Q14746;Q8WTW3;Q96JB2;Q96MW5;Q9H9E3;Q9UP83;Q9Y2V7	COG7;COG2;COG1;COG3;COG8;COG4;COG5;COG6	P83436;Q14746;Q8WTW3;Q96JB2;Q96MW5;Q9UP83;Q9Y2V7	7	0.546856	0.415921	0.130935	0.1347	0.19064	0.12287	0.0677703	0.116	0.144198	0.11568	0.0285171	0.1985
44	178	Respiratory chain complex I (holoenzyme), mitochondrial	Human	O00217;O00483;O14561;O15239;O43181;O43674;O43676;O43677;O43678;O43920;O75251;O75306;O75380;O75438;O75489;O95139;O95167;O95168;O95169;O95178;O95182;O95298;O95299;O96000;P03886;P03891;P03897;P03901;P03915;P03923;P17568;P19404;P28331;P49821;P51970;P56181;P56556;Q16718;Q16795;Q86Y39;Q9NX14;Q9P0J0;Q9UI09;Q9Y6M9	NDUFS8;NDUFA4;NDUFAB1;NDUFA1;NDUFS4;NDUFB5;NDUFB3;NDUFC1;NDUFA2;NDUFS5;NDUFS7;NDUFS2;NDUFS6;NDUFB1;NDUFS3;NDUFB6;NDUFA3;NDUFB4;NDUFB8;NDUFB2;NDUFA7;NDUFC2;NDUFA10;NDUFB10;MT-ND1;MT-ND2;MT-ND3;MT-ND4L;MT-ND5;MT-ND6;NDUFB7;NDUFV2;NDUFS1;NDUFV1;NDUFA8;NDUFV3;NDUFA6;NDUFA5;NDUFA9;NDUFA11;NDUFB11;NDUFA13;NDUFA12;NDUFB9	O14561;O43676;O43920;O75306;O75489;P28331;P51970;P56556;Q16718	9	1.61912	1.87593	-0.256812	0.8109	0.637598	0.741214	-0.103616	0.851	0.419203	0.487745	-0.068542	0.7939
45	181	26S proteasome	Human	O14818;P17980;P20618;P25786;P25787;P25788;P25789;P28066;P28070;P28072;P28074;P35998;P43686;P49720;P49721;P55036;P60900;P62191;P62195;P62333;Q99436;Q9UNM6	PSMA7;PSMC3;PSMB1;PSMA1;PSMA2;PSMA3;PSMA4;PSMA5;PSMB4;PSMB6;PSMB5;PSMC2;PSMC4;PSMB3;PSMB2;PSMD4;PSMA6;PSMC1;PSMC5;PSMC6;PSMB7;PSMD13	O14818;P17980;P20618;P25786;P25787;P25788;P25789;P28066;P28070;P28072;P28074;P35998;P43686;P49720;P49721;P55036;P62191;P62195;P62333;Q99436;Q9UNM6	21	1.12094	1.2453	-0.12436	0.5919	0.456447	0.486347	-0.0298992	0.5122	0.302884	0.333401	-0.0305164	0.5827
46	186	Wave-2 complex	Human	Q7L576;Q8IZP0;Q8WUW1;Q9Y2A7;Q9Y6W5	CYFIP1;ABI1;BRK1;NCKAP1;WASF2	Q7L576;Q8WUW1;Q9Y2A7;Q9Y6W5	4	0.573681	0.517581	0.0561003	0.3041	0.248046	0.227869	0.0201775	0.3425	0.130086	0.130809	-0.000723	0.4089
47	189	BAF complex	Human	O14497;O94805;O96019;P51531;P51532;P60709;P63261;Q12824;Q8NFD5;Q8TAQ2;Q92922;Q969G3;Q96GM5	ARID1A;ACTL6B;ACTL6A;SMARCA2;SMARCA4;ACTB;ACTG1;SMARCB1;ARID1B;SMARCC2;SMARCC1;SMARCE1;SMARCD1	O14497;O96019;P51531;P60709;P63261;Q8NFD5;Q8TAQ2;Q92922;Q969G3;Q96GM5	10	1.53897	1.43681	0.102154	0.1271	0.594312	0.542592	0.0517202	0.1198	0.453683	0.417532	0.0361516	0.1245
48	190	Mitotic checkpoint complex (MCC)	Human	O43684;O60566;Q12834;Q13257	BUB3;BUB1B;CDC20;MAD2L1	O43684;O60566;Q12834;Q13257	4	1.19948	1.34929	-0.14981	0.5965	0.435697	0.461062	-0.025365	0.5077	0.344915	0.388418	-0.0435027	0.6116
49	191	20S proteasome	Human	O14818;P20618;P25786;P25787;P25788;P25789;P28066;P28070;P28072;P28074;P49720;P49721;P60900;Q99436	PSMA7;PSMB1;PSMA1;PSMA2;PSMA3;PSMA4;PSMA5;PSMB4;PSMB6;PSMB5;PSMB3;PSMB2;PSMA6;PSMB7	O14818;P20618;P25786;P25787;P25788;P25789;P28066;P28070;P28072;P28074;P49720;P49721;Q99436	13	0.474183	0.588797	-0.114614	0.5583	0.174991	0.218205	-0.0432141	0.6096	0.130793	0.150316	-0.0195228	0.4744
50	192	PA28-20S proteasome	Human	O14818;P20618;P25786;P25787;P25788;P25789;P28066;P28070;P28072;P28074;P49720;P49721;P60900;Q06323;Q99436;Q9UL46	PSMA7;PSMB1;PSMA1;PSMA2;PSMA3;PSMA4;PSMA5;PSMB4;PSMB6;PSMB5;PSMB3;PSMB2;PSMA6;PSME1;PSMB7;PSME2	O14818;P20618;P25786;P25787;P25788;P25789;P28066;P28070;P28072;P28074;P49720;P49721;Q99436;Q9UL46	14	0.673347	0.785892	-0.112545	0.5549	0.26937	0.309274	-0.0399045	0.5913	0.179553	0.201416	-0.0218625	0.4909
51	193	PA700-20S-PA28 complex	Human	O00231;O00232;O00233;O00487;O14818;O43242;O75832;P17980;P20618;P25786;P25787;P25788;P25789;P28066;P28070;P28072;P28074;P35998;P43686;P48556;P49720;P49721;P51665;P55036;P60900;P62191;P62195;P62333;Q06323;Q13200;Q15008;Q16401;Q99436;Q99460;Q9UL46;Q9UNM6	PSMD11;PSMD12;PSMD9;PSMD14;PSMA7;PSMD3;PSMD10;PSMC3;PSMB1;PSMA1;PSMA2;PSMA3;PSMA4;PSMA5;PSMB4;PSMB6;PSMB5;PSMC2;PSMC4;PSMD8;PSMB3;PSMB2;PSMD7;PSMD4;PSMA6;PSMC1;PSMC5;PSMC6;PSME1;PSMD2;PSMD6;PSMD5;PSMB7;PSMD1;PSME2;PSMD13	O00231;O00232;O00233;O00487;O14818;O43242;O75832;P17980;P20618;P25786;P25787;P25788;P25789;P28066;P28070;P28072;P28074;P35998;P43686;P48556;P49720;P49721;P51665;P55036;P62191;P62195;P62333;Q13200;Q15008;Q16401;Q99436;Q99460;Q9UL46;Q9UNM6	34	1.1034	1.22003	-0.116632	0.5924	0.447213	0.475834	-0.0286211	0.5043	0.301439	0.324104	-0.0226658	0.4964
52	194	PA28gamma-20S proteasome	Human	O14818;P20618;P25786;P25787;P25788;P25789;P28066;P28070;P28072;P28074;P49720;P49721;P60900;P61289;Q99436	PSMA7;PSMB1;PSMA1;PSMA2;PSMA3;PSMA4;PSMA5;PSMB4;PSMB6;PSMB5;PSMB3;PSMB2;PSMA6;PSME3;PSMB7	O14818;P20618;P25786;P25787;P25788;P25789;P28066;P28070;P28072;P28074;P49720;P49721;P61289;Q99436	14	0.47023	0.595858	-0.125627	0.5921	0.175274	0.219489	-0.0442152	0.6211	0.127498	0.144304	-0.016806	0.4462
53	205	Ubiquitin E3 ligase (VHL, TCEB1, TCEB2, CUL2, RBX1)	Human	P40337;P62877;Q13617;Q15369;Q15370	VHL;RBX1;CUL2;TCEB1;TCEB2	P62877;Q13617;Q15369	3	0.639196	0.856869	-0.217673	0.6642	0.256961	0.364353	-0.107393	0.7442	0.163067	0.204697	-0.0416293	0.5981
54	209	Ubiquitin E3 ligase (ASB6, TCEB1, TCEB2, CUL5, RNF7)	Human	Q15369;Q15370;Q93034;Q9NWX5;Q9UBF6	TCEB1;TCEB2;CUL5;ASB6;RNF7	Q15369;Q93034;Q9NWX5	3	0.605319	0.922291	-0.316972	0.7559	0.207905	0.349614	-0.141709	0.8102	0.153734	0.226683	-0.0729493	0.7041
55	214	Ubiquitin E3 ligase (WSB1, TCEB1, TCEB2, CUL5, RBX1)	Human	P62877;Q15369;Q15370;Q93034;Q9Y6I7	RBX1;TCEB1;TCEB2;CUL5;WSB1	P62877;Q15369;Q93034	3	0.701734	0.903746	-0.202012	0.6471	0.297256	0.378031	-0.0807753	0.6788	0.161046	0.204697	-0.0436503	0.6052
56	217	CRSP complex	Human	O43513;O60244;O75448;O95402;Q15648;Q6P2C8;Q9NVC6;Q9ULK4	MED7;MED14;MED24;MED26;MED1;MED27;MED17;MED23	O43513;O60244;O95402;Q15648;Q6P2C8;Q9NVC6	6	1.50642	0.868373	0.63805	0.0046	0.507818	0.283079	0.22474	0.0104	0.462959	0.235805	0.227154	0.0031
57	219	CAND1-CUL1-RBX1 complex	Human	P62877;Q13616;Q86VP6	RBX1;CUL1;CAND1	P62877;Q13616;Q86VP6	3	0.522884	0.398354	0.124531	0.2525	0.210226	0.175288	0.034938	0.3213	0.107545	0.0609313	0.046614	0.248
58	221	CAND1-CUL2-RBX1 complex	Human	P62877;Q13617;Q86VP6	RBX1;CUL2;CAND1	P62877;Q13617;Q86VP6	3	0.682692	0.717333	-0.034641	0.4472	0.296512	0.332624	-0.0361123	0.5451	0.157849	0.180554	-0.0227053	0.5223
59	222	CAND1-CUL3-RBX1 complex	Human	P62877;Q13618;Q86VP6	RBX1;CUL3;CAND1	P62877;Q13618;Q86VP6	3	0.6314	0.622996	0.00840433	0.392	0.269411	0.294922	-0.0255117	0.5117	0.160692	0.172183	-0.0114903	0.4773
60	223	CAND1-CUL4A-RBX1 complex	Human	P62877;Q13619;Q86VP6	RBX1;CUL4A;CAND1	P62877;Q13619;Q86VP6	3	0.915767	1.08649	-0.170725	0.6138	0.3404	0.413348	-0.072948	0.6558	0.212638	0.268379	-0.0557413	0.6491
61	224	CAND1-CUL4B-RBX1 complex	Human	P62877;Q13620;Q86VP6	RBX1;CUL4B;CAND1	P62877;Q13620;Q86VP6	3	0.606235	0.508458	0.0977763	0.2822	0.23485	0.213968	0.020882	0.3634	0.159943	0.134756	0.0251867	0.3229
62	228	SMCC complex	Human	O60244;O75448;O75586;P24863;P49336;Q13503;Q15648;Q9Y3C7	MED14;MED24;MED6;CCNC;CDK8;MED21;MED1;MED31	O60244;P24863;P49336;Q13503;Q15648;Q9Y3C7	6	0.99048	0.766443	0.224037	0.0799	0.371393	0.204525	0.166868	0.0248	0.329717	0.22331	0.106407	0.0362
63	229	NAT complex	Human	O60244;O75586;P24863;P49336;Q13503;Q9BTT4;Q9ULK4	MED14;MED6;CCNC;CDK8;MED21;MED10;MED23	O60244;P24863;P49336;Q13503;Q9BTT4	5	1.1739	0.789666	0.384239	0.0404	0.428989	0.211157	0.217832	0.0176	0.390946	0.230493	0.160452	0.0185
64	230	Mediator complex	Human	A0JLT2;O43513;O60244;O75448;O75586;O95402;P24863;P49336;Q13503;Q15528;Q15648;Q6P2C8;Q71F56;Q71SY5;Q93074;Q96G25;Q96HR3;Q96RN5;Q9BTT4;Q9BUE0;Q9BWU1;Q9H204;Q9H944;Q9NPJ6;Q9NVC6;Q9NWA0;Q9NX70;Q9P086;Q9UHV7;Q9ULK4;Q9Y2X0;Q9Y3C7	MED19;MED7;MED14;MED24;MED6;MED26;CCNC;CDK8;MED21;MED22;MED1;MED27;MED13L;MED25;MED12;MED8;MED30;MED15;MED10;MED18;CDK19;MED28;MED20;MED4;MED17;MED9;MED29;MED11;MED13;MED23;MED16;MED31	O43513;O60244;O95402;P24863;P49336;Q13503;Q15528;Q15648;Q6P2C8;Q71F56;Q71SY5;Q93074;Q96G25;Q96HR3;Q96RN5;Q9BTT4;Q9BUE0;Q9H944;Q9NPJ6;Q9NVC6;Q9NWA0;Q9NX70;Q9UHV7;Q9Y2X0;Q9Y3C7	25	0.978459	0.798214	0.180244	0.0077	0.332512	0.260779	0.0717321	0.0136	0.267208	0.207283	0.059925	0.008
65	232	ARC complex	Human	O43513;O60244;O75448;O75586;O95402;Q15648;Q71SY5;Q93074;Q96G25;Q96RN5;Q9NPJ6;Q9NVC6;Q9UHV7;Q9UKU7;Q9ULK4	MED7;MED14;MED24;MED6;MED26;MED1;MED25;MED12;MED8;MED15;MED4;MED17;MED13;ACAD8;MED23	O43513;O60244;O95402;Q15648;Q71SY5;Q93074;Q96G25;Q96RN5;Q9NPJ6;Q9NVC6;Q9UHV7;Q9UKU7	12	1.01524	0.815709	0.199532	0.0335	0.343882	0.270146	0.0737351	0.0538	0.295602	0.212314	0.0832876	0.0162
66	234	HuCHRAC complex	Human	O60264;Q9NRF9;Q9NRG0;Q9NRL2	SMARCA5;POLE3;CHRAC1;BAZ1A	O60264;Q9NRF9;Q9NRG0;Q9NRL2	4	1.05493	1.21484	-0.159914	0.6103	0.403939	0.433692	-0.029753	0.5242	0.285845	0.35544	-0.0695948	0.7224
67	238	SWI-SNF chromatin remodeling-related-BRCA1 complex	Human	O14497;O96019;P38398;P51531;P51532;Q12824;Q8TAQ2;Q92922;Q92925;Q969G3	ARID1A;ACTL6A;BRCA1;SMARCA2;SMARCA4;SMARCB1;SMARCC2;SMARCC1;SMARCD2;SMARCE1	O14497;O96019;P51531;Q8TAQ2;Q92922;Q92925;Q969G3	7	0.860967	0.443935	0.417032	0.0141	0.307307	0.155383	0.151924	0.0228	0.238428	0.132273	0.106156	0.0277
68	243	RalBP1-CDC2-CCNB1 complex	Human	P06493;P14635;Q15311	CDK1;CCNB1;RALBP1	P06493;P14635;Q15311	3	1.08455	1.4041	-0.319556	0.7575	0.411141	0.510415	-0.0992737	0.7262	0.319547	0.405776	-0.086229	0.7424
69	244	BRAFT complex	Human	O15287;O15360;P15927;P27694;P35244;P40692;P54132;Q00597;Q13472;Q9H9A7;Q9HB96;Q9NPI8;Q9NW38	FANCG;FANCA;RPA2;RPA1;RPA3;MLH1;BLM;FANCC;TOP3A;RMI1;FANCE;FANCF;FANCL	P15927;P27694;P35244;P40692;P54132;Q00597;Q13472;Q9H9A7;Q9NW38	9	1.18996	1.28481	-0.0948487	0.5129	0.441731	0.458845	-0.0171143	0.4461	0.253529	0.360685	-0.107157	0.9275
70	245	FA core complex (Fanconi anemia core complex)	Human	O15287;O15360;Q00597;Q0VG06;Q8NB91;Q9H9A7;Q9HB96;Q9NPI8;Q9NW38	FANCG;FANCA;FANCC;FAAP100;FANCB;RMI1;FANCE;FANCF;FANCL	Q00597;Q0VG06;Q8NB91;Q9H9A7;Q9NW38	5	1.12061	1.21565	-0.0950359	0.5188	0.438975	0.425332	0.0136428	0.343	0.233462	0.347337	-0.113875	0.8803
71	246	BLM complex III	Human	P40692;P54132;Q13472;Q9H9A7	MLH1;BLM;TOP3A;RMI1	P40692;P54132;Q13472;Q9H9A7	4	0.815998	1.27689	-0.460889	0.8889	0.325402	0.450464	-0.125063	0.8156	0.153979	0.348047	-0.194068	0.9569
72	247	RalBP1-CCNB1-AP2A-NUMB-EPN1 complex	Human	O95782;P14635;P49757;Q15311;Q9Y6I3	AP2A1;CCNB1;NUMB;RALBP1;EPN1	O95782;P14635;P49757;Q15311;Q9Y6I3	5	0.82088	1.03001	-0.20913	0.6981	0.287686	0.373486	-0.0857998	0.7411	0.218783	0.284233	-0.0654501	0.7282
73	248	BRAFT complex	Human	O15287;O15360;P15927;P27694;P35244;P54132;Q00597;Q13472;Q9HB96;Q9NPI8;Q9NW38	FANCG;FANCA;RPA2;RPA1;RPA3;BLM;FANCC;TOP3A;FANCE;FANCF;FANCL	P15927;P27694;P35244;P54132;Q00597;Q13472;Q9NW38	7	1.107	1.12007	-0.0130697	0.3486	0.404481	0.382549	0.0219322	0.2603	0.243885	0.312975	-0.06909	0.7712
74	261	RAD51B-RAD51C-RAD51D-XRCC2-XRCC3 complex	Human	O15315;O43502;O43542;O43543;O75771	RAD51B;RAD51C;XRCC3;XRCC2;RAD51D	O43502;O43542;O75771	3	0.214466	0.394179	-0.179713	0.6254	0.0744947	0.141389	-0.0668943	0.6376	0.0628603	0.0430997	0.0197607	0.3467
75	266	RAD17-RFC complex	Human	O75943;P35249;P35250;P40937;P40938	RAD17;RFC4;RFC2;RFC5;RFC3	P35249;P35250;P40937;P40938	4	0.23152	0.19135	0.0401697	0.3239	0.0777823	0.070758	0.00702433	0.3903	0.0459095	0.0674618	-0.0215523	0.5143
76	267	9-1-1 complex	Human	O60671;O60921;Q99638	RAD1;HUS1;RAD9A	O60671;O60921;Q99638	3	0.347779	0.351825	-0.00404567	0.4045	0.130345	0.128438	0.00190667	0.4256	0.111076	0.0673403	0.043736	0.2567
77	268	9-1-1-RAD17-RFC complex	Human	O60671;O60921;O75943;P35249;P35250;P40937;P40938;Q99638	RAD1;HUS1;RAD17;RFC4;RFC2;RFC5;RFC3;RAD9A	O60671;O60921;P35249;P35250;P40937;P40938;Q99638	7	0.742405	1.19524	-0.452836	0.9406	0.23309	0.395995	-0.162905	0.9369	0.233468	0.383853	-0.150385	0.9647
78	277	RFC complex	Human	P35249;P35250;P35251;P40937;P40938	RFC4;RFC2;RFC1;RFC5;RFC3	P35249;P35250;P35251;P40937;P40938	5	0.542081	0.467637	0.0744437	0.2515	0.237664	0.18033	0.0573337	0.1888	0.0957686	0.108869	-0.0131003	0.4628
79	278	RFC core complex	Human	P35249;P35250;P40937	RFC4;RFC2;RFC5	P35249;P35250;P40937	3	0.267385	0.124922	0.142463	0.2359	0.0913943	0.0514917	0.0399027	0.3043	0.0475093	0.0345573	0.012952	0.3723
80	280	HMGB1-HMGB2-HSC70-ERP60-GAPDH complex	Human	P04406;P09429;P11142;P26583;P30101	GAPDH;HMGB1;HSPA8;HMGB2;PDIA3	P04406;P09429;P11142;P26583;P30101	5	1.775	1.72631	0.0486924	0.2897	0.712409	0.642119	0.07029	0.1551	0.576428	0.513244	0.0631838	0.1276
81	281	NELF complex (Negative elongation factor complex)	Human	P18615;Q8IXH7;Q8WX92;Q9H3P2	NELFE;NELFCD;NELFB;NELFA	Q8IXH7;Q8WX92;Q9H3P2	3	0.349561	0.671357	-0.321796	0.7597	0.175622	0.30286	-0.127238	0.7834	0.0515617	0.168832	-0.11727	0.8187
82	282	SNF2h-cohesin-NuRD complex	Human	O60216;O60264;O94776;O95983;Q09028;Q12873;Q13330;Q13547;Q14683;Q16576;Q8N3U4;Q8WVM7;Q92769;Q9NRL2;Q9UBB5;Q9UQE7	RAD21;SMARCA5;MTA2;MBD3;RBBP4;CHD3;MTA1;HDAC1;SMC1A;RBBP7;STAG2;STAG1;HDAC2;BAZ1A;MBD2;SMC3	O60216;O60264;O94776;O95983;Q09028;Q13330;Q13547;Q14683;Q16576;Q8N3U4;Q8WVM7;Q92769;Q9NRL2;Q9UBB5;Q9UQE7	15	0.939955	1.14344	-0.203487	0.7787	0.34897	0.431701	-0.0827306	0.8389	0.284398	0.32357	-0.039172	0.6513
83	284	CRSP complex	Human	O43513;O60244;O75448;O75586;O95402;Q13503;Q15648;Q71SY5;Q96RN5;Q9NVC6;Q9ULK4	MED7;MED14;MED24;MED6;MED26;MED21;MED1;MED25;MED15;MED17;MED23	O43513;O60244;O95402;Q13503;Q15648;Q71SY5;Q96RN5;Q9NVC6	8	1.13766	0.898268	0.239393	0.0486	0.392725	0.293735	0.0989907	0.054	0.324136	0.236131	0.0880053	0.036
84	285	PCNA-MLH1-PMS1 complex	Human	P12004;P40692;P54277	PCNA;MLH1;PMS1	P12004;P40692;P54277	3	1.98539	1.75834	0.227053	0.168	0.673821	0.620149	0.053672	0.2653	0.513915	0.493317	0.0205987	0.3424
85	286	PCNA-MSH2-MSH6 complex	Human	P12004;P43246;P52701	PCNA;MSH2;MSH6	P12004;P43246;P52701	3	1.62919	1.53812	0.09107	0.2902	0.603139	0.562617	0.040522	0.302	0.514895	0.508901	0.00599467	0.4007
86	287	ARC-L complex	Human	O43513;O60244;O75448;O75586;P24863;P49336;Q13503;Q15648;Q71SY5;Q93074;Q96RN5;Q9NVC6;Q9UHV7;Q9ULK4	MED7;MED14;MED24;MED6;CCNC;CDK8;MED21;MED1;MED25;MED12;MED15;MED17;MED13;MED23	O43513;O60244;P24863;P49336;Q13503;Q15648;Q71SY5;Q93074;Q96RN5;Q9NVC6;Q9UHV7	11	1.10234	0.777362	0.324978	0.0083	0.374195	0.251141	0.123054	0.0157	0.318865	0.208708	0.110157	0.0065
87	288	ARC complex	Human	O43513;O60244;O75448;O75586;O95402;P24863;P49336;Q13503;Q15648;Q71SY5;Q93074;Q96RN5;Q9NVC6;Q9UHV7;Q9ULK4	MED7;MED14;MED24;MED6;MED26;CCNC;CDK8;MED21;MED1;MED25;MED12;MED15;MED17;MED13;MED23	O43513;O60244;O95402;P24863;P49336;Q13503;Q15648;Q71SY5;Q93074;Q96RN5;Q9NVC6;Q9UHV7	12	1.0769	0.804069	0.272834	0.0115	0.369031	0.261723	0.107309	0.0198	0.305333	0.210323	0.09501	0.0098
88	290	MSH2-MLH1-PMS2-PCNA DNA-repair initiation complex	Human	P12004;P40692;P43246;P54278	PCNA;MLH1;MSH2;PMS2	P12004;P40692;P43246;P54278	4	1.64144	1.40445	0.236994	0.1256	0.557864	0.506631	0.0512337	0.241	0.422248	0.389001	0.0332468	0.259
89	291	MSH2-MLH1-PMS2 DNA-repair initiation complex	Human	P40692;P43246;P54278	MLH1;MSH2;PMS2	P40692;P43246;P54278	3	0.72108	0.496023	0.225056	0.1693	0.227807	0.190709	0.0370987	0.3133	0.109152	0.0603793	0.0487723	0.2412
90	297	PCNA-DNA polymerase delta complex	Human	P12004;P28340;P49005;Q15054;Q9HCU8	PCNA;POLD1;POLD2;POLD3;POLD4	P12004;P28340;P49005;Q15054;Q9HCU8	5	1.42182	1.52745	-0.105626	0.5366	0.497953	0.510947	-0.0129946	0.4547	0.411529	0.408475	0.0030544	0.3737
91	300	PC2 complex	Human	O43513;O60244;O75448;O75586;Q13503;Q6P2C8;Q9BTT4;Q9H944;Q9NVC6;Q9Y2W1;Q9Y2X0;Q9Y3C7	MED7;MED14;MED24;MED6;MED21;MED27;MED10;MED20;MED17;THRAP3;MED16;MED31	O43513;O60244;Q13503;Q6P2C8;Q9BTT4;Q9H944;Q9NVC6;Q9Y2W1;Q9Y2X0;Q9Y3C7	10	1.17331	0.789105	0.384208	0.0056	0.396796	0.244832	0.151963	0.0091	0.343166	0.22139	0.121776	0.0068
92	301	SMCC complex	Human	O43513;O60244;O75448;O75586;P24863;P49336;Q13503;Q15648;Q6P2C8;Q93074;Q9BTT4;Q9H944;Q9NVC6;Q9UHV7;Q9Y2W1;Q9Y2X0;Q9Y3C7	MED7;MED14;MED24;MED6;CCNC;CDK8;MED21;MED1;MED27;MED12;MED10;MED20;MED17;MED13;THRAP3;MED16;MED31	O43513;O60244;P24863;P49336;Q13503;Q15648;Q6P2C8;Q93074;Q9BTT4;Q9H944;Q9NVC6;Q9UHV7;Q9Y2W1;Q9Y2X0;Q9Y3C7	15	1.05437	0.717252	0.337118	0.0027	0.35532	0.226778	0.128542	0.006	0.302275	0.195764	0.106511	0.0027
93	302	INO80 chromatin remodeling complex	Human	O96019;P15923;Q53TQ3;Q6P4R8;Q6PI98;Q8NBZ0;Q96EZ8;Q9C086;Q9H981;Q9H9F9;Q9ULG1;Q9Y230;Q9Y265	ACTL6A;TCF3;INO80D;NFRKB;INO80C;INO80E;MCRS1;INO80B;ACTR8;ACTR5;INO80;RUVBL2;RUVBL1	O96019;P15923;Q6P4R8;Q8NBZ0;Q96EZ8;Q9H981;Q9H9F9;Q9Y230;Q9Y265	9	1.14402	1.42586	-0.281849	0.8418	0.447084	0.555888	-0.108805	0.8669	0.322392	0.358807	-0.036415	0.61
94	304	SRCAP-associated chromatin remodeling complex	Human	O43257;O95619;O96019;P0C0S5;Q15906;Q6ZRS2;Q96CJ1;Q9GZN1;Q9Y230;Q9Y265	ZNHIT1;YEATS4;ACTL6A;H2AFZ;VPS72;SRCAP;EAF2;ACTR6;RUVBL2;RUVBL1	O95619;O96019;P0C0S5;Q6ZRS2;Q9GZN1;Q9Y230;Q9Y265	7	1.21883	1.34286	-0.124027	0.5656	0.475084	0.534162	-0.0590772	0.6605	0.361184	0.375118	-0.0139342	0.4442
95	305	40S ribosomal subunit, cytoplasmic	Human	P08708;P08865;P15880;P22090;P23396;P25398;P39019;P42677;P46781;P46782;P46783;P60866;P61247;P62081;P62241;P62244;P62249;P62263;P62266;P62269;P62273;P62277;P62280;P62701;P62753;P62841;P62847;P62851;P62854;P62857;P62861;P62979;P63220	RPS17;RPSA;RPS2;RPS4Y1;RPS3;RPS12;RPS19;RPS27;RPS9;RPS5;RPS10;RPS20;RPS3A;RPS7;RPS8;RPS15A;RPS16;RPS14;RPS23;RPS18;RPS29;RPS13;RPS11;RPS4X;RPS6;RPS15;RPS24;RPS25;RPS26;RPS28;FAU;RPS27A;RPS21	P08865;P15880;P23396;P25398;P39019;P42677;P46781;P46782;P46783;P60866;P61247;P62081;P62241;P62244;P62249;P62263;P62266;P62269;P62273;P62277;P62280;P62701;P62753;P62851;P62854;P62857;P62979;P63220	28	0.505282	0.492338	0.0129448	0.1409	0.200484	0.178608	0.0218763	0.1074	0.127464	0.130782	-0.0033183	0.2504
96	306	Ribosome, cytoplasmic	Human	P05386;P05387;P05388;P08708;P08865;P15880;P18077;P18124;P18621;P22090;P23396;P25398;P26373;P27635;P30050;P32969;P35268;P36578;P39019;P39023;P40429;P42677;P42766;P46776;P46777;P46778;P46779;P46781;P46782;P46783;P47914;P49207;P50914;P60866;P61247;P61254;P61313;P61353;P61513;P61927;P62081;P62241;P62244;P62249;P62263;P62266;P62269;P62273;P62277;P62280;P62424;P62701;P62750;P62753;P62829;P62841;P62847;…	RPLP1;RPLP2;RPLP0;RPS17;RPSA;RPS2;RPL35A;RPL7;RPL17;RPS4Y1;RPS3;RPS12;RPL13;RPL10;RPL12;RPL9; RPL9;RPL22;RPL4;RPS19;RPL3;RPL13A;RPS27;RPL35;RPL27A;RPL5;RPL21;RPL28;RPS9;RPS5;RPS10;RPL29;RPL34;RPL14;RPS20;RPS3A;RPL26;RPL15;RPL27;RPL37A;RPL37;RPS7;RPS8;RPS15A;RPS16;RPS14;RPS23;RPS18;RPS29;RPS13;RPS11;RPL7A;RPS4X;RPL23A;RPS6;RPL23;RPS15;RPS24;RPS25;RPS26;RPS28;FAU;RPL30;RPL39;RPL31;RPL10A;RPL32;RPL1…	P05387;P05388;P08865;P15880;P18077;P18124;P23396;P25398;P26373;P27635;P30050;P32969;P35268;P36578;P39019;P39023;P40429;P42677;P42766;P46776;P46777;P46778;P46779;P46781;P46782;P46783;P49207;P50914;P60866;P61247;P61254;P61313;P61353;P61927;P62081;P62241;P62244;P62249;P62263;P62266;P62269;P62273;P62277;P62280;P62424;P62701;P62753;P62829;P62851;P62854;P62857;P62888;P62891;P62899;P62906;P62913;P62917;…	66	0.46511	0.508175	-0.0430646	0.2156	0.177432	0.178104	-0.000672447	0.1475	0.120247	0.144087	-0.0238401	0.5124
97	308	60S ribosomal subunit, cytoplasmic	Human	P05386;P05387;P05388;P18077;P18124;P18621;P26373;P27635;P30050;P32969;P35268;P36578;P39023;P40429;P42766;P46776;P46777;P46778;P46779;P47914;P49207;P50914;P61254;P61313;P61353;P61513;P61927;P62424;P62750;P62829;P62888;P62891;P62899;P62906;P62910;P62913;P62917;P62945;P62987;P63173;P83731;P83881;P84098;Q02543;Q02878;Q07020;Q9Y3U8	RPLP1;RPLP2;RPLP0;RPL35A;RPL7;RPL17;RPL13;RPL10;RPL12;RPL9; RPL9;RPL22;RPL4;RPL3;RPL13A;RPL35;RPL27A;RPL5;RPL21;RPL28;RPL29;RPL34;RPL14;RPL26;RPL15;RPL27;RPL37A;RPL37;RPL7A;RPL23A;RPL23;RPL30;RPL39;RPL31;RPL10A;RPL32;RPL11;RPL8;RPL41;UBA52;RPL38;RPL24;RPL36A;RPL19;RPL18A;RPL6;RPL18;RPL36	P05387;P05388;P18077;P18124;P26373;P27635;P30050;P32969;P35268;P36578;P39023;P40429;P42766;P46776;P46777;P46778;P46779;P49207;P50914;P61254;P61313;P61353;P61927;P62424;P62829;P62888;P62891;P62899;P62906;P62913;P62917;P62987;P63173;P83731;P84098;Q02543;Q02878;Q9Y3U8	38	0.381562	0.451413	-0.0698509	0.3842	0.141074	0.154124	-0.01305	0.3338	0.105523	0.124037	-0.0185132	0.4309
98	310	Cell cycle kinase complex CDC2	Human	O95067;P06493;P12004;P14635;P24385;P38936	CCNB2;CDK1;PCNA;CCNB1;CCND1;CDKN1A	O95067;P06493;P12004;P14635	4	0.957603	0.914339	0.0432632	0.3196	0.342805	0.322846	0.019959	0.3438	0.320828	0.294126	0.026702	0.2859
99	313	Cell cycle kinase complex CDK5	Human	P12004;P24385;P30281;P38936;Q00535	PCNA;CCND1;CCND3;CDKN1A;CDK5	P12004;P30281;Q00535	3	1.15316	1.28652	-0.133359	0.5684	0.375488	0.425653	-0.0501653	0.5846	0.406555	0.425187	-0.0186317	0.5055
100	315	28S ribosomal subunit, mitochondrial	Human	O15235;O60783;P51398;P82650;P82663;P82664;P82673;P82675;P82909;P82912;P82914;P82921;P82930;P82932;P82933;Q92552;Q92665;Q96EL2;Q9BYN8;Q9NP92;Q9NVS2;Q9Y291;Q9Y2Q9;Q9Y2R5;Q9Y2R9;Q9Y399;Q9Y3D3;Q9Y3D5;Q9Y3D9;Q9Y676	MRPS12;MRPS14;DAP3;MRPS22;MRPS25;MRPS10;MRPS35;MRPS5;MRPS36;MRPS11;MRPS15;MRPS21;MRPS34;MRPS6;MRPS9;MRPS27;MRPS31;MRPS24;MRPS26;MRPS30;MRPS18A;MRPS33;MRPS28;MRPS17;MRPS7;MRPS2;MRPS16;MRPS18C;MRPS23;MRPS18B	O15235;O60783;P51398;P82650;P82663;P82664;P82673;P82675;P82909;P82912;P82914;P82921;P82932;P82933;Q92665;Q96EL2;Q9BYN8;Q9NVS2;Q9Y291;Q9Y2Q9;Q9Y399;Q9Y3D3;Q9Y3D5;Q9Y3D9;Q9Y676	25	0.723234	0.758717	-0.035483	0.2903	0.254546	0.274682	-0.0201358	0.4222	0.174155	0.191673	-0.0175181	0.4304
101	320	55S ribosome, mitochondrial	Human	O15235;O60783;O75394;P09001;P49406;P51398;P52815;P82650;P82663;P82664;P82673;P82675;P82909;P82912;P82914;P82921;P82930;P82932;P82933;P83111;Q13084;Q13405;Q16540;Q4U2R6;Q5T653;Q6P161;Q6P1L8;Q7Z2W9;Q7Z7F7;Q7Z7H8;Q86TS9;Q8IXM3;Q8N5N7;Q8N983;Q8TCC3;Q92552;Q92665;Q96A35;Q96DV4;Q96EL2;Q96EL3;Q96GC5;Q9BQ48;Q9BRJ2;Q9BYC8;Q9BYC9;Q9BYD1;Q9BYD2;Q9BYD3;Q9BYD6;Q9BYN8;Q9BZE1;Q9H0U6;Q9H2W6;Q9H9J2;Q9HD33;Q9NP92;…	MRPS12;MRPS14;MRPL33;MRPL3;MRPL19;DAP3;MRPL12;MRPS22;MRPS25;MRPS10;MRPS35;MRPS5;MRPS36;MRPS11;MRPS15;MRPS21;MRPS34;MRPS6;MRPS9;LACTB;MRPL28;MRPL49;MRPL23;MRPL51;MRPL2;MRPL54;MRPL14;MRPL21;MRPL55;MRPL10;MRPL52;MRPL41;MRPL50;MRPL43;MRPL30;MRPS27;MRPS31;MRPL24;MRPL38;MRPS24;MRPL53;MRPL48;MRPL34;MRPL45;MRPL32;MRPL20;MRPL13;MRPL9;MRPL4;MRPL1;MRPS26;MRPL37;MRPL18;MRPL46;MRPL44;MRPL47;MRPS30;MRPL40;MRPL…	O15235;O60783;O75394;P49406;P51398;P52815;P82650;P82663;P82664;P82673;P82675;P82909;P82912;P82914;P82921;P82932;P82933;Q13084;Q13405;Q4U2R6;Q5T653;Q6P161;Q6P1L8;Q7Z2W9;Q7Z7F7;Q7Z7H8;Q86TS9;Q8IXM3;Q8N5N7;Q8N983;Q8TCC3;Q92665;Q96A35;Q96DV4;Q96EL2;Q96EL3;Q96GC5;Q9BQ48;Q9BRJ2;Q9BYC8;Q9BYC9;Q9BYD1;Q9BYD2;Q9BYD3;Q9BYD6;Q9BYN8;Q9BZE1;Q9H0U6;Q9H2W6;Q9H9J2;Q9HD33;Q9NQ50;Q9NRX2;Q9NVS2;Q9NX20;Q9NYK5;Q9NZE8;…	67	0.809438	0.902231	-0.0927929	0.4813	0.294381	0.331642	-0.0372608	0.6391	0.209775	0.234529	-0.0247545	0.5322
102	322	DNA-PK-Ku complex	Human	P12956;P13010;P78527	XRCC6;XRCC5;PRKDC	P12956;P13010;P78527	3	1.10229	0.794537	0.307753	0.1219	0.470519	0.345615	0.124905	0.1249	0.372189	0.300181	0.072008	0.1766
103	324	39S ribosomal subunit, mitochondrial	Human	O75394;P09001;P49406;P52815;P83111;Q13084;Q13405;Q16540;Q4U2R6;Q5T653;Q6P161;Q6P1L8;Q7Z2W9;Q7Z7F7;Q7Z7H8;Q86TS9;Q8IXM3;Q8N5N7;Q8N983;Q8TCC3;Q96A35;Q96DV4;Q96EL3;Q96GC5;Q9BQ48;Q9BRJ2;Q9BYC8;Q9BYC9;Q9BYD1;Q9BYD2;Q9BYD3;Q9BYD6;Q9BZE1;Q9H0U6;Q9H2W6;Q9H9J2;Q9HD33;Q9NQ50;Q9NRX2;Q9NWU5;Q9NX20;Q9NYK5;Q9NZE8;Q9P015;Q9P0J6;Q9P0M9;Q9Y3B7;Q9Y6G3	MRPL33;MRPL3;MRPL19;MRPL12;LACTB;MRPL28;MRPL49;MRPL23;MRPL51;MRPL2;MRPL54;MRPL14;MRPL21;MRPL55;MRPL10;MRPL52;MRPL41;MRPL50;MRPL43;MRPL30;MRPL24;MRPL38;MRPL53;MRPL48;MRPL34;MRPL45;MRPL32;MRPL20;MRPL13;MRPL9;MRPL4;MRPL1;MRPL37;MRPL18;MRPL46;MRPL44;MRPL47;MRPL40;MRPL17;MRPL22;MRPL16;MRPL39;MRPL35;MRPL15;MRPL36;MRPL27;MRPL11;MRPL42	O75394;P49406;P52815;Q13084;Q13405;Q4U2R6;Q5T653;Q6P161;Q6P1L8;Q7Z2W9;Q7Z7F7;Q7Z7H8;Q86TS9;Q8IXM3;Q8N5N7;Q8N983;Q8TCC3;Q96A35;Q96DV4;Q96EL3;Q96GC5;Q9BQ48;Q9BRJ2;Q9BYC8;Q9BYC9;Q9BYD1;Q9BYD2;Q9BYD3;Q9BYD6;Q9BZE1;Q9H0U6;Q9H2W6;Q9H9J2;Q9HD33;Q9NQ50;Q9NRX2;Q9NX20;Q9NYK5;Q9NZE8;Q9P015;Q9P0M9;Q9Y3B7	42	0.765273	0.918365	-0.153092	0.751	0.28659	0.339862	-0.0532728	0.7741	0.20173	0.23333	-0.0316004	0.631
104	338	40S ribosomal subunit, cytoplasmic	Human	P08708;P08865;P15880;P23396;P25398;P39019;P46781;P46782;P46783;P60866;P61247;P62081;P62241;P62244;P62249;P62263;P62266;P62269;P62273;P62277;P62280;P62701;P62753;P62841;P62847;P62851;P62854;P62857;P62861;P62979;P63220	RPS17;RPSA;RPS2;RPS3;RPS12;RPS19;RPS9;RPS5;RPS10;RPS20;RPS3A;RPS7;RPS8;RPS15A;RPS16;RPS14;RPS23;RPS18;RPS29;RPS13;RPS11;RPS4X;RPS6;RPS15;RPS24;RPS25;RPS26;RPS28;FAU;RPS27A;RPS21	P08865;P15880;P23396;P25398;P39019;P46781;P46782;P46783;P60866;P61247;P62081;P62241;P62244;P62249;P62263;P62266;P62269;P62273;P62277;P62280;P62701;P62753;P62851;P62854;P62857;P62979;P63220	27	0.501632	0.503173	-0.001541	0.182	0.19907	0.183279	0.0157914	0.1421	0.127553	0.133478	-0.00592541	0.2868
105	351	Spliceosome	Human	O00425;O00571;O14776;O15042;O15355;O43143;O43172;O43290;O43395;O43447;O43660;O43670;O43719;O43809;O60231;O60306;O60508;O75400;O75533;O75643;O75934;O75937;O75940;O94906;O95232;O95391;O95400;O95926;P08579;P08621;P09012;P09234;P09661;P11940;P14678;P17844;P26368;P38919;P41223;P42285;P49756;P52298;P55081;P55769;P61326;P62304;P62306;P62308;P62310;P62312;P62314;P62316;P62318;P62995;P83876;P84103;Q01081;…	IGF2BP3;DDX3X;TCERG1;U2SURP;PPM1G;DHX15;PRPF4;SART1;PRPF3;PPIH;PLRG1;ZNF207;HTATSF1;NUDT21;DHX16;AQR;CDC40;PRPF40A;SF3B1;SNRNP200;BCAS2;DNAJC8;SMNDC1;PRPF6;LUC7L3;SLU7;CD2BP2;SYF2;SNRPB2;SNRNP70;SNRPA;SNRPC;SNRPA1;PABPC1;SNRPB;DDX5;U2AF2;EIF4A3;BUD31;MTREX;RBM25;NCBP2;MFAP1;SNU13;MAGOH;SNRPE;SNRPF;SNRPG;LSM3;LSM6;SNRPD1;SNRPD2;SNRPD3;TRA2B;TXNL4A;SRSF3;U2AF1;SRSF2;SRSF11;SRSF1;SRSF4;DHX9;NCBP1;SF…	O00425;O00571;O14776;O15042;O15355;O43143;O43172;O43290;O43395;O43447;O43719;O43809;O60231;O60306;O60508;O75400;O75533;O75643;O75934;O75937;O75940;O94906;O95391;O95400;O95926;P08579;P08621;P09012;P09234;P09661;P11940;P14678;P17844;P26368;P38919;P41223;P42285;P49756;P52298;P62304;P62306;P62310;P62312;P62314;P62316;P62318;P62995;P83876;P84103;Q01081;Q01130;Q05519;Q07955;Q08170;Q08211;Q09161;Q12874;…	126	1.32961	1.3624	-0.0327992	0.0986	0.492318	0.487195	0.00512259	0.0449	0.372435	0.383549	-0.0111143	0.2044
106	362	DNA ligase III-XRCC1-PNK-DNA-pol III multiprotein complex	Human	P06746;P18887;P49916;Q96T60	POLB;XRCC1;LIG3;PNKP	P06746;P18887;P49916;Q96T60	4	0.756086	0.474263	0.281823	0.0994	0.292165	0.166735	0.125429	0.0884	0.163444	0.151021	0.012423	0.3475
107	368	ERCC1-ERCC4-MSH2 complex	Human	P07992;P43246;Q92889	ERCC1;MSH2;ERCC4	P07992;P43246;Q92889	3	0.806265	0.713271	0.0929937	0.2887	0.233464	0.192977	0.0404877	0.302	0.133673	0.194382	-0.0607087	0.6656
108	369	MSH2-MSH6-PMS2-MLH1 complex	Human	P40692;P43246;P52701;P54278	MLH1;MSH2;MSH6;PMS2	P40692;P43246;P52701;P54278	4	0.603337	0.451131	0.152206	0.1972	0.183429	0.171802	0.0116273	0.3734	0.0832613	0.0530533	0.030208	0.2712
109	370	MSH2-MSH6-PMS1-MLH1 complex	Human	P40692;P43246;P52701;P54277	MLH1;MSH2;MSH6;PMS1	P40692;P43246;P52701;P54277	4	0.632391	0.656612	-0.0242213	0.4162	0.191155	0.202725	-0.0115698	0.4571	0.0752485	0.1408	-0.0655517	0.7056
110	376	PCNA-MutS-alpha-MutL-alpha-DNA complex	Human	P12004;P40692;P43246;P52701;P54278	PCNA;MLH1;MSH2;MSH6;PMS2	P12004;P40692;P43246;P52701;P54278	5	1.37492	1.19466	0.180265	0.1366	0.466905	0.434239	0.0326653	0.2684	0.347794	0.323454	0.0243404	0.2644
111	387	MCM complex	Human	P25205;P33991;P33992;P33993;P49736;Q14566	MCM3;MCM4;MCM5;MCM7;MCM2;MCM6	P25205;P33991;P33992;P33993;P49736;Q14566	6	0.362118	0.256936	0.105182	0.1833	0.116199	0.0725742	0.0436243	0.2048	0.0791568	0.0533801	0.0257767	0.2317
112	389	ORC complex (origin recognition complex)	Human	O43913;O43929;Q13415;Q13416;Q9UBD5;Q9Y5N6	ORC5;ORC4;ORC1;ORC2;ORC3;ORC6	O43913;O43929;Q13416;Q9UBD5;Q9Y5N6	5	0.42971	0.493397	-0.0636865	0.4663	0.161028	0.176257	-0.015229	0.465	0.0780012	0.112134	-0.0341329	0.5755
113	391	Ubiquitin E3 ligase (DDB1, CUL4A, RBX1)	Human	P62877;Q13619;Q16531	RBX1;CUL4A;DDB1	P62877;Q13619;Q16531	3	1.49304	1.54787	-0.0548357	0.4727	0.578366	0.594048	-0.0156823	0.4815	0.47265	0.500385	-0.0277353	0.5391
114	430	18S U11/U12 snRNP	Human	O43143;O75533;P14678;P62304;P62306;P62308;P62314;P62316;P62318;P67809;Q13435;Q15393;Q15427;Q15696;Q16560;Q6IEG0;Q6P2Q9;Q8N8D1;Q8TBF4;Q96LT9;Q9BV90;Q9BWJ5;Q9UDW3;Q9Y3B4	DHX15;SF3B1;SNRPB;SNRPE;SNRPF;SNRPG;SNRPD1;SNRPD2;SNRPD3;YBX1;SF3B2;SF3B3;SF3B4;ZRSR2;SNRNP35;SNRNP48;PRPF8;PDCD7;ZCRB1;RNPC3;SNRNP25;SF3B5;ZMAT5;SF3B6	O43143;O75533;P14678;P62304;P62306;P62314;P62316;P62318;P67809;Q13435;Q15393;Q15427;Q6P2Q9;Q9BWJ5;Q9Y3B4	15	0.966539	0.907955	0.058584	0.1334	0.348406	0.314096	0.0343101	0.1289	0.274947	0.27705	-0.00210298	0.3067
115	433	BASC complex (BRCA1-associated genome surveillance complex)	Human	O60934;P35249;P35250;P35251;P38398;P40692;P43246;P49959;P52701;P54132;Q13315;Q92878	NBN;RFC4;RFC2;RFC1;BRCA1;MLH1;MSH2;MRE11A;MSH6;BLM;ATM;RAD50	O60934;P35249;P35250;P35251;P40692;P43246;P49959;P52701;P54132;Q13315;Q92878	11	0.98071	0.884682	0.0960273	0.1235	0.38647	0.339957	0.046513	0.1225	0.247328	0.241402	0.00592685	0.2769
116	434	BASC (Ab 80) complex (BRCA1-associated genome surveillance complex)	Human	P35249;P35250;P35251;P38398;P40692;P43246;P52701;P54132	RFC4;RFC2;RFC1;BRCA1;MLH1;MSH2;MSH6;BLM	P35249;P35250;P35251;P40692;P43246;P52701;P54132	7	0.909803	0.869313	0.0404895	0.2565	0.379622	0.342666	0.0369562	0.205	0.185503	0.215482	-0.0299782	0.5525
117	435	BASC (Ab 81) complex (BRCA1-associated genome surveillance complex)	Human	P35249;P35250;P35251;P38398;P40692;Q13315	RFC4;RFC2;RFC1;BRCA1;MLH1;ATM	P35249;P35250;P35251;P40692;Q13315	5	1.19569	0.92699	0.268702	0.0785	0.442152	0.337954	0.104199	0.092	0.295382	0.226433	0.0689488	0.1144
118	438	GCN5-TRRAP histone acetyltransferase complex	Human	O75486;O75528;O75529;P38398;P43246;P52701;Q12962;Q16594;Q92830;Q9Y4A5	SUPT3H;TADA3;TAF5L;BRCA1;MSH2;MSH6;TAF10;TAF9;KAT2A;TRRAP	O75528;O75529;P43246;P52701;Q12962;Q9Y4A5	6	1.10249	0.967644	0.134848	0.1496	0.382296	0.339823	0.0424735	0.2098	0.304506	0.282774	0.021732	0.2504
119	441	TFTC-type histone acetyl transferase complex	Human	O60244;O75448;P03372;Q15648;Q92830;Q93074;Q9NVC6;Q9UHV7;Q9ULK4;Q9Y2X0;Q9Y4A5	MED14;MED24;ESR1;MED1;KAT2A;MED12;MED17;MED13;MED23;MED16;TRRAP	O60244;Q15648;Q93074;Q9NVC6;Q9UHV7;Q9Y2X0;Q9Y4A5	7	1.07254	0.528368	0.544176	0.0055	0.388391	0.181369	0.207021	0.0093	0.345011	0.148355	0.196656	0.0033
120	443	BP-SMAD complex	Human	O14867;O15198;O95452;P17980;P19447;P50539;Q13118;Q15582	BACH1;SMAD9;GJB6;PSMC3;ERCC3;MXI1;KLF10;TGFBI	O14867;P17980;P19447	3	1.47324	1.56419	-0.090947	0.5164	0.554605	0.556117	-0.00151267	0.4363	0.455049	0.47465	-0.019601	0.5094
121	445	TFTC complex (TATA-binding protein-free TAF-II-containing complex)	Human	O00268;O15265;O75486;O75528;O75529;P49848;Q12962;Q15393;Q15542;Q15545;Q16514;Q16594;Q6P1X5;Q92830;Q9Y4A5;Q9Y6J9	TAF4;ATXN7;SUPT3H;TADA3;TAF5L;TAF6;TAF10;SF3B3;TAF5;TAF7;TAF12;TAF9;TAF2;KAT2A;TRRAP;TAF6L	O00268;O75528;O75529;Q12962;Q15393;Q15542;Q15545;Q16514;Q6P1X5;Q9Y4A5;Q9Y6J9	11	0.995705	0.862649	0.133057	0.0874	0.313326	0.293959	0.0193669	0.2256	0.27391	0.226307	0.0476033	0.0787
122	463	TFIID complex	Human	O00268;P20226;P21675;P49848;Q12962;Q15542;Q15543;Q15544;Q15545;Q16514;Q16594	TAF4;TBP;TAF1;TAF6;TAF10;TAF5;TAF13;TAF11;TAF7;TAF12;TAF9	O00268;P21675;Q12962;Q15542;Q15544;Q15545;Q16514	7	1.5241	1.2896	0.234508	0.0613	0.530672	0.460903	0.0697687	0.1119	0.419978	0.334863	0.085115	0.0467
123	469	TFIID-beta complex	Human	O00268;P20226;P21675;P49848;Q12962;Q15542;Q15543;Q15544;Q15545;Q16514;Q16594;Q6P1X5	TAF4;TBP;TAF1;TAF6;TAF10;TAF5;TAF13;TAF11;TAF7;TAF12;TAF9;TAF2	O00268;P21675;Q12962;Q15542;Q15544;Q15545;Q16514;Q6P1X5	8	1.41199	1.21993	0.192062	0.0732	0.491738	0.434806	0.0569321	0.1278	0.389688	0.316032	0.0736558	0.0518
124	471	PCAF complex	Human	O75478;O75486;O75528;O75529;Q12962;Q16514;Q16594;Q92831;Q9Y4A5;Q9Y6J9	TADA2A;SUPT3H;TADA3;TAF5L;TAF10;TAF12;TAF9;KAT2B;TRRAP;TAF6L	O75528;O75529;Q12962;Q16514;Q9Y4A5;Q9Y6J9	6	0.842771	0.817229	0.0255423	0.2989	0.26731	0.285814	-0.0185041	0.4692	0.223024	0.219154	0.00386987	0.3458
125	475	STAGA complex	Human	O75486;O75528;O75529;O94864;Q12962;Q15393;Q16514;Q16594;Q92830;Q96BN2;Q9Y4A5;Q9Y6J9	SUPT3H;TADA3;TAF5L;SUPT7L;TAF10;SF3B3;TAF12;TAF9;KAT2A;TADA1;TRRAP;TAF6L	O75528;O75529;Q12962;Q15393;Q16514;Q96BN2;Q9Y4A5;Q9Y6J9	8	0.835449	0.813773	0.0216763	0.272	0.264377	0.280077	-0.0157004	0.4402	0.224526	0.219282	0.00524354	0.3062
126	486	WIP-WASp-actin-myosin-IIa complex	Human	O43516;P19105;P35579;P42768;P60660;P62736	WIPF1;MYL12A;MYH9;WAS;MYL6;ACTA2	O43516;P35579;P42768	3	1.80528	1.46909	0.336184	0.1057	0.709872	0.610811	0.0990613	0.1668	0.480549	0.429956	0.050593	0.2356
127	492	DA complex	Human	O00268;P20226;P21675;P49848;P52655;P52657;Q12962;Q15542;Q15543;Q15544;Q15545;Q16514;Q16594;Q5VWG9;Q6P1X5	TAF4;TBP;TAF1;TAF6;GTF2A1;GTF2A2;TAF10;TAF5;TAF13;TAF11;TAF7;TAF12;TAF9;TAF3;TAF2	O00268;P21675;P52655;P52657;Q12962;Q15542;Q15544;Q15545;Q16514;Q6P1X5	10	1.59211	1.52899	0.0631258	0.1755	0.57054	0.567022	0.00351833	0.3164	0.433109	0.409533	0.0235759	0.178
128	493	DAB complex	Human	O00268;P20226;P21675;P49848;P52655;P52657;Q00403;Q12962;Q15542;Q15543;Q15544;Q15545;Q16514;Q16594;Q5VWG9;Q6P1X5	TAF4;TBP;TAF1;TAF6;GTF2A1;GTF2A2;GTF2B;TAF10;TAF5;TAF13;TAF11;TAF7;TAF12;TAF9;TAF3;TAF2	O00268;P21675;P52655;P52657;Q00403;Q12962;Q15542;Q15544;Q15545;Q16514;Q6P1X5	11	1.52587	1.4869	0.0389631	0.2098	0.544872	0.544049	0.000823291	0.3285	0.420901	0.399786	0.0211143	0.185
129	509	TFIID complex	Human	O00268;P20226;P21675;P49848;Q12962;Q15542;Q15543;Q15544;Q15545;Q16514;Q16594;Q92804	TAF4;TBP;TAF1;TAF6;TAF10;TAF5;TAF13;TAF11;TAF7;TAF12;TAF9;TAF15	O00268;P21675;Q12962;Q15542;Q15544;Q15545;Q16514;Q92804	8	1.4619	1.27111	0.190784	0.0737	0.503526	0.470677	0.032849	0.2043	0.393323	0.332738	0.060585	0.0746
130	513	TFTC complex (TATA-binding protein-free TAF-II-containing complex)	Human	O00268;O15265;O75486;O75528;O75529;P49848;Q12962;Q15393;Q15542;Q15545;Q16514;Q16594;Q6P1X5;Q92830;Q9HBM6;Q9Y4A5;Q9Y6J9	TAF4;ATXN7;SUPT3H;TADA3;TAF5L;TAF6;TAF10;SF3B3;TAF5;TAF7;TAF12;TAF9;TAF2;KAT2A;TAF9B;TRRAP;TAF6L	O00268;O75528;O75529;Q12962;Q15393;Q15542;Q15545;Q16514;Q6P1X5;Q9HBM6;Q9Y4A5;Q9Y6J9	12	0.980342	0.828943	0.151399	0.0585	0.309371	0.281226	0.0281455	0.1763	0.270263	0.21458	0.0556833	0.0492
131	514	TFIID-beta complex	Human	O00268;P20226;P21675;P49848;Q12962;Q15542;Q15543;Q15544;Q15545;Q16514;Q16594;Q9HBM6	TAF4;TBP;TAF1;TAF6;TAF10;TAF5;TAF13;TAF11;TAF7;TAF12;TAF9;TAF9B	O00268;P21675;Q12962;Q15542;Q15544;Q15545;Q16514;Q9HBM6	8	1.46042	1.21578	0.244647	0.0466	0.504384	0.428784	0.0755997	0.0857	0.403166	0.313642	0.0895236	0.0345
132	519	AMY-1-S-AKAP84-RII-beta complex	Human	P31323;Q92667;Q99417	PRKAR2B;AKAP1;MYCBP	P31323;Q92667;Q99417	3	0.951108	1.19247	-0.241365	0.6884	0.36295	0.480198	-0.117247	0.7636	0.233628	0.293433	-0.0598043	0.6629
133	520	KCNQ1 macromolecular complex	Human	P13861;P17612;P51787;P62136;Q99996	PRKAR2A;PRKACA;KCNQ1;PPP1CA;AKAP9	P13861;P17612;P62136;Q99996	4	0.817653	0.637484	0.180169	0.1694	0.284801	0.203508	0.0812925	0.1634	0.231271	0.202452	0.028819	0.2764
134	525	TIP60 histone acetylase complex	Human	O96019;Q92993;Q9Y230;Q9Y265;Q9Y4A5	ACTL6A;KAT5;RUVBL2;RUVBL1;TRRAP	O96019;Q9Y230;Q9Y265;Q9Y4A5	4	1.16153	1.41846	-0.256925	0.7327	0.48879	0.568125	-0.0793352	0.7045	0.336384	0.411519	-0.0751345	0.7425
135	528	NuA4/Tip60-HAT complex	Human	O95619;O96019;Q15014;Q92993;Q96L91;Q9H0E9;Q9H2F5;Q9HAF1;Q9NPF5;Q9NV56;Q9NXR8;Q9UBU8;Q9Y230;Q9Y265;Q9Y4A5	YEATS4;ACTL6A;MORF4L2;KAT5;EP400;BRD8;EPC1;MEAF6;DMAP1;MRGBP;ING3;MORF4L1;RUVBL2;RUVBL1;TRRAP	O95619;O96019;Q15014;Q96L91;Q9H0E9;Q9H2F5;Q9HAF1;Q9NPF5;Q9NV56;Q9Y230;Q9Y265;Q9Y4A5	12	0.956687	1.06921	-0.11252	0.5547	0.365475	0.394092	-0.028617	0.5085	0.26998	0.300172	-0.0301922	0.5651
136	533	IMP3-IMP4-MPP10 complex	Human	O00566;Q96G21;Q9NV31	MPHOSPH10;IMP4;IMP3	O00566;Q96G21;Q9NV31	3	0.699232	0.578265	0.120967	0.2561	0.265973	0.160063	0.10591	0.1522	0.170098	0.140675	0.0294227	0.3064
137	535	TRAP complex	Human	O60244;O75448;O75586;P10827;P24863;Q13503;Q15648;Q6P2C8;Q93074;Q9BTT4;Q9NPJ6;Q9NVC6;Q9UHV7;Q9Y2W1;Q9Y2X0;Q9Y3C7	MED14;MED24;MED6;THRA;CCNC;MED21;MED1;MED27;MED12;MED10;MED4;MED17;MED13;THRAP3;MED16;MED31	O60244;P24863;Q13503;Q15648;Q6P2C8;Q93074;Q9BTT4;Q9NPJ6;Q9NVC6;Q9UHV7;Q9Y2W1;Q9Y2X0;Q9Y3C7	13	1.07648	0.690262	0.386218	0.0021	0.372274	0.204941	0.167333	0.0027	0.324006	0.199531	0.124475	0.0025
138	547	SMCC complex	Human	O60244;O75448;O75586;P24863;P49336;Q13503;Q15648;Q6P2C8;Q93074;Q9NPJ6;Q9NVC6;Q9UHV7;Q9Y2W1;Q9Y2X0	MED14;MED24;MED6;CCNC;CDK8;MED21;MED1;MED27;MED12;MED4;MED17;MED13;THRAP3;MED16	O60244;P24863;P49336;Q13503;Q15648;Q6P2C8;Q93074;Q9NPJ6;Q9NVC6;Q9UHV7;Q9Y2W1;Q9Y2X0	12	1.10839	0.704075	0.404314	0.0015	0.382907	0.211579	0.171328	0.003	0.338324	0.202885	0.135439	0.0017
139	548	DRIP complex	Human	O43513;O60244;O75448;O75586;O95402;P11473;P28702;Q15648;Q93074;Q9NPJ6;Q9NVC6;Q9UHV7;Q9ULK4;Q9Y2X0	MED7;MED14;MED24;MED6;MED26;VDR;RXRB;MED1;MED12;MED4;MED17;MED13;MED23;MED16	O43513;O60244;O95402;Q15648;Q93074;Q9NPJ6;Q9NVC6;Q9UHV7;Q9Y2X0	9	1.10014	0.75645	0.343686	0.0108	0.375624	0.252652	0.122972	0.024	0.314099	0.197465	0.116634	0.0104
140	551	core-histone (H2A/H2B/H3/H4)-TDIF2-TDT complex	Human	P04053;P62805;P68431;Q16777;Q16778;Q5QJE6	DNTT;HIST1H4A;;HIST1H3A;;HIST2H2AC;HIST2H2BE;DNTTIP2	P62805;P68431;Q5QJE6	3	1.4678	1.29693	0.170873	0.2111	0.526259	0.477857	0.0484023	0.2786	0.397091	0.405397	-0.008306	0.4617
141	554	PBAF complex (Polybromo- and BAF containing complex)	Human	O96019;P51532;Q12824;Q68CP9;Q86U86;Q8TAQ2;Q92922;Q92925;Q969G3;Q96GM5	ACTL6A;SMARCA4;SMARCB1;ARID2;PBRM1;SMARCC2;SMARCC1;SMARCD2;SMARCE1;SMARCD1	O96019;Q68CP9;Q86U86;Q8TAQ2;Q92922;Q92925;Q969G3;Q96GM5	8	0.626898	0.454079	0.172818	0.0849	0.218171	0.151874	0.0662972	0.1058	0.170659	0.113775	0.0568842	0.0819
142	555	BAF complex	Human	O14497;O96019;P51532;Q12824;Q8TAQ2;Q92922;Q92925;Q969G3;Q96GM5	ARID1A;ACTL6A;SMARCA4;SMARCB1;SMARCC2;SMARCC1;SMARCD2;SMARCE1;SMARCD1	O14497;O96019;Q8TAQ2;Q92922;Q92925;Q969G3;Q96GM5	7	0.660453	0.445153	0.2153	0.0703	0.227174	0.155118	0.0720557	0.1076	0.189591	0.13292	0.0566706	0.098
143	556	PBAF complex (Polybromo- and BAF containing complex)	Human	O96019;P51532;Q12824;Q68CP9;Q86U86;Q8TAQ2;Q92922;Q969G3;Q96GM5	ACTL6A;SMARCA4;SMARCB1;ARID2;PBRM1;SMARCC2;SMARCC1;SMARCE1;SMARCD1	O96019;Q68CP9;Q86U86;Q8TAQ2;Q92922;Q969G3;Q96GM5	7	0.615503	0.463648	0.151856	0.1125	0.221218	0.155603	0.0656154	0.1208	0.164353	0.123422	0.0409309	0.1487
144	559	Decapping complex	Human	P26196;Q6P2E9;Q8IU60;Q96F86;Q9NPI6	DDX6;EDC4;DCP2;EDC3;DCP1A	P26196;Q6P2E9;Q8IU60;Q96F86;Q9NPI6	5	0.76703	0.635531	0.131499	0.1811	0.240284	0.193223	0.0470612	0.2203	0.218643	0.170715	0.0479281	0.1728
145	561	LSm1-7 complex	Human	O15116;P62310;P62312;Q9UK45;Q9Y333;Q9Y4Y9;Q9Y4Z0	LSM1;LSM3;LSM6;LSM7;LSM2;LSM5;LSM4	O15116;P62310;P62312;Q9UK45;Q9Y333;Q9Y4Z0	6	0.855905	0.950137	-0.0942319	0.5122	0.35434	0.360549	-0.00620813	0.4076	0.228885	0.253367	-0.0244817	0.5174
146	562	LSm2-8 complex	Human	O95777;P62310;P62312;Q9UK45;Q9Y333;Q9Y4Y9;Q9Y4Z0	LSM8;LSM3;LSM6;LSM7;LSM2;LSM5;LSM4	O95777;P62310;P62312;Q9UK45;Q9Y333;Q9Y4Z0	6	0.873501	0.906471	-0.0329703	0.4006	0.36181	0.358451	0.0033592	0.3626	0.233913	0.238495	-0.0045824	0.3958
147	563	F1F0-ATP synthase, mitochondrial	Human	O75947;O75964;P00846;P03928;P05496;P06576;P18859;P24539;P25705;P30049;P36542;P48047;P56134;P56381;P56385;Q9UII2	ATP5H;ATP5L;MT-ATP6;MT-ATP8;ATP5G1;ATP5B;ATP5J;ATP5F1;ATP5A1;ATP5D;ATP5C1;ATP5O;ATP5J2;ATP5E;ATP5I;ATPIF1	O75964;P06576;P24539;P25705;P30049;P48047;P56134;P56381;P56385;Q9UII2	10	1.29528	1.41105	-0.115772	0.5551	0.505263	0.448781	0.0564817	0.1076	0.281802	0.288273	-0.00647064	0.3697
148	564	BAF complex	Human	O14497;O96019;P51531;Q12824;Q8TAQ2;Q92922;Q969G3;Q96GM5	ARID1A;ACTL6A;SMARCA2;SMARCB1;SMARCC2;SMARCC1;SMARCE1;SMARCD1	O14497;O96019;P51531;Q8TAQ2;Q92922;Q969G3;Q96GM5	7	0.825966	0.425493	0.400473	0.016	0.298674	0.146222	0.152452	0.0226	0.23118	0.131667	0.0995124	0.0318
149	566	BAF complex	Human	O14497;O96019;P51532;P60709;Q12824;Q8TAQ2;Q92922;Q969G3;Q96GM5	ARID1A;ACTL6A;SMARCA4;ACTB;SMARCB1;SMARCC2;SMARCC1;SMARCE1;SMARCD1	O14497;O96019;P60709;Q8TAQ2;Q92922;Q969G3;Q96GM5	7	1.3712	1.21539	0.155816	0.1089	0.52212	0.452881	0.0692387	0.1125	0.405234	0.359162	0.0460712	0.1287
150	570	p300-CBP-p270-SWI/SNF complex	Human	O14497;P51532;Q09472;Q12824;Q8TAQ2;Q92793;Q92922	ARID1A;SMARCA4;EP300;SMARCB1;SMARCC2;CREBBP;SMARCC1	O14497;Q09472;Q8TAQ2;Q92793;Q92922	5	1.19792	0.913822	0.284095	0.0708	0.425709	0.315569	0.11014	0.0829	0.355411	0.290195	0.0652154	0.1221
151	571	p300-CBP-p270 complex	Human	O14497;Q09472;Q92793	ARID1A;EP300;CREBBP	O14497;Q09472;Q92793	3	0.831213	0.959111	-0.127898	0.5624	0.294509	0.334954	-0.0404443	0.556	0.258635	0.311896	-0.0532617	0.6397
152	585	Mi2/NuRD-BCL6-MTA3 complex	Human	O95983;P41182;Q13547;Q14839;Q9BTC8	MBD3;BCL6;HDAC1;CHD4;MTA3	O95983;Q13547;Q14839;Q9BTC8	4	0.41847	0.340766	0.0777043	0.2784	0.166677	0.121287	0.0453903	0.2587	0.10552	0.0974858	0.0080345	0.3668
153	587	NuRD.1 complex	Human	O95983;Q09028;Q13330;Q14839;Q16576;Q6IT96;Q92769;Q9BTC8	MBD3;RBBP4;MTA1;CHD4;RBBP7;HDAC1;HDAC2;MTA3	O95983;Q09028;Q13330;Q14839;Q16576;Q92769;Q9BTC8	7	1.17095	1.05348	0.117468	0.151	0.445118	0.379796	0.0653211	0.1219	0.373122	0.337908	0.0352142	0.1689
154	591	SAP complex (Sin3-associated protein complex)	Human	O75446;Q09028;Q13547;Q16576;Q4LE39;Q92769;Q96ST3;Q9H0E3	SAP30;RBBP4;HDAC1;RBBP7;ARID4B;HDAC2;SIN3A;SAP130	O75446;Q09028;Q13547;Q16576;Q4LE39;Q92769;Q96ST3;Q9H0E3	8	1.05551	0.955462	0.100051	0.1511	0.391822	0.341385	0.0504369	0.1477	0.328737	0.303183	0.0255541	0.1929
155	596	SIN3-HDAC-SAP30-ARID4 complex	Human	O75446;Q09028;Q13547;Q16576;Q4LE39;Q92769;Q96ST3	SAP30;RBBP4;HDAC1;RBBP7;ARID4B;HDAC2;SIN3A	O75446;Q09028;Q13547;Q16576;Q4LE39;Q92769;Q96ST3	7	1.13706	0.9958	0.141257	0.1237	0.425584	0.358339	0.0672444	0.1171	0.353291	0.320054	0.0332374	0.1778
156	614	NRD complex (Nucleosome remodeling and deacetylation complex)	Human	O60341;Q09028;Q12873;Q13330;Q13547;Q14839;Q92769	KDM1A;RBBP4;CHD3;MTA1;HDAC1;CHD4;HDAC2	Q09028;Q13330;Q13547;Q14839;Q92769	5	1.13422	0.999714	0.134505	0.178	0.423845	0.355405	0.0684403	0.1594	0.373655	0.332819	0.0408362	0.1974
157	619	MRE11A-RAD50-NBN-TRF2 complex	Human	O60934;P49959;Q15554;Q92878	NBN;MRE11A;TERF2;RAD50	O60934;P49959;Q15554;Q92878	4	0.626186	0.597322	0.0288638	0.3388	0.216667	0.210189	0.00647817	0.3921	0.209449	0.194694	0.0147545	0.3379
158	620	CoREST-HDAC complex	Human	O60341;O75362;Q13547;Q92769;Q96BD5;Q9P0W2;Q9UKL0	KDM1A;ZNF217;HDAC1;HDAC2;PHF21A;HMG20B;RCOR1	O75362;Q13547;Q92769;Q9P0W2	4	0.790081	0.783999	0.00608133	0.372	0.276464	0.292543	-0.0160785	0.4747	0.221618	0.215817	0.005801	0.3778
159	626	LSD1 complex	Human	O60341;O75362;P0DMV8;P0DMV9;Q13363;Q13547;Q92766;Q96BD5;Q96EK2;Q9NP66;Q9P0W2;Q9P2K3;Q9UBW7;Q9UKL0	KDM1A;ZNF217;HSPA1A;HSPA1B;CTBP1;HDAC1;RREB1;PHF21A;PHF21B;HMG20A;HMG20B;RCOR3;ZMYM2;RCOR1	O75362;Q13363;Q13547;Q92766;Q9NP66;Q9P0W2;Q9P2K3;Q9UBW7	8	0.940916	0.752229	0.188687	0.0748	0.337255	0.281737	0.0555177	0.1322	0.251826	0.192432	0.0593936	0.0769
160	627	MRN-TRRAP complex (MRE11A-RAD50-NBN-TRRAP complex)	Human	O60934;P49959;Q92878;Q9Y4A5	NBN;MRE11A;RAD50;TRRAP	O60934;P49959;Q92878;Q9Y4A5	4	0.713797	0.737772	-0.0239755	0.416	0.245865	0.270665	-0.0248003	0.5054	0.221846	0.223521	-0.00167533	0.4137
161	631	Tacc1-chTOG-AuroraA complex	Human	O14965;O75410;Q14008	AURKA;TACC1;CKAP5	O14965;O75410;Q14008	3	1.35924	1.31239	0.0468507	0.3397	0.453494	0.420558	0.0329367	0.3279	0.393396	0.408716	-0.01532	0.4915
162	632	Anti-HDAC2 complex	Human	O60341;O94776;P78347;Q09028;Q12873;Q13330;Q13547;Q14202;Q14687;Q14839;Q16576;Q92769;Q96BD5;Q96ST3;Q9P0W2;Q9UBW7;Q9UKL0	KDM1A;MTA2;GTF2I;RBBP4;CHD3;MTA1;HDAC1;ZMYM3;GSE1;CHD4;RBBP7;HDAC2;PHF21A;SIN3A;HMG20B;ZMYM2;RCOR1	O94776;P78347;Q09028;Q13330;Q13547;Q14687;Q14839;Q16576;Q92769;Q96ST3;Q9P0W2;Q9UBW7	12	1.07803	0.905852	0.172176	0.0466	0.389227	0.331971	0.0572562	0.0849	0.302027	0.259636	0.0423913	0.0822
163	633	anti-BHC110 complex	Human	O60341;O75362;P78347;Q13547;Q14202;Q14687;Q92769;Q96BD5;Q9P0W2;Q9UBW7;Q9UKL0	KDM1A;ZNF217;GTF2I;HDAC1;ZMYM3;GSE1;HDAC2;PHF21A;HMG20B;ZMYM2;RCOR1	O75362;P78347;Q13547;Q14687;Q92769;Q9P0W2;Q9UBW7	7	0.945066	0.842072	0.102994	0.1666	0.348608	0.322832	0.0257765	0.2475	0.229498	0.222365	0.00713281	0.3109
164	634	XFIM complex	Human	O60341;P78347;Q13547;Q14202;Q92769	KDM1A;GTF2I;HDAC1;ZMYM3;HDAC2	P78347;Q13547;Q92769	3	1.18764	0.915373	0.272264	0.1396	0.378678	0.322383	0.0562957	0.2583	0.299084	0.242949	0.0561357	0.2179
165	636	BHC complex	Human	O60341;Q13547;Q92769;Q96BD5;Q9P0W2;Q9UKL0	KDM1A;HDAC1;HDAC2;PHF21A;HMG20B;RCOR1	Q13547;Q92769;Q9P0W2	3	0.840386	0.630672	0.209714	0.1813	0.260767	0.215211	0.0455563	0.2859	0.248383	0.181993	0.06639	0.1904
166	639	RANBPM-Muskelin-TWA1-HSMpp8 complex	Human	Q96S59;Q99549;Q9NWU2;Q9UL63	RANBP9;MPHOSPH8;GID8;MKLN1	Q96S59;Q9NWU2;Q9UL63	3	0.416457	0.298333	0.118124	0.2589	0.119025	0.119265	-0.000240333	0.4328	0.0739513	0.0728783	0.001073	0.4201
167	642	CtBP complex	Human	O00257;O60315;O60341;O75362;P37275;P56545;Q13363;Q13547;Q92618;Q92766;Q92769;Q96JN0;Q96KQ7;Q9H9B1;Q9P2K3;Q9UKL0;Q9Y232	CBX4;ZEB2;KDM1A;ZNF217;ZEB1;CTBP2;CTBP1;HDAC1;ZNF516;RREB1;HDAC2;LCOR;EHMT2;EHMT1;RCOR3;RCOR1;CDYL	O00257;O60315;O75362;P37275;Q13363;Q13547;Q92766;Q92769;Q9H9B1;Q9P2K3;Q9Y232	11	1.09133	0.948349	0.142984	0.0788	0.38813	0.350346	0.0377841	0.1517	0.294728	0.277031	0.017697	0.2009
168	643	CtBP core complex	Human	O60341;P37275;P56545;Q13363;Q13547;Q92769;Q96KQ7;Q9H9B1;Q9UKL0	KDM1A;ZEB1;CTBP2;CTBP1;HDAC1;HDAC2;EHMT2;EHMT1;RCOR1	P37275;Q13363;Q13547;Q92769;Q9H9B1	5	1.26995	1.11791	0.15204	0.1606	0.454096	0.377594	0.076502	0.1423	0.371568	0.365634	0.0059344	0.3575
169	646	HDAC1-associated protein complex	Human	O60341;O94776;O95983;Q09028;Q12873;Q13547;Q16576;Q9UBB5;Q9UKL0	KDM1A;MTA2;MBD3;RBBP4;CHD3;HDAC1;RBBP7;MBD2;RCOR1	O94776;O95983;Q09028;Q13547;Q16576;Q9UBB5	6	1.03342	0.975712	0.0577113	0.2482	0.393406	0.354097	0.0393089	0.2208	0.337297	0.306944	0.0303537	0.2092
170	650	HDAC2-asscociated core complex	Human	O94776;O95983;Q09028;Q12873;Q16576;Q86YP4;Q92769	MTA2;MBD3;RBBP4;CHD3;RBBP7;GATAD2A;HDAC2	O94776;O95983;Q09028;Q16576;Q92769	5	1.11374	1.05737	0.0563704	0.2781	0.433022	0.392494	0.0405276	0.2399	0.375146	0.345869	0.029277	0.2448
171	652	AP3-BLOC1 complex	Human	O00203;O14617;O95295;P53677;P59780;P78537;Q13367;Q6QNY0;Q6QNY1;Q8TDH9;Q92572;Q96EV8;Q9NUP1;Q9UL45;Q9Y2T2	AP3B1;AP3D1;SNAPIN;AP3M2;AP3S2;BLOC1S1;AP3B2;BLOC1S3;BLOC1S2;BLOC1S5;AP3S1;DTNBP1;BLOC1S4;BLOC1S6;AP3M1	O00203;O14617;O95295;P78537;Q6QNY0;Q6QNY1;Q8TDH9;Q92572;Q9NUP1;Q9Y2T2	10	0.847831	0.914052	-0.0662208	0.4344	0.279819	0.316453	-0.0366339	0.5529	0.246466	0.252588	-0.00612233	0.3674
172	657	Retromer complex (SNX1, SNX2, VPS35, VPS29, VPS26A)	Human	O60749;O75436;Q13596;Q96QK1;Q9UBQ0	SNX2;VPS26A;SNX1;VPS35;VPS29	O60749;O75436;Q13596;Q96QK1	4	0.866585	0.487704	0.378881	0.0584	0.264279	0.118138	0.146141	0.0679	0.284172	0.143653	0.140519	0.0415
173	659	MeCP1 complex	Human	O94776;O95983;Q09028;Q13547;Q14839;Q16576;Q8WXI9;Q92769;Q9UBB5	MTA2;MBD3;RBBP4;HDAC1;CHD4;RBBP7;GATAD2B;HDAC2;MBD2	O94776;O95983;Q09028;Q13547;Q14839;Q16576;Q8WXI9;Q92769;Q9UBB5	9	0.957114	0.86294	0.0941736	0.1473	0.36283	0.312988	0.0498421	0.1374	0.3013	0.271467	0.0298334	0.1616
174	678	GINS complex	Human	Q14691;Q9BRT9;Q9BRX5;Q9Y248	GINS1;GINS4;GINS3;GINS2	Q14691;Q9BRT9;Q9BRX5;Q9Y248	4	0.468129	0.322823	0.145306	0.2028	0.190842	0.103646	0.0871955	0.15	0.0867595	0.0606938	0.0260657	0.2885
175	705	SNARE complex (RINT1, ZW10, p31)	Human	O43264;P48556;Q6NUQ1	ZW10;PSMD8;RINT1	O43264;P48556;Q6NUQ1	3	0.816904	0.922636	-0.105732	0.5345	0.261093	0.295541	-0.0344477	0.5401	0.268345	0.268732	-0.000387667	0.4262
176	710	Brg1-associated complex I	Human	O14497;O14744;O96019;P51532;Q12824;Q8TAQ2;Q92922;Q969G3;Q96GM5	ARID1A;PRMT5;ACTL6A;SMARCA4;SMARCB1;SMARCC2;SMARCC1;SMARCE1;SMARCD1	O14497;O14744;O96019;Q8TAQ2;Q92922;Q969G3;Q96GM5	7	1.06925	0.930142	0.139106	0.126	0.376901	0.327751	0.0491497	0.1655	0.304908	0.267936	0.0369727	0.1627
177	711	Brm-associated complex	Human	O14497;O14744;O96019;P51531;Q12824;Q8TAQ2;Q92922;Q969G3;Q96GM5	ARID1A;PRMT5;ACTL6A;SMARCA2;SMARCB1;SMARCC2;SMARCC1;SMARCE1;SMARCD1	O14497;O14744;O96019;P51531;Q8TAQ2;Q92922;Q969G3;Q96GM5	8	1.11762	0.839552	0.278064	0.0348	0.397146	0.293562	0.103584	0.0484	0.316428	0.242142	0.0742856	0.0509
178	713	BRG1-SIN3A complex	Human	O14497;O14744;O96019;P51532;Q09028;Q12824;Q6STE5;Q8TAQ2;Q92769;Q92922;Q92925;Q969G3;Q96GM5;Q96ST3	ARID1A;PRMT5;ACTL6A;SMARCA4;RBBP4;SMARCB1;SMARCD3;SMARCC2;HDAC2;SMARCC1;SMARCD2;SMARCE1;SMARCD1;SIN3A	O14497;O14744;O96019;Q09028;Q6STE5;Q8TAQ2;Q92769;Q92922;Q92925;Q969G3;Q96GM5;Q96ST3	12	1.08778	0.940973	0.146805	0.0618	0.399069	0.334827	0.0642425	0.0703	0.327563	0.282961	0.0446012	0.0751
179	714	BRM-SIN3A complex	Human	O14497;O14744;O96019;P51531;Q09028;Q12824;Q13547;Q6STE5;Q8TAQ2;Q92769;Q92922;Q92925;Q969G3;Q96GM5;Q96ST3	ARID1A;PRMT5;ACTL6A;SMARCA2;RBBP4;SMARCB1;HDAC1;SMARCD3;SMARCC2;HDAC2;SMARCC1;SMARCD2;SMARCE1;SMARCD1;SIN3A	O14497;O14744;O96019;P51531;Q09028;Q13547;Q6STE5;Q8TAQ2;Q92769;Q92922;Q92925;Q969G3;Q96GM5;Q96ST3	14	1.05887	0.853591	0.205277	0.0236	0.390044	0.303044	0.0870008	0.0301	0.31379	0.256264	0.0575256	0.0375
180	725	P2X7 receptor signalling complex	Human	O43707;O95425;P05107;P08238;P0DMV8;P11142;P23467;P42356;P60709;Q13368;Q16787;Q99572	ACTN4;SVIL;ITGB2;HSP90AB1;HSPA1A;HSPA8;PTPRB;PI4KA;ACTB;MPP3;LAMA3;P2RX7	O43707;P08238;P11142;P60709	4	1.28094	1.5461	-0.265163	0.7415	0.515146	0.564882	-0.0497358	0.6035	0.391634	0.438188	-0.0465538	0.6234
181	726	DDB2 complex	Human	P61201;P62877;Q13098;Q13619;Q16531;Q7L5N1;Q92466;Q92905;Q99627;Q9BT78;Q9UBW8;Q9UNS2	COPS2;RBX1;GPS1;CUL4A;DDB1;COPS6;DDB2;COPS5;COPS8;COPS4;COPS7A;COPS3	P61201;P62877;Q13098;Q13619;Q16531;Q7L5N1;Q92466;Q92905;Q99627;Q9BT78;Q9UBW8;Q9UNS2	12	0.691518	0.724663	-0.0331451	0.346	0.260298	0.26057	-0.000271985	0.3229	0.203161	0.211266	-0.00810508	0.3726
182	727	CSA complex	Human	P61201;P62877;Q13098;Q13216;Q13619;Q16531;Q7L5N1;Q92905;Q99627;Q9BT78;Q9UBW8;Q9UNS2	COPS2;RBX1;GPS1;ERCC8;CUL4A;DDB1;COPS6;COPS5;COPS8;COPS4;COPS7A;COPS3	P61201;P62877;Q13098;Q13216;Q13619;Q16531;Q7L5N1;Q92905;Q99627;Q9BT78;Q9UBW8;Q9UNS2	12	0.792432	0.758632	0.0338007	0.2047	0.291848	0.281938	0.00990924	0.2655	0.233821	0.223224	0.0105973	0.2303
183	728	CSA-POLIIa complex	Human	P24928;P61201;P62877;Q13098;Q13216;Q13619;Q16531;Q7L5N1;Q92905;Q99627;Q9BT78;Q9UBW8;Q9UNS2	POLR2A;COPS2;RBX1;GPS1;ERCC8;CUL4A;DDB1;COPS6;COPS5;COPS8;COPS4;COPS7A;COPS3	P24928;P61201;P62877;Q13098;Q13216;Q13619;Q16531;Q7L5N1;Q92905;Q99627;Q9BT78;Q9UBW8;Q9UNS2	13	0.809429	0.832431	-0.0230011	0.3182	0.295943	0.299687	-0.00374318	0.3423	0.240503	0.248065	-0.00756187	0.3622
184	738	SIN3-ING1b complex I	Human	O00422;O75446;Q09028;Q13547;Q16576;Q4LE39;Q92769;Q96ST3;Q9UK53	SAP18;SAP30;RBBP4;HDAC1;RBBP7;ARID4B;HDAC2;SIN3A;ING1	O75446;Q09028;Q13547;Q16576;Q4LE39;Q92769;Q96ST3;Q9UK53	8	1.20705	1.0691	0.137954	0.1117	0.481957	0.395507	0.08645	0.0675	0.363671	0.327335	0.0363359	0.1496
185	739	SIN3-ING1b complex II	Human	O00422;O14497;O75446;O96019;P51532;Q09028;Q12824;Q13547;Q16576;Q4LE39;Q8TAQ2;Q92769;Q92922;Q96GM5;Q96ST3;Q9UK53	SAP18;ARID1A;SAP30;ACTL6A;SMARCA4;RBBP4;SMARCB1;HDAC1;RBBP7;ARID4B;SMARCC2;HDAC2;SMARCC1;SMARCD1;SIN3A;ING1	O14497;O75446;O96019;Q09028;Q13547;Q16576;Q4LE39;Q8TAQ2;Q92769;Q92922;Q96GM5;Q96ST3;Q9UK53	13	1.13093	0.934351	0.196576	0.031	0.447116	0.349026	0.0980905	0.0248	0.339955	0.276779	0.0631758	0.0323
186	740	Exon junction complex (EIF4A3, MLN51, MAGOH, Y14)	Human	O15234;P38919;P61326;Q9Y5S9	CASC3;EIF4A3;MAGOH;RBM8A	O15234;P38919;Q9Y5S9	3	2.00625	1.92685	0.0794007	0.3034	0.840521	0.720533	0.119988	0.1304	0.465452	0.413573	0.0518793	0.2316
187	741	NCOR-HDAC3 complex	Human	O15379;O60907;O75376;Q13227;Q9BZK7	HDAC3;TBL1X;NCOR1;GPS2;TBL1XR1	O15379;O60907;O75376;Q9BZK7	4	0.490078	0.439006	0.0510717	0.3105	0.18932	0.149692	0.0396282	0.278	0.148811	0.12658	0.0222302	0.3052
188	742	eIF3 complex (EIF3S6, EIF3S5, EIF3S4, EIF3S3, EIF3S6IP, EIF3S2, EIF3S9, EIF3S12, EIF3S10, EIF3S8, EIF3S1, EIF3S7)	Human	O00303;O15371;O15372;O75821;O75822;P55884;P60228;Q13347;Q14152;Q99613;Q9UBQ5;Q9Y262	EIF3F;EIF3D;EIF3H;EIF3G;EIF3J;EIF3B;EIF3E;EIF3I;EIF3A;EIF3C;EIF3K;EIF3L	O15371;O75821;O75822;P55884;P60228;Q13347;Q14152;Q99613;Q9UBQ5	9	0.669175	0.595434	0.0737407	0.1747	0.210405	0.185252	0.0251527	0.2234	0.235452	0.195912	0.0395405	0.1241
189	745	NCOR-SIN3-RPD3 complex	Human	O75182;Q92769;Q96ST3;Q9Y618	SIN3B;HDAC2;SIN3A;NCOR2	Q92769;Q96ST3;Q9Y618	3	0.7	0.623039	0.0769607	0.3057	0.212551	0.186721	0.0258297	0.3501	0.210772	0.186668	0.0241033	0.3267
190	747	NCOR-SIN3-HDAC1 complex	Human	Q13547;Q96ST3;Q9Y618	HDAC1;SIN3A;NCOR2	Q13547;Q96ST3;Q9Y618	3	0.590161	0.566495	0.0236667	0.3727	0.175699	0.155217	0.020482	0.3643	0.163177	0.138925	0.0242523	0.3263
191	749	MeCP2-SIN3A-HDAC complex	Human	P51608;Q13547;Q92769;Q96ST3	MECP2;HDAC1;HDAC2;SIN3A	P51608;Q13547;Q92769;Q96ST3	4	1.38847	1.24037	0.148104	0.2002	0.469589	0.419944	0.0496448	0.2463	0.415255	0.382474	0.0327813	0.2608
192	752	SMRT core complex	Human	O15379;O60907;Q9Y618	HDAC3;TBL1X;NCOR2	O15379;O60907;Q9Y618	3	0.371726	0.391787	-0.020061	0.4255	0.113178	0.106297	0.006881	0.4102	0.0772223	0.106535	-0.0293127	0.5452
193	755	Exon junction complex (EIF4A3, MLN51, UPF3B, MAGOH, Y14, PYM)	Human	O15234;P38919;P61326;Q0VAK7;Q9BRP8;Q9Y5S9	CASC3;EIF4A3;MAGOH;UPF3B;PYM1;RBM8A	O15234;P38919;Q9BRP8;Q9Y5S9	4	1.64146	1.74039	-0.0989337	0.5275	0.686923	0.632911	0.0540123	0.2331	0.390886	0.412464	-0.0215782	0.5144
194	770	TREX complex	Human	Q13769;Q13838;Q6I9Y2;Q86V81;Q86W42;Q8NI27;Q96FV9;Q96J01	THOC5;DDX39B;THOC7;ALYREF;THOC6;THOC2;THOC1;THOC3	Q13769;Q6I9Y2;Q86W42;Q8NI27;Q96FV9;Q96J01	6	1.01741	0.743188	0.274226	0.0569	0.334255	0.23656	0.0976948	0.0794	0.353146	0.252109	0.101037	0.0414
195	774	THO complex	Human	Q13769;Q6I9Y2;Q86W42;Q8NI27;Q96FV9	THOC5;THOC7;THOC6;THOC2;THOC1	Q13769;Q6I9Y2;Q86W42;Q8NI27;Q96FV9	5	1.1236	0.830422	0.293176	0.0668	0.36652	0.262008	0.104512	0.0908	0.390283	0.282736	0.107547	0.0509
196	777	Exon junction complex	Human	Q15287;Q86V81;Q8IYB3;Q9BZI7;Q9HAU5;Q9UBU9;Q9Y5S9	RNPS1;ALYREF;SRRM1;UPF3B;UPF2;NXF1;RBM8A	Q15287;Q9BZI7;Q9HAU5;Q9UBU9;Q9Y5S9	5	0.683772	0.724888	-0.0411155	0.4309	0.244284	0.273804	-0.0295205	0.5272	0.217061	0.195382	0.0216787	0.2774
197	778	LARC complex (LCR-associated remodeling complex)	Human	O14497;O94776;O95983;O96019;P07910;P51532;P60709;Q09028;Q12824;Q13547;Q14839;Q8TAQ2;Q8WXI9;Q92769;Q92785;Q92922;Q92925;Q969G3;Q9UBB5	ARID1A;MTA2;MBD3;ACTL6A;HNRNPC;SMARCA4;ACTB;RBBP4;SMARCB1;HDAC1;CHD4;SMARCC2;GATAD2B;HDAC2;DPF2;SMARCC1;SMARCD2;SMARCE1;MBD2	O14497;O94776;O95983;O96019;P07910;P60709;Q09028;Q13547;Q14839;Q8TAQ2;Q8WXI9;Q92769;Q92922;Q92925;Q969G3;Q9UBB5	16	1.0574	0.930148	0.127252	0.0516	0.405786	0.342176	0.0636106	0.0463	0.317631	0.278403	0.0392275	0.0654
198	781	URI complex (Unconventional prefoldin RPB5 Interactor)	Human	O94763;P19388;P63208;Q13309;Q13616;Q9UHV9;Q9ULZ2;Q9Y230;Q9Y265	URI1;POLR2E;SKP1;SKP2;CUL1;PFDN2;STAP1;RUVBL2;RUVBL1	O94763;P19388;Q13309;Q13616;Q9UHV9;Q9Y230;Q9Y265	7	1.57982	1.59538	-0.0155586	0.3525	0.610939	0.59218	0.0187583	0.2757	0.430919	0.448047	-0.0171281	0.4635
199	785	Exon junction complex	Human	P38919;P61326;Q13838;Q15287;Q86V81;Q8IYB3;Q9BZI7;Q9Y5S9	EIF4A3;MAGOH;DDX39B;RNPS1;ALYREF;SRRM1;UPF3B;RBM8A	P38919;Q15287;Q9BZI7;Q9Y5S9	4	0.59982	0.61001	-0.0101897	0.3966	0.183383	0.212378	-0.028995	0.5218	0.199893	0.180324	0.0195692	0.3163
200	787	NuA4/Tip60-HAT complex B	Human	O96019;Q92993;Q9H2F5;Q9NPF5;Q9UBU8;Q9Y230;Q9Y265;Q9Y4A5	ACTL6A;KAT5;EPC1;DMAP1;MORF4L1;RUVBL2;RUVBL1;TRRAP	O96019;Q9H2F5;Q9NPF5;Q9Y230;Q9Y265;Q9Y4A5	6	1.17157	1.31074	-0.139166	0.5914	0.48174	0.503738	-0.0219981	0.4863	0.353329	0.392692	-0.0393634	0.6062
201	788	Exosome	Human	Q06265;Q13868;Q15024;Q5RKV6;Q96B26;Q9NPD3;Q9NQT4;Q9NQT5;Q9Y2L1;Q9Y3B2	EXOSC9;EXOSC2;EXOSC7;EXOSC6;EXOSC8;EXOSC4;EXOSC5;EXOSC3;DIS3;EXOSC1	Q06265;Q9NQT4;Q9Y2L1	3	2.8914	2.66986	0.221541	0.1716	1.09462	1.05442	0.0402023	0.3034	0.852969	0.833231	0.0197373	0.347
202	789	Exosome	Human	Q01780;Q06265;Q13868;Q15024;Q5RKV6;Q96B26;Q9NPD3;Q9NQT4;Q9NQT5;Q9Y2L1;Q9Y3B2	EXOSC10;EXOSC9;EXOSC2;EXOSC7;EXOSC6;EXOSC8;EXOSC4;EXOSC5;EXOSC3;DIS3;EXOSC1	Q01780;Q06265;Q9NQT4;Q9Y2L1	4	3.05456	2.78185	0.272712	0.1049	1.11966	1.08291	0.0367498	0.2869	0.840228	0.795688	0.04454	0.2184
203	798	NuA4/Tip60-HAT complex A	Human	O95619;O96019;Q52LR7;Q92993;Q96L91;Q9H0E9;Q9H2F5;Q9HAF1;Q9NPF5;Q9NV56;Q9NXR8;Q9UBU8;Q9Y230;Q9Y265;Q9Y4A5	YEATS4;ACTL6A;EPC2;KAT5;EP400;BRD8;EPC1;MEAF6;DMAP1;MRGBP;ING3;MORF4L1;RUVBL2;RUVBL1;TRRAP	O95619;O96019;Q96L91;Q9H0E9;Q9H2F5;Q9HAF1;Q9NPF5;Q9NV56;Q9Y230;Q9Y265;Q9Y4A5	11	0.982692	1.11887	-0.136177	0.6103	0.369658	0.411213	-0.0415549	0.5935	0.282693	0.314088	-0.0313959	0.5715
204	799	DMAP1-associated complex	Human	O96019;Q15906;Q6ZRS2;Q96L91;Q9H0E9;Q9H2F5;Q9NPF5;Q9Y230;Q9Y265;Q9Y4A5	ACTL6A;VPS72;SRCAP;EP400;BRD8;EPC1;DMAP1;RUVBL2;RUVBL1;TRRAP	O96019;Q6ZRS2;Q96L91;Q9H0E9;Q9H2F5;Q9NPF5;Q9Y230;Q9Y265;Q9Y4A5	9	1.04023	1.09777	-0.0575316	0.4281	0.411103	0.417441	-0.00633811	0.385	0.313706	0.325601	-0.0118943	0.4288
205	803	BRG1-SIN3A-HDAC containing SWI/SNF remodeling complex I	Human	O14497;O14744;O96019;P51532;Q12824;Q8TAQ2;Q92769;Q92922;Q969G3;Q96GM5;Q96ST3	ARID1A;PRMT5;ACTL6A;SMARCA4;SMARCB1;SMARCC2;HDAC2;SMARCC1;SMARCE1;SMARCD1;SIN3A	O14497;O14744;O96019;Q8TAQ2;Q92769;Q92922;Q969G3;Q96GM5;Q96ST3	9	0.989483	0.845114	0.144368	0.0935	0.352298	0.295091	0.0572074	0.1177	0.28878	0.248379	0.0404002	0.1212
206	806	BRM-SIN3A-HDAC complex	Human	O14497;O14744;O96019;P51531;Q12824;Q8TAQ2;Q92769;Q92922;Q92925;Q969G3;Q96GM5;Q96ST3	ARID1A;PRMT5;ACTL6A;SMARCA2;SMARCB1;SMARCC2;HDAC2;SMARCC1;SMARCD2;SMARCE1;SMARCD1;SIN3A	O14497;O14744;O96019;P51531;Q8TAQ2;Q92769;Q92922;Q92925;Q969G3;Q96GM5;Q96ST3	11	1.00168	0.745056	0.256628	0.0196	0.356663	0.261565	0.0950983	0.0379	0.286597	0.218691	0.0679064	0.0392
207	808	BRM-associated complex	Human	O14497;O14744;O96019;P51531;Q12824;Q8TAQ2;Q92922;Q92925;Q969G3;Q96GM5	ARID1A;PRMT5;ACTL6A;SMARCA2;SMARCB1;SMARCC2;SMARCC1;SMARCD2;SMARCE1;SMARCD1	O14497;O14744;O96019;P51531;Q8TAQ2;Q92922;Q92925;Q969G3;Q96GM5	9	1.06623	0.77782	0.288408	0.0224	0.374474	0.273618	0.100857	0.0399	0.299466	0.221101	0.0783649	0.0368
208	810	FCP1-associated protein complex	Human	O14744;P30876;P35269;P84090;Q15208;Q9BQA1;Q9Y5B0	PRMT5;POLR2B;GTF2F1;ERH;STK38;WDR77;CTDP1	O14744;P30876;P35269;P84090;Q15208;Q9BQA1;Q9Y5B0	7	1.16309	1.31056	-0.147477	0.6089	0.397224	0.457552	-0.0603276	0.6675	0.36237	0.397912	-0.0355419	0.5893
209	812	Upf complex (UPF1, UPF2, UPF3a)	Human	Q92900;Q9H1J1;Q9HAU5	UPF1;UPF3A;UPF2	Q92900;Q9H1J1;Q9HAU5	3	0.778635	0.929691	-0.151056	0.589	0.266116	0.286	-0.0198843	0.4932	0.240791	0.25035	-0.00955867	0.4684
210	813	Upf complex (UPF1, UPF2, UPF3b)	Human	Q92900;Q9BZI7;Q9HAU5	UPF1;UPF3B;UPF2	Q92900;Q9BZI7;Q9HAU5	3	0.223007	0.349681	-0.126674	0.5614	0.0623827	0.0878827	-0.0255	0.5117	0.103532	0.102341	0.00119067	0.4196
211	814	Postsplicing complex	Human	Q15287;Q92900;Q9BZI7;Q9H1J1;Q9HAU5;Q9UBU9;Q9Y5S9	RNPS1;UPF1;UPF3B;UPF3A;UPF2;NXF1;RBM8A	Q15287;Q92900;Q9BZI7;Q9H1J1;Q9HAU5;Q9UBU9;Q9Y5S9	7	0.766263	0.93588	-0.169618	0.6488	0.275152	0.334422	-0.0592704	0.6613	0.229625	0.245694	-0.0160691	0.4572
212	815	MRIP-MBS-RHOA complex	Human	O14974;P61586;Q6WCQ1	PPP1R12A;RHOA;MPRIP	O14974;P61586;Q6WCQ1	3	0.714004	0.475122	0.238882	0.1597	0.191973	0.183015	0.00895767	0.4023	0.233827	0.132094	0.101733	0.1176
213	819	20S methylosome-SmD complex	Human	O14744;P54105;P62314;P62318	PRMT5;CLNS1A;SNRPD1;SNRPD3	O14744;P54105;P62314;P62318	4	0.642905	0.607626	0.0352795	0.3303	0.209212	0.205156	0.00405617	0.4002	0.203262	0.200395	0.00286683	0.3917
214	822	mRNA decay complex (UPF1, UPF2, UPF3B, DCP2, XRN1, XRN2, EXOSC2, EXOSC4, EXOSC10, PARN)	Human	O95453;Q01780;Q13868;Q8IU60;Q8IZH2;Q92900;Q9BZI7;Q9H0D6;Q9HAU5;Q9NPD3	PARN;EXOSC10;EXOSC2;DCP2;XRN1;UPF1;UPF3B;XRN2;UPF2;EXOSC4	O95453;Q01780;Q8IU60;Q8IZH2;Q92900;Q9BZI7;Q9H0D6;Q9HAU5	8	0.980683	0.914906	0.0657762	0.1969	0.348969	0.330118	0.0188517	0.2639	0.234543	0.224954	0.00958921	0.2773
215	824	Anti-SMN protein complex	Human	O14893;P14678;P57678;Q16637;Q9UHI6	GEMIN2;SNRPB;GEMIN4;SMN1; SMN2;DDX20	O14893;P14678;P57678;Q9UHI6	4	1.18565	1.45659	-0.270939	0.7479	0.40984	0.526657	-0.116817	0.7987	0.361687	0.425084	-0.0633968	0.6956
216	825	JBP1-pICln complex	Human	O14744;P14678;P54105	PRMT5;SNRPB;CLNS1A	O14744;P14678;P54105	3	0.539326	0.653606	-0.11428	0.5442	0.174625	0.247578	-0.0729533	0.6558	0.195144	0.194184	0.000959667	0.4204
217	832	Anti-Sm protein complex	Human	O14744;O14893;P14678;P54105;P57678;Q16637;Q9UHI6	PRMT5;GEMIN2;SNRPB;CLNS1A;GEMIN4;SMN1; SMN2;DDX20	O14744;O14893;P14678;P54105;P57678;Q9UHI6	6	1.30489	1.45471	-0.149814	0.61	0.437292	0.50992	-0.0726277	0.7136	0.394437	0.418681	-0.0242439	0.5154
218	833	6S methyltransferase complex	Human	P54105;P62314;P62318	CLNS1A;SNRPD1;SNRPD3	P54105;P62314;P62318	3	0.669682	0.576646	0.0930357	0.2887	0.242362	0.215232	0.0271293	0.3469	0.182819	0.174726	0.00809333	0.3917
219	834	20S methylosome and RG-containing Sm protein complex	Human	O14744;P14678;P54105;P62314;P62316;P62318	PRMT5;SNRPB;CLNS1A;SNRPD1;SNRPD2;SNRPD3	O14744;P14678;P54105;P62314;P62316;P62318	6	0.527066	0.494213	0.032853	0.2895	0.170297	0.172437	-0.00213953	0.3891	0.164965	0.162834	0.00213033	0.3564
220	835	6S methyltransferase and RG-containing Sm proteins complex	Human	P14678;P54105;P62304;P62306;P62308;P62314;P62316;P62318	SNRPB;CLNS1A;SNRPE;SNRPF;SNRPG;SNRPD1;SNRPD2;SNRPD3	P14678;P54105;P62304;P62306;P62314;P62316;P62318	7	0.432629	0.464321	-0.0316913	0.3805	0.151153	0.167743	-0.01659	0.4501	0.120412	0.135048	-0.0146364	0.4474
221	837	MEP50-PRMT5-ICLN complex	Human	O14744;P54105;Q9BQA1	PRMT5;CLNS1A;WDR77	O14744;P54105;Q9BQA1	3	0.345645	0.443485	-0.0978407	0.5245	0.111506	0.168367	-0.0568613	0.6064	0.115587	0.131073	-0.0154853	0.4922
222	846	RICH1/AMOT polarity complex, Flag-Rich1 precipitated	Human	P47756;P52907;Q4VCS5;Q68EM7;Q8N3R9;Q8NI35;Q96B97;Q9Y5K6	CAPZB;CAPZA1;AMOT;ARHGAP17;MPP5;PATJ;SH3KBP1;CD2AP	P47756;P52907;Q68EM7;Q96B97;Q9Y5K6	5	0.708706	0.772965	-0.0642584	0.4671	0.242076	0.260425	-0.0183489	0.4798	0.244216	0.236012	0.0082039	0.346
223	847	RICH1-PAR3-aPKC polarity complex	Human	P41743;Q68EM7;Q8TEW0	PRKCI;ARHGAP17;PARD3	P41743;Q68EM7;Q8TEW0	3	0.60709	0.510204	0.0968867	0.2836	0.21083	0.188559	0.022271	0.3598	0.171303	0.201364	-0.0300617	0.5476
224	867	TRAP-SMCC mediator complex	Human	A0JLT2;Q15528;Q15648;Q71SY5;Q96G25;Q9BUE0;Q9NPJ6;Q9NVC6;Q9NX70;Q9P086	MED19;MED22;MED1;MED25;MED8;MED18;MED4;MED17;MED29;MED11	Q15528;Q15648;Q71SY5;Q96G25;Q9BUE0;Q9NPJ6;Q9NVC6;Q9NX70	8	0.523304	0.514622	0.00868243	0.2947	0.162801	0.143091	0.0197104	0.2601	0.137893	0.140809	-0.00291589	0.3608
225	877	SNARE complex (VAMP4, STX6, STX16, VTI1a, VTI1b)	Human	O14662;O43752;O75379;Q96AJ9;Q9UEU0	STX16;STX6;VAMP4;VTI1A;VTI1B	O43752;Q96AJ9;Q9UEU0	3	1.2446	1.75454	-0.509942	0.8775	0.515651	0.676999	-0.161348	0.84	0.310073	0.494911	-0.184838	0.9156
226	886	MTA1 complex	Human	O95983;Q09028;Q13330;Q16576;Q6IT96;Q92769	MBD3;RBBP4;MTA1;RBBP7;HDAC1;HDAC2	O95983;Q09028;Q13330;Q16576;Q92769	5	1.0433	1.02126	0.0220447	0.3265	0.419959	0.391512	0.0284463	0.2835	0.346467	0.325063	0.021404	0.2787
227	888	MTA2 complex	Human	O94776;O95983;Q09028;Q13547;Q14839;Q16576;Q92769;Q96ST3	MTA2;MBD3;RBBP4;HDAC1;CHD4;RBBP7;HDAC2;SIN3A	O94776;O95983;Q09028;Q13547;Q14839;Q16576;Q92769;Q96ST3	8	1.02023	0.895175	0.125055	0.1249	0.381075	0.319256	0.0618186	0.116	0.328735	0.287136	0.041599	0.1289
228	889	MTA1-HDAC core complex	Human	Q09028;Q13330;Q16576;Q6IT96;Q92769	RBBP4;MTA1;RBBP7;HDAC1;HDAC2	Q09028;Q13330;Q16576;Q92769	4	1.01549	1.00654	0.00895183	0.3671	0.435294	0.417187	0.0181067	0.3512	0.329348	0.319645	0.00970267	0.3602
229	895	hMediator complex (MED23, CDK8, CCNC, MED7)	Human	O43513;P24863;P49336;Q9ULK4	MED7;CCNC;CDK8;MED23	O43513;P24863;P49336	3	0.867975	0.854247	0.0137277	0.3844	0.208889	0.356769	-0.14788	0.821	0.109164	0.134196	-0.025032	0.5291
230	898	Mediator complex 1	Human	O60244;O75586;P24863;P49336;Q9ULK4	MED14;MED6;CCNC;CDK8;MED23	O60244;P24863;P49336	3	1.29185	0.786445	0.505408	0.0525	0.454091	0.188334	0.265757	0.029	0.550504	0.245953	0.304551	0.0091
231	905	KIF3A/B-PAR-3-aPKC-PAR-6 complex	Human	O15066;P41743;Q8TEW0;Q9NPB6;Q9Y496	KIF3B;PRKCI;PARD3;PARD6A;KIF3A	O15066;P41743;Q8TEW0	3	0.636266	0.616744	0.0195217	0.3774	0.204824	0.215331	-0.0105073	0.4657	0.219496	0.188606	0.03089	0.3007
232	909	ARC92-Mediator complex	Human	O43513;O60244;O75586;O95402;P49336;Q15648;Q71SY5;Q93074;Q96RN5;Q9NVC6;Q9UHV7;Q9ULK4;Q9Y2X0	MED7;MED14;MED6;MED26;CDK8;MED1;MED25;MED12;MED15;MED17;MED13;MED23;MED16	O43513;O60244;O95402;P49336;Q15648;Q71SY5;Q93074;Q96RN5;Q9NVC6;Q9UHV7;Q9Y2X0	11	0.959258	0.669966	0.289292	0.013	0.324283	0.228418	0.0958655	0.0375	0.279221	0.171446	0.107775	0.0077
233	910	CRSP-Mediator 2 complex	Human	O43513;O60244;O75448;O75586;Q96RN5;Q9BUE0;Q9NPJ6;Q9NVC6;Q9ULK4;Q9Y2X0	MED7;MED14;MED24;MED6;MED15;MED18;MED4;MED17;MED23;MED16	O43513;O60244;Q96RN5;Q9BUE0;Q9NPJ6;Q9NVC6;Q9Y2X0	7	1.03319	0.688602	0.344588	0.0259	0.341421	0.225034	0.116386	0.0443	0.311081	0.185032	0.126049	0.0167
234	924	Toposome	Human	P07910;P11388;Q08211;Q08945;Q6P2Q9;Q96SB4;Q9NR30	HNRNPC;TOP2A;DHX9;SSRP1;PRPF8;SRPK1;DDX21	P07910;P11388;Q08211;Q08945;Q6P2Q9;Q96SB4;Q9NR30	7	0.765677	0.990997	-0.22532	0.7424	0.234419	0.31601	-0.0815917	0.7475	0.225904	0.279907	-0.0540032	0.6971
235	929	CEN complex	Human	O60264;P07199;P11021;P11142;P22087;P35226;P49450;Q02241;Q03188;Q06587;Q08945;Q13185;Q13619;Q15007;Q16531;Q53SF7;Q5T200;Q69YN4;Q6T4P5;Q71F23;Q8N0S6;Q8N1F7;Q8NEM2;Q92620;Q92674;Q96JP5;Q96T23;Q99496;Q9BS16;Q9BU64;Q9BXP5;Q9BZH6;Q9H0H5;Q9H3R5;Q9HC52;Q9NSP4;Q9Y5B9	SMARCA5;CENPB;HSPA5;HSPA8;FBL;BMI1;CENPA;KIF23;CENPC;RING1;SSRP1;CBX3;CUL4A;WTAP;DDB1;COBLL1;ZC3H13;KIAA1429;PLPPR3;CENPU;CENPL;NUP93;SHCBP1;DHX38;CENPI;ZFP91;RSF1;RNF2;CENPK;CENPO;SRRT;WDR11;RACGAP1;CENPH;CBX8;CENPM;SUPT16H	O60264;P07199;P11021;P11142;P22087;Q02241;Q03188;Q06587;Q08945;Q13185;Q13619;Q15007;Q16531;Q5T200;Q69YN4;Q8N1F7;Q8NEM2;Q92620;Q96JP5;Q99496;Q9BS16;Q9BXP5;Q9BZH6;Q9H0H5;Q9H3R5;Q9Y5B9	26	1.07362	1.19761	-0.12399	0.6075	0.382091	0.425191	-0.0430996	0.6415	0.308149	0.349968	-0.0418193	0.7203
236	930	SCRIB-GIT1-ARHGEF7 complex	Human	Q14155;Q14160;Q9Y2X7	ARHGEF7;SCRIB;GIT1	Q14155;Q14160;Q9Y2X7	3	0.374133	0.451004	-0.0768713	0.4976	0.188144	0.192963	-0.00481867	0.4466	0.054561	0.080401	-0.02584	0.5324
237	934	FACT-NEK9 complex	Human	Q08945;Q8TD19;Q9Y5B9	SSRP1;NEK9;SUPT16H	Q08945;Q8TD19;Q9Y5B9	3	0.465406	1.03048	-0.565069	0.8991	0.124672	0.320595	-0.195924	0.8854	0.15898	0.256016	-0.0970353	0.7712
238	938	FACT complex, UV-activated	Human	P19784;P67870;P68400;Q08945;Q9Y5B9	CSNK2A2;CSNK2B;CSNK2A1;SSRP1;SUPT16H	P19784;P68400;Q08945;Q9Y5B9	4	0.810973	0.95924	-0.148266	0.5947	0.245921	0.310087	-0.0641658	0.654	0.235435	0.216669	0.0187662	0.3194
239	943	Class C Vps complex (VPS11, VPS18, STX7)	Human	O15400;Q9H270;Q9P253	STX7;VPS11;VPS18	O15400;Q9H270;Q9P253	3	2.61837	2.30058	0.317791	0.1161	0.986311	0.855831	0.13048	0.1174	0.84669	0.787067	0.059623	0.2068
240	944	Class C Vps complex (VPS11, VPS18, VPS16)	Human	Q9H269;Q9H270;Q9P253	VPS16;VPS11;VPS18	Q9H269;Q9H270;Q9P253	3	0.157849	0.175209	-0.0173607	0.4222	0.037113	0.0569687	-0.0198557	0.4931	0.0388713	0.0557613	-0.01689	0.4979
241	955	LLGL2-PAR-6B-PRKCI complex	Human	P41743;Q6P1M3;Q9BYG5	PRKCI;LLGL2;PARD6B	P41743;Q6P1M3;Q9BYG5	3	0.471069	0.340561	0.130508	0.2473	0.0875097	0.102572	-0.015062	0.4797	0.161733	0.076415	0.0853177	0.1472
242	956	PAR-3-PAR-6B-PRKCI complex	Human	P41743;Q8TEW0;Q9BYG5	PRKCI;PARD3;PARD6B	P41743;Q8TEW0;Q9BYG5	3	0.590904	0.497749	0.093155	0.2887	0.192776	0.177149	0.015627	0.3785	0.150395	0.143489	0.00690667	0.397
243	959	LLGL1-PAR-6B-PRKCI complex	Human	P41743;Q15334;Q9BYG5	PRKCI;LLGL1;PARD6B	P41743;Q15334;Q9BYG5	3	0.462615	0.289861	0.172754	0.2097	0.127464	0.0792333	0.0482303	0.279	0.153832	0.088571	0.0652607	0.1928
244	974	EED-EZH2 complex	Human	O75530;Q09028;Q15022;Q15910;Q6ZN18	EED;RBBP4;SUZ12;EZH2;AEBP2	O75530;Q09028;Q15022;Q15910	4	1.30227	1.27014	0.0321283	0.3349	0.494988	0.480907	0.0140802	0.3658	0.411968	0.391868	0.0200997	0.3144
245	997	KIN17-PCNA-RPA70 complex	Human	O60870;P12004;P27694	KIN;PCNA;RPA1	O60870;P12004;P27694	3	1.32506	1.51115	-0.186086	0.6327	0.479417	0.543626	-0.064209	0.6299	0.461775	0.460163	0.00161233	0.4173
246	1003	RC complex (Replication competent complex)	Human	P09884;P20248;P24941;P35249;P35250;P35251;P40937;P40938;Q14181	POLA1;CCNA2;CDK2;RFC4;RFC2;RFC1;RFC5;RFC3;POLA2	P20248;P35249;P35250;P35251;P40937;P40938;Q14181	7	0.898721	0.838235	0.0604853	0.2252	0.350992	0.302526	0.0484663	0.1677	0.223333	0.219541	0.00379205	0.3302
247	1004	RC complex during S-phase of cell cycle	Human	P09874;P09884;P11387;P15927;P18858;P20248;P24941;P27694;P28340;P35244;P35250;P35251;Q07864	PARP1;POLA1;TOP1;RPA2;LIG1;CCNA2;CDK2;RPA1;POLD1;RPA3;RFC2;RFC1;POLE	P09874;P11387;P15927;P18858;P20248;P27694;P28340;P35244;P35250;P35251	10	0.966532	1.07242	-0.105886	0.5334	0.348124	0.364519	-0.0163946	0.4324	0.276097	0.319304	-0.043207	0.6581
248	1005	RC complex during G2/M-phase of cell cycle	Human	P06493;P09874;P09884;P11387;P14635;P15927;P20248;P27694;P28340;P35244;P35250;P35251;Q07864	CDK1;PARP1;POLA1;TOP1;CCNB1;RPA2;CCNA2;RPA1;POLD1;RPA3;RFC2;RFC1;POLE	P06493;P09874;P11387;P14635;P15927;P20248;P27694;P28340;P35244;P35250;P35251	11	0.963558	1.11057	-0.147011	0.6363	0.352517	0.384742	-0.0322249	0.5361	0.279083	0.325077	-0.0459942	0.6883
249	1008	CAK complex (Cdk-activating kinase complex)	Human	P50613;P51946;P51948	CDK7;CCNH;MNAT1	P50613;P51946;P51948	3	0.142118	0.302302	-0.160183	0.5997	0.0291313	0.0955287	-0.0663973	0.6359	0.0269833	0.0605387	-0.0335553	0.5637
250	1030	CAK-ERCC2 complex	Human	P18074;P50613;P51946;P51948	ERCC2;CDK7;CCNH;MNAT1	P18074;P50613;P51946;P51948	4	0.751929	0.625471	0.126458	0.222	0.237636	0.191901	0.0457348	0.2577	0.232101	0.169639	0.0624625	0.1653
251	1032	ORC 2-4 complex (origin recognition 2-4 complex)	Human	O43929;Q13416;Q9UBD5	ORC4;ORC2;ORC3	O43929;Q13416;Q9UBD5	3	0.274714	0.328878	-0.0541643	0.4719	0.0932427	0.125235	-0.0319923	0.5321	0.0830107	0.100535	-0.0175247	0.5007
252	1034	ORC 2-5 complex (origin recognition 2-5 complex)	Human	O43913;O43929;Q13416;Q9UBD5	ORC5;ORC4;ORC2;ORC3	O43913;O43929;Q13416;Q9UBD5	4	0.251514	0.304136	-0.0526222	0.4573	0.0761303	0.111415	-0.0352848	0.5445	0.0712867	0.0892403	-0.0179537	0.4974
253	1037	TFIIH transcription factor core complex	Human	P19447;P32780;Q13888;Q13889;Q92759	ERCC3;GTF2H1;GTF2H2;GTF2H3;GTF2H4	P19447;P32780;Q13888;Q13889;Q92759	5	0.752876	0.646601	0.106275	0.21	0.249004	0.21301	0.0359944	0.2557	0.243831	0.212451	0.0313799	0.2355
254	1052	Ubiquitin E3 ligase (FBXW11, SKP1A, CUL1, RBX1)	Human	P62877;P63208;Q13616;Q9UKB1	RBX1;SKP1;CUL1;FBXW11	P62877;Q13616;Q9UKB1	3	1.38308	0.929244	0.453834	0.0657	0.520582	0.333797	0.186785	0.0638	0.43811	0.272499	0.165611	0.0495
255	1060	Retromer complex (SNX1, SNX2, VPS35, VPS29, VPS26B)	Human	O60749;Q13596;Q4G0F5;Q96QK1;Q9UBQ0	SNX2;SNX1;VPS26B;VPS35;VPS29	O60749;Q13596;Q4G0F5;Q96QK1	4	0.840723	0.57403	0.266693	0.1072	0.24993	0.150205	0.0997253	0.1261	0.292508	0.198292	0.0942167	0.0946
256	1068	12S U11 snRNP	Human	P14678;P62304;P62306;P62308;P62314;P62316;P62318;P67809;Q16560;Q16629;Q6IEG0;Q8N8D1;Q96GM8;Q9BV90;Q9H875	SNRPB;SNRPE;SNRPF;SNRPG;SNRPD1;SNRPD2;SNRPD3;YBX1;SNRNP35;SRSF7;SNRNP48;PDCD7;TOE1;SNRNP25;PRKRIP1	P14678;P62304;P62306;P62314;P62316;P62318;P67809;Q16629;Q96GM8;Q9H875	10	0.937457	0.947526	-0.0100694	0.3087	0.338027	0.316338	0.0216892	0.2258	0.240543	0.272703	-0.0321596	0.5742
257	1070	SNX complex (SNX1, SNX1a, SNX2, SNX4)	Human	O60749;O95219;Q13596	SNX2;SNX4;SNX1	O60749;O95219;Q13596	3	0.695489	0.458123	0.237366	0.1606	0.254403	0.185802	0.0686013	0.2299	0.156418	0.122431	0.0339867	0.2892
258	1085	DNA repair complex NEIL2-PNK-Pol(beta)-LigIII(alpha)-XRCC1	Human	O00764;P06746;P18887;P49916;Q969S2	PDXK;POLB;XRCC1;LIG3;NEIL2	O00764;P06746;P18887;P49916	4	1.43228	1.74583	-0.313554	0.7903	0.559574	0.668297	-0.108723	0.7805	0.435741	0.55953	-0.123789	0.8685
259	1092	PCNA-KU antigen complex	Human	P12004;P12956;P13010	PCNA;XRCC6;XRCC5	P12004;P12956;P13010	3	1.63349	1.45302	0.180468	0.2036	0.613207	0.529604	0.083603	0.1957	0.518831	0.48018	0.038651	0.2739
260	1094	Frataxin complex	Human	O75964;P10809;P31040;P38646;Q16595;Q9HD34;Q9Y4W6	ATP5L;HSPD1;SDHA;HSPA9;FXN;LYRM4;AFG3L2	O75964;P10809;P31040;P38646;Q16595;Q9HD34	6	1.00707	1.2737	-0.266631	0.7862	0.404146	0.459207	-0.0550617	0.6427	0.295159	0.410676	-0.115517	0.9073
261	1097	eIF3 complex (EIF3S6, EIF3S5, EIF3S4, EIF3S3, EIF3S6IP, EIF3S2, EIF3S9, EIF3S12, EIF3S10, EIF3S8, EIF3S1, EIF3S7, PCID1)	Human	O00303;O15371;O15372;O75821;O75822;P55884;P60228;Q13347;Q14152;Q7L2H7;Q99613;Q9UBQ5;Q9Y262	EIF3F;EIF3D;EIF3H;EIF3G;EIF3J;EIF3B;EIF3E;EIF3I;EIF3A;EIF3M;EIF3C;EIF3K;EIF3L	O15371;O75821;O75822;P55884;P60228;Q13347;Q14152;Q7L2H7;Q99613;Q9UBQ5	10	0.631011	0.553844	0.0771671	0.1558	0.198534	0.171489	0.0270455	0.2014	0.220892	0.181367	0.0395248	0.111
262	1098	DNA synthesome complex (13 subunits)	Human	P09884;P11387;P11388;P12004;P27694;P28340;P35251;P49005;P49642;P49643;Q14181;Q15054;Q9HCU8	POLA1;TOP1;TOP2A;PCNA;RPA1;POLD1;RFC1;POLD2;PRIM1;PRIM2;POLA2;POLD3;POLD4	P11387;P11388;P12004;P27694;P28340;P35251;P49005;P49642;P49643;Q14181;Q15054;Q9HCU8	12	1.04059	1.15102	-0.110422	0.5501	0.365263	0.385086	-0.0198223	0.4492	0.286174	0.309028	-0.0228539	0.5021
263	1099	DNA synthesome complex (17 subunits)	Human	P09884;P11387;P11388;P12004;P27694;P28340;P35251;P49005;P49642;P49643;P56282;Q07864;Q14181;Q15054;Q9HCU8;Q9NR33;Q9NRF9	POLA1;TOP1;TOP2A;PCNA;RPA1;POLD1;RFC1;POLD2;PRIM1;PRIM2;POLE2;POLE;POLA2;POLD3;POLD4;POLE4;POLE3	P11387;P11388;P12004;P27694;P28340;P35251;P49005;P49642;P49643;P56282;Q14181;Q15054;Q9HCU8;Q9NR33;Q9NRF9	15	0.940238	1.08576	-0.145521	0.6427	0.329286	0.363895	-0.0346095	0.5519	0.256808	0.28673	-0.0299218	0.5635
264	1100	DNA polymerase alpha-primase complex	Human	P09884;P49642;P49643;Q14181	POLA1;PRIM1;PRIM2;POLA2	P49642;P49643;Q14181	3	0.278923	0.535703	-0.25678	0.7027	0.103328	0.177227	-0.0738993	0.6581	0.075764	0.140883	-0.0651193	0.6812
265	1101	transcription factor IIIC multisubunit complex	Human	Q12789;Q8WUA4;Q9UKN8;Q9Y5Q8;Q9Y5Q9	GTF3C1;GTF3C2;GTF3C4;GTF3C5;GTF3C3	Q12789;Q8WUA4;Q9UKN8;Q9Y5Q8;Q9Y5Q9	5	0.496861	0.638753	-0.141892	0.5933	0.168448	0.242852	-0.0744036	0.7028	0.135735	0.16366	-0.0279246	0.5395
266	1106	TFIIIC containing-TOP1-SUB1 complex	Human	P11387;P53999;Q12789;Q8WUA4;Q9UKN8;Q9Y5Q8;Q9Y5Q9	TOP1;SUB1;GTF3C1;GTF3C2;GTF3C4;GTF3C5;GTF3C3	P11387;P53999;Q12789;Q8WUA4;Q9UKN8;Q9Y5Q8;Q9Y5Q9	7	0.843841	0.868476	-0.024635	0.3694	0.286439	0.307373	-0.0209337	0.4732	0.22191	0.230971	-0.00906119	0.4148
267	1107	DNA synthesome core complex	Human	P09884;P12004;P28340;P35251;P49005;P49642;P49643;Q14181;Q15054;Q9HCU8	POLA1;PCNA;POLD1;RFC1;POLD2;PRIM1;PRIM2;POLA2;POLD3;POLD4	P12004;P28340;P35251;P49005;P49642;P49643;Q14181;Q15054;Q9HCU8	9	1.15116	1.26696	-0.115803	0.5577	0.407693	0.432835	-0.025142	0.4932	0.321836	0.340562	-0.0187256	0.4786
268	1108	DNA synthesome complex (15 subunits)	Human	P09884;P12004;P18858;P28340;P35251;P49005;P49642;P49643;P56282;Q07864;Q14181;Q15054;Q9HCU8;Q9NR33;Q9NRF9	POLA1;PCNA;LIG1;POLD1;RFC1;POLD2;PRIM1;PRIM2;POLE2;POLE;POLA2;POLD3;POLD4;POLE4;POLE3	P12004;P18858;P28340;P35251;P49005;P49642;P49643;P56282;Q14181;Q15054;Q9HCU8;Q9NR33;Q9NRF9	13	0.980091	1.09828	-0.118184	0.5683	0.344127	0.372744	-0.0286177	0.5103	0.270533	0.291357	-0.0208238	0.4857
269	1113	5S-DNA-TFIIIA-TFIIIC2 subcomplex	Human	Q12789;Q8WUA4;Q92664;Q9UKN8;Q9Y5Q8;Q9Y5Q9	GTF3C1;GTF3C2;GTF3A;GTF3C4;GTF3C5;GTF3C3	Q12789;Q8WUA4;Q92664;Q9UKN8;Q9Y5Q8;Q9Y5Q9	6	0.563414	0.86439	-0.300976	0.8226	0.191217	0.334931	-0.143714	0.8964	0.137581	0.213781	-0.0762001	0.7878
270	1141	CF IIAm complex (Cleavage factor IIAm complex)	Human	O43809;O60231;O94913;P19447;P23246;P26368;P26599;P49959;Q01081;Q07157;Q14444;Q16630;Q8N684;Q92759;Q92989;Q9UKF6	NUDT21;DHX16;PCF11;ERCC3;SFPQ;U2AF2;PTBP1;MRE11A;U2AF1;TJP1;CAPRIN1;CPSF6;CPSF7;GTF2H4;CLP1;CPSF3	O43809;O60231;O94913;P19447;P23246;P26368;P26599;P49959;Q01081;Q14444;Q16630;Q8N684;Q92759;Q9UKF6	14	1.15549	1.16174	-0.00624569	0.2659	0.433701	0.421703	0.0119977	0.235	0.309112	0.350133	-0.0410207	0.6715
271	1142	SMN complex	Human	O14893;P14678;P62304;P62306;P62308;P62314;P62316;P62318;Q16637;Q9UHI6	GEMIN2;SNRPB;SNRPE;SNRPF;SNRPG;SNRPD1;SNRPD2;SNRPD3;SMN1; SMN2;DDX20	O14893;P14678;P62304;P62306;P62314;P62316;P62318;Q9UHI6	8	1.13106	1.2534	-0.122346	0.5674	0.386664	0.448055	-0.0613903	0.6809	0.329655	0.368776	-0.0391217	0.6193
272	1143	SMN complex	Human	O14893;P14678;P57678;P62304;P62306;P62308;P62314;P62316;P62318;Q16637;Q8TEQ6;Q8WXD5;Q9H840;Q9NWZ8;Q9UHI6;Q9Y3F4	GEMIN2;SNRPB;GEMIN4;SNRPE;SNRPF;SNRPG;SNRPD1;SNRPD2;SNRPD3;SMN1; SMN2;GEMIN5;GEMIN6;GEMIN7;GEMIN8;DDX20;STRAP	O14893;P14678;P57678;P62304;P62306;P62314;P62316;P62318;Q8TEQ6;Q8WXD5;Q9NWZ8;Q9UHI6	12	1.12263	1.45749	-0.334855	0.9255	0.387072	0.514431	-0.127359	0.9382	0.32095	0.409605	-0.0886554	0.9119
273	1144	Cleavage and polyadenylation factor (CPSF)	Human	O95639;Q10570;Q6UN15;Q9P2I0;Q9UKF6	CPSF4;CPSF1;FIP1L1;CPSF2;CPSF3	O95639;Q10570;Q6UN15;Q9P2I0;Q9UKF6	5	0.882376	0.731189	0.151187	0.1616	0.342858	0.276936	0.0659213	0.1641	0.230144	0.194085	0.0360587	0.2153
274	1146	Cleavage stimulation factor	Human	P33240;Q05048;Q12996	CSTF2;CSTF1;CSTF3	P33240;Q05048;Q12996	3	0.616251	0.835616	-0.219365	0.666	0.281079	0.362193	-0.0811137	0.6796	0.129401	0.183792	-0.054391	0.6441
275	1147	Polyadenylation complex (CSTF1, CSTF2, CSTF3, SYMPK CPSF1, CPSF2, CPSF3)	Human	P33240;Q05048;Q10570;Q12996;Q92797;Q9P2I0;Q9UKF6	CSTF2;CSTF1;CPSF1;CSTF3;SYMPK;CPSF2;CPSF3	P33240;Q05048;Q10570;Q12996;Q92797;Q9P2I0;Q9UKF6	7	1.02417	1.08203	-0.057862	0.4333	0.361587	0.361663	-7.51429e-05	0.3633	0.303794	0.323045	-0.0192502	0.4778
276	1148	snRNP-free U1A (SF-A) complex	Human	P09012;P17844;P23246;Q15233	SNRPA;DDX5;SFPQ;NONO	P09012;P17844;P23246;Q15233	4	1.0021	1.23514	-0.233041	0.7067	0.345496	0.43778	-0.0922843	0.7386	0.272339	0.367545	-0.0952053	0.8009
277	1149	Histone H3.1 complex	Human	O14929;P49321;P62805;P68431;Q09028;Q13111;Q13112;Q8TEX9;Q9NVP2;Q9Y294	HAT1;NASP;HIST1H4A;;HIST1H3A;;RBBP4;CHAF1A;CHAF1B;IPO4;ASF1B;ASF1A	O14929;P49321;P62805;P68431;Q09028;Q13111;Q13112;Q8TEX9;Q9NVP2;Q9Y294	10	1.15953	1.09744	0.0620869	0.1774	0.437639	0.368523	0.069116	0.0781	0.358247	0.341106	0.017141	0.2094
278	1150	Histone H3.3 complex	Human	O14929;P49321;P54198;P62805;P84243;Q09028;Q8TEX9;Q9NVP2;Q9Y294	HAT1;NASP;HIRA;HIST1H4A;;H3F3A; H3F;RBBP4;IPO4;ASF1B;ASF1A	O14929;P49321;P54198;P62805;Q09028;Q8TEX9;Q9NVP2;Q9Y294	8	0.996824	0.99961	-0.00278646	0.3177	0.354323	0.336564	0.017759	0.2686	0.289432	0.27926	0.0101715	0.2741
279	1152	FA complex (Fanconi anemia complex)	Human	O15287;O15360;Q00597;Q8IYD8;Q8NB91;Q9HB96;Q9NPI8;Q9NW38	FANCG;FANCA;FANCC;FANCM;FANCB;FANCE;FANCF;FANCL	Q00597;Q8NB91;Q9NW38	3	1.34884	1.31497	0.0338667	0.358	0.510095	0.444522	0.0655733	0.2362	0.304516	0.345485	-0.040969	0.5954
280	1153	Integrator complex	Human	Q5TA45;Q68E01;Q6P9B9;Q75QN2;Q8N201;Q96CB8;Q96HW7;Q9H0H0;Q9NV88;Q9NVH2;Q9NVR2;Q9UL03	CPSF3L;INTS3;INTS5;INTS8;INTS1;INTS12;INTS4;INTS2;INTS9;INTS7;INTS10;INTS6	Q5TA45;Q68E01;Q75QN2;Q96CB8;Q96HW7;Q9H0H0;Q9NV88;Q9NVH2;Q9NVR2;Q9UL03	10	1.02572	0.706225	0.319497	0.013	0.30836	0.215745	0.0926158	0.0459	0.264678	0.166877	0.0978008	0.0154
281	1154	DSS1 complex	Human	A6NKF1;P51587;P60896;Q5TA45;Q6P9B9;Q75QN2;Q96HW7;Q96PV6;Q9H0H0;Q9NV88;Q9NVH2;Q9NVR2;Q9UL03	SAC3D1;BRCA2;SHFM1;CPSF3L;INTS5;INTS8;INTS4;LENG8;INTS2;INTS9;INTS7;INTS10;INTS6	A6NKF1;Q5TA45;Q75QN2;Q96HW7;Q9H0H0;Q9NV88;Q9NVH2;Q9NVR2;Q9UL03	9	0.952612	0.726851	0.225761	0.0443	0.28558	0.204736	0.0808441	0.0676	0.244145	0.163735	0.0804106	0.0345
282	1155	Integrator-RNAPII complex	Human	P24928;P30876;Q5TA45;Q68E01;Q6P9B9;Q75QN2;Q8N201;Q96CB8;Q96HW7;Q9H0H0;Q9NV88;Q9NVH2;Q9NVR2;Q9UL03	POLR2A;POLR2B;CPSF3L;INTS3;INTS5;INTS8;INTS1;INTS12;INTS4;INTS2;INTS9;INTS7;INTS10;INTS6	P24928;P30876;Q5TA45;Q68E01;Q75QN2;Q96CB8;Q96HW7;Q9H0H0;Q9NV88;Q9NVH2;Q9NVR2;Q9UL03	12	0.961792	0.735352	0.226439	0.0231	0.296262	0.244696	0.051566	0.0986	0.252342	0.178948	0.0733946	0.025
283	1160	ING1-p300-PCNA complex	Human	P12004;Q09472;Q9UK53	PCNA;EP300;ING1	P12004;Q09472;Q9UK53	3	0.923656	1.31682	-0.393161	0.8138	0.359979	0.440773	-0.080794	0.6788	0.241346	0.37713	-0.135783	0.8533
284	1162	Ubiquitin E3 ligase (DDB1, DDB2, CUL4A, CUL4B, RBX1)	Human	P62877;Q13619;Q13620;Q16531;Q92466	RBX1;CUL4A;CUL4B;DDB1;DDB2	P62877;Q13619;Q13620;Q16531;Q92466	5	1.05349	1.08452	-0.0310327	0.4151	0.388552	0.420033	-0.0314819	0.5349	0.331573	0.339442	-0.0078696	0.4325
285	1165	RNF20-RNF40-UbE2E1 complex	Human	O75150;P51965;Q5VTR2	RNF40;UBE2E1;RNF20	O75150;P51965;Q5VTR2	3	0.495612	0.327585	0.168027	0.2134	0.205908	0.161141	0.0447663	0.2887	0.0855267	0.0541723	0.0313543	0.2989
286	1166	p400-associated complex	Human	O96019;P60709;Q96L91;Q9Y230;Q9Y265;Q9Y4A5	ACTL6A;ACTB;EP400;RUVBL2;RUVBL1;TRRAP	O96019;P60709;Q96L91;Q9Y230;Q9Y265;Q9Y4A5	6	1.46796	1.54062	-0.0726583	0.4709	0.574628	0.58584	-0.0112115	0.432	0.436361	0.449439	-0.0130782	0.4437
287	1167	Paf complex	Human	Q6P1J9;Q6PD62;Q8N7H5;Q8WVC0;Q9GZS3	CDC73;CTR9;PAF1;LEO1;WDR61	Q6P1J9;Q6PD62;Q8N7H5;Q8WVC0;Q9GZS3	5	0.666854	0.805675	-0.138821	0.5895	0.243556	0.282797	-0.0392411	0.5667	0.184817	0.232524	-0.0477077	0.6473
288	1169	SNARE complex (STX4, VAMP8, VAMP3, SNAP23)	Human	O00161;Q12846;Q15836;Q9BV40	SNAP23;STX4;VAMP3;VAMP8	O00161;Q12846;Q9BV40	3	0.730175	0.887941	-0.157766	0.597	0.292975	0.382251	-0.089276	0.7006	0.19835	0.240231	-0.0418813	0.5989
289	1173	TIP49-TIP48-BAF53 complex	Human	O96019;Q9Y230;Q9Y265	ACTL6A;RUVBL2;RUVBL1	O96019;Q9Y230;Q9Y265	3	1.14082	1.27252	-0.131702	0.5668	0.488616	0.549853	-0.0612373	0.621	0.339027	0.349201	-0.0101743	0.4717
290	1174	PHAX-CBC complex (cap binding complex)	Human	P52298;Q09161;Q9H814	NCBP2;NCBP1;PHAX	P52298;Q09161;Q9H814	3	0.546751	0.572789	-0.026038	0.4348	0.190865	0.202676	-0.011811	0.4699	0.133307	0.153708	-0.0204007	0.513
291	1176	CRM1-RAN-PHAX-CBC complex (cap binding complex)	Human	O14980;P52298;P62826;Q09161;Q9H814	XPO1;NCBP2;RAN;NCBP1;PHAX	O14980;P52298;Q09161;Q9H814	4	0.70206	0.637578	0.0644815	0.292	0.198175	0.203851	-0.005676	0.4357	0.222106	0.178151	0.0439548	0.2202
292	1177	Polycomb repressive complex 4	Human	O75530;Q15910;Q96EB6	EED;EZH2;SIRT1	O75530;Q15910;Q96EB6	3	0.757171	0.44084	0.316331	0.1169	0.27852	0.186454	0.092066	0.1788	0.186227	0.0987627	0.087464	0.143
293	1178	BCOR complex	Human	P11142;P63208;Q06587;Q6W2J9;Q8N488;Q8NHM5;Q99496;Q9BSM1	HSPA8;SKP1;RING1;BCOR;RYBP;KDM2B;RNF2;PCGF1	P11142;Q06587;Q6W2J9;Q8N488;Q99496	5	1.51858	1.42597	0.0926013	0.2268	0.562004	0.519359	0.0426452	0.2334	0.423565	0.413096	0.0104684	0.333
294	1179	CENP-A NAC-CAD complex	Human	Q03188;Q13352;Q6IPU0;Q71F23;Q7L2Z9;Q8N0S6;Q8N2Z9;Q96BT3;Q96H22;Q9BS16;Q9BU64;Q9H3R5;Q9NSP4	CENPC;ITGB3BP;CENPP;CENPU;CENPQ;CENPL;APITD1;CENPT;CENPN;CENPK;CENPO;CENPH;CENPM	Q03188;Q6IPU0;Q7L2Z9;Q8N2Z9;Q9BS16;Q9H3R5	6	1.31173	1.24798	0.0637569	0.2404	0.442444	0.454687	-0.0122434	0.438	0.348903	0.324503	0.0244005	0.2374
295	1181	C complex spliceosome	Human	O43290;O43390;O43660;O60306;O60506;O60508;O75533;O75643;O94906;O95391;O95926;P07910;P08579;P09651;P09661;P11940;P14678;P17844;P22626;P31943;P38159;P38919;P42285;P51991;P52272;P52597;P61326;P61978;P62304;P62306;P62308;P62310;P62314;P62316;P62318;Q00839;Q01081;Q07955;Q12874;Q13435;Q13523;Q13573;Q14331;Q14562;Q15029;Q15393;Q15428;Q15459;Q6NZY4;Q6P2Q9;Q6UX04;Q86V81;Q8IYB3;Q8WUQ7;Q92620;Q96BP3;Q96DF8;…	SART1;HNRNPR;PLRG1;AQR;SYNCRIP;CDC40;SF3B1;SNRNP200;PRPF6;SLU7;SYF2;HNRNPC;SNRPB2;HNRNPA1;SNRPA1;PABPC1;SNRPB;DDX5;HNRNPA2B1;HNRNPH1;RBMX;EIF4A3;MTREX;HNRNPA3;HNRNPM;HNRNPF;MAGOH;HNRNPK;SNRPE;SNRPF;SNRPG;LSM3;SNRPD1;SNRPD2;SNRPD3;HNRNPU;U2AF1;SRSF1;SF3A3;SF3B2;PRPF4B;SNW1;FRG1;DHX8;EFTUD2;SF3B3;SF3A2;SF3A1;ZCCHC8;PRPF8;CWC27;ALYREF;SRRM1;CACTIN;DHX38;PPWD1;DGCR14;SNRNP40;CDC5L;GPATCH1;WDR83;DDX23…	O43290;O43390;O60306;O60506;O60508;O75533;O75643;O94906;O95391;O95926;P07910;P08579;P09651;P09661;P11940;P14678;P17844;P22626;P38159;P38919;P42285;P51991;P52272;P52597;P61978;P62304;P62306;P62310;P62314;P62316;P62318;Q00839;Q01081;Q07955;Q12874;Q13435;Q13523;Q13573;Q14331;Q14562;Q15029;Q15393;Q15428;Q15459;Q6NZY4;Q6P2Q9;Q6UX04;Q92620;Q96BP3;Q96DF8;Q96DI7;Q99459;Q9BUQ8;Q9BZJ0;Q9H2H8;Q9H307;Q9H5Z1;…	68	1.26126	1.38219	-0.120931	0.6476	0.462891	0.505229	-0.0423376	0.7082	0.34618	0.385576	-0.0393956	0.7945
296	1182	CDC5L core complex	Human	O43660;O75934;P11142;Q92616;Q99459;Q9UMS4	PLRG1;BCAS2;HSPA8;GCN1;CDC5L;PRPF19	O75934;P11142;Q92616;Q99459;Q9UMS4	5	2.08005	1.75346	0.326594	0.0545	0.745621	0.640601	0.105021	0.0904	0.619533	0.537543	0.0819897	0.0867
297	1183	CDC5L complex	Human	A8K8P3;O15297;O43660;O75533;O75934;P09012;P09661;P11142;P11388;P15884;P23246;P38159;P62136;P62314;P62316;P62318;P78527;Q01130;Q07955;Q12905;Q13435;Q14204;Q15427;Q7L1Q6;Q8IYB3;Q92616;Q99459;Q9P013;Q9UMS4;Q9UPN6	SFI1;PPM1D;PLRG1;SF3B1;BCAS2;SNRPA;SNRPA1;HSPA8;TOP2A;TCF4;SFPQ;RBMX;PPP1CA;SNRPD1;SNRPD2;SNRPD3;PRKDC;SRSF2;SRSF1;ILF2;SF3B2;DYNC1H1;SF3B4;BZW1;SRRM1;GCN1;CDC5L;CWC15;PRPF19;SCAF8	O75533;O75934;P09012;P09661;P11142;P11388;P23246;P38159;P62136;P62314;P62316;P62318;P78527;Q01130;Q07955;Q12905;Q13435;Q14204;Q15427;Q7L1Q6;Q92616;Q99459;Q9UMS4	23	1.14415	1.16597	-0.0218135	0.2546	0.39436	0.404794	-0.0104342	0.3426	0.307797	0.324615	-0.0168172	0.4174
298	1186	ESCRT-III complex	Human	O43633;Q7LBR1;Q96CF2;Q96FZ7;Q9BY43;Q9H444;Q9HD42;Q9NZZ3;Q9UQN3;Q9Y3E7	CHMP2A;CHMP1B;CHMP4C;CHMP6;CHMP4A;CHMP4B;CHMP1A;CHMP5;CHMP2B;CHMP3	O43633;Q7LBR1;Q96CF2;Q9H444;Q9HD42;Q9NZZ3;Q9UQN3;Q9Y3E7	8	1.30628	1.68944	-0.383166	0.9168	0.520662	0.637349	-0.116686	0.8619	0.339018	0.450191	-0.111173	0.9197
299	1187	ESCRT-II complex	Human	Q86VN1;Q96H20;Q9BRG1	VPS36;SNF8;VPS25	Q86VN1;Q96H20;Q9BRG1	3	0.36908	0.24587	0.12321	0.254	0.118326	0.0759967	0.042329	0.2971	0.0863467	0.061631	0.0247157	0.3249
300	1189	DNA double-strand break end-joining complex	Human	O60934;P12956;P13010;P49917;P49959;Q13426;Q92878	NBN;XRCC6;XRCC5;LIG4;MRE11A;XRCC4;RAD50	O60934;P12956;P13010;P49959;Q13426;Q92878	6	1.34946	1.37868	-0.0292198	0.3947	0.513998	0.510507	0.00349047	0.3622	0.405306	0.453625	-0.0483191	0.6578
301	1191	RNA pol II containing coactivator complex Tat-SF	Human	O00267;O43719;P19338;P24928;P50750	SUPT5H;HTATSF1;NCL;POLR2A;CDK9	O00267;O43719;P19338;P24928;P50750	5	0.825366	0.746123	0.0792426	0.2452	0.309154	0.306095	0.003059	0.3882	0.241187	0.185651	0.0555363	0.1492
302	1192	ESCRT-I complex	Human	A5D8V6;Q99816;Q9UK41	VPS37C;TSG101;VPS28	A5D8V6;Q99816;Q9UK41	3	0.331791	0.342425	-0.0106337	0.4134	0.0870363	0.102683	-0.0156467	0.4814	0.0802803	0.11401	-0.03373	0.5642
303	1193	Rap1 complex	Human	P09874;P12956;P13010;P49959;Q15554;Q92878;Q9NYB0	PARP1;XRCC6;XRCC5;MRE11A;TERF2;RAD50;TERF2IP	P09874;P12956;P13010;P49959;Q15554;Q92878;Q9NYB0	7	0.896392	0.736428	0.159965	0.1061	0.348219	0.281652	0.0665669	0.1182	0.267278	0.229259	0.0380188	0.1591
304	1194	E2F-6 complex	Human	O75461;O75712;P61244;Q06587;Q14186;Q8IWI9;Q8IY57;Q969R5;Q96KQ7;Q99496;Q9BYE7;Q9H9B1	E2F6;GJB3;MAX;RING1;TFDP1;MGA;YAF2;L3MBTL2;EHMT2;RNF2;PCGF6;EHMT1	P61244;Q06587;Q14186;Q8IY57;Q99496;Q9BYE7;Q9H9B1	7	1.35724	1.40359	-0.0463446	0.4112	0.491204	0.490999	0.000205238	0.3613	0.349983	0.382176	-0.0321933	0.5676
305	1199	Oligosaccharyltransferase complex (Stt3A variant)	Human	P04843;P04844;P39656;P46977;P61803;Q9H0U3	RPN1;RPN2;DDOST;STT3A;DAD1;MAGT1	P04843;P39656;P46977;P61803	4	0.403756	0.971933	-0.568177	0.9307	0.0946098	0.366329	-0.271719	0.9664	0.10588	0.212164	-0.106284	0.8304
306	1200	Oligosaccharyltransferase complex (Stt3B variant)	Human	P04843;P04844;P39656;P61803;Q13454;Q8TCJ2;Q9H0U3	RPN1;RPN2;DDOST;DAD1;TUSC3;STT3B;MAGT1	P04843;P39656;P61803	3	0.3289	0.946433	-0.617533	0.917	0.0764183	0.372069	-0.295651	0.9536	0.086276	0.181948	-0.0956717	0.7679
307	1204	Rap1 complex	Human	P54274;Q15554;Q92878;Q96AP0;Q9BSI4;Q9NUX5;Q9NYB0	TERF1;TERF2;RAD50;ACD;TINF2;POT1;TERF2IP	Q15554;Q92878;Q9NUX5;Q9NYB0	4	0.629527	0.329678	0.299849	0.0892	0.180419	0.105773	0.0746458	0.1797	0.179058	0.0745005	0.104558	0.0787
308	1211	Ubiquitin E3 ligase (AHR, ARNT, DDB1, TBL3, CUL4B, RBX1)	Human	P27540;P35869;P62877;Q12788;Q13620;Q16531	ARNT;AHR;RBX1;TBL3;CUL4B;DDB1	P27540;P62877;Q12788;Q13620;Q16531	5	1.21026	1.44641	-0.236157	0.7334	0.444732	0.548132	-0.1034	0.7928	0.418042	0.460207	-0.0421646	0.6165
309	1214	Ubiquitin E3 ligase (DET1, DDB1, CUL4A, RBX1, COP1)	Human	P62877;Q13619;Q16531;Q7L5Y6;Q8NHY2	RBX1;CUL4A;DDB1;DET1;RFWD2	P62877;Q13619;Q16531;Q7L5Y6;Q8NHY2	5	1.16075	1.37482	-0.214071	0.7057	0.426922	0.537375	-0.110453	0.8111	0.372288	0.434136	-0.0618485	0.7106
310	1220	TRF2-Ku complex	Human	P12956;P13010;Q15554	XRCC6;XRCC5;TERF2	P12956;P13010;Q15554	3	0.529261	0.48901	0.0402507	0.3471	0.272929	0.232583	0.0403457	0.3031	0.12514	0.139959	-0.0148197	0.4899
311	1221	TFIIA-TRF2 complex	Human	P52655;P52657;Q15554	GTF2A1;GTF2A2;TERF2	P52655;P52657;Q15554	3	1.80539	1.85573	-0.0503387	0.4678	0.635156	0.658476	-0.0233203	0.5056	0.528601	0.533401	-0.00479967	0.4472
312	1223	H2AX complex, isolated from cells without IR exposure	Human	O43390;P05455;P06748;P11021;P11940;P16104;P27797;P62158;P62805;Q08945;Q8N257;Q9Y262;Q9Y5B9	HNRNPR;SSB;NPM1;HSPA5;PABPC1;H2AFX;CALR;CALM1; CAL;HIST1H4A;;SSRP1;HIST3H2BB;EIF3L;SUPT16H	O43390;P05455;P06748;P11021;P11940;P16104;P27797;P62805;Q08945;Q9Y5B9	10	0.985501	1.2762	-0.2907	0.8645	0.339268	0.442857	-0.103589	0.8658	0.291807	0.359005	-0.0671972	0.8042
313	1226	H2AX complex I	Human	P06748;P09874;P11021;P16104;P27797;Q7L2E3;Q8N257	NPM1;PARP1;HSPA5;H2AFX;CALR;DHX30;HIST3H2BB	P06748;P09874;P11021;P16104;P27797;Q7L2E3	6	1.2113	1.38646	-0.17516	0.6563	0.428884	0.496767	-0.067883	0.6944	0.364392	0.400772	-0.0363797	0.5905
314	1227	H2AX complex II	Human	P06748;P11021;P16104;P16989;P27797;P33778;P62805;Q8N257;Q96EY7;Q99879	NPM1;HSPA5;H2AFX;YBX3;CALR;HIST1H2BB;HIST1H4A;;HIST3H2BB;PTCD3;HIST1H2BM	P06748;P11021;P16104;P16989;P27797;P62805;Q96EY7	7	1.12525	1.2227	-0.0974451	0.5098	0.39554	0.432819	-0.0372787	0.5603	0.315036	0.336048	-0.021012	0.4898
315	1230	WINAC complex	Human	O14497;O96019;P11473;P51531;P51532;Q02880;Q12824;Q13111;Q8TAQ2;Q92922;Q969G3;Q96GM5;Q9UIG0;Q9Y5B9	ARID1A;ACTL6A;VDR;SMARCA2;SMARCA4;TOP2B;SMARCB1;CHAF1A;SMARCC2;SMARCC1;SMARCE1;SMARCD1;BAZ1B;SUPT16H	O14497;O96019;P51531;Q02880;Q13111;Q8TAQ2;Q92922;Q969G3;Q96GM5;Q9Y5B9	10	0.908025	0.861385	0.04664	0.202	0.342964	0.307715	0.0352491	0.1684	0.252924	0.23057	0.0223539	0.1842
316	1231	FIB-associated protein complex	Human	O14744;P22087;Q07021;Q71U36;Q99873;Q9H4B7	PRMT5;FBL;C1QBP;TUBA1A;PRMT1;TUBB1	O14744;P22087;Q07021;Q71U36;Q9H4B7	5	0.87115	0.734525	0.136625	0.1759	0.254384	0.250848	0.0035359	0.3865	0.293576	0.213717	0.0798595	0.0908
317	1239	EBAFb complex	Human	O96019;P51532;Q03111;Q12824;Q8NFD5;Q8TAQ2;Q92922;Q92925;Q969G3;Q96GM5	ACTL6A;SMARCA4;MLLT1;SMARCB1;ARID1B;SMARCC2;SMARCC1;SMARCD2;SMARCE1;SMARCD1	O96019;Q03111;Q8NFD5;Q8TAQ2;Q92922;Q92925;Q969G3;Q96GM5	8	0.739888	0.743324	-0.00343643	0.3192	0.281725	0.277518	0.00420686	0.3322	0.216755	0.207588	0.0091665	0.2797
318	1252	EBAFa complex	Human	O14497;O96019;P51532;Q03111;Q12824;Q8TAQ2;Q92922;Q92925;Q969G3;Q96GM5	ARID1A;ACTL6A;SMARCA4;MLLT1;SMARCB1;SMARCC2;SMARCC1;SMARCD2;SMARCE1;SMARCD1	O14497;O96019;Q03111;Q8TAQ2;Q92922;Q92925;Q969G3;Q96GM5	8	0.699044	0.564726	0.134318	0.1148	0.255659	0.203254	0.0524055	0.1424	0.204284	0.15896	0.0453245	0.1173
319	1254	Menin-associated histone methyltransferase complex	Human	O00255;P30876;P61964;Q15291;Q9C005;Q9UBL3;Q9UMN6	MEN1;POLR2B;WDR5;KDM6B;DPY30;ASH2L;KMT2B	O00255;P30876;P61964;Q15291;Q9UBL3;Q9UMN6	6	1.62525	1.40195	0.223306	0.0805	0.649493	0.595157	0.0543365	0.1738	0.44333	0.394435	0.0488956	0.1373
320	1255	Ubiquitin E3 ligase (SIAH1, SIP, SKP1A, TBL1X)	Human	O60907;P63208;Q8IUQ4;Q9HB71	TBL1X;SKP1;SIAH1;CACYBP	O60907;Q8IUQ4;Q9HB71	3	0.75652	0.840675	-0.0841543	0.5073	0.315831	0.375769	-0.059938	0.616	0.187164	0.256437	-0.0692723	0.6934
321	1256	MLL-HCF complex	Human	O00255;P05546;P51610;P61964;Q03164;Q15291;Q9UBL3	MEN1;SERPIND1;HCFC1;WDR5;KMT2A;KDM6B;ASH2L	O00255;P61964;Q15291;Q9UBL3	4	2.10314	1.83363	0.269506	0.1064	0.858205	0.768835	0.0893708	0.1463	0.562351	0.534873	0.0274785	0.2819
322	1257	ALL-1 supercomplex	Human	O00422;O60264;O60341;O75446;O94776;O95983;P20226;P21675;P49848;P51531;P61964;P62826;Q03164;Q09028;Q12824;Q12873;Q13547;Q15029;Q15291;Q16514;Q16576;Q16594;Q8TAQ2;Q92769;Q92797;Q92922;Q96ST3;Q9P2I0	SAP18;SMARCA5;KDM1A;SAP30;MTA2;MBD3;TBP;TAF1;TAF6;SMARCA2;WDR5;RAN;KMT2A;RBBP4;SMARCB1;CHD3;HDAC1;EFTUD2;KDM6B;TAF12;RBBP7;TAF9;SMARCC2;HDAC2;SYMPK;SMARCC1;SIN3A;CPSF2	O60264;O75446;O94776;O95983;P21675;P51531;P61964;Q09028;Q13547;Q15029;Q15291;Q16514;Q16576;Q8TAQ2;Q92769;Q92797;Q92922;Q96ST3;Q9P2I0	19	1.33745	1.26636	0.0710896	0.0864	0.517497	0.481015	0.0364823	0.0923	0.382055	0.376026	0.00602852	0.2079
323	1259	Chromatin assembly complex (CAF-1 complex)	Human	Q09028;Q13111;Q13112	RBBP4;CHAF1A;CHAF1B	Q09028;Q13111;Q13112	3	1.434	0.726789	0.707215	0.0246	0.544974	0.265513	0.279461	0.0258	0.430291	0.205885	0.224406	0.0221
324	1261	SRm160/300 complex	Human	P08621;P09661;P62995;Q8IYB3;Q9UQ35	SNRNP70;SNRPA1;TRA2B;SRRM1;SRRM2	P08621;P09661;P62995;Q9UQ35	4	1.02385	1.21332	-0.189478	0.6506	0.35568	0.428252	-0.0725723	0.6806	0.237086	0.325502	-0.0884158	0.7829
325	1307	Multiprotein complex (mRNA turnover)	Human	O60506;O75534;P11940;Q14103;Q9H074	SYNCRIP;CSDE1;PABPC1;HNRNPD;PAIP1	O60506;O75534;P11940;Q14103;Q9H074	5	0.939262	1.04289	-0.103624	0.5326	0.329625	0.370452	-0.0408269	0.574	0.296836	0.307914	-0.011078	0.4513
326	1308	PABPC1-HSPA8-HNRPD-EIF4G1 complex	Human	P11142;P11940;Q04637;Q14103;Q59EJ3	HSPA8;PABPC1;EIF4G1;HNRNPD;	P11142;P11940;Q14103	3	0.875211	0.961668	-0.0864573	0.5118	0.324217	0.382125	-0.0579077	0.6093	0.250939	0.261281	-0.010342	0.4724
327	1318	Transcription initiation factor complex (TAF1, TAF5, TAF11, TAF12, TBP)	Human	P20226;P21675;Q15542;Q15544;Q16514	TBP;TAF1;TAF5;TAF11;TAF12	P21675;Q15542;Q15544;Q16514	4	1.64483	1.55308	0.0917518	0.2621	0.578993	0.568022	0.0109707	0.3757	0.43613	0.389472	0.0466577	0.2111
328	1332	Large Drosha complex	Human	O00571;O14979;O43143;P17844;P31943;P35637;P52272;Q00839;Q01844;Q12905;Q12906;Q13148;Q8WYQ5;Q92499;Q92804;Q92841;Q96SB4;Q9BUJ2;Q9NRR4;Q9UKM9	DDX3X;HNRNPDL;DHX15;DDX5;HNRNPH1;FUS;HNRNPM;HNRNPU;EWSR1;ILF2;ILF3;TARDBP;DGCR8;DDX1;TAF15;DDX17;SRPK1;HNRNPUL1;DROSHA;RALY	O00571;O14979;O43143;P17844;P52272;Q00839;Q01844;Q12905;Q13148;Q8WYQ5;Q92499;Q92804;Q96SB4;Q9BUJ2;Q9NRR4;Q9UKM9	16	1.36492	1.40487	-0.0399567	0.3418	0.494979	0.515362	-0.0203831	0.4417	0.367774	0.402165	-0.0343904	0.6126
329	1335	SNW1 complex	Human	O75643;O95071;P07437;P11021;P17858;P23246;P26641;P43243;P43246;P68104;Q00839;Q13573;Q15029;Q16531;Q6P2Q9;Q99459;Q9BUQ8;Q9UG63	SNRNP200;UBR5;TUBB;HSPA5;PFKL;SFPQ;EEF1G;MATR3;MSH2;EEF1A1;HNRNPU;SNW1;EFTUD2;DDB1;PRPF8;CDC5L;DDX23;ABCF2	O75643;O95071;P07437;P11021;P17858;P23246;P26641;P43246;P68104;Q00839;Q13573;Q15029;Q16531;Q6P2Q9;Q99459;Q9BUQ8	16	1.47631	1.6388	-0.162487	0.69	0.567558	0.613608	-0.04605	0.6383	0.436596	0.49212	-0.0555248	0.7865
330	1345	Septin complex	Human	Q15019;Q16181;Q92599;Q9NVA2;Q9UHD8	SEPT2;SEPT7;SEPT8;SEPT11;SEPT9	Q15019;Q16181;Q92599;Q9NVA2;Q9UHD8	5	0.674649	0.678666	-0.0040171	0.3686	0.306561	0.273805	0.0327558	0.2681	0.209282	0.206254	0.0030278	0.3737
331	1347	NPC subcomplex (NUP98, NUP107, NUP133, NUP160)	Human	P52948;P57740;Q12769;Q8WUM0	NUP98;NUP107;NUP160;NUP133	P52948;P57740;Q12769;Q8WUM0	4	0.275317	0.263973	0.0113443	0.3635	0.0847298	0.0841525	0.000577333	0.4124	0.0807412	0.0623355	0.0184057	0.3217
332	1372	Rb-tal-1-E2A-Lmo2-Ldb1 complex	Human	P06400;P15923;P17542;P25791;Q86U70	RB1;TCF3;TAL1;LMO2;LDB1	P06400;P15923;P17542;P25791;Q86U70	5	0.90407	1.06432	-0.160245	0.6228	0.338055	0.3767	-0.0386451	0.5649	0.262925	0.283575	-0.0206507	0.5015
333	1377	hASC-1 complex	Human	Q15650;Q8N3C0;Q8N9N2;Q9H1I8	TRIP4;ASCC3;ASCC1;ASCC2	Q15650;Q8N3C0;Q8N9N2;Q9H1I8	4	0.54833	0.328681	0.219649	0.1379	0.15998	0.087296	0.0726845	0.184	0.178768	0.12142	0.0573478	0.1783
334	1379	GALNS-lysosomal hydrolase 1.27 MDa complex	Human	P10619;P16278;P34059;Q99519	CTSA;GLB1;GALNS;NEU1	P10619;P16278;P34059;Q99519	4	1.18658	1.52778	-0.341205	0.8123	0.461537	0.568341	-0.106804	0.7761	0.27674	0.405079	-0.128339	0.8772
335	1380	Elongator holo complex	Human	O95163;Q6IA86;Q96EB1;Q9H9T3	IKBKAP;ELP2;ELP4;ELP3	O95163;Q6IA86;Q96EB1;Q9H9T3	4	0.366122	0.471641	-0.105519	0.536	0.143306	0.179226	-0.0359198	0.5476	0.12603	0.136918	-0.0108887	0.4632
336	1385	DICER1-NCOA6-AGO2 complex	Human	Q14686;Q9UKV8;Q9UPY3	NCOA6;AGO2;DICER1	Q14686;Q9UKV8;Q9UPY3	3	0.770486	1.04508	-0.274592	0.7198	0.296922	0.345931	-0.0490097	0.5811	0.237549	0.312909	-0.07536	0.7099
337	1399	WDR5-ASH2L-RBBP5-MLL2 complex	Human	O14686;P61964;Q15291;Q9UBL3	KMT2D;WDR5;KDM6B;ASH2L	O14686;P61964;Q15291;Q9UBL3	4	1.37172	1.43634	-0.0646135	0.4763	0.603036	0.577309	0.0257278	0.3232	0.36603	0.430944	-0.0649137	0.7023
338	1400	ASCOM complex	Human	O14686;P07437;P68366;Q14686;Q15291;Q8NEZ4;Q9UBL3	KMT2D;TUBB;TUBA4A;NCOA6;KDM6B;KMT2C;ASH2L	O14686;P07437;P68366;Q14686;Q15291;Q8NEZ4;Q9UBL3	7	1.05622	1.15538	-0.0991591	0.5136	0.440255	0.453392	-0.0131367	0.4315	0.264375	0.329904	-0.0655292	0.755
339	1401	MOF complex	Human	O14686;O15047;P21675;P49848;P61964;Q03164;Q15291;Q16594;Q99496;Q9H7Z6	KMT2D;SETD1A;TAF1;TAF6;WDR5;KMT2A;KDM6B;TAF9;RNF2;KAT8	O14686;O15047;P21675;P61964;Q15291;Q99496;Q9H7Z6	7	1.41976	1.37155	0.048207	0.2435	0.581266	0.565183	0.0160835	0.2871	0.355473	0.376745	-0.0212726	0.4915
340	1413	NCOR1 complex	Human	O15379;O75376;P51532;Q12824;Q13263;Q15393;Q15459;Q6ZRS2;Q8TAQ2;Q92922	HDAC3;NCOR1;SMARCA4;SMARCB1;TRIM28;SF3B3;SF3A1;SRCAP;SMARCC2;SMARCC1	O15379;O75376;Q13263;Q15393;Q15459;Q6ZRS2;Q8TAQ2;Q92922	8	0.862718	0.775633	0.0870846	0.1653	0.304782	0.27446	0.0303222	0.2138	0.239677	0.19263	0.0470468	0.1092
341	1452	MCM2-MCM6-MCM7 complex	Human	P33993;P49736;Q14566	MCM7;MCM2;MCM6	P33993;P49736;Q14566	3	0.260712	0.094012	0.1667	0.214	0.0867123	0.0253567	0.0613557	0.2472	0.0682427	0.0250263	0.0432163	0.2584
342	1462	hPRC1L complex	Human	P35226;Q06587;Q8IXK0;Q99496	BMI1;RING1;PHC2;RNF2	Q06587;Q8IXK0;Q99496	3	0.858156	0.74263	0.115526	0.2607	0.309877	0.243361	0.0665163	0.2346	0.207922	0.205352	0.00257033	0.4132
343	1464	Mis12 centromere complex	Human	O95229;P45973;Q6P1K2;Q96IY1;Q9H081;Q9H410	ZWINT;CBX5;PMF1;NSL1;MIS12;DSN1	O95229;P45973;Q6P1K2;Q96IY1;Q9H081;Q9H410	6	0.589981	0.589891	9.04e-05	0.3433	0.193979	0.188021	0.00595887	0.3492	0.149766	0.135311	0.0144547	0.2884
344	1474	SMAD3/4-E2F4/5-p107-DP1 complex	Human	P28749;P84022;Q13485;Q14186;Q15329;Q16254	RBL1;SMAD3;SMAD4;TFDP1;E2F5;E2F4	P28749;P84022;Q13485;Q14186;Q16254	5	0.526702	0.68779	-0.161089	0.6243	0.151207	0.245391	-0.0941835	0.7682	0.188234	0.22078	-0.032546	0.5679
345	1488	DNMT1-RB1-HDAC1-E2F1 complex	Human	P06400;P26358;Q01094;Q13547	RB1;DNMT1;E2F1;HDAC1	P06400;P26358;Q13547	3	1.00805	0.966881	0.0411727	0.346	0.320084	0.329063	-0.008979	0.46	0.290037	0.286987	0.00305	0.4109
346	1490	DAXX-DNMT1-DMAP1 complex	Human	P26358;Q9NPF5;Q9UER7	DNMT1;DMAP1;DAXX	P26358;Q9NPF5;Q9UER7	3	1.08577	1.4416	-0.355829	0.7892	0.368815	0.493019	-0.124204	0.7771	0.335051	0.436888	-0.101837	0.7837
347	1492	BHC110 complex	Human	O60341;O75362;Q13547;Q14687;Q92618;Q92769;Q96BD5;Q9P0W2;Q9UBW7;Q9UKL0	KDM1A;ZNF217;HDAC1;GSE1;ZNF516;HDAC2;PHF21A;HMG20B;ZMYM2;RCOR1	O75362;Q13547;Q14687;Q92769;Q9P0W2;Q9UBW7	6	0.764205	0.642895	0.12131	0.164	0.282413	0.24106	0.0413531	0.2137	0.199646	0.184307	0.015339	0.2834
348	1495	PID complex	Human	O94776;O95983;Q09028;Q13547;Q14839	MTA2;MBD3;RBBP4;HDAC1;CHD4	O94776;O95983;Q09028;Q13547;Q14839	5	1.03338	0.929702	0.103678	0.2133	0.401161	0.336331	0.0648301	0.1675	0.333298	0.297563	0.0357346	0.2164
349	1505	NCOR2 complex	Human	O15379;O75376;O75446;Q13547;Q92769;Q96ST3;Q9Y618	HDAC3;NCOR1;SAP30;HDAC1;HDAC2;SIN3A;NCOR2	O15379;O75376;O75446;Q13547;Q92769;Q96ST3;Q9Y618	7	0.621161	0.58963	0.0315306	0.2704	0.202713	0.176628	0.0260849	0.2461	0.179303	0.16701	0.0122929	0.2806
350	1571	Vigilin-DNA-PK-Ku antigen complex	Human	P12956;P13010;P78527;Q00341	XRCC6;XRCC5;PRKDC;HDLBP	P12956;P13010;P78527;Q00341	4	0.922992	0.71829	0.204702	0.1488	0.36565	0.303571	0.0620793	0.2122	0.284035	0.239061	0.0449737	0.2175
351	1624	FA core complex (Fanconi anemia core complex)	Human	O15287;O15360;Q00597;Q0VG06;Q8IYD8;Q8NB91;Q9HB96;Q9NPI8;Q9NW38	FANCG;FANCA;FANCC;FAAP100;FANCM;FANCB;FANCE;FANCF;FANCL	Q00597;Q0VG06;Q8NB91;Q9NW38	4	1.17484	1.20055	-0.0257103	0.4182	0.444252	0.404681	0.039571	0.2782	0.250568	0.320494	-0.0699263	0.7235
352	1661	E2F4-p107-cyclinA complex	Human	P20248;P28749;Q16254	CCNA2;RBL1;E2F4	P20248;P28749;Q16254	3	1.13407	1.11764	0.0164323	0.3812	0.389896	0.392411	-0.002515	0.4395	0.368965	0.32319	0.0457753	0.2508
353	1728	CTCF-nucleophosmin-PARP-HIS-KPNA-LMNA-TOP complex	Human	O00505;P02545;P06748;P09874;P0C0S5;P11388;P49711;P52294;Q6FI13	KPNA3;LMNA;NPM1;PARP1;H2AFZ;TOP2A;CTCF;KPNA1;HIST2H2AA3	O00505;P06748;P09874;P0C0S5;P11388;P49711;P52294	7	1.13026	1.25874	-0.128481	0.5745	0.389632	0.465641	-0.0760086	0.7301	0.316107	0.33925	-0.0231426	0.5027
354	1729	TLE1 corepressor complex (MASH1 promoter-corepressor complex)	Human	P06748;P09874;P19338;P34932;P35580;P60709;Q02880;Q04724;Q15233;Q92878	NPM1;PARP1;NCL;HSPA4;MYH10;ACTB;TOP2B;TLE1;NONO;RAD50	P06748;P09874;P19338;P34932;P35580;P60709;Q02880;Q15233;Q92878	9	1.14814	1.27997	-0.131831	0.5906	0.41414	0.459323	-0.0451826	0.6101	0.374767	0.371214	0.00355311	0.3125
355	1734	SF3A1-SF3A2-SF3A3 complex	Human	Q12874;Q15428;Q15459	SF3A3;SF3A2;SF3A1	Q12874;Q15428;Q15459	3	0.334506	0.412889	-0.0783833	0.4993	0.13603	0.140406	-0.004376	0.445	0.099512	0.109641	-0.0101287	0.4715
356	1737	SF3b complex	Human	O75533;Q13435;Q15393;Q15427;Q7RTV0;Q86XP3;Q9BWJ5;Q9Y3B4	SF3B1;SF3B2;SF3B3;SF3B4;PHF5A;DDX42;SF3B5;SF3B6	O75533;Q13435;Q15393;Q15427;Q7RTV0;Q86XP3;Q9BWJ5;Q9Y3B4	8	1.38681	1.19709	0.189721	0.0742	0.516418	0.452118	0.0643002	0.1104	0.445642	0.370268	0.0753733	0.0496
357	1745	SMN complex	Human	O14893;P09012;P14678;P57678;P62304;P62306;P62308;P62314;P62316;P62318;P63162;Q8TEQ6;Q8WXD5;Q9H840;Q9UHI6	GEMIN2;SNRPA;SNRPB;GEMIN4;SNRPE;SNRPF;SNRPG;SNRPD1;SNRPD2;SNRPD3;SNRPN;GEMIN5;GEMIN6;GEMIN7;DDX20	O14893;P09012;P14678;P57678;P62304;P62306;P62314;P62316;P62318;Q8TEQ6;Q8WXD5;Q9UHI6	12	1.08931	1.26564	-0.176322	0.7042	0.371993	0.4469	-0.0749072	0.7787	0.313516	0.363615	-0.0500987	0.7271
358	1746	SMN containing complex	Human	O14893;P09382;P17931;P57678;P62314;P62316;P62318;Q16637	GEMIN2;LGALS1;LGALS3;GEMIN4;SNRPD1;SNRPD2;SNRPD3;SMN1; SMN2	O14893;P09382;P17931;P57678;P62314;P62316;P62318	7	1.51326	1.46924	0.0440221	0.2502	0.545642	0.549845	-0.00420281	0.3844	0.446101	0.432126	0.0139755	0.273
359	1749	SMN-PolII-RHA complex	Human	O14893;P08579;P14678;P20226;P24928;P57678;P63162;Q00403;Q08211;Q9UHI6	GEMIN2;SNRPB2;SNRPB;TBP;POLR2A;GEMIN4;SNRPN;GTF2B;DHX9;DDX20	O14893;P08579;P14678;P24928;P57678;Q00403;Q08211;Q9UHI6	8	1.06845	1.31258	-0.244123	0.7776	0.382986	0.483983	-0.100997	0.8241	0.322895	0.3744	-0.0515043	0.6967
360	1750	PPP4C-PPP4R2-Gemin3-Gemin4 complex	Human	P57678;P60510;Q9NY27;Q9UHI6	GEMIN4;PPP4C;PPP4R2;DDX20	P57678;P60510;Q9NY27;Q9UHI6	4	1.21754	1.1651	0.0524368	0.3085	0.440257	0.414608	0.0256492	0.3234	0.349185	0.316403	0.0327822	0.2608
361	1751	SMN complex	Human	O14893;P09012;P14678;P57678;Q16637;Q8TEQ6;Q8WXD5;Q9H840;Q9UHI6;Q9Y3F4	GEMIN2;SNRPA;SNRPB;GEMIN4;SMN1; SMN2;GEMIN5;GEMIN6;GEMIN7;DDX20;STRAP	O14893;P09012;P14678;P57678;Q8TEQ6;Q8WXD5;Q9UHI6	7	1.13366	1.35487	-0.221214	0.7349	0.394426	0.488207	-0.0937808	0.7924	0.335689	0.387707	-0.0520182	0.6862
362	1752	SMN complex	Human	O14893;P57678;Q16637;Q8TEQ6;Q8WXD5;Q9H840;Q9UHI6	GEMIN2;GEMIN4;SMN1; SMN2;GEMIN5;GEMIN6;GEMIN7;DDX20	O14893;P57678;Q8TEQ6;Q8WXD5;Q9UHI6	5	0.876344	0.993198	-0.116854	0.5544	0.309692	0.363764	-0.0540724	0.6288	0.247595	0.267685	-0.0200896	0.498
363	1760	TOP1-PSF-P54 complex	Human	P11387;P23246;Q15233	TOP1;SFPQ;NONO	P11387;P23246;Q15233	3	0.626086	0.696937	-0.0708513	0.4907	0.250406	0.298417	-0.048011	0.579	0.156192	0.130597	0.0255957	0.3212
364	1767	CPSF6-ITCH-NUDT21-POLR2A-UBAP2L complex	Human	O43809;P24928;Q14157;Q16630;Q96J02	NUDT21;POLR2A;UBAP2L;CPSF6;ITCH	O43809;P24928;Q14157;Q16630;Q96J02	5	1.23554	1.29526	-0.0597141	0.461	0.47405	0.472573	0.0014777	0.3943	0.367897	0.378494	-0.0105972	0.4486
365	1768	CPSF6-EWSR1-ITCH-NUDT21-POLR2A-UBAP2L complex	Human	O43809;P24928;Q01844;Q14157;Q16630;Q96J02	NUDT21;POLR2A;EWSR1;UBAP2L;CPSF6;ITCH	O43809;P24928;Q01844;Q14157;Q16630;Q96J02	6	1.40983	1.40176	0.00807027	0.329	0.542226	0.511024	0.0312021	0.2503	0.4208	0.409097	0.0117027	0.303
366	1769	CPSF6-ITCH-NUDT21-POLR2A complex	Human	O43809;P24928;Q16630;Q96J02	NUDT21;POLR2A;CPSF6;ITCH	O43809;P24928;Q16630;Q96J02	4	0.621441	0.763682	-0.142241	0.5866	0.230289	0.270322	-0.0400332	0.5634	0.201997	0.266127	-0.06413	0.6997
367	1827	PML-SMAD2/3-SARA complex	Human	O95405;P29590;P84022;Q15796	ZFYVE9;PML;SMAD3;SMAD2	P29590;P84022;Q15796	3	0.451985	0.654575	-0.20259	0.6476	0.0987683	0.211349	-0.112581	0.7557	0.144423	0.207359	-0.0629363	0.6729
368	1828	TGF-beta receptor I-Axin-SMAD3 complex	Human	O15169;P36897;P84022	AXIN1;TGFBR1;SMAD3	O15169;P36897;P84022	3	1.82191	2.49447	-0.672557	0.9314	0.695299	0.90546	-0.210161	0.901	0.594267	0.701113	-0.106846	0.7948
369	1845	APC-IQGAP1-CLIP-170 complex	Human	P25054;P30622;P46940	APC;CLIP1;IQGAP1	P25054;P30622;P46940	3	1.17567	1.34315	-0.167473	0.6085	0.408792	0.463877	-0.0550847	0.5993	0.359141	0.386375	-0.0272343	0.5369
370	1856	Sororin-cohesin complex	Human	O60216;Q14683;Q29RF7;Q96FF9;Q9NTI5;Q9UQE7	RAD21;SMC1A;PDS5A;CDCA5;PDS5B;SMC3	O60216;Q14683;Q29RF7;Q9NTI5;Q9UQE7	5	1.00458	1.07289	-0.0683079	0.4745	0.358683	0.392653	-0.0339695	0.5447	0.307322	0.307647	-0.0003249	0.391
371	1863	TSG101-VPS37B-VPS28 complex	Human	Q99816;Q9H9H4;Q9UK41	TSG101;VPS37B;VPS28	Q99816;Q9H9H4;Q9UK41	3	0.421395	0.297731	0.123664	0.2534	0.103885	0.069888	0.033997	0.3244	0.146444	0.105033	0.0414113	0.2645
372	1893	mTOR complex (MTOR, RICTOR, MLST8)	Human	P42345;Q6R327;Q9BVC4	MTOR;RICTOR;MLST8	P42345;Q6R327;Q9BVC4	3	0.70995	0.372829	0.337121	0.1051	0.242904	0.118728	0.124176	0.1255	0.180058	0.120331	0.059727	0.2066
373	1897	mTOR complex (MTOR, RAPTOR, MLST8)	Human	P42345;Q8N122;Q9BVC4	MTOR;RPTOR;MLST8	P42345;Q8N122;Q9BVC4	3	0.613209	0.297478	0.315732	0.1173	0.177695	0.0691837	0.108511	0.1473	0.180058	0.106635	0.0734227	0.173
374	2054	CASP8-FADD-MALT1-BCL10 complex	Human	O95999;Q13158;Q14790;Q9UDY8	BCL10;FADD;CASP8;MALT1	O95999;Q13158;Q14790;Q9UDY8	4	0.575169	0.816712	-0.241542	0.7162	0.192065	0.24866	-0.0565947	0.6307	0.151431	0.274238	-0.122806	0.866
375	2055	CASP8-CHUK-IKBKB-MALT1-BCL10 complex	Human	O14920;O15111;O95999;Q14790;Q9UDY8	IKBKB;CHUK;BCL10;CASP8;MALT1	O14920;O15111;O95999;Q14790;Q9UDY8	5	0.4567	0.438499	0.0182011	0.3321	0.164929	0.148657	0.0162724	0.3331	0.0814655	0.112441	-0.0309751	0.5582
376	2084	NFKB1-NFKB2-REL-RELA-RELB complex	Human	P19838;Q00653;Q01201;Q04206;Q04864	NFKB1;NFKB2;RELB;RELA;REL	P19838;Q00653;Q04206;Q04864	4	0.799402	0.578378	0.221024	0.1371	0.273418	0.227006	0.0464123	0.2562	0.191523	0.153511	0.038012	0.2429
377	2086	NFKB1-NFKB2-RELA-RELB complex	Human	P19838;Q00653;Q01201;Q04206	NFKB1;NFKB2;RELB;RELA	P19838;Q00653;Q04206	3	0.880687	0.525563	0.355124	0.0959	0.288968	0.202782	0.0861863	0.1913	0.211671	0.127029	0.084642	0.1481
378	2105	IkappaB kinase complex (IKBKB, CHUK, IKBKAP, NFKBIA, RELA, MAP3K14)	Human	O14920;O15111;O95163;P25963;Q04206;Q99558	IKBKB;CHUK;IKBKAP;NFKBIA;RELA;MAP3K14	O14920;O15111;O95163;Q04206	4	1.18123	1.22462	-0.0433905	0.4429	0.417587	0.431656	-0.0140688	0.4668	0.314221	0.336593	-0.022372	0.5175
379	2112	CDC37-HSP90AA1-HSP90AB1-MAP3K11 complex	Human	P07900;P08238;Q16543;Q16584	HSP90AA1;HSP90AB1;CDC37;MAP3K11	P07900;P08238;Q16543	3	0.378456	0.542809	-0.164353	0.6046	0.106838	0.137116	-0.0302783	0.527	0.0877867	0.147481	-0.059694	0.6625
380	2118	CHUK-ERC1-IKBKB-IKBKG	Human	O14920;O15111;Q8IUD2;Q9Y6K9	IKBKB;CHUK;ERC1;IKBKG	O14920;O15111;Q8IUD2;Q9Y6K9	4	1.14242	1.29348	-0.151054	0.5979	0.418309	0.471237	-0.052927	0.6168	0.275743	0.343113	-0.0673703	0.7124
381	2121	I-kappa-B kinase complex	Human	O14920;O15111;Q9Y6K9	IKBKB;CHUK;IKBKG	O14920;O15111;Q9Y6K9	3	1.46996	1.6213	-0.151338	0.5894	0.540759	0.596928	-0.056169	0.6037	0.358304	0.43097	-0.072666	0.7032
382	2170	Ubiquitin E3 ligase (CDC34, CUL1, RBX1)	Human	P49427;P62877;Q13616	CDC34;RBX1;CUL1	P49427;P62877;Q13616	3	1.8396	1.68155	0.15805	0.2214	0.703969	0.625908	0.0780613	0.2078	0.538148	0.513635	0.0245133	0.3254
383	2172	Ubiquitin E3 ligase (CDT1, DDB1, CUL4A, RBX1)	Human	P62877;Q13619;Q16531;Q9H211	RBX1;CUL4A;DDB1;CDT1	P62877;Q13619;Q16531;Q9H211	4	1.852	1.61306	0.238949	0.1241	0.683301	0.655029	0.0282725	0.3143	0.525984	0.491198	0.0347858	0.2533
384	2174	COP9 signalosome complex	Human	P61201;Q13098;Q7L5N1;Q92905;Q99627;Q9BT78;Q9UBW8;Q9UNS2	COPS2;GPS1;COPS6;COPS5;COPS8;COPS4;COPS7A;COPS3	P61201;Q13098;Q7L5N1;Q92905;Q99627;Q9BT78;Q9UBW8;Q9UNS2	8	0.435828	0.429885	0.00594371	0.2998	0.174989	0.145858	0.0291311	0.2195	0.109311	0.097473	0.0118383	0.2649
385	2183	Kaiso-NCOR complex	Human	O15379;O60907;O75164;O75376;P52732;Q13227;Q86T24;Q92828;Q9BZK7;Q9UPN9	HDAC3;TBL1X;KDM4A;NCOR1;KIF11;GPS2;ZBTB33;CORO2A;TBL1XR1;TRIM33	O15379;O60907;O75164;O75376;P52732;Q92828;Q9BZK7;Q9UPN9	8	0.815949	0.817301	-0.00135271	0.315	0.300381	0.297155	0.00322511	0.3388	0.241376	0.22051	0.020866	0.2159
386	2189	Ubiquitin E3 ligase (SMAD3, BTRC, CUL1, SKP1A, RBX1)	Human	P62877;P63208;P84022;Q13616;Q9Y297	RBX1;SKP1;SMAD3;CUL1;BTRC	P62877;P84022;Q13616	3	1.24635	1.66277	-0.416413	0.8292	0.427078	0.600571	-0.173493	0.8581	0.443845	0.555539	-0.111694	0.8062
387	2192	Ubiquitin E3 ligase (NIPA, SKP1A, CUL1, RBX1)	Human	P62877;P63208;Q13616;Q86WB0	RBX1;SKP1;CUL1;ZC3HC1	P62877;Q13616;Q86WB0	3	1.71843	1.72987	-0.0114383	0.4145	0.612325	0.622942	-0.0106163	0.4658	0.557949	0.572827	-0.0148773	0.4903
388	2196	9-1-1-LIG1 complex	Human	O60671;O60921;P18858;Q99638	RAD1;HUS1;LIG1;RAD9A	O60671;O60921;P18858;Q99638	4	0.8939	1.23361	-0.339708	0.8114	0.306773	0.437092	-0.13032	0.8245	0.287874	0.402234	-0.114361	0.8472
389	2197	9-1-1-FEN1 complex	Human	O60671;O60921;P39748;Q99638	RAD1;HUS1;FEN1;RAD9A	O60671;O60921;P39748;Q99638	4	1.36239	1.42698	-0.0645908	0.4763	0.485955	0.50092	-0.0149652	0.4705	0.384554	0.426289	-0.0417345	0.6041
390	2198	9-1-1-POLB complex	Human	O60671;O60921;P06746;Q99638	RAD1;HUS1;POLB;RAD9A	O60671;O60921;P06746;Q99638	4	1.07463	1.46867	-0.39404	0.8511	0.410344	0.530604	-0.12026	0.8079	0.341705	0.452756	-0.111052	0.8408
391	2199	CHTF18-RFC2-5 complex	Human	P35249;P35250;P40937;P40938;Q8WVB6	RFC4;RFC2;RFC5;RFC3;CHTF18	P35249;P35250;P40937;P40938;Q8WVB6	5	1.0584	0.519301	0.539098	0.0164	0.379788	0.21015	0.169638	0.0348	0.193425	0.11348	0.0799449	0.0907
392	2201	PCNA-RFC2-5 complex	Human	P12004;P35249;P35250;P40937;P40938	PCNA;RFC4;RFC2;RFC5;RFC3	P12004;P35249;P35250;P40937;P40938	5	0.666265	0.756726	-0.0904609	0.5107	0.205037	0.241077	-0.0360405	0.5532	0.22687	0.253873	-0.0270028	0.5343
393	2203	BRD4-RFC complex	Human	O60885;P35249;P35250;P35251;P40937;P40938	BRD4;RFC4;RFC2;RFC1;RFC5;RFC3	O60885;P35249;P35250;P35251;P40937;P40938	6	0.626897	0.558218	0.0686789	0.2327	0.290597	0.243661	0.0469357	0.1946	0.102291	0.115561	-0.0132696	0.4453
394	2217	MDC1-MRN-ATM-FANCD2 complex	Human	O60934;P49959;Q13315;Q14676;Q92878;Q9BXW9	NBN;MRE11A;ATM;MDC1;RAD50;FANCD2	O60934;P49959;Q13315;Q14676;Q92878;Q9BXW9	6	1.23111	0.886471	0.344639	0.0351	0.453733	0.330162	0.12357	0.0508	0.364653	0.269876	0.0947772	0.0475
395	2218	MDC1-MRE11-RAD50-NBS1 complex	Human	O60934;P49959;Q14676;Q92878	NBN;MRE11A;MDC1;RAD50	O60934;P49959;Q14676;Q92878	4	0.81269	0.880577	-0.0678868	0.4805	0.27367	0.305589	-0.0319187	0.5328	0.294043	0.264437	0.0296058	0.2739
396	2222	BLM complex II	Human	P15927;P27694;P35244;P54132;Q13472;Q9H9A7	RPA2;RPA1;RPA3;BLM;TOP3A;RMI1	P15927;P27694;P35244;P54132;Q13472;Q9H9A7	6	1.00796	0.979005	0.0289543	0.2943	0.3943	0.375559	0.0187406	0.2992	0.205246	0.282197	-0.0769508	0.7903
397	2224	MSH2/6-BLM-p53-RAD51 complex	Human	P04637;P43246;P52701;P54132;Q06609	TP53;MSH2;MSH6;BLM;RAD51	P43246;P52701;P54132;Q06609	4	0.948169	1.02055	-0.0723802	0.4877	0.372996	0.383765	-0.0107693	0.4533	0.295912	0.340689	-0.0447775	0.617
398	2226	MutS-alpha-PK-zeta complex	Human	P43246;P52701;Q05513	MSH2;MSH6;PRKCZ	P43246;P52701;Q05513	3	1.4881	1.47586	0.0122407	0.3864	0.553179	0.575087	-0.0219087	0.5012	0.433059	0.405075	0.027984	0.3116
399	2235	ASF1-interacting protein complex	Human	P54198;P68431;Q13111;Q13112;Q9NVP2;Q9Y294	HIRA;HIST1H3A;;CHAF1A;CHAF1B;ASF1B;ASF1A	P54198;P68431;Q13111;Q13112;Q9NVP2;Q9Y294	6	1.60378	1.35812	0.245666	0.07	0.592774	0.464781	0.127993	0.0468	0.450169	0.377247	0.0729218	0.0811
400	2236	ASF1-histone containing complex	Human	O96017;P49321;P50502;P68431;Q13112;Q9NVP2;Q9Y294	CHEK2;NASP;ST13;HIST1H3A;;CHAF1B;ASF1B;ASF1A	O96017;P49321;P50502;P68431;Q13112;Q9NVP2;Q9Y294	7	1.14569	1.08086	0.0648302	0.2187	0.411312	0.351243	0.0600691	0.1344	0.344691	0.33136	0.0133319	0.2756
401	2241	HD-RAB8A-OPTN complex	Human	P42858;P61006;Q96CV9	HTT;RAB8A;OPTN	P42858;P61006;Q96CV9	3	1.11635	1.08905	0.027303	0.3666	0.382604	0.379265	0.00333933	0.4212	0.319426	0.31908	0.000345667	0.4234
402	2255	Cofilin-actin-CAP1 complex	Human	P23528;P60709;Q01518	CFL1;ACTB;CAP1	P23528;P60709;Q01518	3	1.00699	0.90676	0.100225	0.2788	0.46499	0.430005	0.034985	0.3213	0.279126	0.235139	0.0439867	0.256
403	2266	PPP3CA-PPP3CA-RCAN1 complex	Human	P16298;P53805;Q08209	PPP3CB;RCAN1;PPP3CA	P16298;P53805;Q08209	3	0.904204	0.944284	-0.0400807	0.453	0.321759	0.343005	-0.0212463	0.4984	0.222305	0.2625	-0.0401947	0.5925
404	2300	Profilin 2 complex	Human	O75116;P11142;P17600;P35080;P60709;Q05193;Q7L576;Q92777;Q9Y2A7	ROCK2;HSPA8;SYN1;PFN2;ACTB;DNM1;CYFIP1;SYN2;NCKAP1	O75116;P11142;P60709;Q05193;Q7L576;Q9Y2A7	6	1.16823	1.13237	0.0358582	0.2842	0.431908	0.388941	0.0429672	0.2077	0.345973	0.342367	0.0036056	0.3471
405	2383	ITGA5-ITGB1-FN1-TGM2 complex	Human	P02751;P05556;P08648;P21980	FN1;ITGB1;ITGA5;TGM2	P05556;P08648;P21980	3	1.39109	1.71357	-0.322479	0.7603	0.646961	0.698212	-0.051251	0.5872	0.35238	0.457701	-0.105321	0.7912
406	2456	MET-CIN85-SH3GL3-CBL complex, HGF stimulated	Human	P08581;P22681;Q96B97;Q99963	MET;CBL;SH3KBP1;SH3GL3	P22681;Q96B97;Q99963	3	1.5647	1.82528	-0.260578	0.7067	0.587364	0.629871	-0.0425077	0.5623	0.419411	0.496111	-0.0767	0.7143
407	2480	CIN85 complex (CIN85, CRK, BCAR1, CBL, PIK3R1, GRB2, SOS1)	Human	P22681;P27986;P46108;P56945;P62993;Q07889;Q96B97	CBL;PIK3R1;CRK;BCAR1;GRB2;SOS1;SH3KBP1	P22681;P27986;P46108;P62993;Q07889;Q96B97	6	1.03698	0.802819	0.234165	0.0755	0.331421	0.255408	0.0760133	0.1184	0.345828	0.221531	0.124297	0.0249
408	2510	ZAP70-CRKL-WIPF1-WAS complex	Human	O43516;P42768;P43403;P46109	WIPF1;WAS;ZAP70;CRKL	O43516;P42768;P46109	3	1.74993	1.39486	0.355061	0.0959	0.683781	0.556774	0.127007	0.1229	0.456685	0.395638	0.0610467	0.2023
409	2529	LAT-PLC-gamma-1-p85-GRB2-CBL-VAV-SLP-76 signaling complex, C305 activated	Human	O43561;P15498;P19174;P22681;P27986;P62993;Q13094	LAT;VAV1;PLCG1;CBL;PIK3R1;GRB2;LCP2	P15498;P19174;P22681;P27986;P62993;Q13094	6	1.35565	1.162	0.193655	0.1	0.444588	0.391219	0.0533688	0.1758	0.431776	0.331911	0.0998642	0.0423
410	2534	Cbl-SLP-76-Grb2 complex, Fc receptor gamma-R1 stimulated	Human	P22681;P62993;Q13094	CBL;GRB2;LCP2	P22681;P62993;Q13094	3	1.23518	1.12571	0.10947	0.2676	0.447114	0.383754	0.0633603	0.2416	0.338639	0.334965	0.00367467	0.409
411	2535	SLP-76-Cbl-Grb2-Shc complex, Fc receptor gamma-R1 stimulated	Human	P22681;P29353;P62993;Q13094	CBL;SHC1;GRB2;LCP2	P22681;P29353;P62993;Q13094	4	1.04247	0.984875	0.0575933	0.3022	0.381356	0.332062	0.0492945	0.2475	0.276828	0.273799	0.0030295	0.3905
412	2536	PLC-gamma-2-SLP-76-Lyn-Grb2 complex	Human	P07948;P16885;P62993;Q13094	LYN;PLCG2;GRB2;LCP2	P07948;P16885;P62993;Q13094	4	0.840719	0.532136	0.308583	0.0854	0.277212	0.188057	0.0891545	0.1466	0.225259	0.177672	0.0475865	0.2092
413	2537	PKC-alpha-PLD1-PLC-gamma-2 signaling complex, lacritin stimulated	Human	P16885;P17252;Q13393	PLCG2;PRKCA;PLD1	P16885;P17252;Q13393	3	1.24109	0.666016	0.575073	0.0409	0.411622	0.282255	0.129367	0.1193	0.350099	0.192772	0.157327	0.0552
414	2547	PLC-gamma-1-SLP-76-SOS1-LAT complex	Human	O43561;P19174;Q07889;Q13094	LAT;PLCG1;SOS1;LCP2	P19174;Q07889;Q13094	3	0.250137	0.354801	-0.104664	0.5333	0.083243	0.106834	-0.0235907	0.506	0.0424597	0.0764087	-0.033949	0.5651
415	2551	PDGFRA-PLC-gamma-1-PI3K-SHP-2 complex, PDGF stimulated	Human	P16234;P19174;P27986;Q06124	PDGFRA;PLCG1;PIK3R1;PTPN11	P19174;P27986;Q06124	3	1.47955	0.811741	0.667807	0.0281	0.450514	0.262878	0.187636	0.0635	0.561926	0.281191	0.280735	0.0108
416	2573	Class C VPS/HOPS complex	Human	P20339;Q15075;Q96JC1;Q9H269;Q9H270;Q9P253	RAB5A;EEA1;VPS39;VPS16;VPS11;VPS18	P20339;Q15075;Q96JC1;Q9H269;Q9H270;Q9P253	6	1.50476	1.49489	0.0098632	0.3252	0.544115	0.528963	0.015152	0.3106	0.437388	0.414297	0.0230908	0.2443
417	2581	RasGAP-AURKA-survivin complex	Human	O14965;O15392;P20936	AURKA;BIRC5;RASA1	O14965;O15392;P20936	3	2.37464	3.05523	-0.68059	0.933	0.943494	1.12825	-0.184759	0.8725	0.728895	1.0189	-0.290006	0.9772
418	2589	PGC-1-SRp40-SRp55-SRp75 complex	Human	Q08170;Q13243;Q13247;Q9UBK2	SRSF4;SRSF5;SRSF6;PPARGC1A	Q08170;Q13243;Q13247	3	0.638289	0.257922	0.380367	0.0888	0.255584	0.0619453	0.193639	0.0607	0.152533	0.068894	0.0836393	0.1508
419	2599	POLR2A-CCNT1-CDK9-NCL-LEM6-CPSF2 complex	Human	O60563;P19338;P24928;P50750;Q9P2I0;Q9UBK2	CCNT1;NCL;POLR2A;CDK9;CPSF2;PPARGC1A	O60563;P19338;P24928;P50750;Q9P2I0	5	0.757883	0.635464	0.122419	0.1901	0.274697	0.253988	0.020709	0.3143	0.207842	0.124324	0.0835173	0.0838
420	2600	BRD4 complex	Human	O60244;O60563;O60885;O75448;P50750;Q15648;Q93074;Q9NVC6	MED14;CCNT1;BRD4;MED24;CDK9;MED1;MED12;MED17	O60244;O60563;O60885;P50750;Q15648;Q93074;Q9NVC6	7	1.04412	0.51893	0.525187	0.0059	0.39163	0.205755	0.185875	0.0124	0.345896	0.141048	0.204849	0.0028
421	2601	P-TEFb-BRD4-TRAP220 complex	Human	O60563;O60885;P50750;Q15648	CCNT1;BRD4;CDK9;MED1	O60563;O60885;P50750;Q15648	4	0.606239	0.657933	-0.051694	0.456	0.23614	0.288152	-0.0520122	0.6134	0.165635	0.178936	-0.0133003	0.4746
422	2602	P-TEFb-7SKRNA-HEXIM1 complex	Human	O60563;O94992;P50750	CCNT1;HEXIM1;CDK9	O60563;O94992;P50750	3	2.12808	2.25677	-0.128694	0.5639	0.780677	0.830773	-0.050096	0.5844	0.569089	0.609405	-0.0403157	0.5928
423	2603	Transcription elongation factor complex (SUPT5H, CDK9, CCNT1)	Human	O00267;O60563;P50750	SUPT5H;CCNT1;CDK9	O00267;O60563;P50750	3	0.528412	0.377893	0.150519	0.228	0.1912	0.102122	0.0890783	0.1857	0.140237	0.0654027	0.0748347	0.1706
424	2604	P-TEFb-SKP2 complex	Human	O60563;P50750;Q13309	CCNT1;CDK9;SKP2	O60563;P50750;Q13309	3	0.962624	0.9505	0.0121237	0.3865	0.380105	0.360925	0.0191803	0.3689	0.204151	0.197682	0.00646833	0.3984
425	2605	CCNT1- CDK9-GRN complex	Human	O60563;P28799;P50750	CCNT1;GRN;CDK9	O60563;P28799;P50750	3	1.78013	1.79513	-0.0150003	0.4193	0.665871	0.68101	-0.0151393	0.4798	0.517839	0.474978	0.042861	0.2597
426	2626	CCNC-CDK8-MED1-MED6-MED7 xcomplex	Human	O43513;O75586;P24863;P49336;Q15648	MED7;MED6;CCNC;CDK8;MED1	O43513;P24863;P49336;Q15648	4	0.821832	0.708757	0.113075	0.238	0.231937	0.295687	-0.0637497	0.6529	0.129831	0.112205	0.0176258	0.3251
427	2638	HES1 promoter corepressor complex	Human	P24928;P50613;Q06330;Q09472;Q7KZ85;Q92793	POLR2A;CDK7;RBPJ;EP300;SUPT6H;CREBBP	P24928;P50613;Q06330;Q09472;Q7KZ85;Q92793	6	0.684143	0.947826	-0.263683	0.7826	0.212535	0.327845	-0.11531	0.8413	0.233589	0.275993	-0.0424039	0.6237
428	2639	HES1 promoter-Notch enhancer complex	Human	O60563;P24928;P46531;P49336;P50613;P50750;Q06330;Q09472;Q15648;Q7KZ85;Q92585;Q9BT40;Q9Y5B9	CCNT1;POLR2A;NOTCH1;CDK8;CDK7;CDK9;RBPJ;EP300;MED1;SUPT6H;MAML1;INPP5K;SUPT16H	O60563;P24928;P49336;P50613;P50750;Q06330;Q09472;Q15648;Q7KZ85;Q92585;Q9Y5B9	11	0.764027	0.866493	-0.102466	0.5243	0.247728	0.295576	-0.0478474	0.6311	0.227204	0.235978	-0.00877378	0.3862
429	2657	ESR1-CDK7-CCNH-MNAT1-MTA1-HDAC2 complex	Human	P03372;P50613;P51946;P51948;Q13330;Q92769	ESR1;CDK7;CCNH;MNAT1;MTA1;HDAC2	P50613;P51946;P51948;Q13330;Q92769	5	0.83294	0.897143	-0.0642026	0.4669	0.312288	0.334706	-0.0224179	0.4983	0.232573	0.238119	-0.0055458	0.4191
430	2685	RNA polymerase II (RNAPII)	Human	O15514;P13984;P19387;P19388;P24928;P30876;P35269;P36954;P52434;P52435;P53803;P61218;P62487;P62875;Q00403;Q9BWH6;Q9Y5B0	POLR2D;GTF2F2;POLR2C;POLR2E;POLR2A;POLR2B;GTF2F1;POLR2I;POLR2H;POLR2J;POLR2K;POLR2F;POLR2G;POLR2L;GTF2B;RPAP1;CTDP1	O15514;P13984;P19387;P19388;P24928;P30876;P35269;P36954;P52434;P53803;P62487;P62875;Q00403;Q9BWH6;Q9Y5B0	15	1.19837	1.22838	-0.030009	0.3228	0.470877	0.454252	0.016625	0.2071	0.358583	0.354884	0.00369897	0.2559
431	2705	SMAD3-SMAD4-CTCF protein-DNA complex	Human	P49711;P84022;Q13485	CTCF;SMAD3;SMAD4	P49711;P84022;Q13485	3	0.632283	0.94492	-0.312638	0.7519	0.178317	0.316608	-0.13829	0.8044	0.250706	0.306253	-0.055547	0.6484
432	2706	SMAD3-SMAD4-SP1 complex	Human	P08047;P84022;Q13485	SP1;SMAD3;SMAD4	P08047;P84022;Q13485	3	0.877145	1.1135	-0.236351	0.6824	0.304708	0.391178	-0.0864707	0.6939	0.311424	0.367515	-0.056091	0.6501
433	2707	SMAD3-SMAD4-FOXO3-FOXG1 complex	Human	O43524;P55316;P84022;Q13485	FOXO3;FOXG1;SMAD3;SMAD4	O43524;P84022;Q13485	3	0.71379	0.895444	-0.181654	0.628	0.229913	0.327792	-0.0978783	0.7227	0.251146	0.291058	-0.0399117	0.5908
434	2715	Ubiquitin E3 ligase (CSN1, CSN8, HRT1, SKP1, SKP2, CUL1, CUL2, CUL3)	Human	P62877;P63208;Q13098;Q13309;Q13616;Q13617;Q13618;Q99627	RBX1;SKP1;GPS1;SKP2;CUL1;CUL2;CUL3;COPS8	P62877;Q13098;Q13309;Q13616;Q13617;Q13618;Q99627	7	1.22088	1.24142	-0.0205372	0.3619	0.471639	0.481761	-0.010122	0.4156	0.320287	0.315372	0.00491471	0.3248
435	2716	Elongator core complex	Human	O95163;Q6IA86;Q9H9T3	IKBKAP;ELP2;ELP3	O95163;Q6IA86;Q9H9T3	3	0.204441	0.22718	-0.0227387	0.43	0.071726	0.0826173	-0.0108913	0.4665	0.073953	0.0698883	0.00406467	0.4079
436	2719	Casein kinase II-HMG1 complex	Human	P09429;P19784;P67870;P68400	HMGB1;CSNK2A2;CSNK2B;CSNK2A1	P09429;P19784;P68400	3	1.66066	1.23781	0.42285	0.0744	0.641688	0.447584	0.194104	0.0606	0.457946	0.315827	0.142119	0.0673
437	2721	HCF-1 complex	Human	O15047;O15294;O75182;O75446;P07900;P08047;P11021;P11142;P34932;P51610;P61964;Q09028;Q13547;Q16576;Q92769;Q96ST3;Q9H7L9;Q9UBL3	SETD1A;OGT;SIN3B;SAP30;HSP90AA1;SP1;HSPA5;HSPA8;HSPA4;HCFC1;WDR5;RBBP4;HDAC1;RBBP7;HDAC2;SIN3A;SUDS3;ASH2L	O15047;O15294;O75446;P07900;P08047;P11021;P11142;P34932;P61964;Q09028;Q13547;Q16576;Q92769;Q96ST3;Q9UBL3	15	1.16029	1.1131	0.0471862	0.1537	0.443093	0.409645	0.0334484	0.1318	0.32214	0.32915	-0.00701042	0.3527
438	2727	SRC-3 complex	Human	O14920;O15111;P10155;Q15596;Q92793;Q9Y6K9;Q9Y6Q9	IKBKB;CHUK;TROVE2;NCOA2;CREBBP;IKBKG;NCOA3	O14920;O15111;P10155;Q15596;Q92793;Q9Y6K9;Q9Y6Q9	7	1.31264	1.35899	-0.0463533	0.4112	0.490336	0.501076	-0.01074	0.419	0.355353	0.367064	-0.0117114	0.4304
439	2728	SRC-1 complex	Human	P10155;Q15596;Q15788;Q92793	TROVE2;NCOA2;NCOA1;CREBBP	P10155;Q15596;Q15788;Q92793	4	1.28665	1.04703	0.239612	0.1237	0.500087	0.41406	0.0860263	0.1524	0.341408	0.265738	0.07567	0.1314
440	2730	Set1B complex	Human	P61964;Q15291;Q6UXN9;Q9P0U4;Q9UBL3;Q9UPS6	WDR5;KDM6B;WDR82;CXXC1;ASH2L;SETD1B	P61964;Q15291;Q6UXN9;Q9P0U4;Q9UBL3	5	1.49369	1.6529	-0.159211	0.6214	0.617951	0.651811	-0.0338605	0.5443	0.401573	0.49135	-0.089777	0.8165
441	2731	Set1A complex	Human	O15047;P61964;Q15291;Q6UXN9;Q9P0U4;Q9UBL3	SETD1A;WDR5;KDM6B;WDR82;CXXC1;ASH2L	O15047;P61964;Q15291;Q6UXN9;Q9P0U4;Q9UBL3	6	1.46745	1.55978	-0.0923297	0.5084	0.609482	0.625507	-0.0160259	0.4543	0.385841	0.448798	-0.0629573	0.7347
442	2739	FA complex (Fanconi anemia complex)	Human	O15287;O15360;P27694;P54132;Q00597;Q13472;Q8NB91;Q9H9A7;Q9HB96;Q9NPI8;Q9NW38	FANCG;FANCA;RPA1;BLM;FANCC;TOP3A;FANCB;RMI1;FANCE;FANCF;FANCL	P27694;P54132;Q00597;Q13472;Q8NB91;Q9H9A7;Q9NW38	7	0.9861	1.158	-0.171902	0.653	0.395921	0.409354	-0.013433	0.4327	0.182497	0.3322	-0.149703	0.9643
443	2745	Ubiquitin E3 ligase (TRAF6, TAB2, MALT1, UEV1A, BCL10)	Human	O95999;Q13404;Q9NYJ8;Q9UDY8;Q9Y4K3	BCL10;UBE2V1;TAB2;MALT1;TRAF6	O95999;Q9NYJ8;Q9UDY8;Q9Y4K3	4	0.785794	0.929194	-0.1434	0.5881	0.233137	0.266185	-0.0330478	0.5371	0.228837	0.280498	-0.0516608	0.6458
444	2752	CARMA1-BCL10-MALT1 complex	Human	O95999;Q9BXL7;Q9UDY8	BCL10;CARD11;MALT1	O95999;Q9BXL7;Q9UDY8	3	0.264257	0.442045	-0.177788	0.6231	0.0707773	0.118409	-0.047632	0.5778	0.0548037	0.113692	-0.0588883	0.6598
445	2754	JUND-FOSB-SMAD3-SMAD4 complex	Human	P17535;P53539;P84022;Q13485	JUND;FOSB;SMAD3;SMAD4	P17535;P84022;Q13485	3	1.35125	1.76609	-0.414844	0.828	0.435387	0.636623	-0.201236	0.8922	0.450868	0.506964	-0.056096	0.6501
446	2755	17S U2 snRNP	Human	O15042;O43143;O75533;O75937;O75940;P08579;P09661;P10809;P14678;P26368;P62304;P62306;P62308;P62314;P62316;P62318;Q01081;Q07955;Q12874;Q12931;Q13435;Q15393;Q15427;Q15428;Q15459;Q7L014;Q7RTV0;Q8IWX8;Q96I25;Q9BWJ5;Q9P0W2;Q9UHX1;Q9Y3B4	U2SURP;DHX15;SF3B1;DNAJC8;SMNDC1;SNRPB2;SNRPA1;HSPD1;SNRPB;U2AF2;SNRPE;SNRPF;SNRPG;SNRPD1;SNRPD2;SNRPD3;U2AF1;SRSF1;SF3A3;TRAP1;SF3B2;SF3B3;SF3B4;SF3A2;SF3A1;DDX46;PHF5A;CHERP;RBM17;SF3B5;HMG20B;PUF60;SF3B6	O15042;O43143;O75533;O75937;O75940;P08579;P09661;P10809;P14678;P26368;P62304;P62306;P62314;P62316;P62318;Q01081;Q07955;Q12874;Q12931;Q13435;Q15393;Q15427;Q15428;Q15459;Q7L014;Q7RTV0;Q96I25;Q9BWJ5;Q9P0W2;Q9UHX1;Q9Y3B4	31	1.28709	1.37257	-0.0854858	0.4572	0.464317	0.494758	-0.030441	0.5196	0.375008	0.392672	-0.0176643	0.4188
447	2757	SMN complex, U7 snRNA specific	Human	P14678;P62304;P62306;P62308;P62318;P83369;Q969L4	SNRPB;SNRPE;SNRPF;SNRPG;SNRPD3;LSM11;LSM10	P14678;P62304;P62306;P62318;P83369	5	0.471662	0.530546	-0.0588832	0.4592	0.128838	0.168935	-0.0400974	0.5706	0.130417	0.167363	-0.0369462	0.5909
448	2758	TAK1 complex	Human	O43318;Q15750;Q9NYJ8	MAP3K7;TAB1;TAB2	O43318;Q15750;Q9NYJ8	3	0.43306	0.47675	-0.0436903	0.4589	0.118026	0.121166	-0.00314033	0.4415	0.089093	0.0873827	0.00171033	0.417
449	2766	TERF2-RAP1 complex	Human	P12956;P13010;P49959;Q15554;Q92878;Q9BSI4;Q9NYB0	XRCC6;XRCC5;MRE11A;TERF2;RAD50;TINF2;TERF2IP	P12956;P13010;P49959;Q15554;Q92878;Q9NYB0	6	0.970919	0.699511	0.271408	0.0585	0.374085	0.273254	0.100831	0.0747	0.28706	0.227074	0.059986	0.1099
450	2774	MDC1-H2AFX-TP53BP1 complex	Human	P16104;Q12888;Q14676	H2AFX;TP53BP1;MDC1	P16104;Q12888;Q14676	3	0.886344	0.927401	-0.041057	0.454	0.310371	0.315985	-0.00561333	0.4496	0.261164	0.260999	0.000165333	0.4239
451	2775	MDC1-p53BP1-SMC1 complex	Human	Q12888;Q14676;Q14683	TP53BP1;MDC1;SMC1A	Q12888;Q14676;Q14683	3	0.78251	0.955475	-0.172965	0.6177	0.285781	0.362636	-0.0768553	0.6667	0.255212	0.287385	-0.032173	0.5574
452	2791	MCM4-MCM6-MCM7 complex	Human	P33991;P33993;Q14566	MCM4;MCM7;MCM6	P33991;P33993;Q14566	3	0.285928	0.146676	0.139252	0.2388	0.0976163	0.049634	0.0479823	0.2796	0.0767507	0.033824	0.0429267	0.2595
453	2792	MCM2-MCM4-MCM6-MCM7 complex	Human	P33991;P33993;P49736;Q14566	MCM4;MCM7;MCM2;MCM6	P33991;P33993;P49736;Q14566	4	0.227289	0.117623	0.109666	0.2415	0.0792893	0.0389417	0.0403477	0.2756	0.0594103	0.0282892	0.0311212	0.2672
454	2797	PCNA-CHL12-RFC2-5 complex	Human	P12004;P35249;P35250;P40937;P40938;Q8WVB6	PCNA;RFC4;RFC2;RFC5;RFC3;CHTF18	P12004;P35249;P35250;P40937;P40938;Q8WVB6	6	1.2974	0.9484	0.348998	0.0337	0.440684	0.333523	0.107161	0.0665	0.3227	0.26555	0.0571507	0.116
455	2808	9-1-1-APE1 complex	Human	O60671;O60921;P27695;Q99638	RAD1;HUS1;APEX1;RAD9A	O60671;O60921;P27695;Q99638	4	0.797263	1.13131	-0.334046	0.8073	0.288013	0.377062	-0.0890492	0.7308	0.249641	0.347573	-0.097932	0.8086
456	2812	RPAP1-RPB2-RPB3 complex	Human	P19387;P30876;Q9BWH6	POLR2C;POLR2B;RPAP1	P19387;P30876;Q9BWH6	3	0.421229	0.359951	0.061278	0.3224	0.141891	0.071026	0.0708647	0.2241	0.129247	0.107453	0.021794	0.3375
457	2815	BRCA1-BARD1-BACH1-DNA damage complex II	Human	O14867;O60934;P38398;P49959;Q92547;Q92878;Q99708;Q99728	BACH1;NBN;BRCA1;MRE11A;TOPBP1;RAD50;RBBP8;BARD1	O14867;O60934;P49959;Q92547;Q92878	5	1.34376	1.27047	0.0732915	0.2525	0.512635	0.468334	0.0443006	0.2282	0.413655	0.351131	0.0625244	0.1291
458	2817	BRCA1-BARD1-BACH1-DNA damage complex I	Human	O14867;P38398;P40692;P52701;Q92547;Q99728	BACH1;BRCA1;MLH1;MSH6;TOPBP1;BARD1	O14867;P40692;P52701;Q92547	4	1.72594	1.67327	0.0526713	0.3084	0.644845	0.611765	0.0330808	0.2989	0.454258	0.421802	0.0324563	0.2619
459	2825	BRCA1-RNA polymerase II complex	Human	O15514;P13984;P18074;P19387;P19388;P19447;P20226;P24928;P29083;P29084;P30876;P32780;P35269;P36954;P38398;P52434;P52435;P53803;P61218;P62487;P62875;Q00403;Q13503;Q13888;Q13889;Q92759	POLR2D;GTF2F2;ERCC2;POLR2C;POLR2E;ERCC3;TBP;POLR2A;GTF2E1;GTF2E2;POLR2B;GTF2H1;GTF2F1;POLR2I;BRCA1;POLR2H;POLR2J;POLR2K;POLR2F;POLR2G;POLR2L;GTF2B;MED21;GTF2H2;GTF2H3;GTF2H4	O15514;P13984;P18074;P19387;P19388;P19447;P24928;P29083;P29084;P30876;P32780;P35269;P36954;P52434;P53803;P62487;P62875;Q00403;Q13503;Q13888;Q13889;Q92759	22	1.15077	1.17469	-0.023923	0.2627	0.436994	0.421998	0.0149955	0.1644	0.344947	0.353393	-0.00844568	0.329
460	2829	RSmad complex	Human	P51532;P84022;Q13485;Q15796;Q8NFD5;Q8TAQ2;Q92793;Q92922;Q9UPN9;Q9Y6Q9	SMARCA4;SMAD3;SMAD4;SMAD2;ARID1B;SMARCC2;CREBBP;SMARCC1;TRIM33;NCOA3	P84022;Q13485;Q15796;Q8NFD5;Q8TAQ2;Q92793;Q92922;Q9UPN9;Q9Y6Q9	9	0.980109	0.922071	0.0580377	0.1996	0.35084	0.342038	0.00880275	0.3	0.291601	0.268553	0.0230484	0.193
461	2830	TIF1gamma-SMAD2-SMAD3 complex	Human	P84022;Q15796;Q9UPN9	SMAD3;SMAD2;TRIM33	P84022;Q15796;Q9UPN9	3	0.645893	0.398107	0.247786	0.1535	0.222966	0.193698	0.0292683	0.3384	0.180901	0.103407	0.0774933	0.1643
462	2834	SMAD4-SMAD2-SMAD3 complex	Human	P84022;Q13485;Q15796	SMAD3;SMAD4;SMAD2	P84022;Q13485;Q15796	3	0.706196	0.794873	-0.0886773	0.5142	0.189958	0.278043	-0.088085	0.6983	0.265488	0.282337	-0.016849	0.4978
463	2837	Profilin 1 complex	Human	P07737;P11142;P55072;P63261;Q00610;Q9BVA1	PFN1;HSPA8;VCP;ACTG1;CLTC;TUBB2B	P07737;P11142;P55072;P63261;Q00610;Q9BVA1	6	1.2414	1.5243	-0.282904	0.8041	0.502396	0.57216	-0.0697637	0.702	0.320858	0.405423	-0.0845655	0.8194
464	2851	ING2 complex	Human	A0A024R3R1;O75446;P29374;Q09028;Q13547;Q16576;Q5PSV4;Q92769;Q96ST3;Q9H0E3;Q9H160;Q9H7L9;Q9HCU9	ARID4B;SAP30;ARID4A;RBBP4;HDAC1;RBBP7;BRMS1L;HDAC2;SIN3A;SAP130;ING2;SUDS3;BRMS1	O75446;Q09028;Q13547;Q16576;Q92769;Q96ST3;Q9H0E3	7	1.12307	1.00425	0.118828	0.1487	0.41492	0.350981	0.0639391	0.1247	0.350863	0.321021	0.0298412	0.1935
465	2852	Brg1-based SWI/SNF complex	Human	O96019;Q12824;Q8TAQ2;Q92922	ACTL6A;SMARCB1;SMARCC2;SMARCC1	O96019;Q8TAQ2;Q92922	3	0.938148	0.659519	0.278629	0.1374	0.346795	0.21271	0.134085	0.1122	0.269312	0.219397	0.0499153	0.2386
466	2856	NuA4/Tip60 HAT complex	Human	O96019;Q92993;Q96L91;Q9H0E9;Q9H2F5;Q9NPF5;Q9NXR8;Q9UBU8;Q9Y265;Q9Y4A5	ACTL6A;KAT5;EP400;BRD8;EPC1;DMAP1;ING3;MORF4L1;RUVBL1;TRRAP	O96019;Q96L91;Q9H0E9;Q9H2F5;Q9NPF5;Q9Y265;Q9Y4A5	7	1.00411	1.01134	-0.00723352	0.338	0.387817	0.371102	0.0167156	0.2849	0.300438	0.304137	-0.00369838	0.3763
467	2857	NuA4/Tip60 HAT complex	Human	O95619;O96019;Q52LR7;Q92993;Q96L91;Q9H0E9;Q9H2F5;Q9HAF1;Q9NPF5;Q9NXR8;Q9UBU8;Q9Y230;Q9Y265;Q9Y4A5	YEATS4;ACTL6A;EPC2;KAT5;EP400;BRD8;EPC1;MEAF6;DMAP1;ING3;MORF4L1;RUVBL2;RUVBL1;TRRAP	O95619;O96019;Q96L91;Q9H0E9;Q9H2F5;Q9HAF1;Q9NPF5;Q9Y230;Q9Y265;Q9Y4A5	10	0.998654	1.14665	-0.147992	0.6282	0.387196	0.417054	-0.0298578	0.5157	0.298326	0.326121	-0.027795	0.5425
468	2875	BRD4-P-TEFb complex	Human	O60563;O60885;P50750	CCNT1;BRD4;CDK9	O60563;O60885;P50750	3	0.543233	0.603622	-0.0603897	0.4799	0.274299	0.301682	-0.027383	0.5181	0.113512	0.141406	-0.027894	0.5398
469	2884	Respiratory chain complex I (early intermediate NDUFAF1 assembly), mitochondrial	Human	O75251;O75489;O95139;P03886;P56556;Q16795;Q9Y375	NDUFS7;NDUFS3;NDUFB6;MT-ND1;NDUFA6;NDUFA9;NDUFAF1	O75489;P56556;Q9Y375	3	1.70077	1.30987	0.390899	0.0855	0.615107	0.414766	0.200341	0.0565	0.425502	0.243317	0.182185	0.0396
470	2904	Respiratory chain complex I (intermediate VII/650kD), mitochondrial	Human	O43181;O43678;O43920;O75251;O75306;O75489;P03886;P19404;P56556;Q16795	NDUFS4;NDUFA2;NDUFS5;NDUFS7;NDUFS2;NDUFS3;MT-ND1;NDUFV2;NDUFA6;NDUFA9	O43920;O75306;O75489;P56556	4	1.46371	1.33922	0.124486	0.2249	0.531153	0.465725	0.0654282	0.2024	0.367066	0.235176	0.13189	0.0479
471	2911	SMRT-SKIP-CBF1 complex	Human	Q06330;Q13573;Q9Y618	RBPJ;SNW1;NCOR2	Q06330;Q13573;Q9Y618	3	1.13865	1.15622	-0.0175643	0.4227	0.372131	0.405685	-0.0335543	0.5377	0.289039	0.348774	-0.0597357	0.6627
472	2918	Ku antigen-YY1-alphaMyHC promoter complex	Human	P12956;P13010;P25490	XRCC6;XRCC5;YY1	P12956;P13010;P25490	3	0.614025	0.388295	0.225731	0.1686	0.195777	0.127931	0.067846	0.232	0.202018	0.076442	0.125576	0.0829
473	2919	Respiratory chain complex I (gamma subunit) mitochondrial	Human	O15239;O43677;O43920;O95167;O95299;P03886;P03891;P03897;P03901;P03923;P51970;P56556;Q16795	NDUFA1;NDUFC1;NDUFS5;NDUFA3;NDUFA10;MT-ND1;MT-ND2;MT-ND3;MT-ND4L;MT-ND6;NDUFA8;NDUFA6;NDUFA9	O43920;P51970;P56556	3	1.80665	1.33907	0.467582	0.0618	0.614464	0.478948	0.135516	0.1098	0.490322	0.30235	0.187972	0.0371
474	2920	Respiratory chain complex I (lambda subunit) mitochondrial	Human	O00217;O43181;O43678;O75251;O75306;O75380;O75489;O95182;P19404;P28331;P49821;P56181;Q16718;Q86Y39;Q9P0J0;Q9UI09	NDUFS8;NDUFS4;NDUFA2;NDUFS7;NDUFS2;NDUFS6;NDUFS3;NDUFA7;NDUFV2;NDUFS1;NDUFV1;NDUFV3;NDUFA5;NDUFA11;NDUFA13;NDUFA12	O75306;O75489;P28331;Q16718	4	0.898718	1.50861	-0.609892	0.9448	0.359739	0.693985	-0.334245	0.9831	0.205502	0.491595	-0.286093	0.9911
475	2922	LAT-PLC-gamma-1-p85-GRB2-SOS signaling complex, C305 activated	Human	O43561;P19174;P27986;P62993;Q07889	LAT;PLCG1;PIK3R1;GRB2;SOS1	P19174;P27986;P62993;Q07889	4	1.35287	0.754502	0.598369	0.021	0.397673	0.215803	0.18187	0.043	0.486615	0.241514	0.245102	0.0088
476	2931	SHARP-CtBP1-CtIP-RBP-Jkappa corepressor complex	Human	Q06330;Q13363;Q96T58;Q99708	RBPJ;CTBP1;SPEN;RBBP8	Q06330;Q13363;Q96T58	3	0.682985	0.926536	-0.243552	0.6908	0.248967	0.312567	-0.0635993	0.6281	0.171336	0.253213	-0.081877	0.7298
477	2936	Ecsit complex (ECSIT, MT-CO2, GAPDH, TRAF6, NDUFAF1)	Human	P00403;P04406;Q9BQ95;Q9Y375;Q9Y4K3	MT-CO2;GAPDH;ECSIT;NDUFAF1;TRAF6	P04406;Q9Y375;Q9Y4K3	3	2.50355	2.17908	0.324474	0.1128	0.973483	0.842042	0.131441	0.1165	0.719735	0.607504	0.112231	0.0991
478	2961	SLP-76-PLC-gamma-1-VAV complex, alpha-TCR stimulated	Human	P15498;P19174;Q13094	VAV1;PLCG1;LCP2	P15498;P19174;Q13094	3	0.402382	0.774297	-0.371915	0.7993	0.150549	0.28956	-0.13901	0.8058	0.0627607	0.181388	-0.118627	0.8211
479	2975	SMAD3-E2F4/5-p107-DP1 complex	Human	P28749;P84022;Q14186;Q15329;Q16254	RBL1;SMAD3;TFDP1;E2F5;E2F4	P28749;P84022;Q14186;Q16254	4	0.378808	0.633917	-0.255109	0.7313	0.0857122	0.199777	-0.114065	0.7914	0.1212	0.208321	-0.0871208	0.7787
480	2998	Axin-PP2A A-PP2A C-GSK3-beta-beta-catenin complex	Human	O15169;P35222;P49841;Q15172	AXIN1;CTNNB1;GSK3B;PPP2R5A	O15169;P35222;P49841;Q15172	4	0.749948	1.2339	-0.483954	0.8998	0.172618	0.357938	-0.18532	0.9076	0.186821	0.27495	-0.0881285	0.7821
481	3004	APC-AXIN1-CTNNB1 complex	Human	O15169;P25054;P35222	AXIN1;APC;CTNNB1	O15169;P25054;P35222	3	0.675574	1.45048	-0.774907	0.9508	0.30151	0.464516	-0.163006	0.8424	0.179333	0.332272	-0.15294	0.8781
482	3008	60S APC containing complex	Human	P23258;P25054;P46940;Q71U36	TUBG1;APC;IQGAP1;TUBA1A	P23258;P25054;P46940;Q71U36	4	0.858175	1.21103	-0.352854	0.8214	0.32462	0.41533	-0.0907098	0.7351	0.237147	0.367804	-0.130657	0.8811
483	3009	TFIID complex	Human	O00268;P20226;P21675;P49848;Q15542;Q15544;Q16514;Q16594;Q6P1X5	TAF4;TBP;TAF1;TAF6;TAF5;TAF11;TAF12;TAF9;TAF2	O00268;P21675;Q15542;Q15544;Q16514;Q6P1X5	6	1.25462	1.17878	0.0758417	0.223	0.435746	0.433752	0.0019936	0.3699	0.338272	0.29193	0.0463423	0.1456
484	3010	TFIID subcomplex	Human	O00268;P49848;Q15542;Q16514;Q16594	TAF4;TAF6;TAF5;TAF12;TAF9	O00268;Q15542;Q16514	3	0.708251	0.837618	-0.129368	0.5647	0.150116	0.268823	-0.118707	0.7666	0.189035	0.211675	-0.0226393	0.522
485	3011	APC-IQGAP1-Rac1 complex	Human	P25054;P46940;P63000	APC;IQGAP1;RAC1	P25054;P46940;P63000	3	0.850945	1.18193	-0.330988	0.7685	0.28161	0.387891	-0.106281	0.7413	0.258402	0.311494	-0.0530917	0.6394
486	3012	APC-IQGAP1-Cdc42 complex	Human	P25054;P46940;P60953	APC;IQGAP1;CDC42	P25054;P46940;P60953	3	0.870974	1.16493	-0.293959	0.7373	0.323542	0.383024	-0.0594817	0.6144	0.249338	0.311494	-0.062156	0.6703
487	3015	p27-cyclinE-Cdk2 - Ubiquitin E3 ligase (SKP1A, SKP2, CUL1, CKS1B, RBX1) complex	Human	P24864;P24941;P46527;P61024;P62877;P63208;Q13309;Q13616	CCNE1;CDK2;CDKN1B;CKS1B;RBX1;SKP1;SKP2;CUL1	P46527;P61024;P62877;Q13309;Q13616	5	1.84008	2.40643	-0.566349	0.9514	0.698968	0.901403	-0.202435	0.9455	0.464585	0.609602	-0.145017	0.9347
488	3032	RNA-induced silencing complex, RISC	Human	P08238;Q15633;Q9UKV8;Q9UPY3	HSP90AB1;TARBP2;AGO2;DICER1	P08238;Q15633;Q9UKV8;Q9UPY3	4	0.606898	0.704958	-0.0980602	0.5259	0.264142	0.231487	0.0326555	0.3003	0.195544	0.241985	-0.046441	0.6232
489	3036	Ubiquitin E3 ligase (SKP1A, SKP2, CUL1, CKS1B, RBX1)	Human	P61024;P62877;P63208;Q13309;Q13616	CKS1B;RBX1;SKP1;SKP2;CUL1	P61024;P62877;Q13309;Q13616	4	1.82352	1.89102	-0.0674982	0.4795	0.674539	0.69218	-0.0176412	0.4799	0.448791	0.480987	-0.032196	0.5639
490	3040	Multisynthetase complex	Human	O43324;P07814;P14868;P41252;P47897;P54136;P56192;Q12904;Q13155;Q15046;Q9P2J5	EEF1E1;EPRS;DARS;IARS;QARS;RARS;MARS;AIMP1;AIMP2;KARS;LARS	O43324;P07814;P14868;P41252;P47897;P54136;P56192;Q12904;Q13155;Q15046;Q9P2J5	11	0.353274	0.367309	-0.0140353	0.3101	0.118227	0.12745	-0.00922233	0.3886	0.102069	0.107253	-0.00518425	0.3563
491	3044	SKI-NCOR1-SIN3A-HDAC1 complex	Human	O75376;P12755;Q13547;Q96ST3	NCOR1;SKI;HDAC1;SIN3A	O75376;Q13547;Q96ST3	3	0.520305	0.579569	-0.0592633	0.4785	0.174216	0.169579	0.00463667	0.4174	0.1589	0.129006	0.0298943	0.3046
492	3045	hs4 enhancer complex (faster migrating complex)	Human	P09086;P14859;P19838;P25490;Q04206	POU2F2;POU2F1;NFKB1;YY1;RELA	P19838;P25490;Q04206	3	0.529199	0.564488	-0.0352887	0.4474	0.172445	0.206789	-0.034344	0.5399	0.133093	0.125822	0.00727067	0.3954
493	3048	mSin3A complex	Human	Q09028;Q13547;Q16576;Q92769;Q96ST3	RBBP4;HDAC1;RBBP7;HDAC2;SIN3A	Q09028;Q13547;Q16576;Q92769;Q96ST3	5	1.18462	1.08296	0.101656	0.2152	0.451651	0.394412	0.0572392	0.1889	0.387899	0.348444	0.0394552	0.2036
494	3053	mSin3A-HDAC1-HDAC2 complex	Human	Q13547;Q92769;Q96ST3	HDAC1;HDAC2;SIN3A	Q13547;Q92769;Q96ST3	3	0.570708	0.401525	0.169184	0.2122	0.165359	0.0949203	0.070439	0.225	0.20631	0.14471	0.0615993	0.2002
495	3055	Nop56p-associated pre-rRNA complex	Human	O00567;O76021;P05141;P05386;P05387;P05388;P06748;P08708;P09651;P11387;P13639;P15880;P16402;P18077;P18124;P18621;P19338;P22087;P25398;P26368;P26373;P27635;P30050;P32969;P35268;P36578;P37108;P39023;P40429;P42766;P46776;P46777;P46778;P46779;P46781;P47914;P49411;P50914;P52272;P55209;P55769;P61247;P61254;P61313;P61353;P61513;P62081;P62241;P62244;P62249;P62263;P62266;P62269;P62273;P62277;P62280;P62424;…	NOP56;RSL1D1;SLC25A5;RPLP1;RPLP2;RPLP0;NPM1;RPS17;HNRNPA1;TOP1;EEF2;RPS2;HIST1H1D;RPL35A;RPL7;RPL17;NCL;FBL;RPS12;U2AF2;RPL13;RPL10;RPL12;RPL9; RPL9;RPL22;RPL4;SRP14;RPL3;RPL13A;RPL35;RPL27A;RPL5;RPL21;RPL28;RPS9;RPL29;TUFM;RPL14;HNRNPM;NAP1L1;SNU13;RPS3A;RPL26;RPL15;RPL27;RPL37A;RPS7;RPS8;RPS15A;RPS16;RPS14;RPS23;RPS18;RPS29;RPS13;RPS11;RPL7A;ACTA2;RPL23A;RPS6;RPL23;RPS15;RPS24;RPL30;RPL39;RPL31…	O00567;O76021;P05141;P05387;P05388;P06748;P09651;P11387;P13639;P15880;P16402;P18077;P18124;P19338;P22087;P25398;P26368;P26373;P27635;P30050;P32969;P35268;P36578;P37108;P39023;P40429;P42766;P46776;P46777;P46778;P46779;P46781;P49411;P50914;P52272;P61247;P61254;P61313;P61353;P62081;P62241;P62244;P62249;P62263;P62266;P62269;P62273;P62277;P62280;P62424;P62753;P62829;P62888;P62891;P62899;P62906;P62913;…	85	0.937796	1.18177	-0.243972	0.9914	0.327909	0.429965	-0.102055	0.9988	0.261657	0.334326	-0.072669	0.9964
496	3060	RNA polymerase II complex (RPB1, RAP74, CDK8, CYCC, SRB7, BAF190, BAF47), chromatin structure modifying	Human	P24863;P24928;P35269;P49336;P51531;Q12824;Q13503	CCNC;POLR2A;GTF2F1;CDK8;SMARCA2;SMARCB1;MED21	P24863;P24928;P35269;P49336;P51531;Q13503	6	0.678995	0.92044	-0.241445	0.756	0.259485	0.309668	-0.0501832	0.62	0.165982	0.266339	-0.100358	0.8723
497	3061	RNA polymerase II complex (CBP, PCAF, RPB1, BAF47, CYCC, CDK8), chromatin structure modifying	Human	P24863;P24928;P49336;Q12824;Q92793;Q92831	CCNC;POLR2A;CDK8;SMARCB1;CREBBP;KAT2B	P24863;P24928;P49336;Q92793	4	0.448311	0.608017	-0.159706	0.6101	0.152505	0.201579	-0.0490747	0.6005	0.131659	0.18017	-0.0485112	0.6321
498	3063	Brg1-associated complex II	Human	O14497;O14744;O96019;P51532;Q12824;Q8TAQ2;Q92922	ARID1A;PRMT5;ACTL6A;SMARCA4;SMARCB1;SMARCC2;SMARCC1	O14497;O14744;O96019;Q8TAQ2;Q92922	5	1.33858	1.15393	0.184647	0.1332	0.473963	0.4055	0.0684625	0.1593	0.380858	0.323984	0.0568737	0.145
499	3064	RNA polymerase II complex, chromatin structure modifying	Human	P20226;P24863;P24928;P29083;P32780;P35269;P49336;P51531;Q00403;Q12824;Q13503;Q14919;Q6UW60;Q8TAQ2;Q92922;Q96GM5	TBP;CCNC;POLR2A;GTF2E1;GTF2H1;GTF2F1;CDK8;SMARCA2;GTF2B;SMARCB1;MED21;DRAP1;PCSK4;SMARCC2;SMARCC1;SMARCD1	P24863;P24928;P29083;P32780;P35269;P49336;P51531;Q00403;Q13503;Q8TAQ2;Q92922;Q96GM5	12	1.21068	1.01259	0.198084	0.0341	0.443637	0.354387	0.0892503	0.0349	0.340343	0.293697	0.0466464	0.0692
500	3065	RNA polymerase II complex, chromatin structure modifying	Human	O96019;P24863;P49336;Q12824;Q13503;Q8TAQ2;Q92922;Q969G3;Q96GM5	ACTL6A;CCNC;CDK8;SMARCB1;MED21;SMARCC2;SMARCC1;SMARCE1;SMARCD1	O96019;P24863;P49336;Q13503;Q8TAQ2;Q92922;Q969G3;Q96GM5	8	1.37497	1.11833	0.256639	0.042	0.509777	0.38831	0.121466	0.0326	0.37868	0.330183	0.0484969	0.1054
501	3066	RNA polymerase II complex, chromatin structure modifying	Human	P19447;P24863;P24928;P35269;P49336;P51531;P51532;Q00403;Q12824;Q13503;Q13889;Q92793;Q92831	ERCC3;CCNC;POLR2A;GTF2F1;CDK8;SMARCA2;SMARCA4;GTF2B;SMARCB1;MED21;GTF2H3;CREBBP;KAT2B	P19447;P24863;P24928;P35269;P49336;P51531;Q00403;Q13503;Q13889;Q92793	10	0.841613	0.899505	-0.057892	0.4153	0.304405	0.295121	0.00928422	0.2843	0.241489	0.277474	-0.0359848	0.604
502	3067	RNA polymerase II complex, (CDK8 complex), chromatin structure modifying	Human	P24863;P35269;P49336;P51946;Q12824;Q13503;Q8TAQ2;Q92922	CCNC;GTF2F1;CDK8;CCNH;SMARCB1;MED21;SMARCC2;SMARCC1	P24863;P35269;P49336;P51946;Q13503;Q8TAQ2;Q92922	7	1.46866	1.19265	0.276009	0.0452	0.544841	0.420757	0.124085	0.0378	0.389243	0.326052	0.0631913	0.0849
503	3071	CTLH complex	Human	Q7L5Y9;Q8IUR7;Q96S59;Q9H871;Q9UL63	MAEA;ARMC8;RANBP9;RMND5A;MKLN1	Q7L5Y9;Q8IUR7;Q96S59;Q9H871;Q9UL63	5	0.222757	0.375858	-0.153101	0.6109	0.0799925	0.130851	-0.0508581	0.6159	0.0601698	0.0952363	-0.0350665	0.5816
504	3075	UTX-MLL2/3 complex	Human	O14686;O15550;P61964;Q14686;Q15291;Q5H9R7;Q6ZW49;Q86UW6;Q86XN7;Q8NEZ4;Q9UBL3;Q9Y2X9	KMT2D;KDM6A;WDR5;NCOA6;KDM6B;PPP6R3;PAXIP1;N4BP2;PROSER1;KMT2C;ASH2L;ZNF281	O14686;P61964;Q14686;Q15291;Q6ZW49;Q86UW6;Q86XN7;Q8NEZ4;Q9UBL3;Q9Y2X9	10	1.25617	1.28127	-0.0251003	0.3406	0.487881	0.475728	0.0121534	0.2697	0.309073	0.352531	-0.0434575	0.6603
505	3082	DGCR8 multiprotein complex	Human	O43390;P11021;P17844;P19338;P31943;P35637;Q00839;Q08211;Q12906;Q8WYQ5;Q92841	HNRNPR;HSPA5;DDX5;NCL;HNRNPH1;FUS;HNRNPU;DHX9;ILF3;DGCR8;DDX17	O43390;P11021;P17844;P19338;Q00839;Q08211;Q8WYQ5	7	1.02651	1.27389	-0.247385	0.7717	0.360757	0.45593	-0.0951729	0.796	0.324046	0.384063	-0.0600167	0.7283
506	3102	DHX9-ADAR-vigilin-DNA-PK-Ku antigen complex	Human	P12956;P13010;P55265;P78527;Q00341;Q08211	XRCC6;XRCC5;ADAR;PRKDC;HDLBP;DHX9	P12956;P13010;P78527;Q00341;Q08211	5	0.858702	0.720689	0.138013	0.1748	0.346038	0.300089	0.0459491	0.2235	0.259121	0.237166	0.0219551	0.276
507	3118	SMN1-SIP1-SNRP complex	Human	O14893;P14678;P62304;P62314;P62316;P62318;Q16637	GEMIN2;SNRPB;SNRPE;SNRPD1;SNRPD2;SNRPD3;SMN1; SMN2	O14893;P14678;P62304;P62314;P62316;P62318	6	1.01468	1.08991	-0.0752316	0.4761	0.346816	0.400444	-0.0536283	0.6356	0.297889	0.324132	-0.0262431	0.5282
508	3129	STAT6-p100-RHA complex	Human	P42226;Q08211;Q7KZF4	STAT6;DHX9;SND1	P42226;Q08211;Q7KZF4	3	0.562014	0.635464	-0.07345	0.4933	0.197551	0.239559	-0.042008	0.5606	0.113302	0.143407	-0.0301043	0.5477
509	3135	TLE1 corepressor complex (MASH1 promoter-corepressor complex)	Human	P06748;P09874;P19338;P34932;Q02880;Q04724;Q15233;Q92878	NPM1;PARP1;NCL;HSPA4;TOP2B;TLE1;NONO;RAD50	P06748;P09874;P19338;P34932;Q02880;Q15233;Q92878	7	0.907109	1.02109	-0.113983	0.5436	0.306323	0.367059	-0.0607361	0.6693	0.305207	0.296588	0.00861862	0.3022
510	3137	MASH1 promoter-coactivator complex	Human	P09874;P12931;P24928;P62805;P68431;Q14469;Q15233;Q92793;Q92831	PARP1;SRC;POLR2A;HIST1H4A;;HIST1H3A;;HES1;NONO;CREBBP;KAT2B	P09874;P12931;P24928;P62805;P68431;Q14469;Q15233;Q92793	8	1.61019	1.5122	0.0979888	0.1537	0.5988	0.595102	0.00369739	0.3353	0.490165	0.455477	0.0346879	0.1556
511	3142	CAMK2-delta-MASH1 promoter-coactivator complex	Human	P09874;P12931;P24928;Q13557;Q14469;Q15233;Q92793;Q92831	PARP1;SRC;POLR2A;CAMK2D;HES1;NONO;CREBBP;KAT2B	P09874;P12931;P24928;Q14469;Q15233;Q92793	6	1.76521	1.71653	0.0486794	0.2621	0.683846	0.686017	-0.00217013	0.3892	0.552868	0.513101	0.0397673	0.1683
512	3149	NK-3-Groucho-HIPK2-SIN3A-RbpA48-HDAC1 complex	Human	Q04724;Q09028;Q13547;Q96ST3;Q99801;Q9H2X6	TLE1;RBBP4;HDAC1;SIN3A;NKX3-1;HIPK2	Q09028;Q13547;Q96ST3	3	1.38382	1.26862	0.115205	0.261	0.529166	0.449848	0.0793177	0.2046	0.476545	0.414112	0.0624337	0.1992
513	3156	CBF1-HDAC1-SMRT complex	Human	Q06330;Q13547;Q9Y618	RBPJ;HDAC1;NCOR2	Q06330;Q13547;Q9Y618	3	1.47798	1.44555	0.032422	0.3601	0.474016	0.493438	-0.0194217	0.4916	0.413838	0.414483	-0.000645	0.4276
514	3158	RIAM-Rap1-GTP-profilin complex	Human	P07737;P62834;Q7Z5R6	PFN1;RAP1A;APBB1IP	P07737;P62834;Q7Z5R6	3	1.45914	2.00808	-0.548942	0.8943	0.645839	0.920219	-0.27438	0.9439	0.41183	0.639082	-0.227252	0.95
515	3166	AXIN1-APC-CTNNB1-GSK3B complex	Human	O15169;P25054;P35222;P49841	AXIN1;APC;CTNNB1;GSK3B	O15169;P25054;P35222;P49841	4	0.669683	1.339	-0.669317	0.9581	0.236718	0.429335	-0.192618	0.9149	0.143977	0.326895	-0.182918	0.9489
516	3167	NCOR-SIN3-HDAC-HESX1 complex	Human	O75182;Q13547;Q92769;Q96ST3;Q9UBX0;Q9Y618	SIN3B;HDAC1;HDAC2;SIN3A;HESX1;NCOR2	Q13547;Q92769;Q96ST3;Q9Y618	4	0.642973	0.566652	0.076321	0.2803	0.192285	0.159646	0.0326395	0.3003	0.193489	0.163914	0.0295748	0.274
517	3234	SMAD2-SMAD4-FAST1-TGIF-HDAC1 complex, TGF(beta) induced	Human	O75593;Q13485;Q13547;Q15583;Q15796	FOXH1;SMAD4;HDAC1;TGIF1;SMAD2	Q13485;Q13547;Q15796	3	0.865934	0.769606	0.0963283	0.2846	0.302697	0.287703	0.0149937	0.3803	0.261421	0.232602	0.0288187	0.309
518	3262	SCAMP1-SCAMP2-SCAMP3 complex	Human	O14828;O15126;O15127	SCAMP3;SCAMP1;SCAMP2	O14828;O15126;O15127	3	1.02968	0.62384	0.405844	0.0796	0.392152	0.244783	0.147369	0.0952	0.296011	0.170143	0.125867	0.0825
519	3284	SMN complex (GEMIN2, GEMIN3, GEMIN4, GEMIN5, SMN)	Human	O14893;P57678;Q16637;Q8TEQ6;Q9UHI6	GEMIN2;GEMIN4;SMN1; SMN2;GEMIN5;DDX20	O14893;P57678;Q8TEQ6;Q9UHI6	4	0.426675	0.521984	-0.095309	0.5227	0.164345	0.211362	-0.0470163	0.5926	0.131903	0.133132	-0.00122917	0.4116
520	3296	SMN complex (GEMIN5,4,3), SMN-independent intermediate	Human	P57678;Q8TEQ6;Q9UHI6	GEMIN4;GEMIN5;DDX20	P57678;Q8TEQ6;Q9UHI6	3	0.376253	0.507863	-0.13161	0.5665	0.170833	0.213918	-0.043085	0.5651	0.0952383	0.0897997	0.00543867	0.4028
521	3525	Tetrameric COG subcomplex	Human	P83436;Q96MW5;Q9UP83;Q9Y2V7	COG7;COG8;COG5;COG6	P83436;Q96MW5;Q9UP83;Q9Y2V7	4	0.298927	0.34529	-0.0463632	0.4471	0.103139	0.0950565	0.008083	0.3864	0.072263	0.0996707	-0.0274077	0.5418
522	3529	COG5-COG6-COG7 subcomplex	Human	P83436;Q9UP83;Q9Y2V7	COG7;COG5;COG6	P83436;Q9UP83;Q9Y2V7	3	0.35572	0.421761	-0.0660417	0.4849	0.115104	0.12093	-0.00582533	0.4499	0.0868843	0.121089	-0.034205	0.5664
523	3551	COG1-COG8-COG2-COG3-COG4 subcomplex	Human	Q14746;Q8WTW3;Q96JB2;Q96MW5;Q9H9E3	COG2;COG1;COG3;COG8;COG4	Q14746;Q8WTW3;Q96JB2;Q96MW5	4	0.75622	0.435333	0.320887	0.0807	0.269079	0.142816	0.126263	0.0875	0.199753	0.124617	0.075136	0.132
524	3552	COG1-COG8-COG5-COG6-COG7 subcomplex	Human	P83436;Q8WTW3;Q96MW5;Q9UP83;Q9Y2V7	COG7;COG1;COG8;COG5;COG6	P83436;Q8WTW3;Q96MW5;Q9UP83;Q9Y2V7	5	0.269187	0.363489	-0.094302	0.5177	0.0921581	0.0914145	0.0007436	0.3963	0.0702884	0.11134	-0.0410518	0.6103
525	3618	GammaH2AFX-NDHII-Ku70-DNA complex	Human	P12956;P16104;Q08211	XRCC6;H2AFX;DHX9	P12956;P16104;Q08211	3	0.596622	0.614819	-0.0181977	0.4232	0.245243	0.246033	-0.000789667	0.4345	0.134599	0.204817	-0.070218	0.6958
526	3753	CREBBP-SMAD2-SMAD4 pentameric complex	Human	Q13485;Q15796;Q92793	SMAD4;SMAD2;CREBBP	Q13485;Q15796;Q92793	3	0.591768	0.704137	-0.112369	0.5421	0.150242	0.195474	-0.0452327	0.5711	0.183609	0.23262	-0.0490107	0.6252
527	3754	CREBBP-SMAD3-SMAD4 pentameric complex	Human	P84022;Q13485;Q92793	SMAD3;SMAD4;CREBBP	P84022;Q13485;Q92793	3	0.678397	0.915659	-0.237261	0.6835	0.182367	0.299886	-0.11752	0.764	0.272655	0.329506	-0.0568507	0.6529
528	3961	SMAD3-cSKI-SIN3A-HDAC1 complex	Human	P12755;P84022;Q13547;Q96ST3	SKI;SMAD3;HDAC1;SIN3A	P84022;Q13547;Q96ST3	3	0.512963	0.291775	0.221188	0.1717	0.183831	0.0812203	0.102611	0.1598	0.079426	0.0794497	-2.36667e-05	0.4246
529	3979	mTORC2 complex	Human	P42345;Q6R327;Q9BPZ7;Q9BVC4	MTOR;RICTOR;MAPKAP1;MLST8	P42345;Q6R327;Q9BPZ7;Q9BVC4	4	0.754459	0.428199	0.32626	0.0786	0.264835	0.134957	0.129878	0.083	0.212498	0.116581	0.0959172	0.0913
530	4151	TSC (TSC1, TSC2, AXIN, GSK3) complex	Human	O15169;P49815;P49841;Q92574	AXIN1;TSC2;GSK3B;TSC1	O15169;P49815;P49841	3	0.919347	0.569016	0.350331	0.0982	0.226327	0.154206	0.0721203	0.2223	0.197231	0.185988	0.0112433	0.3797
531	4389	EIF3 core complex (EIF3A, EIF3B, EIF3G, EIF3I)	Human	O75821;P55884;Q13347;Q14152	EIF3G;EIF3B;EIF3I;EIF3A	O75821;P55884;Q13347;Q14152	4	0.278152	0.217779	0.0603723	0.2982	0.096695	0.0895618	0.00713317	0.3898	0.0616123	0.0468743	0.014738	0.3379
532	4392	EIF3 complex (EIF3A, EIF3B, EIF3G, EIF3I, EIF3C)	Human	O75821;P55884;Q13347;Q14152;Q99613	EIF3G;EIF3B;EIF3I;EIF3A;EIF3C	O75821;P55884;Q13347;Q14152;Q99613	5	0.267685	0.254302	0.0133824	0.3387	0.0855027	0.0943479	-0.0088452	0.4373	0.0670392	0.0653976	0.0016416	0.3806
533	4395	EIF3 complex (EIF3B, EIF3G, EIF3I)	Human	O75821;P55884;Q13347	EIF3G;EIF3B;EIF3I	O75821;P55884;Q13347	3	0.220251	0.195822	0.024429	0.3715	0.072556	0.0713	0.001256	0.4278	0.0676087	0.0543033	0.0133053	0.3707
534	4399	EIF3 complex (EIF3B, EIF3J, EIF3I)	Human	O75822;P55884;Q13347	EIF3J;EIF3B;EIF3I	O75822;P55884;Q13347	3	1.2157	1.0399	0.175808	0.2074	0.390689	0.334923	0.0557663	0.2596	0.435232	0.34595	0.089282	0.1401
535	4403	EIF3 complex (EIF3A, EIF3B, EIF3G, EIF3I, EIF3J)	Human	O75821;O75822;P55884;Q13347;Q14152	EIF3G;EIF3J;EIF3B;EIF3I;EIF3A	O75821;O75822;P55884;Q13347;Q14152	5	0.792294	0.674312	0.117982	0.1954	0.25559	0.221181	0.0344085	0.2623	0.268272	0.215338	0.0529341	0.1563
536	4498	p32-CBF-DNA complex	Human	P23511;P25208;Q07021;Q13952	NFYA;NFYB;C1QBP;NFYC	P25208;Q07021;Q13952	3	0.932297	0.487719	0.444578	0.0685	0.336007	0.172687	0.16332	0.0802	0.312293	0.0863287	0.225964	0.0214
537	5100	CyclinD3-CDK4-CDK6 complex	Human	P11802;P30281;Q00534	CDK4;CCND3;CDK6	P11802;P30281;Q00534	3	0.596437	0.399836	0.196601	0.1921	0.216179	0.152849	0.0633297	0.2416	0.147302	0.109377	0.0379253	0.2764
538	5117	RBL2 complex (DNMT1, E2F4, E2F5, HDAC1, SUV39H1, RBL2)	Human	O43463;P26358;Q08999;Q13547;Q15329;Q16254	SUV39H1;DNMT1;RBL2;HDAC1;E2F5;E2F4	P26358;Q13547;Q16254	3	1.01698	0.99391	0.0230743	0.3731	0.314394	0.301816	0.012578	0.3892	0.304657	0.312348	-0.007691	0.459
539	5118	RBL2 complex (E2F4, E2F5, HDAC1, SUV39H1, P300, RBL2)	Human	O43463;Q08999;Q09472;Q13547;Q15329;Q16254	SUV39H1;RBL2;EP300;HDAC1;E2F5;E2F4	Q09472;Q13547;Q16254	3	0.717615	0.701232	0.016383	0.3813	0.24255	0.244423	-0.00187233	0.4375	0.215853	0.205701	0.0101517	0.385
540	5176	MGC1-DNA-PKcs-Ku complex	Human	P12956;P13010;P78527;Q14676	XRCC6;XRCC5;PRKDC;MDC1	P12956;P13010;P78527;Q14676	4	1.34933	1.2677	0.0816263	0.2739	0.541047	0.497948	0.0430995	0.2658	0.408626	0.401251	0.00737517	0.37
541	5177	Polycystin-1 multiprotein complex (ACTN1, CDH1, SRC, JUP, VCL, CTNNB1, PXN, BCAR1, PKD1, PTK2, TLN1)	Human	P12814;P12830;P12931;P14923;P18206;P35222;P49023;P56945;P98161;Q05397;Q9Y490	ACTN1;CDH1;SRC;JUP;VCL;CTNNB1;PXN;BCAR1;PKD1;PTK2;TLN1	P12814;P12931;P14923;P18206;P35222;P49023;Q05397;Q9Y490	8	1.16887	1.33386	-0.164999	0.6518	0.456309	0.488175	-0.0318667	0.5327	0.355678	0.355146	0.000532607	0.3377
542	5179	NCOA6-DNA-PK-Ku-PARP1 complex	Human	P09874;P12956;P13010;P78527;Q14686	PARP1;XRCC6;XRCC5;PRKDC;NCOA6	P09874;P12956;P13010;P78527;Q14686	5	1.33019	1.2934	0.0367882	0.3047	0.540173	0.49687	0.0433033	0.2315	0.397781	0.393185	0.0045959	0.3645
543	5183	DNA-PK-Ku-eIF2-NF90-NF45 complex	Human	P05198;P12956;P13010;P20042;P41091;P78527;Q12905;Q12906	EIF2S1;XRCC6;XRCC5;EIF2S2;EIF2S3;PRKDC;ILF2;ILF3	P05198;P12956;P13010;P20042;P41091;P78527;Q12905	7	1.03899	1.00886	0.0301303	0.2724	0.387443	0.353949	0.0334938	0.2163	0.296569	0.303146	-0.00657695	0.3971
544	5184	SWI/SNF-related chromatin-remodeling complex	Human	P51531;P51608;Q13547;Q969G3;Q96ST3	SMARCA2;MECP2;HDAC1;SMARCE1;SIN3A	P51531;P51608;Q13547;Q969G3;Q96ST3	5	1.34788	1.17869	0.169187	0.1463	0.483899	0.427559	0.0563402	0.1913	0.384105	0.352657	0.0314479	0.2353
545	5193	TNF-alpha/NF-kappa B signaling complex (CHUK, KPNA3, NFKB2, NFKBIB, REL, IKBKG, NFKB1, NFKBIE, RELB, NFKBIA, RELA, TNIP2)	Human	O00221;O00505;O15111;P19838;P25963;Q00653;Q01201;Q04206;Q04864;Q15653;Q8NFZ5;Q9Y6K9	NFKBIE;KPNA3;CHUK;NFKB1;NFKBIA;NFKB2;RELB;RELA;REL;NFKBIB;TNIP2;IKBKG	O00221;O00505;O15111;P19838;Q00653;Q04206;Q04864;Q15653;Q9Y6K9	9	1.06814	0.760135	0.308005	0.0174	0.379654	0.281068	0.0985861	0.0422	0.261677	0.182543	0.0791342	0.0361
546	5194	TNF-alpha/NF-kappa B signaling complex (SEC16A, CHUK, IKBKB, NFKB2, REL, IKBKG, MAP3K14, RELA, FBXW7, USP2)	Human	O14920;O15027;O15111;O75604;Q00653;Q04206;Q04864;Q969H0;Q99558;Q9Y6K9	IKBKB;SEC16A;CHUK;USP2;NFKB2;RELA;REL;FBXW7;MAP3K14;IKBKG	O14920;O15111;Q00653;Q04206;Q04864;Q9Y6K9	6	1.09604	1.11497	-0.0189384	0.3766	0.395045	0.426533	-0.0314875	0.5339	0.260452	0.27664	-0.0161875	0.4656
547	5195	PTIP-HMT complex	Human	O15550;P61964;Q14686;Q15291;Q6ZW49;Q8NEZ4;Q9BTK6;Q9C005;Q9UBL3;Q9UMN6	KDM6A;WDR5;NCOA6;KDM6B;PAXIP1;KMT2C;PAGR1;DPY30;ASH2L;KMT2B	P61964;Q14686;Q15291;Q6ZW49;Q8NEZ4;Q9BTK6;Q9UBL3;Q9UMN6	8	1.42556	1.46903	-0.0434689	0.3998	0.559947	0.56318	-0.00323389	0.3728	0.371588	0.388483	-0.0168949	0.4667
548	5196	TNF-alpha/NF-kappa B signaling complex (CHUK, BTRC, NFKB2, PPP6C, REL, CUL1, IKBKE, SAPS2, SAPS1, ANKRD28, RELA, SKP1)	Human	O00743;O15084;O15111;O75170;P63208;Q00653;Q04206;Q04864;Q13616;Q14164;Q9UPN7;Q9Y297	PPP6C;ANKRD28;CHUK;PPP6R2;SKP1;NFKB2;RELA;REL;CUL1;IKBKE;PPP6R1;BTRC	O00743;O15084;O15111;O75170;Q00653;Q04206;Q04864;Q13616;Q9UPN7	9	1.25567	1.0925	0.163169	0.0795	0.452273	0.393419	0.058854	0.1124	0.385557	0.332095	0.0534624	0.0819
549	5197	PTIP-DNA damage response complex	Human	O60934;P49959;P54132;Q12888;Q6ZW49;Q92878	NBN;MRE11A;BLM;TP53BP1;PAXIP1;RAD50	O60934;P49959;P54132;Q12888;Q6ZW49;Q92878	6	0.608561	0.609729	-0.00116813	0.3454	0.243227	0.239487	0.00373967	0.3608	0.157253	0.159568	-0.00231547	0.3836
550	5199	Kinase maturation complex 1	Human	P07900;P08238;P27348;P31946;P34932;P61981;P62258;P63104;Q04917;Q13163;Q16543;Q6Q0C0;Q7KZI7;Q99759;Q9NUG6;Q9UHV9	HSP90AA1;HSP90AB1;YWHAQ;YWHAB;HSPA4;YWHAG;YWHAE;YWHAZ;YWHAH;MAP2K5;CDC37;TRAF7;MARK2;MAP3K3;PDRG1;PFDN2	P07900;P08238;P27348;P31946;P34932;P61981;P62258;P63104;Q04917;Q16543;Q7KZI7;Q9NUG6;Q9UHV9	13	1.20578	1.21856	-0.0127772	0.2955	0.45675	0.434998	0.0217516	0.1951	0.349476	0.376684	-0.0272083	0.5411
551	5209	Ubiquilin-proteasome complex	Human	P25786;P25787;P60900;Q05086;Q9UHD9;Q9UMX0	PSMA1;PSMA2;PSMA6;UBE3A;UBQLN2;UBQLN1	P25786;P25787;Q05086;Q9UHD9;Q9UMX0	5	0.986051	1.33903	-0.352979	0.8481	0.397157	0.528494	-0.131338	0.8548	0.279475	0.360351	-0.0808767	0.7873
552	5211	RAF1-PPP2-PIN1 complex	Human	P04049;P30153;P62714;P63151;Q13526	RAF1;PPP2R1A;PPP2CB;PPP2R2A;PIN1	P04049;P30153;P62714;P63151;Q13526	5	1.31506	1.35226	-0.0371948	0.4251	0.445002	0.500038	-0.0550359	0.632	0.433843	0.42257	0.0112732	0.3289
553	5212	Kinase maturation complex 2	Human	A7MCY6;P07900;P08238;Q12933;Q16543;Q92844;Q9H6S1;Q9UHD2	TBKBP1;HSP90AA1;HSP90AB1;TRAF2;CDC37;TANK;AZI2;TBK1	P07900;P08238;Q12933;Q16543;Q92844;Q9H6S1;Q9UHD2	7	0.947865	1.03393	-0.0860656	0.4876	0.3311	0.32777	0.00332952	0.3464	0.283906	0.296829	-0.0129225	0.438
554	5215	CS-MAP3K7IP1-MAP3K7IP2 complex	Human	O75390;Q15750;Q9NYJ8	CS;TAB1;TAB2	O75390;Q15750;Q9NYJ8	3	0.658448	0.794688	-0.13624	0.5719	0.138603	0.176524	-0.0379207	0.5489	0.228737	0.248151	-0.019414	0.5088
555	5220	CHUK-IQGAP2-AKAP8L-RELA-TNIP2 complex	Human	O15111;Q04206;Q13576;Q8NFZ5;Q9ULX6	CHUK;RELA;IQGAP2;TNIP2;AKAP8L	O15111;Q04206;Q13576;Q9ULX6	4	0.775554	0.566415	0.209138	0.1457	0.276018	0.206882	0.0691355	0.1923	0.17026	0.128378	0.0418818	0.228
556	5222	p14-Mp1-MEK1 complex	Human	Q02750;Q9UHA4;Q9Y2Q5	MAP2K1;LAMTOR3;LAMTOR2	Q02750;Q9UHA4;Q9Y2Q5	3	2.21647	1.99012	0.226351	0.1684	0.910752	0.830667	0.0800847	0.2024	0.557374	0.565758	-0.00838333	0.4619
557	5226	p14-Mp1-ERK2 complex	Human	P28482;Q9UHA4;Q9Y2Q5	MAPK1;LAMTOR3;LAMTOR2	P28482;Q9UHA4;Q9Y2Q5	3	1.90145	1.79419	0.10726	0.2702	0.771418	0.719821	0.051597	0.2698	0.442744	0.520288	-0.0775437	0.7161
558	5228	REL-MAP3K8-RELA-TNIP2-PAPOLA complex	Human	P41279;P51003;Q04206;Q04864;Q8NFZ5	MAP3K8;PAPOLA;RELA;REL;TNIP2	P51003;Q04206;Q04864	3	0.47525	0.399048	0.0762017	0.3066	0.164347	0.157927	0.00642067	0.4117	0.219394	0.13576	0.083634	0.1508
559	5229	RPA complex	Human	P15927;P27694;P35244	RPA2;RPA1;RPA3	P15927;P27694;P35244	3	0.515979	0.394243	0.121736	0.2553	0.152113	0.15024	0.00187267	0.4258	0.156329	0.0868813	0.0694473	0.1812
560	5230	CHUK-NFKB2-REL-IKBKG-SPAG9-NFKB1-NFKBIE-COPB2-TNIP1-NFKBIA-RELA-TNIP2 complex	Human	O00221;O15111;O60271;P19838;P25963;P35606;Q00653;Q04206;Q04864;Q15025;Q8NFZ5;Q9Y6K9	NFKBIE;CHUK;SPAG9;NFKB1;NFKBIA;COPB2;NFKB2;RELA;REL;TNIP1;TNIP2;IKBKG	O00221;O15111;O60271;P19838;P35606;Q00653;Q04206;Q04864;Q15025;Q9Y6K9	10	0.994207	0.843083	0.151124	0.0803	0.354217	0.325565	0.0286524	0.1951	0.258526	0.214189	0.044337	0.0951
561	5231	53BP1-containing complex	Human	P12956;P13010;P15927;P27694;Q12888	XRCC6;XRCC5;RPA2;RPA1;TP53BP1	P12956;P13010;P15927;P27694;Q12888	5	1.07456	1.13561	-0.0610425	0.4625	0.417198	0.415289	0.0019095	0.3926	0.310283	0.361832	-0.0515494	0.6646
562	5232	TNF-alpha/Nf-kappa B signaling complex (RPL6, RPL30, RPS13, CHUK, DDX3X, NFKB2, NFKBIB, REL, IKBKG, NFKB1, MAP3K8, RELB, GLG1, NFKBIA, RELA, TNIP2, GTF2I)	Human	O00571;O15111;P19838;P25963;P41279;P62277;P62888;P78347;Q00653;Q01201;Q02878;Q04206;Q04864;Q15653;Q8NFZ5;Q92896;Q9Y6K9	DDX3X;CHUK;NFKB1;NFKBIA;MAP3K8;RPS13;RPL30;GTF2I;NFKB2;RELB;RPL6;RELA;REL;NFKBIB;TNIP2;GLG1;IKBKG	O00571;O15111;P19838;P62277;P62888;P78347;Q00653;Q02878;Q04206;Q04864;Q15653;Q92896;Q9Y6K9	13	1.40809	1.60535	-0.197257	0.7504	0.498642	0.600225	-0.101583	0.8888	0.358124	0.437779	-0.0796545	0.8886
563	5233	TNF-alpha/NF-kappa B signaling complex 5	Human	O14920;O15111;O15446;O95602;P19838;P23508;P42704;P46199;P52292;P52434;P62875;P63208;Q00653;Q04206;Q04864;Q13576;Q13616;Q15653;Q16342;Q9GZS1;Q9H9Y6;Q9UJF2;Q9UKB1;Q9Y2S0;Q9Y6K9	IKBKB;CHUK;CD3EAP;POLR1A;NFKB1;MCC;LRPPRC;MTIF2;KPNA2;POLR2H;POLR2L;SKP1;NFKB2;RELA;REL;IQGAP2;CUL1;NFKBIB;PDCD2;POLR1E;POLR1B;RASAL2;FBXW11;POLR1D;IKBKG	O14920;O15111;O15446;O95602;P19838;P42704;P46199;P52292;P52434;P62875;Q00653;Q04206;Q04864;Q13576;Q13616;Q15653;Q16342;Q9GZS1;Q9UKB1;Q9Y2S0;Q9Y6K9	21	1.24243	1.25738	-0.0149542	0.2467	0.459316	0.474075	-0.0147585	0.3851	0.334549	0.328433	0.00611617	0.1966
564	5234	IKBKB-CDC37-KIAA1967-HSP90AB1-HSP90AA1 complex	Human	O14920;P07900;P08238;Q16543;Q8N163	IKBKB;HSP90AA1;HSP90AB1;CDC37;CCAR2	O14920;P07900;P08238;Q16543;Q8N163	5	0.966885	1.02648	-0.0595917	0.4607	0.323516	0.352183	-0.0286672	0.5238	0.275031	0.302095	-0.0270639	0.5348
565	5235	WRN-Ku70-Ku80-PARP1 complex	Human	P09874;P12956;P13010;Q14191	PARP1;XRCC6;XRCC5;WRN	P09874;P12956;P13010	3	0.290583	0.351755	-0.061172	0.4809	0.13111	0.121465	0.00964467	0.3997	0.043127	0.0638573	-0.0207303	0.5142
566	5243	XRCC1-LIG3-PNK-TDP1 complex	Human	P18887;P49916;Q96T60;Q9NUW8	XRCC1;LIG3;PNKP;TDP1	P18887;P49916;Q96T60;Q9NUW8	4	0.585359	0.316823	0.268536	0.1066	0.21223	0.10498	0.10725	0.1134	0.125485	0.082612	0.042873	0.224
567	5251	Ku-ORC complex	Human	O43929;P12956;P13010;Q13416;Q9UBD5;Q9Y5N6	ORC4;XRCC6;XRCC5;ORC2;ORC3;ORC6	O43929;P12956;P13010;Q13416;Q9UBD5;Q9Y5N6	6	0.435553	0.505112	-0.0695589	0.4647	0.145613	0.184767	-0.0391534	0.5717	0.0683985	0.0987948	-0.0303963	0.5519
568	5253	MNK1-eIF4F complex	Human	P06730;P60842;Q04637;Q9BUB5	EIF4E;EIF4A1;EIF4G1;MKNK1	P06730;P60842;Q9BUB5	3	0.691039	0.899205	-0.208166	0.654	0.279441	0.316356	-0.0369157	0.5466	0.195599	0.24787	-0.0522707	0.6368
569	5266	TNF-alpha/NF-kappa B signaling complex 6	Human	O14920;O15111;P07900;P08238;P22087;P36578;P62277;P62280;P62888;P62917;Q02878;Q16543;Q99558;Q9Y6K9	IKBKB;CHUK;HSP90AA1;HSP90AB1;FBL;RPL4;RPS13;RPS11;RPL30;RPL8;RPL6;CDC37;MAP3K14;IKBKG	O14920;O15111;P07900;P08238;P22087;P36578;P62277;P62280;P62888;P62917;Q02878;Q16543;Q9Y6K9	13	1.10899	1.45384	-0.344853	0.9431	0.388714	0.529325	-0.14061	0.96	0.295658	0.406704	-0.111046	0.9664
570	5268	TNF-alpha/NF-kappa B signaling complex 7	Human	O43318;P07900;P08238;Q13451;Q15750;Q16543;Q8N5C8;Q9NYJ8	MAP3K7;HSP90AA1;HSP90AB1;FKBP5;TAB1;CDC37;TAB3;TAB2	O43318;P07900;P08238;Q13451;Q15750;Q16543;Q8N5C8;Q9NYJ8	8	0.845767	0.865579	-0.0198113	0.3502	0.305411	0.298861	0.00655018	0.3214	0.253859	0.22646	0.0273991	0.1844
571	5269	TNF-alpha/NF-kappa B signaling complex 8	Human	P07900;P08238;Q13451;Q14164;Q16543;Q86UP2	HSP90AA1;HSP90AB1;FKBP5;IKBKE;CDC37;KTN1	P07900;P08238;Q13451;Q16543;Q86UP2	5	1.05075	1.03296	0.0177902	0.3326	0.395339	0.361454	0.0338853	0.2641	0.277531	0.281773	-0.0042417	0.4119
572	5280	RAB9-TIP47-MPRI complex	Human	O60664;P11717;P51151	PLIN3;IGF2R;RAB9A	O60664;P11717;P51151	3	0.519631	0.722278	-0.202648	0.6476	0.136308	0.23214	-0.0958317	0.7174	0.105252	0.233495	-0.128243	0.8394
573	5283	tRNA splicing endonuclease	Human	Q7Z6J9;Q8NCE0;Q8WW01;Q92989;Q9BSV6	TSEN54;TSEN2;TSEN15;CLP1;TSEN34	Q7Z6J9;Q8NCE0;Q8WW01;Q9BSV6	4	0.783134	0.913308	-0.130174	0.57	0.239129	0.29365	-0.0545212	0.622	0.204909	0.225735	-0.020826	0.5113
574	5285	TNF-alpha/NF-kappa B signaling complex 9	Human	O15111;P08238;Q13451;Q15653;Q16543	CHUK;HSP90AB1;FKBP5;NFKBIB;CDC37	O15111;P08238;Q13451;Q15653;Q16543	5	1.06672	1.05061	0.0161063	0.3346	0.375265	0.377648	-0.0023834	0.4099	0.292876	0.298059	-0.0051821	0.4169
575	5286	TNF-alpha/NF-kappa B signaling complex 10	Human	O15111;P07900;P08238;P40222;Q15653;Q16543;Q676U5;Q8IX12;Q9UHD2;Q9Y6K9	CHUK;HSP90AA1;HSP90AB1;TXLNA;NFKBIB;CDC37;ATG16L1;CCAR1;TBK1;IKBKG	O15111;P07900;P08238;P40222;Q15653;Q16543;Q8IX12;Q9UHD2;Q9Y6K9	9	1.01208	1.00777	0.00430456	0.2944	0.348817	0.342858	0.00595875	0.3144	0.287258	0.272686	0.0145723	0.2393
576	5317	LATS1-HTRA2-BIRC4 complex	Human	O43464;O95835;P98170	HTRA2;LATS1;XIAP	O43464;O95835;P98170	3	2.34762	2.22716	0.12046	0.2564	0.813532	0.807029	0.00650333	0.4114	0.604438	0.662606	-0.0581683	0.6572
577	5318	DDEF1-CTTN-PXN complex	Human	P49023;Q14247;Q9ULH1	PXN;CTTN;ASAP1	P49023;Q14247;Q9ULH1	3	2.26182	2.20386	0.0579593	0.3268	0.851504	0.79605	0.055454	0.261	0.673627	0.611865	0.0617613	0.1997
578	5363	Actin-ribonucleoprotein complex (POLR2A, GTF2F1, HNRNPU)	Human	P24928;P35269;Q00839	POLR2A;GTF2F1;HNRNPU	P24928;P35269;Q00839	3	1.33281	1.60207	-0.269259	0.7154	0.466595	0.579995	-0.1134	0.757	0.41761	0.47398	-0.05637	0.6514
579	5377	RNA-induced silencing complex, RISC	Human	Q15633;Q9UKV8;Q9UPY3	TARBP2;AGO2;DICER1	Q15633;Q9UKV8;Q9UPY3	3	0.408897	0.725393	-0.316495	0.7556	0.177845	0.207562	-0.0297163	0.5255	0.122965	0.257401	-0.134437	0.8507
580	5378	TRBP containing complex (DICER, TRBP, AGO2, RPL7A, EIF6, MOV10)	Human	P56537;P62424;Q15633;Q9HCE1;Q9UKV8;Q9UPY3	EIF6;RPL7A;TARBP2;MOV10;AGO2;DICER1	P56537;P62424;Q15633;Q9HCE1;Q9UKV8;Q9UPY3	6	0.924266	1.1795	-0.255235	0.7726	0.338126	0.423953	-0.0858269	0.7611	0.288878	0.374246	-0.0853681	0.8226
581	5380	TRBP containing complex (DICER, RPL7A, EIF6, MOV10 and subunits of the 60S ribosomal particle)	Human	P05386;P05387;P18077;P18124;P26373;P30050;P46778;P46779;P49207;P50914;P56537;P61313;P61353;P61513;P62424;P62888;P62906;P62910;P62913;P84098;Q02543;Q9HCE1;Q9UHA3;Q9UPY3;Q9Y3U8	RPLP1;RPLP2;RPL35A;RPL7;RPL13;RPL12;RPL21;RPL28;RPL34;RPL14;EIF6;RPL15;RPL27;RPL37A;RPL7A;RPL30;RPL10A;RPL32;RPL11;RPL19;RPL18A;MOV10;RSL24D1;DICER1;RPL36	P05387;P18077;P18124;P26373;P30050;P46778;P46779;P49207;P50914;P56537;P61313;P61353;P62424;P62888;P62906;P62913;P84098;Q02543;Q9HCE1;Q9UHA3;Q9UPY3;Q9Y3U8	22	0.648266	0.797339	-0.149073	0.6774	0.251049	0.280094	-0.0290448	0.5074	0.174368	0.220092	-0.0457233	0.7472
582	5385	GAIT complex	Human	O60506;P04406;P07814;P40429	SYNCRIP;GAPDH;EPRS;RPL13A	O60506;P04406;P07814;P40429	4	2.33084	2.28991	0.040935	0.3225	0.904999	0.892887	0.0121118	0.3717	0.699686	0.663629	0.036057	0.25
583	5386	MLL1-WDR5 complex	Human	O00268;O43451;O75461;P21675;P34932;P49848;P51610;P61964;Q03164;Q15291;Q15545;Q16594;Q6PI98;Q7Z3B3;Q8IXM2;Q8IZL8;Q8WWY3;Q96EZ8;Q99496;Q9BVI0;Q9H4L4;Q9H7Z6;Q9HCK8;Q9NXF1;Q9UBL3;Q9Y265;Q9Y4W2	TAF4;MGAM;E2F6;TAF1;HSPA4;TAF6;HCFC1;WDR5;KMT2A;KDM6B;TAF7;TAF9;INO80C;KANSL1;BAP18;PELP1;PRPF31;MCRS1;RNF2;PHF20;SENP3;KAT8;CHD8;TEX10;ASH2L;RUVBL1;LAS1L	O00268;P21675;P34932;P61964;Q15291;Q15545;Q8IZL8;Q8WWY3;Q96EZ8;Q99496;Q9H7Z6;Q9HCK8;Q9NXF1;Q9UBL3;Q9Y265;Q9Y4W2	16	1.32946	1.44663	-0.117168	0.5706	0.503555	0.534014	-0.0304591	0.5173	0.348079	0.380176	-0.032097	0.5895
584	5400	BRCC complex	Human	P38398;P46736;P51587;Q06609;Q9NXR7	BRCA1;BRCC3;BRCA2;RAD51;BRE	P46736;Q06609;Q9NXR7	3	0.848168	1.22759	-0.379418	0.8032	0.357824	0.500518	-0.142694	0.8115	0.235179	0.351311	-0.116132	0.8162
585	5449	Splicing-associated factors complex	Human	P35659;Q15287;Q86V81;Q8IYB3;Q9Y5S9	DEK;RNPS1;ALYREF;SRRM1;RBM8A	P35659;Q15287;Q9Y5S9	3	0.536093	0.736471	-0.200378	0.6454	0.154851	0.240407	-0.0855557	0.6912	0.1521	0.200269	-0.0481693	0.6217
586	5450	Mediator complex	Human	A0JLT2;O43513;O60244;O60313;O75448;O75586;O95402;Q13503;Q15528;Q15648;Q6P2C8;Q71F56;Q71SY5;Q96G25;Q96HR3;Q96RN5;Q9BTT4;Q9BUE0;Q9H944;Q9NPJ6;Q9NVC6;Q9NX70;Q9P086;Q9UHV7;Q9ULK4;Q9Y2X0;Q9Y3C7	MED19;MED7;MED14;OPA1;MED24;MED6;MED26;MED21;MED22;MED1;MED27;MED13L;MED25;MED8;MED30;MED15;MED10;MED18;MED20;MED4;MED17;MED29;MED11;MED13;MED23;MED16;MED31	O43513;O60244;O95402;Q13503;Q15528;Q15648;Q6P2C8;Q71F56;Q71SY5;Q96G25;Q96HR3;Q96RN5;Q9BTT4;Q9BUE0;Q9H944;Q9NPJ6;Q9NVC6;Q9NX70;Q9UHV7;Q9Y2X0;Q9Y3C7	21	0.879256	0.64869	0.230565	0.0052	0.29409	0.206718	0.0873717	0.0106	0.233024	0.168739	0.064285	0.01
587	5451	MED18-MED20-MED29 mediator subcomplex	Human	Q9BUE0;Q9H944;Q9NX70	MED18;MED20;MED29	Q9BUE0;Q9H944;Q9NX70	3	0.420496	0.465143	-0.0446463	0.4603	0.130901	0.111169	0.019732	0.3669	0.099751	0.118494	-0.0187427	0.5058
588	5461	p50-p65 NF(kappa)B-SRC1 complex	Human	P19838;Q04206;Q15788	NFKB1;RELA;NCOA1	P19838;Q04206;Q15788	3	0.627057	0.716603	-0.089546	0.515	0.229205	0.248286	-0.0190817	0.4909	0.178926	0.201441	-0.0225147	0.5215
589	5465	IKB(epsilon)-RELA-cREL complex	Human	O00221;Q04206;Q04864	NFKBIE;RELA;REL	O00221;Q04206;Q04864	3	0.661983	0.337765	0.324218	0.1131	0.242755	0.140837	0.101918	0.1612	0.221289	0.0726213	0.148667	0.0621
590	5466	IKB(beta)-RELA-cREL complex	Human	Q04206;Q04864;Q15653	RELA;REL;NFKBIB	Q04206;Q04864;Q15653	3	0.50387	0.352945	0.150925	0.2276	0.168077	0.12233	0.0457473	0.2858	0.125689	0.0722977	0.0533917	0.2267
591	5495	CIA targeting (MIP18, CIAO1, MMS19) complex	Human	O76071;Q96T76;Q9Y3D0	CIAO1;MMS19;FAM96B	O76071;Q96T76;Q9Y3D0	3	0.897085	0.998311	-0.101226	0.5297	0.301648	0.316875	-0.0152273	0.4802	0.270422	0.299752	-0.02933	0.5453
592	5502	EED-EZH-YY1 polycomb complex	Human	O75530;P25490;Q15910	EED;YY1;EZH2	O75530;P25490;Q15910	3	0.699532	0.389792	0.30974	0.1209	0.249499	0.144981	0.104518	0.1555	0.187094	0.120126	0.0669687	0.1886
593	5531	Tumor necrosis factor receptor 1 signaling complex	Human	P19438;Q12933;Q13490;Q15628	TNFRSF1A;TRAF2;BIRC2;TRADD	Q12933;Q13490;Q15628	3	1.01748	0.868218	0.149265	0.2293	0.303235	0.265081	0.0381543	0.3092	0.348614	0.310746	0.0378677	0.2766
594	5541	Ternary complex (TRAF2, FADD, TRADD)	Human	Q12933;Q13158;Q15628	TRAF2;FADD;TRADD	Q12933;Q13158;Q15628	3	0.957142	0.971625	-0.0144827	0.4186	0.272622	0.290276	-0.0176537	0.4864	0.334795	0.346662	-0.0118673	0.4789
595	5544	CDC2-PCNA-CCNB1-GADD45A complex	Human	P06493;P12004;P14635;P24522	CDK1;PCNA;CCNB1;GADD45A	P06493;P12004;P14635	3	1.15359	1.03818	0.115413	0.2607	0.409159	0.368343	0.0408153	0.3012	0.391646	0.330541	0.0611053	0.202
596	5589	LINC complex, S-phase	Human	P10244;P28749;Q09028;Q52LA3;Q5TKA1;Q6MZP7;Q96GY3	MYBL2;RBL1;RBBP4;LIN52;LIN9;LIN54;LIN37	P28749;Q09028;Q6MZP7	3	1.64446	1.88536	-0.240907	0.688	0.610061	0.654313	-0.0442517	0.5679	0.496312	0.508324	-0.012012	0.4794
597	5596	LINC complex, quiescent cells	Human	Q08999;Q09028;Q16254;Q52LA3;Q5TKA1;Q6MZP7;Q96GY3	RBL2;RBBP4;E2F4;LIN52;LIN9;LIN54;LIN37	Q09028;Q16254;Q6MZP7	3	1.64144	1.9138	-0.272353	0.7176	0.610061	0.654313	-0.0442513	0.5679	0.496312	0.508324	-0.012012	0.4794
598	5604	Emerin complex 1	Human	P35579;P50402;P60709;Q12965;Q13813;Q15417;Q8WWI1;Q9BRV8	MYH9;EMD;ACTB;MYO1E;SPTAN1;CNN3;LMO7;SIKE1	P35579;P50402;P60709;Q12965;Q13813;Q15417;Q9BRV8	7	1.01129	0.964007	0.0472877	0.2451	0.411237	0.329153	0.0820841	0.0882	0.303469	0.258987	0.0444819	0.1336
599	5606	Emerin-actin-NMI-(alphaII)spectrin complex	Human	P50402;P60709;Q13287;Q13813	EMD;ACTB;NMI;SPTAN1	P50402;P60709;Q13287;Q13813	4	0.990067	0.716637	0.27343	0.1046	0.397357	0.306524	0.0908325	0.1436	0.306161	0.182996	0.123166	0.0556
600	5607	Emerin-actin-NMI complex	Human	P50402;P60709;Q13287	EMD;ACTB;NMI	P50402;P60709;Q13287	3	1.0875	0.760878	0.326624	0.1115	0.422077	0.306534	0.115543	0.1371	0.360377	0.185884	0.174493	0.0442
601	5608	Emerin architectural complex	Human	P02545;P20700;P50402;P60709;Q13287;Q13813	LMNA;LMNB1;EMD;ACTB;NMI;SPTAN1	P20700;P50402;P60709;Q13287;Q13813	5	0.959455	0.925701	0.0337542	0.3091	0.371154	0.32795	0.043203	0.2317	0.315159	0.244992	0.0701668	0.1128
602	5609	Emerin regulatory complex	Human	O15379;O75531;P28749;P50402;P60709;P68431;Q02539;Q13547;Q8WWI1	HDAC3;BANF1;RBL1;EMD;ACTB;HIST1H3A;;HIST1H1A;HDAC1;LMO7	O15379;P28749;P50402;P60709;P68431;Q13547	6	1.39662	1.51958	-0.122959	0.5655	0.516234	0.53198	-0.0157461	0.4529	0.411694	0.445505	-0.0338107	0.5744
603	5611	Emerin complex 24	Human	P02545;P06400;P20700;P33991;P49736;P50402;P68431;Q00839;Q02539;Q07021;Q08999;Q13287;Q14566;Q9H0E3;Q9H503	LMNA;RB1;LMNB1;MCM4;MCM2;EMD;HIST1H3A;;HNRNPU;HIST1H1A;C1QBP;RBL2;NMI;MCM6;SAP130;BANF2	P06400;P20700;P33991;P49736;P50402;P68431;Q00839;Q07021;Q13287;Q14566;Q9H0E3	11	1.03575	1.34669	-0.310934	0.8979	0.361126	0.462344	-0.101218	0.8644	0.318442	0.393676	-0.0752336	0.8543
604	5613	Emerin complex 25	Human	O75531;O95218;O95777;P05455;P20700;P31946;P50402;P60709;P61978;P62258;P62314;Q13283;Q16543;Q9H0E3;Q9P287;Q9Y333	BANF1;ZRANB2;LSM8;SSB;LMNB1;YWHAB;EMD;ACTB;HNRNPK;YWHAE;SNRPD1;G3BP1;CDC37;SAP130;BCCIP;LSM2	O95218;O95777;P05455;P20700;P31946;P50402;P60709;P61978;P62258;P62314;Q13283;Q16543;Q9H0E3;Q9P287;Q9Y333	15	1.31324	1.44431	-0.131071	0.6045	0.503876	0.529865	-0.0259892	0.4826	0.382189	0.418194	-0.0360049	0.6233
605	5614	Emerin complex 32	Human	O00422;O15379;P20700;P28749;P50402;P60709;P68431;Q08999;Q12824;Q13263;Q13287;Q13547;Q13813;Q14839;Q8TAQ2;Q92922;Q9BQ87;Q9BZK7;Q9C005;Q9H503;Q9NPJ6;Q9UKL0	SAP18;HDAC3;LMNB1;RBL1;EMD;ACTB;HIST1H3A;;RBL2;SMARCB1;TRIM28;NMI;HDAC1;SPTAN1;CHD4;SMARCC2;SMARCC1;TBL1Y;TBL1XR1;DPY30;BANF2;MED4;RCOR1	O15379;P20700;P28749;P50402;P60709;P68431;Q13263;Q13287;Q13547;Q13813;Q14839;Q8TAQ2;Q92922;Q9BZK7;Q9NPJ6	15	1.35825	1.48653	-0.128286	0.5967	0.49448	0.516344	-0.0218634	0.4536	0.404247	0.430889	-0.0266424	0.5342
606	5615	Emerin complex 52	Human	O00148;O95777;P10827;P12277;P14866;P20700;P27348;P46940;P50402;P51858;P60709;P61978;P62258;P62314;Q00839;Q02539;Q07021;Q08999;Q12906;Q13287;Q53EL6;Q9BZZ5;Q9Y2U8	DDX39A;LSM8;THRA;CKB;HNRNPL;LMNB1;YWHAQ;IQGAP1;EMD;HDGF;ACTB;HNRNPK;YWHAE;SNRPD1;HNRNPU;HIST1H1A;C1QBP;RBL2;ILF3;NMI;PDCD4;API5;LEMD3	O00148;O95777;P12277;P14866;P20700;P27348;P46940;P50402;P51858;P60709;P61978;P62258;P62314;Q00839;Q07021;Q13287;Q53EL6;Q9BZZ5;Q9Y2U8	19	1.46602	1.58086	-0.114835	0.5658	0.549667	0.573924	-0.0242565	0.4689	0.450003	0.46107	-0.0110672	0.3687
607	5685	Membrane protein complex (VCP, UFD1L, SEC61B)	Human	P55072;P60468;Q92890	VCP;SEC61B;UFD1L	P55072;P60468;Q92890	3	1.53027	1.90485	-0.374576	0.8003	0.638809	0.76242	-0.123611	0.776	0.431717	0.509374	-0.077657	0.7161
608	5695	TIP5-DNMT-HDAC1 complex	Human	P26358;Q13547;Q9UBC3;Q9UIF9	DNMT1;HDAC1;DNMT3B;BAZ2A	P26358;Q13547;Q9UBC3	3	1.1393	1.32488	-0.185585	0.632	0.390439	0.424635	-0.034196	0.5397	0.31062	0.353516	-0.0428957	0.6029
609	5713	SH3P2/OSTF1-CBL-SRC complex	Human	P12931;P22681;Q92882	SRC;CBL;OSTF1	P12931;P22681;Q92882	3	1.19009	1.19482	-0.004732	0.4055	0.441086	0.411361	0.029725	0.337	0.365925	0.339505	0.0264203	0.3172
610	5816	Apoptosome-procaspase 9 complex	Human	O14727;P55211;P99999	APAF1;CASP9;CYCS	O14727;P55211;P99999	3	2.50864	3.07733	-0.56869	0.9	1.0468	1.18825	-0.141449	0.8098	0.783731	1.00933	-0.225598	0.9484
611	5856	AK2-FADD-caspase-10 (AFAC10) complex	Human	P54819;Q13158;Q92851	AK2;FADD;CASP10	P54819;Q13158;Q92851	3	1.82647	2.4267	-0.60023	0.9115	0.728695	0.939209	-0.210515	0.9011	0.632064	0.803373	-0.171309	0.9032
612	5859	FAS-FADD-CASP8-CASP10 complex	Human	P25445;Q13158;Q14790;Q92851	FAS;FADD;CASP8;CASP10	Q13158;Q14790;Q92851	3	0.730148	0.93021	-0.200061	0.6454	0.245586	0.305754	-0.0601683	0.6168	0.19778	0.323322	-0.125542	0.8346
613	5872	BRAF-MAP2K1-MAP2K2-YWHAE complex	Human	P15056;P36507;P62258;Q02750	BRAF;MAP2K2;YWHAE;MAP2K1	P15056;P36507;P62258;Q02750	4	1.16784	1.28176	-0.113924	0.5473	0.428772	0.457366	-0.028594	0.5204	0.350104	0.38989	-0.0397858	0.5953
614	5873	RAF1-MAP2K1-YWHAE complex	Human	P04049;P62258;Q02750	RAF1;YWHAE;MAP2K1	P04049;P62258;Q02750	3	1.90497	1.92365	-0.0186817	0.4237	0.691335	0.753821	-0.0624857	0.6256	0.621379	0.637778	-0.0163993	0.496
615	5876	PPP2R1A-PPP2R1B-PPP2CA-PPME1-EIF4A1 complex	Human	P30153;P30154;P60842;P67775;Q9Y570	PPP2R1A;PPP2R1B;EIF4A1;PPP2CA;PPME1	P30153;P30154;P60842;P67775;Q9Y570	5	1.49631	1.23243	0.263883	0.0803	0.510728	0.417549	0.0931789	0.1089	0.482447	0.403	0.0794468	0.0913
616	5877	MAP2K1-BRAF-RAF1-YWHAE-KSR1 complex	Human	P04049;P15056;P62258;Q02750;Q8IVT5	RAF1;BRAF;YWHAE;MAP2K1;KSR1	P04049;P15056;P62258;Q02750	4	1.51946	1.50785	0.011609	0.3633	0.536479	0.575617	-0.0391377	0.5601	0.502328	0.501483	0.0008455	0.402
617	5919	BRAF-RAF1-14-3-3 complex	Human	P04049;P15056;P63104	RAF1;BRAF;YWHAZ	P04049;P15056;P63104	3	1.6833	1.70854	-0.0252467	0.4335	0.601524	0.64987	-0.048346	0.5799	0.468967	0.545316	-0.076349	0.7134
618	6038	Dynein complex	Human	O14576;P63167;Q14204;Q9Y6G9	DYNC1I1;DYNLL1;DYNC1H1;DYNC1LI1	P63167;Q14204;Q9Y6G9	3	0.30621	0.468546	-0.162336	0.6014	0.129415	0.144733	-0.015318	0.4806	0.0886933	0.161161	-0.0724677	0.7026
619	6039	Dynein-dynactin complex	Human	O14576;P63167;Q14203;Q14204;Q9Y6G9	DYNC1I1;DYNLL1;DCTN1;DYNC1H1;DYNC1LI1	P63167;Q14203;Q14204;Q9Y6G9	4	0.64798	0.560467	0.087513	0.2668	0.237177	0.154683	0.082494	0.1597	0.213611	0.224581	-0.0109702	0.4637
620	6052	BAG3-HSC70-HSPB8-CHIP complex	Human	O95817;P11142;Q9UJY1;Q9UNE7	BAG3;HSPA8;HSPB8;STUB1	O95817;P11142;Q9UNE7	3	2.35647	1.98138	0.375095	0.0904	0.888455	0.727673	0.160783	0.0822	0.622594	0.537941	0.084653	0.1481
621	6053	LKB1-STRAD-MO25 complex	Human	Q15831;Q7RTN6;Q9Y376	STK11;STRADA;CAB39	Q15831;Q7RTN6;Q9Y376	3	0.694432	0.685216	0.00921567	0.3902	0.273771	0.197322	0.0764483	0.2115	0.185867	0.233181	-0.047314	0.6186
622	6072	TRA2B1-SRSF9-SRSF6 complex	Human	P62995;Q13242;Q13247	TRA2B;SRSF9;SRSF6	P62995;Q13242;Q13247	3	1.04395	0.769921	0.27403	0.1392	0.365026	0.220455	0.144571	0.0991	0.214239	0.143414	0.070825	0.1787
623	6084	AFF4 super elongation complex (SEC)	Human	O00472;O60563;O60583;P42568;P50750;P51825;P55199;Q03111;Q96JC9;Q9HB65;Q9UHB7	ELL2;CCNT1;CCNT2;MLLT3;CDK9;AFF1;ELL;MLLT1;EAF1;ELL3;AFF4	O60563;O60583;P50750;P55199;Q03111;Q96JC9;Q9UHB7	7	0.923602	0.723797	0.199805	0.0795	0.352532	0.281364	0.0711683	0.1092	0.240219	0.163032	0.0771874	0.057
624	6109	FHF complex	Human	Q86VS8;Q8N612;Q96ED9;Q9H8T0;Q9UJC3	HOOK3;FAM160A2;HOOK2;AKTIP;HOOK1	Q86VS8;Q8N612;Q96ED9;Q9UJC3	4	0.644511	0.623983	0.0205275	0.3504	0.252128	0.239333	0.0127952	0.3694	0.174097	0.189858	-0.0157602	0.4863
625	6129	CBP80/20- dependent translation complex	Human	O43310;P38919;P52298;P55884;Q09161;Q9BZI7	CTIF;EIF4A3;NCBP2;EIF3B;NCBP1;UPF3B	O43310;P38919;P52298;P55884;Q09161;Q9BZI7	6	0.770066	0.65684	0.113226	0.1726	0.260952	0.209627	0.0513253	0.1822	0.265545	0.181581	0.0839637	0.0618
626	6131	SELK multiprotein complex	Human	P04843;P04844;P27824;P39656;P46977;P55072;Q9BQE4;Q9BUN8;Q9GZP9;Q9Y6D0	RPN1;RPN2;CANX;DDOST;STT3A;VCP;VIMP;DERL1;DERL2;SELK	P04843;P39656;P46977;P55072	4	1.11984	1.20417	-0.0843305	0.5052	0.422875	0.472122	-0.0492473	0.601	0.359595	0.306579	0.0530163	0.1898
627	6149	Codanin-1-Asf1\u2013histone H3.1-histone H4\u2013importin-4 complex, cytosolic	Human	P62805;P68431;Q8IWY9;Q8TEX9;Q9Y294	HIST1H4A;;HIST1H3A;;CDAN1;IPO4;ASF1A	P62805;P68431;Q8IWY9;Q8TEX9;Q9Y294	5	0.639457	0.692328	-0.0528708	0.4502	0.229543	0.224863	0.0046793	0.3823	0.164344	0.20655	-0.0422066	0.6168
628	6164	ACK1 signaling complex	Human	P46108;P56945;P60953;Q07912	CRK;BCAR1;CDC42;TNK2	P46108;P60953;Q07912	3	0.314234	0.338302	-0.0240683	0.4318	0.128422	0.12875	-0.000327333	0.4332	0.0579773	0.0742873	-0.01631	0.4957
629	6169	Exocyst EXOC5-EXOC6-EXOC7 subcomplex	Human	O00471;Q8TAG9;Q9UPT5	EXOC5;EXOC6;EXOC7	O00471;Q8TAG9;Q9UPT5	3	0.240053	0.0990097	0.141043	0.2374	0.0512373	0.0425897	0.00864767	0.4034	0.074499	0.0224537	0.0520453	0.2314
630	6172	Intraflagellar transport complex B	Human	A0AVF1;Q13099;Q8IY31;Q8N4P2;Q8R3P7;Q8TDR0;Q8WYA0;Q96LB3;Q9BW83;Q9H7X7;Q9NQC8;Q9NWB7;Q9P2H3;Q9UG01;Q9Y366;Q9Y547	TTC26;IFT88;IFT20;TTC30B;Cluap1;TRAF3IP1;IFT81;IFT74;IFT27;IFT22;IFT46;IFT57;IFT80;IFT172;IFT52;HSPB11	Q8WYA0;Q96LB3;Q9BW83;Q9NWB7;Q9Y547	5	1.4854	1.14018	0.345221	0.0501	0.515329	0.345061	0.170268	0.0346	0.455545	0.347939	0.107606	0.0509
631	6173	Intraflagellar transport complex B core complex	Human	A0AVF1;Q13099;Q8N4P2;Q8WYA0;Q96LB3;Q9BW83;Q9H7X7;Q9NQC8;Q9Y366;Q9Y547	TTC26;IFT88;TTC30B;IFT81;IFT74;IFT27;IFT22;IFT46;IFT52;HSPB11	Q8WYA0;Q96LB3;Q9BW83;Q9Y547	4	1.61913	1.17309	0.446045	0.0428	0.569502	0.33723	0.232271	0.024	0.481807	0.357723	0.124084	0.0551
632	6175	Caspase-10-SUMO-FADD/Drp1 complex	Human	O00429;Q13158;Q92851	DNM1L;FADD;CASP10	O00429;Q13158;Q92851	3	0.564235	0.925082	-0.360847	0.7937	0.169729	0.3327	-0.162971	0.8423	0.23871	0.292195	-0.053485	0.641
633	6178	LUBAC complex	Human	Q96EP0;Q9BYM8;Q9H0F6	RNF31;RBCK1;SHARPIN	Q96EP0;Q9BYM8;Q9H0F6	3	0.650498	0.72418	-0.0736817	0.4935	0.137494	0.293686	-0.156192	0.8328	0.093907	0.16909	-0.0751833	0.7093
634	6182	PP2A A/C-striatin complex	Human	O43815;P30153;P67775	STRN;PPP2R1A;PPP2CA	O43815;P30153;P67775	3	0.930291	0.609897	0.320394	0.1149	0.379605	0.2601	0.119504	0.1307	0.29545	0.212649	0.0828017	0.1522
635	6183	PP2A A/C-SG2NA complex	Human	P30153;P67775;Q13033	PPP2R1A;PPP2CA;STRN3	P30153;P67775;Q13033	3	1.0673	0.817681	0.24962	0.1523	0.418065	0.341974	0.076091	0.2122	0.34171	0.283214	0.058496	0.2103
636	6189	ArgRS-GlnRS-AIMP1 complex	Human	P47897;P54136;Q12904	QARS;RARS;AIMP1	P47897;P54136;Q12904	3	0.276616	0.202653	0.0739627	0.3089	0.0979067	0.0586337	0.039273	0.3062	0.0864277	0.0592193	0.0272083	0.3145
637	6194	B-WICH complex	Human	O00159;O60264;O75533;P35659;Q03468;Q9BQG0;Q9NR30;Q9UIG0	MYO1C;SMARCA5;SF3B1;DEK;ERCC6;MYBBP1A;DDX21;BAZ1B	O00159;O60264;O75533;P35659;Q03468;Q9BQG0;Q9NR30	7	0.64562	0.923144	-0.277524	0.8067	0.25595	0.317188	-0.0612378	0.6714	0.105029	0.232907	-0.127877	0.9378
638	6213	DOCK8-WIP-WASp complex	Human	O43516;P42768;Q8NF50	WIPF1;WAS;DOCK8	O43516;P42768;Q8NF50	3	1.85141	1.66765	0.18376	0.2014	0.713097	0.619372	0.0937247	0.1759	0.496255	0.494307	0.001948	0.4156
639	6216	GATOR2 complex	Human	P55735;Q6PJI9;Q96EE3;Q96S15;Q9NXC5	SEC13;WDR59;SEH1L;WDR24;MIOS	P55735;Q6PJI9;Q96EE3;Q96S15;Q9NXC5	5	0.763526	0.683054	0.0804721	0.2435	0.261798	0.279452	-0.0176542	0.4771	0.209422	0.195931	0.0134917	0.3166
640	6218	POL2R-SYMPK-SSU72 complex	Human	P24928;Q92797;Q9NP77	POLR2A;SYMPK;SSU72	P24928;Q92797;Q9NP77	3	1.20112	1.02681	0.174308	0.2083	0.433242	0.406848	0.0263943	0.3482	0.357968	0.289734	0.068234	0.1843
641	6223	KRIT1-CCM2-ICAP1 complex	Human	O00522;O14713;Q9BSQ5	KRIT1;ITGB1BP1;CCM2	O00522;O14713;Q9BSQ5	3	1.10057	0.590949	0.509625	0.0523	0.392377	0.152539	0.239838	0.038	0.279455	0.0779833	0.201472	0.0302
642	6236	Dynein-2 complex, cytoplasmic	Human	P51808;P63167;P63172;Q8IVD9;Q8NCM8;Q8TCX1;Q8TF09;Q8WVS4;Q8WW35;Q96EX3;Q96FJ2;Q9NP97	DYNLT3;DYNLL1;DYNLT1;NUDCD3;DYNC2H1;DYNC2LI1;DYNLRB2;WDR60;TCTEX1D2;WDR34;DYNLL2;DYNLRB1	P63167;P63172;Q8IVD9;Q96EX3;Q96FJ2;Q9NP97	6	1.13187	1.18817	-0.056298	0.4421	0.421412	0.412481	0.0089316	0.3359	0.334647	0.356701	-0.0220541	0.5023
643	6245	Telomerase holoenzyme	Human	O14746;O60832;Q86US8;Q9BUR4;Q9NPE3;Q9NX24;Q9NY12	TERT;DKC1;SMG6;WRAP53;NOP10;NHP2;GAR1	O60832;Q9BUR4;Q9NPE3;Q9NX24;Q9NY12	5	0.766368	0.629746	0.136622	0.1759	0.186622	0.20592	-0.0192984	0.4829	0.184728	0.163779	0.0209486	0.2804
644	6247	BBS-chaperonin complex	Human	P17987;P48643;P49368;P50990;P50991;P78371;Q6ZW61;Q8IWZ6;Q8TAM1;Q9NPJ1	TCP1;CCT5;CCT3;CCT8;CCT4;CCT2;BBS12;BBS7;BBS10;MKKS	P17987;P48643;P49368;P50990;P50991;P78371;Q8IWZ6	7	0.544622	0.540114	0.00450881	0.3175	0.202363	0.191527	0.0108358	0.3123	0.180324	0.15057	0.029754	0.1937
645	6254	GPC-4.1R-p55 complex	Human	P04921;P11171;Q00013	GYPC;EPB41;MPP1	P04921;P11171;Q00013	3	1.61483	1.96653	-0.351699	0.7852	0.643941	0.703092	-0.059151	0.6135	0.400563	0.509193	-0.10863	0.7993
646	6261	Histone-2-Histone-4-ASF1-MCM2 complex	Human	P49736;P62805;P68431;Q07955	MCM2;HIST1H4A;;HIST1H3A;;SRSF1	P49736;P62805;P68431;Q07955	4	0.93616	1.06536	-0.129198	0.569	0.294753	0.34421	-0.0494567	0.602	0.245588	0.308664	-0.0630757	0.6945
647	6282	G alpha-13-Hax-1-cortactin-Rac complex	Human	O00165;P31749;Q14247;Q14344	HAX1;AKT1;CTTN;GNA13	P31749;Q14247;Q14344	3	2.36117	2.6625	-0.301327	0.7436	0.897362	0.971227	-0.0738647	0.6581	0.682656	0.732475	-0.0498187	0.6284
648	6287	SLC2A1-DMTN-ADD2 complex	Human	P11166;P35612;Q08495	SLC2A1;ADD2;DMTN	P11166;P35612;Q08495	3	0.900369	0.671524	0.228845	0.1669	0.349789	0.215098	0.134691	0.1112	0.206171	0.179157	0.0270143	0.3153
649	6289	prohibitin 2 complex, mitochondrial	Human	O00165;P05141;P35232;P45880;Q99623	HAX1;SLC25A5;PHB;VDAC2;PHB2	P05141;P35232;P45880	3	1.09271	0.877185	0.21552	0.1764	0.460799	0.310048	0.150751	0.0918	0.301195	0.215773	0.0854227	0.147
650	6290	Ubiquitin E3 ligase (DDB1, DYRK2, EDD, VPRBP)	Human	O95071;Q16531;Q92630;Q9Y4B6	UBR5;DDB1;DYRK2;VPRBP	O95071;Q16531;Q9Y4B6	3	2.22596	2.219	0.006962	0.3934	0.8805	0.881588	-0.001088	0.435	0.672321	0.697396	-0.0250757	0.5293
651	6301	tRNA Splicing Ligase Complex	Human	Q52LJ0;Q92499;Q9BVC5;Q9Y224;Q9Y3I0	FAM98B;DDX1;C2orf49;C14orf166;RTCB	Q52LJ0;Q92499;Q9BVC5;Q9Y224;Q9Y3I0	5	0.429951	0.524629	-0.0946779	0.5186	0.162109	0.203894	-0.041785	0.5779	0.111307	0.135799	-0.024493	0.521
652	6302	B-WICH complex	Human	O00159;O60264;O75533;P35659;Q03468;Q9BQG0;Q9C093;Q9NR30;Q9UIG0	MYO1C;SMARCA5;SF3B1;DEK;ERCC6;MYBBP1A;SPEF2;DDX21;BAZ1B	O00159;O60264;O75533;P35659;Q03468;Q9BQG0;Q9C093;Q9NR30	8	0.966842	1.14612	-0.17928	0.6772	0.36299	0.401036	-0.0380456	0.5646	0.245565	0.328913	-0.0833483	0.8402
653	6303	DDX11-RAD21-SMC1A-SMC3 complex	Human	O60216;Q14683;Q96FC9;Q9UQE7	RAD21;SMC1A;DDX11;SMC3	O60216;Q14683;Q9UQE7	3	0.22271	0.519466	-0.296756	0.7407	0.054254	0.171462	-0.117208	0.7636	0.0738073	0.148078	-0.0742703	0.7073
654	6304	DDX11-Ctf18-RFC complex	Human	O75717;P12004;Q5FWF5;Q8WVB6;Q96FC9;Q9BVC3	WDHD1;PCNA;ESCO1;CHTF18;DDX11;DSCC1	O75717;P12004;Q8WVB6	3	2.4023	1.74255	0.65975	0.0289	0.819143	0.610081	0.209062	0.0517	0.608673	0.476322	0.13235	0.0773
655	6306	DDX27-PeBoW complex	Human	O00541;Q14137;Q96GQ7;Q9GZL7	PES1;BOP1;DDX27;WDR12	O00541;Q14137;Q96GQ7;Q9GZL7	4	1.81024	1.76683	0.0434083	0.3196	0.710248	0.699864	0.0103843	0.3786	0.522134	0.478486	0.0436478	0.2214
656	6308	protein complex (DDX28; DHX30; GRSF1; FASTKD2; FASTKD5)	Human	Q12849;Q7L2E3;Q7L8L6;Q9NUL7;Q9NYY8	GRSF1;DHX30;FASTKD5;DDX28;FASTKD2	Q12849;Q7L2E3;Q7L8L6;Q9NYY8	4	0.631783	1.11716	-0.485376	0.9003	0.220817	0.41636	-0.195543	0.9177	0.217508	0.310087	-0.0925782	0.7945
657	6313	AATF-NGDN-NOL10 complex	Human	Q8NEJ9;Q9BSC4;Q9NY61	NGDN;NOL10;AATF	Q8NEJ9;Q9BSC4;Q9NY61	3	0.882393	0.559916	0.322477	0.1141	0.319567	0.188233	0.131334	0.1166	0.257801	0.168033	0.0897677	0.139
658	6332	Elongator complex (ELP1, ELP2, ELP3, ELP4, ELP5, ELP6)	Human	O95163;Q0PNE2;Q6IA86;Q8TE02;Q96EB1;Q9H9T3	IKBKAP;ELP6;ELP2;ELP5;ELP4;ELP3	O95163;Q0PNE2;Q6IA86;Q8TE02;Q96EB1;Q9H9T3	6	0.404913	0.592969	-0.188056	0.6767	0.15776	0.212843	-0.0550827	0.6427	0.122243	0.154646	-0.0324029	0.5645
659	6340	PITX2-MLL4-ASH2L-RBBP5-PTIP complex	Human	O14686;Q15291;Q6ZW49;Q99697;Q9UBL3	KMT2D;KDM6B;PAXIP1;PITX2;ASH2L	O14686;Q15291;Q6ZW49;Q9UBL3	4	1.35826	1.35992	-0.001668	0.3833	0.590276	0.540371	0.0499057	0.2457	0.362357	0.408556	-0.0461995	0.6226
660	6341	GIT1-ARHGEF7-PAK1-PXN complex	Human	P49023;Q13153;Q14155;Q9Y2X7	PXN;PAK1;ARHGEF7;GIT1	P49023;Q13153;Q14155;Q9Y2X7	4	1.36254	1.63792	-0.275377	0.7515	0.469057	0.561883	-0.092826	0.741	0.414901	0.473166	-0.058265	0.6732
661	6344	TNF-R1-associated signaling complex	Human	O14920;O15111;O43318;P01375;P19438;Q12933;Q13489;Q13546;Q15025;Q15628;Q15750;Q96EP0;Q9BYM8;Q9NYJ8;Q9Y6K9	IKBKB;CHUK;MAP3K7;TNF;TNFRSF1A;TRAF2;BIRC3;RIPK1;TNIP1;TRADD;TAB1;RNF31;RBCK1;TAB2;IKBKG	O14920;O15111;O43318;Q12933;Q13546;Q15025;Q15628;Q15750;Q96EP0;Q9BYM8;Q9NYJ8;Q9Y6K9	12	0.877384	0.98695	-0.109566	0.5476	0.296354	0.341737	-0.0453821	0.6258	0.235076	0.26251	-0.0274345	0.5414
662	6345	ZNF304-corepressor complex	Human	P26358;Q13263;Q15047;Q9HCX3	DNMT1;TRIM28;SETDB1;ZNF304	P26358;Q13263;Q15047	3	1.11906	1.00289	0.116175	0.2605	0.348085	0.324727	0.0233573	0.3575	0.320009	0.28693	0.033079	0.292
663	6347	TNF-R1 signaling complex	Human	P01375;P19438;Q12933;Q13546;Q15628	TNF;TNFRSF1A;TRAF2;RIPK1;TRADD	Q12933;Q13546;Q15628	3	1.2175	1.11828	0.09922	0.2803	0.350896	0.334726	0.0161707	0.3772	0.401989	0.343948	0.0580407	0.2113
664	6373	MiDAC complex	Human	Q13547;Q6PJG2;Q92769;Q9H147	HDAC1;ELMSAN1;HDAC2;DNTTIP1	Q13547;Q92769;Q9H147	3	0.730036	0.666635	0.0634013	0.3198	0.22987	0.237816	-0.00794633	0.4568	0.23206	0.194347	0.0377127	0.2776
665	6388	CORVET complex	Human	Q8N3P4;Q8WUH2;Q96AX1;Q9H269;Q9H270;Q9P253	VPS8;TGFBRAP1;VPS33A;VPS16;VPS11;VPS18	Q8WUH2;Q96AX1;Q9H269;Q9H270;Q9P253	5	0.315342	0.266712	0.0486301	0.2897	0.0967793	0.0832054	0.0135739	0.3432	0.10206	0.0854041	0.0166559	0.3008
666	6389	HOPS complex	Human	P49754;Q96AX1;Q96JC1;Q9H269;Q9H270;Q9P253	VPS41;VPS33A;VPS39;VPS16;VPS11;VPS18	P49754;Q96AX1;Q96JC1;Q9H269;Q9H270;Q9P253	6	0.388907	0.226237	0.16267	0.124	0.134175	0.0862663	0.0479089	0.1914	0.116265	0.0638382	0.0524269	0.1283
667	6394	CNOT1-CNOT2-CNOT3 complex	Human	A5YKK6;O75175;Q9NZN8	CNOT1;CNOT3;CNOT2	A5YKK6;O75175;Q9NZN8	3	0.418531	0.588972	-0.170441	0.6135	0.11003	0.183094	-0.073064	0.6564	0.129072	0.180377	-0.0513053	0.6328
668	6395	4E-T-DDX6-CNOT1 complex	Human	A5YKK6;P26196;Q9NRA8	CNOT1;DDX6;EIF4ENIF1	A5YKK6;P26196;Q9NRA8	3	0.548655	0.63198	-0.0833247	0.5063	0.192326	0.207689	-0.015363	0.4808	0.170068	0.187861	-0.0177927	0.5014
669	6396	DNJC3-DNAJB1-HSPA8 complex	Human	P11142;P25685;Q13217	HSPA8;DNAJB1;DNAJC3	P11142;P25685;Q13217	3	1.25978	0.959692	0.300083	0.1256	0.461229	0.37464	0.086589	0.1904	0.323236	0.254031	0.0692053	0.1818
670	6399	DNAJC7-HSPA8-HSP90AA1 complex	Human	P07900;P11142;Q99615	HSP90AA1;HSPA8;DNAJC7	P07900;P11142;Q99615	3	1.11248	0.94769	0.164786	0.2158	0.42309	0.344845	0.078245	0.2076	0.323363	0.307247	0.0161153	0.3593
671	6414	RIPK1-FADD-caspase-8 complex	Human	Q13158;Q13546;Q14790	FADD;RIPK1;CASP8	Q13158;Q13546;Q14790	3	0.759809	0.951673	-0.191864	0.6381	0.245907	0.3109	-0.0649923	0.632	0.19778	0.323322	-0.125542	0.8346
672	6435	HAUS augmin-like complex	Human	O94927;Q68CZ6;Q7Z4H7;Q8BFT2;Q96CS2;Q99871;Q9BT25;Q9NVX0	HAUS5;HAUS3;HAUS6;Haus4;HAUS1;HAUS7;HAUS8;HAUS2	O94927;Q68CZ6;Q7Z4H7;Q96CS2;Q99871;Q9BT25;Q9NVX0	7	0.480025	0.347583	0.132442	0.1334	0.160619	0.109544	0.0510747	0.1596	0.120117	0.0851942	0.034923	0.1706
673	6444	SMAR1-HDAC1-SIN3A-SIN3B-p107-p130 repressor complex	Human	O75182;P28749;Q08999;Q13547;Q8N9N5;Q96ST3	SIN3B;RBL1;RBL2;HDAC1;BANP;SIN3A	P28749;Q13547;Q96ST3	3	0.311135	0.321243	-0.010108	0.4126	0.109203	0.07222	0.0369827	0.3136	0.0566953	0.065602	-0.00890667	0.465
674	6457	MLL1 core complex	Human	P61964;Q03164;Q15291;Q9UBL3	WDR5;KMT2A;KDM6B;ASH2L	P61964;Q15291;Q9UBL3	3	1.50012	1.72175	-0.221631	0.6687	0.653936	0.698583	-0.0446473	0.569	0.399453	0.52618	-0.126727	0.8364
675	6459	EARP complex	Human	Q5VIR6;Q8N1B4;Q96JG6;Q9UID3	VPS53;VPS52;VPS50;VPS51	Q5VIR6;Q8N1B4;Q96JG6;Q9UID3	4	0.469207	0.47016	-0.0009525	0.3822	0.111674	0.137182	-0.0255087	0.508	0.124241	0.135245	-0.011004	0.464
676	6460	MLL2 complex	Human	O00255;O14686;O15294;O75475;P51610;P61964;Q15291;Q9C005;Q9UBL3;Q9Y5Z7	MEN1;KMT2D;OGT;PSIP1;HCFC1;WDR5;KDM6B;DPY30;ASH2L;HCFC2	O00255;O14686;O15294;O75475;P61964;Q15291;Q9UBL3	7	1.53436	1.35106	0.183303	0.09	0.609267	0.538395	0.0708725	0.1101	0.412137	0.382018	0.0301188	0.1924
677	6461	MLL3 complex	Human	O15550;P61964;Q14686;Q15291;Q6ZW49;Q8NEZ4;Q9BTK6;Q9C005;Q9UBL3	KDM6A;WDR5;NCOA6;KDM6B;PAXIP1;KMT2C;PAGR1;DPY30;ASH2L	P61964;Q14686;Q15291;Q6ZW49;Q8NEZ4;Q9BTK6;Q9UBL3	7	1.47409	1.45875	0.0153379	0.2961	0.601851	0.542147	0.0597044	0.1353	0.373849	0.40281	-0.0289605	0.5461
678	6462	MLL1 complex	Human	O00255;O15294;P51610;P61964;Q03164;Q15291;Q9C005;Q9UBL3	MEN1;OGT;HCFC1;WDR5;KMT2A;KDM6B;DPY30;ASH2L	O00255;O15294;P61964;Q15291;Q9UBL3	5	1.8065	1.56123	0.245274	0.0906	0.730958	0.649962	0.0809952	0.1322	0.487798	0.453621	0.0341773	0.2226
679	6463	GARP complex	Human	Q5VIR6;Q8N1B4;Q9P1Q0;Q9UID3	VPS53;VPS52;VPS54;VPS51	Q5VIR6;Q8N1B4;Q9UID3	3	0.513572	0.487887	0.025685	0.3687	0.108639	0.130049	-0.0214093	0.4996	0.136419	0.140385	-0.00396567	0.4425
680	6467	MLL4 complex	Human	O14686;O15550;P61964;Q14686;Q15291;Q6ZW49;Q9BTK6;Q9C005;Q9UBL3	KMT2D;KDM6A;WDR5;NCOA6;KDM6B;PAXIP1;PAGR1;DPY30;ASH2L	O14686;P61964;Q14686;Q15291;Q6ZW49;Q9BTK6;Q9UBL3	7	1.46876	1.4393	0.0294692	0.2733	0.59092	0.535102	0.0558176	0.1454	0.384728	0.408473	-0.0237451	0.5074
681	6468	TRAPP complex	Human	O43617;O75865;P0DI81;P48553;Q5T215;Q7Z392;Q86SZ2;Q8IUR0;Q8WVT3;Q96Q05;Q9UL33;Q9Y296;Q9Y2L5;Q9Y5R8	TRAPPC3;TRAPPC6A;TRAPPC2;TRAPPC10;TRAPPC3L;TRAPPC11;TRAPPC6B;TRAPPC5;TRAPPC12;TRAPPC9;TRAPPC2L;TRAPPC4;TRAPPC8;TRAPPC1	O43617;O75865;P48553;Q7Z392;Q86SZ2;Q8IUR0;Q8WVT3;Q96Q05;Q9Y296;Q9Y2L5;Q9Y5R8	11	0.520898	0.422268	0.0986296	0.1203	0.145507	0.12255	0.0229564	0.2099	0.190918	0.109771	0.0811468	0.0244
682	6469	Set1A complex	Human	O15047;O15294;P51610;P61964;Q15291;Q6UXN9;Q9C005;Q9P0U4;Q9UBL3;Q9Y5Z7	SETD1A;OGT;HCFC1;WDR5;KDM6B;WDR82;DPY30;CXXC1;ASH2L;HCFC2	O15047;O15294;P61964;Q15291;Q6UXN9;Q9P0U4;Q9UBL3	7	1.37553	1.41765	-0.0421202	0.4029	0.567229	0.567384	-0.000155476	0.3637	0.361827	0.405431	-0.0436046	0.636
683	6470	Set1B complex	Human	O15294;P51610;P61964;Q15291;Q6UXN9;Q8NFC6;Q96IK1;Q9C005;Q9P0U4;Q9UBL3;Q9UPS6;Q9Y5Z7	OGT;HCFC1;WDR5;KDM6B;WDR82;BOD1L1;BOD1;DPY30;CXXC1;ASH2L;SETD1B;HCFC2	O15294;P61964;Q15291;Q6UXN9;Q8NFC6;Q96IK1;Q9P0U4;Q9UBL3	8	1.32361	1.51375	-0.190144	0.6963	0.515106	0.569669	-0.0545633	0.6493	0.368394	0.439276	-0.0708822	0.7913
684	6472	Bcl-2-Beclin1-UVRAG-PI(3)KC3 complex	Human	P10415;Q14457;Q8NEB9;Q99570;Q9P2Y5	BCL2;BECN1;PIK3C3;PIK3R4;UVRAG	Q14457;Q8NEB9;Q99570;Q9P2Y5	4	0.255788	0.364691	-0.108904	0.5402	0.089925	0.11247	-0.0225448	0.4963	0.0700547	0.100687	-0.030632	0.5564
685	6481	WASH complex	Human	A8K0Z3;Q12768;Q2M389;Q9Y3C0;Q9Y4E1	WASH1;KIAA0196;KIAA1033;CCDC53;FAM21C	Q12768;Q2M389;Q9Y3C0	3	1.01956	0.652751	0.366808	0.0925	0.356791	0.127559	0.229232	0.0416	0.36753	0.212879	0.154651	0.0576
686	6482	CUL4B-DDB1-DTL-CSN complex	Human	P61201;Q13098;Q13620;Q16531;Q9NZJ0	COPS2;GPS1;CUL4B;DDB1;DTL	P61201;Q13098;Q13620;Q16531;Q9NZJ0	5	1.32577	1.24978	0.0759842	0.2487	0.518025	0.501526	0.0164994	0.3323	0.432247	0.398773	0.0334736	0.2258
687	6484	WASH-CAPZalpa/beta complex	Human	A8K0Z3;P47756;P52907;Q12768;Q2M389;Q9Y3C0;Q9Y4E1	WASH1;CAPZB;CAPZA1;KIAA0196;KIAA1033;CCDC53;FAM21C	P47756;P52907;Q12768;Q2M389;Q9Y3C0	5	1.01459	1.11692	-0.102328	0.5304	0.341208	0.348072	-0.0068637	0.4289	0.358632	0.344983	0.0136494	0.3157
688	6486	CUL4A-DDB1-DTL complex	Human	Q13619;Q16531;Q9NZJ0	CUL4A;DDB1;DTL	Q13619;Q16531;Q9NZJ0	3	2.07257	1.97013	0.102438	0.2759	0.816587	0.79592	0.0206677	0.3641	0.689997	0.640884	0.0491127	0.2406
689	6488	CUL4A-DDB1-EED complex	Human	O75530;Q13619;Q16531	EED;CUL4A;DDB1	O75530;Q13619;Q16531	3	1.5764	1.91264	-0.33624	0.7739	0.65282	0.765846	-0.113026	0.7564	0.509138	0.611195	-0.102057	0.7843
690	6489	CUL4A-DDB1-WDR5 complex	Human	P61964;Q13619;Q16531	WDR5;CUL4A;DDB1	P61964;Q13619;Q16531	3	1.7654	1.81746	-0.052059	0.4701	0.67122	0.699889	-0.028669	0.5223	0.538911	0.575471	-0.0365603	0.5765
691	6490	CUL4B-DDB1-WDR26 complex	Human	Q13620;Q16531;Q9H7D7	CUL4B;DDB1;WDR26	Q13620;Q16531;Q9H7D7	3	1.48574	1.60661	-0.120871	0.553	0.635412	0.679169	-0.0437573	0.5667	0.492639	0.521475	-0.0288353	0.5433
692	6491	CUL4A-DDB1-RBBP5 complex	Human	Q13619;Q15291;Q16531	CUL4A;KDM6B;DDB1	Q13619;Q15291;Q16531	3	1.61938	1.74272	-0.123346	0.5572	0.64924	0.693884	-0.0446443	0.5689	0.47265	0.501231	-0.028581	0.5425
693	6493	CUL4A-DDB1-WDR57 complex	Human	Q13619;Q16531;Q96DI7	CUL4A;DDB1;SNRNP40	Q13619;Q16531;Q96DI7	3	1.54571	1.51951	0.026204	0.3678	0.64045	0.602968	0.037482	0.3114	0.508733	0.500385	0.008348	0.3906
694	6494	CUL4A-DDB1-WDR61 complex	Human	Q13619;Q16531;Q9GZS3	CUL4A;DDB1;WDR61	Q13619;Q16531;Q9GZS3	3	1.59724	1.76204	-0.164806	0.6052	0.674693	0.743735	-0.0690413	0.6444	0.524445	0.552131	-0.027686	0.539
695	6495	CUL4B-DDB1-GRWD1 complex	Human	Q13620;Q16531;Q9BQ67	CUL4B;DDB1;GRWD1	Q13620;Q16531;Q9BQ67	3	2.00866	2.22018	-0.21152	0.6576	0.816792	0.868317	-0.051525	0.588	0.653814	0.70126	-0.0474457	0.6192
696	6496	TOM20-TOM22-pOTC complex	Human	P00480;Q15388;Q9NS69	OTC;TOMM20;TOMM22	P00480;Q15388;Q9NS69	3	1.55812	1.82237	-0.26425	0.7107	0.54676	0.629813	-0.083053	0.6852	0.373621	0.543996	-0.170375	0.9019
697	6497	TOM complex (TOM5, TOM6, TOM7, TOM20, TOM22, TOM40, TOM70), mitochondrial	Human	O94826;O96008;Q15388;Q8N4H5;Q96B49;Q9NS69;Q9P0U1	TOMM70;TOMM40;TOMM20;TOMM5;TOMM6;TOMM22;TOMM7	O94826;O96008;Q15388;Q9NS69	4	1.91315	1.81219	0.100962	0.2514	0.64147	0.659017	-0.0175472	0.479	0.4583	0.424133	0.0341662	0.2559
698	6509	pERK-vimentin-KPNA2 complex	Human	P08670;P27361;P52292	VIM;MAPK3;KPNA2	P08670;P27361;P52292	3	1.57184	1.88084	-0.309006	0.7485	0.574203	0.656469	-0.0822653	0.6828	0.455064	0.514593	-0.0595287	0.6618
699	6512	ILK-HSP90-CDC37 complex	Human	P07900;Q13418;Q16543	HSP90AA1;ILK;CDC37	P07900;Q13418;Q16543	3	0.902172	0.880988	0.021184	0.3751	0.290318	0.266076	0.0242417	0.3544	0.260609	0.255813	0.004796	0.4054
700	6521	Akt-PHLPP1-PHLPP2-FANCI-FANCD2-USP1-UAF1 complex	Human	O60346;O94782;P31749;Q6ZVD8;Q8TAF3;Q9BXW9;Q9NVI1	PHLPP1;USP1;AKT1;PHLPP2;WDR48;FANCD2;FANCI	O94782;P31749;Q8TAF3;Q9BXW9;Q9NVI1	5	1.18835	0.821202	0.367148	0.0443	0.439559	0.315962	0.123598	0.0669	0.301766	0.228215	0.0735515	0.1063
701	6523	Ubiquilin-VCP-erasin complex	Human	P55072;Q92575;Q9UMX0	VCP;UBXN4;UBQLN1	P55072;Q92575;Q9UMX0	3	1.50603	1.30503	0.200993	0.1889	0.60256	0.578244	0.024316	0.3543	0.441855	0.315267	0.126588	0.0821
702	6577	3M complex	Human	O75147;P04637;P62877;Q14999;Q8IWT3;Q8N3Y1;Q9H0W5	OBSL1;TP53;RBX1;CUL7;CUL9;FBXW8;CCDC8	O75147;P62877;Q9H0W5	3	1.09381	1.70474	-0.610928	0.9147	0.402077	0.694121	-0.292044	0.9527	0.308817	0.464438	-0.155621	0.8809
703	6587	CAP-cbl-flotilin complex	Human	O75955;P22681;Q9BX66	FLOT1;CBL;SORBS1	O75955;P22681;Q9BX66	3	1.18323	0.584588	0.598638	0.0373	0.440014	0.192684	0.24733	0.0357	0.324774	0.16222	0.162554	0.0507
704	6602	AP5-SPG11-SPG15 complex	Human	O43299;Q2VPB7;Q68DK2;Q96JI7;Q9H0R1;Q9NUS5	AP5Z1;AP5B1;ZFYVE26;SPG11;AP5M1;AP5S1	O43299;Q2VPB7;Q96JI7;Q9NUS5	4	0.616592	0.663455	-0.046863	0.448	0.165396	0.218328	-0.0529323	0.6168	0.148514	0.174542	-0.0260273	0.5356
705	6626	AP5 adaptor complex	Human	O43299;Q2VPB7;Q9H0R1;Q9NUS5	AP5Z1;AP5B1;AP5M1;AP5S1	O43299;Q2VPB7;Q9NUS5	3	0.630935	0.674098	-0.043163	0.4581	0.142276	0.206013	-0.0637377	0.6284	0.149516	0.151416	-0.0019	0.4336
706	6639	CCC-Wash (WASH1, FAM21C) complex	Human	A8K0Z3;O60826;Q567U6;Q7Z3J2;Q7Z4G1;Q86VX2;Q86X83;Q8N668;Q9GZQ3;Q9H0A8;Q9NX08;Q9P000;Q9UBI1;Q9Y4E1;Q9Y6G5	WASH1;CCDC22;CCDC93;C16orf62;COMMD6;COMMD7;COMMD2;COMMD1;COMMD5;COMMD4;COMMD8;COMMD9;COMMD3;FAM21C;COMMD10	O60826;Q567U6;Q7Z4G1;Q86VX2;Q86X83;Q8N668;Q9GZQ3;Q9NX08;Q9P000;Q9UBI1;Q9Y6G5	11	0.620389	0.639397	-0.0190082	0.3208	0.196652	0.188975	0.00767705	0.2897	0.177204	0.170244	0.00696	0.2689
707	6641	USP22-SAGA complex	Human	O75528;Q12962;Q14CW9;Q86TJ2;Q92830;Q9HBM6;Q9UPT9;Q9Y4A5	TADA3;TAF10;ATXN7L3;TADA2B;KAT2A;TAF9B;USP22;TRRAP	O75528;Q12962;Q14CW9;Q9HBM6;Q9UPT9;Q9Y4A5	6	1.03036	0.797063	0.233295	0.0757	0.316777	0.244335	0.0724425	0.125	0.279759	0.216452	0.0633067	0.1018
708	6643	SAGA complex, GCN5-linked	Human	O75486;O75528;O75529;O94864;P00813;Q12962;Q14CW9;Q16514;Q16594;Q5T6C5;Q86TJ2;Q8NEM7;Q92830;Q96ES7;Q9HBM6;Q9ULK2;Q9UPT9;Q9Y4A5;Q9Y6J9	SUPT3H;TADA3;TAF5L;SUPT7L;ADA;TAF10;ATXN7L3;TAF12;TAF9;ATXN7L2;TADA2B;SUPT20H;KAT2A;SGF29;TAF9B;ATXN7L1;USP22;TRRAP;TAF6L	O75528;O75529;P00813;Q12962;Q14CW9;Q16514;Q96ES7;Q9HBM6;Q9UPT9;Q9Y4A5;Q9Y6J9	11	1.22356	1.10561	0.11795	0.0996	0.427844	0.388593	0.0392512	0.1459	0.353582	0.318017	0.0355644	0.1175
709	6644	CCDC22-COMMD1-CUL2 complex	Human	O60826;Q13617;Q8N668	CCDC22;CUL2;COMMD1	O60826;Q13617;Q8N668	3	0.66849	0.63826	0.0302293	0.3632	0.190711	0.189835	0.000876	0.429	0.221663	0.145567	0.0760953	0.168
710	6657	ATAC complex, GCN5-linked	Human	O75478;O75528;P61964;Q01658;Q8IYH5;Q92830;Q96ES7;Q9H8E8;Q9NS73;Q9ULM3	TADA2A;TADA3;WDR5;DR1;ZZZ3;KAT2A;SGF29;KAT14;MBIP;YEATS2	O75528;P61964;Q01658;Q8IYH5;Q96ES7;Q9H8E8;Q9NS73;Q9ULM3	8	1.17112	1.35451	-0.183391	0.6846	0.421677	0.479671	-0.0579942	0.6656	0.273085	0.350963	-0.0778779	0.8206
711	6658	CCDC22-COMMD8-CUL1 complex	Human	O60826;Q13616;Q9NX08	CCDC22;CUL1;COMMD8	O60826;Q13616;Q9NX08	3	1.15348	1.36438	-0.210898	0.6569	0.444126	0.489485	-0.0453593	0.5714	0.397901	0.417717	-0.0198163	0.5104
712	6659	Ubiquitin E3 ligase (CCDC22, COMMD8, CUL3)	Human	O60826;Q13618;Q9NX08	CCDC22;CUL3;COMMD8	O60826;Q13618;Q9NX08	3	0.817851	0.998073	-0.180222	0.6258	0.294948	0.320293	-0.0253443	0.5113	0.233271	0.219979	0.0132913	0.3707
713	6664	STAGA complex, SPT3-linked	Human	O15265;O75486;O75528;O75529;O94864;Q12962;Q14CW9;Q16514;Q16594;Q86TJ2;Q8NEM7;Q92830;Q96BN2;Q96ES7;Q9H0E3;Q9NPA8;Q9UPT9;Q9Y4A5;Q9Y6J9	ATXN7;SUPT3H;TADA3;TAF5L;SUPT7L;TAF10;ATXN7L3;TAF12;TAF9;TADA2B;SUPT20H;KAT2A;TADA1;SGF29;SAP130;ENY2;USP22;TRRAP;TAF6L	O75528;O75529;Q12962;Q14CW9;Q16514;Q96BN2;Q96ES7;Q9H0E3;Q9NPA8;Q9UPT9;Q9Y4A5;Q9Y6J9	12	1.06535	0.941795	0.123555	0.0813	0.357365	0.317579	0.0397852	0.1325	0.294237	0.251055	0.0431817	0.0794
714	6665	ATAC complex, YEATS2-linked	Human	O43318;O75478;O75528;P61964;Q01658;Q14157;Q8IYH5;Q92830;Q96ES7;Q9H8E8;Q9NR33;Q9NRF9;Q9NS73;Q9ULM3	MAP3K7;TADA2A;TADA3;WDR5;DR1;UBAP2L;ZZZ3;KAT2A;SGF29;KAT14;POLE4;POLE3;MBIP;YEATS2	O43318;O75528;P61964;Q01658;Q14157;Q8IYH5;Q96ES7;Q9H8E8;Q9NR33;Q9NRF9;Q9NS73;Q9ULM3	12	1.2043	1.38048	-0.176177	0.704	0.443507	0.490964	-0.0474569	0.6357	0.307443	0.35434	-0.0468962	0.7061
715	6671	PI4K2A-WASH complex	Human	O00203;P46934;P47756;P50570;P52907;Q00610;Q12768;Q2M389;Q5T1M5;Q641Q2;Q92888;Q92974;Q96N67;Q9BTU6	AP3B1;NEDD4;CAPZB;DNM2;CAPZA1;CLTC;KIAA0196;KIAA1033;FKBP15;FAM21A;ARHGEF1;ARHGEF2;DOCK7;PI4K2A	O00203;P46934;P47756;P50570;P52907;Q00610;Q12768;Q2M389;Q5T1M5;Q641Q2;Q92888;Q96N67;Q9BTU6	13	0.878182	0.964113	-0.0859308	0.4797	0.301181	0.324928	-0.0237463	0.4779	0.268012	0.302441	-0.0344289	0.6028
716	6703	TBCD-tubulin(alpha)-tubulin(beta) complex	Human	P07437;Q71U36;Q9BTW9	TUBB;TUBA1A;TBCD	P07437;Q71U36;Q9BTW9	3	0.644684	0.819774	-0.17509	0.6203	0.224926	0.305657	-0.0807313	0.6787	0.152912	0.237807	-0.0848943	0.7384
717	6713	TBCD-ARL2-tubulin(beta) complex	Human	P07437;P36404;Q9BTW9	TUBB;ARL2;TBCD	P07437;P36404;Q9BTW9	3	0.619789	0.626162	-0.00637333	0.4082	0.213326	0.239484	-0.0261577	0.5138	0.130689	0.176624	-0.0459347	0.614
718	6742	SMG1-UPF2-Y14-MAGOH-UPF3B-EIF4A3 complex	Human	P38919;P61326;Q96Q15;Q9BZI7;Q9HAU5;Q9Y5S9	EIF4A3;MAGOH;SMG1;UPF3B;UPF2;RBM8A	P38919;Q9BZI7;Q9HAU5;Q9Y5S9	4	0.583524	0.40154	0.181983	0.1684	0.183977	0.112689	0.071288	0.1875	0.227307	0.131653	0.0956533	0.092
719	6765	CCR4-NOT complex	Human	A5YKK6;O75175;Q92600;Q96LI5;Q9H9A5;Q9NZN8;Q9UIV1;Q9UKZ1;Q9ULM6	CNOT1;CNOT3;RQCD1;CNOT6L;CNOT10;CNOT2;CNOT7;CNOT11;CNOT6	A5YKK6;O75175;Q9H9A5;Q9NZN8;Q9UIV1;Q9UKZ1	6	0.431066	0.573237	-0.142171	0.5964	0.122712	0.177236	-0.0545234	0.6405	0.118274	0.166663	-0.0483887	0.6581
720	6778	SCRIB-GIT1-ARHGEF7-PAK1 complex	Human	Q13153;Q14155;Q14160;Q9Y2X7	PAK1;ARHGEF7;SCRIB;GIT1	Q13153;Q14155;Q14160;Q9Y2X7	4	0.988772	1.13342	-0.144644	0.5897	0.378957	0.415904	-0.0369468	0.5516	0.255705	0.287375	-0.0316708	0.5617
721	6780	RAD6A-KCMF1-UBR4 complex	Human	P49459;Q5T4S7;Q9P0J7	UBE2A;UBR4;KCMF1	P49459;Q5T4S7;Q9P0J7	3	0.802757	1.06533	-0.262575	0.7087	0.251983	0.333383	-0.0814	0.6804	0.238206	0.300866	-0.0626603	0.6722
722	6799	VEGFR2-S1PR1-ERK1/2-PKC-alpha complex	Human	P17252;P21453;P27361;P28482;P35968	PRKCA;S1PR1;MAPK3;MAPK1;KDR	P17252;P27361;P28482	3	1.10814	0.868073	0.240064	0.1592	0.355075	0.306988	0.048087	0.2793	0.416389	0.243712	0.172677	0.045
723	6838	IGF2BP1 complex	Human	O60506;O95793;P61254;P62753;P67809;Q00839;Q08211;Q15717;Q9NZI8	SYNCRIP;STAU1;RPL26;RPS6;YBX1;HNRNPU;DHX9;ELAVL1;IGF2BP1	O60506;O95793;P61254;P62753;P67809;Q00839;Q08211;Q15717;Q9NZI8	9	0.889881	1.28069	-0.390805	0.9354	0.295756	0.455722	-0.159966	0.955	0.281974	0.391619	-0.109644	0.9323
724	6848	IRF2BP2-IRF2BP1-IRF2BPL complex	Human	Q7Z5L9;Q8IU81;Q9H1B7	IRF2BP2;IRF2BP1;IRF2BPL	Q7Z5L9;Q8IU81;Q9H1B7	3	1.73829	1.31953	0.418752	0.0751	0.611562	0.498653	0.112909	0.1407	0.443369	0.35639	0.0869793	0.1438
725	6852	COPRS-PRMT5-RUNX1-CBFB complex	Human	O14744;Q01196;Q13951;Q9NQ92	PRMT5;RUNX1;CBFB;COPRS	O14744;Q13951;Q9NQ92	3	1.89724	2.44179	-0.544544	0.8928	0.694053	0.933789	-0.239736	0.9241	0.599709	0.693194	-0.0934853	0.7627
726	6854	5FMC (Friends of Methylated Chtop) complex	Human	Q8IZL8;Q9BV38;Q9H4L4;Q9NXF1;Q9Y4W2	PELP1;WDR18;SENP3;TEX10;LAS1L	Q8IZL8;Q9BV38;Q9NXF1;Q9Y4W2	4	1.176	1.63336	-0.457357	0.8874	0.361419	0.563191	-0.201772	0.9241	0.304164	0.396452	-0.0922878	0.7935
727	6855	LAS1L-PELP1-TEX10-WDR18-NOL9-SENP3 complex	Human	Q5SY16;Q8IZL8;Q9BV38;Q9H4L4;Q9NXF1;Q9Y4W2	NOL9;PELP1;WDR18;SENP3;TEX10;LAS1L	Q5SY16;Q8IZL8;Q9BV38;Q9NXF1;Q9Y4W2	5	1.53492	1.38656	0.148354	0.1642	0.496124	0.472777	0.0233466	0.3043	0.401621	0.33302	0.0686006	0.1152
728	6856	PeBoW complex	Human	O00541;Q14137;Q9GZL7	PES1;BOP1;WDR12	O00541;Q14137;Q9GZL7	3	2.21695	2.04527	0.171676	0.2105	0.86665	0.778123	0.088527	0.1866	0.649713	0.579339	0.0703743	0.1792
729	6857	PELP1-TEX10-WDR18 complex	Human	Q8IZL8;Q9BV38;Q9NXF1	PELP1;WDR18;TEX10	Q8IZL8;Q9BV38;Q9NXF1	3	0.7121	1.19732	-0.485222	0.8663	0.174798	0.422889	-0.248091	0.9297	0.203496	0.306596	-0.1031	0.7866
730	6858	CHTOP-methylosome complex	Human	O14744;P84090;Q99873;Q9BQA1;Q9Y3Y2	PRMT5;ERH;PRMT1;WDR77;CHTOP	O14744;P84090;Q9BQA1;Q9Y3Y2	4	0.954155	0.918513	0.035642	0.3295	0.338202	0.290189	0.0480125	0.2509	0.289106	0.361071	-0.0719658	0.7323
731	6859	HRD1 complex	Human	O94905;P11021;P14625;P35613;Q13438;Q86TM6;Q96CS3;Q96DZ1;Q9GZP9;Q9UBU6;Q9UBV2;Q9Y385;Q9Y679	ERLIN2;HSPA5;HSP90B1;BSG;OS9;SYVN1;FAF2;ERLEC1;DERL2;FAM8A1;SEL1L;UBE2J1;AUP1	O94905;P11021;P14625;P35613;Q96CS3;Q9Y385;Q9Y679	7	1.8763	1.49517	0.381134	0.0188	0.752162	0.541092	0.21107	0.0088	0.540783	0.410426	0.130357	0.0149
732	6860	E6AP-HERC2-MAPK6-NEURL4 complex	Human	O95714;Q05086;Q16659;Q96JN8	HERC2;UBE3A;MAPK6;NEURL4	O95714;Q05086;Q96JN8	3	0.699331	0.527654	0.171677	0.2105	0.179265	0.15609	0.0231747	0.3581	0.193577	0.154175	0.039402	0.2718
733	6862	Bag6-Ubl4A-Trc35 Complex	Human	P11441;P46379;Q7L5D6	UBL4A;BAG6;GET4	P11441;P46379;Q7L5D6	3	0.327542	0.403357	-0.075815	0.4966	0.087599	0.141269	-0.0536697	0.595	0.125293	0.132025	-0.00673167	0.4555
734	6864	CBX3-EHMT1-NR3C1 complex	Human	P04150;Q13185;Q9H9B1	NR3C1;CBX3;EHMT1	P04150;Q13185;Q9H9B1	3	0.618163	0.708035	-0.089872	0.5154	0.232014	0.269818	-0.0378037	0.5488	0.170877	0.212132	-0.0412547	0.5963
735	6875	CRBN-DDB1-CUL4A-RBX1 E3 ubiquitin ligase	Human	P62877;Q13619;Q16531;Q96SW2	RBX1;CUL4A;DDB1;CRBN	P62877;Q13619;Q16531;Q96SW2	4	1.20333	1.29015	-0.0868268	0.5095	0.478363	0.5055	-0.0271373	0.5144	0.373833	0.401823	-0.0279895	0.5434
736	6885	L-B-P100 subcomplex	Human	Q0VG06;Q8NB91;Q9NW38	FAAP100;FANCB;FANCL	Q0VG06;Q8NB91;Q9NW38	3	0.555602	1.08158	-0.525975	0.885	0.218644	0.370589	-0.151945	0.8265	0.088718	0.317875	-0.229157	0.9513
737	6886	AUP1-OS9-SEL1L-UBC6e-UBXD8 complex	Human	Q13438;Q96CS3;Q9UBV2;Q9Y385;Q9Y679	OS9;FAF2;SEL1L;UBE2J1;AUP1	Q96CS3;Q9Y385;Q9Y679	3	0.547049	0.541315	0.005734	0.3944	0.204962	0.193008	0.011954	0.3907	0.159669	0.122498	0.037171	0.2793
738	6888	v-ATPase-Ragulator-AXIN/LKB1-AMPK complex	Human	O15169;O43504;P21281;P27449;P38606;P54619;P61421;Q0VGL1;Q13131;Q15831;Q6IAA8;Q9UHA4;Q9Y2Q5;Q9Y478	AXIN1;LAMTOR5;ATP6V1B2;ATP6V0C;ATP6V1A;PRKAG1;ATP6V0D1;LAMTOR4;PRKAA1;STK11;LAMTOR1;LAMTOR3;LAMTOR2;PRKAB1	O15169;O43504;P21281;P38606;Q13131;Q15831;Q6IAA8;Q9UHA4;Q9Y2Q5;Q9Y478	10	1.76293	1.63447	0.128456	0.0994	0.706937	0.60543	0.101507	0.0372	0.460715	0.456527	0.00418762	0.2906
739	6890	Phosphatidylinositol 4-kinase complex	Human	P42356;Q86TV6;Q8IYD1;Q9BYI3	PI4KA;TTC7B;GSPT2;FAM126A	Q86TV6;Q8IYD1;Q9BYI3	3	0.659114	0.56028	0.0988343	0.2805	0.234838	0.192941	0.0418963	0.2983	0.163937	0.07532	0.0886173	0.1409
740	6893	Gamma-tubulin complex	Human	P23258;Q96CW5;Q96RT7;Q96RT8;Q9BSJ2;Q9UGJ1	TUBG1;TUBGCP3;TUBGCP6;TUBGCP5;TUBGCP2;TUBGCP4	P23258;Q96CW5;Q9UGJ1	3	0.411368	0.542647	-0.131279	0.5664	0.166751	0.189563	-0.0228113	0.5039	0.110565	0.13245	-0.0218847	0.5187
741	6895	MMXD complex	Human	O76071;P05141;P18074;Q96T76;Q9Y3D0	CIAO1;SLC25A5;ERCC2;MMS19;FAM96B	O76071;P05141;P18074;Q96T76;Q9Y3D0	5	1.64966	1.94608	-0.296413	0.7996	0.628871	0.71843	-0.0895594	0.753	0.468402	0.550835	-0.0824334	0.7918
742	6896	MMS19 complex	Human	O76071;Q96T76;Q9H6Q4;Q9Y3D0	CIAO1;MMS19;NARFL;FAM96B	O76071;Q96T76;Q9H6Q4;Q9Y3D0	4	0.867476	0.846112	0.0213633	0.3495	0.285779	0.248764	0.0370157	0.2862	0.256827	0.260674	-0.00384667	0.4254
743	6901	Ubiquitin E3 ligase (CUL1, FBXO6, RBX1, SKP1)	Human	P62877;P63208;Q13616;Q9NRD1	RBX1;SKP1;CUL1;FBXO6	P62877;Q13616;Q9NRD1	3	1.23299	1.30653	-0.073537	0.4933	0.474364	0.485279	-0.0109153	0.4665	0.363061	0.385968	-0.022907	0.5226
744	6905	PELI1-IRAK4-IRAK1-TRAF6 complex, IL-1-induced	Human	P51617;Q96FA3;Q9NWZ3;Q9Y4K3	IRAK1;PELI1;IRAK4;TRAF6	P51617;Q9NWZ3;Q9Y4K3	3	1.17159	0.869682	0.301913	0.1246	0.396069	0.233135	0.162934	0.0806	0.285516	0.291496	-0.00597933	0.4526
745	6910	EED-EZH2-PHF19 complex	Human	O75530;Q15910;Q5T6S3	EED;EZH2;PHF19	O75530;Q15910;Q5T6S3	3	0.702127	0.420794	0.281333	0.1365	0.258746	0.152947	0.105799	0.1526	0.194103	0.101061	0.0930427	0.1328
746	6916	CTTN-FER-PTK2 complex	Human	P16591;Q05397;Q14247	FER;PTK2;CTTN	P16591;Q05397;Q14247	3	2.63569	2.57528	0.060406	0.3233	1.02844	0.978623	0.0498133	0.275	0.725329	0.706851	0.018478	0.3517
747	6925	MAPK1-PTK2-PXN complex	Human	P28482;P49023;Q05397	MAPK1;PXN;PTK2	P28482;P49023;Q05397	3	1.02807	1.01829	0.00977833	0.3897	0.423132	0.430583	-0.00745133	0.4549	0.293144	0.262813	0.0303307	0.3026
748	6928	ARHGEF7-GIT2-PAK1 complex	Human	Q13153;Q14155;Q14161	PAK1;ARHGEF7;GIT2	Q13153;Q14155;Q14161	3	1.29667	1.35301	-0.0563383	0.475	0.435458	0.474431	-0.038973	0.5517	0.35012	0.361996	-0.0118757	0.4789
749	6933	PRKCZ-SQSTM-TRAF6 complex	Human	Q05513;Q13501;Q9Y4K3	PRKCZ;SQSTM1;TRAF6	Q05513;Q13501;Q9Y4K3	3	0.692125	0.864612	-0.172487	0.6164	0.250055	0.225603	0.024452	0.3537	0.240482	0.223514	0.0169687	0.3562
750	6937	ARHGEF2-MAPK1-MAPK3-PXN complex	Human	P27361;P28482;P49023;Q92974	MAPK3;MAPK1;PXN;ARHGEF2	P27361;P28482;P49023	3	1.50595	1.70322	-0.197273	0.6427	0.532122	0.648935	-0.116812	0.7632	0.479854	0.486705	-0.006851	0.4555
751	6949	Isocitrate dehydrogenase [NAD], mitochondrial	Human	O43837;P50213;P51553	IDH3B;IDH3A;IDH3G	O43837;P50213;P51553	3	0.462779	0.661717	-0.198938	0.6442	0.160586	0.189347	-0.0287607	0.5228	0.161998	0.210965	-0.0489667	0.6248
752	6956	REP-RGGT-Rab complex	Human	P20336;P24386;Q92696	RAB3A;CHM;RABGGTA	P20336;P24386;Q92696	3	1.28808	1.32815	-0.0400637	0.453	0.571476	0.560236	0.0112393	0.3935	0.302143	0.306137	-0.00399433	0.4429
753	6957	C2ORF3-Prp43-TFIP11 complex	Human	O43143;P16383;Q9UBB9	DHX15;GCFC2;TFIP11	O43143;P16383;Q9UBB9	3	2.36661	2.59974	-0.233131	0.6794	0.809539	0.93646	-0.126921	0.7828	0.685852	0.734391	-0.0485393	0.6235
754	6963	AXIN1-GID8-GSK3B complex	Human	O15169;P49841;Q9NWU2	AXIN1;GSK3B;GID8	O15169;P49841;Q9NWU2	3	0.424177	0.438377	-0.0142	0.4184	0.0848047	0.11093	-0.0261257	0.5138	0.0952507	0.14576	-0.050509	0.6308
755	6984	ProTalpha C2 complex	Human	P06454;P49006;P60709;Q01105	PTMA;MARCKSL1;ACTB;SET	P06454;P49006;P60709;Q01105	4	0.969177	1.043	-0.073824	0.4898	0.393584	0.402583	-0.00899917	0.4461	0.188787	0.241747	-0.0529597	0.6517
756	6985	ProTalpha C5 complex	Human	P06454;P25786;P39687;Q00325;Q07021	PTMA;PSMA1;ANP32A;SLC25A3;C1QBP	P06454;P25786;P39687;Q00325;Q07021	5	1.99113	1.92418	0.0669546	0.2624	0.773759	0.789758	-0.0159988	0.4686	0.561311	0.535191	0.0261192	0.2574
757	6987	ProTalpha C7 complex	Human	P06454;P39687;Q92688	PTMA;ANP32A;ANP32B	P06454;P39687;Q92688	3	1.83716	1.90034	-0.063178	0.4828	0.799186	0.786412	0.012774	0.3885	0.464286	0.499481	-0.0351957	0.5711
758	6990	THSD1-FAK-talin-vinculin complex	Human	P18206;Q05397;Q9NS62;Q9Y490	VCL;PTK2;THSD1;TLN1	P18206;Q05397;Q9Y490	3	1.77187	1.85633	-0.0844553	0.5078	0.676328	0.694539	-0.018211	0.4879	0.587422	0.577878	0.009544	0.3867
759	7005	PP2A-NR3A complex	Human	P30153;P63151;P67775;Q8TCU5	PPP2R1A;PPP2R2A;PPP2CA;GRIN3A	P30153;P63151;P67775	3	0.787827	0.604531	0.183296	0.2016	0.340223	0.268959	0.0712633	0.2238	0.236926	0.210252	0.026674	0.3163
760	7030	DCP1A-NR3C1-PNRC2-UPF1-complex	Human	P04150;Q92900;Q9NPI6;Q9NPJ4	NR3C1;UPF1;DCP1A;PNRC2	P04150;Q92900;Q9NPI6	3	0.632226	0.782565	-0.150339	0.5884	0.221444	0.28296	-0.0615163	0.622	0.16756	0.190012	-0.0224527	0.5211
761	7038	BVR-PKCD-ERK2 complex	Human	P28482;P53004;Q05655	MAPK1;BLVRA;PRKCD	P28482;P53004;Q05655	3	0.613128	0.468022	0.145106	0.2334	0.187658	0.16131	0.026348	0.3484	0.15782	0.0891263	0.0686937	0.1832
762	7051	OTUB1-UBC13-MMS2 complex	Human	P61088;Q15819;Q96FW1	UBE2N;UBE2V2;OTUB1	P61088;Q15819;Q96FW1	3	0.569182	0.521193	0.0479893	0.3376	0.187956	0.172168	0.0157877	0.3782	0.119127	0.136959	-0.017832	0.5017
763	7063	C9orf72-SMCR8-WDR41 complex	Human	Q8TEV9;Q96LT7;Q9HAD4	SMCR8;C9orf72;WDR41	Q8TEV9;Q96LT7;Q9HAD4	3	0.316864	0.446837	-0.129973	0.5654	0.121588	0.130385	-0.00879667	0.4596	0.0719073	0.113629	-0.041722	0.5982
764	7065	WDR41-(C9orf72-SMCR8)-(FIP200-ULK1-ATG13-ATG101) complex	Human	O75143;O75385;Q8TDY2;Q8TEV9;Q96LT7;Q9BSB4;Q9HAD4	ATG13;ULK1;RB1CC1;SMCR8;C9orf72;ATG101;WDR41	O75143;Q8TDY2;Q8TEV9;Q96LT7;Q9HAD4	5	0.944571	0.812955	0.131616	0.1811	0.350677	0.249072	0.101605	0.095	0.254296	0.224512	0.0297842	0.2426
765	7110	IGF2R-PLG-PLAU-PLAUR-LTGFbeta1 complex	Human	P00747;P00749;P01137;P11717;Q03405	PLG;PLAU;TGFB1;IGF2R;PLAUR	P00747;P01137;P11717	3	0.517335	0.937318	-0.419984	0.8313	0.166431	0.338662	-0.172231	0.857	0.120306	0.272743	-0.152438	0.8778
766	7122	HSPA9-GRPEL1-GRPEL2 complex	Human	P38646;Q8TAA5;Q9HAV7	HSPA9;GRPEL2;GRPEL1	P38646;Q8TAA5;Q9HAV7	3	1.12648	1.54113	-0.414644	0.8278	0.513052	0.590188	-0.0771357	0.6675	0.293054	0.412748	-0.119694	0.8231
767	7126	HSPA9-GRPEL1-GRPEL2-TIMM44 complex	Human	O43615;P38646;Q8TAA5;Q9HAV7	TIMM44;HSPA9;GRPEL2;GRPEL1	O43615;P38646;Q8TAA5;Q9HAV7	4	0.947639	1.22302	-0.275378	0.7515	0.414291	0.457319	-0.043027	0.5754	0.253308	0.341119	-0.0878103	0.7812
768	7127	GSKIP-GSK3B-PRKAR2A complex	Human	P13861;P49841;Q9P0R6	PRKAR2A;GSK3B;GSKIP	P13861;P49841;Q9P0R6	3	1.15143	0.933757	0.217669	0.1739	0.380993	0.311789	0.0692037	0.2284	0.269547	0.254908	0.0146383	0.3647
769	7130	PRKAR2A-GSKIP-GSK3B-DNM1L complex	Human	O00429;P13861;P49841;Q9P0R6	DNM1L;PRKAR2A;GSK3B;GSKIP	O00429;P13861;P49841;Q9P0R6	4	0.977193	0.891652	0.0855413	0.2686	0.327089	0.321285	0.00580417	0.3943	0.237349	0.202551	0.034798	0.2532
770	7131	COMMD1-CCDC22-CCDC93-C16orf62 complex	Human	O60826;Q567U6;Q7Z3J2;Q8N668	CCDC22;CCDC93;C16orf62;COMMD1	O60826;Q567U6;Q8N668	3	0.200223	0.271046	-0.070823	0.4907	0.0591513	0.0802847	-0.0211333	0.4981	0.034264	0.0708677	-0.0366037	0.5767
771	7133	CCDC93-COMMD1-COMMD6 complex	Human	Q567U6;Q7Z4G1;Q8N668	CCDC93;COMMD6;COMMD1	Q567U6;Q7Z4G1;Q8N668	3	0.235316	0.289108	-0.0537923	0.4718	0.0696163	0.0880147	-0.0183983	0.4881	0.0466707	0.0843357	-0.037665	0.5824
772	7141	Coat protein complex II (SAR1B, PREB, SEC23A , SEC24B, SEC23IP)	Human	O95487;Q15436;Q9HCU5;Q9Y6B6;Q9Y6Y8	SEC24B;SEC23A;PREB;SAR1B;SEC23IP	Q15436;Q9Y6B6;Q9Y6Y8	3	0.640895	0.510799	0.130096	0.2478	0.177679	0.0917743	0.0859047	0.192	0.206732	0.0886303	0.118102	0.0912
773	7159	TSC2-GSK3-AXIN-DVL complex	Human	O14640;O15169;P49815;P49841	DVL1;AXIN1;TSC2;GSK3B	O14640;O15169;P49815;P49841	4	1.16945	0.88089	0.288563	0.0955	0.337574	0.342488	-0.00491467	0.4332	0.225216	0.175342	0.0498745	0.2006
774	7192	CCR4-NOT-CNOT7-CNOT6 complex	Human	A5YKK6;O75175;Q92600;Q9C0C2;Q9H9A5;Q9NZN8;Q9UIV1;Q9UKZ1;Q9ULM6	CNOT1;CNOT3;RQCD1;TNKS1BP1;CNOT10;CNOT2;CNOT7;CNOT11;CNOT6	A5YKK6;O75175;Q9C0C2;Q9H9A5;Q9NZN8;Q9UIV1;Q9UKZ1	7	1.21754	1.33051	-0.112969	0.542	0.427028	0.455507	-0.0284794	0.517	0.341792	0.370764	-0.0289715	0.5463
775	7215	CCR4-NOT-CNOT8-CNOT6 complex	Human	A5YKK6;O75175;Q92600;Q9C0C2;Q9H9A5;Q9NZN8;Q9UFF9;Q9UKZ1;Q9ULM6	CNOT1;CNOT3;RQCD1;TNKS1BP1;CNOT10;CNOT2;CNOT8;CNOT11;CNOT6	A5YKK6;O75175;Q9C0C2;Q9H9A5;Q9NZN8;Q9UFF9;Q9UKZ1	7	1.25604	1.36384	-0.107796	0.5301	0.445311	0.46433	-0.0190193	0.4623	0.349361	0.379924	-0.0305636	0.556
776	7221	NSL complex	Human	O15294;P51610;P61964;Q7Z3B3;Q96EZ8;Q9BVI0;Q9H7Z6;Q9H9L4;Q9P2N6	OGT;HCFC1;WDR5;KANSL1;MCRS1;PHF20;KAT8;KANSL2;KANSL3	O15294;P61964;Q96EZ8;Q9H7Z6	4	1.13829	1.10922	0.0290705	0.3385	0.468268	0.442815	0.0254522	0.3242	0.269201	0.264752	0.00444867	0.3848
777	7225	CDH4-HDAC2-MTA2-RBBP7-TWIST1 complex	Human	O94776;Q14839;Q15672;Q16576;Q92769	MTA2;CHD4;TWIST1;RBBP7;HDAC2	O94776;Q14839;Q16576;Q92769	4	1.16747	0.933828	0.233641	0.127	0.418785	0.331299	0.0874863	0.1495	0.351186	0.298728	0.0524585	0.1921
778	7248	ABCB1-ANXA2-RACK1-SRC complex	Human	P07355;P08183;P12931;P63244	ANXA2;ABCB1;SRC;RACK1	P07355;P12931;P63244	3	0.492098	1.0144	-0.522302	0.8832	0.203212	0.375912	-0.172701	0.8575	0.135629	0.250882	-0.115253	0.8146
779	7251	IGBP1-MID1-PPP2CA complex	Human	O15344;P67775;P78318	MID1;PPP2CA;IGBP1	O15344;P67775;P78318	3	1.50277	1.26917	0.233608	0.1631	0.518139	0.422614	0.0955247	0.172	0.49975	0.395918	0.103833	0.1133
780	7281	BIN1-EHBP1-RAB8A complex	Human	O00499;P61006;Q8NDI1	BIN1;RAB8A;EHBP1	O00499;P61006;Q8NDI1	3	1.06964	1.15192	-0.0822793	0.5043	0.36171	0.398076	-0.036366	0.5453	0.327291	0.309453	0.0178377	0.3542
781	7284	GSK3B-HSP90AA1-PKM2 complex	Human	P07900;P14618;P49841	HSP90AA1;PKM;GSK3B	P07900;P14618;P49841	3	1.70708	1.92294	-0.215856	0.6624	0.570126	0.675805	-0.10568	0.7396	0.482715	0.536546	-0.053831	0.6418
782	7285	HEXIM1-DNA-PK-paraspeckle components-ribonucleoprotein complex	Human	O94992;P12956;P13010;P23246;P43243;P78527;Q15233;Q8WXF1;Q96PK6	HEXIM1;XRCC6;XRCC5;SFPQ;MATR3;PRKDC;NONO;PSPC1;RBM14	O94992;P12956;P13010;P23246;P78527;Q15233;Q8WXF1;Q96PK6	8	1.52579	1.38924	0.136543	0.1132	0.589332	0.545066	0.0442657	0.1661	0.40714	0.385326	0.0218143	0.2105
783	7291	EIF2B2-EIF2B3-EIF2B4-EIF2B5 complex	Human	P49770;Q13144;Q9NR50;Q9UI10	EIF2B2;EIF2B5;EIF2B3;EIF2B4	P49770;Q13144;Q9NR50;Q9UI10	4	0.632483	0.547807	0.084676	0.2696	0.222692	0.177592	0.0450995	0.2596	0.155038	0.151527	0.00351117	0.3891
784	7292	EIF2B1-EIF2B2-EIF2B3-EIF2B4-EIF2B5 complex	Human	P49770;Q13144;Q14232;Q9NR50;Q9UI10	EIF2B2;EIF2B5;EIF2B1;EIF2B3;EIF2B4	P49770;Q13144;Q14232;Q9NR50;Q9UI10	5	0.896652	0.856393	0.0402591	0.3006	0.326023	0.324061	0.0019621	0.3923	0.25463	0.241559	0.013071	0.3197
785	7298	ACTB-ANP32A-C1QBP-PSMA1-PTMA-PSMA1 complex	Human	P06454;P25786;P39687;P60709;Q00325;Q07021	PTMA;PSMA1;ANP32A;ACTB;SLC25A3;C1QBP	P06454;P25786;P39687;P60709;Q00325;Q07021	6	1.74909	1.76287	-0.0137769	0.3681	0.680831	0.720388	-0.0395567	0.5733	0.489767	0.486965	0.0028016	0.3529
786	7299	ANP32A-ANP32B-PSMA3-PTMA-SLC25A5 complex	Human	P05141;P06454;P25788;P39687;Q92688	SLC25A5;PTMA;PSMA3;ANP32A;ANP32B	P05141;P06454;P25788;P39687;Q92688	5	1.41227	1.6201	-0.207833	0.6965	0.593639	0.670822	-0.0771831	0.7136	0.371694	0.435361	-0.0636668	0.7196
787	7304	HIC1-PCL3L-PCR2 complex	Human	O75530;Q14526;Q15022;Q15910;Q5T6S3	EED;HIC1;SUZ12;EZH2;PHF19	O75530;Q15022;Q15910;Q5T6S3	4	0.626762	0.610257	0.0165052	0.3558	0.226222	0.231248	-0.00502567	0.4335	0.178038	0.164032	0.0140063	0.3409
788	7318	CTNNB1-DDX5-HDGF complex	Human	P17844;P35222;P51858	DDX5;CTNNB1;HDGF	P17844;P35222;P51858	3	1.28992	1.89582	-0.605904	0.913	0.415331	0.546979	-0.131648	0.7925	0.350192	0.483775	-0.133583	0.849
789	7325	HINT1-UBC3-RBX1 complex	Human	P49427;P49773;P62877	CDC34;HINT1;RBX1	P49427;P49773;P62877	3	2.08942	1.96225	0.12717	0.2495	0.79812	0.743766	0.054354	0.2643	0.655904	0.614597	0.041307	0.2647
790	7368	Ubiquitin E3 ligase (CUL3, KEAP1, RBX1)	Human	P62877;Q13618;Q14145	RBX1;CUL3;KEAP1	P62877;Q13618;Q14145	3	1.06735	1.20441	-0.137056	0.573	0.349097	0.457574	-0.108477	0.7466	0.330488	0.34635	-0.015862	0.494
791	7372	BRD7-SWI\u2013SNF complex	Human	O14497;O14744;O96019;P51531;P51532;Q8TAQ2;Q8WUB8;Q92922;Q969G3;Q96GM5;Q9NPI1	ARID1A;PRMT5;ACTL6A;SMARCA2;SMARCA4;SMARCC2;PHF10;SMARCC1;SMARCE1;SMARCD1;BRD7	O14497;O14744;O96019;P51531;Q8TAQ2;Q8WUB8;Q92922;Q969G3;Q96GM5	9	1.15779	0.89003	0.267763	0.0281	0.40466	0.319137	0.0855237	0.0599	0.314453	0.248109	0.0663438	0.0548
792	7373	BRD7-SWI\u2013SNF-SUZ12 complex	Human	P51531;P51532;Q15022;Q9NPI1;Q9NVM4	SMARCA2;SMARCA4;SUZ12;BRD7;PRMT7	P51531;Q15022;Q9NVM4	3	0.905333	0.706441	0.198892	0.1902	0.323432	0.247582	0.0758497	0.2128	0.207553	0.158257	0.0492953	0.24
793	7376	BRD7-CBP-SWI\u2013SNF complex	Human	O14744;P51531;P51532;Q8WUB8;Q969G3;Q9NPI1;Q9NWQ8	PRMT5;SMARCA2;SMARCA4;PHF10;SMARCE1;BRD7;PAG1	O14744;P51531;Q8WUB8;Q969G3	4	1.77383	1.49681	0.277026	0.102	0.60559	0.548199	0.057391	0.2248	0.478275	0.397988	0.0802872	0.1214
794	7382	Prohibitin-HIRA complex	Human	P35232;P54198;Q9NPG3;Q9Y6J0	PHB;HIRA;UBN1;CABIN1	P35232;P54198;Q9NPG3;Q9Y6J0	4	1.95854	2.27529	-0.316747	0.793	0.694773	0.833001	-0.138228	0.8404	0.529233	0.640583	-0.11135	0.8411
795	7383	OGT-HIRA complex	Human	O15294;P54198;Q9NPG3;Q9Y6J0	OGT;HIRA;UBN1;CABIN1	O15294;P54198;Q9NPG3;Q9Y6J0	4	1.22388	0.818316	0.405564	0.0517	0.421214	0.307286	0.113929	0.1033	0.363346	0.164712	0.198634	0.0177
796	7388	CENP-A nucleosomal complex	Human	P07199;P33778;P49450;P62805;Q03188;Q08945;Q8N0S6;Q8NCD3;Q92674;Q96BT3;Q96H22;Q96QV6;Q96T23;Q9H3R5;Q9Y5B9	CENPB;HIST1H2BB;CENPA;HIST1H4A;;CENPC;SSRP1;CENPL;HJURP;CENPI;CENPT;CENPN;HIST1H2AA;RSF1;CENPH;SUPT16H	P07199;P62805;Q03188;Q08945;Q9H3R5;Q9Y5B9	6	1.10867	1.19883	-0.0901655	0.5038	0.372715	0.407393	-0.0346773	0.5504	0.306202	0.318267	-0.012065	0.4381
797	7394	CENP-H-I complex	Human	Q13352;Q6IPU0;Q71F23;Q7L2Z9;Q8N0S6;Q92674;Q96H22;Q9BS16;Q9BU64;Q9H3R5;Q9NSP4	ITGB3BP;CENPP;CENPU;CENPQ;CENPL;CENPI;CENPN;CENPK;CENPO;CENPH;CENPM	Q6IPU0;Q7L2Z9;Q9BS16;Q9H3R5	4	1.17343	0.95897	0.214455	0.1412	0.392103	0.377369	0.0147347	0.3628	0.290094	0.236704	0.05339	0.1891
798	7406	AKT1-APPL1-HDAC3 complex, induced by IGF-1	Human	O15379;P31749;Q9UKG1	HDAC3;AKT1;APPL1	O15379;P31749;Q9UKG1	3	0.468833	0.838429	-0.369596	0.7984	0.175435	0.278794	-0.103359	0.7345	0.115282	0.214929	-0.0996477	0.7775
799	7427	ATF2-HK1-VDAC1 complex	Human	P15336;P19367;P21796	ATF2;HK1;VDAC1	P15336;P19367;P21796	3	1.58261	1.75934	-0.176737	0.6211	0.58811	0.694581	-0.106471	0.7423	0.423014	0.476585	-0.053571	0.6413
800	7442	HOOK2-PCM1-RAB8A complex	Human	P61006;Q15154;Q96ED9	RAB8A;PCM1;HOOK2	P61006;Q15154;Q96ED9	3	1.42852	1.00599	0.422533	0.0746	0.495051	0.298379	0.196672	0.0585	0.411606	0.281789	0.129818	0.0792
801	7443	Exosome	Human	Q01780;Q06265;Q13868;Q15024;Q5RKV6;Q8TF46;Q96B26;Q99547;Q9NPD3;Q9NQT4;Q9NQT5;Q9Y3B2	EXOSC10;EXOSC9;EXOSC2;EXOSC7;EXOSC6;DIS3L;EXOSC8;MPHOSPH6;EXOSC4;EXOSC5;EXOSC3;EXOSC1	Q01780;Q06265;Q8TF46;Q9NQT4	4	3.04659	2.7558	0.290793	0.0941	1.11442	1.07378	0.0406363	0.2749	0.839398	0.778456	0.0609415	0.1695
802	7444	HOOK2-PAR3-Par6alpha-PKCiota complex	Human	P41743;Q8TEW0;Q96ED9;Q9NPB6	PRKCI;PARD3;HOOK2;PARD6A	P41743;Q8TEW0;Q96ED9	3	0.84479	0.716809	0.127981	0.249	0.281745	0.275947	0.00579733	0.4135	0.231044	0.260613	-0.029569	0.5464
803	7479	Astrin-kinastrin complex	Human	P53350;P63167;Q562F6;Q96R06;Q9Y448	PLK1;DYNLL1;SGO2;SPAG5;KNSTRN	P53350;P63167;Q562F6;Q96R06;Q9Y448	5	0.594402	0.577425	0.0169772	0.3338	0.201589	0.184036	0.0175525	0.327	0.183873	0.163188	0.0206852	0.2809
804	7480	HDAC3-H1.3-SMRT-N-Cor complex	Human	O15379;O75376;P16402;Q9Y618	HDAC3;NCOR1;HIST1H1D;NCOR2	O15379;O75376;P16402;Q9Y618	4	0.416846	0.821839	-0.404993	0.8581	0.143828	0.295376	-0.151548	0.8619	0.111902	0.184798	-0.0728958	0.7357
805	7504	CD44-ERK1-ERK2-RHAMM complex	Human	O75330;P16070;P27361;P28482	HMMR;CD44;MAPK3;MAPK1	O75330;P16070;P27361;P28482	4	1.35192	1.17531	0.176614	0.1728	0.501596	0.429415	0.0721812	0.185	0.436634	0.359514	0.0771193	0.128
806	7517	Ubiquitin E3 ligase (CUL3, KLHL7, RBX1)	Human	P62877;Q13618;Q8IXQ5	RBX1;CUL3;KLHL7	P62877;Q13618;Q8IXQ5	3	0.838729	1.06143	-0.222703	0.6697	0.264868	0.418658	-0.153791	0.8294	0.277942	0.320832	-0.0428903	0.6027
807	7522	Ubiquitin E3 ligase (CUL3, KLHL12, PEF1, PDCD6)	Human	O75340;Q13618;Q53G59;Q9UBV8	PDCD6;CUL3;KLHL12;PEF1	O75340;Q13618;Q9UBV8	3	0.363774	0.569767	-0.205993	0.6516	0.119552	0.162541	-0.0429883	0.5645	0.051229	0.139331	-0.0881017	0.7484
808	7541	KNTC1-ZW10-ZWILCH complex	Human	O43264;P50748;Q9H900	ZW10;KNTC1;ZWILCH	O43264;P50748;Q9H900	3	0.171003	0.148401	0.022602	0.3735	0.063453	0.04613	0.017323	0.3735	0.037128	0.0180857	0.0190423	0.3489
809	7542	KNL1-MIS12-NDC80-SPC24-ZWINT complex	Human	O14777;O95229;Q8NBT2;Q8NG31;Q9H081	NDC80;ZWINT;SPC24;KNL1;MIS12	O14777;O95229;Q8NBT2;Q8NG31;Q9H081	5	0.652462	0.791499	-0.139037	0.5898	0.215493	0.278459	-0.0629657	0.66	0.12499	0.162496	-0.0375056	0.5936
810	7545	BORC complex	Human	O95295;P78537;Q6QNY1;Q969J3;Q96B45;Q96FH0;Q96GS4;Q9BQD3	SNAPIN;BLOC1S1;BLOC1S2;BORCS5;BORCS7;BORCS8;BORCS6;KXD1	O95295;P78537;Q6QNY1;Q969J3;Q96B45;Q96FH0;Q96GS4;Q9BQD3	8	0.52936	0.731427	-0.202066	0.7153	0.191509	0.262875	-0.0713664	0.7255	0.144277	0.213535	-0.0692587	0.7833
811	7555	KEOPS complex	Human	Q14657;Q96S44;Q9NPF4;Q9Y3C4	LAGE3;TP53RK;OSGEP;TPRKB	Q14657;Q96S44;Q9NPF4;Q9Y3C4	4	0.444254	0.371907	0.0723473	0.2847	0.160901	0.155108	0.00579317	0.3943	0.123903	0.0998228	0.0240802	0.2966
812	7556	PRAME complex	Human	P62877;P78395;Q13617;Q14657;Q15369;Q15370;Q9NPF4	RBX1;PRAME;CUL2;LAGE3;TCEB1;TCEB2;OSGEP	P62877;P78395;Q13617;Q14657;Q15369;Q9NPF4	6	1.38248	1.45539	-0.0729055	0.4714	0.521205	0.566224	-0.0450197	0.5988	0.358835	0.364522	-0.00568733	0.4021
813	7557	LGR4-RSPO supercomplex	Human	O00401;O14641;O60610;P36507;P46940;P49023;Q02750;Q05397;Q9BXB1;Q9BXY4	WASL;DVL2;DIAPH1;MAP2K2;IQGAP1;PXN;MAP2K1;PTK2;LGR4;RSPO3	O00401;O14641;P36507;P46940;P49023;Q02750;Q05397	7	1.06316	1.18297	-0.119801	0.5571	0.369404	0.411663	-0.0422587	0.5866	0.285972	0.29961	-0.0136373	0.4425
814	7563	LARP1-PABPC1-RYDEN complex	Human	P11940;Q6PKG0;Q9NUL5	PABPC1;LARP1;RYDEN	P11940;Q6PKG0;Q9NUL5	3	1.40192	1.1578	0.244118	0.156	0.530023	0.456175	0.073848	0.2171	0.377947	0.277749	0.100199	0.1201
815	7566	7SK RNP complex	Human	O60563;O94992;P50750;Q4G0J3	CCNT1;HEXIM1;CDK9;LARP7	O60563;O94992;P50750;Q4G0J3	4	1.71069	1.80429	-0.0936007	0.5206	0.601044	0.637232	-0.0361873	0.5487	0.481306	0.491246	-0.00993983	0.4585
816	7581	ESR1-TRAP/Mediator coactivator-complex	Human	O43513;O60244;O75448;O75586;P03372;P24863;P49336;Q09472;Q13503;Q15648;Q15788;Q93074;Q9BTT4;Q9H944;Q9NVC6;Q9UHV7;Q9ULK4;Q9Y2X0	MED7;MED14;MED24;MED6;ESR1;CCNC;CDK8;EP300;MED21;MED1;NCOA1;MED12;MED10;MED20;MED17;MED13;MED23;MED16	O43513;O60244;P24863;P49336;Q09472;Q13503;Q15648;Q15788;Q93074;Q9BTT4;Q9H944;Q9NVC6;Q9UHV7;Q9Y2X0	14	0.982879	0.718909	0.26397	0.0104	0.336775	0.236984	0.099791	0.0196	0.269893	0.18955	0.0803429	0.0128
817	7583	CDK8 subcomplex (CCNC, CDK8, MED12, MED13)	Human	P24863;P49336;Q93074;Q9UHV7	CCNC;CDK8;MED12;MED13	P24863;P49336;Q93074;Q9UHV7	4	1.03302	0.73838	0.294635	0.0919	0.331881	0.230481	0.1014	0.1235	0.286817	0.197628	0.0891887	0.1037
818	7584	CDK8 subcomplex (CCNC, CDK8, MED12)	Human	P24863;P49336;Q93074	CCNC;CDK8;MED12	P24863;P49336;Q93074	3	1.17818	0.764337	0.413839	0.077	0.390432	0.204315	0.186117	0.0642	0.354071	0.228635	0.125436	0.0829
819	7585	CDK8 subcomplex (CCNC, CDK8, MED13)	Human	P24863;P49336;Q9UHV7	CCNC;CDK8;MED13	P24863;P49336;Q9UHV7	3	0.778748	0.739595	0.0391523	0.3488	0.238089	0.239161	-0.00107133	0.435	0.178091	0.159687	0.018404	0.3519
820	7593	AKAP13-MAP2K3-MAP3K20-MAPK14-PKN1 complex	Human	P46734;Q12802;Q16512;Q16539;Q9NYL2	MAP2K3;AKAP13;PKN1;MAPK14;MAP3K20	P46734;Q16512;Q16539;Q9NYL2	4	0.529616	0.834904	-0.305289	0.7815	0.179285	0.312733	-0.133448	0.8312	0.170964	0.217874	-0.0469108	0.6246
