# Supplementary material for: Improved in situ characterization of protein complex dynamics at scale with thermal proximity co-aggregation
Source: Nat Commun. 2023 Nov 24;14:7697. doi: 10.1038/s41467-023-43526-2 (PMC10673876; doi:10.1038/s41467-023-43526-2)
Supplement: Supplementary file 9 — Source data [file 41467_2023_43526_MOESM9_ESM.zip › Source Data/Figure 2e and Supplementary Fig. 5a-d.xlsx]

## Sheet: TPCA modulation z-scores
	ComplexID	ComplexName	Organism	subunits(UniProt IDs)	subunits(Gene name)	Subunit_Found	No_Subunit_Found	Avg_Dist_mock_3t	Avg_Dist_D1_3t	Avg_Dist_D2_3t	Avg_Dist_D3_3t	Avg_Dist_D4_3t	Dynamic_Z_D1_3t	Dynamic_Z_D2_3t	Dynamic_Z_D3_3t	Dynamic_Z_D4_3t	Avg_Dist_mock_4t	Avg_Dist_D1_4t	Avg_Dist_D2_4t	Avg_Dist_D3_4t	Avg_Dist_D4_4t	Dynamic_Z_D1_4t	Dynamic_Z_D2_4t	Dynamic_Z_D3_4t	Dynamic_D4_4t
0	10	Condensin I complex	Human	O95347;Q15003;Q15021;Q9BPX3;Q9NTJ3	SMC2;NCAPH;NCAPD2;NCAPG;SMC4	O95347;Q15021;Q9BPX3;Q9NTJ3	4	0.0789032	0.0521905	0.0520415	0.0431562	0.0587573	0.944329	0.811184	1.10572	0.571435	0.112837	0.122421	0.141026	0.131694	0.138856	0.311048	-0.149731	0.175594	-0.332939
1	23	BLOC-1 (biogenesis of lysosome-related organelles complex 1)	Human	O95295;P78537;Q6QNY0;Q6QNY1;Q8TDH9;Q96EV8;Q9NUP1;Q9UL45	SNAPIN;BLOC1S1;BLOC1S3;BLOC1S2;BLOC1S5;DTNBP1;BLOC1S4;BLOC1S6	O95295;P78537;Q96EV8;Q9UL45	4	0.33834	0.310405	0.468725	0.407153	0.453365	0.785118	-1.16296	-0.302816	-0.958341	0.319608	0.382537	0.43113	0.384532	0.398344	-0.28544	-0.98654	-0.262231	-0.776911
2	27	Arp2/3 protein complex	Human	O15143;O15144;O15145;O15511;P59998;P61158;P61160	ARPC1B;ARPC2;ARPC3;ARPC5;ARPC4;ACTR3;ACTR2	O15143;O15144;O15145;O15511;P59998;P61158;P61160	7	0.154663	0.15126	0.158976	0.125819	0.157325	0.708914	0.317609	1.22537	0.252023	0.118962	0.133384	0.158263	0.140782	0.149431	0.336375	-0.354393	0.222478	-0.45685
3	30	PA28 complex	Human	Q06323;Q9UL46	PSME1;PSME2	Q06323;Q9UL46	2	0.097707	0.090383	0.156452	0.080634	0.125034	0.313578	-0.489869	0.412235	-0.173359	0.076214	0.091185	0.066129	0.104424	0.064035	0.0989177	0.304991	-0.0663592	0.161427
4	32	PA700 complex	Human	O00231;O00232;O00233;O00487;O43242;O75832;P17980;P35998;P43686;P48556;P51665;P55036;P62191;P62195;P62333;Q13200;Q15008;Q16401;Q99460;Q9UNM6	PSMD11;PSMD12;PSMD9;PSMD14;PSMD3;PSMD10;PSMC3;PSMC2;PSMC4;PSMD8;PSMD7;PSMD4;PSMC1;PSMC5;PSMC6;PSMD2;PSMD6;PSMD5;PSMD1;PSMD13	O00231;O00232;O00233;O00487;O43242;O75832;P17980;P35998;P43686;P48556;P51665;P55036;P62191;P62195;P62333;Q13200;Q15008;Q16401;Q99460;Q9UNM6	20	0.186161	0.20061	0.180533	0.207771	0.191725	0.631448	0.851197	0.417752	0.337706	0.280023	0.285019	0.262041	0.287849	0.260287	0.918525	1.22753	0.903186	0.661506
5	33	Prefoldin complex	Human	O15212;O60925;P61758;Q99471;Q9NQP4;Q9UHV9	PFDN6;PFDN1;VBP1;PFDN5;PFDN4;PFDN2	O15212;O60925;P61758;Q99471;Q9NQP4;Q9UHV9	6	0.295329	0.273988	0.292264	0.285144	0.238241	0.911513	0.420576	0.726008	1.10825	0.246541	0.290365	0.308391	0.326203	0.285602	-0.115611	-0.545279	-0.592119	-0.455706
6	36	AP1 adaptor complex	Human	O43747;O75843;P56377;P61966;Q10567;Q96PC3;Q9BXS5;Q9Y6Q5	AP1G1;AP1G2;AP1S2;AP1S1;AP1B1;AP1S3;AP1M1;AP1M2	O43747;P61966;Q10567;Q9BXS5	4	0.0715608	0.0969587	0.115446	0.0987063	0.106493	-0.00103845	-0.513359	-0.0247618	-0.36707	0.115482	0.160762	0.171825	0.165932	0.175613	-0.296059	-0.624391	-0.331541	-0.840755
7	41	Mi-2/NuRD-MTA3 complex	Human	O94776;O95983;P41182;Q13547;Q9BTC8	MTA2;MBD3;BCL6;HDAC1;MTA3	O94776;Q13547	2	0.706884	0.58786	0.200349	0.532029	0.83587	0.808755	3.56825	1.07967	-0.411281	0.214829	0.270671	0.028071	0.214149	0.407235	-0.22975	2.32553	0.254532	-1.40411
8	49	DNMT3B complex	Human	O60264;O95239;O95347;Q13547;Q96ST3;Q9NTJ3;Q9UBC3	SMARCA5;KIF4A;SMC2;HDAC1;SIN3A;SMC4;DNMT3B	O95347;Q13547;Q9NTJ3	3	0.189287	0.125719	0.1981	0.11295	0.0698187	1.21179	0.112969	1.36884	1.80994	0.244001	0.135611	0.21666	0.144312	0.081558	1.85027	0.629987	1.67188	2.16807
9	50	RAB5-RABAPTIN5\u2013RABEX5 complex	Human	P20339;Q15276;Q9UJ41	RAB5A;RABEP1;RABGEF1	P20339;Q15276	2	0.201239	0.304522	0.243623	0.140154	0.254457	-0.630109	-0.242179	0.796474	-0.33821	0.522094	0.546348	0.641992	0.505493	0.658871	0.133201	-0.510144	0.3445	-0.662247
10	54	SIN3 complex	Human	O00422;O75446;Q09028;Q13547;Q16576;Q92769;Q96ST3	SAP18;SAP30;RBBP4;HDAC1;RBBP7;HDAC2;SIN3A	Q09028;Q13547;Q16576;Q92769	4	0.334921	0.373024	0.28185	0.280551	0.372848	0.0160861	0.972366	1.10661	-0.192391	0.422076	0.460158	0.384663	0.418346	0.444374	0.0738107	0.785849	0.533796	-0.138927
11	60	Interferon-stimulated gene factor 3 transcription complex ISGF3	Human	P42224;P52630;Q00978	STAT1;STAT2;IRF9	P42224;P52630	2	0.037726	0.144195	0.126259	0.175875	0.151197	-0.941367	-0.89759	-1.21092	-1.084	0.054498	0.143347	0.12796	0.187918	0.154256	-0.756089	-0.708149	-1.16412	-1.01542
12	61	Mi2/NuRD complex	Human	O94776;O95983;Q09028;Q13547;Q14839;Q16576;Q92769	MTA2;MBD3;RBBP4;HDAC1;CHD4;RBBP7;HDAC2	O94776;Q09028;Q13547;Q16576;Q92769	5	0.432401	0.364648	0.245023	0.357299	0.486073	1.33003	2.84723	1.39327	-0.298003	0.362912	0.421857	0.358819	0.371914	0.382873	-0.19705	0.460705	0.449173	-0.134494
13	62	MeCP1 complex	Human	O94776;O95983;Q09028;Q13547;Q14839;Q16576;Q92769;Q9UBB5	MTA2;MBD3;RBBP4;HDAC1;CHD4;RBBP7;HDAC2;MBD2	O94776;Q09028;Q13547;Q16576;Q92769	5	0.432401	0.364648	0.245023	0.357299	0.486073	1.33003	2.84723	1.39327	-0.298003	0.362912	0.421857	0.358819	0.371914	0.382873	-0.19705	0.460705	0.449173	-0.134494
14	63	Cohesin-SA1 complex	Human	O60216;Q14683;Q8WVM7;Q9UQE7	RAD21;SMC1A;STAG1;SMC3	Q14683;Q9UQE7	2	0.455103	0.345387	0.076369	0.252895	0.131436	0.96764	3.49347	1.63983	2.55984	0.69748	0.20315	0.41573	0.467849	0.402587	3.67103	1.86208	1.47056	1.60032
15	64	Cohesin-SA2 complex	Human	O60216;Q14683;Q8N3U4;Q9UQE7	RAD21;SMC1A;STAG2;SMC3	Q14683;Q9UQE7	2	0.455103	0.345387	0.076369	0.252895	0.131436	0.96764	3.49347	1.63983	2.55984	0.69748	0.20315	0.41573	0.467849	0.402587	3.67103	1.86208	1.47056	1.60032
16	71	MRN complex (MRE11-RAD50-NBN complex)	Human	O60934;P49959;Q92878	NBN;MRE11A;RAD50	P49959;Q92878	2	0.10182	0.175216	0.142595	0.16505	0.155811	-0.509217	-0.297749	-0.39742	-0.426704	0.191644	0.229561	0.254575	0.236655	0.269027	-0.0852901	-0.425719	-0.156678	-0.624137
17	72	R/M complex (RAD50-MRE11 complex)	Human	P49959;Q92878	MRE11A;RAD50	P49959;Q92878	2	0.10182	0.175216	0.142595	0.16505	0.155811	-0.509217	-0.297749	-0.39742	-0.426704	0.191644	0.229561	0.254575	0.236655	0.269027	-0.0852901	-0.425719	-0.156678	-0.624137
18	73	MRN complex (MRE11-RAD50-NBN complex)	Human	O60934;P49959;Q92878	NBN;MRE11A;RAD50	P49959;Q92878	2	0.10182	0.175216	0.142595	0.16505	0.155811	-0.509217	-0.297749	-0.39742	-0.426704	0.191644	0.229561	0.254575	0.236655	0.269027	-0.0852901	-0.425719	-0.156678	-0.624137
19	75	TSC1-TSC2 complex	Human	P49815;Q92574	TSC2;TSC1	P49815;Q92574	2	0.179055	0.253694	0.214316	0.310436	0.191302	-0.428148	-0.19039	-0.852471	-0.00575086	0.076608	0.133676	0.054827	0.177765	0.030767	-0.378203	0.454193	-0.809626	0.551274
20	80	Ubiquitin E3 ligase (SKP1A, SKP2, CUL1, RBX1)	Human	P62877;P63208;Q13309;Q13616	RBX1;SKP1;SKP2;CUL1	P63208;Q13616	2	0.52771	0.577515	0.530057	0.725515	0.723774	-0.037353	0.136428	-0.725345	-0.827379	0.768318	0.802116	0.889191	0.84512	0.628868	0.128975	-0.34082	-0.0637743	0.641587
21	86	NUMAC complex (nucleosomal methylation activator complex)	Human	O14497;P51532;P60709;Q12824;Q86X55;Q8TAQ2;Q92922;Q969G3;Q96GM5;Q96KG9	ARID1A;SMARCA4;ACTB;SMARCB1;CARM1;SMARCC2;SMARCC1;SMARCE1;SMARCD1;SCYL1	P60709;Q86X55;Q8TAQ2;Q96KG9	4	0.651927	0.738473	0.744916	0.794046	0.761383	-0.179683	-0.415613	-0.538223	-0.529591	0.922272	1.00841	1.00956	1.1171	1.04523	-0.0145035	-0.15873	-0.524931	-0.548405
22	87	Nup 107-160 subcomplex	Human	P52948;P55735;P57740;Q12769;Q8NFH3;Q8NFH4;Q8WUM0;Q96EE3;Q9BW27	NUP98;SEC13;NUP107;NUP160;NUP43;NUP37;NUP133;SEH1L;NUP85	P52948;P55735;Q8NFH3;Q8NFH4;Q8WUM0;Q96EE3;Q9BW27	7	0.466971	0.537567	0.492936	0.510428	0.590753	-0.209728	0.0785959	0.104953	-1.01676	0.530052	0.670159	0.5604	0.572073	0.651334	-0.898778	0.136011	0.212303	-1.05859
23	89	Exocyst Sec6/8 complex	Human	O00471;O60645;Q8IYI6;Q8TAG9;Q96A65;Q96KP1;Q9NV70;Q9UPT5	EXOC5;EXOC3;EXOC8;EXOC6;EXOC4;EXOC2;EXOC1;EXOC7	O00471;O60645;Q8IYI6;Q96A65;Q96KP1;Q9NV70;Q9UPT5	7	0.203419	0.208702	0.131287	0.147611	0.120212	0.540912	1.87332	1.71361	1.83525	0.181545	0.180718	0.115095	0.141986	0.109616	0.67646	1.89387	1.4781	1.48746
24	93	Anaphase-promoting complex	Human	P30260;Q13042;Q9H1A4;Q9UJX2;Q9UJX3;Q9UJX4;Q9UJX5;Q9UJX6	CDC27;CDC16;ANAPC1;CDC23;ANAPC7;ANAPC5;ANAPC4;ANAPC2	P30260;Q13042	2	0.306835	0.016485	0.058503	0.195966	0.033219	3.09564	2.63296	1.13144	2.63533	0.215314	0.11481	0.064765	0.079185	0.141516	1.31838	1.84918	1.62478	0.702354
25	95	Ku antigen-NARG1 complex	Human	P12956;P13010;Q9BXJ9	XRCC6;XRCC5;NAA15	P12956;P13010;Q9BXJ9	3	0.461112	0.456534	0.454125	0.475398	0.462686	0.402754	0.292766	0.248224	0.16034	0.585517	0.628714	0.583693	0.615559	0.611317	0.0768634	0.291511	0.183495	-0.120981
26	96	Anaphase-promoting complex	Human	P30260;Q13042;Q9H1A4;Q9UJX2;Q9UJX3;Q9UJX4;Q9UJX5;Q9UJX6;Q9UM13	CDC27;CDC16;ANAPC1;CDC23;ANAPC7;ANAPC5;ANAPC4;ANAPC2;ANAPC10	P30260;Q13042	2	0.306835	0.016485	0.058503	0.195966	0.033219	3.09564	2.63296	1.13144	2.63533	0.215314	0.11481	0.064765	0.079185	0.141516	1.31838	1.84918	1.62478	0.702354
27	100	hNURF complex	Human	P28370;Q09028;Q12830;Q16576	SMARCA1;RBBP4;BPTF;RBBP7	Q09028;Q16576	2	0.083744	0.101935	0.111838	0.116927	0.101101	0.0338356	-0.172233	-0.119561	-0.0785766	0.142967	0.143697	0.124286	0.134885	0.100374	0.269935	0.387532	0.331052	0.456687
28	103	RNA polymerase II holoenzyme complex	Human	O15514;P13984;P18074;P19387;P19388;P19447;P20226;P24928;P29083;P29084;P30876;P32780;P35269;P36954;P52434;P52435;P53803;P61218;P62487;P62875;Q00403;Q13888;Q13889;Q92759	POLR2D;GTF2F2;ERCC2;POLR2C;POLR2E;ERCC3;TBP;POLR2A;GTF2E1;GTF2E2;POLR2B;GTF2H1;GTF2F1;POLR2I;POLR2H;POLR2J;POLR2K;POLR2F;POLR2G;POLR2L;GTF2B;GTF2H2;GTF2H3;GTF2H4	O15514;P19388;P29084;P30876;P36954;P62487	6	1.04242	1.04824	1.15926	1.14604	1.09194	0.549689	-0.316196	-0.0171721	0.00179339	1.44683	1.34562	1.59313	1.62565	1.57403	1.07676	-0.15436	-0.0789989	-0.358394
29	104	RNA polymerase II core complex	Human	O15514;P19387;P19388;P24928;P30876;P36954;P52434;P52435;P53803;P61218;P62487;P62875	POLR2D;POLR2C;POLR2E;POLR2A;POLR2B;POLR2I;POLR2H;POLR2J;POLR2K;POLR2F;POLR2G;POLR2L	O15514;P19388;P30876;P36954;P62487	5	1.09991	1.09495	1.19031	1.1086	1.06451	0.550313	-0.139089	0.467683	0.42792	1.57382	1.42873	1.67624	1.66591	1.62722	1.11941	0.0374861	0.247829	-0.0755467
30	105	Polycomb repressive complex 2 (PRC 2)	Human	O75530;Q09028;Q15022;Q15910;Q16576	EED;RBBP4;SUZ12;EZH2;RBBP7	Q09028;Q16576	2	0.083744	0.101935	0.111838	0.116927	0.101101	0.0338356	-0.172233	-0.119561	-0.0785766	0.142967	0.143697	0.124286	0.134885	0.100374	0.269935	0.387532	0.331052	0.456687
31	112	Prefoldin complex	Human	O15212;O60925;P61758;Q99471;Q9NQP4;Q9UHV9	PFDN6;PFDN1;VBP1;PFDN5;PFDN4;PFDN2	O15212;O60925;P61758;Q99471;Q9NQP4;Q9UHV9	6	0.295329	0.273988	0.292264	0.285144	0.238241	0.911513	0.420576	0.726008	1.10825	0.246541	0.290365	0.308391	0.326203	0.285602	-0.115611	-0.545279	-0.592119	-0.455706
32	123	Rnase/Mrp complex	Human	O75817;O75818;O95059;O95707;P78345;P78346;Q969H6;Q99575;Q9BUL9;Q9H633	POP7;RPP40;RPP14;POP4;RPP38;RPP30;POP5;POP1;RPP25;RPP21	O75817;O75818;O95707;P78346;Q99575	5	0.494183	0.486021	0.490358	0.55169	0.45236	0.609577	0.372802	-0.0531899	0.669421	0.375155	0.448984	0.309582	0.308921	0.223727	-0.359934	1.30811	1.42239	2.06641
33	126	CCT complex (chaperonin containing TCP1 complex)	Human	P17987;P40227;P48643;P49368;P50990;P50991;P78371;Q99832	TCP1;CCT6A;CCT5;CCT3;CCT8;CCT4;CCT2;CCT7	P17987;P40227;P48643;P49368;P50990;P50991;P78371;Q99832	8	0.18952	0.19991	0.208404	0.214211	0.204858	0.46974	0.0483731	0.184657	0.0426381	0.19586	0.206712	0.214817	0.222327	0.210381	0.473271	0.138498	0.21455	-0.11437
34	144	Gamma-BAR-AP1 complex	Human	O43747;O75843;P56377;P61966;Q10567;Q63HQ0;Q96PC3;Q9BXS5;Q9Y6Q5	AP1G1;AP1G2;AP1S2;AP1S1;AP1B1;AP1AR;AP1S3;AP1M1;AP1M2	O43747;P61966;Q10567;Q9BXS5	4	0.0715608	0.0969587	0.115446	0.0987063	0.106493	-0.00103845	-0.513359	-0.0247618	-0.36707	0.115482	0.160762	0.171825	0.165932	0.175613	-0.296059	-0.624391	-0.331541	-0.840755
35	149	PBAF complex (Polybromo- and BAF containing complex)	Human	O96019;P51532;P60709;Q12824;Q68CP9;Q86U86;Q8TAQ2;Q92922;Q969G3;Q96GM5	ACTL6A;SMARCA4;ACTB;SMARCB1;ARID2;PBRM1;SMARCC2;SMARCC1;SMARCE1;SMARCD1	O96019;P60709;Q8TAQ2	3	0.798937	0.889684	0.926317	0.974806	0.910601	-0.112128	-0.467293	-0.499124	-0.393235	1.09677	1.22032	1.24887	1.36565	1.26336	-0.109325	-0.352377	-0.589914	-0.558539
36	157	Condensin I complex	Human	O95347;Q15003;Q15021;Q9BPX3;Q9NTJ3	SMC2;NCAPH;NCAPD2;NCAPG;SMC4	O95347;Q15021;Q9BPX3;Q9NTJ3	4	0.0789032	0.0521905	0.0520415	0.0431562	0.0587573	0.944329	0.811184	1.10572	0.571435	0.112837	0.122421	0.141026	0.131694	0.138856	0.311048	-0.149731	0.175594	-0.332939
37	159	Condensin I-PARP-1-XRCC1 complex	Human	O95347;P09874;P18887;Q15003;Q15021;Q9BPX3;Q9NTJ3	SMC2;PARP1;XRCC1;NCAPH;NCAPD2;NCAPG;SMC4	O95347;P09874;Q15021;Q9BPX3;Q9NTJ3	5	0.100176	0.0511414	0.0782533	0.120364	0.10636	1.50996	0.774296	0.138937	0.139826	0.17133	0.106518	0.148314	0.23203	0.227751	1.77703	0.829941	-0.422113	-0.761388
38	160	Condensin II	Human	O95347;P42695;Q6IBW4;Q86XI2;Q9NTJ3	SMC2;NCAPD3;NCAPH2;NCAPG2;SMC4	O95347;Q9NTJ3	2	0.044714	0.03847	0.039914	0.019241	0.025285	0.308813	0.211441	0.533453	0.32997	0.062699	0.036607	0.07589	0.098214	0.103383	0.610055	0.0130901	-0.15518	-0.414747
39	162	COG complex	Human	P83436;Q14746;Q8WTW3;Q96JB2;Q96MW5;Q9H9E3;Q9UP83;Q9Y2V7	COG7;COG2;COG1;COG3;COG8;COG4;COG5;COG6	P83436;Q14746;Q9H9E3;Q9UP83;Q9Y2V7	5	0.270033	0.269699	0.24753	0.214954	0.192807	0.528918	0.671848	1.32639	1.35879	0.347496	0.302142	0.291509	0.348739	0.205079	1.18418	1.20306	0.545776	2.01651
40	163	Cohesin-SA2 complex	Human	O60216;Q14683;Q8N3U4;Q9UQE7	RAD21;SMC1A;STAG2;SMC3	Q14683;Q9UQE7	2	0.455103	0.345387	0.076369	0.252895	0.131436	0.96764	3.49347	1.63983	2.55984	0.69748	0.20315	0.41573	0.467849	0.402587	3.67103	1.86208	1.47056	1.60032
41	164	Cohesin-SA1 complex	Human	O60216;Q14683;Q8WVM7;Q9UQE7	RAD21;SMC1A;STAG1;SMC3	Q14683;Q9UQE7	2	0.455103	0.345387	0.076369	0.252895	0.131436	0.96764	3.49347	1.63983	2.55984	0.69748	0.20315	0.41573	0.467849	0.402587	3.67103	1.86208	1.47056	1.60032
42	165	Cohesin-SA1 complex	Human	O60216;Q14683;Q8WVM7;Q9UQE7	RAD21;SMC1A;STAG1;SMC3	Q14683;Q9UQE7	2	0.455103	0.345387	0.076369	0.252895	0.131436	0.96764	3.49347	1.63983	2.55984	0.69748	0.20315	0.41573	0.467849	0.402587	3.67103	1.86208	1.47056	1.60032
43	166	Cohesin-SA2 complex	Human	O60216;Q14683;Q8N3U4;Q9UQE7	RAD21;SMC1A;STAG2;SMC3	Q14683;Q9UQE7	2	0.455103	0.345387	0.076369	0.252895	0.131436	0.96764	3.49347	1.63983	2.55984	0.69748	0.20315	0.41573	0.467849	0.402587	3.67103	1.86208	1.47056	1.60032
44	167	Condensin I complex	Human	O95347;Q15003;Q15021;Q9BPX3;Q9NTJ3	SMC2;NCAPH;NCAPD2;NCAPG;SMC4	O95347;Q15021;Q9BPX3;Q9NTJ3	4	0.0789032	0.0521905	0.0520415	0.0431562	0.0587573	0.944329	0.811184	1.10572	0.571435	0.112837	0.122421	0.141026	0.131694	0.138856	0.311048	-0.149731	0.175594	-0.332939
45	173	MRN complex (MRE11-RAD50-NBN complex)	Human	O60934;P49959;Q92878	NBN;MRE11A;RAD50	P49959;Q92878	2	0.10182	0.175216	0.142595	0.16505	0.155811	-0.509217	-0.297749	-0.39742	-0.426704	0.191644	0.229561	0.254575	0.236655	0.269027	-0.0852901	-0.425719	-0.156678	-0.624137
46	178	Respiratory chain complex I (holoenzyme), mitochondrial	Human	O00217;O00483;O14561;O15239;O43181;O43674;O43676;O43677;O43678;O43920;O75251;O75306;O75380;O75438;O75489;O95139;O95167;O95168;O95169;O95178;O95182;O95298;O95299;O96000;P03886;P03891;P03897;P03901;P03915;P03923;P17568;P19404;P28331;P49821;P51970;P56181;P56556;Q16718;Q16795;Q86Y39;Q9NX14;Q9P0J0;Q9UI09;Q9Y6M9	NDUFS8;NDUFA4;NDUFAB1;NDUFA1;NDUFS4;NDUFB5;NDUFB3;NDUFC1;NDUFA2;NDUFS5;NDUFS7;NDUFS2;NDUFS6;NDUFB1;NDUFS3;NDUFB6;NDUFA3;NDUFB4;NDUFB8;NDUFB2;NDUFA7;NDUFC2;NDUFA10;NDUFB10;MT-ND1;MT-ND2;MT-ND3;MT-ND4L;MT-ND5;MT-ND6;NDUFB7;NDUFV2;NDUFS1;NDUFV1;NDUFA8;NDUFV3;NDUFA6;NDUFA5;NDUFA9;NDUFA11;NDUFB11;NDUFA13;NDUFA12;NDUFB9	O14561;O43181;O75380;O95182;P19404;P28331;P49821;P56181	8	1.85786	2.49534	2.63739	3.16132	3.02276	-1.15677	-1.74399	-2.42142	-2.31021	3.27267	4.09651	4.48498	5.76184	5.27295	-0.436135	-0.986042	-1.70883	-1.78033
47	180	PNUTS-PP1 complex	Human	P62136;Q96QC0	PPP1CA;PPP1R10	P62136;Q96QC0	2	0.545913	0.456658	0.479246	0.49591	0.523765	0.75269	0.553621	0.504197	0.220765	0.411132	0.38607	0.41008	0.440286	0.574008	0.45753	0.186362	0.0581717	-0.905752
48	181	26S proteasome	Human	O14818;P17980;P20618;P25786;P25787;P25788;P25789;P28066;P28070;P28072;P28074;P35998;P43686;P49720;P49721;P55036;P60900;P62191;P62195;P62333;Q99436;Q9UNM6	PSMA7;PSMC3;PSMB1;PSMA1;PSMA2;PSMA3;PSMA4;PSMA5;PSMB4;PSMB6;PSMB5;PSMC2;PSMC4;PSMB3;PSMB2;PSMD4;PSMA6;PSMC1;PSMC5;PSMC6;PSMB7;PSMD13	O14818;P17980;P20618;P25786;P25787;P25788;P25789;P28066;P28070;P28072;P28074;P35998;P43686;P49720;P49721;P55036;P60900;P62191;P62195;P62333;Q99436;Q9UNM6	22	0.535254	0.533658	0.548641	0.56304	0.557611	1.15659	0.455061	0.587546	0.139393	0.718222	0.688999	0.72337	0.764715	0.727005	1.55636	0.73237	0.495238	0.12485
49	186	Wave-2 complex	Human	Q7L576;Q8IZP0;Q8WUW1;Q9Y2A7;Q9Y6W5	CYFIP1;ABI1;BRK1;NCKAP1;WASF2	Q7L576;Q8IZP0;Q8WUW1;Q9Y2A7;Q9Y6W5	5	0.32684	0.306834	0.274473	0.3027	0.25464	0.792385	1.07337	0.830929	1.19341	0.478089	0.496404	0.473632	0.514079	0.424126	0.346399	0.456645	0.185606	0.658399
50	189	BAF complex	Human	O14497;O94805;O96019;P51531;P51532;P60709;P63261;Q12824;Q8NFD5;Q8TAQ2;Q92922;Q969G3;Q96GM5	ARID1A;ACTL6B;ACTL6A;SMARCA2;SMARCA4;ACTB;ACTG1;SMARCB1;ARID1B;SMARCC2;SMARCC1;SMARCE1;SMARCD1	O96019;P60709;Q8NFD5;Q8TAQ2	4	0.648416	0.848133	0.709841	0.858133	0.771418	-0.921528	-0.186013	-0.961258	-0.61937	0.923006	1.07455	1.01491	1.1802	1.05839	-0.363145	-0.184199	-0.811809	-0.607151
51	190	Mitotic checkpoint complex (MCC)	Human	O43684;O60566;Q12834;Q13257	BUB3;BUB1B;CDC20;MAD2L1	O43684;Q13257	2	0.299408	0.156962	0.332554	0.225697	0.266176	1.47466	-0.114504	0.817848	0.355714	0.520886	0.492546	0.601027	0.523127	0.444746	0.452919	-0.293867	0.235587	0.466673
52	191	20S proteasome	Human	O14818;P20618;P25786;P25787;P25788;P25789;P28066;P28070;P28072;P28074;P49720;P49721;P60900;Q99436	PSMA7;PSMB1;PSMA1;PSMA2;PSMA3;PSMA4;PSMA5;PSMB4;PSMB6;PSMB5;PSMB3;PSMB2;PSMA6;PSMB7	O14818;P20618;P25786;P25787;P25788;P25789;P28066;P28070;P28072;P28074;P49720;P49721;P60900;Q99436	14	0.208914	0.217207	0.224889	0.247957	0.253168	0.688576	0.171965	-0.0458712	-0.525507	0.193034	0.227111	0.20178	0.247291	0.2383	0.0203957	0.454656	-0.342807	-0.767094
53	192	PA28-20S proteasome	Human	O14818;P20618;P25786;P25787;P25788;P25789;P28066;P28070;P28072;P28074;P49720;P49721;P60900;Q06323;Q99436;Q9UL46	PSMA7;PSMB1;PSMA1;PSMA2;PSMA3;PSMA4;PSMA5;PSMB4;PSMB6;PSMB5;PSMB3;PSMB2;PSMA6;PSME1;PSMB7;PSME2	O14818;P20618;P25786;P25787;P25788;P25789;P28066;P28070;P28072;P28074;P49720;P49721;P60900;Q06323;Q99436;Q9UL46	16	0.362343	0.358351	0.381858	0.399676	0.3925	1.04693	0.206759	0.200129	-0.0969056	0.510298	0.502276	0.497633	0.553425	0.519554	1.10007	0.910572	0.312488	0.0736692
54	193	PA700-20S-PA28 complex	Human	O00231;O00232;O00233;O00487;O14818;O43242;O75832;P17980;P20618;P25786;P25787;P25788;P25789;P28066;P28070;P28072;P28074;P35998;P43686;P48556;P49720;P49721;P51665;P55036;P60900;P62191;P62195;P62333;Q06323;Q13200;Q15008;Q16401;Q99436;Q99460;Q9UL46;Q9UNM6	PSMD11;PSMD12;PSMD9;PSMD14;PSMA7;PSMD3;PSMD10;PSMC3;PSMB1;PSMA1;PSMA2;PSMA3;PSMA4;PSMA5;PSMB4;PSMB6;PSMB5;PSMC2;PSMC4;PSMD8;PSMB3;PSMB2;PSMD7;PSMD4;PSMA6;PSMC1;PSMC5;PSMC6;PSME1;PSMD2;PSMD6;PSMD5;PSMB7;PSMD1;PSME2;PSMD13	O00231;O00232;O00233;O00487;O14818;O43242;O75832;P17980;P20618;P25786;P25787;P25788;P25789;P28066;P28070;P28072;P28074;P35998;P43686;P48556;P49720;P49721;P51665;P55036;P60900;P62191;P62195;P62333;Q06323;Q13200;Q15008;Q16401;Q99436;Q99460;Q9UL46;Q9UNM6	36	0.539185	0.536795	0.548744	0.561462	0.547128	1.49547	0.66559	0.859748	0.46779	0.799528	0.756414	0.789051	0.834912	0.778765	2.17143	1.1695	0.851733	0.584454
55	194	PA28gamma-20S proteasome	Human	O14818;P20618;P25786;P25787;P25788;P25789;P28066;P28070;P28072;P28074;P49720;P49721;P60900;P61289;Q99436	PSMA7;PSMB1;PSMA1;PSMA2;PSMA3;PSMA4;PSMA5;PSMB4;PSMB6;PSMB5;PSMB3;PSMB2;PSMA6;PSME3;PSMB7	O14818;P20618;P25786;P25787;P25788;P25789;P28066;P28070;P28072;P28074;P49720;P49721;P60900;P61289;Q99436	15	0.203864	0.216274	0.224479	0.236321	0.243469	0.607558	0.055761	0.106203	-0.446492	0.194362	0.236562	0.201017	0.239041	0.23764	-0.184998	0.516626	-0.122388	-0.738914
56	202	BRCA1-RAD50-MRE11-NBS1 complex	Human	O60934;P38398;P49959;Q92878	NBN;BRCA1;MRE11A;RAD50	P49959;Q92878	2	0.10182	0.175216	0.142595	0.16505	0.155811	-0.509217	-0.297749	-0.39742	-0.426704	0.191644	0.229561	0.254575	0.236655	0.269027	-0.0852901	-0.425719	-0.156678	-0.624137
57	205	Ubiquitin E3 ligase (VHL, TCEB1, TCEB2, CUL2, RBX1)	Human	P40337;P62877;Q13617;Q15369;Q15370	VHL;RBX1;CUL2;TCEB1;TCEB2	Q13617;Q15369;Q15370	3	0.342481	0.351059	0.286062	0.309134	0.290821	0.27994	0.850534	0.694436	0.692912	0.16953	0.230615	0.163799	0.203873	0.232176	-0.411193	0.359538	-0.0470736	-0.70498
58	207	Ubiquitin E3 ligase (ASB2, TCEB1, TCEB2, CUL5, RNF7)	Human	Q15369;Q15370;Q93034;Q96Q27;Q9UBF6	TCEB1;TCEB2;CUL5;ASB2;RNF7	Q15369;Q15370;Q93034	3	0.423448	0.447166	0.410242	0.506037	0.445847	0.158844	0.355212	-0.307748	-0.0165598	0.424045	0.497222	0.439846	0.526056	0.496527	-0.257056	0.126883	-0.457633	-0.539433
59	208	Ubiquitin E3 ligase (ASB1, TCEB1, TCEB2, CUL5, RNF7)	Human	Q15369;Q15370;Q93034;Q9UBF6;Q9Y576	TCEB1;TCEB2;CUL5;RNF7;ASB1	Q15369;Q15370;Q93034	3	0.423448	0.447166	0.410242	0.506037	0.445847	0.158844	0.355212	-0.307748	-0.0165598	0.424045	0.497222	0.439846	0.526056	0.496527	-0.257056	0.126883	-0.457633	-0.539433
60	209	Ubiquitin E3 ligase (ASB6, TCEB1, TCEB2, CUL5, RNF7)	Human	Q15369;Q15370;Q93034;Q9NWX5;Q9UBF6	TCEB1;TCEB2;CUL5;ASB6;RNF7	Q15369;Q15370;Q93034	3	0.423448	0.447166	0.410242	0.506037	0.445847	0.158844	0.355212	-0.307748	-0.0165598	0.424045	0.497222	0.439846	0.526056	0.496527	-0.257056	0.126883	-0.457633	-0.539433
61	210	Ubiquitin E3 ligase (ASB7, TCEB1, TCEB2, CUL5, RNF7)	Human	Q15369;Q15370;Q93034;Q9H672;Q9UBF6	TCEB1;TCEB2;CUL5;ASB7;RNF7	Q15369;Q15370;Q93034	3	0.423448	0.447166	0.410242	0.506037	0.445847	0.158844	0.355212	-0.307748	-0.0165598	0.424045	0.497222	0.439846	0.526056	0.496527	-0.257056	0.126883	-0.457633	-0.539433
62	211	Ubiquitin E3 ligase (ASB12, TCEB1, TCEB2, CUL5, RNF7)	Human	Q15369;Q15370;Q8WXK4;Q93034;Q9UBF6	TCEB1;TCEB2;ASB12;CUL5;RNF7	Q15369;Q15370;Q93034	3	0.423448	0.447166	0.410242	0.506037	0.445847	0.158844	0.355212	-0.307748	-0.0165598	0.424045	0.497222	0.439846	0.526056	0.496527	-0.257056	0.126883	-0.457633	-0.539433
63	214	Ubiquitin E3 ligase (WSB1, TCEB1, TCEB2, CUL5, RBX1)	Human	P62877;Q15369;Q15370;Q93034;Q9Y6I7	RBX1;TCEB1;TCEB2;CUL5;WSB1	Q15369;Q15370;Q93034	3	0.423448	0.447166	0.410242	0.506037	0.445847	0.158844	0.355212	-0.307748	-0.0165598	0.424045	0.497222	0.439846	0.526056	0.496527	-0.257056	0.126883	-0.457633	-0.539433
64	219	CAND1-CUL1-RBX1 complex	Human	P62877;Q13616;Q86VP6	RBX1;CUL1;CAND1	Q13616;Q86VP6	2	0.15968	0.201951	0.177316	0.188792	0.229402	-0.163917	-0.0283808	-0.0394637	-0.508043	0.282301	0.249862	0.230077	0.274182	0.204541	0.561722	0.654219	0.314321	0.66611
65	220	ARF-Mule complex	Human	P06748;Q7Z6Z7;Q8N726	NPM1;HUWE1;CDKN2A	P06748;Q7Z6Z7	2	0.213046	0.501766	0.350979	0.201158	0.150619	-1.84276	-1.01401	0.332938	0.6623	0.454915	1.15484	0.902723	0.636974	0.306537	-2.85321	-2.14373	-0.765396	1.01831
66	221	CAND1-CUL2-RBX1 complex	Human	P62877;Q13617;Q86VP6	RBX1;CUL2;CAND1	Q13617;Q86VP6	2	0.424543	0.428852	0.408094	0.472507	0.444036	0.205673	0.263763	-0.0617094	-0.0152115	0.559893	0.545447	0.558408	0.616637	0.551392	0.361838	0.187542	-0.0500153	0.0708971
67	222	CAND1-CUL3-RBX1 complex	Human	P62877;Q13618;Q86VP6	RBX1;CUL3;CAND1	Q13618;Q86VP6	2	0.368002	0.341603	0.332816	0.393004	0.387408	0.421861	0.417288	0.0622593	-0.0245686	0.44482	0.448462	0.487563	0.537264	0.520001	0.253354	-0.106822	-0.303596	-0.40886
68	223	CAND1-CUL4A-RBX1 complex	Human	P62877;Q13619;Q86VP6	RBX1;CUL4A;CAND1	Q13619;Q86VP6	2	0.4282	0.41863	0.438497	0.521747	0.480413	0.295293	0.0809813	-0.31837	-0.205446	0.702096	0.694485	0.741822	0.808475	0.728452	0.314791	-0.013653	-0.209928	-0.0876159
69	224	CAND1-CUL4B-RBX1 complex	Human	P62877;Q13620;Q86VP6	RBX1;CUL4B;CAND1	Q13620;Q86VP6	2	0.393345	0.364957	0.414465	0.455058	0.418594	0.428969	0.00206774	-0.158054	-0.0564365	0.527671	0.490034	0.563333	0.582876	0.530896	0.509733	-0.0356643	-0.0543684	0.00872191
70	226	Ubiquitin E3 ligase (SKP1A, SKP2, CUL1)	Human	P63208;Q13309;Q13616	SKP1;SKP2;CUL1	P63208;Q13616	2	0.52771	0.577515	0.530057	0.725515	0.723774	-0.037353	0.136428	-0.725345	-0.827379	0.768318	0.802116	0.889191	0.84512	0.628868	0.128975	-0.34082	-0.0637743	0.641587
71	227	Ubiquitin E3 ligase (SKP1A, BTRC, CUL1)	Human	P63208;Q13616;Q9Y297	SKP1;CUL1;BTRC	P63208;Q13616	2	0.52771	0.577515	0.530057	0.725515	0.723774	-0.037353	0.136428	-0.725345	-0.827379	0.768318	0.802116	0.889191	0.84512	0.628868	0.128975	-0.34082	-0.0637743	0.641587
72	238	SWI-SNF chromatin remodeling-related-BRCA1 complex	Human	O14497;O96019;P38398;P51531;P51532;Q12824;Q8TAQ2;Q92922;Q92925;Q969G3	ARID1A;ACTL6A;BRCA1;SMARCA2;SMARCA4;SMARCB1;SMARCC2;SMARCC1;SMARCD2;SMARCE1	O96019;Q8TAQ2	2	0.365153	0.405978	0.471502	0.481776	0.451684	-0.0452644	-0.582067	-0.504216	-0.442548	0.185034	0.314956	0.394382	0.456181	0.427547	-0.891915	-1.6404	-1.83525	-1.79553
73	244	BRAFT complex	Human	O15287;O15360;P15927;P27694;P35244;P40692;P54132;Q00597;Q13472;Q9H9A7;Q9HB96;Q9NPI8;Q9NW38	FANCG;FANCA;RPA2;RPA1;RPA3;MLH1;BLM;FANCC;TOP3A;RMI1;FANCE;FANCF;FANCL	P15927;P27694;P35244	3	0.254118	0.33148	0.325048	0.446183	0.424454	-0.462581	-0.579739	-1.48188	-1.48902	0.306603	0.475301	0.493578	0.527762	0.479624	-1.26657	-1.59296	-1.61998	-1.51025
74	247	RalBP1-CCNB1-AP2A-NUMB-EPN1 complex	Human	O95782;P14635;P49757;Q15311;Q9Y6I3	AP2A1;CCNB1;NUMB;RALBP1;EPN1	O95782;P49757;Q9Y6I3	3	0.173049	0.189107	0.116549	0.188248	0.24225	0.158874	1.04901	0.173673	-0.654738	0.251511	0.256536	0.188142	0.262564	0.286062	0.333699	1.10925	0.269676	-0.319914
75	248	BRAFT complex	Human	O15287;O15360;P15927;P27694;P35244;P54132;Q00597;Q13472;Q9HB96;Q9NPI8;Q9NW38	FANCG;FANCA;RPA2;RPA1;RPA3;BLM;FANCC;TOP3A;FANCE;FANCF;FANCL	P15927;P27694;P35244	3	0.254118	0.33148	0.325048	0.446183	0.424454	-0.462581	-0.579739	-1.48188	-1.48902	0.306603	0.475301	0.493578	0.527762	0.479624	-1.26657	-1.59296	-1.61998	-1.51025
76	263	R/M complex (RAD50-MRE11 complex)	Human	P49959;Q92878	MRE11A;RAD50	P49959;Q92878	2	0.10182	0.175216	0.142595	0.16505	0.155811	-0.509217	-0.297749	-0.39742	-0.426704	0.191644	0.229561	0.254575	0.236655	0.269027	-0.0852901	-0.425719	-0.156678	-0.624137
77	264	R/M complex (RAD50-MRE11 complex)	Human	P49959;Q92878	MRE11A;RAD50	P49959;Q92878	2	0.10182	0.175216	0.142595	0.16505	0.155811	-0.509217	-0.297749	-0.39742	-0.426704	0.191644	0.229561	0.254575	0.236655	0.269027	-0.0852901	-0.425719	-0.156678	-0.624137
78	266	RAD17-RFC complex	Human	O75943;P35249;P35250;P40937;P40938	RAD17;RFC4;RFC2;RFC5;RFC3	P35249;P40937	2	0.114844	0.275462	0.268126	0.269021	0.200561	-1.24643	-1.34948	-1.15702	-0.697273	0.235877	0.346983	0.194256	0.196748	0.167133	-0.658573	0.583717	0.599285	0.631982
79	268	9-1-1-RAD17-RFC complex	Human	O60671;O60921;O75943;P35249;P35250;P40937;P40938;Q99638	RAD1;HUS1;RAD17;RFC4;RFC2;RFC5;RFC3;RAD9A	P35249;P40937	2	0.114844	0.275462	0.268126	0.269021	0.200561	-1.24643	-1.34948	-1.15702	-0.697273	0.235877	0.346983	0.194256	0.196748	0.167133	-0.658573	0.583717	0.599285	0.631982
80	270	RAD17-RFC complex	Human	O75943;P35249;P35250;P40937;P40938	RAD17;RFC4;RFC2;RFC5;RFC3	P35249;P40937	2	0.114844	0.275462	0.268126	0.269021	0.200561	-1.24643	-1.34948	-1.15702	-0.697273	0.235877	0.346983	0.194256	0.196748	0.167133	-0.658573	0.583717	0.599285	0.631982
81	274	9-1-1-RAD17-RFC complex	Human	O60671;O60921;O75943;P35249;P35250;P40937;P40938;Q99638	RAD1;HUS1;RAD17;RFC4;RFC2;RFC5;RFC3;RAD9A	P35249;P40937	2	0.114844	0.275462	0.268126	0.269021	0.200561	-1.24643	-1.34948	-1.15702	-0.697273	0.235877	0.346983	0.194256	0.196748	0.167133	-0.658573	0.583717	0.599285	0.631982
82	277	RFC complex	Human	P35249;P35250;P35251;P40937;P40938	RFC4;RFC2;RFC1;RFC5;RFC3	P35249;P40937	2	0.114844	0.275462	0.268126	0.269021	0.200561	-1.24643	-1.34948	-1.15702	-0.697273	0.235877	0.346983	0.194256	0.196748	0.167133	-0.658573	0.583717	0.599285	0.631982
83	278	RFC core complex	Human	P35249;P35250;P40937	RFC4;RFC2;RFC5	P35249;P40937	2	0.114844	0.275462	0.268126	0.269021	0.200561	-1.24643	-1.34948	-1.15702	-0.697273	0.235877	0.346983	0.194256	0.196748	0.167133	-0.658573	0.583717	0.599285	0.631982
84	279	RFC complex	Human	P35249;P35250;P35251;P40937;P40938	RFC4;RFC2;RFC1;RFC5;RFC3	P35249;P40937	2	0.114844	0.275462	0.268126	0.269021	0.200561	-1.24643	-1.34948	-1.15702	-0.697273	0.235877	0.346983	0.194256	0.196748	0.167133	-0.658573	0.583717	0.599285	0.631982
85	280	HMGB1-HMGB2-HSC70-ERP60-GAPDH complex	Human	P04406;P09429;P11142;P26583;P30101	GAPDH;HMGB1;HSPA8;HMGB2;PDIA3	P04406;P09429;P11142;P26583;P30101	5	0.593074	0.631091	0.618747	0.657109	0.627775	0.183879	0.0931967	-0.0407194	-0.0406874	0.986111	1.06047	1.02354	1.11358	1.01872	0.103632	0.175176	-0.1485	-0.0807146
86	281	NELF complex (Negative elongation factor complex)	Human	P18615;Q8IXH7;Q8WX92;Q9H3P2	NELFE;NELFCD;NELFB;NELFA	P18615;Q8IXH7	2	0.382963	0.428045	0.52907	0.55589	0.359082	-0.0656659	-0.8055	-0.793124	0.262056	0.799511	0.828403	0.983096	0.907567	0.715013	0.154575	-0.55999	-0.169075	0.374243
87	282	SNF2h-cohesin-NuRD complex	Human	O60216;O60264;O94776;O95983;Q09028;Q12873;Q13330;Q13547;Q14683;Q16576;Q8N3U4;Q8WVM7;Q92769;Q9NRL2;Q9UBB5;Q9UQE7	RAD21;SMARCA5;MTA2;MBD3;RBBP4;CHD3;MTA1;HDAC1;SMC1A;RBBP7;STAG2;STAG1;HDAC2;BAZ1A;MBD2;SMC3	O94776;Q09028;Q13547;Q14683;Q16576;Q92769;Q9UQE7	7	0.404117	0.567898	0.320125	0.352984	0.399197	-1.37887	1.66109	1.35205	0.363768	0.446678	0.71985	0.492408	0.452188	0.386835	-2.46044	-0.0998056	0.614023	0.867878
88	283	Sin3 complex	Human	O00422;O75446;Q09028;Q13547;Q16576;Q92769;Q96ST3	SAP18;SAP30;RBBP4;HDAC1;RBBP7;HDAC2;SIN3A	Q09028;Q13547;Q16576;Q92769	4	0.334921	0.373024	0.28185	0.280551	0.372848	0.0160861	0.972366	1.10661	-0.192391	0.422076	0.460158	0.384663	0.418346	0.444374	0.0738107	0.785849	0.533796	-0.138927
89	286	PCNA-MSH2-MSH6 complex	Human	P12004;P43246;P52701	PCNA;MSH2;MSH6	P12004;P43246	2	0.421914	0.310996	0.555163	0.618742	0.584098	1.01293	-0.683287	-0.858597	-0.796774	0.583279	0.419148	0.788318	0.87658	0.835118	1.30248	-0.861127	-1.06078	-1.07536
90	289	PCNA-MSH2-MSH6 complex	Human	P12004;P43246;P52701	PCNA;MSH2;MSH6	P12004;P43246	2	0.421914	0.310996	0.555163	0.618742	0.584098	1.01293	-0.683287	-0.858597	-0.796774	0.583279	0.419148	0.788318	0.87658	0.835118	1.30248	-0.861127	-1.06078	-1.07536
91	290	MSH2-MLH1-PMS2-PCNA DNA-repair initiation complex	Human	P12004;P40692;P43246;P54278	PCNA;MLH1;MSH2;PMS2	P12004;P43246	2	0.421914	0.310996	0.555163	0.618742	0.584098	1.01293	-0.683287	-0.858597	-0.796774	0.583279	0.419148	0.788318	0.87658	0.835118	1.30248	-0.861127	-1.06078	-1.07536
92	298	VEGF transcriptional complex	Human	P27695;P40763;Q16665;Q99966	APEX1;STAT3;HIF1A;CITED1	P27695;P40763	2	0.178077	0.286286	0.312563	0.290811	0.26421	-0.702156	-1.05282	-0.713857	-0.61966	0.220939	0.323787	0.373932	0.385481	0.332815	-0.614959	-1.13089	-1.04161	-0.847545
93	302	INO80 chromatin remodeling complex	Human	O96019;P15923;Q53TQ3;Q6P4R8;Q6PI98;Q8NBZ0;Q96EZ8;Q9C086;Q9H981;Q9H9F9;Q9ULG1;Q9Y230;Q9Y265	ACTL6A;TCF3;INO80D;NFRKB;INO80C;INO80E;MCRS1;INO80B;ACTR8;ACTR5;INO80;RUVBL2;RUVBL1	O96019;Q9Y230;Q9Y265	3	0.28433	0.25132	0.274574	0.219167	0.195061	0.730972	0.343467	1.08904	1.18711	0.555818	0.664368	0.508247	0.463912	0.408223	-0.401278	0.673097	1.13169	1.23455
94	304	SRCAP-associated chromatin remodeling complex	Human	O43257;O95619;O96019;P0C0S5;Q15906;Q6ZRS2;Q96CJ1;Q9GZN1;Q9Y230;Q9Y265	ZNHIT1;YEATS4;ACTL6A;H2AFZ;VPS72;SRCAP;EAF2;ACTR6;RUVBL2;RUVBL1	O96019;P0C0S5;Q9Y230;Q9Y265	4	0.435175	0.447754	0.450024	0.33967	0.365846	0.324714	0.13554	1.47502	0.924745	0.684281	0.811968	0.732145	0.673561	0.580406	-0.448815	-0.0181502	0.575398	0.861342
95	305	40S ribosomal subunit, cytoplasmic	Human	P08708;P08865;P15880;P22090;P23396;P25398;P39019;P42677;P46781;P46782;P46783;P60866;P61247;P62081;P62241;P62244;P62249;P62263;P62266;P62269;P62273;P62277;P62280;P62701;P62753;P62841;P62847;P62851;P62854;P62857;P62861;P62979;P63220	RPS17;RPSA;RPS2;RPS4Y1;RPS3;RPS12;RPS19;RPS27;RPS9;RPS5;RPS10;RPS20;RPS3A;RPS7;RPS8;RPS15A;RPS16;RPS14;RPS23;RPS18;RPS29;RPS13;RPS11;RPS4X;RPS6;RPS15;RPS24;RPS25;RPS26;RPS28;FAU;RPS27A;RPS21	P08708;P08865;P15880;P22090;P23396;P25398;P39019;P42677;P46781;P46782;P46783;P60866;P61247;P62081;P62241;P62244;P62249;P62263;P62266;P62269;P62277;P62280;P62701;P62753;P62841;P62847;P62851;P62854;P62857;P62861;P63220	31	0.28085	0.388092	0.303027	0.297875	0.279496	-1.88544	0.132441	0.759402	0.62641	0.353696	0.563849	0.372245	0.315794	0.300185	-4.02678	0.449891	2.34456	1.56821
96	306	Ribosome, cytoplasmic	Human	P05386;P05387;P05388;P08708;P08865;P15880;P18077;P18124;P18621;P22090;P23396;P25398;P26373;P27635;P30050;P32969;P35268;P36578;P39019;P39023;P40429;P42677;P42766;P46776;P46777;P46778;P46779;P46781;P46782;P46783;P47914;P49207;P50914;P60866;P61247;P61254;P61313;P61353;P61513;P61927;P62081;P62241;P62244;P62249;P62263;P62266;P62269;P62273;P62277;P62280;P62424;P62701;P62750;P62753;P62829;P62841;P62847;…	RPLP1;RPLP2;RPLP0;RPS17;RPSA;RPS2;RPL35A;RPL7;RPL17;RPS4Y1;RPS3;RPS12;RPL13;RPL10;RPL12;RPL9; RPL9;RPL22;RPL4;RPS19;RPL3;RPL13A;RPS27;RPL35;RPL27A;RPL5;RPL21;RPL28;RPS9;RPS5;RPS10;RPL29;RPL34;RPL14;RPS20;RPS3A;RPL26;RPL15;RPL27;RPL37A;RPL37;RPS7;RPS8;RPS15A;RPS16;RPS14;RPS23;RPS18;RPS29;RPS13;RPS11;RPL7A;RPS4X;RPL23A;RPS6;RPL23;RPS15;RPS24;RPS25;RPS26;RPS28;FAU;RPL30;RPL39;RPL31;RPL10A;RPL32;RPL1…	P05386;P05387;P05388;P08708;P08865;P15880;P18077;P18124;P18621;P22090;P23396;P25398;P26373;P27635;P30050;P32969;P35268;P36578;P39019;P39023;P40429;P42677;P42766;P46776;P46777;P46778;P46779;P46781;P46782;P46783;P47914;P49207;P50914;P60866;P61247;P61254;P61313;P61353;P61513;P61927;P62081;P62241;P62244;P62249;P62263;P62266;P62269;P62277;P62280;P62424;P62701;P62750;P62753;P62829;P62841;P62847;P62851;…	75	0.270889	0.423671	0.308064	0.329206	0.291825	-4.86608	-0.527744	-0.719781	0.0346111	0.283747	0.521634	0.349412	0.309534	0.264737	-7.94938	-1.34346	0.881154	1.15805
97	308	60S ribosomal subunit, cytoplasmic	Human	P05386;P05387;P05388;P18077;P18124;P18621;P26373;P27635;P30050;P32969;P35268;P36578;P39023;P40429;P42766;P46776;P46777;P46778;P46779;P47914;P49207;P50914;P61254;P61313;P61353;P61513;P61927;P62424;P62750;P62829;P62888;P62891;P62899;P62906;P62910;P62913;P62917;P62945;P62987;P63173;P83731;P83881;P84098;Q02543;Q02878;Q07020;Q9Y3U8	RPLP1;RPLP2;RPLP0;RPL35A;RPL7;RPL17;RPL13;RPL10;RPL12;RPL9; RPL9;RPL22;RPL4;RPL3;RPL13A;RPL35;RPL27A;RPL5;RPL21;RPL28;RPL29;RPL34;RPL14;RPL26;RPL15;RPL27;RPL37A;RPL37;RPL7A;RPL23A;RPL23;RPL30;RPL39;RPL31;RPL10A;RPL32;RPL11;RPL8;RPL41;UBA52;RPL38;RPL24;RPL36A;RPL19;RPL18A;RPL6;RPL18;RPL36	P05386;P05387;P05388;P18077;P18124;P18621;P26373;P27635;P30050;P32969;P35268;P36578;P39023;P40429;P42766;P46776;P46777;P46778;P46779;P47914;P49207;P50914;P61254;P61313;P61353;P61513;P61927;P62424;P62750;P62829;P62888;P62899;P62906;P62910;P62913;P62917;P63173;P83731;P83881;P84098;Q02543;Q02878;Q07020;Q9Y3U8	44	0.259566	0.403539	0.295099	0.307882	0.276034	-3.53861	-0.371965	-0.253603	0.146672	0.231417	0.415078	0.267751	0.255702	0.22552	-5.11235	-0.226742	0.658901	0.514215
98	310	Cell cycle kinase complex CDC2	Human	O95067;P06493;P12004;P14635;P24385;P38936	CCNB2;CDK1;PCNA;CCNB1;CCND1;CDKN1A	P06493;P12004	2	0.318169	0.292528	0.327018	0.322747	0.431325	0.430582	0.0803343	0.195754	-0.646429	0.661175	0.517872	0.558998	0.652085	0.733358	1.07505	0.745329	0.292346	-0.292377
99	311	Cell cycle kinase complex CDK2	Human	P12004;P24385;P24941;P38936	PCNA;CCND1;CDK2;CDKN1A	P12004;P24941	2	0.173522	0.325212	0.214121	0.29376	0.299645	-1.04447	-0.24388	-0.778225	-0.930402	0.257045	0.223329	0.171187	0.244661	0.257612	0.585359	1.01619	0.353393	0.0216902
100	312	Cell cycle kinase complex CDK4	Human	P11802;P12004;P24385;P38936	CDK4;PCNA;CCND1;CDKN1A	P11802;P12004	2	0.183156	0.083964	0.141729	0.144036	0.299752	1.24664	0.57457	0.596784	-0.844471	0.438244	0.228991	0.225904	0.298539	0.429399	1.93826	1.90789	1.24043	0.0809331
101	313	Cell cycle kinase complex CDK5	Human	P12004;P24385;P30281;P38936;Q00535	PCNA;CCND1;CCND3;CDKN1A;CDK5	P12004;Q00535	2	0.278331	0.251733	0.456029	0.456335	0.431365	0.451188	-1.17036	-0.987072	-0.942167	0.532467	0.329101	0.608224	0.692296	0.674845	1.67832	-0.262652	-0.568951	-0.678799
102	315	28S ribosomal subunit, mitochondrial	Human	O15235;O60783;P51398;P82650;P82663;P82664;P82673;P82675;P82909;P82912;P82914;P82921;P82930;P82932;P82933;Q92552;Q92665;Q96EL2;Q9BYN8;Q9NP92;Q9NVS2;Q9Y291;Q9Y2Q9;Q9Y2R5;Q9Y2R9;Q9Y399;Q9Y3D3;Q9Y3D5;Q9Y3D9;Q9Y676	MRPS12;MRPS14;DAP3;MRPS22;MRPS25;MRPS10;MRPS35;MRPS5;MRPS36;MRPS11;MRPS15;MRPS21;MRPS34;MRPS6;MRPS9;MRPS27;MRPS31;MRPS24;MRPS26;MRPS30;MRPS18A;MRPS33;MRPS28;MRPS17;MRPS7;MRPS2;MRPS16;MRPS18C;MRPS23;MRPS18B	P82909;P82933;Q9Y3D9	3	0.724369	1.04236	0.962015	0.837935	0.794729	-1.24721	-1.10272	-0.260834	-0.223188	1.31574	1.79669	1.69131	1.53572	1.54229	-1.01507	-0.899089	-0.285049	-0.617655
103	320	55S ribosome, mitochondrial	Human	O15235;O60783;O75394;P09001;P49406;P51398;P52815;P82650;P82663;P82664;P82673;P82675;P82909;P82912;P82914;P82921;P82930;P82932;P82933;P83111;Q13084;Q13405;Q16540;Q4U2R6;Q5T653;Q6P161;Q6P1L8;Q7Z2W9;Q7Z7F7;Q7Z7H8;Q86TS9;Q8IXM3;Q8N5N7;Q8N983;Q8TCC3;Q92552;Q92665;Q96A35;Q96DV4;Q96EL2;Q96EL3;Q96GC5;Q9BQ48;Q9BRJ2;Q9BYC8;Q9BYC9;Q9BYD1;Q9BYD2;Q9BYD3;Q9BYD6;Q9BYN8;Q9BZE1;Q9H0U6;Q9H2W6;Q9H9J2;Q9HD33;Q9NP92;…	MRPS12;MRPS14;MRPL33;MRPL3;MRPL19;DAP3;MRPL12;MRPS22;MRPS25;MRPS10;MRPS35;MRPS5;MRPS36;MRPS11;MRPS15;MRPS21;MRPS34;MRPS6;MRPS9;LACTB;MRPL28;MRPL49;MRPL23;MRPL51;MRPL2;MRPL54;MRPL14;MRPL21;MRPL55;MRPL10;MRPL52;MRPL41;MRPL50;MRPL43;MRPL30;MRPS27;MRPS31;MRPL24;MRPL38;MRPS24;MRPL53;MRPL48;MRPL34;MRPL45;MRPL32;MRPL20;MRPL13;MRPL9;MRPL4;MRPL1;MRPS26;MRPL37;MRPL18;MRPL46;MRPL44;MRPL47;MRPS30;MRPL40;MRPL…	P52815;P82909;P82933;Q7Z2W9;Q7Z7H8;Q9BQ48;Q9NYK5;Q9P015;Q9Y3D9	9	0.964514	1.00424	0.940921	1.44601	0.974453	0.413465	0.643722	-2.26713	0.274702	1.6453	1.59788	1.50366	2.36607	1.47307	0.950778	1.19636	-1.62353	0.869495
104	322	DNA-PK-Ku complex	Human	P12956;P13010;P78527	XRCC6;XRCC5;PRKDC	P12956;P13010;P78527	3	0.369364	0.333806	0.312021	0.344477	0.318682	0.711838	0.836087	0.599334	0.662496	0.511005	0.488151	0.432427	0.489186	0.461024	0.587253	0.986065	0.573586	0.451949
105	324	39S ribosomal subunit, mitochondrial	Human	O75394;P09001;P49406;P52815;P83111;Q13084;Q13405;Q16540;Q4U2R6;Q5T653;Q6P161;Q6P1L8;Q7Z2W9;Q7Z7F7;Q7Z7H8;Q86TS9;Q8IXM3;Q8N5N7;Q8N983;Q8TCC3;Q96A35;Q96DV4;Q96EL3;Q96GC5;Q9BQ48;Q9BRJ2;Q9BYC8;Q9BYC9;Q9BYD1;Q9BYD2;Q9BYD3;Q9BYD6;Q9BZE1;Q9H0U6;Q9H2W6;Q9H9J2;Q9HD33;Q9NQ50;Q9NRX2;Q9NWU5;Q9NX20;Q9NYK5;Q9NZE8;Q9P015;Q9P0J6;Q9P0M9;Q9Y3B7;Q9Y6G3	MRPL33;MRPL3;MRPL19;MRPL12;LACTB;MRPL28;MRPL49;MRPL23;MRPL51;MRPL2;MRPL54;MRPL14;MRPL21;MRPL55;MRPL10;MRPL52;MRPL41;MRPL50;MRPL43;MRPL30;MRPL24;MRPL38;MRPL53;MRPL48;MRPL34;MRPL45;MRPL32;MRPL20;MRPL13;MRPL9;MRPL4;MRPL1;MRPL37;MRPL18;MRPL46;MRPL44;MRPL47;MRPL40;MRPL17;MRPL22;MRPL16;MRPL39;MRPL35;MRPL15;MRPL36;MRPL27;MRPL11;MRPL42	P52815;Q7Z2W9;Q7Z7H8;Q9BQ48;Q9NYK5;Q9P015	6	1.16489	1.10801	1.0428	1.85167	1.15382	0.899715	1.09104	-2.20452	0.329328	1.9857	1.75618	1.63946	2.96638	1.67114	1.34923	1.60722	-1.46483	1.03087
106	328	Ku antigen complex	Human	P12956;P13010	XRCC6;XRCC5	P12956;P13010	2	0.04793	0.031761	0.023866	0.023367	0.028087	0.429336	0.460589	0.520503	0.333461	0.147164	0.127686	0.118473	0.124397	0.117438	0.489003	0.499881	0.48251	0.320987
107	330	PSF-p54(nrb) complex	Human	P23246;Q15233	SFPQ;NONO	P23246;Q15233	2	0.447471	0.505979	0.354853	0.313555	0.238853	-0.118245	0.803645	1.12503	1.55727	1.05263	0.991385	0.820458	0.775175	0.632714	0.487971	1.07096	1.25821	1.61859
108	331	MRN complex (MRE11-RAD50-NBN complex)	Human	O60934;P49959;Q92878	NBN;MRE11A;RAD50	P49959;Q92878	2	0.10182	0.175216	0.142595	0.16505	0.155811	-0.509217	-0.297749	-0.39742	-0.426704	0.191644	0.229561	0.254575	0.236655	0.269027	-0.0852901	-0.425719	-0.156678	-0.624137
109	335	p54(nrb)-PSF-matrin3 complex	Human	P23246;P43243;Q15233	SFPQ;MATR3;NONO	P23246;P43243;Q15233	3	0.351621	0.337319	0.241369	0.230475	0.176194	0.505579	1.47732	1.63314	2.09656	0.866359	0.660923	0.565016	0.574065	0.472775	1.65196	2.29088	2.20807	2.56067
110	338	40S ribosomal subunit, cytoplasmic	Human	P08708;P08865;P15880;P23396;P25398;P39019;P46781;P46782;P46783;P60866;P61247;P62081;P62241;P62244;P62249;P62263;P62266;P62269;P62273;P62277;P62280;P62701;P62753;P62841;P62847;P62851;P62854;P62857;P62861;P62979;P63220	RPS17;RPSA;RPS2;RPS3;RPS12;RPS19;RPS9;RPS5;RPS10;RPS20;RPS3A;RPS7;RPS8;RPS15A;RPS16;RPS14;RPS23;RPS18;RPS29;RPS13;RPS11;RPS4X;RPS6;RPS15;RPS24;RPS25;RPS26;RPS28;FAU;RPS27A;RPS21	P08708;P08865;P15880;P23396;P25398;P39019;P46781;P46782;P46783;P60866;P61247;P62081;P62241;P62244;P62249;P62263;P62266;P62269;P62277;P62280;P62701;P62753;P62841;P62847;P62851;P62854;P62857;P62861;P63220	29	0.294072	0.403233	0.317448	0.310077	0.292062	-1.8279	0.103221	0.781345	0.620395	0.369215	0.585215	0.383004	0.3265	0.31514	-3.93089	0.563527	2.40999	1.50988
111	351	Spliceosome	Human	O00425;O00571;O14776;O15042;O15355;O43143;O43172;O43290;O43395;O43447;O43660;O43670;O43719;O43809;O60231;O60306;O60508;O75400;O75533;O75643;O75934;O75937;O75940;O94906;O95232;O95391;O95400;O95926;P08579;P08621;P09012;P09234;P09661;P11940;P14678;P17844;P26368;P38919;P41223;P42285;P49756;P52298;P55081;P55769;P61326;P62304;P62306;P62308;P62310;P62312;P62314;P62316;P62318;P62995;P83876;P84103;Q01081;…	IGF2BP3;DDX3X;TCERG1;U2SURP;PPM1G;DHX15;PRPF4;SART1;PRPF3;PPIH;PLRG1;ZNF207;HTATSF1;NUDT21;DHX16;AQR;CDC40;PRPF40A;SF3B1;SNRNP200;BCAS2;DNAJC8;SMNDC1;PRPF6;LUC7L3;SLU7;CD2BP2;SYF2;SNRPB2;SNRNP70;SNRPA;SNRPC;SNRPA1;PABPC1;SNRPB;DDX5;U2AF2;EIF4A3;BUD31;MTREX;RBM25;NCBP2;MFAP1;SNU13;MAGOH;SNRPE;SNRPF;SNRPG;LSM3;LSM6;SNRPD1;SNRPD2;SNRPD3;TRA2B;TXNL4A;SRSF3;U2AF1;SRSF2;SRSF11;SRSF1;SRSF4;DHX9;NCBP1;SF…	O00425;O00571;O14776;O15355;O43143;O43172;O43290;O43447;O43670;O43809;O60231;O75533;O75643;O75937;O75940;P08579;P09012;P09234;P09661;P11940;P14678;P17844;P26368;P38919;P42285;P55769;P62306;P62310;P62312;P62314;P62316;P62318;P83876;P84103;Q08211;Q09161;Q12874;Q13242;Q13435;Q13573;Q13838;Q14011;Q15029;Q15393;Q15427;Q15428;Q15459;Q15637;Q16629;Q16630;Q2TAY7;Q6P2Q9;Q86V81;Q8WWY3;Q8WYA6;Q92620;Q92841;…	75	0.759244	0.82071	0.694837	0.676872	0.662212	0.50942	3.02629	4.10656	3.13438	1.08459	1.1841	1.02485	0.982532	0.937917	0.201582	2.44296	3.70368	2.68199
112	353	DNA ligase IV-condensin complex	Human	O95347;P49917;Q9NTJ3	SMC2;LIG4;SMC4	O95347;Q9NTJ3	2	0.044714	0.03847	0.039914	0.019241	0.025285	0.308813	0.211441	0.533453	0.32997	0.062699	0.036607	0.07589	0.098214	0.103383	0.610055	0.0130901	-0.15518	-0.414747
113	355	DNA-PK-Ku complex	Human	P12956;P13010;P78527	XRCC6;XRCC5;PRKDC	P12956;P13010;P78527	3	0.369364	0.333806	0.312021	0.344477	0.318682	0.711838	0.836087	0.599334	0.662496	0.511005	0.488151	0.432427	0.489186	0.461024	0.587253	0.986065	0.573586	0.451949
114	356	DNA-PK-Ku complex	Human	P12956;P13010;P78527	XRCC6;XRCC5;PRKDC	P12956;P13010;P78527	3	0.369364	0.333806	0.312021	0.344477	0.318682	0.711838	0.836087	0.599334	0.662496	0.511005	0.488151	0.432427	0.489186	0.461024	0.587253	0.986065	0.573586	0.451949
115	357	DNA-PK-Ku complex	Human	P12956;P13010;P78527	XRCC6;XRCC5;PRKDC	P12956;P13010;P78527	3	0.369364	0.333806	0.312021	0.344477	0.318682	0.711838	0.836087	0.599334	0.662496	0.511005	0.488151	0.432427	0.489186	0.461024	0.587253	0.986065	0.573586	0.451949
116	376	PCNA-MutS-alpha-MutL-alpha-DNA complex	Human	P12004;P40692;P43246;P52701;P54278	PCNA;MLH1;MSH2;MSH6;PMS2	P12004;P43246	2	0.421914	0.310996	0.555163	0.618742	0.584098	1.01293	-0.683287	-0.858597	-0.796774	0.583279	0.419148	0.788318	0.87658	0.835118	1.30248	-0.861127	-1.06078	-1.07536
117	377	PCNA-MSH2-MSH6 complex	Human	P12004;P43246;P52701	PCNA;MSH2;MSH6	P12004;P43246	2	0.421914	0.310996	0.555163	0.618742	0.584098	1.01293	-0.683287	-0.858597	-0.796774	0.583279	0.419148	0.788318	0.87658	0.835118	1.30248	-0.861127	-1.06078	-1.07536
118	387	MCM complex	Human	P25205;P33991;P33992;P33993;P49736;Q14566	MCM3;MCM4;MCM5;MCM7;MCM2;MCM6	P25205;P33991;P33992;P33993;P49736;Q14566	6	0.11751	0.162462	0.109131	0.0810013	0.0930821	-0.289437	0.548787	1.32789	0.74257	0.0966205	0.140211	0.0662296	0.0854829	0.0931589	-0.317983	1.13546	0.858535	0.17937
119	390	Ubiquitin E3 ligase (SKP1A, FBXW2, CUL1)	Human	P63208;Q13616;Q9UKT8	SKP1;CUL1;FBXW2	P63208;Q13616	2	0.52771	0.577515	0.530057	0.725515	0.723774	-0.037353	0.136428	-0.725345	-0.827379	0.768318	0.802116	0.889191	0.84512	0.628868	0.128975	-0.34082	-0.0637743	0.641587
120	391	Ubiquitin E3 ligase (DDB1, CUL4A, RBX1)	Human	P62877;Q13619;Q16531	RBX1;CUL4A;DDB1	Q13619;Q16531	2	1.03129	1.01565	1.05568	1.01525	0.950744	0.283433	0.0695067	0.278997	0.357309	1.61543	1.56523	1.63101	1.57859	1.4457	0.382755	0.14626	0.320865	0.363511
121	393	Succinyl-CoA synthetase, GDP-forming	Human	P53597;Q96I99	SUCLG1;SUCLG2	P53597;Q96I99	2	0.095663	0.096796	0.09554	0.203642	0.162009	0.221057	0.151736	-0.812348	-0.548136	0.030525	0.065947	0.043219	0.106044	0.113339	-0.174627	0.00920561	-0.630309	-0.891137
122	394	Succinyl-CoA synthetase, ADP-forming	Human	P53597;Q9P2R7	SUCLG1;SUCLA2	P53597;Q9P2R7	2	0.064266	0.02552	0.078929	0.03902	0.030996	0.69851	-0.0263397	0.519566	0.482244	0.107539	0.081865	0.09677	0.074459	0.080039	0.578371	0.30608	0.617088	0.318451
123	429	Phosphatidylinositol 3-kinase complex (PIK3C3, PIK3R4)	Human	Q8NEB9;Q99570	PIK3C3;PIK3R4	Q8NEB9;Q99570	2	0.233709	0.332852	0.294233	0.244364	0.265738	-0.556528	-0.374071	0.140866	-0.153148	0.064021	0.163037	0.131698	0.111787	0.155439	-0.844743	-0.628322	-0.287109	-0.91883
124	430	18S U11/U12 snRNP	Human	O43143;O75533;P14678;P62304;P62306;P62308;P62314;P62316;P62318;P67809;Q13435;Q15393;Q15427;Q15696;Q16560;Q6IEG0;Q6P2Q9;Q8N8D1;Q8TBF4;Q96LT9;Q9BV90;Q9BWJ5;Q9UDW3;Q9Y3B4	DHX15;SF3B1;SNRPB;SNRPE;SNRPF;SNRPG;SNRPD1;SNRPD2;SNRPD3;YBX1;SF3B2;SF3B3;SF3B4;ZRSR2;SNRNP35;SNRNP48;PRPF8;PDCD7;ZCRB1;RNPC3;SNRNP25;SF3B5;ZMAT5;SF3B6	O43143;O75533;P14678;P62306;P62314;P62316;P62318;P67809;Q13435;Q15393;Q15427;Q6P2Q9	12	0.632435	0.688361	0.446707	0.469257	0.522719	0.133753	3.21488	3.08689	1.72814	0.825466	0.888413	0.684799	0.615642	0.630985	0.189838	2.14155	3.18754	2.11142
125	433	BASC complex (BRCA1-associated genome surveillance complex)	Human	O60934;P35249;P35250;P35251;P38398;P40692;P43246;P49959;P52701;P54132;Q13315;Q92878	NBN;RFC4;RFC2;RFC1;BRCA1;MLH1;MSH2;MRE11A;MSH6;BLM;ATM;RAD50	P35249;P43246;P49959;Q92878	4	0.216312	0.176852	0.204685	0.173132	0.187779	1.02884	0.466128	1.07477	0.613543	0.257334	0.26802	0.274528	0.216938	0.209707	0.332625	0.110753	1.05651	0.706714
126	434	BASC (Ab 80) complex (BRCA1-associated genome surveillance complex)	Human	P35249;P35250;P35251;P38398;P40692;P43246;P52701;P54132	RFC4;RFC2;RFC1;BRCA1;MLH1;MSH2;MSH6;BLM	P35249;P43246	2	0.309221	0.182678	0.270462	0.208074	0.241595	1.30405	0.472681	1.04259	0.623256	0.161849	0.152547	0.268294	0.200656	0.214771	0.375224	-0.858548	-0.12054	-0.450335
127	443	BP-SMAD complex	Human	O14867;O15198;O95452;P17980;P19447;P50539;Q13118;Q15582	BACH1;SMAD9;GJB6;PSMC3;ERCC3;MXI1;KLF10;TGFBI	P17980;Q15582	2	0.747555	0.869045	0.786429	0.76869	1.21046	-0.253916	-0.0219463	0.142172	-1.39453	0.806393	1.00156	0.916916	0.907484	1.20675	-0.479537	-0.279589	-0.140693	-1.25018
128	472	Prolyl 4-hydroxylase (alpha(I)-type)	Human	P07237;P13674	P4HB;P4HA1	P07237;P13674	2	0.225715	0.348395	0.381239	0.403467	0.358838	-0.739087	-1.12046	-1.08519	-0.895814	0.478809	0.603053	0.795014	0.779747	0.664193	-0.457512	-1.53169	-1.26798	-0.931142
129	486	WIP-WASp-actin-myosin-IIa complex	Human	O43516;P19105;P35579;P42768;P60660;P62736	WIPF1;MYL12A;MYH9;WAS;MYL6;ACTA2	O43516;P35579;P60660	3	0.767396	0.91357	0.885797	0.756079	0.797	-0.407099	-0.443866	0.427286	0.0106755	0.938069	1.14125	1.01687	0.915654	0.967409	-0.534902	-0.116257	0.506966	-0.0789085
130	517	AKAP5-PRKAR2A-PPP3CA complex	Human	P13861;P24588;Q08209	PRKAR2A;AKAP5;PPP3CA	P13861;Q08209	2	0.314829	0.244601	0.275502	0.275927	0.2133	0.79565	0.474723	0.52412	0.898738	0.359179	0.502076	0.425873	0.365012	0.447699	-0.704178	-0.315424	0.20672	-0.545535
131	518	AKAP250-PKA-PDE4D complex	Human	P17612;Q02952;Q08499	PRKACA;AKAP12;PDE4D	P17612;Q02952	2	0.928626	0.942479	0.944396	1.0354	0.849526	0.184962	0.0921413	-0.116835	0.380424	1.38145	1.41729	1.57598	1.67855	1.29961	0.190425	-0.276617	-0.369311	0.216188
132	520	KCNQ1 macromolecular complex	Human	P13861;P17612;P51787;P62136;Q99996	PRKAR2A;PRKACA;KCNQ1;PPP1CA;AKAP9	P13861;P17612;P62136	3	0.363073	0.349386	0.280136	0.296842	0.262974	0.497175	1.13237	1.01673	1.18683	0.345082	0.402821	0.295382	0.285893	0.295454	-0.186431	0.834172	1.02006	0.55415
133	525	TIP60 histone acetylase complex	Human	O96019;Q92993;Q9Y230;Q9Y265;Q9Y4A5	ACTL6A;KAT5;RUVBL2;RUVBL1;TRRAP	O96019;Q9Y230;Q9Y265	3	0.28433	0.25132	0.274574	0.219167	0.195061	0.730972	0.343467	1.08904	1.18711	0.555818	0.664368	0.508247	0.463912	0.408223	-0.401278	0.673097	1.13169	1.23455
134	528	NuA4/Tip60-HAT complex	Human	O95619;O96019;Q15014;Q92993;Q96L91;Q9H0E9;Q9H2F5;Q9HAF1;Q9NPF5;Q9NV56;Q9NXR8;Q9UBU8;Q9Y230;Q9Y265;Q9Y4A5	YEATS4;ACTL6A;MORF4L2;KAT5;EP400;BRD8;EPC1;MEAF6;DMAP1;MRGBP;ING3;MORF4L1;RUVBL2;RUVBL1;TRRAP	O96019;Q9Y230;Q9Y265	3	0.28433	0.25132	0.274574	0.219167	0.195061	0.730972	0.343467	1.08904	1.18711	0.555818	0.664368	0.508247	0.463912	0.408223	-0.401278	0.673097	1.13169	1.23455
135	529	NuA4/Tip60-HAT complex	Human	O95619;O96019;Q15014;Q15906;Q92993;Q96L91;Q9H0E9;Q9H2F5;Q9HAF1;Q9NPF5;Q9NV56;Q9NXR8;Q9UBU8;Q9Y230;Q9Y265;Q9Y4A5	YEATS4;ACTL6A;MORF4L2;VPS72;KAT5;EP400;BRD8;EPC1;MEAF6;DMAP1;MRGBP;ING3;MORF4L1;RUVBL2;RUVBL1;TRRAP	O96019;Q9Y230;Q9Y265	3	0.28433	0.25132	0.274574	0.219167	0.195061	0.730972	0.343467	1.08904	1.18711	0.555818	0.664368	0.508247	0.463912	0.408223	-0.401278	0.673097	1.13169	1.23455
136	554	PBAF complex (Polybromo- and BAF containing complex)	Human	O96019;P51532;Q12824;Q68CP9;Q86U86;Q8TAQ2;Q92922;Q92925;Q969G3;Q96GM5	ACTL6A;SMARCA4;SMARCB1;ARID2;PBRM1;SMARCC2;SMARCC1;SMARCD2;SMARCE1;SMARCD1	O96019;Q8TAQ2	2	0.365153	0.405978	0.471502	0.481776	0.451684	-0.0452644	-0.582067	-0.504216	-0.442548	0.185034	0.314956	0.394382	0.456181	0.427547	-0.891915	-1.6404	-1.83525	-1.79553
137	555	BAF complex	Human	O14497;O96019;P51532;Q12824;Q8TAQ2;Q92922;Q92925;Q969G3;Q96GM5	ARID1A;ACTL6A;SMARCA4;SMARCB1;SMARCC2;SMARCC1;SMARCD2;SMARCE1;SMARCD1	O96019;Q8TAQ2	2	0.365153	0.405978	0.471502	0.481776	0.451684	-0.0452644	-0.582067	-0.504216	-0.442548	0.185034	0.314956	0.394382	0.456181	0.427547	-0.891915	-1.6404	-1.83525	-1.79553
138	556	PBAF complex (Polybromo- and BAF containing complex)	Human	O96019;P51532;Q12824;Q68CP9;Q86U86;Q8TAQ2;Q92922;Q969G3;Q96GM5	ACTL6A;SMARCA4;SMARCB1;ARID2;PBRM1;SMARCC2;SMARCC1;SMARCE1;SMARCD1	O96019;Q8TAQ2	2	0.365153	0.405978	0.471502	0.481776	0.451684	-0.0452644	-0.582067	-0.504216	-0.442548	0.185034	0.314956	0.394382	0.456181	0.427547	-0.891915	-1.6404	-1.83525	-1.79553
139	559	Decapping complex	Human	P26196;Q6P2E9;Q8IU60;Q96F86;Q9NPI6	DDX6;EDC4;DCP2;EDC3;DCP1A	P26196;Q6P2E9;Q9NPI6	3	0.240227	0.365055	0.339345	0.379339	0.346959	-0.951684	-0.902112	-1.05359	-0.940686	0.389063	0.442632	0.452739	0.460616	0.43474	-0.11302	-0.338706	-0.245083	-0.345336
140	561	LSm1-7 complex	Human	O15116;P62310;P62312;Q9UK45;Q9Y333;Q9Y4Y9;Q9Y4Z0	LSM1;LSM3;LSM6;LSM7;LSM2;LSM5;LSM4	O15116;P62310;P62312;Q9UK45;Q9Y333;Q9Y4Y9;Q9Y4Z0	7	0.42613	0.351	0.252592	0.304371	0.362523	1.6972	3.09484	2.38453	1.11503	0.498224	0.412715	0.236342	0.286403	0.287671	1.80769	4.42213	3.65626	2.83001
141	562	LSm2-8 complex	Human	O95777;P62310;P62312;Q9UK45;Q9Y333;Q9Y4Y9;Q9Y4Z0	LSM8;LSM3;LSM6;LSM7;LSM2;LSM5;LSM4	O95777;P62310;P62312;Q9UK45;Q9Y333;Q9Y4Y9;Q9Y4Z0	7	0.386462	0.343218	0.237911	0.302001	0.364553	1.26938	2.80194	1.88452	0.589336	0.429646	0.399164	0.232768	0.27908	0.306958	1.09273	3.59796	2.9116	1.75466
142	563	F1F0-ATP synthase, mitochondrial	Human	O75947;O75964;P00846;P03928;P05496;P06576;P18859;P24539;P25705;P30049;P36542;P48047;P56134;P56381;P56385;Q9UII2	ATP5H;ATP5L;MT-ATP6;MT-ATP8;ATP5G1;ATP5B;ATP5J;ATP5F1;ATP5A1;ATP5D;ATP5C1;ATP5O;ATP5J2;ATP5E;ATP5I;ATPIF1	P06576;P18859;P25705;P30049;P36542;P56381;P56385;Q9UII2	8	0.741678	1.00078	0.604797	1.05233	1.01083	-1.45987	1.84818	-1.78234	-1.67503	1.71793	2.16252	1.47289	2.24795	2.09626	-0.852831	1.57762	-0.970787	-1.01514
143	564	BAF complex	Human	O14497;O96019;P51531;Q12824;Q8TAQ2;Q92922;Q969G3;Q96GM5	ARID1A;ACTL6A;SMARCA2;SMARCB1;SMARCC2;SMARCC1;SMARCE1;SMARCD1	O96019;Q8TAQ2	2	0.365153	0.405978	0.471502	0.481776	0.451684	-0.0452644	-0.582067	-0.504216	-0.442548	0.185034	0.314956	0.394382	0.456181	0.427547	-0.891915	-1.6404	-1.83525	-1.79553
144	565	PBAF complex (Polybromo- and BAF containing complex)	Human	O96019;P51532;Q12824;Q68CP9;Q86U86;Q8TAQ2;Q92922;Q969G3;Q96GM5	ACTL6A;SMARCA4;SMARCB1;ARID2;PBRM1;SMARCC2;SMARCC1;SMARCE1;SMARCD1	O96019;Q8TAQ2	2	0.365153	0.405978	0.471502	0.481776	0.451684	-0.0452644	-0.582067	-0.504216	-0.442548	0.185034	0.314956	0.394382	0.456181	0.427547	-0.891915	-1.6404	-1.83525	-1.79553
145	566	BAF complex	Human	O14497;O96019;P51532;P60709;Q12824;Q8TAQ2;Q92922;Q969G3;Q96GM5	ARID1A;ACTL6A;SMARCA4;ACTB;SMARCB1;SMARCC2;SMARCC1;SMARCE1;SMARCD1	O96019;P60709;Q8TAQ2	3	0.798937	0.889684	0.926317	0.974806	0.910601	-0.112128	-0.467293	-0.499124	-0.393235	1.09677	1.22032	1.24887	1.36565	1.26336	-0.109325	-0.352377	-0.589914	-0.558539
146	570	p300-CBP-p270-SWI/SNF complex	Human	O14497;P51532;Q09472;Q12824;Q8TAQ2;Q92793;Q92922	ARID1A;SMARCA4;EP300;SMARCB1;SMARCC2;CREBBP;SMARCC1	Q8TAQ2;Q92793	2	0.215325	0.488984	0.448492	0.611711	0.593932	-1.74766	-1.68181	-2.34442	-2.33918	0.123364	0.657074	0.4666	0.692108	0.631641	-3.742	-2.8119	-3.7173	-3.49619
147	587	NuRD.1 complex	Human	O95983;Q09028;Q13330;Q14839;Q16576;Q6IT96;Q92769;Q9BTC8	MBD3;RBBP4;MTA1;CHD4;RBBP7;HDAC1;HDAC2;MTA3	Q09028;Q16576;Q92769	3	0.260891	0.242187	0.230324	0.216697	0.230902	0.577498	0.604302	0.86581	0.510048	0.379439	0.253995	0.350363	0.320772	0.253159	1.77047	0.582068	0.983289	1.33402
148	591	SAP complex (Sin3-associated protein complex)	Human	O75446;Q09028;Q13547;Q16576;Q4LE39;Q92769;Q96ST3;Q9H0E3	SAP30;RBBP4;HDAC1;RBBP7;ARID4B;HDAC2;SIN3A;SAP130	Q09028;Q13547;Q16576;Q92769	4	0.334921	0.373024	0.28185	0.280551	0.372848	0.0160861	0.972366	1.10661	-0.192391	0.422076	0.460158	0.384663	0.418346	0.444374	0.0738107	0.785849	0.533796	-0.138927
149	592	SAP complex (Sin3-associated protein complex)	Human	O75446;Q09028;Q13547;Q16576;Q4LE39;Q92769;Q96ST3;Q9H0E3;Q9H7L9	SAP30;RBBP4;HDAC1;RBBP7;ARID4B;HDAC2;SIN3A;SAP130;SUDS3	Q09028;Q13547;Q16576;Q92769	4	0.334921	0.373024	0.28185	0.280551	0.372848	0.0160861	0.972366	1.10661	-0.192391	0.422076	0.460158	0.384663	0.418346	0.444374	0.0738107	0.785849	0.533796	-0.138927
150	596	SIN3-HDAC-SAP30-ARID4 complex	Human	O75446;Q09028;Q13547;Q16576;Q4LE39;Q92769;Q96ST3	SAP30;RBBP4;HDAC1;RBBP7;ARID4B;HDAC2;SIN3A	Q09028;Q13547;Q16576;Q92769	4	0.334921	0.373024	0.28185	0.280551	0.372848	0.0160861	0.972366	1.10661	-0.192391	0.422076	0.460158	0.384663	0.418346	0.444374	0.0738107	0.785849	0.533796	-0.138927
151	614	NRD complex (Nucleosome remodeling and deacetylation complex)	Human	O60341;Q09028;Q12873;Q13330;Q13547;Q14839;Q92769	KDM1A;RBBP4;CHD3;MTA1;HDAC1;CHD4;HDAC2	O60341;Q09028;Q13547;Q92769	4	0.440315	0.461183	0.377701	0.329058	0.42177	0.24383	0.984212	1.64916	0.400469	0.549515	0.584713	0.479229	0.458481	0.50625	0.162898	1.0507	1.35201	0.450522
152	615	Ubiquitin E3 ligase (SKP1A, SKP2, CUL1)	Human	P63208;Q13309;Q13616	SKP1;SKP2;CUL1	P63208;Q13616	2	0.52771	0.577515	0.530057	0.725515	0.723774	-0.037353	0.136428	-0.725345	-0.827379	0.768318	0.802116	0.889191	0.84512	0.628868	0.128975	-0.34082	-0.0637743	0.641587
153	618	MRN complex (MRE11-RAD50-NBN complex)	Human	O60934;P49959;Q92878	NBN;MRE11A;RAD50	P49959;Q92878	2	0.10182	0.175216	0.142595	0.16505	0.155811	-0.509217	-0.297749	-0.39742	-0.426704	0.191644	0.229561	0.254575	0.236655	0.269027	-0.0852901	-0.425719	-0.156678	-0.624137
154	619	MRE11A-RAD50-NBN-TRF2 complex	Human	O60934;P49959;Q15554;Q92878	NBN;MRE11A;TERF2;RAD50	P49959;Q92878	2	0.10182	0.175216	0.142595	0.16505	0.155811	-0.509217	-0.297749	-0.39742	-0.426704	0.191644	0.229561	0.254575	0.236655	0.269027	-0.0852901	-0.425719	-0.156678	-0.624137
155	620	CoREST-HDAC complex	Human	O60341;O75362;Q13547;Q92769;Q96BD5;Q9P0W2;Q9UKL0	KDM1A;ZNF217;HDAC1;HDAC2;PHF21A;HMG20B;RCOR1	O60341;Q13547;Q92769	3	0.38321	0.406324	0.276494	0.186143	0.312729	0.152262	1.37733	2.45654	0.849874	0.400066	0.478911	0.283721	0.252753	0.341375	-0.328374	1.54094	1.92593	0.602632
156	622	Ubiquitin E3 ligase (VHL, TCEB1, TCEB2, CUL2)	Human	P40337;Q13617;Q15369;Q15370	VHL;CUL2;TCEB1;TCEB2	Q13617;Q15369;Q15370	3	0.342481	0.351059	0.286062	0.309134	0.290821	0.27994	0.850534	0.694436	0.692912	0.16953	0.230615	0.163799	0.203873	0.232176	-0.411193	0.359538	-0.0470736	-0.70498
157	626	LSD1 complex	Human	O60341;O75362;P0DMV8;P0DMV9;Q13363;Q13547;Q92766;Q96BD5;Q96EK2;Q9NP66;Q9P0W2;Q9P2K3;Q9UBW7;Q9UKL0	KDM1A;ZNF217;HSPA1A;HSPA1B;CTBP1;HDAC1;RREB1;PHF21A;PHF21B;HMG20A;HMG20B;RCOR3;ZMYM2;RCOR1	O60341;P0DMV9;Q13363;Q13547	4	0.42534	0.41378	0.489375	0.528321	0.594733	0.571654	-0.369644	-0.5242	-1.2649	0.635	0.566571	0.694095	0.793268	0.787739	1.07582	-0.130077	-0.654957	-0.969124
158	627	MRN-TRRAP complex (MRE11A-RAD50-NBN-TRRAP complex)	Human	O60934;P49959;Q92878;Q9Y4A5	NBN;MRE11A;RAD50;TRRAP	P49959;Q92878	2	0.10182	0.175216	0.142595	0.16505	0.155811	-0.509217	-0.297749	-0.39742	-0.426704	0.191644	0.229561	0.254575	0.236655	0.269027	-0.0852901	-0.425719	-0.156678	-0.624137
159	631	Tacc1-chTOG-AuroraA complex	Human	O14965;O75410;Q14008	AURKA;TACC1;CKAP5	O75410;Q14008	2	1.03503	0.914044	0.839169	0.793948	0.952296	0.640357	0.874247	1.06912	0.363545	0.946231	0.77296	0.807954	0.739938	0.828469	0.982212	0.743085	1.05632	0.446849
160	632	Anti-HDAC2 complex	Human	O60341;O94776;P78347;Q09028;Q12873;Q13330;Q13547;Q14202;Q14687;Q14839;Q16576;Q92769;Q96BD5;Q96ST3;Q9P0W2;Q9UBW7;Q9UKL0	KDM1A;MTA2;GTF2I;RBBP4;CHD3;MTA1;HDAC1;ZMYM3;GSE1;CHD4;RBBP7;HDAC2;PHF21A;SIN3A;HMG20B;ZMYM2;RCOR1	O60341;O94776;P78347;Q09028;Q13547;Q16576;Q92769	7	0.55492	0.485905	0.390146	0.430289	0.52619	1.44975	2.51643	2.13234	0.602407	0.610154	0.629101	0.539854	0.528062	0.535276	0.45432	1.27929	1.58756	0.879324
161	633	anti-BHC110 complex	Human	O60341;O75362;P78347;Q13547;Q14202;Q14687;Q92769;Q96BD5;Q9P0W2;Q9UBW7;Q9UKL0	KDM1A;ZNF217;GTF2I;HDAC1;ZMYM3;GSE1;HDAC2;PHF21A;HMG20B;ZMYM2;RCOR1	O60341;P78347;Q13547;Q92769	4	0.449099	0.434359	0.335752	0.260676	0.317219	0.600034	1.57644	2.57702	1.59658	0.585494	0.622201	0.454308	0.419052	0.446772	0.16429	1.64616	2.06919	1.29148
162	634	XFIM complex	Human	O60341;P78347;Q13547;Q14202;Q92769	KDM1A;GTF2I;HDAC1;ZMYM3;HDAC2	O60341;P78347;Q13547;Q92769	4	0.449099	0.434359	0.335752	0.260676	0.317219	0.600034	1.57644	2.57702	1.59658	0.585494	0.622201	0.454308	0.419052	0.446772	0.16429	1.64616	2.06919	1.29148
163	636	BHC complex	Human	O60341;Q13547;Q92769;Q96BD5;Q9P0W2;Q9UKL0	KDM1A;HDAC1;HDAC2;PHF21A;HMG20B;RCOR1	O60341;Q13547;Q92769	3	0.38321	0.406324	0.276494	0.186143	0.312729	0.152262	1.37733	2.45654	0.849874	0.400066	0.478911	0.283721	0.252753	0.341375	-0.328374	1.54094	1.92593	0.602632
164	639	RANBPM-Muskelin-TWA1-HSMpp8 complex	Human	Q96S59;Q99549;Q9NWU2;Q9UL63	RANBP9;MPHOSPH8;GID8;MKLN1	Q96S59;Q9NWU2	2	0.502111	0.135217	0.367255	0.402129	0.318572	3.05096	1.05865	0.832987	1.26146	0.468046	0.103463	0.236086	0.571392	0.149455	3.43323	2.01403	-0.345741	2.42521
165	642	CtBP complex	Human	O00257;O60315;O60341;O75362;P37275;P56545;Q13363;Q13547;Q92618;Q92766;Q92769;Q96JN0;Q96KQ7;Q9H9B1;Q9P2K3;Q9UKL0;Q9Y232	CBX4;ZEB2;KDM1A;ZNF217;ZEB1;CTBP2;CTBP1;HDAC1;ZNF516;RREB1;HDAC2;LCOR;EHMT2;EHMT1;RCOR3;RCOR1;CDYL	O60341;P56545;Q13363;Q13547;Q92769	5	0.513282	0.502708	0.550962	0.596671	0.643063	0.632228	-0.0528888	-0.274613	-0.884745	0.673737	0.638041	0.7256	0.850666	0.84126	0.869292	-0.039032	-0.774317	-1.09241
166	643	CtBP core complex	Human	O60341;P37275;P56545;Q13363;Q13547;Q92769;Q96KQ7;Q9H9B1;Q9UKL0	KDM1A;ZEB1;CTBP2;CTBP1;HDAC1;HDAC2;EHMT2;EHMT1;RCOR1	O60341;P56545;Q13363;Q13547;Q92769	5	0.513282	0.502708	0.550962	0.596671	0.643063	0.632228	-0.0528888	-0.274613	-0.884745	0.673737	0.638041	0.7256	0.850666	0.84126	0.869292	-0.039032	-0.774317	-1.09241
167	646	HDAC1-associated protein complex	Human	O60341;O94776;O95983;Q09028;Q12873;Q13547;Q16576;Q9UBB5;Q9UKL0	KDM1A;MTA2;MBD3;RBBP4;CHD3;HDAC1;RBBP7;MBD2;RCOR1	O60341;O94776;Q09028;Q13547;Q16576	5	0.522912	0.442598	0.350032	0.434625	0.564516	1.3741	2.34512	1.43387	-0.129415	0.474849	0.512959	0.465805	0.461392	0.480618	0.130393	0.509601	0.707816	0.0394776
168	648	HDAC1-associated core complex cI	Human	O60341;Q13547;Q9UKL0	KDM1A;HDAC1;RCOR1	O60341;Q13547	2	0.193314	0.100405	0.23687	0.117646	0.066821	1.16033	-0.257928	0.950815	1.34513	0.317769	0.163444	0.303543	0.139022	0.094304	1.68972	0.297697	1.82755	1.99548
169	649	HDAC1-associated core complex cII	Human	O94776;O95983;Q09028;Q12873;Q13547;Q16576;Q86YP4;Q9UBB5;Q9UKL0	MTA2;MBD3;RBBP4;CHD3;HDAC1;RBBP7;GATAD2A;MBD2;RCOR1	O94776;Q09028;Q13547;Q16576	4	0.486367	0.405666	0.262845	0.417967	0.57221	1.26042	2.9031	1.11998	-0.511976	0.35859	0.460185	0.390016	0.422672	0.440065	-0.657285	-0.0234903	-0.211544	-0.756359
170	650	HDAC2-asscociated core complex	Human	O94776;O95983;Q09028;Q12873;Q16576;Q86YP4;Q92769	MTA2;MBD3;RBBP4;CHD3;RBBP7;GATAD2A;HDAC2	O94776;Q09028;Q16576;Q92769	4	0.39838	0.257839	0.208291	0.334624	0.413413	2.12456	2.75893	1.15519	0.0684475	0.336693	0.324823	0.383872	0.326205	0.252455	0.630763	-0.224769	0.620378	1.08779
171	652	AP3-BLOC1 complex	Human	O00203;O14617;O95295;P53677;P59780;P78537;Q13367;Q6QNY0;Q6QNY1;Q8TDH9;Q92572;Q96EV8;Q9NUP1;Q9UL45;Q9Y2T2	AP3B1;AP3D1;SNAPIN;AP3M2;AP3S2;BLOC1S1;AP3B2;BLOC1S3;BLOC1S2;BLOC1S5;AP3S1;DTNBP1;BLOC1S4;BLOC1S6;AP3M1	O95295;P78537;Q96EV8;Q9UL45	4	0.33834	0.310405	0.468725	0.407153	0.453365	0.785118	-1.16296	-0.302816	-0.958341	0.319608	0.382537	0.43113	0.384532	0.398344	-0.28544	-0.98654	-0.262231	-0.776911
172	654	BLOC1-BLOC2 complex	Human	O95295;P78537;Q6QNY0;Q6QNY1;Q86YV9;Q8TDH9;Q969F9;Q96EV8;Q9NUP1;Q9UL45;Q9UPZ3	SNAPIN;BLOC1S1;BLOC1S3;BLOC1S2;HPS6;BLOC1S5;HPS3;DTNBP1;BLOC1S4;BLOC1S6;HPS5	O95295;P78537;Q96EV8;Q9UL45	4	0.33834	0.310405	0.468725	0.407153	0.453365	0.785118	-1.16296	-0.302816	-0.958341	0.319608	0.382537	0.43113	0.384532	0.398344	-0.28544	-0.98654	-0.262231	-0.776911
173	656	VPS35-VPS29-VPS26A complex	Human	O75436;Q96QK1;Q9UBQ0	VPS26A;VPS35;VPS29	O75436;Q96QK1;Q9UBQ0	3	0.249527	0.232055	0.276765	0.283098	0.259855	0.566933	-0.0936828	-0.00122313	0.058802	0.431827	0.410809	0.490388	0.464707	0.412402	0.591817	-0.258422	0.11158	0.223839
174	657	Retromer complex (SNX1, SNX2, VPS35, VPS29, VPS26A)	Human	O60749;O75436;Q13596;Q96QK1;Q9UBQ0	SNX2;VPS26A;SNX1;VPS35;VPS29	O60749;O75436;Q13596;Q96QK1;Q9UBQ0	5	0.218829	0.223966	0.267505	0.264665	0.247514	0.444025	-0.423045	-0.165693	-0.15995	0.326872	0.33401	0.367254	0.372125	0.337341	0.450685	-0.145643	-0.0196246	-0.0318269
175	659	MeCP1 complex	Human	O94776;O95983;Q09028;Q13547;Q14839;Q16576;Q8WXI9;Q92769;Q9UBB5	MTA2;MBD3;RBBP4;HDAC1;CHD4;RBBP7;GATAD2B;HDAC2;MBD2	O94776;Q09028;Q13547;Q16576;Q8WXI9;Q92769	6	0.37516	0.329126	0.217418	0.323741	0.447058	1.22106	2.82272	1.27858	-0.573708	0.358151	0.439402	0.342386	0.395307	0.42993	-0.496011	0.679382	0.128388	-0.748886
176	682	C-CFTR-NHERF-ezrin complex	Human	O14745;P13569;P15311	SLC9A3R1;CFTR;EZR	O14745;P15311	2	0.850441	1.04493	0.860844	0.874482	0.916241	-0.439981	0.108523	0.140987	-0.128719	1.34758	1.5789	1.41342	1.48189	1.3873	-0.258262	0.0118994	-0.0573062	-0.0638297
177	685	MeCP1 complex	Human	O94776;O95983;Q09028;Q13547;Q14839;Q16576;Q8WXI9;Q92769;Q9UBB5	MTA2;MBD3;RBBP4;HDAC1;CHD4;RBBP7;GATAD2B;HDAC2;MBD2	O94776;Q09028;Q13547;Q16576;Q8WXI9;Q92769	6	0.37516	0.329126	0.217418	0.323741	0.447058	1.22106	2.82272	1.27858	-0.573708	0.358151	0.439402	0.342386	0.395307	0.42993	-0.496011	0.679382	0.128388	-0.748886
178	691	SIN3-SAP25 complex	Human	O00422;O75446;Q09028;Q13547;Q16576;Q4LE39;Q8TEE9;Q92769;Q96ST3;Q9H0E3;Q9H7L9	SAP18;SAP30;RBBP4;HDAC1;RBBP7;ARID4B;SAP25;HDAC2;SIN3A;SAP130;SUDS3	Q09028;Q13547;Q16576;Q92769	4	0.334921	0.373024	0.28185	0.280551	0.372848	0.0160861	0.972366	1.10661	-0.192391	0.422076	0.460158	0.384663	0.418346	0.444374	0.0738107	0.785849	0.533796	-0.138927
179	695	SIN3-HDAC-SAP30-ARID4 complex	Human	O75446;Q09028;Q13547;Q16576;Q4LE39;Q92769;Q96ST3	SAP30;RBBP4;HDAC1;RBBP7;ARID4B;HDAC2;SIN3A	Q09028;Q13547;Q16576;Q92769	4	0.334921	0.373024	0.28185	0.280551	0.372848	0.0160861	0.972366	1.10661	-0.192391	0.422076	0.460158	0.384663	0.418346	0.444374	0.0738107	0.785849	0.533796	-0.138927
180	696	BRMS1-SIN3-HDAC complex	Human	O75182;O75446;Q09028;Q13547;Q16576;Q92769;Q96ST3;Q9HCU9	SIN3B;SAP30;RBBP4;HDAC1;RBBP7;HDAC2;SIN3A;BRMS1	Q09028;Q13547;Q16576;Q92769	4	0.334921	0.373024	0.28185	0.280551	0.372848	0.0160861	0.972366	1.10661	-0.192391	0.422076	0.460158	0.384663	0.418346	0.444374	0.0738107	0.785849	0.533796	-0.138927
181	698	SIN3-HDAC-SAP30-ARID4 complex	Human	O75446;Q09028;Q13547;Q16576;Q4LE39;Q92769;Q96ST3	SAP30;RBBP4;HDAC1;RBBP7;ARID4B;HDAC2;SIN3A	Q09028;Q13547;Q16576;Q92769	4	0.334921	0.373024	0.28185	0.280551	0.372848	0.0160861	0.972366	1.10661	-0.192391	0.422076	0.460158	0.384663	0.418346	0.444374	0.0738107	0.785849	0.533796	-0.138927
182	706	SNARE complex (HGS, SNAP25, STX13)	Human	O14964;P60880;Q86Y82	HGS;SNAP25;STX12	O14964;Q86Y82	2	0.717703	0.981724	0.898074	0.676681	0.738186	-0.782762	-0.615019	0.410336	0.0174833	1.00072	1.40773	1.27694	1.13964	1.16688	-0.907554	-0.691939	-0.181985	-0.460897
183	710	Brg1-associated complex I	Human	O14497;O14744;O96019;P51532;Q12824;Q8TAQ2;Q92922;Q969G3;Q96GM5	ARID1A;PRMT5;ACTL6A;SMARCA4;SMARCB1;SMARCC2;SMARCC1;SMARCE1;SMARCD1	O14744;O96019;Q8TAQ2	3	0.297727	0.357857	0.391432	0.446101	0.410506	-0.244728	-0.75454	-1.01428	-0.900961	0.262103	0.307751	0.402893	0.50824	0.480116	-0.130567	-1.27495	-1.95689	-1.9862
184	711	Brm-associated complex	Human	O14497;O14744;O96019;P51531;Q12824;Q8TAQ2;Q92922;Q969G3;Q96GM5	ARID1A;PRMT5;ACTL6A;SMARCA2;SMARCB1;SMARCC2;SMARCC1;SMARCE1;SMARCD1	O14744;O96019;Q8TAQ2	3	0.297727	0.357857	0.391432	0.446101	0.410506	-0.244728	-0.75454	-1.01428	-0.900961	0.262103	0.307751	0.402893	0.50824	0.480116	-0.130567	-1.27495	-1.95689	-1.9862
185	713	BRG1-SIN3A complex	Human	O14497;O14744;O96019;P51532;Q09028;Q12824;Q6STE5;Q8TAQ2;Q92769;Q92922;Q92925;Q969G3;Q96GM5;Q96ST3	ARID1A;PRMT5;ACTL6A;SMARCA4;RBBP4;SMARCB1;SMARCD3;SMARCC2;HDAC2;SMARCC1;SMARCD2;SMARCE1;SMARCD1;SIN3A	O14744;O96019;Q09028;Q8TAQ2;Q92769	5	0.322929	0.356312	0.342637	0.370612	0.361528	0.091462	0.0658944	-0.0872629	-0.2157	0.358442	0.380262	0.393648	0.441618	0.423636	0.264005	-0.0548673	-0.431708	-0.64052
186	714	BRM-SIN3A complex	Human	O14497;O14744;O96019;P51531;Q09028;Q12824;Q13547;Q6STE5;Q8TAQ2;Q92769;Q92922;Q92925;Q969G3;Q96GM5;Q96ST3	ARID1A;PRMT5;ACTL6A;SMARCA2;RBBP4;SMARCB1;HDAC1;SMARCD3;SMARCC2;HDAC2;SMARCC1;SMARCD2;SMARCE1;SMARCD1;SIN3A	O14744;O96019;Q09028;Q13547;Q8TAQ2;Q92769	6	0.316551	0.363912	0.32376	0.348782	0.373248	-0.0815369	0.265357	0.119927	-0.46183	0.334933	0.39871	0.370358	0.424937	0.434566	-0.299255	-0.0572672	-0.570153	-1.09982
187	725	P2X7 receptor signalling complex	Human	O43707;O95425;P05107;P08238;P0DMV8;P11142;P23467;P42356;P60709;Q13368;Q16787;Q99572	ACTN4;SVIL;ITGB2;HSP90AB1;HSPA1A;HSPA8;PTPRB;PI4KA;ACTB;MPP3;LAMA3;P2RX7	O43707;P08238;P11142;P60709	4	0.725296	0.811253	0.778912	0.772575	0.788466	-0.12461	-0.0911551	0.131923	-0.187938	1.09918	1.22819	1.22982	1.12438	1.15463	-0.131737	-0.279367	0.374096	-0.167085
188	726	DDB2 complex	Human	P61201;P62877;Q13098;Q13619;Q16531;Q7L5N1;Q92466;Q92905;Q99627;Q9BT78;Q9UBW8;Q9UNS2	COPS2;RBX1;GPS1;CUL4A;DDB1;COPS6;DDB2;COPS5;COPS8;COPS4;COPS7A;COPS3	P61201;Q13098;Q13619;Q16531;Q7L5N1;Q92466;Q92905;Q99627;Q9BT78;Q9UBW8;Q9UNS2	11	0.372978	0.37366	0.361198	0.37026	0.377002	0.782378	0.701813	0.819822	0.30553	0.52803	0.542233	0.538254	0.533301	0.531067	0.597102	0.455217	0.763906	0.133608
189	727	CSA complex	Human	P61201;P62877;Q13098;Q13216;Q13619;Q16531;Q7L5N1;Q92905;Q99627;Q9BT78;Q9UBW8;Q9UNS2	COPS2;RBX1;GPS1;ERCC8;CUL4A;DDB1;COPS6;COPS5;COPS8;COPS4;COPS7A;COPS3	P61201;Q13098;Q13619;Q16531;Q7L5N1;Q92905;Q99627;Q9BT78;Q9UBW8;Q9UNS2	10	0.357805	0.370707	0.348809	0.343019	0.329299	0.538282	0.628971	0.991749	0.797544	0.525353	0.539141	0.541942	0.530693	0.500857	0.577206	0.349666	0.729659	0.460105
190	728	CSA-POLIIa complex	Human	P24928;P61201;P62877;Q13098;Q13216;Q13619;Q16531;Q7L5N1;Q92905;Q99627;Q9BT78;Q9UBW8;Q9UNS2	POLR2A;COPS2;RBX1;GPS1;ERCC8;CUL4A;DDB1;COPS6;COPS5;COPS8;COPS4;COPS7A;COPS3	P61201;Q13098;Q13619;Q16531;Q7L5N1;Q92905;Q99627;Q9BT78;Q9UBW8;Q9UNS2	10	0.357805	0.370707	0.348809	0.343019	0.329299	0.538282	0.628971	0.991749	0.797544	0.525353	0.539141	0.541942	0.530693	0.500857	0.577206	0.349666	0.729659	0.460105
191	729	Ubiquitin E3 ligase (FBXO31, SKP1A, CUL1, RBX1)	Human	P62877;P63208;Q13616;Q5XUX0	RBX1;SKP1;CUL1;FBXO31	P63208;Q13616	2	0.52771	0.577515	0.530057	0.725515	0.723774	-0.037353	0.136428	-0.725345	-0.827379	0.768318	0.802116	0.889191	0.84512	0.628868	0.128975	-0.34082	-0.0637743	0.641587
192	732	SIN3 complex	Human	O00422;O75446;Q09028;Q13547;Q16576;Q92769;Q96ST3	SAP18;SAP30;RBBP4;HDAC1;RBBP7;HDAC2;SIN3A	Q09028;Q13547;Q16576;Q92769	4	0.334921	0.373024	0.28185	0.280551	0.372848	0.0160861	0.972366	1.10661	-0.192391	0.422076	0.460158	0.384663	0.418346	0.444374	0.0738107	0.785849	0.533796	-0.138927
193	738	SIN3-ING1b complex I	Human	O00422;O75446;Q09028;Q13547;Q16576;Q4LE39;Q92769;Q96ST3;Q9UK53	SAP18;SAP30;RBBP4;HDAC1;RBBP7;ARID4B;HDAC2;SIN3A;ING1	Q09028;Q13547;Q16576;Q92769	4	0.334921	0.373024	0.28185	0.280551	0.372848	0.0160861	0.972366	1.10661	-0.192391	0.422076	0.460158	0.384663	0.418346	0.444374	0.0738107	0.785849	0.533796	-0.138927
194	739	SIN3-ING1b complex II	Human	O00422;O14497;O75446;O96019;P51532;Q09028;Q12824;Q13547;Q16576;Q4LE39;Q8TAQ2;Q92769;Q92922;Q96GM5;Q96ST3;Q9UK53	SAP18;ARID1A;SAP30;ACTL6A;SMARCA4;RBBP4;SMARCB1;HDAC1;RBBP7;ARID4B;SMARCC2;HDAC2;SMARCC1;SMARCD1;SIN3A;ING1	O96019;Q09028;Q13547;Q16576;Q8TAQ2;Q92769	6	0.332595	0.35956	0.322659	0.324968	0.37241	0.208791	0.519581	0.6811	-0.236944	0.356355	0.424486	0.373403	0.421048	0.429021	-0.328617	0.211334	-0.223461	-0.761232
195	740	Exon junction complex (EIF4A3, MLN51, MAGOH, Y14)	Human	O15234;P38919;P61326;Q9Y5S9	CASC3;EIF4A3;MAGOH;RBM8A	P38919;Q9Y5S9	2	0.231893	0.194822	0.131262	0.139058	0.046402	0.563381	1.14921	1.07068	1.90159	0.278135	0.29082	0.170325	0.133897	0.124535	0.169903	1.21369	1.5682	1.38441
196	742	eIF3 complex (EIF3S6, EIF3S5, EIF3S4, EIF3S3, EIF3S6IP, EIF3S2, EIF3S9, EIF3S12, EIF3S10, EIF3S8, EIF3S1, EIF3S7)	Human	O00303;O15371;O15372;O75821;O75822;P55884;P60228;Q13347;Q14152;Q99613;Q9UBQ5;Q9Y262	EIF3F;EIF3D;EIF3H;EIF3G;EIF3J;EIF3B;EIF3E;EIF3I;EIF3A;EIF3C;EIF3K;EIF3L	O00303;O15371;O15372;O75821;O75822;P55884;P60228;Q13347;Q14152;Q99613;Q9UBQ5;Q9Y262	12	0.628175	0.861852	0.620229	0.496533	0.547444	-1.84363	0.624836	2.61941	1.36051	0.619474	0.831172	0.605803	0.522297	0.543175	-1.70102	0.794143	2.15282	1.08225
197	743	SIN3-SAP25 complex	Human	O00422;O75446;Q09028;Q13547;Q16576;Q1EHW4;Q4LE39;Q92769;Q96ST3;Q9H0E3;Q9H7L9	SAP18;SAP30;RBBP4;HDAC1;RBBP7;Sap25;ARID4B;HDAC2;SIN3A;SAP130;SUDS3	Q09028;Q13547;Q16576;Q92769	4	0.334921	0.373024	0.28185	0.280551	0.372848	0.0160861	0.972366	1.10661	-0.192391	0.422076	0.460158	0.384663	0.418346	0.444374	0.0738107	0.785849	0.533796	-0.138927
198	744	Exon junction complex (EIF4A3, MLN51, MAGOH, Y14)	Human	O15234;P38919;P61326;Q9Y5S9	CASC3;EIF4A3;MAGOH;RBM8A	P38919;Q9Y5S9	2	0.231893	0.194822	0.131262	0.139058	0.046402	0.563381	1.14921	1.07068	1.90159	0.278135	0.29082	0.170325	0.133897	0.124535	0.169903	1.21369	1.5682	1.38441
199	749	MeCP2-SIN3A-HDAC complex	Human	P51608;Q13547;Q92769;Q96ST3	MECP2;HDAC1;HDAC2;SIN3A	Q13547;Q92769	2	0.383583	0.509081	0.224706	0.166685	0.407039	-0.554079	1.44728	1.93803	-0.0473709	0.282439	0.554923	0.158066	0.240108	0.43314	-1.63908	1.38125	0.601426	-1.01588
200	753	UTM-SGCE-DAG1-CAV1-NOS3 complex	Human	O43556;P29474;P46939;Q03135;Q14118	SGCE;NOS3;UTRN;CAV1;DAG1	P46939;Q03135	2	0.566653	1.23921	1.7696	2.06913	1.37168	-2.27785	-3.68259	-3.74311	-2.60414	1.29469	2.45218	2.64426	2.97316	2.24051	-1.77189	-2.1383	-2.19273	-1.59022
201	754	Exon junction complex (EIF4A3, MLN51, UPF3B, MAGOH, Y14)	Human	O15234;P38919;P61326;Q0VAK7;Q9Y5S9	CASC3;EIF4A3;MAGOH;UPF3B;RBM8A	P38919;Q9Y5S9	2	0.231893	0.194822	0.131262	0.139058	0.046402	0.563381	1.14921	1.07068	1.90159	0.278135	0.29082	0.170325	0.133897	0.124535	0.169903	1.21369	1.5682	1.38441
202	755	Exon junction complex (EIF4A3, MLN51, UPF3B, MAGOH, Y14, PYM)	Human	O15234;P38919;P61326;Q0VAK7;Q9BRP8;Q9Y5S9	CASC3;EIF4A3;MAGOH;UPF3B;PYM1;RBM8A	P38919;Q9BRP8;Q9Y5S9	3	0.311336	0.409882	0.297428	0.260335	0.333169	-0.587033	0.385498	0.901565	-0.0445448	0.555836	0.66414	0.574738	0.493915	0.533735	-0.399571	0.126716	0.88208	0.21783
203	769	Exon junction complex (EIF4A3, MLN51, MAGOH, Y14)	Human	O15234;P38919;P61326;Q9Y5S9	CASC3;EIF4A3;MAGOH;RBM8A	P38919;Q9Y5S9	2	0.231893	0.194822	0.131262	0.139058	0.046402	0.563381	1.14921	1.07068	1.90159	0.278135	0.29082	0.170325	0.133897	0.124535	0.169903	1.21369	1.5682	1.38441
204	770	TREX complex	Human	Q13769;Q13838;Q6I9Y2;Q86V81;Q86W42;Q8NI27;Q96FV9;Q96J01	THOC5;DDX39B;THOC7;ALYREF;THOC6;THOC2;THOC1;THOC3	Q13838;Q86V81;Q96FV9	3	0.647525	0.794459	0.581518	0.445845	0.559509	-0.522752	0.711129	1.83913	0.770398	0.798569	0.953229	0.681351	0.563338	0.744612	-0.441221	1.03403	1.91993	0.356672
205	771	NDPKA-AMPKalpha1 complex	Human	P15531;Q13131	NME1;PRKAA1	P15531;Q13131	2	0.992846	0.94362	1.05916	1.0819	0.929792	0.399916	-0.0732323	-0.0438978	0.308181	1.85546	1.71965	1.83676	1.94371	1.63198	0.523105	0.211925	0.109175	0.404185
206	777	Exon junction complex	Human	Q15287;Q86V81;Q8IYB3;Q9BZI7;Q9HAU5;Q9UBU9;Q9Y5S9	RNPS1;ALYREF;SRRM1;UPF3B;UPF2;NXF1;RBM8A	Q86V81;Q9Y5S9	2	0.428419	0.986216	0.708695	0.475128	0.763718	-2.34182	-1.43815	-0.0528283	-1.5602	0.816523	1.1365	0.811104	0.531221	0.84885	-0.878897	0.202423	1.60859	-0.0960927
207	778	LARC complex (LCR-associated remodeling complex)	Human	O14497;O94776;O95983;O96019;P07910;P51532;P60709;Q09028;Q12824;Q13547;Q14839;Q8TAQ2;Q8WXI9;Q92769;Q92785;Q92922;Q92925;Q969G3;Q9UBB5	ARID1A;MTA2;MBD3;ACTL6A;HNRNPC;SMARCA4;ACTB;RBBP4;SMARCB1;HDAC1;CHD4;SMARCC2;GATAD2B;HDAC2;DPF2;SMARCC1;SMARCD2;SMARCE1;MBD2	O94776;O96019;P07910;P60709;Q09028;Q13547;Q8TAQ2;Q8WXI9;Q92769	9	0.5133	0.500281	0.443702	0.518508	0.566158	0.892111	1.42706	0.644571	-0.262281	0.574975	0.647925	0.578904	0.647863	0.651426	-0.15063	0.500688	-0.0611291	-0.633633
208	781	URI complex (Unconventional prefoldin RPB5 Interactor)	Human	O94763;P19388;P63208;Q13309;Q13616;Q9UHV9;Q9ULZ2;Q9Y230;Q9Y265	URI1;POLR2E;SKP1;SKP2;CUL1;PFDN2;STAP1;RUVBL2;RUVBL1	P19388;P63208;Q13616;Q9UHV9;Q9Y230;Q9Y265	6	0.51556	0.441085	0.454855	0.537178	0.490493	1.4462	1.08904	0.341492	0.533847	0.683878	0.643425	0.713611	0.749732	0.618822	0.996646	0.181017	0.0592131	0.668057
209	784	SMG-1-UPF-ERF1-ERF3 complex (SURF)	Human	P15170;P62495;Q92900;Q96Q15	GSPT1;ETF1;UPF1;SMG1	P15170;P62495;Q92900	3	0.248158	0.157486	0.108669	0.11214	0.077531	1.48444	2.14301	2.07118	2.38435	0.322737	0.286022	0.263894	0.269647	0.252357	0.803981	0.964445	0.972584	0.79922
210	785	Exon junction complex	Human	P38919;P61326;Q13838;Q15287;Q86V81;Q8IYB3;Q9BZI7;Q9Y5S9	EIF4A3;MAGOH;DDX39B;RNPS1;ALYREF;SRRM1;UPF3B;RBM8A	P38919;Q13838;Q86V81;Q9Y5S9	4	0.399555	0.628315	0.458016	0.35756	0.427365	-1.65074	-0.336405	0.906541	-0.0574011	0.581144	0.773814	0.539597	0.389304	0.489455	-1.04609	0.74196	2.35333	0.859529
211	787	NuA4/Tip60-HAT complex B	Human	O96019;Q92993;Q9H2F5;Q9NPF5;Q9UBU8;Q9Y230;Q9Y265;Q9Y4A5	ACTL6A;KAT5;EPC1;DMAP1;MORF4L1;RUVBL2;RUVBL1;TRRAP	O96019;Q9Y230;Q9Y265	3	0.28433	0.25132	0.274574	0.219167	0.195061	0.730972	0.343467	1.08904	1.18711	0.555818	0.664368	0.508247	0.463912	0.408223	-0.401278	0.673097	1.13169	1.23455
212	788	Exosome	Human	Q06265;Q13868;Q15024;Q5RKV6;Q96B26;Q9NPD3;Q9NQT4;Q9NQT5;Q9Y2L1;Q9Y3B2	EXOSC9;EXOSC2;EXOSC7;EXOSC6;EXOSC8;EXOSC4;EXOSC5;EXOSC3;DIS3;EXOSC1	Q06265;Q13868;Q15024;Q5RKV6;Q96B26;Q9NPD3;Q9Y2L1	7	0.720144	0.868793	0.83435	0.908583	0.897281	-0.615156	-0.595205	-0.907846	-1.0474	0.869505	1.06782	1.11358	1.12243	1.13612	-0.798496	-1.2299	-1.03966	-1.52286
213	789	Exosome	Human	Q01780;Q06265;Q13868;Q15024;Q5RKV6;Q96B26;Q9NPD3;Q9NQT4;Q9NQT5;Q9Y2L1;Q9Y3B2	EXOSC10;EXOSC9;EXOSC2;EXOSC7;EXOSC6;EXOSC8;EXOSC4;EXOSC5;EXOSC3;DIS3;EXOSC1	Q06265;Q13868;Q15024;Q5RKV6;Q96B26;Q9NPD3;Q9Y2L1	7	0.720144	0.868793	0.83435	0.908583	0.897281	-0.615156	-0.595205	-0.907846	-1.0474	0.869505	1.06782	1.11358	1.12243	1.13612	-0.798496	-1.2299	-1.03966	-1.52286
214	790	DDB complex	Human	Q16531;Q92466	DDB1;DDB2	Q16531;Q92466	2	0.706902	0.661333	0.723837	0.772134	0.751791	0.443945	0.0706963	-0.0451689	-0.0844157	0.907291	0.777078	0.946189	0.856825	0.689909	0.816723	0.0282842	0.437407	0.883439
215	798	NuA4/Tip60-HAT complex A	Human	O95619;O96019;Q52LR7;Q92993;Q96L91;Q9H0E9;Q9H2F5;Q9HAF1;Q9NPF5;Q9NV56;Q9NXR8;Q9UBU8;Q9Y230;Q9Y265;Q9Y4A5	YEATS4;ACTL6A;EPC2;KAT5;EP400;BRD8;EPC1;MEAF6;DMAP1;MRGBP;ING3;MORF4L1;RUVBL2;RUVBL1;TRRAP	O96019;Q9Y230;Q9Y265	3	0.28433	0.25132	0.274574	0.219167	0.195061	0.730972	0.343467	1.08904	1.18711	0.555818	0.664368	0.508247	0.463912	0.408223	-0.401278	0.673097	1.13169	1.23455
216	799	DMAP1-associated complex	Human	O96019;Q15906;Q6ZRS2;Q96L91;Q9H0E9;Q9H2F5;Q9NPF5;Q9Y230;Q9Y265;Q9Y4A5	ACTL6A;VPS72;SRCAP;EP400;BRD8;EPC1;DMAP1;RUVBL2;RUVBL1;TRRAP	O96019;Q9Y230;Q9Y265	3	0.28433	0.25132	0.274574	0.219167	0.195061	0.730972	0.343467	1.08904	1.18711	0.555818	0.664368	0.508247	0.463912	0.408223	-0.401278	0.673097	1.13169	1.23455
217	803	BRG1-SIN3A-HDAC containing SWI/SNF remodeling complex I	Human	O14497;O14744;O96019;P51532;Q12824;Q8TAQ2;Q92769;Q92922;Q969G3;Q96GM5;Q96ST3	ARID1A;PRMT5;ACTL6A;SMARCA4;SMARCB1;SMARCC2;HDAC2;SMARCC1;SMARCE1;SMARCD1;SIN3A	O14744;O96019;Q8TAQ2;Q92769	4	0.287	0.330903	0.302484	0.339803	0.324307	-0.0853284	0.0894401	-0.180789	-0.216168	0.255785	0.312879	0.319265	0.399435	0.381888	-0.28849	-0.5157	-1.24599	-1.37839
218	806	BRM-SIN3A-HDAC complex	Human	O14497;O14744;O96019;P51531;Q12824;Q8TAQ2;Q92769;Q92922;Q92925;Q969G3;Q96GM5;Q96ST3	ARID1A;PRMT5;ACTL6A;SMARCA2;SMARCB1;SMARCC2;HDAC2;SMARCC1;SMARCD2;SMARCE1;SMARCD1;SIN3A	O14744;O96019;Q8TAQ2;Q92769	4	0.287	0.330903	0.302484	0.339803	0.324307	-0.0853284	0.0894401	-0.180789	-0.216168	0.255785	0.312879	0.319265	0.399435	0.381888	-0.28849	-0.5157	-1.24599	-1.37839
219	807	BRG1-associated complex	Human	O14497;O14744;O96019;P51532;Q12824;Q8TAQ2;Q92922;Q969G3;Q96GM5	ARID1A;PRMT5;ACTL6A;SMARCA4;SMARCB1;SMARCC2;SMARCC1;SMARCE1;SMARCD1	O14744;O96019;Q8TAQ2	3	0.297727	0.357857	0.391432	0.446101	0.410506	-0.244728	-0.75454	-1.01428	-0.900961	0.262103	0.307751	0.402893	0.50824	0.480116	-0.130567	-1.27495	-1.95689	-1.9862
220	808	BRM-associated complex	Human	O14497;O14744;O96019;P51531;Q12824;Q8TAQ2;Q92922;Q92925;Q969G3;Q96GM5	ARID1A;PRMT5;ACTL6A;SMARCA2;SMARCB1;SMARCC2;SMARCC1;SMARCD2;SMARCE1;SMARCD1	O14744;O96019;Q8TAQ2	3	0.297727	0.357857	0.391432	0.446101	0.410506	-0.244728	-0.75454	-1.01428	-0.900961	0.262103	0.307751	0.402893	0.50824	0.480116	-0.130567	-1.27495	-1.95689	-1.9862
221	809	eRF1-eRF3-GTP-Mg(2+) complex	Human	P15170;P62495	GSPT1;ETF1	P15170;P62495	2	0.051149	0.049203	0.026666	0.055719	0.03595	0.256527	0.464166	0.176768	0.277706	0.104733	0.126372	0.150056	0.153546	0.114884	0.0337986	-0.333513	-0.259598	-0.0785057
222	810	FCP1-associated protein complex	Human	O14744;P30876;P35269;P84090;Q15208;Q9BQA1;Q9Y5B0	PRMT5;POLR2B;GTF2F1;ERH;STK38;WDR77;CTDP1	O14744;P30876;P84090;Q15208;Q9BQA1	5	0.730502	0.766729	0.560827	0.628772	0.536945	0.248559	1.83604	1.33544	1.83262	1.14504	1.19309	0.887741	0.913774	0.738793	0.298929	1.98015	1.87927	2.48054
223	811	FCP1-associated protein complex	Human	O14744;P30876;P35269;P84090;Q15208;Q9BQA1;Q9Y5B0	PRMT5;POLR2B;GTF2F1;ERH;STK38;WDR77;CTDP1	O14744;P30876;P84090;Q15208;Q9BQA1	5	0.730502	0.766729	0.560827	0.628772	0.536945	0.248559	1.83604	1.33544	1.83262	1.14504	1.19309	0.887741	0.913774	0.738793	0.298929	1.98015	1.87927	2.48054
224	814	Postsplicing complex	Human	Q15287;Q92900;Q9BZI7;Q9H1J1;Q9HAU5;Q9UBU9;Q9Y5S9	RNPS1;UPF1;UPF3B;UPF3A;UPF2;NXF1;RBM8A	Q92900;Q9Y5S9	2	0.138516	0.185693	0.10536	0.101235	0.146095	-0.224467	0.514791	0.607389	0.030634	0.320337	0.275689	0.189499	0.258153	0.251421	0.649646	1.37498	0.744871	0.556371
225	815	MRIP-MBS-RHOA complex	Human	O14974;P61586;Q6WCQ1	PPP1R12A;RHOA;MPRIP	O14974;P61586	2	0.287832	0.426315	0.250543	0.197262	0.120965	-0.75433	0.470628	0.976316	1.54792	0.402148	0.608044	0.331065	0.194993	0.128546	-1.00332	0.725693	1.88781	2.22334
226	819	20S methylosome-SmD complex	Human	O14744;P54105;P62314;P62318	PRMT5;CLNS1A;SNRPD1;SNRPD3	O14744;P54105;P62314;P62318	4	0.639198	0.777305	0.454349	0.527266	0.600668	-0.54137	1.9926	1.3727	0.512617	0.93079	1.11985	0.824517	0.692897	0.641863	-0.545619	1.03941	2.04372	1.90622
227	822	mRNA decay complex (UPF1, UPF2, UPF3B, DCP2, XRN1, XRN2, EXOSC2, EXOSC4, EXOSC10, PARN)	Human	O95453;Q01780;Q13868;Q8IU60;Q8IZH2;Q92900;Q9BZI7;Q9H0D6;Q9HAU5;Q9NPD3	PARN;EXOSC10;EXOSC2;DCP2;XRN1;UPF1;UPF3B;XRN2;UPF2;EXOSC4	O95453;Q13868;Q92900;Q9H0D6;Q9NPD3	5	0.769563	0.817355	0.895536	0.803775	0.90963	0.178517	-0.567912	0.268013	-0.651069	0.983725	1.05268	1.14256	1.10678	1.13853	0.133952	-0.520122	-0.12697	-0.701373
228	825	JBP1-pICln complex	Human	O14744;P14678;P54105	PRMT5;SNRPB;CLNS1A	O14744;P14678;P54105	3	0.501415	0.759679	0.468001	0.45421	0.452316	-1.38033	0.518073	0.740551	0.565747	1.03719	1.31068	0.952863	0.833198	0.83223	-0.708326	0.691143	1.39146	1.01663
229	832	Anti-Sm protein complex	Human	O14744;O14893;P14678;P54105;P57678;Q16637;Q9UHI6	PRMT5;GEMIN2;SNRPB;CLNS1A;GEMIN4;SMN1; SMN2;DDX20	O14744;P14678;P54105	3	0.501415	0.759679	0.468001	0.45421	0.452316	-1.38033	0.518073	0.740551	0.565747	1.03719	1.31068	0.952863	0.833198	0.83223	-0.708326	0.691143	1.39146	1.01663
230	833	6S methyltransferase complex	Human	P54105;P62314;P62318	CLNS1A;SNRPD1;SNRPD3	P54105;P62314;P62318	3	0.689074	0.872239	0.478301	0.595362	0.646334	-0.669472	1.83212	0.96984	0.441141	0.927185	1.16227	0.882243	0.78596	0.643507	-0.676378	0.519207	1.14405	1.62288
231	834	20S methylosome and RG-containing Sm protein complex	Human	O14744;P14678;P54105;P62314;P62316;P62318	PRMT5;SNRPB;CLNS1A;SNRPD1;SNRPD2;SNRPD3	O14744;P14678;P54105;P62314;P62316;P62318	6	0.551042	0.698038	0.399696	0.449232	0.477881	-0.825251	2.18579	1.70415	1.02206	0.814615	1.00366	0.749011	0.640732	0.601702	-0.773166	0.995553	2.09458	1.81831
232	835	6S methyltransferase and RG-containing Sm proteins complex	Human	P14678;P54105;P62304;P62306;P62308;P62314;P62316;P62318	SNRPB;CLNS1A;SNRPE;SNRPF;SNRPG;SNRPD1;SNRPD2;SNRPD3	P14678;P54105;P62306;P62314;P62316;P62318	6	0.656357	0.769741	0.401823	0.458992	0.505913	-0.392419	3.22276	2.61201	1.68785	0.702864	0.79049	0.611649	0.555748	0.466646	-0.155323	1.32594	2.02223	2.31481
233	836	20S methyltransferase core complex	Human	O14744;P54105	PRMT5;CLNS1A	O14744;P54105	2	0.132952	0.129505	0.212237	0.212153	0.225618	0.2687	-0.648299	-0.504454	-0.730926	0.30612	0.201554	0.207579	0.248612	0.25519	1.21245	1.0759	0.716084	0.421095
234	837	MEP50-PRMT5-ICLN complex	Human	O14744;P54105;Q9BQA1	PRMT5;CLNS1A;WDR77	O14744;P54105;Q9BQA1	3	0.203677	0.221066	0.194355	0.205089	0.231799	0.153176	0.353419	0.346766	-0.157497	0.275924	0.207929	0.220389	0.245133	0.261379	1.23161	0.973579	0.749905	0.213896
235	846	RICH1/AMOT polarity complex, Flag-Rich1 precipitated	Human	P47756;P52907;Q4VCS5;Q68EM7;Q8N3R9;Q8NI35;Q96B97;Q9Y5K6	CAPZB;CAPZA1;AMOT;ARHGAP17;MPP5;PATJ;SH3KBP1;CD2AP	P47756;P52907;Q68EM7;Q96B97;Q9Y5K6	5	0.397648	0.400254	0.355765	0.35793	0.368386	0.493134	0.861056	0.989657	0.583037	0.524117	0.541292	0.507527	0.523002	0.502206	0.370204	0.584859	0.573011	0.306768
236	860	DNMT1-EHMT2-PCNA complex	Human	P12004;P26358;Q96KQ7	PCNA;DNMT1;EHMT2	P12004;P26358	2	0.260377	0.338902	0.370942	0.39296	0.404486	-0.376249	-0.734884	-0.731454	-0.914333	0.298482	0.419205	0.381828	0.45213	0.453755	-0.641291	-0.488283	-0.832291	-1.01919
237	871	BRAF53-BRCA2 complex	Human	O60341;P51587;Q13547;Q92769;Q96BD5;Q9P0W2;Q9UKL0	KDM1A;BRCA2;HDAC1;HDAC2;PHF21A;HMG20B;RCOR1	O60341;Q13547;Q92769	3	0.38321	0.406324	0.276494	0.186143	0.312729	0.152262	1.37733	2.45654	0.849874	0.400066	0.478911	0.283721	0.252753	0.341375	-0.328374	1.54094	1.92593	0.602632
238	878	PKA (RII-alpha and RII-beta)-AKAP5-ADRB1 complex	Human	P08588;P13861;P24588;P31323	ADRB1;PRKAR2A;AKAP5;PRKAR2B	P13861;P31323	2	0.101995	0.252245	0.164632	0.209454	0.113478	-1.19302	-0.52485	-0.796426	-0.0137395	0.01563	0.184175	0.162057	0.118512	0.043071	-1.68809	-1.6027	-0.952692	-0.302982
239	886	MTA1 complex	Human	O95983;Q09028;Q13330;Q16576;Q6IT96;Q92769	MBD3;RBBP4;MTA1;RBBP7;HDAC1;HDAC2	Q09028;Q16576;Q92769	3	0.260891	0.242187	0.230324	0.216697	0.230902	0.577498	0.604302	0.86581	0.510048	0.379439	0.253995	0.350363	0.320772	0.253159	1.77047	0.582068	0.983289	1.33402
240	888	MTA2 complex	Human	O94776;O95983;Q09028;Q13547;Q14839;Q16576;Q92769;Q96ST3	MTA2;MBD3;RBBP4;HDAC1;CHD4;RBBP7;HDAC2;SIN3A	O94776;Q09028;Q13547;Q16576;Q92769	5	0.432401	0.364648	0.245023	0.357299	0.486073	1.33003	2.84723	1.39327	-0.298003	0.362912	0.421857	0.358819	0.371914	0.382873	-0.19705	0.460705	0.449173	-0.134494
241	889	MTA1-HDAC core complex	Human	Q09028;Q13330;Q16576;Q6IT96;Q92769	RBBP4;MTA1;RBBP7;HDAC1;HDAC2	Q09028;Q16576;Q92769	3	0.260891	0.242187	0.230324	0.216697	0.230902	0.577498	0.604302	0.86581	0.510048	0.379439	0.253995	0.350363	0.320772	0.253159	1.77047	0.582068	0.983289	1.33402
242	919	hNURF complex	Human	P28370;Q09028;Q12830;Q16576	SMARCA1;RBBP4;BPTF;RBBP7	Q09028;Q16576	2	0.083744	0.101935	0.111838	0.116927	0.101101	0.0338356	-0.172233	-0.119561	-0.0785766	0.142967	0.143697	0.124286	0.134885	0.100374	0.269935	0.387532	0.331052	0.456687
243	924	Toposome	Human	P07910;P11388;Q08211;Q08945;Q6P2Q9;Q96SB4;Q9NR30	HNRNPC;TOP2A;DHX9;SSRP1;PRPF8;SRPK1;DDX21	P07910;Q08211;Q6P2Q9	3	0.575186	0.595897	0.339491	0.407002	0.39379	0.2173	2.34981	1.68616	1.61344	0.532604	0.489395	0.23148	0.294743	0.332653	0.753606	3.39021	2.57872	1.76868
244	929	CEN complex	Human	O60264;P07199;P11021;P11142;P22087;P35226;P49450;Q02241;Q03188;Q06587;Q08945;Q13185;Q13619;Q15007;Q16531;Q53SF7;Q5T200;Q69YN4;Q6T4P5;Q71F23;Q8N0S6;Q8N1F7;Q8NEM2;Q92620;Q92674;Q96JP5;Q96T23;Q99496;Q9BS16;Q9BU64;Q9BXP5;Q9BZH6;Q9H0H5;Q9H3R5;Q9HC52;Q9NSP4;Q9Y5B9	SMARCA5;CENPB;HSPA5;HSPA8;FBL;BMI1;CENPA;KIF23;CENPC;RING1;SSRP1;CBX3;CUL4A;WTAP;DDB1;COBLL1;ZC3H13;KIAA1429;PLPPR3;CENPU;CENPL;NUP93;SHCBP1;DHX38;CENPI;ZFP91;RSF1;RNF2;CENPK;CENPO;SRRT;WDR11;RACGAP1;CENPH;CBX8;CENPM;SUPT16H	P11021;P11142;Q13185;Q13619;Q16531;Q8N1F7;Q92620;Q9BXP5;Q9BZH6	9	0.418996	0.477149	0.490429	0.527606	0.485036	-0.120515	-0.57602	-0.777927	-0.508104	0.645121	0.771986	0.738943	0.751019	0.695704	-0.635534	-0.44498	-0.317646	-0.32985
245	943	Class C Vps complex (VPS11, VPS18, STX7)	Human	O15400;Q9H270;Q9P253	STX7;VPS11;VPS18	O15400;Q9H270;Q9P253	3	0.380714	0.616261	0.586136	0.659396	0.507602	-1.51949	-1.54972	-1.75605	-0.889553	0.612887	0.928212	0.901452	0.904458	0.59534	-1.52985	-1.55944	-1.33114	0.175088
246	944	Class C Vps complex (VPS11, VPS18, VPS16)	Human	Q9H269;Q9H270;Q9P253	VPS16;VPS11;VPS18	Q9H269;Q9H270;Q9P253	3	0.310577	0.255725	0.254321	0.252125	0.270009	0.95924	0.879816	0.984538	0.598103	0.266312	0.314534	0.226992	0.290514	0.290526	-0.155471	0.77137	0.127394	-0.203547
247	964	BRCA1-RAD50-MRE11-NBS1 complex	Human	O60934;P38398;P49959;Q92878	NBN;BRCA1;MRE11A;RAD50	P49959;Q92878	2	0.10182	0.175216	0.142595	0.16505	0.155811	-0.509217	-0.297749	-0.39742	-0.426704	0.191644	0.229561	0.254575	0.236655	0.269027	-0.0852901	-0.425719	-0.156678	-0.624137
248	972	MRN complex (MRE11-RAD50-NBN complex)	Human	O60934;P49959;Q92878	NBN;MRE11A;RAD50	P49959;Q92878	2	0.10182	0.175216	0.142595	0.16505	0.155811	-0.509217	-0.297749	-0.39742	-0.426704	0.191644	0.229561	0.254575	0.236655	0.269027	-0.0852901	-0.425719	-0.156678	-0.624137
249	997	KIN17-PCNA-RPA70 complex	Human	O60870;P12004;P27694	KIN;PCNA;RPA1	P12004;P27694	2	0.35357	0.36017	0.453138	0.454752	0.440641	0.186442	-0.549977	-0.424484	-0.454899	0.524693	0.543363	0.682426	0.692374	0.660077	0.16646	-0.704239	-0.613437	-0.653579
250	999	p23 protein complex	Human	P22626;Q15185;Q86W51	HNRNPA2B1;PTGES3;PDCD6	P22626;Q15185	2	0.16302	0.164101	0.12013	0.108495	0.138082	0.222948	0.605772	0.76713	0.338745	0.100809	0.170445	0.068317	0.057912	0.081939	-0.480474	0.575525	0.736939	0.227625
251	1003	RC complex (Replication competent complex)	Human	P09884;P20248;P24941;P35249;P35250;P35251;P40937;P40938;Q14181	POLA1;CCNA2;CDK2;RFC4;RFC2;RFC1;RFC5;RFC3;POLA2	P24941;P35249;P40937	3	0.145703	0.289925	0.212706	0.254743	0.201958	-1.37739	-0.6849	-0.958288	-0.539029	0.305479	0.393136	0.262833	0.296192	0.298993	-0.52042	0.782324	0.496962	0.122679
252	1004	RC complex during S-phase of cell cycle	Human	P09874;P09884;P11387;P15927;P18858;P20248;P24941;P27694;P28340;P35244;P35250;P35251;Q07864	PARP1;POLA1;TOP1;RPA2;LIG1;CCNA2;CDK2;RPA1;POLD1;RPA3;RFC2;RFC1;POLE	P09874;P11387;P15927;P24941;P27694;P35244	6	0.385391	0.378615	0.358889	0.492674	0.4807	0.674449	0.739102	-0.72241	-0.815969	0.45835	0.494629	0.481714	0.608606	0.587683	0.166062	0.167659	-0.991974	-1.18905
253	1005	RC complex during G2/M-phase of cell cycle	Human	P06493;P09874;P09884;P11387;P14635;P15927;P20248;P27694;P28340;P35244;P35250;P35251;Q07864	CDK1;PARP1;POLA1;TOP1;CCNB1;RPA2;CCNA2;RPA1;POLD1;RPA3;RFC2;RFC1;POLE	P06493;P09874;P11387;P15927;P27694;P35244	6	0.335852	0.280182	0.323487	0.473061	0.454116	1.40713	0.554867	-1.1681	-1.15412	0.42034	0.465476	0.435919	0.578573	0.553853	0.0321361	0.251116	-1.1564	-1.29706
254	1041	Alpha-dystrobrevin-ZO-1-actin complex	Human	P60709;Q07157;Q9Y4J8	ACTB;TJP1;DTNA	P60709;Q07157	2	0.748998	0.585233	0.782575	0.970389	0.839825	1.00723	0.00132797	-0.58803	-0.249584	1.14081	1.19188	1.10393	1.41564	1.18209	0.125073	0.296337	-0.456419	-0.0860672
255	1045	Snurportin-CRM1-RanGTP complex	Human	O14980;O95149;P62826	XPO1;SNUPN;RAN	O14980;P62826	2	0.725097	0.707154	0.780628	0.749094	0.709532	0.313233	-0.0997752	0.127987	0.169211	0.977751	0.892334	1.01737	1.00322	0.90102	0.597956	0.0361603	0.163161	0.285644
256	1051	Ubiquitin E3 ligase (SKP1A, SKP2, CUL1, RBX1)	Human	P62877;P63208;Q13309;Q13616	RBX1;SKP1;SKP2;CUL1	P63208;Q13616	2	0.52771	0.577515	0.530057	0.725515	0.723774	-0.037353	0.136428	-0.725345	-0.827379	0.768318	0.802116	0.889191	0.84512	0.628868	0.128975	-0.34082	-0.0637743	0.641587
257	1052	Ubiquitin E3 ligase (FBXW11, SKP1A, CUL1, RBX1)	Human	P62877;P63208;Q13616;Q9UKB1	RBX1;SKP1;CUL1;FBXW11	P63208;Q13616	2	0.52771	0.577515	0.530057	0.725515	0.723774	-0.037353	0.136428	-0.725345	-0.827379	0.768318	0.802116	0.889191	0.84512	0.628868	0.128975	-0.34082	-0.0637743	0.641587
258	1058	SNX complex (SNX1, SNX6)	Human	Q13596;Q9UNH7	SNX1;SNX6	Q13596;Q9UNH7	2	0.21196	0.148052	0.160598	0.14059	0.205877	0.835158	0.655461	0.885875	0.155265	0.120475	0.105683	0.11085	0.081768	0.140167	0.445274	0.289817	0.671937	-0.169667
259	1059	Retromer complex (SNX1, SNX2, VPS35, VPS29, VPS26A)	Human	O60749;O75436;Q13596;Q96QK1;Q9UBQ0	SNX2;VPS26A;SNX1;VPS35;VPS29	O60749;O75436;Q13596;Q96QK1;Q9UBQ0	5	0.218829	0.223966	0.267505	0.264665	0.247514	0.444025	-0.423045	-0.165693	-0.15995	0.326872	0.33401	0.367254	0.372125	0.337341	0.450685	-0.145643	-0.0196246	-0.0318269
260	1060	Retromer complex (SNX1, SNX2, VPS35, VPS29, VPS26B)	Human	O60749;Q13596;Q4G0F5;Q96QK1;Q9UBQ0	SNX2;SNX1;VPS26B;VPS35;VPS29	O60749;Q13596;Q4G0F5;Q96QK1;Q9UBQ0	5	0.306765	0.271164	0.306051	0.347496	0.322956	1.02244	0.341678	-0.015063	0.0466512	0.353487	0.343598	0.358137	0.367972	0.350388	0.683174	0.343244	0.378786	0.134416
261	1064	IFP35-NMI complex	Human	P80217;Q13287	IFI35;NMI	P80217;Q13287	2	0.240236	0.353854	0.234897	0.366756	0.283018	-0.653122	0.198544	-0.720273	-0.232833	0.135515	0.183575	0.048101	0.062498	0.131624	-0.223921	1.23344	1.05103	0.0647361
262	1068	12S U11 snRNP	Human	P14678;P62304;P62306;P62308;P62314;P62316;P62318;P67809;Q16560;Q16629;Q6IEG0;Q8N8D1;Q96GM8;Q9BV90;Q9H875	SNRPB;SNRPE;SNRPF;SNRPG;SNRPD1;SNRPD2;SNRPD3;YBX1;SNRNP35;SRSF7;SNRNP48;PDCD7;TOE1;SNRNP25;PRKRIP1	P14678;P62306;P62314;P62316;P62318;P67809;Q16629	7	0.631886	0.848369	0.479038	0.488553	0.549204	-1.30769	2.15953	2.21179	1.1143	0.597043	0.904952	0.633895	0.478417	0.51025	-2.21668	0.0967039	2.04398	1.02027
263	1069	FIF-FGR2 complex	Human	P09038;Q9BZZ5	FGF2;API5	P09038;Q9BZZ5	2	0.666891	0.538738	0.589437	0.743188	0.672669	0.887991	0.554744	-0.104858	0.0773337	0.997985	0.933224	0.933349	1.12717	0.943119	0.512987	0.419059	-0.154719	0.205872
264	1070	SNX complex (SNX1, SNX1a, SNX2, SNX4)	Human	O60749;O95219;Q13596	SNX2;SNX4;SNX1	O60749;Q13596	2	0.001058	0.011701	0.026635	0.041442	0.039052	0.0957258	-0.193974	-0.263589	-0.35335	0.02392	0.071256	0.050016	0.06471	0.041065	-0.327672	-0.169793	-0.247821	-0.178181
265	1081	MRN complex (MRE11-RAD50-NBN complex)	Human	O60934;P49959;Q92878	NBN;MRE11A;RAD50	P49959;Q92878	2	0.10182	0.175216	0.142595	0.16505	0.155811	-0.509217	-0.297749	-0.39742	-0.426704	0.191644	0.229561	0.254575	0.236655	0.269027	-0.0852901	-0.425719	-0.156678	-0.624137
266	1090	APLG1-Rababtin5 complex	Human	O43747;Q15276	AP1G1;RABEP1	O43747;Q15276	2	0.482181	0.625748	0.634273	0.523041	0.479216	-0.547185	-0.718293	-0.00109204	0.120142	0.36336	0.480048	0.415886	0.565006	0.495096	-0.533522	-0.211985	-1.00496	-0.795166
267	1091	SNX complex (SNX1, SNX1a, SNX2, SNX4, LEPR)	Human	O60749;O95219;P48357;Q13596	SNX2;SNX4;LEPR;SNX1	O60749;Q13596	2	0.001058	0.011701	0.026635	0.041442	0.039052	0.0957258	-0.193974	-0.263589	-0.35335	0.02392	0.071256	0.050016	0.06471	0.041065	-0.327672	-0.169793	-0.247821	-0.178181
268	1092	PCNA-KU antigen complex	Human	P12004;P12956;P13010	PCNA;XRCC6;XRCC5	P12004;P12956;P13010	3	0.479945	0.458241	0.500241	0.536929	0.558517	0.543856	0.0568591	-0.0729331	-0.420723	0.774602	0.735442	0.767433	0.848674	0.874346	0.635675	0.32195	-0.0140554	-0.469023
269	1093	SNX complex (SNX1, SNX1a, SNX2, SNX4, INSR)	Human	O60749;O95219;P06213;Q13596	SNX2;SNX4;INSR;SNX1	O60749;Q13596	2	0.001058	0.011701	0.026635	0.041442	0.039052	0.0957258	-0.193974	-0.263589	-0.35335	0.02392	0.071256	0.050016	0.06471	0.041065	-0.327672	-0.169793	-0.247821	-0.178181
270	1094	Frataxin complex	Human	O75964;P10809;P31040;P38646;Q16595;Q9HD34;Q9Y4W6	ATP5L;HSPD1;SDHA;HSPA9;FXN;LYRM4;AFG3L2	P10809;P38646	2	0.520232	0.528855	0.470707	0.505143	0.479295	0.184801	0.456752	0.313036	0.330777	0.952583	0.974825	0.858253	0.933051	0.947006	0.196846	0.552101	0.317049	0.0448944
271	1095	SNX complex (SNX1, SNX1a, SNX2, SNX4, EGFR)	Human	O60749;O95219;P00533;Q13596	SNX2;SNX4;EGFR;SNX1	O60749;Q13596	2	0.001058	0.011701	0.026635	0.041442	0.039052	0.0957258	-0.193974	-0.263589	-0.35335	0.02392	0.071256	0.050016	0.06471	0.041065	-0.327672	-0.169793	-0.247821	-0.178181
272	1096	SNX complex (SNX1, SNX1a, SNX2, SNX4, PDGFRA)	Human	O60749;O95219;P16234;Q13596	SNX2;SNX4;PDGFRA;SNX1	O60749;Q13596	2	0.001058	0.011701	0.026635	0.041442	0.039052	0.0957258	-0.193974	-0.263589	-0.35335	0.02392	0.071256	0.050016	0.06471	0.041065	-0.327672	-0.169793	-0.247821	-0.178181
273	1097	eIF3 complex (EIF3S6, EIF3S5, EIF3S4, EIF3S3, EIF3S6IP, EIF3S2, EIF3S9, EIF3S12, EIF3S10, EIF3S8, EIF3S1, EIF3S7, PCID1)	Human	O00303;O15371;O15372;O75821;O75822;P55884;P60228;Q13347;Q14152;Q7L2H7;Q99613;Q9UBQ5;Q9Y262	EIF3F;EIF3D;EIF3H;EIF3G;EIF3J;EIF3B;EIF3E;EIF3I;EIF3A;EIF3M;EIF3C;EIF3K;EIF3L	O00303;O15371;O15372;O75821;O75822;P55884;P60228;Q13347;Q14152;Q7L2H7;Q99613;Q9UBQ5;Q9Y262	13	0.603854	0.845311	0.605861	0.487413	0.541851	-2.05844	0.514694	2.53074	1.17334	0.609594	0.82025	0.594508	0.509766	0.530965	-1.78229	0.844412	2.29152	1.15062
274	1098	DNA synthesome complex (13 subunits)	Human	P09884;P11387;P11388;P12004;P27694;P28340;P35251;P49005;P49642;P49643;Q14181;Q15054;Q9HCU8	POLA1;TOP1;TOP2A;PCNA;RPA1;POLD1;RFC1;POLD2;PRIM1;PRIM2;POLA2;POLD3;POLD4	P11387;P12004;P27694	3	0.434535	0.259286	0.37503	0.443557	0.460089	2.09548	0.802866	0.287797	-0.0395266	0.545452	0.486215	0.461592	0.518807	0.577449	0.883815	1.00209	0.603718	-0.173933
275	1099	DNA synthesome complex (17 subunits)	Human	P09884;P11387;P11388;P12004;P27694;P28340;P35251;P49005;P49642;P49643;P56282;Q07864;Q14181;Q15054;Q9HCU8;Q9NR33;Q9NRF9	POLA1;TOP1;TOP2A;PCNA;RPA1;POLD1;RFC1;POLD2;PRIM1;PRIM2;POLE2;POLE;POLA2;POLD3;POLD4;POLE4;POLE3	P11387;P12004;P27694;Q9NRF9	4	0.397318	0.230613	0.315806	0.363324	0.352314	2.48129	1.26451	0.818739	0.694579	0.530155	0.434926	0.400143	0.437987	0.449738	1.44617	1.7322	1.38621	0.805748
276	1104	SNX complex (SNX1, SNX1a, TFRC)	Human	P02786;Q13596	TFRC;SNX1	P02786;Q13596	2	0.307407	0.507504	0.437721	0.493071	0.423953	-1.09668	-0.808746	-0.98068	-0.679272	0.558853	0.845633	0.658348	0.790538	0.718568	-1.12059	-0.373928	-0.852442	-0.73148
277	1108	DNA synthesome complex (15 subunits)	Human	P09884;P12004;P18858;P28340;P35251;P49005;P49642;P49643;P56282;Q07864;Q14181;Q15054;Q9HCU8;Q9NR33;Q9NRF9	POLA1;PCNA;LIG1;POLD1;RFC1;POLD2;PRIM1;PRIM2;POLE2;POLE;POLA2;POLD3;POLD4;POLE4;POLE3	P12004;Q9NRF9	2	0.067402	0.03584	0.212746	0.270814	0.398175	0.607401	-1.40284	-1.67815	-2.66625	0.251604	0.247727	0.295288	0.391267	0.560167	0.312599	-0.208183	-0.815303	-1.98179
278	1111	DNA synthesome complex (17 subunits)	Human	P09884;P11387;P11388;P12004;P27694;P28340;P35251;P49005;P49642;P49643;P56282;Q07864;Q14181;Q15054;Q9HCU8;Q9NR33;Q9NRF9	POLA1;TOP1;TOP2A;PCNA;RPA1;POLD1;RFC1;POLD2;PRIM1;PRIM2;POLE2;POLE;POLA2;POLD3;POLD4;POLE4;POLE3	P11387;P12004;P27694;Q9NRF9	4	0.397318	0.230613	0.315806	0.363324	0.352314	2.48129	1.26451	0.818739	0.694579	0.530155	0.434926	0.400143	0.437987	0.449738	1.44617	1.7322	1.38621	0.805748
279	1121	WNK1-OSR1 complex	Human	O95747;Q9H4A3	OXSR1;WNK1	O95747;Q9H4A3	2	0.170571	0.217393	0.214198	0.117077	0.125699	-0.197069	-0.274322	0.749525	0.528891	0.385059	0.354353	0.435501	0.287651	0.249585	0.507413	-0.185556	0.972747	1.02108
280	1123	WNK1-SPAK complex	Human	Q9H4A3;Q9UEW8	WNK1;STK39	Q9H4A3;Q9UEW8	2	0.660007	0.716748	0.609573	0.566442	0.582904	-0.0274523	0.411445	0.686853	0.47002	0.72466	0.79239	0.702866	0.622635	0.595345	-0.0296174	0.285335	0.731922	0.623605
281	1132	RFC2-RIalpha complex	Human	P30153;P35249	PPP2R1A;RFC4	P30153;P35249	2	0.020211	0.130797	0.163787	0.209014	0.168363	-1.02244	-1.52241	-1.71772	-1.45024	0.151316	0.227742	0.287186	0.316367	0.329691	-0.480769	-1.13777	-1.19588	-1.45455
282	1141	CF IIAm complex (Cleavage factor IIAm complex)	Human	O43809;O60231;O94913;P19447;P23246;P26368;P26599;P49959;Q01081;Q07157;Q14444;Q16630;Q8N684;Q92759;Q92989;Q9UKF6	NUDT21;DHX16;PCF11;ERCC3;SFPQ;U2AF2;PTBP1;MRE11A;U2AF1;TJP1;CAPRIN1;CPSF6;CPSF7;GTF2H4;CLP1;CPSF3	O43809;O60231;P23246;P26368;P26599;P49959;Q07157;Q14444;Q16630;Q8N684	10	0.437857	0.531225	0.454429	0.418471	0.419836	-0.593605	0.223362	1.03477	0.602165	0.692024	0.743019	0.673735	0.628555	0.589224	0.200228	0.773245	1.50409	1.22491
283	1142	SMN complex	Human	O14893;P14678;P62304;P62306;P62308;P62314;P62316;P62318;Q16637;Q9UHI6	GEMIN2;SNRPB;SNRPE;SNRPF;SNRPG;SNRPD1;SNRPD2;SNRPD3;SMN1; SMN2;DDX20	P14678;P62306;P62314;P62316;P62318	5	0.564394	0.693384	0.362444	0.43958	0.49768	-0.608183	2.60032	1.77609	0.86951	0.352135	0.448458	0.429495	0.417456	0.289731	-0.657699	-0.585823	-0.235448	0.880505
284	1143	SMN complex	Human	O14893;P14678;P57678;P62304;P62306;P62308;P62314;P62316;P62318;Q16637;Q8TEQ6;Q8WXD5;Q9H840;Q9NWZ8;Q9UHI6;Q9Y3F4	GEMIN2;SNRPB;GEMIN4;SNRPE;SNRPF;SNRPG;SNRPD1;SNRPD2;SNRPD3;SMN1; SMN2;GEMIN5;GEMIN6;GEMIN7;GEMIN8;DDX20;STRAP	P14678;P62306;P62314;P62316;P62318;Q8TEQ6;Q9Y3F4	7	0.796099	0.88227	0.51636	0.546708	0.601959	-0.0520906	3.2487	3.03565	1.97812	0.914266	0.993518	0.770368	0.693502	0.645307	0.0693224	1.67196	2.52676	2.24286
285	1146	Cleavage stimulation factor	Human	P33240;Q05048;Q12996	CSTF2;CSTF1;CSTF3	P33240;Q05048;Q12996	3	0.494814	0.429308	0.342824	0.466156	0.214674	0.911576	1.66723	0.591639	2.8619	0.575738	0.642611	0.439668	0.612829	0.470903	-0.0960164	1.4482	0.131312	0.847259
286	1147	Polyadenylation complex (CSTF1, CSTF2, CSTF3, SYMPK CPSF1, CPSF2, CPSF3)	Human	P33240;Q05048;Q10570;Q12996;Q92797;Q9P2I0;Q9UKF6	CSTF2;CSTF1;CPSF1;CSTF3;SYMPK;CPSF2;CPSF3	P33240;Q05048;Q12996	3	0.494814	0.429308	0.342824	0.466156	0.214674	0.911576	1.66723	0.591639	2.8619	0.575738	0.642611	0.439668	0.612829	0.470903	-0.0960164	1.4482	0.131312	0.847259
287	1148	snRNP-free U1A (SF-A) complex	Human	P09012;P17844;P23246;Q15233	SNRPA;DDX5;SFPQ;NONO	P09012;P17844;P23246;Q15233	4	0.74706	0.932504	0.631932	0.59706	0.529203	-0.698915	1.1778	1.55927	1.84464	1.35402	1.44162	1.12456	0.997813	0.916765	0.14274	1.39617	2.10674	2.02179
288	1149	Histone H3.1 complex	Human	O14929;P49321;P62805;P68431;Q09028;Q13111;Q13112;Q8TEX9;Q9NVP2;Q9Y294	HAT1;NASP;HIST1H4A;;HIST1H3A;;RBBP4;CHAF1A;CHAF1B;IPO4;ASF1B;ASF1A	O14929;P49321;P62805;Q09028;Q8TEX9	5	0.300012	0.322603	0.282631	0.267618	0.265739	0.218571	0.581332	0.960704	0.703254	0.491061	0.578495	0.494989	0.48474	0.413864	-0.362298	0.362273	0.628568	0.898749
289	1150	Histone H3.3 complex	Human	O14929;P49321;P54198;P62805;P84243;Q09028;Q8TEX9;Q9NVP2;Q9Y294	HAT1;NASP;HIRA;HIST1H4A;;H3F3A; H3F;RBBP4;IPO4;ASF1B;ASF1A	O14929;P49321;P62805;P84243;Q09028;Q8TEX9	6	0.268823	0.320476	0.269471	0.278612	0.263676	-0.194069	0.36249	0.422541	0.348904	0.442397	0.544057	0.45473	0.438354	0.385649	-0.604501	0.297432	0.671804	0.773514
290	1162	Ubiquitin E3 ligase (DDB1, DDB2, CUL4A, CUL4B, RBX1)	Human	P62877;Q13619;Q13620;Q16531;Q92466	RBX1;CUL4A;CUL4B;DDB1;DDB2	Q13619;Q13620;Q16531;Q92466	4	0.655853	0.630784	0.654175	0.670357	0.684337	0.645951	0.305504	0.342601	0.0164975	0.897858	0.878115	0.899894	0.871991	0.855762	0.604881	0.341587	0.649439	0.318469
291	1165	RNF20-RNF40-UbE2E1 complex	Human	O75150;P51965;Q5VTR2	RNF40;UBE2E1;RNF20	O75150;P51965	2	0.080952	0.054021	0.085818	0.12191	0.046921	0.543092	0.0929647	-0.200462	0.479123	0.493663	0.393619	0.371707	0.416057	0.341671	0.952001	1.0335	0.735026	0.990192
292	1166	p400-associated complex	Human	O96019;P60709;Q96L91;Q9Y230;Q9Y265;Q9Y4A5	ACTL6A;ACTB;EP400;RUVBL2;RUVBL1;TRRAP	O96019;P60709;Q9Y230;Q9Y265	4	0.490316	0.476594	0.513709	0.53542	0.494694	0.582114	0.0645951	0.0442426	0.180853	0.810928	0.833336	0.784065	0.846239	0.766718	0.331594	0.543209	0.269537	0.355889
293	1170	c-MYC-ATPase-helicase complex	Human	O96019;P01106;Q9Y230;Q9Y265;Q9Y4A5	ACTL6A;MYC;RUVBL2;RUVBL1;TRRAP	O96019;Q9Y230;Q9Y265	3	0.28433	0.25132	0.274574	0.219167	0.195061	0.730972	0.343467	1.08904	1.18711	0.555818	0.664368	0.508247	0.463912	0.408223	-0.401278	0.673097	1.13169	1.23455
294	1171	c-MYC-ATPase-helicase complex	Human	O96019;P01106;Q9Y230;Q9Y265;Q9Y4A5	ACTL6A;MYC;RUVBL2;RUVBL1;TRRAP	O96019;Q9Y230;Q9Y265	3	0.28433	0.25132	0.274574	0.219167	0.195061	0.730972	0.343467	1.08904	1.18711	0.555818	0.664368	0.508247	0.463912	0.408223	-0.401278	0.673097	1.13169	1.23455
295	1173	TIP49-TIP48-BAF53 complex	Human	O96019;Q9Y230;Q9Y265	ACTL6A;RUVBL2;RUVBL1	O96019;Q9Y230;Q9Y265	3	0.28433	0.25132	0.274574	0.219167	0.195061	0.730972	0.343467	1.08904	1.18711	0.555818	0.664368	0.508247	0.463912	0.408223	-0.401278	0.673097	1.13169	1.23455
296	1174	PHAX-CBC complex (cap binding complex)	Human	P52298;Q09161;Q9H814	NCBP2;NCBP1;PHAX	Q09161;Q9H814	2	0.261812	0.827134	0.34437	0.213075	0.407176	-2.9779	-0.522961	0.634167	-0.920067	0.47969	1.01105	0.381117	0.316401	0.510453	-2.22685	0.871406	1.36011	-0.148696
297	1176	CRM1-RAN-PHAX-CBC complex (cap binding complex)	Human	O14980;P52298;P62826;Q09161;Q9H814	XPO1;NCBP2;RAN;NCBP1;PHAX	O14980;P62826;Q09161;Q9H814	4	0.553417	0.651554	0.503286	0.487122	0.536977	-0.349668	0.762965	1.04253	0.357212	0.597589	0.766564	0.572206	0.554343	0.538252	-0.849872	0.583889	0.865221	0.562994
298	1178	BCOR complex	Human	P11142;P63208;Q06587;Q6W2J9;Q8N488;Q8NHM5;Q99496;Q9BSM1	HSPA8;SKP1;RING1;BCOR;RYBP;KDM2B;RNF2;PCGF1	P11142;P63208	2	0.797982	1.02327	0.901457	0.99082	0.914165	-0.577973	-0.268395	-0.456143	-0.318734	1.31904	1.39833	1.49087	1.545	1.32843	0.077762	-0.248417	-0.259353	0.00415081
299	1181	C complex spliceosome	Human	O43290;O43390;O43660;O60306;O60506;O60508;O75533;O75643;O94906;O95391;O95926;P07910;P08579;P09651;P09661;P11940;P14678;P17844;P22626;P31943;P38159;P38919;P42285;P51991;P52272;P52597;P61326;P61978;P62304;P62306;P62308;P62310;P62314;P62316;P62318;Q00839;Q01081;Q07955;Q12874;Q13435;Q13523;Q13573;Q14331;Q14562;Q15029;Q15393;Q15428;Q15459;Q6NZY4;Q6P2Q9;Q6UX04;Q86V81;Q8IYB3;Q8WUQ7;Q92620;Q96BP3;Q96DF8;…	SART1;HNRNPR;PLRG1;AQR;SYNCRIP;CDC40;SF3B1;SNRNP200;PRPF6;SLU7;SYF2;HNRNPC;SNRPB2;HNRNPA1;SNRPA1;PABPC1;SNRPB;DDX5;HNRNPA2B1;HNRNPH1;RBMX;EIF4A3;MTREX;HNRNPA3;HNRNPM;HNRNPF;MAGOH;HNRNPK;SNRPE;SNRPF;SNRPG;LSM3;SNRPD1;SNRPD2;SNRPD3;HNRNPU;U2AF1;SRSF1;SF3A3;SF3B2;PRPF4B;SNW1;FRG1;DHX8;EFTUD2;SF3B3;SF3A2;SF3A1;ZCCHC8;PRPF8;CWC27;ALYREF;SRRM1;CACTIN;DHX38;PPWD1;DGCR14;SNRNP40;CDC5L;GPATCH1;WDR83;DDX23…	O43290;O43390;O60506;O75533;O75643;P07910;P08579;P09651;P09661;P11940;P14678;P17844;P22626;P31943;P38159;P38919;P42285;P51991;P52272;P52597;P61978;P62306;P62310;P62314;P62316;P62318;Q00839;Q12874;Q13435;Q13573;Q15029;Q15393;Q15428;Q15459;Q6NZY4;Q6P2Q9;Q6UX04;Q86V81;Q92620;Q96DI7;Q99459;Q9H2H8;Q9NW64;Q9P013;Q9UMS4;Q9Y333;Q9Y3C6;Q9Y5S9	48	0.757897	0.812857	0.667983	0.674256	0.661859	0.529929	2.99387	3.33583	2.51693	1.04116	1.06789	0.917936	0.897243	0.850467	1.17827	2.98235	3.75411	2.91587
300	1182	CDC5L core complex	Human	O43660;O75934;P11142;Q92616;Q99459;Q9UMS4	PLRG1;BCAS2;HSPA8;GCN1;CDC5L;PRPF19	P11142;Q92616;Q99459;Q9UMS4	4	0.705755	0.81267	0.668785	0.656129	0.611197	-0.272728	0.576964	0.813014	0.905573	1.11488	1.27032	1.03695	1.00922	0.933384	-0.238289	0.765196	1.02383	0.968904
301	1183	CDC5L complex	Human	A8K8P3;O15297;O43660;O75533;O75934;P09012;P09661;P11142;P11388;P15884;P23246;P38159;P62136;P62314;P62316;P62318;P78527;Q01130;Q07955;Q12905;Q13435;Q14204;Q15427;Q7L1Q6;Q8IYB3;Q92616;Q99459;Q9P013;Q9UMS4;Q9UPN6	SFI1;PPM1D;PLRG1;SF3B1;BCAS2;SNRPA;SNRPA1;HSPA8;TOP2A;TCF4;SFPQ;RBMX;PPP1CA;SNRPD1;SNRPD2;SNRPD3;PRKDC;SRSF2;SRSF1;ILF2;SF3B2;DYNC1H1;SF3B4;BZW1;SRRM1;GCN1;CDC5L;CWC15;PRPF19;SCAF8	O75533;P09012;P09661;P11142;P23246;P38159;P62136;P62314;P62316;P62318;P78527;Q12905;Q13435;Q14204;Q15427;Q7L1Q6;Q92616;Q99459;Q9P013;Q9UMS4	20	0.655844	0.713452	0.56976	0.585552	0.566373	0.189226	2.1031	2.18074	1.7701	1.02316	1.04619	0.889705	0.857204	0.814183	0.807263	2.19319	2.87641	2.25362
302	1186	ESCRT-III complex	Human	O43633;Q7LBR1;Q96CF2;Q96FZ7;Q9BY43;Q9H444;Q9HD42;Q9NZZ3;Q9UQN3;Q9Y3E7	CHMP2A;CHMP1B;CHMP4C;CHMP6;CHMP4A;CHMP4B;CHMP1A;CHMP5;CHMP2B;CHMP3	O43633;Q7LBR1;Q9BY43;Q9H444;Q9HD42;Q9NZZ3;Q9UQN3;Q9Y3E7	8	0.527622	0.575795	0.522366	0.57409	0.593561	0.103441	0.494628	0.121844	-0.382865	0.795427	0.770276	0.840901	0.924323	0.850457	0.936238	0.117871	-0.328209	-0.282842
303	1187	ESCRT-II complex	Human	Q86VN1;Q96H20;Q9BRG1	VPS36;SNF8;VPS25	Q86VN1;Q9BRG1	2	0.080932	0.13712	0.108465	0.230515	0.167617	-0.365508	-0.167579	-1.20131	-0.755265	0.133252	0.175651	0.079167	0.196581	0.118967	-0.168699	0.813826	-0.370976	0.16943
304	1189	DNA double-strand break end-joining complex	Human	O60934;P12956;P13010;P49917;P49959;Q13426;Q92878	NBN;XRCC6;XRCC5;LIG4;MRE11A;XRCC4;RAD50	P12956;P13010;P49959;Q92878	4	0.335818	0.397095	0.303453	0.277227	0.314144	-0.236184	0.699809	1.15891	0.466039	0.487876	0.587947	0.470427	0.432418	0.456419	-0.4603	0.535509	1.04843	0.3699
305	1191	RNA pol II containing coactivator complex Tat-SF	Human	O00267;O43719;P19338;P24928;P50750	SUPT5H;HTATSF1;NCL;POLR2A;CDK9	O00267;P19338;P50750	3	0.233921	0.350571	0.269823	0.388238	0.414202	-0.885004	-0.204521	-1.20638	-1.62779	0.326341	0.451495	0.364507	0.197664	0.211711	-0.839477	-0.134381	1.87161	1.30382
306	1192	ESCRT-I complex	Human	A5D8V6;Q99816;Q9UK41	VPS37C;TSG101;VPS28	Q99816;Q9UK41	2	0.067766	0.068641	0.099335	0.068582	0.088763	0.223362	-0.221737	0.220056	-0.122526	0.065269	0.071685	0.067863	0.044083	0.048054	0.198924	0.146023	0.501045	0.22223
307	1193	Rap1 complex	Human	P09874;P12956;P13010;P49959;Q15554;Q92878;Q9NYB0	PARP1;XRCC6;XRCC5;MRE11A;TERF2;RAD50;TERF2IP	P09874;P12956;P13010;P49959;Q92878;Q9NYB0	6	0.294699	0.328004	0.265496	0.240806	0.267263	0.0954317	0.836549	1.41093	0.665762	0.443382	0.474323	0.420028	0.389567	0.388657	0.221971	0.75163	1.299	0.748116
308	1204	Rap1 complex	Human	P54274;Q15554;Q92878;Q96AP0;Q9BSI4;Q9NUX5;Q9NYB0	TERF1;TERF2;RAD50;ACD;TINF2;POT1;TERF2IP	Q92878;Q9NYB0	2	0.062502	0.194618	0.08589	0.075335	0.116113	-1.13024	-0.130116	0.0862772	-0.461855	0.187666	0.077349	0.198044	0.192994	0.147167	1.48718	0.0740288	0.198545	0.404056
309	1211	Ubiquitin E3 ligase (AHR, ARNT, DDB1, TBL3, CUL4B, RBX1)	Human	P27540;P35869;P62877;Q12788;Q13620;Q16531	ARNT;AHR;RBX1;TBL3;CUL4B;DDB1	Q13620;Q16531	2	0.996431	0.961979	1.03165	0.948557	0.888925	0.348646	0.0302085	0.385696	0.459578	1.44101	1.35009	1.45252	1.35299	1.24814	0.500102	0.15115	0.451648	0.472937
310	1214	Ubiquitin E3 ligase (DET1, DDB1, CUL4A, RBX1, COP1)	Human	P62877;Q13619;Q16531;Q7L5Y6;Q8NHY2	RBX1;CUL4A;DDB1;DET1;RFWD2	Q13619;Q16531	2	1.03129	1.01565	1.05568	1.01525	0.950744	0.283433	0.0695067	0.278997	0.357309	1.61543	1.56523	1.63101	1.57859	1.4457	0.382755	0.14626	0.320865	0.363511
311	1215	Ubiquitin E3 ligase (FBXW7, CUL1, SKP1A, RBX1)	Human	P62877;P63208;Q13616;Q969H0	RBX1;SKP1;CUL1;FBXW7	P63208;Q13616	2	0.52771	0.577515	0.530057	0.725515	0.723774	-0.037353	0.136428	-0.725345	-0.827379	0.768318	0.802116	0.889191	0.84512	0.628868	0.128975	-0.34082	-0.0637743	0.641587
312	1220	TRF2-Ku complex	Human	P12956;P13010;Q15554	XRCC6;XRCC5;TERF2	P12956;P13010	2	0.04793	0.031761	0.023866	0.023367	0.028087	0.429336	0.460589	0.520503	0.333461	0.147164	0.127686	0.118473	0.124397	0.117438	0.489003	0.499881	0.48251	0.320987
313	1223	H2AX complex, isolated from cells without IR exposure	Human	O43390;P05455;P06748;P11021;P11940;P16104;P27797;P62158;P62805;Q08945;Q8N257;Q9Y262;Q9Y5B9	HNRNPR;SSB;NPM1;HSPA5;PABPC1;H2AFX;CALR;CALM1; CAL;HIST1H4A;;SSRP1;HIST3H2BB;EIF3L;SUPT16H	O43390;P05455;P06748;P11021;P11940;P27797;P62158;P62805;Q9Y262	9	0.646291	0.911101	0.761184	0.703283	0.609928	-1.82692	-0.754573	0.107605	0.717609	0.799398	1.07403	0.949444	0.913584	0.761644	-1.58138	-0.747261	-0.211225	0.480606
314	1226	H2AX complex I	Human	P06748;P09874;P11021;P16104;P27797;Q7L2E3;Q8N257	NPM1;PARP1;HSPA5;H2AFX;CALR;DHX30;HIST3H2BB	P06748;P09874;P11021;P27797	4	0.397662	0.589921	0.600992	0.657866	0.513958	-1.36048	-1.70103	-1.86484	-0.87515	0.697527	0.926552	0.937585	1.0221	0.833409	-1.07575	-1.30288	-1.51879	-0.796781
315	1227	H2AX complex II	Human	P06748;P11021;P16104;P16989;P27797;P33778;P62805;Q8N257;Q96EY7;Q99879	NPM1;HSPA5;H2AFX;YBX3;CALR;HIST1H2BB;HIST1H4A;;HIST3H2BB;PTCD3;HIST1H2BM	P06748;P11021;P16989;P27797;P62805	5	0.338277	0.477709	0.421918	0.440297	0.379985	-1.11542	-0.721146	-0.694577	-0.240813	0.521955	0.747865	0.627937	0.663912	0.555951	-1.53497	-0.654016	-0.749451	-0.216909
316	1230	WINAC complex	Human	O14497;O96019;P11473;P51531;P51532;Q02880;Q12824;Q13111;Q8TAQ2;Q92922;Q969G3;Q96GM5;Q9UIG0;Q9Y5B9	ARID1A;ACTL6A;VDR;SMARCA2;SMARCA4;TOP2B;SMARCB1;CHAF1A;SMARCC2;SMARCC1;SMARCE1;SMARCD1;BAZ1B;SUPT16H	O96019;Q8TAQ2	2	0.365153	0.405978	0.471502	0.481776	0.451684	-0.0452644	-0.582067	-0.504216	-0.442548	0.185034	0.314956	0.394382	0.456181	0.427547	-0.891915	-1.6404	-1.83525	-1.79553
317	1231	FIB-associated protein complex	Human	O14744;P22087;Q07021;Q71U36;Q99873;Q9H4B7	PRMT5;FBL;C1QBP;TUBA1A;PRMT1;TUBB1	O14744;Q07021;Q71U36;Q99873	4	0.306467	0.298489	0.286197	0.329631	0.305664	0.550006	0.556678	0.175744	0.229392	0.424399	0.393477	0.360845	0.447319	0.396749	0.82816	1.09888	0.257678	0.357476
318	1237	BAF complex	Human	O14497;O96019;P51531;P51532;Q12824;Q8TAQ2;Q92922;Q969G3;Q96GM5	ARID1A;ACTL6A;SMARCA2;SMARCA4;SMARCB1;SMARCC2;SMARCC1;SMARCE1;SMARCD1	O96019;Q8TAQ2	2	0.365153	0.405978	0.471502	0.481776	0.451684	-0.0452644	-0.582067	-0.504216	-0.442548	0.185034	0.314956	0.394382	0.456181	0.427547	-0.891915	-1.6404	-1.83525	-1.79553
319	1238	PBAF complex (Polybromo- and BAF containing complex)	Human	O96019;P51532;Q12824;Q68CP9;Q86U86;Q8TAQ2;Q92922;Q969G3;Q96GM5	ACTL6A;SMARCA4;SMARCB1;ARID2;PBRM1;SMARCC2;SMARCC1;SMARCE1;SMARCD1	O96019;Q8TAQ2	2	0.365153	0.405978	0.471502	0.481776	0.451684	-0.0452644	-0.582067	-0.504216	-0.442548	0.185034	0.314956	0.394382	0.456181	0.427547	-0.891915	-1.6404	-1.83525	-1.79553
320	1239	EBAFb complex	Human	O96019;P51532;Q03111;Q12824;Q8NFD5;Q8TAQ2;Q92922;Q92925;Q969G3;Q96GM5	ACTL6A;SMARCA4;MLLT1;SMARCB1;ARID1B;SMARCC2;SMARCC1;SMARCD2;SMARCE1;SMARCD1	O96019;Q8NFD5;Q8TAQ2	3	0.440289	0.814384	0.374749	0.769407	0.654989	-2.19032	0.858537	-1.88689	-1.39703	0.525064	0.833944	0.50982	0.927991	0.683692	-1.70148	0.406579	-2.09758	-1.0253
321	1245	Protein phosphatase 4 complex	Human	P60510;Q9NY27	PPP4C;PPP4R2	P60510;Q9NY27	2	0.45295	0.838847	0.709063	0.795479	0.531434	-1.65873	-1.27642	-1.44091	-0.33766	0.582418	0.887225	0.652364	0.726864	0.465816	-1.15408	-0.205384	-0.452647	0.665169
322	1251	BAF complex	Human	O14497;O96019;P51531;Q12824;Q8TAQ2;Q92922;Q969G3;Q96GM5	ARID1A;ACTL6A;SMARCA2;SMARCB1;SMARCC2;SMARCC1;SMARCE1;SMARCD1	O96019;Q8TAQ2	2	0.365153	0.405978	0.471502	0.481776	0.451684	-0.0452644	-0.582067	-0.504216	-0.442548	0.185034	0.314956	0.394382	0.456181	0.427547	-0.891915	-1.6404	-1.83525	-1.79553
323	1252	EBAFa complex	Human	O14497;O96019;P51532;Q03111;Q12824;Q8TAQ2;Q92922;Q92925;Q969G3;Q96GM5	ARID1A;ACTL6A;SMARCA4;MLLT1;SMARCB1;SMARCC2;SMARCC1;SMARCD2;SMARCE1;SMARCD1	O96019;Q8TAQ2	2	0.365153	0.405978	0.471502	0.481776	0.451684	-0.0452644	-0.582067	-0.504216	-0.442548	0.185034	0.314956	0.394382	0.456181	0.427547	-0.891915	-1.6404	-1.83525	-1.79553
324	1253	Ubiquitin E3 ligase (FBXW7, CUL1, SKP1A, RBX1)	Human	P62877;P63208;Q13616;Q969H0	RBX1;SKP1;CUL1;FBXW7	P63208;Q13616	2	0.52771	0.577515	0.530057	0.725515	0.723774	-0.037353	0.136428	-0.725345	-0.827379	0.768318	0.802116	0.889191	0.84512	0.628868	0.128975	-0.34082	-0.0637743	0.641587
325	1254	Menin-associated histone methyltransferase complex	Human	O00255;P30876;P61964;Q15291;Q9C005;Q9UBL3;Q9UMN6	MEN1;POLR2B;WDR5;KDM6B;DPY30;ASH2L;KMT2B	P30876;P61964;Q15291;Q9C005;Q9UBL3	5	0.739379	0.713973	0.672094	0.584091	0.56576	0.722262	0.885761	1.79746	1.63646	1.37503	1.22358	1.21482	1.06498	0.852676	1.25363	1.16061	2.04016	2.69465
326	1255	Ubiquitin E3 ligase (SIAH1, SIP, SKP1A, TBL1X)	Human	O60907;P63208;Q8IUQ4;Q9HB71	TBL1X;SKP1;SIAH1;CACYBP	P63208;Q9HB71	2	1.08171	1.28262	1.16368	1.27723	1.14135	-0.320541	-0.10144	-0.295481	-0.0639841	1.57009	1.68062	1.70087	1.76665	1.48324	0.0526837	-0.0917992	-0.11822	0.199208
327	1256	MLL-HCF complex	Human	O00255;P05546;P51610;P61964;Q03164;Q15291;Q9UBL3	MEN1;SERPIND1;HCFC1;WDR5;KMT2A;KDM6B;ASH2L	P51610;P61964;Q15291;Q9UBL3	4	0.695661	0.659108	0.733372	0.641997	0.555109	0.723633	0.0106148	0.848214	1.28203	1.24352	1.13204	1.19553	0.996259	0.822262	1	0.575674	1.66976	2.14471
328	1257	ALL-1 supercomplex	Human	O00422;O60264;O60341;O75446;O94776;O95983;P20226;P21675;P49848;P51531;P61964;P62826;Q03164;Q09028;Q12824;Q12873;Q13547;Q15029;Q15291;Q16514;Q16576;Q16594;Q8TAQ2;Q92769;Q92797;Q92922;Q96ST3;Q9P2I0	SAP18;SMARCA5;KDM1A;SAP30;MTA2;MBD3;TBP;TAF1;TAF6;SMARCA2;WDR5;RAN;KMT2A;RBBP4;SMARCB1;CHD3;HDAC1;EFTUD2;KDM6B;TAF12;RBBP7;TAF9;SMARCC2;HDAC2;SYMPK;SMARCC1;SIN3A;CPSF2	O60341;O94776;P61964;P62826;Q09028;Q13547;Q15029;Q15291;Q16576;Q8TAQ2;Q92769	11	0.85746	0.755839	0.731417	0.709756	0.715713	1.83121	1.79127	2.26604	1.67718	1.14293	1.03905	1.05612	0.950262	0.863655	1.61607	1.23912	2.29852	2.17964
329	1260	Neddylin ligase (FBXO11, SKP1, CUL1, RBX1)	Human	P62877;P63208;Q13616;Q86XK2	RBX1;SKP1;CUL1;FBXO11	P63208;Q13616	2	0.52771	0.577515	0.530057	0.725515	0.723774	-0.037353	0.136428	-0.725345	-0.827379	0.768318	0.802116	0.889191	0.84512	0.628868	0.128975	-0.34082	-0.0637743	0.641587
330	1287	HNRPF-HNRPH1 complex	Human	P31943;P52597	HNRNPH1;HNRNPF	P31943;P52597	2	0.018598	0.044595	0.024851	0.064726	0.033723	-0.0867028	0.0674521	-0.311886	-0.0763165	0.133087	0.123883	0.093509	0.109019	0.106964	0.379167	0.637466	0.502435	0.290962
331	1288	DCS complex (PTBP1, PTBP2, HNRPH1, HNRPF)	Human	P26599;P31943;P52597;Q9UKA9	PTBP1;HNRNPH1;HNRNPF;PTBP2	P26599;P31943;P52597	3	0.0984297	0.109784	0.075041	0.0795647	0.050188	0.198098	0.606255	0.641009	0.902249	0.263218	0.265177	0.206634	0.208381	0.193485	0.371086	1.00203	1.05109	0.865141
332	1306	PIN1-AUF1 complex	Human	Q13526;Q14103	PIN1;HNRNPD	Q13526;Q14103	2	0.542613	0.55019	0.481642	0.410864	0.410533	0.191896	0.519355	0.999141	0.861966	0.869591	0.868094	0.828696	0.846064	0.744799	0.283783	0.350539	0.338825	0.512477
333	1307	Multiprotein complex (mRNA turnover)	Human	O60506;O75534;P11940;Q14103;Q9H074	SYNCRIP;CSDE1;PABPC1;HNRNPD;PAIP1	O60506;O75534;P11940;Q14103;Q9H074	5	0.452676	0.472486	0.395039	0.39834	0.382515	0.308753	1.01286	1.12242	1.01	0.658606	0.706921	0.619263	0.643373	0.581507	0.130731	0.768921	0.692496	0.740613
334	1308	PABPC1-HSPA8-HNRPD-EIF4G1 complex	Human	P11142;P11940;Q04637;Q14103;Q59EJ3	HSPA8;PABPC1;EIF4G1;HNRNPD;	P11142;P11940;Q04637;Q14103	4	0.515412	0.541056	0.459537	0.442656	0.392452	0.221523	0.846213	1.13701	1.38105	0.70514	0.716698	0.643365	0.620416	0.544517	0.393879	0.854996	1.14726	1.30177
335	1332	Large Drosha complex	Human	O00571;O14979;O43143;P17844;P31943;P35637;P52272;Q00839;Q01844;Q12905;Q12906;Q13148;Q8WYQ5;Q92499;Q92804;Q92841;Q96SB4;Q9BUJ2;Q9NRR4;Q9UKM9	DDX3X;HNRNPDL;DHX15;DDX5;HNRNPH1;FUS;HNRNPM;HNRNPU;EWSR1;ILF2;ILF3;TARDBP;DGCR8;DDX1;TAF15;DDX17;SRPK1;HNRNPUL1;DROSHA;RALY	O00571;O14979;O43143;P17844;P31943;P35637;P52272;Q00839;Q01844;Q12905;Q12906;Q13148;Q92499;Q92804;Q92841;Q9BUJ2	16	0.503876	0.606588	0.511312	0.546576	0.530456	-0.69924	0.482876	0.246334	0.050734	0.794524	0.920087	0.779549	0.852394	0.815595	-0.498242	0.876832	0.348012	-0.00562473
336	1335	SNW1 complex	Human	O75643;O95071;P07437;P11021;P17858;P23246;P26641;P43243;P43246;P68104;Q00839;Q13573;Q15029;Q16531;Q6P2Q9;Q99459;Q9BUQ8;Q9UG63	SNRNP200;UBR5;TUBB;HSPA5;PFKL;SFPQ;EEF1G;MATR3;MSH2;EEF1A1;HNRNPU;SNW1;EFTUD2;DDB1;PRPF8;CDC5L;DDX23;ABCF2	O75643;P07437;P11021;P17858;P23246;P26641;P43243;P43246;P68104;Q00839;Q13573;Q15029;Q16531;Q6P2Q9;Q99459;Q9UG63	16	0.769923	0.728945	0.701863	0.700838	0.643491	1.48597	1.48953	1.81091	1.91818	1.10244	0.997345	0.975579	0.979903	0.896729	1.95902	1.83494	2.05718	1.88523
337	1345	Septin complex	Human	Q15019;Q16181;Q92599;Q9NVA2;Q9UHD8	SEPT2;SEPT7;SEPT8;SEPT11;SEPT9	Q15019;Q16181;Q92599;Q9NVA2;Q9UHD8	5	0.272998	0.317492	0.298157	0.353896	0.294427	-0.0928212	-0.0330197	-0.557978	-0.0324992	0.38483	0.367156	0.386921	0.444051	0.358878	0.778846	0.378953	-0.130934	0.399146
338	1347	NPC subcomplex (NUP98, NUP107, NUP133, NUP160)	Human	P52948;P57740;Q12769;Q8WUM0	NUP98;NUP107;NUP160;NUP133	P52948;Q8WUM0	2	0.115881	0.217055	0.185202	0.143612	0.228667	-0.742618	-0.57479	-0.0472699	-0.925001	0.31122	0.288534	0.203057	0.145293	0.305944	0.466143	1.16335	1.71358	0.06541
339	1377	hASC-1 complex	Human	Q15650;Q8N3C0;Q8N9N2;Q9H1I8	TRIP4;ASCC3;ASCC1;ASCC2	Q15650;Q8N3C0;Q8N9N2;Q9H1I8	4	0.247546	0.293761	0.420261	0.337338	0.34662	-0.148213	-1.84597	-0.659183	-0.955118	0.279672	0.219889	0.337785	0.266033	0.290336	1.33333	-0.416454	0.673664	-0.0507481
340	1379	GALNS-lysosomal hydrolase 1.27 MDa complex	Human	P10619;P16278;P34059;Q99519	CTSA;GLB1;GALNS;NEU1	P10619;P16278;P34059;Q99519	4	0.455038	0.444351	0.513568	0.487209	0.53186	0.558012	-0.290945	0.144139	-0.466792	0.748636	0.661721	0.77093	0.772992	0.761656	1.14688	0.190925	0.327141	-0.00598836
341	1380	Elongator holo complex	Human	O95163;Q6IA86;Q96EB1;Q9H9T3	IKBKAP;ELP2;ELP4;ELP3	O95163;Q6IA86;Q96EB1;Q9H9T3	4	0.439845	0.374572	0.387717	0.481031	0.428623	1.1422	0.864324	0.0524266	0.328715	0.568649	0.424099	0.551031	0.48455	0.440407	1.92047	0.518833	1.26329	1.21691
342	1399	WDR5-ASH2L-RBBP5-MLL2 complex	Human	O14686;P61964;Q15291;Q9UBL3	KMT2D;WDR5;KDM6B;ASH2L	P61964;Q15291;Q9UBL3	3	0.801865	0.794063	0.852177	0.753678	0.608276	0.407434	-0.0557641	0.62952	1.33774	1.51463	1.31085	1.41896	1.23795	1.01593	1.0599	0.584376	1.29212	1.77704
343	1400	ASCOM complex	Human	O14686;P07437;P68366;Q14686;Q15291;Q8NEZ4;Q9UBL3	KMT2D;TUBB;TUBA4A;NCOA6;KDM6B;KMT2C;ASH2L	P07437;P68366;Q15291;Q9UBL3	4	0.554074	0.562189	0.658138	0.537276	0.515132	0.381506	-0.593816	0.595746	0.549559	1.10623	1.01761	1.07894	0.856962	0.755482	0.945503	0.495929	1.85117	1.98081
344	1401	MOF complex	Human	O14686;O15047;P21675;P49848;P61964;Q03164;Q15291;Q16594;Q99496;Q9H7Z6	KMT2D;SETD1A;TAF1;TAF6;WDR5;KMT2A;KDM6B;TAF9;RNF2;KAT8	P61964;Q15291	2	1.03217	0.774704	0.922425	0.852089	0.655055	1.16866	0.538941	0.837759	1.50462	1.76974	1.30618	1.50951	1.33116	1.00527	1.29582	0.716405	1.14922	1.77541
345	1413	NCOR1 complex	Human	O15379;O75376;P51532;Q12824;Q13263;Q15393;Q15459;Q6ZRS2;Q8TAQ2;Q92922	HDAC3;NCOR1;SMARCA4;SMARCB1;TRIM28;SF3B3;SF3A1;SRCAP;SMARCC2;SMARCC1	Q13263;Q15393;Q15459;Q8TAQ2	4	0.396792	0.409309	0.3924	0.348179	0.366376	0.318334	0.341607	0.983105	0.537571	0.467458	0.549306	0.453904	0.415541	0.41164	-0.318966	0.498668	1.02655	0.619138
346	1452	MCM2-MCM6-MCM7 complex	Human	P33993;P49736;Q14566	MCM7;MCM2;MCM6	P33993;P49736;Q14566	3	0.118766	0.119027	0.0632273	0.0956467	0.0815633	0.360634	1.11643	0.692458	0.709189	0.10259	0.137896	0.053503	0.101784	0.123369	-0.139738	1.10229	0.409125	-0.23782
347	1488	DNMT1-RB1-HDAC1-E2F1 complex	Human	P06400;P26358;Q01094;Q13547	RB1;DNMT1;E2F1;HDAC1	P26358;Q13547	2	0.143853	0.271267	0.268572	0.266831	0.40965	-0.914548	-1.03868	-0.85037	-1.9569	0.120685	0.235903	0.250398	0.21096	0.34257	-0.889257	-1.15045	-0.633814	-1.84782
348	1492	BHC110 complex	Human	O60341;O75362;Q13547;Q14687;Q92618;Q92769;Q96BD5;Q9P0W2;Q9UBW7;Q9UKL0	KDM1A;ZNF217;HDAC1;GSE1;ZNF516;HDAC2;PHF21A;HMG20B;ZMYM2;RCOR1	O60341;Q13547;Q92769	3	0.38321	0.406324	0.276494	0.186143	0.312729	0.152262	1.37733	2.45654	0.849874	0.400066	0.478911	0.283721	0.252753	0.341375	-0.328374	1.54094	1.92593	0.602632
349	1495	PID complex	Human	O94776;O95983;Q09028;Q13547;Q14839	MTA2;MBD3;RBBP4;HDAC1;CHD4	O94776;Q09028;Q13547	3	0.613059	0.513965	0.29997	0.507257	0.711819	1.08857	3.06268	1.12216	-0.450374	0.403393	0.520846	0.409189	0.465269	0.524667	-0.650086	0.220115	-0.150823	-0.93606
350	1505	NCOR2 complex	Human	O15379;O75376;O75446;Q13547;Q92769;Q96ST3;Q9Y618	HDAC3;NCOR1;SAP30;HDAC1;HDAC2;SIN3A;NCOR2	Q13547;Q92769	2	0.383583	0.509081	0.224706	0.166685	0.407039	-0.554079	1.44728	1.93803	-0.0473709	0.282439	0.554923	0.158066	0.240108	0.43314	-1.63908	1.38125	0.601426	-1.01588
351	1520	STAT3-NLK-MAP3K7 complex	Human	O43318;P40763;Q9UBE8	MAP3K7;STAT3;NLK	O43318;P40763	2	0.074064	0.044532	0.055166	0.105046	0.078106	0.578283	0.381001	-0.102897	0.0596051	0.058116	0.082483	0.094573	0.190855	0.155665	-0.0206918	-0.273264	-1.14865	-0.987635
352	1552	TNPO2-RAN-NXF1 complex	Human	O14787;P62826;Q9UBU9	TNPO2;RAN;NXF1	O14787;P62826	2	0.751507	0.719572	0.843544	0.784919	0.783442	0.372327	-0.244003	0.093204	-0.0245542	1.08281	1.03619	1.18441	1.16264	1.07121	0.431988	-0.141909	0.0133675	0.0604318
353	1554	RANBP1-RAN-KPNB1 complex	Human	P43487;P62826;Q14974	RANBP1;RAN;KPNB1	P43487;P62826;Q14974	3	0.565855	0.536238	0.552906	0.56801	0.530768	0.584108	0.33142	0.348435	0.428383	0.682605	0.644045	0.679001	0.679805	0.615791	0.658906	0.302237	0.415079	0.485807
354	1571	Vigilin-DNA-PK-Ku antigen complex	Human	P12956;P13010;P78527;Q00341	XRCC6;XRCC5;PRKDC;HDLBP	P12956;P13010;P78527;Q00341	4	0.290838	0.265263	0.248285	0.273742	0.249912	0.77947	0.871349	0.665179	0.725448	0.392464	0.378575	0.338556	0.380292	0.35794	0.642608	1.01114	0.629254	0.444927
355	1633	CyclinD1-CDK4-CDK6 complex	Human	P11802;P24385;Q00534	CDK4;CCND1;CDK6	P11802;Q00534	2	0.053344	0.129372	0.149838	0.268535	0.131758	-0.603909	-0.951806	-1.81915	-0.718944	0.110243	0.156908	0.141423	0.260539	0.137661	-0.231931	-0.17456	-1.17582	-0.249653
356	1728	CTCF-nucleophosmin-PARP-HIS-KPNA-LMNA-TOP complex	Human	O00505;P02545;P06748;P09874;P0C0S5;P11388;P49711;P52294;Q6FI13	KPNA3;LMNA;NPM1;PARP1;H2AFZ;TOP2A;CTCF;KPNA1;HIST2H2AA3	O00505;P02545;P06748;P09874;P0C0S5;P52294	6	0.621825	0.58387	0.52493	0.539836	0.419482	0.95809	1.39193	1.39303	2.33422	0.952268	0.946263	0.849048	0.888146	0.659765	0.650265	1.20389	1.06116	2.21445
357	1729	TLE1 corepressor complex (MASH1 promoter-corepressor complex)	Human	P06748;P09874;P19338;P34932;P35580;P60709;Q02880;Q04724;Q15233;Q92878	NPM1;PARP1;NCL;HSPA4;MYH10;ACTB;TOP2B;TLE1;NONO;RAD50	P06748;P09874;P19338;P34932;P35580;P60709;Q15233;Q92878	8	0.493761	0.61997	0.570749	0.562039	0.475241	-0.821314	-0.521839	-0.158193	0.538809	0.826143	1.0735	0.93412	0.900857	0.760845	-1.26084	-0.370937	0.117952	0.668157
358	1734	SF3A1-SF3A2-SF3A3 complex	Human	Q12874;Q15428;Q15459	SF3A3;SF3A2;SF3A1	Q12874;Q15428;Q15459	3	0.292953	0.197025	0.18485	0.229585	0.233412	1.47053	1.56944	1.05841	0.824079	0.314981	0.270381	0.203861	0.279442	0.27076	0.901042	1.64749	0.78163	0.518842
359	1737	SF3b complex	Human	O75533;Q13435;Q15393;Q15427;Q7RTV0;Q86XP3;Q9BWJ5;Q9Y3B4	SF3B1;SF3B2;SF3B3;SF3B4;PHF5A;DDX42;SF3B5;SF3B6	O75533;Q13435;Q15393;Q15427;Q7RTV0;Q86XP3	6	0.627544	0.741329	0.578472	0.511095	0.462752	-0.429525	0.869782	1.75548	1.8966	1.04911	1.28484	1.01309	0.840104	0.693764	-0.729414	0.681637	2.01972	2.49645
360	1745	SMN complex	Human	O14893;P09012;P14678;P57678;P62304;P62306;P62308;P62314;P62316;P62318;P63162;Q8TEQ6;Q8WXD5;Q9H840;Q9UHI6	GEMIN2;SNRPA;SNRPB;GEMIN4;SNRPE;SNRPF;SNRPG;SNRPD1;SNRPD2;SNRPD3;SNRPN;GEMIN5;GEMIN6;GEMIN7;DDX20	P09012;P14678;P62306;P62314;P62316;P62318;Q8TEQ6	7	0.626016	0.731922	0.395521	0.447238	0.505213	-0.380881	3.21736	2.66616	1.52808	0.67059	0.749514	0.622925	0.574969	0.499057	-0.107936	0.979391	1.66809	1.82477
361	1746	SMN containing complex	Human	O14893;P09382;P17931;P57678;P62314;P62316;P62318;Q16637	GEMIN2;LGALS1;LGALS3;GEMIN4;SNRPD1;SNRPD2;SNRPD3;SMN1; SMN2	P09382;P17931;P62314;P62316;P62318	5	0.62324	0.759973	0.514449	0.613536	0.604309	-0.58887	1.39155	0.596942	0.408403	0.804098	0.888407	0.854678	0.826191	0.669469	-0.0578352	0.0313538	0.404927	1.0756
362	1749	SMN-PolII-RHA complex	Human	O14893;P08579;P14678;P20226;P24928;P57678;P63162;Q00403;Q08211;Q9UHI6	GEMIN2;SNRPB2;SNRPB;TBP;POLR2A;GEMIN4;SNRPN;GTF2B;DHX9;DDX20	P08579;P14678;Q08211	3	0.728509	0.846417	0.594491	0.490149	0.535682	-0.295065	1.15316	1.97632	1.43952	1.19711	1.42021	1.03657	0.900157	0.94741	-0.40196	0.977712	1.69188	1.07696
363	1750	PPP4C-PPP4R2-Gemin3-Gemin4 complex	Human	P57678;P60510;Q9NY27;Q9UHI6	GEMIN4;PPP4C;PPP4R2;DDX20	P60510;Q9NY27	2	0.45295	0.838847	0.709063	0.795479	0.531434	-1.65873	-1.27642	-1.44091	-0.33766	0.582418	0.887225	0.652364	0.726864	0.465816	-1.15408	-0.205384	-0.452647	0.665169
364	1751	SMN complex	Human	O14893;P09012;P14678;P57678;Q16637;Q8TEQ6;Q8WXD5;Q9H840;Q9UHI6;Q9Y3F4	GEMIN2;SNRPA;SNRPB;GEMIN4;SMN1; SMN2;GEMIN5;GEMIN6;GEMIN7;DDX20;STRAP	P09012;P14678;Q8TEQ6;Q9Y3F4	4	0.694283	0.863272	0.589068	0.580099	0.539002	-0.669648	1.14927	1.33025	1.40655	1.14299	1.37982	1.07026	0.960078	0.921713	-0.55107	0.726655	1.42152	1.15627
365	1760	TOP1-PSF-P54 complex	Human	P11387;P23246;Q15233	TOP1;SFPQ;NONO	P11387;P23246;Q15233	3	0.48279	0.337319	0.253675	0.294208	0.229015	1.67356	2.56872	2.0761	2.60013	0.840425	0.660923	0.592726	0.586169	0.475613	1.50871	1.92669	1.98248	2.40583
366	1767	CPSF6-ITCH-NUDT21-POLR2A-UBAP2L complex	Human	O43809;P24928;Q14157;Q16630;Q96J02	NUDT21;POLR2A;UBAP2L;CPSF6;ITCH	O43809;Q14157;Q16630	3	0.417732	0.419683	0.3427	0.356504	0.374765	0.347048	0.978388	0.91861	0.557509	0.848623	0.857302	0.747429	0.811233	0.812244	0.346378	0.88888	0.600355	0.245779
367	1768	CPSF6-EWSR1-ITCH-NUDT21-POLR2A-UBAP2L complex	Human	O43809;P24928;Q01844;Q14157;Q16630;Q96J02	NUDT21;POLR2A;EWSR1;UBAP2L;CPSF6;ITCH	O43809;Q01844;Q14157;Q16630	4	0.497976	0.622653	0.458994	0.502003	0.571653	-0.622794	0.683321	0.413834	-0.40359	0.86532	0.976696	0.796795	0.898241	1.00637	-0.190108	0.818673	0.296449	-0.677028
368	1769	CPSF6-ITCH-NUDT21-POLR2A complex	Human	O43809;P24928;Q16630;Q96J02	NUDT21;POLR2A;CPSF6;ITCH	O43809;Q16630	2	0.112093	0.045936	0.046466	0.064984	0.059842	0.97854	0.930415	0.735105	0.657364	0.245402	0.355594	0.239075	0.331168	0.309191	-0.637915	0.237648	-0.43771	-0.471007
369	1845	APC-IQGAP1-CLIP-170 complex	Human	P25054;P30622;P46940	APC;CLIP1;IQGAP1	P30622;P46940	2	0.616447	0.756712	0.67874	0.611515	0.574246	-0.413755	-0.167258	0.253237	0.310535	1.12473	1.30559	1.12559	1.01685	0.940093	-0.240203	0.176035	0.582289	0.595536
370	1856	Sororin-cohesin complex	Human	O60216;Q14683;Q29RF7;Q96FF9;Q9NTI5;Q9UQE7	RAD21;SMC1A;PDS5A;CDCA5;PDS5B;SMC3	Q14683;Q29RF7;Q9UQE7	3	0.732964	1.06557	0.609339	0.672471	0.498746	-1.29405	1.07159	0.727503	1.74512	0.903448	1.3608	0.861369	0.826182	0.695368	-1.53717	0.509194	0.801738	1.18406
371	1863	TSG101-VPS37B-VPS28 complex	Human	Q99816;Q9H9H4;Q9UK41	TSG101;VPS37B;VPS28	Q99816;Q9UK41	2	0.067766	0.068641	0.099335	0.068582	0.088763	0.223362	-0.221737	0.220056	-0.122526	0.065269	0.071685	0.067863	0.044083	0.048054	0.198924	0.146023	0.501045	0.22223
372	1897	mTOR complex (MTOR, RAPTOR, MLST8)	Human	P42345;Q8N122;Q9BVC4	MTOR;RPTOR;MLST8	P42345;Q8N122	2	0.043535	0.100282	0.086926	0.062144	0.044861	-0.41412	-0.378912	0.0155845	0.0880363	0.09634	0.106111	0.126863	0.035832	0.031765	0.164729	-0.176027	0.955039	0.751815
373	2084	NFKB1-NFKB2-REL-RELA-RELB complex	Human	P19838;Q00653;Q01201;Q04206;Q04864	NFKB1;NFKB2;RELB;RELA;REL	P19838;Q00653;Q04206	3	0.433355	0.366282	0.344273	0.355257	0.393723	0.975645	1.10775	1.06442	0.519057	0.479305	0.463001	0.501099	0.476664	0.532951	0.537334	0.085724	0.419053	-0.358236
374	2086	NFKB1-NFKB2-RELA-RELB complex	Human	P19838;Q00653;Q01201;Q04206	NFKB1;NFKB2;RELB;RELA	P19838;Q00653;Q04206	3	0.433355	0.366282	0.344273	0.355257	0.393723	0.975645	1.10775	1.06442	0.519057	0.479305	0.463001	0.501099	0.476664	0.532951	0.537334	0.085724	0.419053	-0.358236
375	2105	IkappaB kinase complex (IKBKB, CHUK, IKBKAP, NFKBIA, RELA, MAP3K14)	Human	O14920;O15111;O95163;P25963;Q04206;Q99558	IKBKB;CHUK;IKBKAP;NFKBIA;RELA;MAP3K14	O95163;Q04206	2	0.442715	0.415765	0.239539	0.263111	0.309482	0.406275	1.72182	1.48271	0.984725	0.182067	0.330999	0.143717	0.117083	0.147265	-1.05021	0.586115	0.901082	0.352421
376	2112	CDC37-HSP90AA1-HSP90AB1-MAP3K11 complex	Human	P07900;P08238;Q16543;Q16584	HSP90AA1;HSP90AB1;CDC37;MAP3K11	P07900;P08238;Q16543	3	0.0684757	0.0768803	0.0557113	0.059937	0.0797387	0.233977	0.445116	0.495142	0.00297296	0.153577	0.158896	0.146267	0.137725	0.109335	0.318842	0.385257	0.616955	0.660743
377	2129	DNAJB2-HSPA8-PSMA3 complex	Human	P11142;P25686;P25788	HSPA8;DNAJB2;PSMA3	P11142;P25686;P25788	3	0.706121	0.756273	0.78895	0.784561	0.731644	0.0656028	-0.284704	-0.0853113	0.0225644	1.1814	1.19448	1.23824	1.36428	1.23857	0.342491	0.0500322	-0.248583	-0.149151
378	2156	YBX1-AKT1 complex	Human	P31749;P67809	AKT1;YBX1	P31749;P67809	2	0.517682	0.766059	0.49012	0.569967	0.476573	-0.980646	0.318919	-0.0499798	0.332539	0.819256	0.841771	0.844679	0.830099	0.605736	0.183498	0.0699815	0.205225	0.955218
379	2159	AR-AKT-APPL complex	Human	P10275;P31749;Q9UKG1	AR;AKT1;APPL1	P31749;Q9UKG1	2	0.696754	0.700366	0.605443	0.66024	0.720889	0.217006	0.614035	0.394034	-8.18898e-05	0.788901	0.739298	0.538949	0.636051	0.656986	0.501425	1.48242	0.941032	0.591879
380	2162	APPBP1-UBA3 complex	Human	Q13564;Q8TBC4	NAE1;UBA3	Q13564;Q8TBC4	2	0.056689	0.029016	0.076428	0.088412	0.088476	0.56684	-0.0897565	-0.121711	-0.242216	0.10238	0.037949	0.106543	0.059175	0.076905	1.06771	0.129761	0.739159	0.298992
381	2170	Ubiquitin E3 ligase (CDC34, CUL1, RBX1)	Human	P49427;P62877;Q13616	CDC34;RBX1;CUL1	P49427;Q13616	2	0.504029	0.681749	0.727587	0.7035	0.724112	-0.687128	-1.0399	-0.761172	-0.957613	0.660325	0.819535	0.932169	0.874187	0.933265	-0.461589	-1.03806	-0.66308	-1.05446
382	2172	Ubiquitin E3 ligase (CDT1, DDB1, CUL4A, RBX1)	Human	P62877;Q13619;Q16531;Q9H211	RBX1;CUL4A;DDB1;CDT1	Q13619;Q16531	2	1.03129	1.01565	1.05568	1.01525	0.950744	0.283433	0.0695067	0.278997	0.357309	1.61543	1.56523	1.63101	1.57859	1.4457	0.382755	0.14626	0.320865	0.363511
383	2174	COP9 signalosome complex	Human	P61201;Q13098;Q7L5N1;Q92905;Q99627;Q9BT78;Q9UBW8;Q9UNS2	COPS2;GPS1;COPS6;COPS5;COPS8;COPS4;COPS7A;COPS3	P61201;Q13098;Q7L5N1;Q92905;Q99627;Q9BT78;Q9UBW8;Q9UNS2	8	0.229854	0.247586	0.212916	0.216172	0.213878	0.346709	0.75821	0.924117	0.59847	0.324638	0.355965	0.343044	0.342049	0.333971	0.175636	0.217072	0.449529	0.00815065
384	2179	CNS-P53 complex	Human	P04637;P61201;Q13098;Q7L5N1;Q92905;Q99627;Q9BT78;Q9UBW8;Q9UNS2	TP53;COPS2;GPS1;COPS6;COPS5;COPS8;COPS4;COPS7A;COPS3	P61201;Q13098;Q7L5N1;Q92905;Q99627;Q9BT78;Q9UBW8;Q9UNS2	8	0.229854	0.247586	0.212916	0.216172	0.213878	0.346709	0.75821	0.924117	0.59847	0.324638	0.355965	0.343044	0.342049	0.333971	0.175636	0.217072	0.449529	0.00815065
385	2183	Kaiso-NCOR complex	Human	O15379;O60907;O75164;O75376;P52732;Q13227;Q86T24;Q92828;Q9BZK7;Q9UPN9	HDAC3;TBL1X;KDM4A;NCOR1;KIF11;GPS2;ZBTB33;CORO2A;TBL1XR1;TRIM33	Q9BZK7;Q9UPN9	2	0.489403	0.987314	0.946131	0.902699	1.12149	-1.97017	-2.02912	-1.62581	-2.3966	0.91492	1.61955	1.43492	1.64513	1.82989	-1.6927	-1.42262	-1.66335	-2.11932
386	2188	Ubiquitin E3 ligase (CDC34, NEDD8, BTRC, CUL1, SKP1A, RBX1)	Human	P62877;P63208;Q13616;Q15843;Q9Y297	RBX1;SKP1;CUL1;NEDD8;BTRC	P63208;Q13616;Q15843	3	0.464616	0.544587	0.483889	0.585911	0.601835	-0.266629	0.0620422	-0.54645	-0.84651	0.613424	0.597622	0.701277	0.638542	0.555163	0.510698	-0.347522	0.224045	0.462081
387	2189	Ubiquitin E3 ligase (SMAD3, BTRC, CUL1, SKP1A, RBX1)	Human	P62877;P63208;P84022;Q13616;Q9Y297	RBX1;SKP1;SMAD3;CUL1;BTRC	P63208;Q13616	2	0.52771	0.577515	0.530057	0.725515	0.723774	-0.037353	0.136428	-0.725345	-0.827379	0.768318	0.802116	0.889191	0.84512	0.628868	0.128975	-0.34082	-0.0637743	0.641587
388	2191	Ubiquitin E3 ligase (FBXO18, SKP1A, CUL1, RBX1)	Human	P62877;P63208;Q13616;Q8NFZ0	RBX1;SKP1;CUL1;FBXO18	P63208;Q13616	2	0.52771	0.577515	0.530057	0.725515	0.723774	-0.037353	0.136428	-0.725345	-0.827379	0.768318	0.802116	0.889191	0.84512	0.628868	0.128975	-0.34082	-0.0637743	0.641587
389	2192	Ubiquitin E3 ligase (NIPA, SKP1A, CUL1, RBX1)	Human	P62877;P63208;Q13616;Q86WB0	RBX1;SKP1;CUL1;ZC3HC1	P63208;Q13616	2	0.52771	0.577515	0.530057	0.725515	0.723774	-0.037353	0.136428	-0.725345	-0.827379	0.768318	0.802116	0.889191	0.84512	0.628868	0.128975	-0.34082	-0.0637743	0.641587
390	2199	CHTF18-RFC2-5 complex	Human	P35249;P35250;P40937;P40938;Q8WVB6	RFC4;RFC2;RFC5;RFC3;CHTF18	P35249;P40937	2	0.114844	0.275462	0.268126	0.269021	0.200561	-1.24643	-1.34948	-1.15702	-0.697273	0.235877	0.346983	0.194256	0.196748	0.167133	-0.658573	0.583717	0.599285	0.631982
391	2200	RFC2-5 subcomplex	Human	P35249;P35250;P40937;P40938	RFC4;RFC2;RFC5;RFC3	P35249;P40937	2	0.114844	0.275462	0.268126	0.269021	0.200561	-1.24643	-1.34948	-1.15702	-0.697273	0.235877	0.346983	0.194256	0.196748	0.167133	-0.658573	0.583717	0.599285	0.631982
392	2201	PCNA-RFC2-5 complex	Human	P12004;P35249;P35250;P40937;P40938	PCNA;RFC4;RFC2;RFC5;RFC3	P12004;P35249;P40937	3	0.171355	0.261039	0.293674	0.325394	0.297699	-0.719345	-1.30154	-1.36551	-1.27582	0.357731	0.329282	0.351717	0.459299	0.470734	0.693517	0.341302	-0.536309	-0.934534
393	2202	CHTF18-RFC2-5 complex	Human	P35249;P35250;P40937;P40938;Q8WVB6	RFC4;RFC2;RFC5;RFC3;CHTF18	P35249;P40937	2	0.114844	0.275462	0.268126	0.269021	0.200561	-1.24643	-1.34948	-1.15702	-0.697273	0.235877	0.346983	0.194256	0.196748	0.167133	-0.658573	0.583717	0.599285	0.631982
394	2203	BRD4-RFC complex	Human	O60885;P35249;P35250;P35251;P40937;P40938	BRD4;RFC4;RFC2;RFC1;RFC5;RFC3	P35249;P40937	2	0.114844	0.275462	0.268126	0.269021	0.200561	-1.24643	-1.34948	-1.15702	-0.697273	0.235877	0.346983	0.194256	0.196748	0.167133	-0.658573	0.583717	0.599285	0.631982
395	2211	BARD1-BRCA1-CSTF complex	Human	P33240;P38398;Q05048;Q12996;Q99728	CSTF2;BRCA1;CSTF1;CSTF3;BARD1	P33240;Q05048;Q12996	3	0.494814	0.429308	0.342824	0.466156	0.214674	0.911576	1.66723	0.591639	2.8619	0.575738	0.642611	0.439668	0.612829	0.470903	-0.0960164	1.4482	0.131312	0.847259
396	2217	MDC1-MRN-ATM-FANCD2 complex	Human	O60934;P49959;Q13315;Q14676;Q92878;Q9BXW9	NBN;MRE11A;ATM;MDC1;RAD50;FANCD2	P49959;Q92878	2	0.10182	0.175216	0.142595	0.16505	0.155811	-0.509217	-0.297749	-0.39742	-0.426704	0.191644	0.229561	0.254575	0.236655	0.269027	-0.0852901	-0.425719	-0.156678	-0.624137
397	2218	MDC1-MRE11-RAD50-NBS1 complex	Human	O60934;P49959;Q14676;Q92878	NBN;MRE11A;MDC1;RAD50	P49959;Q92878	2	0.10182	0.175216	0.142595	0.16505	0.155811	-0.509217	-0.297749	-0.39742	-0.426704	0.191644	0.229561	0.254575	0.236655	0.269027	-0.0852901	-0.425719	-0.156678	-0.624137
398	2222	BLM complex II	Human	P15927;P27694;P35244;P54132;Q13472;Q9H9A7	RPA2;RPA1;RPA3;BLM;TOP3A;RMI1	P15927;P27694;P35244	3	0.254118	0.33148	0.325048	0.446183	0.424454	-0.462581	-0.579739	-1.48188	-1.48902	0.306603	0.475301	0.493578	0.527762	0.479624	-1.26657	-1.59296	-1.61998	-1.51025
399	2236	ASF1-histone containing complex	Human	O96017;P49321;P50502;P68431;Q13112;Q9NVP2;Q9Y294	CHEK2;NASP;ST13;HIST1H3A;;CHAF1B;ASF1B;ASF1A	P49321;P50502	2	0.114714	0.108086	0.074436	0.069977	0.136544	0.303712	0.615548	0.706265	-0.112145	0.183512	0.202981	0.160377	0.19057	0.232106	0.0859239	0.420683	0.181984	-0.397306
400	2241	HD-RAB8A-OPTN complex	Human	P42858;P61006;Q96CV9	HTT;RAB8A;OPTN	P42858;P61006;Q96CV9	3	0.374259	0.422725	0.400564	0.416904	0.449102	-0.0780955	-0.0290265	-0.0179881	-0.482037	0.482977	0.540952	0.538798	0.536926	0.598973	-0.087161	-0.200226	-0.0339298	-0.800285
401	2242	TGM2-HD-CALM1 complex	Human	P21980;P42858;P62158	TGM2;HTT;CALM1; CAL	P21980;P42858;P62158	3	0.469904	0.62487	0.595312	0.658185	0.608279	-0.793735	-0.784638	-0.982633	-0.847294	0.880881	0.94672	0.94511	1.11414	0.952232	0.0530721	-0.065414	-0.671011	-0.284302
402	2243	TGM2-HD complex	Human	P21980;P42858	TGM2;HTT	P21980;P42858	2	0.061597	0.235574	0.087422	0.117877	0.164152	-1.5042	-0.159164	-0.374107	-0.933999	0.191271	0.406295	0.17421	0.206413	0.241076	-1.52275	0.35392	0.108681	-0.401917
403	2255	Cofilin-actin-CAP1 complex	Human	P23528;P60709;Q01518	CFL1;ACTB;CAP1	P23528;P60709;Q01518	3	0.830498	0.869705	0.826619	0.862149	0.819916	0.159882	0.252374	0.201891	0.22856	1.16299	1.22106	1.10597	1.14319	1.07619	0.16494	0.521684	0.474796	0.393988
404	2294	ABI1-WASF2 complex	Human	Q8IZP0;Q9Y6W5	ABI1;WASF2	Q8IZP0;Q9Y6W5	2	0.304455	0.179383	0.192683	0.196153	0.259588	1.29844	1.14412	1.11202	0.444565	0.403206	0.460463	0.36047	0.399841	0.417529	-0.114204	0.500242	0.271138	-0.0652745
405	2297	ABI1-WASL complex	Human	O00401;Q8IZP0	WASL;ABI1	O00401;Q8IZP0	2	0.139673	0.195146	0.14131	0.179623	0.325216	-0.300183	0.132908	-0.148853	-1.43224	0.165034	0.206627	0.047109	0.151464	0.246492	-0.137327	1.56675	0.382576	-0.686681
406	2300	Profilin 2 complex	Human	O75116;P11142;P17600;P35080;P60709;Q05193;Q7L576;Q92777;Q9Y2A7	ROCK2;HSPA8;SYN1;PFN2;ACTB;DNM1;CYFIP1;SYN2;NCKAP1	O75116;P11142;P35080;P60709;Q7L576;Q9Y2A7	6	0.490686	0.529093	0.528033	0.540967	0.5052	0.159123	-0.0535456	0.0265723	0.121912	0.70719	0.761196	0.710023	0.723813	0.669948	0.131043	0.42648	0.480278	0.416411
407	2375	FN1-TGM2 complex	Human	P02751;P21980	FN1;TGM2	P02751;P21980	2	1.10719	1.16235	1.3838	1.40403	1.84049	0.0748103	-0.61149	-0.516234	-1.42803	1.58341	1.70562	2.12393	2.08903	2.35651	0.0324673	-0.78302	-0.591894	-1.10689
408	2376	ITGA2B-ITGB3-FN1-TGM2 complex	Human	P02751;P05106;P08514;P21980	FN1;ITGB3;ITGA2B;TGM2	P02751;P21980	2	1.10719	1.16235	1.3838	1.40403	1.84049	0.0748103	-0.61149	-0.516234	-1.42803	1.58341	1.70562	2.12393	2.08903	2.35651	0.0324673	-0.78302	-0.591894	-1.10689
409	2383	ITGA5-ITGB1-FN1-TGM2 complex	Human	P02751;P05556;P08648;P21980	FN1;ITGB1;ITGA5;TGM2	P02751;P05556;P21980	3	0.738127	0.817048	0.949869	1.17104	1.22699	-0.0816739	-0.955368	-1.63566	-2.0283	1.08948	1.14436	1.46801	1.72815	1.66353	0.16189	-1.15563	-1.6427	-1.74901
410	2390	CD98-LAT2-ITGB1 complex	Human	P05556;P08195;Q9UHI5	ITGB1;SLC3A2;SLC7A8	P05556;P08195	2	0.366702	0.61837	0.599273	0.792196	0.472633	-1.25725	-1.32158	-1.98019	-0.554657	0.251989	0.757254	0.671469	1.10915	0.6586	-2.94296	-2.69885	-4.05342	-2.46179
411	2398	ITGA3-ITGB1-BSG complex	Human	P05556;P26006;P35613	ITGB1;ITGA3;BSG	P05556;P26006	2	0.606626	0.629253	0.720026	0.77973	0.899409	0.120155	-0.417376	-0.540934	-1.09598	0.274389	0.369378	0.405922	0.385405	0.879343	-0.485866	-0.87544	-0.585525	-3.18259
412	2399	ITGA3-ITGB1-CD63 complex	Human	P05556;P08962;P26006	ITGB1;CD63;ITGA3	P05556;P08962;P26006	3	0.546121	0.569991	0.518807	0.530061	0.604708	0.188839	0.451107	0.48206	-0.238508	0.493327	0.517336	0.468347	0.300165	0.61851	0.193251	0.499739	2.20793	-0.850599
413	2400	ITGA3-ITGB1-CD151 complex	Human	P05556;P26006;P48509	ITGB1;ITGA3;CD151	P05556;P26006	2	0.606626	0.629253	0.720026	0.77973	0.899409	0.120155	-0.417376	-0.540934	-1.09598	0.274389	0.369378	0.405922	0.385405	0.879343	-0.485866	-0.87544	-0.585525	-3.18259
414	2401	ITGA3-ITGB1-THBS1 complex	Human	P05556;P07996;P26006	ITGB1;THBS1;ITGA3	P05556;P07996;P26006	3	0.6906	0.757497	0.973804	1.10566	1.19974	-0.0375241	-1.38029	-1.66826	-2.21317	0.70022	0.950721	1.21142	1.42605	1.55284	-1.0391	-2.37637	-2.80577	-3.37996
415	2406	ITGA3-ITGB1 complex	Human	P05556;P26006	ITGB1;ITGA3	P05556;P26006	2	0.606626	0.629253	0.720026	0.77973	0.899409	0.120155	-0.417376	-0.540934	-1.09598	0.274389	0.369378	0.405922	0.385405	0.879343	-0.485866	-0.87544	-0.585525	-3.18259
416	2417	ITGA4-ITGB1-EMILIN1 complex	Human	P05556;P13612;Q9Y6C2	ITGB1;ITGA4;EMILIN1	P05556;Q9Y6C2	2	0.529888	0.5084	0.696912	1.09448	0.893615	0.355405	-0.73971	-2.01177	-1.466	0.400244	0.622545	1.2442	1.57424	0.93353	-1.09489	-3.6755	-4.06787	-2.47654
417	2423	ITGA4-ITGB1-CD47 complex	Human	P05556;P13612;Q08722	ITGB1;ITGA4;CD47	P05556;Q08722	2	0.131936	0.102814	0.094996	0.119986	0.1388	0.539054	0.562613	0.349057	0.0366775	0.262279	0.244602	0.10914	0.237078	0.184901	0.435624	1.74927	0.462456	0.683787
418	2424	ITGA4-ITGB1-CD63 complex	Human	P05556;P08962;P13612	ITGB1;CD63;ITGA4	P05556;P08962	2	0.304688	0.372953	0.058185	0.211395	0.052575	-0.265894	2.61948	0.979973	2.39734	0.66892	0.42574	0.296599	0.090985	0.161679	1.71134	2.64869	4.45378	3.34977
419	2426	ITGA4-ITGB1-THBS1 complex	Human	P05556;P07996;P13612	ITGB1;THBS1;ITGA4	P05556;P07996	2	0.590163	0.663065	1.09352	1.26638	1.01138	-0.127766	-1.94107	-2.15715	-1.54277	0.82117	1.09556	1.81714	2.114	1.44991	-0.730917	-2.60811	-2.774	-1.76459
420	2429	ITGA2-ITGB1-CD47 complex	Human	P05556;P17301;Q08722	ITGB1;ITGA2;CD47	P05556;P17301;Q08722	3	0.185172	0.264986	0.212621	0.219018	0.224753	-0.585876	-0.132149	-0.0445928	-0.302228	0.256508	0.374745	0.438383	0.410475	0.374622	-0.904755	-1.68704	-1.18466	-1.14088
421	2430	ITGA2-ITGB1-CHAD complex	Human	O15335;P05556;P17301	CHAD;ITGB1;ITGA2	P05556;P17301	2	0.168886	0.315136	0.318932	0.328526	0.198329	-1.01301	-1.19603	-1.07848	-0.159511	0.179262	0.347432	0.657574	0.611037	0.386361	-1.20696	-3.33334	-2.76476	-1.58361
422	2431	ITGA2-ITGB1-COL6A3 complex	Human	P05556;P12111;P17301	ITGB1;COL6A3;ITGA2	P05556;P12111;P17301	3	0.332558	0.320845	0.563359	0.729705	0.561855	0.483135	-1.872	-2.63856	-1.74734	0.535075	0.579906	0.97121	1.19528	0.798369	0.0435183	-2.53572	-3.16843	-1.61308
423	2432	ITGA2-ITGB1 complex	Human	P05556;P17301	ITGB1;ITGA2	P05556;P17301	2	0.168886	0.315136	0.318932	0.328526	0.198329	-1.01301	-1.19603	-1.07848	-0.159511	0.179262	0.347432	0.657574	0.611037	0.386361	-1.20696	-3.33334	-2.76476	-1.58361
424	2434	ITGA1-ITGB1-COL6A3 complex	Human	P05556;P12111;P56199	ITGB1;COL6A3;ITGA1	P05556;P12111	2	0.433125	0.436769	0.845039	1.05688	0.842783	0.210223	-2.0044	-2.46179	-1.83542	0.757333	0.81249	1.45681	1.79292	1.19755	0.0348228	-2.14732	-2.54915	-1.42247
425	2443	ITGA9-ITGB1-TNC complex	Human	P05556;P24821;Q13797	ITGB1;TNC;ITGA9	P05556;P24821	2	0.32458	0.451488	0.696785	0.962068	0.846498	-0.631401	-2.14022	-2.88986	-2.56329	0.572534	0.955552	1.22267	1.6759	1.25758	-1.46947	-2.4916	-3.22755	-2.42564
426	2454	CIN85-CBL-SH3GL2-EGFR complex, EGF stimulated	Human	P00533;P22681;Q3V639;Q96B97	EGFR;CBL;SH3GL2;SH3KBP1	P22681;Q96B97	2	0.798895	0.65433	0.758768	0.652542	0.792644	0.869828	0.325776	0.855375	0.127468	0.29748	0.250297	0.237016	0.291534	0.358729	0.685804	0.719742	0.295477	-0.415335
427	2456	MET-CIN85-SH3GL3-CBL complex, HGF stimulated	Human	P08581;P22681;Q96B97;Q99963	MET;CBL;SH3KBP1;SH3GL3	P22681;Q96B97	2	0.798895	0.65433	0.758768	0.652542	0.792644	0.869828	0.325776	0.855375	0.127468	0.29748	0.250297	0.237016	0.291534	0.358729	0.685804	0.719742	0.295477	-0.415335
428	2470	p130Cas-ER-alpha-cSrc-kinase- PI3-kinase p85-subunit complex	Human	P03372;P12931;P27986;P56945	ESR1;SRC;PIK3R1;BCAR1	P27986;P56945	2	1.05464	0.34164	0.654873	0.645032	0.505493	3.61986	1.77657	1.77046	2.32174	1.18176	0.540791	0.76327	1.01685	0.633824	2.95152	1.74069	0.745451	1.97962
429	2476	CRKL-PDGFRA-CRK-RAPGEF1 complex	Human	P16234;P46108;P46109;Q13905	PDGFRA;CRK;CRKL;RAPGEF1	P46108;P46109	2	0.228713	0.186884	0.086312	0.113221	0.124135	0.609192	1.62602	1.3031	1.04959	0.388889	0.360499	0.242305	0.251185	0.20549	0.48855	1.39863	1.29928	1.41836
430	2480	CIN85 complex (CIN85, CRK, BCAR1, CBL, PIK3R1, GRB2, SOS1)	Human	P22681;P27986;P46108;P56945;P62993;Q07889;Q96B97	CBL;PIK3R1;CRK;BCAR1;GRB2;SOS1;SH3KBP1	P22681;P27986;P46108;P56945;Q96B97	5	0.654936	0.426205	0.545068	0.503662	0.507322	2.77661	1.36073	1.89846	1.53701	0.657166	0.514898	0.50548	0.61871	0.55587	1.94059	1.91223	0.897102	0.957167
431	2510	ZAP70-CRKL-WIPF1-WAS complex	Human	O43516;P42768;P43403;P46109	WIPF1;WAS;ZAP70;CRKL	O43516;P46109	2	0.751395	1.0473	1.14104	0.999216	1.05631	-0.847774	-1.28711	-0.671159	-0.955022	0.927255	1.27769	1.32975	1.24598	1.35511	-0.842204	-1.10847	-0.728147	-1.17179
432	2511	CRKL-WIPF1-WAS complex	Human	O43516;P42768;P46109	WIPF1;WAS;CRKL	O43516;P46109	2	0.751395	1.0473	1.14104	0.999216	1.05631	-0.847774	-1.28711	-0.671159	-0.955022	0.927255	1.27769	1.32975	1.24598	1.35511	-0.842204	-1.10847	-0.728147	-1.17179
433	2528	ERBB2-MEMO-SHC complex	Human	P04626;P29353;Q9Y316	ERBB2;SHC1;MEMO1	P29353;Q9Y316	2	0.216753	0.388099	0.237856	0.362877	0.304647	-1.0957	-0.0435135	-0.891716	-0.588856	0.497855	0.394133	0.235399	0.335444	0.241146	0.974573	2.21503	1.32515	1.78106
434	2529	LAT-PLC-gamma-1-p85-GRB2-CBL-VAV-SLP-76 signaling complex, C305 activated	Human	O43561;P15498;P19174;P22681;P27986;P62993;Q13094	LAT;VAV1;PLCG1;CBL;PIK3R1;GRB2;LCP2	P19174;P22681;P27986	3	0.799915	0.613911	0.739847	0.528105	0.627468	1.5071	0.594395	2.08576	1.19945	0.754793	0.594941	0.511751	0.564189	0.552557	1.47822	2.06552	1.66117	1.35465
435	2535	SLP-76-Cbl-Grb2-Shc complex, Fc receptor gamma-R1 stimulated	Human	P22681;P29353;P62993;Q13094	CBL;SHC1;GRB2;LCP2	P22681;P29353	2	0.366452	0.521121	0.428222	0.35581	0.399289	-0.741504	-0.287547	0.302222	-0.111431	0.191523	0.288959	0.221125	0.255457	0.307431	-0.612279	-0.113395	-0.318423	-0.919391
436	2551	PDGFRA-PLC-gamma-1-PI3K-SHP-2 complex, PDGF stimulated	Human	P16234;P19174;P27986;Q06124	PDGFRA;PLCG1;PIK3R1;PTPN11	P19174;P27986;Q06124	3	0.642093	0.317667	0.445092	0.320934	0.284688	3.03926	1.80569	2.94315	3.1254	0.587757	0.343373	0.372287	0.435299	0.333233	2.56813	2.20744	1.61491	2.15938
437	2572	RAB5-EEA1 complex	Human	P20339;Q15075	RAB5A;EEA1	P20339;Q15075	2	0.732206	0.676343	0.803951	0.796824	0.785207	0.485457	-0.167311	-0.0349379	-0.111004	0.985189	0.925466	1.04315	1.09737	1.05904	0.496967	-0.0264494	-0.108921	-0.203399
438	2573	Class C VPS/HOPS complex	Human	P20339;Q15075;Q96JC1;Q9H269;Q9H270;Q9P253	RAB5A;EEA1;VPS39;VPS16;VPS11;VPS18	P20339;Q15075;Q9H269;Q9H270;Q9P253	5	0.577852	0.545908	0.625033	0.622547	0.648362	0.828622	-0.109101	0.11432	-0.339245	0.887405	0.82609	0.867235	0.925513	0.928718	0.986386	0.547754	0.3165	-0.151092
439	2577	Sam68-p85 P13K-IRS-1-IR signaling complex	Human	P06213;P27986;P35568;Q07666	INSR;PIK3R1;IRS1;KHDRBS1	P27986;Q07666	2	0.764116	0.166894	0.433545	0.35706	0.284982	4.03121	1.95828	2.39136	2.74425	0.632849	0.266673	0.423627	0.478398	0.406379	2.76054	1.47112	1.09692	1.27961
440	2578	Sam68-p120GAP complex	Human	P20936;Q07666	RASA1;KHDRBS1	P20936;Q07666	2	0.119273	0.147244	0.12272	0.132348	0.080484	-0.0519853	0.112371	0.0979241	0.504155	0.195319	0.125985	0.12969	0.222117	0.147805	1.00044	0.876682	0.00511897	0.466414
441	2598	NELF complex (Negative elongation factor complex)	Human	P18615;Q8IXH7;Q8WX92;Q9H3P2	NELFE;NELFCD;NELFB;NELFA	P18615;Q8IXH7	2	0.382963	0.428045	0.52907	0.55589	0.359082	-0.0656659	-0.8055	-0.793124	0.262056	0.799511	0.828403	0.983096	0.907567	0.715013	0.154575	-0.55999	-0.169075	0.374243
442	2599	POLR2A-CCNT1-CDK9-NCL-LEM6-CPSF2 complex	Human	O60563;P19338;P24928;P50750;Q9P2I0;Q9UBK2	CCNT1;NCL;POLR2A;CDK9;CPSF2;PPARGC1A	P19338;P50750	2	0.350882	0.525856	0.338436	0.513028	0.556322	-0.87873	0.245547	-0.779955	-1.11814	0.458838	0.677242	0.541114	0.193257	0.183165	-0.974458	-0.346762	2.27128	2.0558
443	2602	P-TEFb-7SKRNA-HEXIM1 complex	Human	O60563;O94992;P50750	CCNT1;HEXIM1;CDK9	O94992;P50750	2	0.472638	0.594108	0.55705	0.475481	0.56007	-0.444517	-0.358963	0.212509	-0.372465	1.03561	0.983996	1.22746	1.10337	0.908772	0.45708	-0.428821	0.0385321	0.441168
444	2603	Transcription elongation factor complex (SUPT5H, CDK9, CCNT1)	Human	O00267;O60563;P50750	SUPT5H;CCNT1;CDK9	O00267;P50750	2	0.135858	0.277228	0.263785	0.426435	0.387715	-1.04325	-1.08249	-2.05176	-1.8937	0.444332	0.185598	0.117118	0.270554	0.235528	2.39686	3.08959	1.50419	1.51328
445	2605	CCNT1- CDK9-GRN complex	Human	O60563;P28799;P50750	CCNT1;GRN;CDK9	P28799;P50750	2	0.648875	1.04178	0.858902	1.08082	1.13922	-1.29553	-0.797605	-1.37215	-1.63421	1.30313	1.36902	1.74723	1.93354	1.6984	0.108372	-0.829138	-0.989022	-0.782106
446	2638	HES1 promoter corepressor complex	Human	P24928;P50613;Q06330;Q09472;Q7KZ85;Q92793	POLR2A;CDK7;RBPJ;EP300;SUPT6H;CREBBP	P50613;Q06330;Q7KZ85;Q92793	4	0.211662	0.30751	0.321991	0.365546	0.405319	-0.815636	-1.21881	-1.46717	-2.04587	0.29091	0.462523	0.333669	0.419619	0.438029	-1.53974	-0.209582	-1.00101	-1.5104
447	2639	HES1 promoter-Notch enhancer complex	Human	O60563;P24928;P46531;P49336;P50613;P50750;Q06330;Q09472;Q15648;Q7KZ85;Q92585;Q9BT40;Q9Y5B9	CCNT1;POLR2A;NOTCH1;CDK8;CDK7;CDK9;RBPJ;EP300;MED1;SUPT6H;MAML1;INPP5K;SUPT16H	P50613;P50750;Q06330;Q7KZ85	4	0.216321	0.480232	0.311929	0.42058	0.490243	-2.61773	-1.02222	-1.98683	-2.79026	0.288886	0.370507	0.304547	0.411708	0.423537	-0.545955	0.142902	-0.942857	-1.39284
448	2657	ESR1-CDK7-CCNH-MNAT1-MTA1-HDAC2 complex	Human	P03372;P50613;P51946;P51948;Q13330;Q92769	ESR1;CDK7;CCNH;MNAT1;MTA1;HDAC2	P50613;Q92769	2	0.138627	0.290957	0.21662	0.209219	0.217038	-1.12428	-0.628554	-0.423034	-0.604044	0.226048	0.325988	0.223498	0.213183	0.261547	-0.58467	0.203181	0.363129	-0.265464
449	2685	RNA polymerase II (RNAPII)	Human	O15514;P13984;P19387;P19388;P24928;P30876;P35269;P36954;P52434;P52435;P53803;P61218;P62487;P62875;Q00403;Q9BWH6;Q9Y5B0	POLR2D;GTF2F2;POLR2C;POLR2E;POLR2A;POLR2B;GTF2F1;POLR2I;POLR2H;POLR2J;POLR2K;POLR2F;POLR2G;POLR2L;GTF2B;RPAP1;CTDP1	O15514;P19388;P30876;P36954;P62487;Q9BWH6	6	0.986924	1.00477	1.07935	0.997831	0.965039	0.471646	-0.20899	0.504603	0.405058	1.42924	1.34849	1.55679	1.52115	1.4902	0.984303	-0.0880714	0.244345	-0.122666
450	2686	BRCA1-core RNA polymerase II complex	Human	O15514;P19387;P19388;P24928;P30876;P36954;P38398;P52434;P52435;P53803;P61218;P62487;P62875	POLR2D;POLR2C;POLR2E;POLR2A;POLR2B;POLR2I;BRCA1;POLR2H;POLR2J;POLR2K;POLR2F;POLR2G;POLR2L	O15514;P19388;P30876;P36954;P62487	5	1.09991	1.09495	1.19031	1.1086	1.06451	0.550313	-0.139089	0.467683	0.42792	1.57382	1.42873	1.67624	1.66591	1.62722	1.11941	0.0374861	0.247829	-0.0755467
451	2704	Ectodermin-SMAD4 complex	Human	Q13485;Q9UPN9	SMAD4;TRIM33	Q13485;Q9UPN9	2	0.886203	1.00007	0.654062	0.579809	0.843613	-0.162033	1.17959	1.53693	0.256331	0.791506	1.0213	0.593368	0.802778	1.02701	-0.612504	1.17548	0.202129	-0.798007
452	2709	MMP-9-TIMP-1-LRP complex	Human	P01033;P14780;Q07954	TIMP1;MMP9;LRP1	P01033;Q07954	2	0.18453	0.387879	0.095979	0.033142	0.325634	-1.38705	1.09388	1.80245	-1.01996	0.057447	0.244305	0.215316	0.052655	0.321124	-1.71434	-1.58511	0.305513	-2.37203
453	2710	LRP-1-Alpha-2-M-annexin VI complex	Human	P01023;P08133;Q07954	A2M;ANXA6;LRP1	P01023;P08133;Q07954	3	0.53379	0.693656	0.825951	0.50683	0.765172	-0.734096	-1.7493	0.567047	-1.3167	0.830493	1.0838	1.23102	0.844433	1.09532	-0.866035	-1.63716	0.321865	-1.15249
454	2715	Ubiquitin E3 ligase (CSN1, CSN8, HRT1, SKP1, SKP2, CUL1, CUL2, CUL3)	Human	P62877;P63208;Q13098;Q13309;Q13616;Q13617;Q13618;Q99627	RBX1;SKP1;GPS1;SKP2;CUL1;CUL2;CUL3;COPS8	P63208;Q13098;Q13616;Q13617;Q13618;Q99627	6	0.524468	0.531983	0.502722	0.558746	0.553208	0.503525	0.619862	0.212975	-0.0110399	0.633083	0.655447	0.685743	0.692401	0.635194	0.388489	-0.051047	0.0816182	0.0936833
455	2716	Elongator core complex	Human	O95163;Q6IA86;Q9H9T3	IKBKAP;ELP2;ELP3	O95163;Q6IA86;Q9H9T3	3	0.289947	0.326391	0.260394	0.340558	0.354775	-0.0158399	0.575331	-0.146391	-0.473559	0.135289	0.295004	0.27549	0.262039	0.258907	-1.66728	-1.61268	-1.21359	-1.45771
456	2717	Ubiquitin E3 ligase (TRIM25, DDX58)	Human	O95786;Q14258	DDX58;TRIM25	O95786;Q14258	2	0.027542	0.194057	0.171027	0.09886	0.089639	-1.54452	-1.49917	-0.574295	-0.590012	0.143359	0.386827	0.284143	0.198286	0.153843	-1.87606	-1.19812	-0.283294	-0.0747576
457	2719	Casein kinase II-HMG1 complex	Human	P09429;P19784;P67870;P68400	HMGB1;CSNK2A2;CSNK2B;CSNK2A1	P09429;P67870	2	0.433436	0.351467	0.282425	0.311944	0.275259	0.787751	1.28667	1.05088	1.18477	0.16319	0.256935	0.195674	0.40204	0.240691	-0.62177	-0.15664	-1.69379	-0.656302
458	2721	HCF-1 complex	Human	O15047;O15294;O75182;O75446;P07900;P08047;P11021;P11142;P34932;P51610;P61964;Q09028;Q13547;Q16576;Q92769;Q96ST3;Q9H7L9;Q9UBL3	SETD1A;OGT;SIN3B;SAP30;HSP90AA1;SP1;HSPA5;HSPA8;HSPA4;HCFC1;WDR5;RBBP4;HDAC1;RBBP7;HDAC2;SIN3A;SUDS3;ASH2L	O15294;P07900;P11021;P11142;P34932;P51610;P61964;Q09028;Q13547;Q16576;Q92769;Q9UBL3	12	0.337093	0.368369	0.300997	0.315001	0.311172	0.245072	1.23259	1.23482	0.835917	0.428798	0.551138	0.438606	0.457037	0.41897	-1.12506	0.460233	0.423471	0.322271
459	2722	Ubiquitin E3 ligase (DDB1, CUL4A, RBX1)	Human	P62877;Q13619;Q16531	RBX1;CUL4A;DDB1	Q13619;Q16531	2	1.03129	1.01565	1.05568	1.01525	0.950744	0.283433	0.0695067	0.278997	0.357309	1.61543	1.56523	1.63101	1.57859	1.4457	0.382755	0.14626	0.320865	0.363511
460	2724	Ubiquitin E3 ligase (NFKBIA, BTRC, CUL1, SKP1A)	Human	P25963;P63208;Q13616;Q9Y297	NFKBIA;SKP1;CUL1;BTRC	P63208;Q13616	2	0.52771	0.577515	0.530057	0.725515	0.723774	-0.037353	0.136428	-0.725345	-0.827379	0.768318	0.802116	0.889191	0.84512	0.628868	0.128975	-0.34082	-0.0637743	0.641587
461	2725	Ubiquitin E3 ligase (NFKBIA, FBXW11, CUL1, SKP1A)	Human	P25963;P63208;Q13616;Q9UKB1	NFKBIA;SKP1;CUL1;FBXW11	P63208;Q13616	2	0.52771	0.577515	0.530057	0.725515	0.723774	-0.037353	0.136428	-0.725345	-0.827379	0.768318	0.802116	0.889191	0.84512	0.628868	0.128975	-0.34082	-0.0637743	0.641587
462	2726	PXN-ITGB5-PTK2 complex	Human	P18084;P49023;Q05397	ITGB5;PXN;PTK2	P49023;Q05397	2	0.46853	0.460463	0.283244	0.335463	0.374558	0.282688	1.51035	1.09219	0.685138	0.741375	0.773934	0.543276	0.647556	0.682013	0.129899	1.23724	0.682106	0.283843
463	2727	SRC-3 complex	Human	O14920;O15111;P10155;Q15596;Q92793;Q9Y6K9;Q9Y6Q9	IKBKB;CHUK;TROVE2;NCOA2;CREBBP;IKBKG;NCOA3	P10155;Q92793;Q9Y6K9	3	0.567614	0.506228	0.511646	0.560408	0.498014	0.828379	0.6786	0.415078	0.689891	0.94036	0.945621	0.916629	0.94593	0.906917	0.367899	0.401906	0.370182	0.213919
464	2728	SRC-1 complex	Human	P10155;Q15596;Q15788;Q92793	TROVE2;NCOA2;NCOA1;CREBBP	P10155;Q92793	2	0.768798	0.483306	0.639134	0.558854	0.535011	1.65884	0.768997	1.19763	1.17947	1.16996	1.0403	1.03761	1.06838	1.04319	0.688622	0.608619	0.548588	0.389661
465	2730	Set1B complex	Human	P61964;Q15291;Q6UXN9;Q9P0U4;Q9UBL3;Q9UPS6	WDR5;KDM6B;WDR82;CXXC1;ASH2L;SETD1B	P61964;Q15291;Q6UXN9;Q9UBL3	4	0.694984	0.650065	0.712645	0.59204	0.509434	0.78788	0.158601	1.23741	1.66495	1.24918	1.13122	1.16538	0.985478	0.818766	1.02895	0.745122	1.75152	2.18832
466	2731	Set1A complex	Human	O15047;P61964;Q15291;Q6UXN9;Q9P0U4;Q9UBL3	SETD1A;WDR5;KDM6B;WDR82;CXXC1;ASH2L	P61964;Q15291;Q6UXN9;Q9UBL3	4	0.694984	0.650065	0.712645	0.59204	0.509434	0.78788	0.158601	1.23741	1.66495	1.24918	1.13122	1.16538	0.985478	0.818766	1.02895	0.745122	1.75152	2.18832
467	2738	BLM complex II	Human	P15927;P27694;P35244;P54132;Q13472;Q9H9A7	RPA2;RPA1;RPA3;BLM;TOP3A;RMI1	P15927;P27694;P35244	3	0.254118	0.33148	0.325048	0.446183	0.424454	-0.462581	-0.579739	-1.48188	-1.48902	0.306603	0.475301	0.493578	0.527762	0.479624	-1.26657	-1.59296	-1.61998	-1.51025
468	2745	Ubiquitin E3 ligase (TRAF6, TAB2, MALT1, UEV1A, BCL10)	Human	O95999;Q13404;Q9NYJ8;Q9UDY8;Q9Y4K3	BCL10;UBE2V1;TAB2;MALT1;TRAF6	Q13404;Q9UDY8	2	0.809759	0.569964	0.785179	0.687248	0.703822	1.33905	0.255571	0.7395	0.532678	0.96137	0.745771	1.06732	0.877095	0.854536	1.16106	-0.196458	0.552	0.399552
469	2755	17S U2 snRNP	Human	O15042;O43143;O75533;O75937;O75940;P08579;P09661;P10809;P14678;P26368;P62304;P62306;P62308;P62314;P62316;P62318;Q01081;Q07955;Q12874;Q12931;Q13435;Q15393;Q15427;Q15428;Q15459;Q7L014;Q7RTV0;Q8IWX8;Q96I25;Q9BWJ5;Q9P0W2;Q9UHX1;Q9Y3B4	U2SURP;DHX15;SF3B1;DNAJC8;SMNDC1;SNRPB2;SNRPA1;HSPD1;SNRPB;U2AF2;SNRPE;SNRPF;SNRPG;SNRPD1;SNRPD2;SNRPD3;U2AF1;SRSF1;SF3A3;TRAP1;SF3B2;SF3B3;SF3B4;SF3A2;SF3A1;DDX46;PHF5A;CHERP;RBM17;SF3B5;HMG20B;PUF60;SF3B6	O43143;O75533;O75937;O75940;P08579;P09661;P10809;P14678;P26368;P62306;P62314;P62316;P62318;Q12874;Q12931;Q13435;Q15393;Q15427;Q15428;Q15459;Q7RTV0;Q9UHX1	22	0.725471	0.798619	0.629524	0.62625	0.616358	0.057257	2.23458	2.6483	2.00627	1.02476	1.14778	0.969073	0.906251	0.828405	-0.195951	1.39324	2.42934	2.18579
470	2756	Ubiquitin ligase (UBE2N, UBE2V2)	Human	P61088;Q15819	UBE2N;UBE2V2	P61088;Q15819	2	0.3086	0.2942	0.312886	0.284575	0.283285	0.344807	0.115806	0.410954	0.291669	0.321339	0.307117	0.299008	0.302286	0.275914	0.393292	0.365599	0.395267	0.368707
471	2757	SMN complex, U7 snRNA specific	Human	P14678;P62304;P62306;P62308;P62318;P83369;Q969L4	SNRPB;SNRPE;SNRPF;SNRPG;SNRPD3;LSM11;LSM10	P14678;P62306;P62318	3	0.71524	0.839436	0.493988	0.608899	0.717634	-0.338261	1.86871	1.03533	0.159013	0.350064	0.338683	0.561052	0.535276	0.326012	0.51387	-1.67691	-1.22983	0.290869
472	2758	TAK1 complex	Human	O43318;Q15750;Q9NYJ8	MAP3K7;TAB1;TAB2	O43318;Q15750	2	0.095515	0.041219	0.054876	0.067624	0.087813	0.857023	0.6368	0.532489	0.184024	0.103368	0.088722	0.040183	0.098315	0.117426	0.448816	0.969317	0.303718	-0.118674
473	2766	TERF2-RAP1 complex	Human	P12956;P13010;P49959;Q15554;Q92878;Q9BSI4;Q9NYB0	XRCC6;XRCC5;MRE11A;TERF2;RAD50;TINF2;TERF2IP	P12956;P13010;P49959;Q92878;Q9NYB0	5	0.313108	0.361555	0.284996	0.254894	0.286534	-0.106024	0.730704	1.31801	0.5924	0.478821	0.525208	0.458278	0.405234	0.41532	0.0447953	0.641985	1.38998	0.761336
474	2767	RAD50-MRE11-NBN-p200-p350 complex	Human	O60934;P49959;Q92878	NBN;MRE11A;RAD50	P49959;Q92878	2	0.10182	0.175216	0.142595	0.16505	0.155811	-0.509217	-0.297749	-0.39742	-0.426704	0.191644	0.229561	0.254575	0.236655	0.269027	-0.0852901	-0.425719	-0.156678	-0.624137
475	2772	Ubiquitin E3 ligase (CRY1, SKP1A, CUL1, FBXL3)	Human	P63208;Q13616;Q16526;Q9UKT7	SKP1;CUL1;CRY1;FBXL3	P63208;Q13616	2	0.52771	0.577515	0.530057	0.725515	0.723774	-0.037353	0.136428	-0.725345	-0.827379	0.768318	0.802116	0.889191	0.84512	0.628868	0.128975	-0.34082	-0.0637743	0.641587
476	2773	Ubiquitin E3 ligase (CRY2, SKP1A, CUL1, FBXL3)	Human	P63208;Q13616;Q49AN0;Q9UKT7	SKP1;CUL1;CRY2;FBXL3	P63208;Q13616	2	0.52771	0.577515	0.530057	0.725515	0.723774	-0.037353	0.136428	-0.725345	-0.827379	0.768318	0.802116	0.889191	0.84512	0.628868	0.128975	-0.34082	-0.0637743	0.641587
477	2775	MDC1-p53BP1-SMC1 complex	Human	Q12888;Q14676;Q14683	TP53BP1;MDC1;SMC1A	Q12888;Q14683	2	0.776159	0.906966	0.625971	0.610034	0.506329	-0.272573	0.869726	0.968074	1.36377	0.783174	1.27174	0.980563	0.726329	0.584067	-1.41414	-0.623838	0.493324	0.922132
478	2791	MCM4-MCM6-MCM7 complex	Human	P33991;P33993;Q14566	MCM4;MCM7;MCM6	P33991;P33993;Q14566	3	0.104835	0.12182	0.104453	0.106411	0.116051	0.119751	0.236294	0.341257	0.0145945	0.09797	0.135512	0.0549817	0.0940013	0.101552	-0.177156	1.00182	0.457196	0.00391941
479	2792	MCM2-MCM4-MCM6-MCM7 complex	Human	P33991;P33993;P49736;Q14566	MCM4;MCM7;MCM2;MCM6	P33991;P33993;P49736;Q14566	4	0.103927	0.106654	0.089178	0.0941262	0.0982698	0.404758	0.56115	0.618087	0.312992	0.08817	0.119067	0.0633138	0.0921	0.105857	-0.0825965	0.842205	0.424001	-0.215987
480	2797	PCNA-CHL12-RFC2-5 complex	Human	P12004;P35249;P35250;P40937;P40938;Q8WVB6	PCNA;RFC4;RFC2;RFC5;RFC3;CHTF18	P12004;P35249;P40937	3	0.171355	0.261039	0.293674	0.325394	0.297699	-0.719345	-1.30154	-1.36551	-1.27582	0.357731	0.329282	0.351717	0.459299	0.470734	0.693517	0.341302	-0.536309	-0.934534
481	2799	RFC complex	Human	P35249;P35250;P35251;P40937;P40938	RFC4;RFC2;RFC1;RFC5;RFC3	P35249;P40937	2	0.114844	0.275462	0.268126	0.269021	0.200561	-1.24643	-1.34948	-1.15702	-0.697273	0.235877	0.346983	0.194256	0.196748	0.167133	-0.658573	0.583717	0.599285	0.631982
482	2804	CTF18-cohesion-RFC complex	Human	P0CG13;P35249;P35250;P40937;P40938;Q8WVB6;Q9BVC3	CHTF8;RFC4;RFC2;RFC5;RFC3;CHTF18;DSCC1	P35249;P40937	2	0.114844	0.275462	0.268126	0.269021	0.200561	-1.24643	-1.34948	-1.15702	-0.697273	0.235877	0.346983	0.194256	0.196748	0.167133	-0.658573	0.583717	0.599285	0.631982
483	2810	RAD17-RFC complex	Human	O75943;P35249;P35250;P40937;P40938	RAD17;RFC4;RFC2;RFC5;RFC3	P35249;P40937	2	0.114844	0.275462	0.268126	0.269021	0.200561	-1.24643	-1.34948	-1.15702	-0.697273	0.235877	0.346983	0.194256	0.196748	0.167133	-0.658573	0.583717	0.599285	0.631982
484	2812	RPAP1-RPB2-RPB3 complex	Human	P19387;P30876;Q9BWH6	POLR2C;POLR2B;RPAP1	P30876;Q9BWH6	2	0.350148	0.15538	0.081765	0.057964	0.164131	1.86893	2.69146	2.83004	1.58241	0.340848	0.113766	0.244506	0.214719	0.197608	2.41036	1.00782	1.27537	1.15993
485	2814	BRCA1-HDAC1-HDAC2 complex	Human	P38398;Q13547;Q92769	BRCA1;HDAC1;HDAC2	Q13547;Q92769	2	0.383583	0.509081	0.224706	0.166685	0.407039	-0.554079	1.44728	1.93803	-0.0473709	0.282439	0.554923	0.158066	0.240108	0.43314	-1.63908	1.38125	0.601426	-1.01588
486	2815	BRCA1-BARD1-BACH1-DNA damage complex II	Human	O14867;O60934;P38398;P49959;Q92547;Q92878;Q99708;Q99728	BACH1;NBN;BRCA1;MRE11A;TOPBP1;RAD50;RBBP8;BARD1	P49959;Q92878	2	0.10182	0.175216	0.142595	0.16505	0.155811	-0.509217	-0.297749	-0.39742	-0.426704	0.191644	0.229561	0.254575	0.236655	0.269027	-0.0852901	-0.425719	-0.156678	-0.624137
487	2825	BRCA1-RNA polymerase II complex	Human	O15514;P13984;P18074;P19387;P19388;P19447;P20226;P24928;P29083;P29084;P30876;P32780;P35269;P36954;P38398;P52434;P52435;P53803;P61218;P62487;P62875;Q00403;Q13503;Q13888;Q13889;Q92759	POLR2D;GTF2F2;ERCC2;POLR2C;POLR2E;ERCC3;TBP;POLR2A;GTF2E1;GTF2E2;POLR2B;GTF2H1;GTF2F1;POLR2I;BRCA1;POLR2H;POLR2J;POLR2K;POLR2F;POLR2G;POLR2L;GTF2B;MED21;GTF2H2;GTF2H3;GTF2H4	O15514;P19388;P29084;P30876;P36954;P62487	6	1.04242	1.04824	1.15926	1.14604	1.09194	0.549689	-0.316196	-0.0171721	0.00179339	1.44683	1.34562	1.59313	1.62565	1.57403	1.07676	-0.15436	-0.0789989	-0.358394
488	2829	RSmad complex	Human	P51532;P84022;Q13485;Q15796;Q8NFD5;Q8TAQ2;Q92793;Q92922;Q9UPN9;Q9Y6Q9	SMARCA4;SMAD3;SMAD4;SMAD2;ARID1B;SMARCC2;CREBBP;SMARCC1;TRIM33;NCOA3	Q13485;Q8NFD5;Q8TAQ2;Q92793;Q9UPN9	5	0.545997	0.73931	0.419198	0.59136	0.619628	-1.14761	1.71568	0.0919584	-0.389165	0.567488	0.864579	0.516552	0.824994	0.748829	-1.94542	0.93687	-1.54368	-1.35047
489	2837	Profilin 1 complex	Human	P07737;P11142;P55072;P63261;Q00610;Q9BVA1	PFN1;HSPA8;VCP;ACTG1;CLTC;TUBB2B	P07737;P11142;P55072;Q00610	4	0.646581	0.644425	0.719937	0.777713	0.734898	0.468188	-0.276144	-0.473144	-0.396049	1.01488	1.0175	1.12774	1.22574	1.13148	0.467354	-0.243359	-0.506719	-0.465681
490	2838	MEP50-PRMT5-ICLN complex	Human	O14744;P54105;Q9BQA1	PRMT5;CLNS1A;WDR77	O14744;P54105;Q9BQA1	3	0.203677	0.221066	0.194355	0.205089	0.231799	0.153176	0.353419	0.346766	-0.157497	0.275924	0.207929	0.220389	0.245133	0.261379	1.23161	0.973579	0.749905	0.213896
491	2850	ITGA5-ITGB1-FN-1-NOV complex	Human	P02751;P05556;P08648;P48745	FN1;ITGB1;ITGA5;NOV	P02751;P05556	2	0.524077	0.566263	0.234656	0.545885	0.507912	0.00186917	2.27753	0.11141	0.19116	0.627159	0.549267	0.353776	0.657389	0.631673	0.711242	1.96062	0.0997498	0.00463908
492	2851	ING2 complex	Human	A0A024R3R1;O75446;P29374;Q09028;Q13547;Q16576;Q5PSV4;Q92769;Q96ST3;Q9H0E3;Q9H160;Q9H7L9;Q9HCU9	ARID4B;SAP30;ARID4A;RBBP4;HDAC1;RBBP7;BRMS1L;HDAC2;SIN3A;SAP130;ING2;SUDS3;BRMS1	Q09028;Q13547;Q16576;Q92769	4	0.334921	0.373024	0.28185	0.280551	0.372848	0.0160861	0.972366	1.10661	-0.192391	0.422076	0.460158	0.384663	0.418346	0.444374	0.0738107	0.785849	0.533796	-0.138927
493	2852	Brg1-based SWI/SNF complex	Human	O96019;Q12824;Q8TAQ2;Q92922	ACTL6A;SMARCB1;SMARCC2;SMARCC1	O96019;Q8TAQ2	2	0.365153	0.405978	0.471502	0.481776	0.451684	-0.0452644	-0.582067	-0.504216	-0.442548	0.185034	0.314956	0.394382	0.456181	0.427547	-0.891915	-1.6404	-1.83525	-1.79553
494	2856	NuA4/Tip60 HAT complex	Human	O96019;Q92993;Q96L91;Q9H0E9;Q9H2F5;Q9NPF5;Q9NXR8;Q9UBU8;Q9Y265;Q9Y4A5	ACTL6A;KAT5;EP400;BRD8;EPC1;DMAP1;ING3;MORF4L1;RUVBL1;TRRAP	O96019;Q9Y265	2	0.40004	0.37698	0.411861	0.291861	0.292591	0.390126	0.0675861	0.989945	0.845386	0.797821	0.97331	0.723678	0.644913	0.601138	-0.416211	0.52235	0.934144	0.894659
495	2857	NuA4/Tip60 HAT complex	Human	O95619;O96019;Q52LR7;Q92993;Q96L91;Q9H0E9;Q9H2F5;Q9HAF1;Q9NPF5;Q9NXR8;Q9UBU8;Q9Y230;Q9Y265;Q9Y4A5	YEATS4;ACTL6A;EPC2;KAT5;EP400;BRD8;EPC1;MEAF6;DMAP1;ING3;MORF4L1;RUVBL2;RUVBL1;TRRAP	O96019;Q9Y230;Q9Y265	3	0.28433	0.25132	0.274574	0.219167	0.195061	0.730972	0.343467	1.08904	1.18711	0.555818	0.664368	0.508247	0.463912	0.408223	-0.401278	0.673097	1.13169	1.23455
496	2873	P-TEFb-7SKRNA-HEXIM1 complex	Human	O60563;O94992;P50750	CCNT1;HEXIM1;CDK9	O94992;P50750	2	0.472638	0.594108	0.55705	0.475481	0.56007	-0.444517	-0.358963	0.212509	-0.372465	1.03561	0.983996	1.22746	1.10337	0.908772	0.45708	-0.428821	0.0385321	0.441168
497	2878	P-TEFb-7SKRNA-HEXIM1 complex	Human	O60563;O94992;P50750	CCNT1;HEXIM1;CDK9	O94992;P50750	2	0.472638	0.594108	0.55705	0.475481	0.56007	-0.444517	-0.358963	0.212509	-0.372465	1.03561	0.983996	1.22746	1.10337	0.908772	0.45708	-0.428821	0.0385321	0.441168
498	2880	Ubiquitin E3 ligase (FBXW11, SKP1, CUL1)	Human	P63208;Q13616;Q9UKB1	SKP1;CUL1;FBXW11	P63208;Q13616	2	0.52771	0.577515	0.530057	0.725515	0.723774	-0.037353	0.136428	-0.725345	-0.827379	0.768318	0.802116	0.889191	0.84512	0.628868	0.128975	-0.34082	-0.0637743	0.641587
499	2881	Ubiquitin E3 ligase (BTRC, CUL1, RBX1, SKP1)	Human	P62877;P63208;Q13616;Q9Y297	RBX1;SKP1;CUL1;BTRC	P63208;Q13616	2	0.52771	0.577515	0.530057	0.725515	0.723774	-0.037353	0.136428	-0.725345	-0.827379	0.768318	0.802116	0.889191	0.84512	0.628868	0.128975	-0.34082	-0.0637743	0.641587
500	2896	ITGA2b-ITGB3-CD47-FAK complex	Human	P05106;P08514;Q05397;Q08722	ITGB3;ITGA2B;PTK2;CD47	Q05397;Q08722	2	0.892239	0.945158	1.05089	1.42307	1.2887	0.04504	-0.415225	-1.24347	-1.04102	1.25991	1.40651	1.8555	2.20933	2.11157	-0.100412	-1.14655	-1.48756	-1.51295
501	2904	Respiratory chain complex I (intermediate VII/650kD), mitochondrial	Human	O43181;O43678;O43920;O75251;O75306;O75489;P03886;P19404;P56556;Q16795	NDUFS4;NDUFA2;NDUFS5;NDUFS7;NDUFS2;NDUFS3;MT-ND1;NDUFV2;NDUFA6;NDUFA9	O43181;P19404	2	2.46452	3.7148	5.02883	6.81414	5.53684	-0.769404	-1.54792	-1.81432	-1.59231	3.13803	5.81566	8.96789	12.9458	9.87895	-1.05413	-1.8506	-2.00525	-1.87664
502	2905	Respiratory chain complex I (intermediate), mitochondrial	Human	O43181;O43678;O43920;O75251;O75306;O75489;O95139;P03886;P19404;P56556;Q16795	NDUFS4;NDUFA2;NDUFS5;NDUFS7;NDUFS2;NDUFS3;NDUFB6;MT-ND1;NDUFV2;NDUFA6;NDUFA9	O43181;P19404	2	2.46452	3.7148	5.02883	6.81414	5.53684	-0.769404	-1.54792	-1.81432	-1.59231	3.13803	5.81566	8.96789	12.9458	9.87895	-1.05413	-1.8506	-2.00525	-1.87664
503	2906	Respiratory chain complex I (intermediate II/230kD), mitochondrial	Human	O43181;O75251;P19404	NDUFS4;NDUFS7;NDUFV2	O43181;P19404	2	2.46452	3.7148	5.02883	6.81414	5.53684	-0.769404	-1.54792	-1.81432	-1.59231	3.13803	5.81566	8.96789	12.9458	9.87895	-1.05413	-1.8506	-2.00525	-1.87664
504	2911	SMRT-SKIP-CBF1 complex	Human	Q06330;Q13573;Q9Y618	RBPJ;SNW1;NCOR2	Q06330;Q13573	2	0.617119	0.292733	0.33436	0.165743	0.120714	2.26585	1.96276	3.27319	3.52484	0.819213	0.398738	0.492069	0.245548	0.232119	2.59516	1.90918	3.60383	3.35343
505	2918	Ku antigen-YY1-alphaMyHC promoter complex	Human	P12956;P13010;P25490	XRCC6;XRCC5;YY1	P12956;P13010	2	0.04793	0.031761	0.023866	0.023367	0.028087	0.429336	0.460589	0.520503	0.333461	0.147164	0.127686	0.118473	0.124397	0.117438	0.489003	0.499881	0.48251	0.320987
506	2920	Respiratory chain complex I (lambda subunit) mitochondrial	Human	O00217;O43181;O43678;O75251;O75306;O75380;O75489;O95182;P19404;P28331;P49821;P56181;Q16718;Q86Y39;Q9P0J0;Q9UI09	NDUFS8;NDUFS4;NDUFA2;NDUFS7;NDUFS2;NDUFS6;NDUFS3;NDUFA7;NDUFV2;NDUFS1;NDUFV1;NDUFV3;NDUFA5;NDUFA11;NDUFA13;NDUFA12	O43181;O75380;O95182;P19404;P28331;P49821;P56181	7	1.9003	2.48036	2.80498	3.41676	3.18479	-0.919659	-1.86244	-2.54176	-2.32817	3.27801	4.04667	4.70896	6.20061	5.46287	-0.352359	-1.14135	-1.88177	-1.82624
507	2921	SHARP-CtBP complex	Human	P56545;Q13363;Q96T58	CTBP2;CTBP1;SPEN	P56545;Q13363	2	0.138669	0.170454	0.151975	0.131454	0.064017	-0.0790547	0.00998516	0.30039	0.873404	0.095263	0.121536	0.119079	0.102137	0.1103	-0.0222976	-0.100265	0.172893	-0.130915
508	2922	LAT-PLC-gamma-1-p85-GRB2-SOS signaling complex, C305 activated	Human	O43561;P19174;P27986;P62993;Q07889	LAT;PLCG1;PIK3R1;GRB2;SOS1	P19174;P27986	2	0.954163	0.373588	0.568747	0.476622	0.427032	3.06578	1.88926	2.33369	2.46531	0.867197	0.376305	0.552594	0.63804	0.351321	2.9564	1.73693	1.24202	2.624
509	2931	SHARP-CtBP1-CtIP-RBP-Jkappa corepressor complex	Human	Q06330;Q13363;Q96T58;Q99708	RBPJ;CTBP1;SPEN;RBBP8	Q06330;Q13363	2	0.453456	0.227571	0.408823	0.450048	0.496309	1.89178	0.451859	0.249722	-0.143063	0.625365	0.38333	0.556148	0.642831	0.6212	1.78771	0.571749	0.161665	0.0463388
510	2945	RBP-Jkappa-RING1-KyoT2 complex	Human	Q06330;Q06587;Q13642	RBPJ;RING1;FHL1	Q06330;Q13642	2	0.768623	0.735746	0.776634	0.789716	0.68298	0.373721	0.115048	0.144387	0.462887	1.42752	1.13723	1.14795	1.1983	1.02034	1.06268	0.948703	0.818067	1.08142
511	2948	Respiratory chain complex I (incomplete intermediate), mitochondrial	Human	O43181;O75251;O75306;O75380;O95169;O95299;P19404;P28331;P49821;P56181;Q16795	NDUFS4;NDUFS7;NDUFS2;NDUFS6;NDUFB8;NDUFA10;NDUFV2;NDUFS1;NDUFV1;NDUFV3;NDUFA9	O43181;O75380;P19404;P28331;P49821;P56181	6	1.86292	2.61161	2.91556	3.30587	3.03748	-1.2445	-2.06919	-2.34945	-2.10897	3.0563	4.09025	5.05279	5.88782	5.06863	-0.722204	-1.68624	-1.93191	-1.79198
512	2956	PLC-gamma-1-LAT-c-CBL complex, OKT3 stimulated	Human	O43561;P19174;P22681	LAT;PLCG1;CBL	P19174;P22681	2	0.971546	0.920867	0.859743	0.792157	0.941202	0.408735	0.572149	0.874952	0.202344	0.833869	0.87159	0.653621	0.732399	0.790204	0.123584	1.03228	0.672004	0.195298
513	2962	CRK-BCAR1-DOCK1 complex	Human	P46108;P56945;Q14185	CRK;BCAR1;DOCK1	P46108;P56945;Q14185	3	0.316619	0.29552	0.279769	0.224549	0.217007	0.585135	0.645414	1.35895	1.25692	0.471867	0.483913	0.33824	0.340234	0.349573	0.289676	1.60158	1.61181	1.13307
514	2970	mTORC1 complex	Human	P42345;Q8N122;Q9BVC4	MTOR;RPTOR;MLST8	P42345;Q8N122	2	0.043535	0.100282	0.086926	0.062144	0.044861	-0.41412	-0.378912	0.0155845	0.0880363	0.09634	0.106111	0.126863	0.035832	0.031765	0.164729	-0.176027	0.955039	0.751815
515	2985	mTOR complex (MTOR, RAPTOR)	Human	P42345;Q8N122	MTOR;RPTOR	P42345;Q8N122	2	0.043535	0.100282	0.086926	0.062144	0.044861	-0.41412	-0.378912	0.0155845	0.0880363	0.09634	0.106111	0.126863	0.035832	0.031765	0.164729	-0.176027	0.955039	0.751815
516	2990	mTOR complex (MTOR, RAPTOR, MLST8)	Human	P42345;Q8N122;Q9BVC4	MTOR;RPTOR;MLST8	P42345;Q8N122	2	0.043535	0.100282	0.086926	0.062144	0.044861	-0.41412	-0.378912	0.0155845	0.0880363	0.09634	0.106111	0.126863	0.035832	0.031765	0.164729	-0.176027	0.955039	0.751815
517	2991	mTOR complex (MTOR, RAPTOR)	Human	P42345;Q8N122	MTOR;RPTOR	P42345;Q8N122	2	0.043535	0.100282	0.086926	0.062144	0.044861	-0.41412	-0.378912	0.0155845	0.0880363	0.09634	0.106111	0.126863	0.035832	0.031765	0.164729	-0.176027	0.955039	0.751815
518	2998	Axin-PP2A A-PP2A C-GSK3-beta-beta-catenin complex	Human	O15169;P35222;P49841;Q15172	AXIN1;CTNNB1;GSK3B;PPP2R5A	P35222;P49841	2	0.630251	0.615059	0.568991	0.452739	0.489381	0.309005	0.48164	1.18251	0.828423	0.869148	1.03666	0.755191	0.683477	0.698906	-0.339576	0.677572	1.03094	0.707635
519	3008	60S APC containing complex	Human	P23258;P25054;P46940;Q71U36	TUBG1;APC;IQGAP1;TUBA1A	P23258;P46940;Q71U36	3	0.367933	0.338519	0.356853	0.405986	0.37299	0.651087	0.343652	0.0188834	0.126241	0.616103	0.63231	0.601598	0.671806	0.608066	0.277748	0.386741	0.0216601	0.109869
520	3011	APC-IQGAP1-Rac1 complex	Human	P25054;P46940;P63000	APC;IQGAP1;RAC1	P46940;P63000	2	0.332768	0.341011	0.273921	0.263803	0.211329	0.172983	0.629798	0.749969	1.04344	0.246801	0.301689	0.257789	0.256179	0.230214	-0.196706	0.0781499	0.169004	0.163697
521	3012	APC-IQGAP1-Cdc42 complex	Human	P25054;P46940;P60953	APC;IQGAP1;CDC42	P46940;P60953	2	0.362002	0.321334	0.287246	0.285541	0.286235	0.529471	0.740175	0.784628	0.643841	0.246647	0.301702	0.240224	0.219774	0.201755	-0.198203	0.238426	0.482797	0.407101
522	3015	p27-cyclinE-Cdk2 - Ubiquitin E3 ligase (SKP1A, SKP2, CUL1, CKS1B, RBX1) complex	Human	P24864;P24941;P46527;P61024;P62877;P63208;Q13309;Q13616	CCNE1;CDK2;CDKN1B;CKS1B;RBX1;SKP1;SKP2;CUL1	P24941;P61024;P63208;Q13616	4	0.63672	0.868755	0.750727	0.89433	0.860417	-1.13735	-0.580715	-1.26269	-1.2438	0.906197	1.00517	1.03753	1.14303	1.01645	-0.0941839	-0.413444	-0.740028	-0.496463
523	3033	PAC3-PAC4 complex	Human	Q5JS54;Q9BT73	PSMG4;PSMG3	Q5JS54;Q9BT73	2	0.338112	0.284026	0.329935	0.640269	0.409444	0.645825	0.213884	-1.52185	-0.369532	0.555517	0.323861	0.229054	0.355525	0.40915	1.85567	2.63007	1.5062	0.874931
524	3034	PAC1-PAC2 complex	Human	O95456;Q969U7	PSMG1;PSMG2	O95456;Q969U7	2	0.128987	0.167757	0.160657	0.168937	0.134782	-0.151877	-0.184037	-0.155919	0.0466973	0.154417	0.201937	0.162604	0.11601	0.163417	-0.202707	0.0911705	0.643785	-0.0589229
525	3036	Ubiquitin E3 ligase (SKP1A, SKP2, CUL1, CKS1B, RBX1)	Human	P61024;P62877;P63208;Q13309;Q13616	CKS1B;RBX1;SKP1;SKP2;CUL1	P61024;P63208;Q13616	3	0.718556	0.974019	0.879733	1.05075	0.995707	-0.979707	-0.71657	-1.27903	-1.23557	1.08091	1.2719	1.2435	1.37852	1.22928	-0.372423	-0.40261	-0.697774	-0.503959
526	3040	Multisynthetase complex	Human	O43324;P07814;P14868;P41252;P47897;P54136;P56192;Q12904;Q13155;Q15046;Q9P2J5	EEF1E1;EPRS;DARS;IARS;QARS;RARS;MARS;AIMP1;AIMP2;KARS;LARS	O43324;P07814;P14868;P41252;P47897;P54136;P56192;Q12904;Q13155;Q15046;Q9P2J5	11	0.108008	0.110964	0.101068	0.0979564	0.091645	0.714465	0.681438	1.03866	0.766348	0.153059	0.156051	0.131673	0.132166	0.115146	0.726435	1.13119	1.34339	1.01805
527	3045	hs4 enhancer complex (faster migrating complex)	Human	P09086;P14859;P19838;P25490;Q04206	POU2F2;POU2F1;NFKB1;YY1;RELA	P19838;Q04206	2	0.438786	0.474212	0.412268	0.446655	0.38008	0.014585	0.33086	0.181062	0.472797	0.405278	0.50291	0.474259	0.437844	0.44982	-0.37077	-0.299377	0.0346587	-0.251622
528	3048	mSin3A complex	Human	Q09028;Q13547;Q16576;Q92769;Q96ST3	RBBP4;HDAC1;RBBP7;HDAC2;SIN3A	Q09028;Q13547;Q16576;Q92769	4	0.334921	0.373024	0.28185	0.280551	0.372848	0.0160861	0.972366	1.10661	-0.192391	0.422076	0.460158	0.384663	0.418346	0.444374	0.0738107	0.785849	0.533796	-0.138927
529	3053	mSin3A-HDAC1-HDAC2 complex	Human	Q13547;Q92769;Q96ST3	HDAC1;HDAC2;SIN3A	Q13547;Q92769	2	0.383583	0.509081	0.224706	0.166685	0.407039	-0.554079	1.44728	1.93803	-0.0473709	0.282439	0.554923	0.158066	0.240108	0.43314	-1.63908	1.38125	0.601426	-1.01588
530	3055	Nop56p-associated pre-rRNA complex	Human	O00567;O76021;P05141;P05386;P05387;P05388;P06748;P08708;P09651;P11387;P13639;P15880;P16402;P18077;P18124;P18621;P19338;P22087;P25398;P26368;P26373;P27635;P30050;P32969;P35268;P36578;P37108;P39023;P40429;P42766;P46776;P46777;P46778;P46779;P46781;P47914;P49411;P50914;P52272;P55209;P55769;P61247;P61254;P61313;P61353;P61513;P62081;P62241;P62244;P62249;P62263;P62266;P62269;P62273;P62277;P62280;P62424;…	NOP56;RSL1D1;SLC25A5;RPLP1;RPLP2;RPLP0;NPM1;RPS17;HNRNPA1;TOP1;EEF2;RPS2;HIST1H1D;RPL35A;RPL7;RPL17;NCL;FBL;RPS12;U2AF2;RPL13;RPL10;RPL12;RPL9; RPL9;RPL22;RPL4;SRP14;RPL3;RPL13A;RPL35;RPL27A;RPL5;RPL21;RPL28;RPS9;RPL29;TUFM;RPL14;HNRNPM;NAP1L1;SNU13;RPS3A;RPL26;RPL15;RPL27;RPL37A;RPS7;RPS8;RPS15A;RPS16;RPS14;RPS23;RPS18;RPS29;RPS13;RPS11;RPL7A;ACTA2;RPL23A;RPS6;RPL23;RPS15;RPS24;RPL30;RPL39;RPL31…	P05386;P05387;P05388;P06748;P08708;P09651;P11387;P13639;P15880;P16402;P18077;P18124;P18621;P19338;P25398;P26368;P26373;P27635;P30050;P32969;P35268;P36578;P37108;P39023;P40429;P42766;P46776;P46777;P46778;P46779;P46781;P47914;P49411;P50914;P52272;P55209;P55769;P61247;P61254;P61313;P61353;P61513;P62081;P62241;P62244;P62249;P62263;P62266;P62269;P62277;P62280;P62424;P62750;P62753;P62829;P62841;P62847;…	82	0.444656	0.696694	0.541327	0.600386	0.473003	-6.68141	-2.33742	-3.40547	0.00657565	0.591383	0.918703	0.6955	0.706784	0.567785	-7.06649	-1.44943	-1.0698	1.06878
531	3059	ITGA11-ITGB1-COL1A1 complex	Human	P02452;P05556;Q9UKX5	COL1A1;ITGB1;ITGA11	P02452;P05556	2	0.148404	1.73688	2.1917	1.17517	2.12917	-6.37515	-7.54018	-4.99326	-6.77116	0.208499	2.3245	4.24064	2.62202	2.86344	-7.0933	-8.92813	-7.04691	-7.18261
532	3063	Brg1-associated complex II	Human	O14497;O14744;O96019;P51532;Q12824;Q8TAQ2;Q92922	ARID1A;PRMT5;ACTL6A;SMARCA4;SMARCB1;SMARCC2;SMARCC1	O14744;O96019;Q8TAQ2	3	0.297727	0.357857	0.391432	0.446101	0.410506	-0.244728	-0.75454	-1.01428	-0.900961	0.262103	0.307751	0.402893	0.50824	0.480116	-0.130567	-1.27495	-1.95689	-1.9862
533	3064	RNA polymerase II complex, chromatin structure modifying	Human	P20226;P24863;P24928;P29083;P32780;P35269;P49336;P51531;Q00403;Q12824;Q13503;Q14919;Q6UW60;Q8TAQ2;Q92922;Q96GM5	TBP;CCNC;POLR2A;GTF2E1;GTF2H1;GTF2F1;CDK8;SMARCA2;GTF2B;SMARCB1;MED21;DRAP1;PCSK4;SMARCC2;SMARCC1;SMARCD1	Q14919;Q8TAQ2	2	0.71527	0.808956	0.848929	0.684092	0.432303	-0.162179	-0.432719	0.366447	1.54277	1.2022	1.2825	1.41264	1.16665	0.654568	0.053654	-0.390005	0.347227	1.93618
534	3065	RNA polymerase II complex, chromatin structure modifying	Human	O96019;P24863;P49336;Q12824;Q13503;Q8TAQ2;Q92922;Q969G3;Q96GM5	ACTL6A;CCNC;CDK8;SMARCB1;MED21;SMARCC2;SMARCC1;SMARCE1;SMARCD1	O96019;Q8TAQ2	2	0.365153	0.405978	0.471502	0.481776	0.451684	-0.0452644	-0.582067	-0.504216	-0.442548	0.185034	0.314956	0.394382	0.456181	0.427547	-0.891915	-1.6404	-1.83525	-1.79553
535	3070	CTF18-cohesion-RFC-POLH complex	Human	P0CG13;P35249;P35250;P40937;P40938;Q8WVB6;Q9BVC3;Q9Y253	CHTF8;RFC4;RFC2;RFC5;RFC3;CHTF18;DSCC1;POLH	P35249;P40937	2	0.114844	0.275462	0.268126	0.269021	0.200561	-1.24643	-1.34948	-1.15702	-0.697273	0.235877	0.346983	0.194256	0.196748	0.167133	-0.658573	0.583717	0.599285	0.631982
536	3075	UTX-MLL2/3 complex	Human	O14686;O15550;P61964;Q14686;Q15291;Q5H9R7;Q6ZW49;Q86UW6;Q86XN7;Q8NEZ4;Q9UBL3;Q9Y2X9	KMT2D;KDM6A;WDR5;NCOA6;KDM6B;PPP6R3;PAXIP1;N4BP2;PROSER1;KMT2C;ASH2L;ZNF281	P61964;Q15291;Q5H9R7;Q9UBL3	4	0.645786	0.645443	0.700403	0.598989	0.521147	0.454163	-0.136061	0.817466	1.21201	1.22862	1.1021	1.12907	0.993142	0.816614	1.08228	0.830814	1.62301	2.11918
537	3080	ILF3-XPO5 complex	Human	Q12906;Q9HAV4	ILF3;XPO5	Q12906;Q9HAV4	2	0.639145	0.859888	0.600113	0.650049	0.555068	-0.715237	0.356193	0.17787	0.515535	0.846948	1.09914	0.776681	0.8957	0.790223	-0.634816	0.486272	0.0637453	0.244302
538	3082	DGCR8 multiprotein complex	Human	O43390;P11021;P17844;P19338;P31943;P35637;Q00839;Q08211;Q12906;Q8WYQ5;Q92841	HNRNPR;HSPA5;DDX5;NCL;HNRNPH1;FUS;HNRNPU;DHX9;ILF3;DGCR8;DDX17	O43390;P11021;P17844;P19338;P31943;P35637;Q00839;Q08211;Q12906;Q92841	10	0.36619	0.478158	0.410386	0.440735	0.382349	-1.00954	-0.251001	-0.424664	0.114596	0.560952	0.75864	0.617501	0.625945	0.573177	-1.60634	-0.131408	0.0162516	0.0245054
539	3102	DHX9-ADAR-vigilin-DNA-PK-Ku antigen complex	Human	P12956;P13010;P55265;P78527;Q00341;Q08211	XRCC6;XRCC5;ADAR;PRKDC;HDLBP;DHX9	P12956;P13010;P78527;Q00341;Q08211	5	0.358848	0.37152	0.342777	0.399631	0.351315	0.365991	0.542621	0.0234326	0.339528	0.481378	0.520641	0.461077	0.53241	0.476519	0.121795	0.638347	0.0359288	0.145927
540	3118	SMN1-SIP1-SNRP complex	Human	O14893;P14678;P62304;P62314;P62316;P62318;Q16637	GEMIN2;SNRPB;SNRPE;SNRPD1;SNRPD2;SNRPD3;SMN1; SMN2	P14678;P62314;P62316;P62318	4	0.362932	0.547156	0.25576	0.365462	0.393869	-1.37821	1.66547	0.422704	-0.104504	0.223299	0.484586	0.40265	0.41738	0.318354	-2.71713	-2.0188	-1.88867	-1.10317
541	3129	STAT6-p100-RHA complex	Human	P42226;Q08211;Q7KZF4	STAT6;DHX9;SND1	P42226;Q08211;Q7KZF4	3	0.357782	0.394382	0.362945	0.43883	0.394802	0.0193027	0.177402	-0.359361	-0.167618	0.506083	0.578542	0.517308	0.628003	0.566131	-0.184114	0.181437	-0.508312	-0.389758
542	3135	TLE1 corepressor complex (MASH1 promoter-corepressor complex)	Human	P06748;P09874;P19338;P34932;Q02880;Q04724;Q15233;Q92878	NPM1;PARP1;NCL;HSPA4;TOP2B;TLE1;NONO;RAD50	P06748;P09874;P19338;P34932;Q15233;Q92878	6	0.300654	0.502427	0.421619	0.361047	0.257074	-2.02347	-1.32864	-0.278785	0.898659	0.561939	0.892437	0.721361	0.626789	0.481384	-2.36184	-1.10725	-0.0207253	0.923086
543	3137	MASH1 promoter-coactivator complex	Human	P09874;P12931;P24928;P62805;P68431;Q14469;Q15233;Q92793;Q92831	PARP1;SRC;POLR2A;HIST1H4A;;HIST1H3A;;HES1;NONO;CREBBP;KAT2B	P09874;P62805;Q15233;Q92793	4	0.285963	0.422688	0.345741	0.455535	0.402094	-1.11368	-0.465677	-1.41747	-1.06339	0.424041	0.706925	0.515766	0.612318	0.536192	-2.10616	-0.61057	-1.25156	-0.94931
544	3142	CAMK2-delta-MASH1 promoter-coactivator complex	Human	P09874;P12931;P24928;Q13557;Q14469;Q15233;Q92793;Q92831	PARP1;SRC;POLR2A;CAMK2D;HES1;NONO;CREBBP;KAT2B	P09874;Q13557;Q15233;Q92793	4	0.267376	0.355484	0.292164	0.403929	0.375763	-0.622692	-0.0399761	-1.13192	-1.01864	0.411945	0.625497	0.411523	0.559697	0.507948	-1.58752	0.359212	-0.934149	-0.825453
545	3149	NK-3-Groucho-HIPK2-SIN3A-RbpA48-HDAC1 complex	Human	Q04724;Q09028;Q13547;Q96ST3;Q99801;Q9H2X6	TLE1;RBBP4;HDAC1;SIN3A;NKX3-1;HIPK2	Q09028;Q13547	2	0.463506	0.55222	0.44363	0.49173	0.619223	-0.278241	0.280464	0.0647014	-0.718121	0.60509	0.781268	0.602226	0.697904	0.787	-0.586719	0.194762	-0.203267	-0.779818
546	3151	Sulphiredoxin-peroxiredoxin complex	Human	Q06830;Q9BYN0	PRDX1;SRXN1	Q06830;Q9BYN0	2	0.161349	0.104804	0.151766	0.073188	0.200122	0.810783	0.24943	1.12888	-0.244497	0.106459	0.175881	0.158721	0.240587	0.290042	-0.470808	-0.406611	-1.04749	-1.60827
547	3156	CBF1-HDAC1-SMRT complex	Human	Q06330;Q13547;Q9Y618	RBPJ;HDAC1;NCOR2	Q06330;Q13547	2	0.152858	0.520842	0.303373	0.446595	0.55702	-2.51558	-1.23535	-2.01092	-2.71021	0.281065	0.639205	0.48303	0.700941	0.770179	-2.11447	-1.3477	-2.30658	-2.71415
548	3166	AXIN1-APC-CTNNB1-GSK3B complex	Human	O15169;P25054;P35222;P49841	AXIN1;APC;CTNNB1;GSK3B	P35222;P49841	2	0.630251	0.615059	0.568991	0.452739	0.489381	0.309005	0.48164	1.18251	0.828423	0.869148	1.03666	0.755191	0.683477	0.698906	-0.339576	0.677572	1.03094	0.707635
549	3167	NCOR-SIN3-HDAC-HESX1 complex	Human	O75182;Q13547;Q92769;Q96ST3;Q9UBX0;Q9Y618	SIN3B;HDAC1;HDAC2;SIN3A;HESX1;NCOR2	Q13547;Q92769	2	0.383583	0.509081	0.224706	0.166685	0.407039	-0.554079	1.44728	1.93803	-0.0473709	0.282439	0.554923	0.158066	0.240108	0.43314	-1.63908	1.38125	0.601426	-1.01588
550	3175	CIN85-CBL complex	Human	P22681;Q96B97	CBL;SH3KBP1	P22681;Q96B97	2	0.798895	0.65433	0.758768	0.652542	0.792644	0.869828	0.325776	0.855375	0.127468	0.29748	0.250297	0.237016	0.291534	0.358729	0.685804	0.719742	0.295477	-0.415335
551	3187	FHL2-FHL3 complex	Human	Q13643;Q14192	FHL3;FHL2	Q13643;Q14192	2	0.367043	0.286603	0.266496	0.344443	0.302241	0.832586	0.953685	0.38557	0.558241	0.582538	0.413809	0.377334	0.531372	0.300462	1.33565	1.53054	0.528426	1.76804
552	3189	FHL2-CREB complex	Human	P16220;Q14192	CREB1;FHL2	P16220;Q14192	2	0.514305	0.44827	0.375223	0.434638	0.503873	0.627892	1.07419	0.695613	0.160498	0.782128	0.722107	0.684823	0.730797	0.613533	0.552138	0.64414	0.469127	0.771437
553	3190	FHL3-CREB complex	Human	P16220;Q13643	CREB1;FHL3	P16220;Q13643	2	0.280938	0.354158	0.283705	0.246185	0.201632	-0.319636	0.127039	0.506089	0.747259	0.247912	0.308298	0.307489	0.244345	0.376872	-0.241133	-0.345584	0.278883	-0.927668
554	3234	SMAD2-SMAD4-FAST1-TGIF-HDAC1 complex, TGF(beta) induced	Human	O75593;Q13485;Q13547;Q15583;Q15796	FOXH1;SMAD4;HDAC1;TGIF1;SMAD2	Q13485;Q13547	2	0.6358	0.753137	0.360931	0.328813	0.694202	-0.302656	1.8581	2.02526	-0.160177	0.272059	0.514223	0.135463	0.293714	0.615458	-1.48589	1.53667	0.0738972	-2.09725
555	3522	COG complex	Human	P83436;Q14746;Q8WTW3;Q96JB2;Q96MW5;Q9H9E3;Q9UP83;Q9Y2V7	COG7;COG2;COG1;COG3;COG8;COG4;COG5;COG6	P83436;Q14746;Q9H9E3;Q9UP83;Q9Y2V7	5	0.270033	0.269699	0.24753	0.214954	0.192807	0.528918	0.671848	1.32639	1.35879	0.347496	0.302142	0.291509	0.348739	0.205079	1.18418	1.20306	0.545776	2.01651
556	3525	Tetrameric COG subcomplex	Human	P83436;Q96MW5;Q9UP83;Q9Y2V7	COG7;COG8;COG5;COG6	P83436;Q9UP83;Q9Y2V7	3	0.256329	0.339514	0.177049	0.205451	0.183838	-0.517941	1.24778	0.949247	1.02289	0.420967	0.41676	0.25599	0.397021	0.202688	0.434015	2.08155	0.616668	2.29031
557	3529	COG5-COG6-COG7 subcomplex	Human	P83436;Q9UP83;Q9Y2V7	COG7;COG5;COG6	P83436;Q9UP83;Q9Y2V7	3	0.256329	0.339514	0.177049	0.205451	0.183838	-0.517941	1.24778	0.949247	1.02289	0.420967	0.41676	0.25599	0.397021	0.202688	0.434015	2.08155	0.616668	2.29031
558	3530	Binary COG subcomplex	Human	P83436;Q9UP83	COG7;COG5	P83436;Q9UP83	2	0.384493	0.509272	0.265574	0.308177	0.275757	-0.548954	1.08917	0.765131	0.872729	0.63145	0.62514	0.383985	0.595531	0.304032	0.311158	1.7524	0.431427	1.98196
559	3544	COG2-COG3-COG4 subcomplex	Human	Q14746;Q96JB2;Q9H9E3	COG2;COG3;COG4	Q14746;Q9H9E3	2	0.440572	0.291892	0.486037	0.338889	0.321225	1.28	-0.143491	0.899735	0.887007	0.454797	0.26043	0.536779	0.530905	0.358355	1.76461	-0.34782	-0.204807	0.646535
560	3545	COG5-COG6-COG7 subcomplex	Human	P83436;Q9UP83;Q9Y2V7	COG7;COG5;COG6	P83436;Q9UP83;Q9Y2V7	3	0.256329	0.339514	0.177049	0.205451	0.183838	-0.517941	1.24778	0.949247	1.02289	0.420967	0.41676	0.25599	0.397021	0.202688	0.434015	2.08155	0.616668	2.29031
561	3551	COG1-COG8-COG2-COG3-COG4 subcomplex	Human	Q14746;Q8WTW3;Q96JB2;Q96MW5;Q9H9E3	COG2;COG1;COG3;COG8;COG4	Q14746;Q9H9E3	2	0.440572	0.291892	0.486037	0.338889	0.321225	1.28	-0.143491	0.899735	0.887007	0.454797	0.26043	0.536779	0.530905	0.358355	1.76461	-0.34782	-0.204807	0.646535
562	3552	COG1-COG8-COG5-COG6-COG7 subcomplex	Human	P83436;Q8WTW3;Q96MW5;Q9UP83;Q9Y2V7	COG7;COG1;COG8;COG5;COG6	P83436;Q9UP83;Q9Y2V7	3	0.256329	0.339514	0.177049	0.205451	0.183838	-0.517941	1.24778	0.949247	1.02289	0.420967	0.41676	0.25599	0.397021	0.202688	0.434015	2.08155	0.616668	2.29031
563	3556	COG complex	Human	P83436;Q14746;Q8WTW3;Q96JB2;Q96MW5;Q9H9E3;Q9UP83;Q9Y2V7	COG7;COG2;COG1;COG3;COG8;COG4;COG5;COG6	P83436;Q14746;Q9H9E3;Q9UP83;Q9Y2V7	5	0.270033	0.269699	0.24753	0.214954	0.192807	0.528918	0.671848	1.32639	1.35879	0.347496	0.302142	0.291509	0.348739	0.205079	1.18418	1.20306	0.545776	2.01651
564	3618	GammaH2AFX-NDHII-Ku70-DNA complex	Human	P12956;P16104;Q08211	XRCC6;H2AFX;DHX9	P12956;Q08211	2	0.598835	0.669172	0.612109	0.72916	0.628183	-0.1119	0.079073	-0.37049	-0.0376843	0.739777	0.875066	0.756197	0.885214	0.77338	-0.304055	0.101595	-0.339686	-0.112182
565	3677	RIN1-STAM2-HRS complex	Human	O14964;O75886;Q13671	HGS;STAM2;RIN1	O14964;O75886	2	0.181016	0.22654	0.200345	0.227352	0.218578	-0.17834	-0.0383075	-0.177476	-0.223009	0.082998	0.115904	0.048997	0.063219	0.038572	-0.104229	0.608551	0.476231	0.528265
566	3714	Pericentrin-GCP complex	Human	O95613;Q96CW5;Q9BSJ2	PCNT;TUBGCP3;TUBGCP2	Q96CW5;Q9BSJ2	2	0.158669	0.414801	0.298961	0.227713	0.188283	-1.81339	-1.13914	-0.388257	-0.165621	0.234074	0.406245	0.308723	0.375756	0.217889	-1.11403	-0.484974	-0.858345	0.163121
567	3753	CREBBP-SMAD2-SMAD4 pentameric complex	Human	Q13485;Q15796;Q92793	SMAD4;SMAD2;CREBBP	Q13485;Q92793	2	0.747971	0.492411	0.42368	0.178172	0.513417	1.51675	1.95272	3.74606	1.21145	0.264824	0.347039	0.324235	0.222749	0.218304	-0.399217	-0.330607	0.609228	0.409957
568	3754	CREBBP-SMAD3-SMAD4 pentameric complex	Human	P84022;Q13485;Q92793	SMAD3;SMAD4;CREBBP	Q13485;Q92793	2	0.747971	0.492411	0.42368	0.178172	0.513417	1.51675	1.95272	3.74606	1.21145	0.264824	0.347039	0.324235	0.222749	0.218304	-0.399217	-0.330607	0.609228	0.409957
569	3980	mTOR complex (MTOR, RAPTOR, MLST8)	Human	P42345;Q8N122;Q9BVC4	MTOR;RPTOR;MLST8	P42345;Q8N122	2	0.043535	0.100282	0.086926	0.062144	0.044861	-0.41412	-0.378912	0.0155845	0.0880363	0.09634	0.106111	0.126863	0.035832	0.031765	0.164729	-0.176027	0.955039	0.751815
570	3992	ClpXP complex	Human	O76031;Q16740	CLPX;CLPP	O76031;Q16740	2	1.10257	1.07921	1.32007	1.19715	1.29809	0.303432	-0.466494	-0.0312594	-0.402546	1.30111	1.28097	1.53899	1.3639	1.61358	0.331593	-0.405917	0.0953358	-0.634111
571	4072	Ubiquitin E3 ligase (CUL1, RBX1, SKP1)	Human	P62877;P63208;Q13616	RBX1;SKP1;CUL1	P63208;Q13616	2	0.52771	0.577515	0.530057	0.725515	0.723774	-0.037353	0.136428	-0.725345	-0.827379	0.768318	0.802116	0.889191	0.84512	0.628868	0.128975	-0.34082	-0.0637743	0.641587
572	4081	Ku antigen complex	Human	P12956;P13010	XRCC6;XRCC5	P12956;P13010	2	0.04793	0.031761	0.023866	0.023367	0.028087	0.429336	0.460589	0.520503	0.333461	0.147164	0.127686	0.118473	0.124397	0.117438	0.489003	0.499881	0.48251	0.320987
573	4082	XRCC6-XRCC5-WRN complex	Human	P12956;P13010;Q14191	XRCC6;XRCC5;WRN	P12956;P13010	2	0.04793	0.031761	0.023866	0.023367	0.028087	0.429336	0.460589	0.520503	0.333461	0.147164	0.127686	0.118473	0.124397	0.117438	0.489003	0.499881	0.48251	0.320987
574	4096	CTNNA1-CTNNB1 complex	Human	P35221;P35222	CTNNA1;CTNNB1	P35221;P35222	2	0.562609	0.617946	0.430154	0.356552	0.350317	-0.0533588	0.970227	1.46553	1.36075	0.745798	0.927649	0.547188	0.559663	0.510452	-0.48034	1.2346	1.15499	1.16055
575	4151	TSC (TSC1, TSC2, AXIN, GSK3) complex	Human	O15169;P49815;P49841;Q92574	AXIN1;TSC2;GSK3B;TSC1	P49815;P49841;Q92574	3	0.199387	0.194977	0.143403	0.267681	0.15493	0.419284	1.00509	-0.419157	0.732706	0.312899	0.171576	0.16611	0.146134	0.14479	2.13769	2.14867	2.41419	2.01268
576	4158	HSP90-FKBP38-CAM-Ca(2+) complex	Human	P07900;P62158;Q14318	HSP90AA1;CALM1; CAL;FKBP8	P07900;P62158;Q14318	3	0.510809	0.628276	0.629975	0.687393	0.688364	-0.487953	-0.688051	-0.843546	-1.04033	1.14066	1.03426	1.08891	1.2255	1.01998	0.858075	0.503283	0.072821	0.544149
577	4200	DNM1L-FIS1 complex	Human	O00429;Q9Y3D6	DNM1L;FIS1	O00429;Q9Y3D6	2	0.302539	0.393992	0.36116	0.456002	0.391775	-0.426485	-0.307092	-0.800157	-0.512057	0.719038	0.74651	0.748968	0.816703	0.792892	0.149397	0.0358116	-0.166349	-0.278319
578	4389	EIF3 core complex (EIF3A, EIF3B, EIF3G, EIF3I)	Human	O75821;P55884;Q13347;Q14152	EIF3G;EIF3B;EIF3I;EIF3A	O75821;P55884;Q13347;Q14152	4	0.31829	0.405701	0.267686	0.255009	0.254734	-0.536448	0.956266	1.23947	0.985613	0.328304	0.550729	0.325358	0.313231	0.28689	-1.91953	0.392413	0.678402	0.564632
579	4392	EIF3 complex (EIF3A, EIF3B, EIF3G, EIF3I, EIF3C)	Human	O75821;P55884;Q13347;Q14152;Q99613	EIF3G;EIF3B;EIF3I;EIF3A;EIF3C	O75821;P55884;Q13347;Q14152;Q99613	5	0.268873	0.347815	0.242432	0.227276	0.225351	-0.549299	0.733368	1.12155	0.859014	0.334119	0.492485	0.335994	0.317204	0.310864	-1.40274	0.379867	0.786924	0.388341
580	4395	EIF3 complex (EIF3B, EIF3G, EIF3I)	Human	O75821;P55884;Q13347	EIF3G;EIF3B;EIF3I	O75821;P55884;Q13347	3	0.405911	0.463422	0.317845	0.272163	0.278473	-0.134583	1.1324	1.66691	1.40915	0.397472	0.583558	0.394146	0.397954	0.374376	-1.20155	0.310656	0.392548	0.266187
581	4399	EIF3 complex (EIF3B, EIF3J, EIF3I)	Human	O75822;P55884;Q13347	EIF3J;EIF3B;EIF3I	O75822;P55884;Q13347	3	0.767069	1.01612	0.86788	0.745702	0.966325	-0.883389	-0.349317	0.484459	-0.826582	0.835276	0.891944	0.790853	0.69976	0.763086	0.0845988	0.541198	1.18792	0.446169
582	4403	EIF3 complex (EIF3A, EIF3B, EIF3G, EIF3I, EIF3J)	Human	O75821;O75822;P55884;Q13347;Q14152	EIF3G;EIF3J;EIF3B;EIF3I;EIF3A	O75821;O75822;P55884;Q13347;Q14152	5	0.51795	0.686231	0.571193	0.525178	0.646012	-1.00471	-0.203076	0.441256	-0.86427	0.530356	0.641923	0.530757	0.505882	0.52675	-0.540333	0.401696	0.810181	0.13109
583	4498	p32-CBF-DNA complex	Human	P23511;P25208;Q07021;Q13952	NFYA;NFYB;C1QBP;NFYC	P23511;Q07021	2	0.773616	0.918692	0.627058	0.562197	0.702672	-0.325137	0.852876	1.1997	0.396887	1.27038	1.26397	0.959666	0.911352	1.0471	0.295251	1.18156	1.34559	0.636843
584	5100	CyclinD3-CDK4-CDK6 complex	Human	P11802;P30281;Q00534	CDK4;CCND3;CDK6	P11802;Q00534	2	0.053344	0.129372	0.149838	0.268535	0.131758	-0.603909	-0.951806	-1.81915	-0.718944	0.110243	0.156908	0.141423	0.260539	0.137661	-0.231931	-0.17456	-1.17582	-0.249653
585	5101	CyclinD3-CDK4-CDK6-p21 complex	Human	P11802;P30281;P38936;Q00534	CDK4;CCND3;CDKN1A;CDK6	P11802;Q00534	2	0.053344	0.129372	0.149838	0.268535	0.131758	-0.603909	-0.951806	-1.81915	-0.718944	0.110243	0.156908	0.141423	0.260539	0.137661	-0.231931	-0.17456	-1.17582	-0.249653
586	5117	RBL2 complex (DNMT1, E2F4, E2F5, HDAC1, SUV39H1, RBL2)	Human	O43463;P26358;Q08999;Q13547;Q15329;Q16254	SUV39H1;DNMT1;RBL2;HDAC1;E2F5;E2F4	P26358;Q13547	2	0.143853	0.271267	0.268572	0.266831	0.40965	-0.914548	-1.03868	-0.85037	-1.9569	0.120685	0.235903	0.250398	0.21096	0.34257	-0.889257	-1.15045	-0.633814	-1.84782
587	5176	MGC1-DNA-PKcs-Ku complex	Human	P12956;P13010;P78527;Q14676	XRCC6;XRCC5;PRKDC;MDC1	P12956;P13010;P78527	3	0.369364	0.333806	0.312021	0.344477	0.318682	0.711838	0.836087	0.599334	0.662496	0.511005	0.488151	0.432427	0.489186	0.461024	0.587253	0.986065	0.573586	0.451949
588	5177	Polycystin-1 multiprotein complex (ACTN1, CDH1, SRC, JUP, VCL, CTNNB1, PXN, BCAR1, PKD1, PTK2, TLN1)	Human	P12814;P12830;P12931;P14923;P18206;P35222;P49023;P56945;P98161;Q05397;Q9Y490	ACTN1;CDH1;SRC;JUP;VCL;CTNNB1;PXN;BCAR1;PKD1;PTK2;TLN1	P12814;P14923;P18206;P35222;P49023;P56945;Q05397;Q9Y490	8	0.585853	0.59413	0.566494	0.551346	0.558276	0.584979	0.654973	1.06156	0.610351	0.879787	0.9175	0.818086	0.812858	0.807943	0.384994	1.0427	1.28145	0.689635
589	5179	NCOA6-DNA-PK-Ku-PARP1 complex	Human	P09874;P12956;P13010;P78527;Q14686	PARP1;XRCC6;XRCC5;PRKDC;NCOA6	P09874;P12956;P13010;P78527	4	0.294372	0.28592	0.257387	0.261962	0.248019	0.557857	0.790545	0.859908	0.791768	0.400855	0.438748	0.34847	0.377532	0.350146	0.0635537	0.984102	0.751747	0.61644
590	5182	DNA-PK-Ku complex	Human	P12956;P13010;P78527	XRCC6;XRCC5;PRKDC	P12956;P13010;P78527	3	0.369364	0.333806	0.312021	0.344477	0.318682	0.711838	0.836087	0.599334	0.662496	0.511005	0.488151	0.432427	0.489186	0.461024	0.587253	0.986065	0.573586	0.451949
591	5183	DNA-PK-Ku-eIF2-NF90-NF45 complex	Human	P05198;P12956;P13010;P20042;P41091;P78527;Q12905;Q12906	EIF2S1;XRCC6;XRCC5;EIF2S2;EIF2S3;PRKDC;ILF2;ILF3	P05198;P12956;P13010;P20042;P41091;P78527;Q12905;Q12906	8	0.477565	0.587728	0.489206	0.474108	0.42963	-0.671789	0.275815	0.711094	0.909846	0.669471	0.855056	0.654649	0.658793	0.59848	-1.09884	0.673857	0.835346	0.830516
592	5189	YWHAQ-CALM1-CABIN1 complex	Human	P27348;P62158;Q9Y6J0	YWHAQ;CALM1; CAL;CABIN1	P27348;P62158	2	0.658412	0.845224	0.756402	0.951268	0.786101	-0.566403	-0.315073	-0.922008	-0.435602	1.3435	1.37519	1.45456	1.63159	1.33253	0.197889	-0.098501	-0.371136	0.0517562
593	5193	TNF-alpha/NF-kappa B signaling complex (CHUK, KPNA3, NFKB2, NFKBIB, REL, IKBKG, NFKB1, NFKBIE, RELB, NFKBIA, RELA, TNIP2)	Human	O00221;O00505;O15111;P19838;P25963;Q00653;Q01201;Q04206;Q04864;Q15653;Q8NFZ5;Q9Y6K9	NFKBIE;KPNA3;CHUK;NFKB1;NFKBIA;NFKB2;RELB;RELA;REL;NFKBIB;TNIP2;IKBKG	O00505;P19838;Q00653;Q04206;Q9Y6K9	5	0.444606	0.40531	0.36581	0.3963	0.406679	0.97419	1.28813	1.05854	0.656185	0.60059	0.600356	0.599955	0.60528	0.62621	0.551924	0.412083	0.519085	-0.118125
594	5194	TNF-alpha/NF-kappa B signaling complex (SEC16A, CHUK, IKBKB, NFKB2, REL, IKBKG, MAP3K14, RELA, FBXW7, USP2)	Human	O14920;O15027;O15111;O75604;Q00653;Q04206;Q04864;Q969H0;Q99558;Q9Y6K9	IKBKB;SEC16A;CHUK;USP2;NFKB2;RELA;REL;FBXW7;MAP3K14;IKBKG	O15027;Q00653;Q04206;Q9Y6K9	4	0.496693	0.423342	0.363336	0.395074	0.403305	1.17262	1.72549	1.4543	1.10597	0.646592	0.624104	0.602125	0.621123	0.631037	0.66872	0.737168	0.69757	0.194932
595	5195	PTIP-HMT complex	Human	O15550;P61964;Q14686;Q15291;Q6ZW49;Q8NEZ4;Q9BTK6;Q9C005;Q9UBL3;Q9UMN6	KDM6A;WDR5;NCOA6;KDM6B;PAXIP1;KMT2C;PAGR1;DPY30;ASH2L;KMT2B	P61964;Q15291;Q9C005;Q9UBL3	4	0.681403	0.700631	0.723016	0.633398	0.586568	0.310671	-0.0230276	0.811199	0.928367	1.27281	1.13899	1.1676	1.04908	0.872132	1.09383	0.839333	1.51717	1.96686
596	5196	TNF-alpha/NF-kappa B signaling complex (CHUK, BTRC, NFKB2, PPP6C, REL, CUL1, IKBKE, SAPS2, SAPS1, ANKRD28, RELA, SKP1)	Human	O00743;O15084;O15111;O75170;P63208;Q00653;Q04206;Q04864;Q13616;Q14164;Q9UPN7;Q9Y297	PPP6C;ANKRD28;CHUK;PPP6R2;SKP1;NFKB2;RELA;REL;CUL1;IKBKE;PPP6R1;BTRC	O00743;O15084;O75170;P63208;Q00653;Q04206;Q13616;Q9UPN7	8	0.719217	0.755737	0.781967	0.736429	0.858949	0.331109	-0.164501	0.503916	-0.814837	0.743494	0.807306	0.883064	0.88488	0.814242	0.0913402	-0.718055	-0.489779	-0.432512
597	5197	PTIP-DNA damage response complex	Human	O60934;P49959;P54132;Q12888;Q6ZW49;Q92878	NBN;MRE11A;BLM;TP53BP1;PAXIP1;RAD50	P49959;Q12888;Q92878	3	0.116601	0.164837	0.139045	0.13871	0.134924	-0.297605	-0.104567	0.0606593	-0.0789093	0.239923	0.274696	0.317347	0.287934	0.298882	-0.0232201	-0.648054	-0.150356	-0.584899
598	5199	Kinase maturation complex 1	Human	P07900;P08238;P27348;P31946;P34932;P61981;P62258;P63104;Q04917;Q13163;Q16543;Q6Q0C0;Q7KZI7;Q99759;Q9NUG6;Q9UHV9	HSP90AA1;HSP90AB1;YWHAQ;YWHAB;HSPA4;YWHAG;YWHAE;YWHAZ;YWHAH;MAP2K5;CDC37;TRAF7;MARK2;MAP3K3;PDRG1;PFDN2	P07900;P08238;P27348;P31946;P34932;P61981;P62258;P63104;Q04917;Q16543;Q7KZI7;Q9UHV9	12	0.32401	0.344092	0.306829	0.332937	0.331851	0.447378	0.861855	0.646062	0.251227	0.464833	0.479811	0.487705	0.483129	0.429198	0.593868	0.269652	0.591378	0.682523
599	5209	Ubiquilin-proteasome complex	Human	P25786;P25787;P60900;Q05086;Q9UHD9;Q9UMX0	PSMA1;PSMA2;PSMA6;UBE3A;UBQLN2;UBQLN1	P25786;P25787;P60900;Q05086;Q9UHD9;Q9UMX0	6	0.452687	0.482705	0.497015	0.523158	0.504995	0.232726	-0.157259	-0.222166	-0.287475	0.796073	0.816181	0.803584	0.925088	0.817715	0.444501	0.391022	-0.317995	-0.0423257
600	5211	RAF1-PPP2-PIN1 complex	Human	P04049;P30153;P62714;P63151;Q13526	RAF1;PPP2R1A;PPP2CB;PPP2R2A;PIN1	P30153;P63151;Q13526	3	0.321222	0.264691	0.320686	0.297489	0.319377	0.968194	0.236182	0.605029	0.191636	0.45268	0.44128	0.451717	0.485223	0.479479	0.497689	0.286243	0.122408	-0.162465
601	5212	Kinase maturation complex 2	Human	A7MCY6;P07900;P08238;Q12933;Q16543;Q92844;Q9H6S1;Q9UHD2	TBKBP1;HSP90AA1;HSP90AB1;TRAF2;CDC37;TANK;AZI2;TBK1	P07900;P08238;Q16543;Q92844	4	0.433799	0.395384	0.397884	0.370863	0.294851	0.85364	0.685137	1.11103	1.71113	0.455858	0.394208	0.38248	0.411081	0.29424	1.15714	1.18223	0.958492	1.79864
602	5215	CS-MAP3K7IP1-MAP3K7IP2 complex	Human	O75390;Q15750;Q9NYJ8	CS;TAB1;TAB2	O75390;Q15750	2	0.388351	0.562672	0.457344	0.538869	0.708575	-0.819283	-0.321414	-0.667008	-1.584	0.373039	0.507075	0.544851	0.592281	0.649256	-0.630969	-0.98438	-1.08153	-1.52393
603	5222	p14-Mp1-MEK1 complex	Human	Q02750;Q9UHA4;Q9Y2Q5	MAP2K1;LAMTOR3;LAMTOR2	Q02750;Q9UHA4	2	2.12214	1.85263	1.76177	2.09542	2.07834	0.629867	0.728482	0.264321	0.160203	3.574	3.0403	2.82226	3.59216	3.4238	0.682913	0.796223	0.236951	0.120595
604	5226	p14-Mp1-ERK2 complex	Human	P28482;Q9UHA4;Q9Y2Q5	MAPK1;LAMTOR3;LAMTOR2	P28482;Q9UHA4	2	2.00807	1.71609	1.63154	1.93551	1.96544	0.701619	0.808353	0.333687	0.162976	3.50427	2.99756	2.78136	3.51096	3.36635	0.672554	0.788251	0.244051	0.115379
605	5228	REL-MAP3K8-RELA-TNIP2-PAPOLA complex	Human	P41279;P51003;Q04206;Q04864;Q8NFZ5	MAP3K8;PAPOLA;RELA;REL;TNIP2	P51003;Q04206	2	0.272103	0.050882	0.083018	0.084918	0.079659	2.40082	2.04858	1.95405	1.85439	0.17217	0.143408	0.243471	0.235661	0.293322	0.578832	-0.523711	-0.332956	-0.989447
606	5229	RPA complex	Human	P15927;P27694;P35244	RPA2;RPA1;RPA3	P15927;P27694;P35244	3	0.254118	0.33148	0.325048	0.446183	0.424454	-0.462581	-0.579739	-1.48188	-1.48902	0.306603	0.475301	0.493578	0.527762	0.479624	-1.26657	-1.59296	-1.61998	-1.51025
607	5230	CHUK-NFKB2-REL-IKBKG-SPAG9-NFKB1-NFKBIE-COPB2-TNIP1-NFKBIA-RELA-TNIP2 complex	Human	O00221;O15111;O60271;P19838;P25963;P35606;Q00653;Q04206;Q04864;Q15025;Q8NFZ5;Q9Y6K9	NFKBIE;CHUK;SPAG9;NFKB1;NFKBIA;COPB2;NFKB2;RELA;REL;TNIP1;TNIP2;IKBKG	O60271;P19838;P35606;Q00653;Q04206;Q9Y6K9	6	0.385526	0.36365	0.323514	0.340373	0.33352	0.877334	1.2525	1.18038	0.933689	0.563958	0.568695	0.558966	0.563924	0.584246	0.556981	0.505831	0.623017	-0.0786507
608	5231	53BP1-containing complex	Human	P12956;P13010;P15927;P27694;Q12888	XRCC6;XRCC5;RPA2;RPA1;TP53BP1	P12956;P13010;P15927;P27694;Q12888	5	0.401053	0.408139	0.393828	0.42759	0.424761	0.44058	0.420274	0.209876	-0.0079691	0.608175	0.616982	0.565674	0.633195	0.631529	0.466544	0.824192	0.33895	-0.0975126
609	5232	TNF-alpha/Nf-kappa B signaling complex (RPL6, RPL30, RPS13, CHUK, DDX3X, NFKB2, NFKBIB, REL, IKBKG, NFKB1, MAP3K8, RELB, GLG1, NFKBIA, RELA, TNIP2, GTF2I)	Human	O00571;O15111;P19838;P25963;P41279;P62277;P62888;P78347;Q00653;Q01201;Q02878;Q04206;Q04864;Q15653;Q8NFZ5;Q92896;Q9Y6K9	DDX3X;CHUK;NFKB1;NFKBIA;MAP3K8;RPS13;RPL30;GTF2I;NFKB2;RELB;RPL6;RELA;REL;NFKBIB;TNIP2;GLG1;IKBKG	O00571;P19838;P62277;P62888;P78347;Q00653;Q02878;Q04206;Q9Y6K9	9	0.693906	0.970968	0.815594	0.867366	0.699761	-1.79122	-0.752781	-0.918658	0.289097	0.966485	1.30287	1.09147	1.15779	0.978536	-1.60317	-0.372086	-0.56365	0.0757533
610	5233	TNF-alpha/NF-kappa B signaling complex 5	Human	O14920;O15111;O15446;O95602;P19838;P23508;P42704;P46199;P52292;P52434;P62875;P63208;Q00653;Q04206;Q04864;Q13576;Q13616;Q15653;Q16342;Q9GZS1;Q9H9Y6;Q9UJF2;Q9UKB1;Q9Y2S0;Q9Y6K9	IKBKB;CHUK;CD3EAP;POLR1A;NFKB1;MCC;LRPPRC;MTIF2;KPNA2;POLR2H;POLR2L;SKP1;NFKB2;RELA;REL;IQGAP2;CUL1;NFKBIB;PDCD2;POLR1E;POLR1B;RASAL2;FBXW11;POLR1D;IKBKG	O15446;P19838;P42704;P52292;P63208;Q00653;Q04206;Q13616;Q9Y6K9	9	0.635792	0.75606	0.692978	0.770509	0.747238	-0.54774	-0.175382	-0.671199	-0.716294	0.957721	1.08821	1.11829	1.15814	1.07372	-0.270558	-0.624428	-0.63316	-0.611507
611	5234	IKBKB-CDC37-KIAA1967-HSP90AB1-HSP90AA1 complex	Human	O14920;P07900;P08238;Q16543;Q8N163	IKBKB;HSP90AA1;HSP90AB1;CDC37;CCAR2	P07900;P08238;Q16543;Q8N163	4	0.179938	0.183776	0.180722	0.174298	0.157102	0.393955	0.279718	0.534676	0.553285	0.299143	0.310626	0.326689	0.305102	0.264787	0.331709	-0.00852799	0.419584	0.498078
612	5235	WRN-Ku70-Ku80-PARP1 complex	Human	P09874;P12956;P13010;Q14191	PARP1;XRCC6;XRCC5;WRN	P09874;P12956;P13010	3	0.101347	0.160889	0.0898247	0.0299947	0.054755	-0.466882	0.412551	1.45992	0.872419	0.168513	0.35063	0.172187	0.0901093	0.089034	-1.7955	0.224975	1.51756	1.14865
613	5239	CAP(C)-CAP(E) complex	Human	O95347;Q9NTJ3	SMC2;SMC4	O95347;Q9NTJ3	2	0.044714	0.03847	0.039914	0.019241	0.025285	0.308813	0.211441	0.533453	0.32997	0.062699	0.036607	0.07589	0.098214	0.103383	0.610055	0.0130901	-0.15518	-0.414747
614	5241	SMC1-SMC3 complex	Human	Q14683;Q9UQE7	SMC1A;SMC3	Q14683;Q9UQE7	2	0.455103	0.345387	0.076369	0.252895	0.131436	0.96764	3.49347	1.63983	2.55984	0.69748	0.20315	0.41573	0.467849	0.402587	3.67103	1.86208	1.47056	1.60032
615	5251	Ku-ORC complex	Human	O43929;P12956;P13010;Q13416;Q9UBD5;Q9Y5N6	ORC4;XRCC6;XRCC5;ORC2;ORC3;ORC6	P12956;P13010	2	0.04793	0.031761	0.023866	0.023367	0.028087	0.429336	0.460589	0.520503	0.333461	0.147164	0.127686	0.118473	0.124397	0.117438	0.489003	0.499881	0.48251	0.320987
616	5253	MNK1-eIF4F complex	Human	P06730;P60842;Q04637;Q9BUB5	EIF4E;EIF4A1;EIF4G1;MKNK1	P06730;P60842;Q04637	3	0.260826	0.28741	0.300242	0.250058	0.234341	0.0720328	-0.225966	0.482807	0.469878	0.380075	0.362543	0.350972	0.308017	0.276694	0.571305	0.582066	1.12378	1.08248
617	5260	TCF4-CTNNB1-SUMO1-EP300-HADAC6 complex	Human	P15884;P35222;P63165;Q09472;Q9UBN7	TCF4;CTNNB1;SUMO1;EP300;HDAC6	P35222;P63165	2	0.865595	0.789229	0.76113	0.609008	0.616462	0.533144	0.59017	1.31638	1.13582	1.21456	1.22973	0.965232	0.913571	0.873065	0.234652	1.0014	1.19033	1.07257
618	5264	TCF4-CTNNB1-CREBBP complex	Human	P15884;P35222;Q92793	TCF4;CTNNB1;CREBBP	P35222;Q92793	2	0.703563	0.522031	0.51693	0.311638	0.308788	1.15061	1.14937	2.4596	2.31586	0.943539	0.725387	0.631746	0.529739	0.554987	1.19037	1.59042	2.09389	1.66013
619	5266	TNF-alpha/NF-kappa B signaling complex 6	Human	O14920;O15111;P07900;P08238;P22087;P36578;P62277;P62280;P62888;P62917;Q02878;Q16543;Q99558;Q9Y6K9	IKBKB;CHUK;HSP90AA1;HSP90AB1;FBL;RPL4;RPS13;RPS11;RPL30;RPL8;RPL6;CDC37;MAP3K14;IKBKG	P07900;P08238;P36578;P62277;P62280;P62888;P62917;Q02878;Q16543;Q9Y6K9	10	0.598869	0.901978	0.713508	0.760779	0.568599	-2.42006	-0.848423	-1.0296	0.693108	0.722494	1.15297	0.864695	0.912713	0.703657	-3.05999	-0.817236	-0.966549	0.341166
620	5267	VHL-VDU1-TCEB1-TCEB2 complex	Human	P40337;Q15369;Q15370;Q8TEY7	VHL;TCEB1;TCEB2;USP33	Q15369;Q15370	2	0.509832	0.526589	0.403235	0.447786	0.436231	0.138157	0.846338	0.59021	0.527497	0.135977	0.225401	0.05147	0.088155	0.172008	-0.623473	1.19469	0.761497	-0.317725
621	5268	TNF-alpha/NF-kappa B signaling complex 7	Human	O43318;P07900;P08238;Q13451;Q15750;Q16543;Q8N5C8;Q9NYJ8	MAP3K7;HSP90AA1;HSP90AB1;FKBP5;TAB1;CDC37;TAB3;TAB2	O43318;P07900;P08238;Q13451;Q15750;Q16543	6	0.256357	0.256313	0.240425	0.258448	0.242607	0.58553	0.63887	0.540205	0.480158	0.397155	0.402105	0.410907	0.398735	0.34213	0.541148	0.268551	0.602307	0.79567
622	5269	TNF-alpha/NF-kappa B signaling complex 8	Human	P07900;P08238;Q13451;Q14164;Q16543;Q86UP2	HSP90AA1;HSP90AB1;FKBP5;IKBKE;CDC37;KTN1	P07900;P08238;Q13451;Q16543;Q86UP2	5	0.36111	0.376836	0.307055	0.31838	0.30194	0.328956	1.05939	1.05544	0.976393	0.606906	0.60786	0.533983	0.526398	0.4876	0.540618	1.13896	1.32946	1.18962
623	5270	VHL-TCEB1-TCEB2 complex	Human	P40337;Q15369;Q15370	VHL;TCEB1;TCEB2	Q15369;Q15370	2	0.509832	0.526589	0.403235	0.447786	0.436231	0.138157	0.846338	0.59021	0.527497	0.135977	0.225401	0.05147	0.088155	0.172008	-0.623473	1.19469	0.761497	-0.317725
624	5280	RAB9-TIP47-MPRI complex	Human	O60664;P11717;P51151	PLIN3;IGF2R;RAB9A	O60664;P11717	2	0.121403	0.15711	0.496804	0.335377	0.074444	-0.127125	-2.94243	-1.58826	0.590398	0.226532	0.247459	0.460002	0.311848	0.112301	0.0858843	-1.69326	-0.454816	1.09041
625	5282	CAS-SRC-FAK complex	Human	P12931;P56945;Q05397	SRC;BCAR1;PTK2	P56945;Q05397	2	0.652715	0.5247	0.523262	0.588205	0.513309	0.898966	0.861654	0.541774	0.799941	0.857175	0.719558	0.622423	0.757198	0.69385	0.882303	1.29748	0.654718	0.68613
626	5285	TNF-alpha/NF-kappa B signaling complex 9	Human	O15111;P08238;Q13451;Q15653;Q16543	CHUK;HSP90AB1;FKBP5;NFKBIB;CDC37	P08238;Q13451;Q16543	3	0.352362	0.343315	0.326216	0.318765	0.318398	0.45325	0.507033	0.692072	0.505294	0.59944	0.592126	0.594434	0.540084	0.499808	0.448862	0.315657	0.835751	0.782547
627	5286	TNF-alpha/NF-kappa B signaling complex 10	Human	O15111;P07900;P08238;P40222;Q15653;Q16543;Q676U5;Q8IX12;Q9UHD2;Q9Y6K9	CHUK;HSP90AA1;HSP90AB1;TXLNA;NFKBIB;CDC37;ATG16L1;CCAR1;TBK1;IKBKG	P07900;P08238;P40222;Q16543;Q676U5;Q8IX12;Q9Y6K9	7	0.330677	0.409007	0.281303	0.236131	0.185097	-0.494036	1.20845	2.1709	2.59505	0.480173	0.725684	0.430296	0.415594	0.403527	-2.072	1.14583	1.51873	1.04277
628	5317	LATS1-HTRA2-BIRC4 complex	Human	O43464;O95835;P98170	HTRA2;LATS1;XIAP	O43464;P98170	2	0.739657	0.488542	0.656475	0.47854	0.326959	1.50375	0.549643	1.52033	2.3373	0.677465	0.463289	0.883747	0.494528	0.193188	1.50173	-0.758672	1.21611	3.10002
629	5318	DDEF1-CTTN-PXN complex	Human	P49023;Q14247;Q9ULH1	PXN;CTTN;ASAP1	P49023;Q14247;Q9ULH1	3	0.565686	0.529091	0.550089	0.490194	0.62189	0.637181	0.35232	0.92765	-0.212698	1.10092	0.909606	0.976511	1.09039	0.855009	1.29932	0.862211	0.440701	1.15989
630	5342	ELMO1-DOCK1-RAC1 complex	Human	P63000;Q14185;Q92556	RAC1;DOCK1;ELMO1	P63000;Q14185	2	0.127066	0.143499	0.160941	0.158584	0.242042	0.0663537	-0.207838	-0.0778813	-0.923389	0.288296	0.286406	0.252837	0.339899	0.326036	0.293769	0.494254	-0.148063	-0.254541
631	5343	ELMO1-DOCK1-CRKII complex	Human	P46108;Q14185;Q92556	CRK;DOCK1;ELMO1	P46108;Q14185	2	0.388813	0.369163	0.288349	0.214781	0.296369	0.368799	0.92704	1.54115	0.745038	0.445099	0.434187	0.212323	0.231545	0.266132	0.351634	2.08637	1.83956	1.26937
632	5361	Cell division cycle complex (CDC27, CDC16, ANAPC7)	Human	P30260;Q13042;Q9UJX3	CDC27;CDC16;ANAPC7	P30260;Q13042	2	0.306835	0.016485	0.058503	0.195966	0.033219	3.09564	2.63296	1.13144	2.63533	0.215314	0.11481	0.064765	0.079185	0.141516	1.31838	1.84918	1.62478	0.702354
633	5371	Grancalcin-sorcin complex	Human	P28676;P30626	GCA;SRI	P28676;P30626	2	0.140444	0.273699	0.22406	0.194521	0.161163	-0.968458	-0.678308	-0.275798	-0.0923353	0.277257	0.555353	0.529521	0.416513	0.438748	-1.68593	-1.67534	-0.772381	-1.09064
634	5378	TRBP containing complex (DICER, TRBP, AGO2, RPL7A, EIF6, MOV10)	Human	P56537;P62424;Q15633;Q9HCE1;Q9UKV8;Q9UPY3	EIF6;RPL7A;TARBP2;MOV10;AGO2;DICER1	P56537;P62424;Q9HCE1	3	0.520021	0.685226	0.621487	0.652743	0.560296	-0.786787	-0.550979	-0.55709	-0.122887	0.976498	1.18338	1.08732	1.2056	1.05042	-0.515528	-0.247081	-0.55984	-0.263455
635	5380	TRBP containing complex (DICER, RPL7A, EIF6, MOV10 and subunits of the 60S ribosomal particle)	Human	P05386;P05387;P18077;P18124;P26373;P30050;P46778;P46779;P49207;P50914;P56537;P61313;P61353;P61513;P62424;P62888;P62906;P62910;P62913;P84098;Q02543;Q9HCE1;Q9UHA3;Q9UPY3;Q9Y3U8	RPLP1;RPLP2;RPL35A;RPL7;RPL13;RPL12;RPL21;RPL28;RPL34;RPL14;EIF6;RPL15;RPL27;RPL37A;RPL7A;RPL30;RPL10A;RPL32;RPL11;RPL19;RPL18A;MOV10;RSL24D1;DICER1;RPL36	P05386;P05387;P18077;P18124;P26373;P30050;P46778;P46779;P49207;P50914;P56537;P61313;P61353;P61513;P62424;P62888;P62906;P62910;P62913;P84098;Q02543;Q9HCE1;Q9Y3U8	23	0.339438	0.579569	0.418981	0.420869	0.3831	-4.08946	-1.18302	-0.793501	-0.416187	0.439306	0.72742	0.515035	0.490582	0.428301	-4.27278	-0.659904	0.139979	0.4383
636	5385	GAIT complex	Human	O60506;P04406;P07814;P40429	SYNCRIP;GAPDH;EPRS;RPL13A	O60506;P04406;P07814;P40429	4	0.928052	1.26802	1.10537	1.03784	0.921208	-1.17676	-0.666189	-0.125515	0.256827	1.53701	2.01439	1.77343	1.7332	1.54266	-0.906587	-0.408607	-0.108023	0.0612139
637	5386	MLL1-WDR5 complex	Human	O00268;O43451;O75461;P21675;P34932;P49848;P51610;P61964;Q03164;Q15291;Q15545;Q16594;Q6PI98;Q7Z3B3;Q8IXM2;Q8IZL8;Q8WWY3;Q96EZ8;Q99496;Q9BVI0;Q9H4L4;Q9H7Z6;Q9HCK8;Q9NXF1;Q9UBL3;Q9Y265;Q9Y4W2	TAF4;MGAM;E2F6;TAF1;HSPA4;TAF6;HCFC1;WDR5;KMT2A;KDM6B;TAF7;TAF9;INO80C;KANSL1;BAP18;PELP1;PRPF31;MCRS1;RNF2;PHF20;SENP3;KAT8;CHD8;TEX10;ASH2L;RUVBL1;LAS1L	P34932;P51610;P61964;Q15291;Q8WWY3;Q9UBL3;Q9Y265	7	0.689183	0.684613	0.672146	0.577179	0.50086	0.683028	0.573804	1.75734	2.14724	1.10305	1.13703	1.0759	0.934254	0.770343	0.444757	0.663069	1.80745	2.34098
638	5400	BRCC complex	Human	P38398;P46736;P51587;Q06609;Q9NXR7	BRCA1;BRCC3;BRCA2;RAD51;BRE	P46736;Q9NXR7	2	0.216531	0.49285	0.589965	0.581783	0.520232	-1.75975	-2.51978	-2.18483	-1.94907	0.134573	0.293888	0.550507	0.21269	0.276258	-1.24467	-3.21494	-0.504581	-1.21733
639	5432	Sororin-cohesin complex	Human	O60216;Q14683;Q29RF7;Q96FF9;Q9NTI5;Q9UQE7	RAD21;SMC1A;PDS5A;CDCA5;PDS5B;SMC3	Q14683;Q29RF7;Q9UQE7	3	0.732964	1.06557	0.609339	0.672471	0.498746	-1.29405	1.07159	0.727503	1.74512	0.903448	1.3608	0.861369	0.826182	0.695368	-1.53717	0.509194	0.801738	1.18406
640	5449	Splicing-associated factors complex	Human	P35659;Q15287;Q86V81;Q8IYB3;Q9Y5S9	DEK;RNPS1;ALYREF;SRRM1;RBM8A	Q86V81;Q9Y5S9	2	0.428419	0.986216	0.708695	0.475128	0.763718	-2.34182	-1.43815	-0.0528283	-1.5602	0.816523	1.1365	0.811104	0.531221	0.84885	-0.878897	0.202423	1.60859	-0.0960927
641	5460	p50-p65 NF(kappa)B complex	Human	P19838;Q04206	NFKB1;RELA	P19838;Q04206	2	0.438786	0.474212	0.412268	0.446655	0.38008	0.014585	0.33086	0.181062	0.472797	0.405278	0.50291	0.474259	0.437844	0.44982	-0.37077	-0.299377	0.0346587	-0.251622
642	5461	p50-p65 NF(kappa)B-SRC1 complex	Human	P19838;Q04206;Q15788	NFKB1;RELA;NCOA1	P19838;Q04206	2	0.438786	0.474212	0.412268	0.446655	0.38008	0.014585	0.33086	0.181062	0.472797	0.405278	0.50291	0.474259	0.437844	0.44982	-0.37077	-0.299377	0.0346587	-0.251622
643	5464	IKBA-p50-p65 Nf(kappa)B complex	Human	P19838;P25963;Q04206	NFKB1;NFKBIA;RELA	P19838;Q04206	2	0.438786	0.474212	0.412268	0.446655	0.38008	0.014585	0.33086	0.181062	0.472797	0.405278	0.50291	0.474259	0.437844	0.44982	-0.37077	-0.299377	0.0346587	-0.251622
644	5475	MURR1-NF(kappa)Bp65-IKBA complex	Human	P25963;Q04206;Q8N668	NFKBIA;RELA;COMMD1	Q04206;Q8N668	2	0.139211	0.089823	0.148572	0.13421	0.120147	0.754573	0.0513462	0.278387	0.289979	0.110264	0.182112	0.17269	0.161261	0.130606	-0.490242	-0.509758	-0.276175	-0.179722
645	5492	IKBA-p50-p65 Nf(kappa)B complex	Human	P19838;P25963;Q04206	NFKB1;NFKBIA;RELA	P19838;Q04206	2	0.438786	0.474212	0.412268	0.446655	0.38008	0.014585	0.33086	0.181062	0.472797	0.405278	0.50291	0.474259	0.437844	0.44982	-0.37077	-0.299377	0.0346587	-0.251622
646	5495	CIA targeting (MIP18, CIAO1, MMS19) complex	Human	O76071;Q96T76;Q9Y3D0	CIAO1;MMS19;FAM96B	O76071;Q96T76;Q9Y3D0	3	0.290183	0.340276	0.316449	0.48933	0.344339	-0.152722	-0.0631615	-1.44256	-0.371187	0.373597	0.280738	0.34164	0.400845	0.417843	1.39605	0.615869	0.139215	-0.34183
647	5526	CALM1-FKBP38-BCL2 complex	Human	P10415;P62158;Q14318	BCL2;CALM1; CAL;FKBP8	P62158;Q14318	2	0.663456	0.799895	0.700222	0.745453	0.791645	-0.363637	-0.0295203	-0.130086	-0.434402	1.39251	1.20068	1.05316	1.3556	1.08693	0.788901	1.17078	0.335298	0.804126
648	5544	CDC2-PCNA-CCNB1-GADD45A complex	Human	P06493;P12004;P14635;P24522	CDK1;PCNA;CCNB1;GADD45A	P06493;P12004	2	0.318169	0.292528	0.327018	0.322747	0.431325	0.430582	0.0803343	0.195754	-0.646429	0.661175	0.517872	0.558998	0.652085	0.733358	1.07505	0.745329	0.292346	-0.292377
649	5545	CDC2-PCNA-CCNB1-GADD45B complex	Human	O75293;P06493;P12004;P14635	GADD45B;CDK1;PCNA;CCNB1	P06493;P12004	2	0.318169	0.292528	0.327018	0.322747	0.431325	0.430582	0.0803343	0.195754	-0.646429	0.661175	0.517872	0.558998	0.652085	0.733358	1.07505	0.745329	0.292346	-0.292377
650	5546	CDC2-PCNA-CCNB1-GADD45G complex	Human	O95257;P06493;P12004;P14635	GADD45G;CDK1;PCNA;CCNB1	P06493;P12004	2	0.318169	0.292528	0.327018	0.322747	0.431325	0.430582	0.0803343	0.195754	-0.646429	0.661175	0.517872	0.558998	0.652085	0.733358	1.07505	0.745329	0.292346	-0.292377
651	5559	CDC2-CCNA2-CDK2 complex	Human	P06493;P20248;P24941	CDK1;CCNA2;CDK2	P06493;P24941	2	0.3929	0.584472	0.298233	0.294193	0.389306	-0.903808	0.874521	0.925637	0.126453	0.51512	0.741201	0.425671	0.407424	0.475746	-0.924482	0.77342	0.918207	0.25007
652	5573	Stat1-alpha-dimer-CBP DNA-protein complex	Human	P42224;Q92793	STAT1;CREBBP	P42224;Q92793	2	0.630747	0.899686	0.710414	0.808282	0.796125	-0.90396	-0.244815	-0.536678	-0.60252	0.905257	1.41247	1.0057	1.1163	1.01646	-1.27028	-0.198681	-0.445774	-0.34166
653	5604	Emerin complex 1	Human	P35579;P50402;P60709;Q12965;Q13813;Q15417;Q8WWI1;Q9BRV8	MYH9;EMD;ACTB;MYO1E;SPTAN1;CNN3;LMO7;SIKE1	P35579;P50402;P60709;Q12965;Q13813;Q15417;Q8WWI1	7	0.600525	0.688092	0.560296	0.568731	0.518988	-0.23989	0.852775	0.970068	1.13501	0.70501	0.812981	0.6799	0.738351	0.665981	-0.333208	0.734009	0.380618	0.469676
654	5606	Emerin-actin-NMI-(alphaII)spectrin complex	Human	P50402;P60709;Q13287;Q13813	EMD;ACTB;NMI;SPTAN1	P50402;P60709;Q13287;Q13813	4	0.562584	0.581673	0.476868	0.486895	0.473332	0.289746	1.1068	1.12252	0.992492	0.812766	0.777921	0.80749	0.894509	0.806427	0.722144	0.390977	-0.01239	0.117602
655	5607	Emerin-actin-NMI complex	Human	P50402;P60709;Q13287	EMD;ACTB;NMI	P50402;P60709;Q13287	3	0.708321	0.737279	0.591274	0.614828	0.602683	0.190194	1.04749	0.954402	0.845831	0.900616	0.801398	0.948596	0.997569	0.953817	0.94433	0.0244125	-0.0679174	-0.194965
656	5608	Emerin architectural complex	Human	P02545;P20700;P50402;P60709;Q13287;Q13813	LMNA;LMNB1;EMD;ACTB;NMI;SPTAN1	P02545;P20700;P50402;P60709;Q13287;Q13813	6	0.722212	0.865563	0.5359	0.408259	0.40361	-0.542428	2.20457	3.80338	3.36265	1.13849	1.17707	0.871516	0.753053	0.684877	0.388133	2.20573	3.21299	3.0435
657	5609	Emerin regulatory complex	Human	O15379;O75531;P28749;P50402;P60709;P68431;Q02539;Q13547;Q8WWI1	HDAC3;BANF1;RBL1;EMD;ACTB;HIST1H3A;;HIST1H1A;HDAC1;LMO7	O75531;P50402;P60709;Q13547;Q8WWI1	5	0.658232	0.857808	0.636808	0.727622	0.651387	-0.982351	0.520719	-0.0399269	0.304678	1.53199	1.55002	1.30549	1.7365	1.31323	0.481137	1.36729	-0.12863	0.914779
658	5611	Emerin complex 24	Human	P02545;P06400;P20700;P33991;P49736;P50402;P68431;Q00839;Q02539;Q07021;Q08999;Q13287;Q14566;Q9H0E3;Q9H503	LMNA;RB1;LMNB1;MCM4;MCM2;EMD;HIST1H3A;;HNRNPU;HIST1H1A;C1QBP;RBL2;NMI;MCM6;SAP130;BANF2	P02545;P20700;P33991;P49736;P50402;Q00839;Q07021;Q13287;Q14566	9	0.794818	0.900799	0.581235	0.464943	0.427804	-0.220979	2.75086	4.43835	4.23653	1.05819	1.15573	0.791795	0.648162	0.598034	0.0420688	2.73589	4.33796	3.93052
659	5613	Emerin complex 25	Human	O75531;O95218;O95777;P05455;P20700;P31946;P50402;P60709;P61978;P62258;P62314;Q13283;Q16543;Q9H0E3;Q9P287;Q9Y333	BANF1;ZRANB2;LSM8;SSB;LMNB1;YWHAB;EMD;ACTB;HNRNPK;YWHAE;SNRPD1;G3BP1;CDC37;SAP130;BCCIP;LSM2	O75531;O95777;P05455;P20700;P31946;P50402;P60709;P61978;P62258;P62314;Q13283;Q16543;Q9P287;Q9Y333	14	0.910669	1.03442	0.778325	0.765388	0.699894	-0.274024	1.9875	2.42111	2.484	1.46886	1.50837	1.21575	1.29726	1.07299	0.658109	2.32113	2.00394	2.60633
660	5614	Emerin complex 32	Human	O00422;O15379;P20700;P28749;P50402;P60709;P68431;Q08999;Q12824;Q13263;Q13287;Q13547;Q13813;Q14839;Q8TAQ2;Q92922;Q9BQ87;Q9BZK7;Q9C005;Q9H503;Q9NPJ6;Q9UKL0	SAP18;HDAC3;LMNB1;RBL1;EMD;ACTB;HIST1H3A;;RBL2;SMARCB1;TRIM28;NMI;HDAC1;SPTAN1;CHD4;SMARCC2;SMARCC1;TBL1Y;TBL1XR1;DPY30;BANF2;MED4;RCOR1	P20700;P50402;P60709;Q13263;Q13287;Q13547;Q13813;Q8TAQ2;Q9BZK7;Q9C005	10	0.868399	1.03673	0.750036	0.696189	0.672471	-0.651849	1.61741	2.41526	2.1128	1.16522	1.33787	1.05648	0.987575	0.937019	-0.354949	1.33637	2.06201	1.67433
661	5615	Emerin complex 52	Human	O00148;O95777;P10827;P12277;P14866;P20700;P27348;P46940;P50402;P51858;P60709;P61978;P62258;P62314;Q00839;Q02539;Q07021;Q08999;Q12906;Q13287;Q53EL6;Q9BZZ5;Q9Y2U8	DDX39A;LSM8;THRA;CKB;HNRNPL;LMNB1;YWHAQ;IQGAP1;EMD;HDGF;ACTB;HNRNPK;YWHAE;SNRPD1;HNRNPU;HIST1H1A;C1QBP;RBL2;ILF3;NMI;PDCD4;API5;LEMD3	O00148;O95777;P12277;P14866;P20700;P27348;P46940;P50402;P51858;P60709;P61978;P62258;P62314;Q00839;Q07021;Q12906;Q13287;Q9BZZ5	18	0.75515	0.843237	0.633201	0.60615	0.566132	-0.103648	2.37963	3.1124	2.89994	1.0428	1.13341	0.915619	0.871354	0.799469	0.131907	1.99606	2.76132	2.47131
662	5685	Membrane protein complex (VCP, UFD1L, SEC61B)	Human	P55072;P60468;Q92890	VCP;SEC61B;UFD1L	P55072;P60468;Q92890	3	0.714736	1.13569	0.981587	1.11546	1.01657	-1.68713	-1.26007	-1.56154	-1.34851	1.25236	1.44125	1.5456	1.45395	1.21413	-0.257656	-0.721154	-0.267046	0.189891
663	5695	TIP5-DNMT-HDAC1 complex	Human	P26358;Q13547;Q9UBC3;Q9UIF9	DNMT1;HDAC1;DNMT3B;BAZ2A	P26358;Q13547	2	0.143853	0.271267	0.268572	0.266831	0.40965	-0.914548	-1.03868	-0.85037	-1.9569	0.120685	0.235903	0.250398	0.21096	0.34257	-0.889257	-1.15045	-0.633814	-1.84782
664	5713	SH3P2/OSTF1-CBL-SRC complex	Human	P12931;P22681;Q92882	SRC;CBL;OSTF1	P22681;Q92882	2	0.845257	0.840286	0.849933	0.828446	0.973689	0.252588	0.131368	0.292534	-0.337564	0.750738	0.878068	0.765052	0.889046	0.958461	-0.265529	0.11225	-0.30623	-0.743747
665	5718	NOS3-HSP90-AKT complex, VEGF induced	Human	P07900;P29474;P31749	HSP90AA1;NOS3;AKT1	P07900;P31749	2	0.19023	0.286297	0.270371	0.245887	0.239235	-0.588695	-0.582914	-0.248283	-0.312062	0.272071	0.331064	0.359939	0.303882	0.274899	-0.21103	-0.550628	-0.0059499	0.00408506
666	5720	CIN85-CBL complex	Human	P22681;Q96B97	CBL;SH3KBP1	P22681;Q96B97	2	0.798895	0.65433	0.758768	0.652542	0.792644	0.869828	0.325776	0.855375	0.127468	0.29748	0.250297	0.237016	0.291534	0.358729	0.685804	0.719742	0.295477	-0.415335
667	5721	CIN85-CBL-SH3GL2 complex	Human	P22681;Q96B97;Q99962	CBL;SH3KBP1;SH3GL2	P22681;Q96B97	2	0.798895	0.65433	0.758768	0.652542	0.792644	0.869828	0.325776	0.855375	0.127468	0.29748	0.250297	0.237016	0.291534	0.358729	0.685804	0.719742	0.295477	-0.415335
668	5724	CIN85-SH3GL3-CBL complex	Human	P22681;Q96B97;Q99963	CBL;SH3KBP1;SH3GL3	P22681;Q96B97	2	0.798895	0.65433	0.758768	0.652542	0.792644	0.869828	0.325776	0.855375	0.127468	0.29748	0.250297	0.237016	0.291534	0.358729	0.685804	0.719742	0.295477	-0.415335
669	5755	SUMO1-SUA1-UBA2 complex	Human	P63165;Q9UBE0;Q9UBT2	SUMO1;SAE1;UBA2	P63165;Q9UBE0;Q9UBT2	3	0.243493	0.190869	0.233109	0.241279	0.202739	0.998614	0.358883	0.388733	0.64825	0.472843	0.483886	0.456069	0.436421	0.371833	0.298454	0.430036	0.710482	0.930578
670	5756	SUA1-UBA2 complex	Human	Q9UBE0;Q9UBT2	SAE1;UBA2	Q9UBE0;Q9UBT2	2	0.009665	0.025078	0.066306	0.059909	0.090576	0.038298	-0.577495	-0.368078	-0.815241	0.033107	0.054156	0.051795	0.039471	0.076606	0.00661212	-0.0682069	0.169821	-0.470828
671	5762	CRMP-MICAL-PlexinA1 complex, induced by SEMA3A	Human	Q14194;Q8TDZ2;Q9UIW2	CRMP1;MICAL1;PLXNA1	Q14194;Q8TDZ2	2	1.14445	0.933496	1.1343	1.09135	1.09703	0.899955	0.180992	0.379743	0.23505	1.44362	1.28784	1.43538	1.51378	1.4036	0.668691	0.198648	0.0969375	0.112843
672	5772	ZO1-(beta)cadherin-(VE)cadherin-VEGFR2 complex	Human	P33151;P35222;P35968;Q07157	CDH5;CTNNB1;KDR;TJP1	P35222;Q07157	2	0.469482	0.261722	0.358522	0.431528	0.376643	1.70129	0.919215	0.458658	0.67688	0.665296	0.523983	0.418199	0.589013	0.473673	1.05889	1.68101	0.630741	1.01864
673	5830	DJ-1-SNCA complex, high molecular weight complex	Human	P37840;Q99497	SNCA;PARK7	P37840;Q99497	2	0.219073	0.257094	0.347596	0.219899	0.349086	-0.0916449	-0.931936	0.222088	-0.884883	0.225692	0.373067	0.551472	0.398451	0.585324	-0.950735	-2.28083	-1.08826	-2.32552
674	5843	AIF-CYPA-DNA complex	Human	O95831;P62937	AIFM1;PPIA	O95831;P62937	2	1.9718	2.6486	2.41339	2.81818	2.83829	-0.584376	-0.451912	-0.719671	-0.846275	2.88961	3.42365	3.80266	4.13395	3.98558	-0.157669	-0.523125	-0.578023	-0.692072
675	5849	HSP90-CDC37-LRRK2 complex	Human	P08238;Q16543;Q5S007	HSP90AB1;CDC37;LRRK2	P08238;Q16543	2	0.084418	0.103024	0.083567	0.088174	0.119608	0.0296109	0.160338	0.188664	-0.259058	0.223695	0.230663	0.219401	0.200415	0.163886	0.212856	0.220094	0.458604	0.559985
676	5862	CAV1-VDAC1-ESR1 complex	Human	P03372;P21796;Q03135	ESR1;VDAC1;CAV1	P21796;Q03135	2	0.183093	0.120506	0.330252	0.268465	0.208892	0.851938	-1.14317	-0.494483	-0.12224	0.212427	0.383971	0.719378	0.460403	0.397125	-1.15643	-3.31169	-1.60882	-1.3595
677	5872	BRAF-MAP2K1-MAP2K2-YWHAE complex	Human	P15056;P36507;P62258;Q02750	BRAF;MAP2K2;YWHAE;MAP2K1	P36507;P62258;Q02750	3	0.41482	0.361269	0.345253	0.3977	0.388898	0.860621	0.924023	0.51462	0.403165	0.596558	0.579414	0.600398	0.585234	0.536946	0.523386	0.247994	0.478506	0.480875
678	5873	RAF1-MAP2K1-YWHAE complex	Human	P04049;P62258;Q02750	RAF1;YWHAE;MAP2K1	P62258;Q02750	2	0.556006	0.515044	0.484405	0.551861	0.549832	0.461059	0.579163	0.250989	0.13524	0.637955	0.631452	0.676698	0.623625	0.619737	0.31191	-0.0238146	0.319882	0.113527
679	5876	PPP2R1A-PPP2R1B-PPP2CA-PPME1-EIF4A1 complex	Human	P30153;P30154;P60842;P67775;Q9Y570	PPP2R1A;PPP2R1B;EIF4A1;PPP2CA;PPME1	P30153;P30154;P60842;Q9Y570	4	0.168234	0.205868	0.175704	0.195589	0.189405	-0.108025	0.172754	0.046835	-0.0836104	0.196592	0.204359	0.208157	0.203345	0.201902	0.361821	0.172739	0.394552	0.00472709
680	5877	MAP2K1-BRAF-RAF1-YWHAE-KSR1 complex	Human	P04049;P15056;P62258;Q02750;Q8IVT5	RAF1;BRAF;YWHAE;MAP2K1;KSR1	P62258;Q02750	2	0.556006	0.515044	0.484405	0.551861	0.549832	0.461059	0.579163	0.250989	0.13524	0.637955	0.631452	0.676698	0.623625	0.619737	0.31191	-0.0238146	0.319882	0.113527
681	5975	Gamma-secretase complex (APH1A, PSENEN, PSEN1, NCSTN, TMP21)	Human	P49755;P49768;Q92542;Q96BI3;Q9NZ42	TMED10;PSEN1;NCSTN;APH1A;PSENEN	P49755;Q92542	2	0.750162	0.763429	0.700495	0.999255	0.707739	0.177089	0.381186	-0.676399	0.280659	1.5362	1.07853	1.13666	1.56658	1.16867	1.49561	1.23745	0.186509	0.875538
682	5980	LRRK2-CHIP-HSP90 complex	Human	P08238;Q5S007;Q9UNE7	HSP90AB1;LRRK2;STUB1	P08238;Q9UNE7	2	0.351306	0.292875	0.356124	0.291326	0.245381	0.671585	0.113946	0.666382	0.889977	0.59037	0.651581	0.6387	0.58484	0.500508	-0.0491733	-0.0875409	0.277516	0.504862
683	6023	Calcineurin	Human	P63098;Q08209	PPP3R1;PPP3CA	P63098;Q08209	2	0.306293	0.240636	0.296664	0.304221	0.383581	0.764182	0.228962	0.244624	-0.431291	0.291505	0.23752	0.244593	0.235891	0.335339	0.751627	0.597871	0.710508	-0.296804
684	6025	Ubiquitin-conjugating enzyme E2 (UBC13-UEV1A)	Human	P61088;Q13404	UBE2N;UBE2V1	P61088;Q13404	2	0.37061	0.403575	0.461187	0.453185	0.439785	0.00890066	-0.475356	-0.29822	-0.334933	0.498926	0.543226	0.569247	0.581378	0.559988	0.00909024	-0.250551	-0.212921	-0.30566
685	6037	CHIP-HSC70-TAU-UBCH5B complex	Human	P10636;P11142;P62837;Q9UNE7	MAPT;HSPA8;UBE2D2;STUB1	P11142;Q9UNE7	2	0.479431	0.328848	0.465017	0.400632	0.323885	1.23686	0.242321	0.712871	1.09588	0.867917	0.759027	0.801203	0.781297	0.67186	0.742693	0.463516	0.593678	0.824172
686	6038	Dynein complex	Human	O14576;P63167;Q14204;Q9Y6G9	DYNC1I1;DYNLL1;DYNC1H1;DYNC1LI1	P63167;Q14204;Q9Y6G9	3	0.160079	0.17882	0.168417	0.193514	0.175233	0.11974	0.113598	-0.0571695	-0.0206146	0.211158	0.251113	0.198233	0.200627	0.171362	-0.106111	0.451202	0.528896	0.546622
687	6039	Dynein-dynactin complex	Human	O14576;P63167;Q14203;Q14204;Q9Y6G9	DYNC1I1;DYNLL1;DCTN1;DYNC1H1;DYNC1LI1	P63167;Q14203;Q14204;Q9Y6G9	4	0.15276	0.20151	0.165207	0.170109	0.152488	-0.285674	0.0887866	0.185499	0.224095	0.187594	0.221278	0.182809	0.185633	0.157612	-0.0348095	0.431768	0.524077	0.516138
688	6052	BAG3-HSC70-HSPB8-CHIP complex	Human	O95817;P11142;Q9UJY1;Q9UNE7	BAG3;HSPA8;HSPB8;STUB1	O95817;P11142;Q9UJY1;Q9UNE7	4	0.420521	0.3768	0.407786	0.352842	0.361133	0.919703	0.431757	1.17697	0.832031	0.813621	0.714831	0.761473	0.773224	0.719509	1.18809	0.725074	0.761867	0.683966
689	6076	c-Abl-cortactin-nmMLCK complex	Human	P00519;Q14247;Q15746	ABL1;CTTN;MYLK	Q14247;Q15746	2	1.14262	1.2361	1.08237	1.067	1.02586	-0.022212	0.337129	0.446362	0.439492	1.78538	1.84624	1.86514	1.85063	1.65542	0.170057	0.0352331	0.139427	0.249564
690	6078	HSPA2-ACR-PDIA6 complex	Human	P12821;P54652;Q15084	ACE;HSPA2;PDIA6	P54652;Q15084	2	0.141138	0.053569	0.059162	0.062692	0.124048	1.18761	1.08855	1.05197	0.26978	0.197035	0.181096	0.118962	0.168364	0.219942	0.435931	1.01576	0.520301	-0.173127
691	6079	BAG6-HSPA2 complex	Human	P46379;P54652	BAG6;HSPA2	P46379;P54652	2	0.23181	0.238939	0.156369	0.21948	0.296401	0.172207	0.882976	0.333564	-0.402347	0.266501	0.251029	0.179428	0.195231	0.144352	0.414765	1.01581	0.872816	1.0974
692	6083	CART complex	Human	O14964;O43707;O75382;Q9ULV0	HGS;ACTN4;TRIM3;MYO5B	O14964;O43707	2	0.730239	0.919839	0.979072	0.830407	0.972556	-0.514404	-0.854947	-0.173175	-0.784213	1.04753	1.29197	1.42019	1.15464	1.32566	-0.452997	-0.901142	-0.0735855	-0.716122
693	6091	NF-YA-LaminA complex	Human	P02545;P23511	LMNA;NFYA	P02545;P23511	2	0.313179	0.300299	0.150108	0.227506	0.324318	0.332236	1.64381	0.905204	0.0231738	0.577807	0.404171	0.337688	0.643887	0.581795	1.37717	1.81223	-0.0894748	0.00593918
694	6122	Hook3-Vps16 complex	Human	Q86VS8;Q9H269	HOOK3;VPS16	Q86VS8;Q9H269	2	0.23575	0.210044	0.201849	0.211188	0.237982	0.458638	0.466095	0.4379	0.0850006	0.383042	0.304891	0.247707	0.31211	0.313191	0.885264	1.3049	0.766804	0.515075
695	6129	CBP80/20- dependent translation complex	Human	O43310;P38919;P52298;P55884;Q09161;Q9BZI7	CTIF;EIF4A3;NCBP2;EIF3B;NCBP1;UPF3B	P38919;P55884;Q09161	3	0.170681	0.426453	0.158947	0.10244	0.139518	-2.36885	0.394498	1.28524	0.580444	0.185115	0.515678	0.217897	0.137099	0.123719	-3.097	-0.166081	1.04574	0.862502
696	6135	Ferritin complex	Human	P02792;P02794	FTL;FTH1	P02792;P02794	2	0.205146	0.214811	0.143905	0.149592	0.172348	0.146916	0.76486	0.739213	0.393409	0.138533	0.282998	0.076936	0.109123	0.229115	-1.10966	0.900162	0.5573	-0.796451
697	6141	Importin alpha-CAS-RanGTP complex	Human	P52292;P55060;P62826	KPNA2;CSE1L;RAN	P52292;P55060;P62826	3	0.637447	0.67875	0.676776	0.668375	0.62392	0.0961601	-0.0415126	0.166407	0.26187	0.973715	1.04491	1.00788	1.01348	0.93601	0.0595631	0.109013	0.214846	0.228428
698	6142	KPNA2-KPNB1 complex	Human	P52292;Q14974	KPNA2;KPNB1	P52292;Q14974	2	0.270954	0.358015	0.287295	0.27363	0.253239	-0.427462	0.0121451	0.208124	0.24226	0.52795	0.667421	0.493322	0.500516	0.502856	-0.490241	0.396705	0.407114	0.165146
699	6143	KPNB1-RAN complex	Human	P62826;Q14974	RAN;KPNB1	P62826;Q14974	2	0.707679	0.66011	0.727869	0.728933	0.682641	0.453247	0.0556571	0.137582	0.212158	0.97991	0.899941	1.0185	1.01971	0.901159	0.576009	0.0400966	0.116422	0.292163
700	6149	Codanin-1-Asf1\u2013histone H3.1-histone H4\u2013importin-4 complex, cytosolic	Human	P62805;P68431;Q8IWY9;Q8TEX9;Q9Y294	HIST1H4A;;HIST1H3A;;CDAN1;IPO4;ASF1A	P62805;Q8TEX9	2	0.153001	0.390644	0.200455	0.12994	0.135056	-1.70816	-0.323978	0.454313	0.274634	0.319002	0.897829	0.464958	0.255554	0.131643	-2.96498	-0.90592	0.756524	1.62144
701	6154	PRKAA1-PRKAB2-PRKAG1 complex	Human	O43741;P54619;Q13131	PRKAB2;PRKAG1;PRKAA1	P54619;Q13131	2	0.180367	0.19238	0.343967	0.212174	0.255164	0.121582	-1.27627	-0.0536251	-0.52782	0.057046	0.072327	0.178594	0.186999	0.191751	0.0886352	-1.22221	-1.12516	-1.33275
702	6164	ACK1 signaling complex	Human	P46108;P56945;P60953;Q07912	CRK;BCAR1;CDC42;TNK2	P46108;P56945;P60953	3	0.313158	0.246217	0.25884	0.250528	0.188514	1.09443	0.853961	1.02844	1.56537	0.4604	0.416765	0.406082	0.437032	0.364233	0.794605	0.793729	0.599771	0.900406
703	6167	Exocyst complex	Human	O00471;O60645;Q8IYI6;Q8TAG9;Q96A65;Q96KP1;Q9NV70;Q9UPT5	EXOC5;EXOC3;EXOC8;EXOC6;EXOC4;EXOC2;EXOC1;EXOC7	O00471;O60645;Q8IYI6;Q96A65;Q96KP1;Q9NV70;Q9UPT5	7	0.203419	0.208702	0.131287	0.147611	0.120212	0.540912	1.87332	1.71361	1.83525	0.181545	0.180718	0.115095	0.141986	0.109616	0.67646	1.89387	1.4781	1.48746
704	6169	Exocyst EXOC5-EXOC6-EXOC7 subcomplex	Human	O00471;Q8TAG9;Q9UPT5	EXOC5;EXOC6;EXOC7	O00471;Q9UPT5	2	0.195927	0.3042	0.12732	0.155622	0.168553	-0.676072	0.854284	0.600118	0.348082	0.177444	0.282476	0.143587	0.100924	0.131057	-0.698042	0.539846	1.03127	0.468957
705	6172	Intraflagellar transport complex B	Human	A0AVF1;Q13099;Q8IY31;Q8N4P2;Q8R3P7;Q8TDR0;Q8WYA0;Q96LB3;Q9BW83;Q9H7X7;Q9NQC8;Q9NWB7;Q9P2H3;Q9UG01;Q9Y366;Q9Y547	TTC26;IFT88;IFT20;TTC30B;Cluap1;TRAF3IP1;IFT81;IFT74;IFT27;IFT22;IFT46;IFT57;IFT80;IFT172;IFT52;HSPB11	Q9BW83;Q9Y547	2	0.898155	1.0106	0.613581	0.584925	0.909404	-0.152626	1.43554	1.5534	0.0644414	0.824516	1.09537	0.642493	0.417798	0.95574	-0.716174	1.05097	2.33307	-0.441165
706	6173	Intraflagellar transport complex B core complex	Human	A0AVF1;Q13099;Q8N4P2;Q8WYA0;Q96LB3;Q9BW83;Q9H7X7;Q9NQC8;Q9Y366;Q9Y547	TTC26;IFT88;TTC30B;IFT81;IFT74;IFT27;IFT22;IFT46;IFT52;HSPB11	Q9BW83;Q9Y547	2	0.898155	1.0106	0.613581	0.584925	0.909404	-0.152626	1.43554	1.5534	0.0644414	0.824516	1.09537	0.642493	0.417798	0.95574	-0.716174	1.05097	2.33307	-0.441165
707	6182	PP2A A/C-striatin complex	Human	O43815;P30153;P67775	STRN;PPP2R1A;PPP2CA	O43815;P30153	2	0.245085	0.082702	0.150742	0.19466	0.105366	1.81132	1.06119	0.660369	1.3721	0.364356	0.164755	0.179237	0.187743	0.153692	2.03949	1.83077	1.69364	1.72707
708	6183	PP2A A/C-SG2NA complex	Human	P30153;P67775;Q13033	PPP2R1A;PPP2CA;STRN3	P30153;Q13033	2	0.029961	0.068894	0.044829	0.049911	0.098714	-0.229922	-0.0408166	-0.0055261	-0.656189	0.114026	0.123118	0.076774	0.139174	0.119649	0.175822	0.624721	-0.0143985	-0.0310495
709	6189	ArgRS-GlnRS-AIMP1 complex	Human	P47897;P54136;Q12904	QARS;RARS;AIMP1	P47897;P54136;Q12904	3	0.041994	0.0701397	0.041801	0.036164	0.042523	-0.0861775	0.233727	0.457847	0.16469	0.0568947	0.0424267	0.0331093	0.0379027	0.0262937	0.643583	0.702597	0.71226	0.549443
710	6194	B-WICH complex	Human	O00159;O60264;O75533;P35659;Q03468;Q9BQG0;Q9NR30;Q9UIG0	MYO1C;SMARCA5;SF3B1;DEK;ERCC6;MYBBP1A;DDX21;BAZ1B	O00159;O75533	2	0.631569	0.620904	0.546864	0.476587	0.530979	0.286244	0.614614	1.04742	0.606597	0.590172	0.564409	0.489745	0.442897	0.520067	0.423059	0.78753	1.09966	0.394878
711	6216	GATOR2 complex	Human	P55735;Q6PJI9;Q96EE3;Q96S15;Q9NXC5	SEC13;WDR59;SEH1L;WDR24;MIOS	P55735;Q96EE3	2	1.01357	1.20903	0.77177	0.754486	0.988971	-0.342313	1.0879	1.16197	0.180024	0.846447	1.29103	0.489979	0.525238	0.926344	-1.19659	2.03903	1.76083	-0.259254
712	6217	GATOR complex	Human	O75140;P55735;Q12980;Q6PJI9;Q8WTW4;Q96EE3;Q96S15;Q9NXC5	DEPDC5;SEC13;NPRL3;WDR59;NPRL2;SEH1L;WDR24;MIOS	P55735;Q96EE3	2	1.01357	1.20903	0.77177	0.754486	0.988971	-0.342313	1.0879	1.16197	0.180024	0.846447	1.29103	0.489979	0.525238	0.926344	-1.19659	2.03903	1.76083	-0.259254
713	6226	Rab11a-FIP3-DLIC-1 complex	Human	P62491;Q9Y6G9;Q9Y6K9	RAB11A;DYNC1LI1;IKBKG	Q9Y6G9;Q9Y6K9	2	0.501169	0.496843	0.356672	0.361533	0.302647	0.258633	1.13179	1.09814	1.3721	1.0428	1.04321	0.902878	0.961302	0.911208	0.276401	0.695681	0.518205	0.454654
714	6233	Ubiquitin E3 ligase (CUL3, KLHL3, WNK1)	Human	Q13618;Q9H4A3;Q9UH77	CUL3;WNK1;KLHL3	Q13618;Q9H4A3	2	0.052285	0.103269	0.038727	0.042047	0.03576	-0.341961	0.321916	0.34792	0.292757	0.162833	0.181799	0.203506	0.217953	0.266964	0.0841476	-0.238589	-0.267755	-0.872076
715	6236	Dynein-2 complex, cytoplasmic	Human	P51808;P63167;P63172;Q8IVD9;Q8NCM8;Q8TCX1;Q8TF09;Q8WVS4;Q8WW35;Q96EX3;Q96FJ2;Q9NP97	DYNLT3;DYNLL1;DYNLT1;NUDCD3;DYNC2H1;DYNC2LI1;DYNLRB2;WDR60;TCTEX1D2;WDR34;DYNLL2;DYNLRB1	P63167;P63172;Q8IVD9;Q9NP97	4	0.700136	0.733527	0.670046	0.736833	0.689196	0.214217	0.524541	0.194449	0.295919	1.03005	1.06242	0.922681	1.09649	0.999008	0.30976	0.979053	0.162044	0.232192
716	6247	BBS-chaperonin complex	Human	P17987;P48643;P49368;P50990;P50991;P78371;Q6ZW61;Q8IWZ6;Q8TAM1;Q9NPJ1	TCP1;CCT5;CCT3;CCT8;CCT4;CCT2;BBS12;BBS7;BBS10;MKKS	P17987;P48643;P49368;P50990;P50991;P78371	6	0.194587	0.211656	0.219216	0.217658	0.207425	0.286887	-0.06692	0.177115	0.0648691	0.179526	0.190798	0.196107	0.205694	0.198012	0.395061	0.142935	0.15882	-0.192651
717	6250	LPA(2)-NHERF2-PLC-beta3 complex	Human	Q01970;Q15599;Q9HBW0	PLCB3;SLC9A3R2;LPAR2	Q01970;Q15599	2	0.625842	0.575232	0.819836	0.789506	0.510152	0.492311	-0.756711	-0.486404	0.692207	0.810072	0.942148	1.1613	0.990606	0.797019	-0.249322	-1.11045	-0.416106	0.0772538
718	6261	Histone-2-Histone-4-ASF1-MCM2 complex	Human	P49736;P62805;P68431;Q07955	MCM2;HIST1H4A;;HIST1H3A;;SRSF1	P49736;P62805	2	0.250234	0.312699	0.297697	0.350753	0.323453	-0.265256	-0.254391	-0.527998	-0.449893	0.419695	0.484265	0.492512	0.474543	0.424516	-0.152128	-0.314731	-0.0990725	-0.00405001
719	6264	DLG5-SORBS3-CTNNB1 complex	Human	O60504;P35222;Q8TDM6	SORBS3;CTNNB1;DLG5	O60504;P35222	2	0.685081	0.626423	0.651912	0.541642	0.505055	0.513819	0.315163	0.931489	0.990488	1.14231	1.07798	0.826052	0.877262	0.898478	0.4805	1.33962	1.12244	0.788234
720	6268	Cullin-RING E3 ubiquitin ligase complex	Human	Q15369;Q15370;Q93034;Q96DX5	TCEB1;TCEB2;CUL5;ASB9	Q15369;Q15370;Q93034	3	0.423448	0.447166	0.410242	0.506037	0.445847	0.158844	0.355212	-0.307748	-0.0165598	0.424045	0.497222	0.439846	0.526056	0.496527	-0.257056	0.126883	-0.457633	-0.539433
721	6274	HEXA-HEXB complex	Human	P06865;P07686	HEXA;HEXB	P06865;P07686	2	0.245995	0.260412	0.326873	0.305351	0.314871	0.113134	-0.526441	-0.235069	-0.422263	0.362913	0.357414	0.420752	0.414864	0.330567	0.31947	-0.250177	-0.108892	0.252956
722	6280	NUB1L-UFD1-NPL4-NEDD8 complex	Human	Q15843;Q8TAT6;Q92890;Q9Y5A7	NEDD8;NPLOC4;UFD1L;NUB1	Q15843;Q8TAT6;Q92890	3	0.34349	0.315508	0.330169	0.364999	0.401065	0.646938	0.371817	0.159298	-0.360092	0.438809	0.420623	0.464808	0.464723	0.481008	0.563218	0.0364986	0.173163	-0.290809
723	6282	G alpha-13-Hax-1-cortactin-Rac complex	Human	O00165;P31749;Q14247;Q14344	HAX1;AKT1;CTTN;GNA13	P31749;Q14247;Q14344	3	0.829623	0.986993	0.867307	0.891101	0.869349	-0.408298	0.0210076	0.0540402	-0.0293238	1.26151	1.35035	1.39141	1.40849	1.29877	0.0771472	-0.191579	-0.0942806	-0.0696714
724	6283	SIVA1-XIAP-TAK1 complex	Human	O15304;O43318;P98170	SIVA1;MAP3K7;XIAP	O43318;P98170	2	0.292866	0.380812	0.299572	0.298974	0.346995	-0.41203	0.0951027	0.182889	-0.285285	0.408286	0.592216	0.401486	0.322455	0.488825	-0.873	0.228245	0.859621	-0.461975
725	6291	Ubiquitin E3 ligase (DDIT4, DDB1, BTRC, CUL4A)	Human	Q13619;Q16531;Q9NX09;Q9Y297	CUL4A;DDB1;DDIT4;BTRC	Q13619;Q16531	2	1.03129	1.01565	1.05568	1.01525	0.950744	0.283433	0.0695067	0.278997	0.357309	1.61543	1.56523	1.63101	1.57859	1.4457	0.382755	0.14626	0.320865	0.363511
726	6301	tRNA Splicing Ligase Complex	Human	Q52LJ0;Q92499;Q9BVC5;Q9Y224;Q9Y3I0	FAM98B;DDX1;C2orf49;C14orf166;RTCB	Q52LJ0;Q92499;Q9Y224;Q9Y3I0	4	0.207614	0.252239	0.21577	0.256214	0.252183	-0.166567	0.170206	-0.209952	-0.367314	0.308682	0.357095	0.297049	0.355814	0.357032	-0.124571	0.510025	-0.0712026	-0.467213
727	6302	B-WICH complex	Human	O00159;O60264;O75533;P35659;Q03468;Q9BQG0;Q9C093;Q9NR30;Q9UIG0	MYO1C;SMARCA5;SF3B1;DEK;ERCC6;MYBBP1A;SPEF2;DDX21;BAZ1B	O00159;O75533	2	0.631569	0.620904	0.546864	0.476587	0.530979	0.286244	0.614614	1.04742	0.606597	0.590172	0.564409	0.489745	0.442897	0.520067	0.423059	0.78753	1.09966	0.394878
728	6303	DDX11-RAD21-SMC1A-SMC3 complex	Human	O60216;Q14683;Q96FC9;Q9UQE7	RAD21;SMC1A;DDX11;SMC3	Q14683;Q9UQE7	2	0.455103	0.345387	0.076369	0.252895	0.131436	0.96764	3.49347	1.63983	2.55984	0.69748	0.20315	0.41573	0.467849	0.402587	3.67103	1.86208	1.47056	1.60032
729	6308	protein complex (DDX28; DHX30; GRSF1; FASTKD2; FASTKD5)	Human	Q12849;Q7L2E3;Q7L8L6;Q9NUL7;Q9NYY8	GRSF1;DHX30;FASTKD5;DDX28;FASTKD2	Q12849;Q7L8L6	2	0.101978	0.235735	0.111329	0.21342	0.12181	-1.05344	0.0446863	-0.830977	-0.0972933	0.183485	0.238504	0.22963	0.356894	0.191316	-0.248845	-0.276591	-1.18368	-0.0443469
730	6310	DEAF1- complex	Human	O75398;P12956;P13010	DEAF1;XRCC6;XRCC5	P12956;P13010	2	0.04793	0.031761	0.023866	0.023367	0.028087	0.429336	0.460589	0.520503	0.333461	0.147164	0.127686	0.118473	0.124397	0.117438	0.489003	0.499881	0.48251	0.320987
731	6317	NLRP1 inflammasome	Human	P29466;P51878;Q9C000;Q9ULZ3	CASP1;CASP5;NLRP1;PYCARD	P29466;Q9ULZ3	2	0.769481	0.758937	0.78788	0.775797	0.638146	0.277794	0.0698615	0.203585	0.669579	0.73689	0.710479	0.829335	0.833075	0.661925	0.402487	-0.239048	-0.152254	0.356332
732	6323	NLRP3 inflammasome	Human	P29466;Q96P20;Q9ULZ3;Q9Y2G2	CASP1;NLRP3;PYCARD;CARD8	P29466;Q9ULZ3	2	0.769481	0.758937	0.78788	0.775797	0.638146	0.277794	0.0698615	0.203585	0.669579	0.73689	0.710479	0.829335	0.833075	0.661925	0.402487	-0.239048	-0.152254	0.356332
733	6324	NLRP2 inflammasome	Human	P29466;Q9NX02;Q9ULZ3;Q9Y2G2	CASP1;NLRP2;PYCARD;CARD8	P29466;Q9ULZ3	2	0.769481	0.758937	0.78788	0.775797	0.638146	0.277794	0.0698615	0.203585	0.669579	0.73689	0.710479	0.829335	0.833075	0.661925	0.402487	-0.239048	-0.152254	0.356332
734	6332	Elongator complex (ELP1, ELP2, ELP3, ELP4, ELP5, ELP6)	Human	O95163;Q0PNE2;Q6IA86;Q8TE02;Q96EB1;Q9H9T3	IKBKAP;ELP6;ELP2;ELP5;ELP4;ELP3	O95163;Q6IA86;Q96EB1;Q9H9T3	4	0.439845	0.374572	0.387717	0.481031	0.428623	1.1422	0.864324	0.0524266	0.328715	0.568649	0.424099	0.551031	0.48455	0.440407	1.92047	0.518833	1.26329	1.21691
735	6334	Afadin-beta-catenin complex	Human	P35222;P55196	CTNNB1;AFDN	P35222;P55196	2	0.825253	0.824103	0.767633	0.62958	0.800958	0.237934	0.397381	1.06593	0.195622	0.984971	1.05778	0.750957	0.812583	0.969808	0.0276968	1.14559	0.883847	0.0755387
736	6336	CTNNB1-DNMT1 complex	Human	P26358;P35222	DNMT1;CTNNB1	P26358;P35222	2	0.673755	0.706162	0.514067	0.412425	0.391594	0.0847282	1.02201	1.63511	1.61729	1.10817	1.21317	0.874576	0.833533	0.7845	-0.0379643	1.02755	1.19066	1.11971
737	6337	Amot-cadherin-11-beta-catenin-p120 complex	Human	O60716;P35222;P55287;Q4VCS5	CTNND1;CTNNB1;CDH11;AMOT	O60716;P35222	2	0.987406	0.995425	0.922137	0.718735	0.822797	0.206916	0.386684	1.22959	0.671207	1.48971	1.55825	1.33232	1.2758	1.28493	0.12679	0.568002	0.749115	0.483761
738	6340	PITX2-MLL4-ASH2L-RBBP5-PTIP complex	Human	O14686;Q15291;Q6ZW49;Q99697;Q9UBL3	KMT2D;KDM6B;PAXIP1;PITX2;ASH2L	Q15291;Q9UBL3	2	1.03443	1.07609	1.19329	0.968484	0.821139	0.104196	-0.342193	0.438631	0.822827	2.15768	1.78061	2.06709	1.68551	1.43488	0.880245	0.313104	0.986866	1.22105
739	6341	GIT1-ARHGEF7-PAK1-PXN complex	Human	P49023;Q13153;Q14155;Q9Y2X7	PXN;PAK1;ARHGEF7;GIT1	P49023;Q13153	2	0.296981	0.466162	0.231773	0.396436	0.406678	-0.932195	0.714965	-0.46936	-0.648327	0.556508	0.647972	0.417732	0.442584	0.512089	-0.222483	1.08181	0.921291	0.266126
740	6343	SETD7-YAP-AXIN1-beta-catenin complex	Human	O15169;P35222;P46937;Q8WTS6	AXIN1;CTNNB1;YAP1;SETD7	P35222;P46937;Q8WTS6	3	0.996084	1.07447	0.875056	0.866561	0.826538	0.026462	0.844046	0.969613	0.983882	1.40093	1.45705	1.17049	1.13162	1.12688	0.213777	1.14054	1.35501	0.994842
741	6344	TNF-R1-associated signaling complex	Human	O14920;O15111;O43318;P01375;P19438;Q12933;Q13489;Q13546;Q15025;Q15628;Q15750;Q96EP0;Q9BYM8;Q9NYJ8;Q9Y6K9	IKBKB;CHUK;MAP3K7;TNF;TNFRSF1A;TRAF2;BIRC3;RIPK1;TNIP1;TRADD;TAB1;RNF31;RBCK1;TAB2;IKBKG	O43318;Q13546;Q15628;Q15750;Q9BYM8;Q9Y6K9	6	0.303661	0.301439	0.202869	0.266582	0.317233	0.61791	2.04445	1.134	0.0882647	0.392837	0.357366	0.268065	0.302529	0.327832	1.10671	2.30919	1.87726	0.930858
742	6345	ZNF304-corepressor complex	Human	P26358;Q13263;Q15047;Q9HCX3	DNMT1;TRIM28;SETDB1;ZNF304	P26358;Q13263	2	0.515007	0.557558	0.574024	0.587938	0.612848	-0.00284539	-0.192059	-0.156476	-0.397278	0.529545	0.587231	0.548313	0.597318	0.617356	-0.0555866	0.0649633	-0.119489	-0.424909
743	6347	TNF-R1 signaling complex	Human	P01375;P19438;Q12933;Q13546;Q15628	TNF;TNFRSF1A;TRAF2;RIPK1;TRADD	Q13546;Q15628	2	0.036204	0.171432	0.14027	0.254179	0.165292	-1.2261	-1.06808	-1.90408	-1.233	0.24208	0.178242	0.152029	0.226884	0.11633	0.889715	1.08245	0.38067	1.17887
744	6353	beta-Catenin destruction complex	Human	O15169;P25054;P35222;P49841	AXIN1;APC;CTNNB1;GSK3B	P35222;P49841	2	0.630251	0.615059	0.568991	0.452739	0.489381	0.309005	0.48164	1.18251	0.828423	0.869148	1.03666	0.755191	0.683477	0.698906	-0.339576	0.677572	1.03094	0.707635
745	6362	PDLIM1-E-cadherin-beta-catenin complex	Human	O00151;P12830;P35222	PDLIM1;CDH1;CTNNB1	O00151;P35222	2	0.299528	0.321123	0.248831	0.207149	0.203602	0.0686107	0.582471	0.978195	0.869817	0.78995	0.700527	0.426984	0.431318	0.467606	0.689915	2.2189	2.1045	1.58568
746	6365	Synexin-sorcin complex	Human	P20073;P30626	ANXA7;SRI	P20073;P30626	2	0.131608	0.302845	0.217641	0.191684	0.184453	-1.28822	-0.713445	-0.33754	-0.38959	0.367084	0.54943	0.452891	0.396498	0.394861	-0.929922	-0.441615	0.0440781	-0.158895
747	6373	MiDAC complex	Human	Q13547;Q6PJG2;Q92769;Q9H147	HDAC1;ELMSAN1;HDAC2;DNTTIP1	Q13547;Q92769	2	0.383583	0.509081	0.224706	0.166685	0.407039	-0.554079	1.44728	1.93803	-0.0473709	0.282439	0.554923	0.158066	0.240108	0.43314	-1.63908	1.38125	0.601426	-1.01588
748	6374	Calcineurin-FKBP12 complex	Human	P62942;P63098;Q08209	FKBP1A;PPP3R1;PPP3CA	P62942;P63098;Q08209	3	0.664929	0.578766	0.627008	0.654105	0.720417	0.949413	0.496031	0.432232	-0.164559	0.417837	0.477759	0.357594	0.494799	0.517505	-0.14846	0.888314	-0.264137	-0.754879
749	6375	PEF1-ALG2 complex	Human	O75340;Q9UBV8	PDCD6;PEF1	O75340;Q9UBV8	2	0.174681	0.248895	0.186094	0.249854	0.182625	-0.429368	0.0369964	-0.422154	0.0317586	0.213061	0.196412	0.193815	0.226925	0.157615	0.438707	0.369616	0.124874	0.528092
750	6388	CORVET complex	Human	Q8N3P4;Q8WUH2;Q96AX1;Q9H269;Q9H270;Q9P253	VPS8;TGFBRAP1;VPS33A;VPS16;VPS11;VPS18	Q96AX1;Q9H269;Q9H270;Q9P253	4	0.275106	0.222918	0.220888	0.201933	0.219346	1.15241	1.056	1.43525	0.934607	0.221118	0.268254	0.202514	0.236788	0.235771	-0.195221	0.642096	0.273488	-0.115965
751	6389	HOPS complex	Human	P49754;Q96AX1;Q96JC1;Q9H269;Q9H270;Q9P253	VPS41;VPS33A;VPS39;VPS16;VPS11;VPS18	Q96AX1;Q9H269;Q9H270;Q9P253	4	0.275106	0.222918	0.220888	0.201933	0.219346	1.15241	1.056	1.43525	0.934607	0.221118	0.268254	0.202514	0.236788	0.235771	-0.195221	0.642096	0.273488	-0.115965
752	6394	CNOT1-CNOT2-CNOT3 complex	Human	A5YKK6;O75175;Q9NZN8	CNOT1;CNOT3;CNOT2	A5YKK6;O75175;Q9NZN8	3	0.11002	0.109244	0.109017	0.1241	0.222884	0.375609	0.245826	0.16706	-1.27631	0.079579	0.145724	0.258577	0.201076	0.110221	-0.620602	-2.294	-1.3089	-0.391641
753	6395	4E-T-DDX6-CNOT1 complex	Human	A5YKK6;P26196;Q9NRA8	CNOT1;DDX6;EIF4ENIF1	A5YKK6;P26196	2	0.061384	0.059509	0.034772	0.006368	0.087971	0.255254	0.485521	0.884307	-0.184559	0.101846	0.138726	0.080318	0.090882	0.037877	-0.134605	0.438482	0.369394	0.737203
754	6396	DNJC3-DNAJB1-HSPA8 complex	Human	P11142;P25685;Q13217	HSPA8;DNAJB1;DNAJC3	P11142;P25685;Q13217	3	0.261878	0.293885	0.26586	0.280035	0.254047	0.014449	0.183044	0.167803	0.259452	0.409541	0.477699	0.459614	0.5477	0.436766	-0.226719	-0.197817	-0.756031	-0.179504
755	6399	DNAJC7-HSPA8-HSP90AA1 complex	Human	P07900;P11142;Q99615	HSP90AA1;HSPA8;DNAJC7	P07900;P11142;Q99615	3	0.261517	0.258107	0.280107	0.282619	0.243182	0.402704	0.0118687	0.136421	0.377	0.364393	0.401687	0.422301	0.457603	0.370375	0.0242351	-0.305246	-0.456321	-0.000247719
756	6415	pallidin-Cappuccino-BLOS1 complex	Human	P78537;Q9NUP1;Q9UL45	BLOC1S1;BLOC1S4;BLOC1S6	P78537;Q9UL45	2	0.64204	0.573659	0.890742	0.624834	0.785191	0.580114	-0.957836	0.311186	-0.507182	0.449593	0.61617	0.550705	0.644405	0.596946	-0.719735	-0.467172	-0.835469	-0.782774
757	6416	dysbindin-Snapin-BLOS2 complex	Human	O95295;Q6QNY1;Q96EV8	SNAPIN;BLOC1S2;DTNBP1	O95295;Q96EV8	2	0.103919	0.091589	0.071534	0.232144	0.118643	0.367466	0.529063	-0.969969	-0.0458028	0.40357	0.356516	0.2882	0.171386	0.362382	0.624479	1.09502	2.12092	0.300019
758	6421	DNTTIP1-ZNF541-HDAC1-HDAC2 complex	Human	Q13547;Q92769;Q9H0D2;Q9H147	HDAC1;HDAC2;ZNF541;DNTTIP1	Q13547;Q92769	2	0.383583	0.509081	0.224706	0.166685	0.407039	-0.554079	1.44728	1.93803	-0.0473709	0.282439	0.554923	0.158066	0.240108	0.43314	-1.63908	1.38125	0.601426	-1.01588
759	6452	TIMM8A-TIMM13 complex	Human	O60220;Q9Y5L4	TIMM8A;TIMM13	O60220;Q9Y5L4	2	0.433236	0.581837	0.516983	0.444179	0.48594	-0.625339	-0.382553	0.161902	-0.206099	0.654196	0.75172	0.679907	0.543103	0.536714	-0.194403	0.045903	0.825608	0.613649
760	6455	ARL2-TBCD complex	Human	P36404;Q9BTW9	ARL2;TBCD	P36404;Q9BTW9	2	0.177524	0.197575	0.236741	0.096111	0.211381	0.0471179	-0.412216	1.03147	-0.193454	0.192756	0.133398	0.175093	0.311904	0.192607	0.893744	0.359739	-0.761436	0.0275802
761	6457	MLL1 core complex	Human	P61964;Q03164;Q15291;Q9UBL3	WDR5;KMT2A;KDM6B;ASH2L	P61964;Q15291;Q9UBL3	3	0.801865	0.794063	0.852177	0.753678	0.608276	0.407434	-0.0557641	0.62952	1.33774	1.51463	1.31085	1.41896	1.23795	1.01593	1.0599	0.584376	1.29212	1.77704
762	6460	MLL2 complex	Human	O00255;O14686;O15294;O75475;P51610;P61964;Q15291;Q9C005;Q9UBL3;Q9Y5Z7	MEN1;KMT2D;OGT;PSIP1;HCFC1;WDR5;KDM6B;DPY30;ASH2L;HCFC2	O15294;O75475;P51610;P61964;Q15291;Q9C005;Q9UBL3	7	0.584806	0.632885	0.565362	0.533102	0.492983	0.135374	0.623804	1.20102	1.26596	1.03744	1.10569	1.00645	0.879315	0.751348	0.207445	0.700979	1.8021	2.11378
763	6461	MLL3 complex	Human	O15550;P61964;Q14686;Q15291;Q6ZW49;Q8NEZ4;Q9BTK6;Q9C005;Q9UBL3	KDM6A;WDR5;NCOA6;KDM6B;PAXIP1;KMT2C;PAGR1;DPY30;ASH2L	P61964;Q15291;Q9C005;Q9UBL3	4	0.681403	0.700631	0.723016	0.633398	0.586568	0.310671	-0.0230276	0.811199	0.928367	1.27281	1.13899	1.1676	1.04908	0.872132	1.09383	0.839333	1.51717	1.96686
764	6462	MLL1 complex	Human	O00255;O15294;P51610;P61964;Q03164;Q15291;Q9C005;Q9UBL3	MEN1;OGT;HCFC1;WDR5;KMT2A;KDM6B;DPY30;ASH2L	O15294;P51610;P61964;Q15291;Q9C005;Q9UBL3	6	0.63364	0.699921	0.622597	0.572269	0.523186	-0.0181815	0.481306	1.16988	1.31449	1.13682	1.18029	1.09841	0.940618	0.797687	0.360377	0.677259	1.81521	2.16826
765	6467	MLL4 complex	Human	O14686;O15550;P61964;Q14686;Q15291;Q6ZW49;Q9BTK6;Q9C005;Q9UBL3	KMT2D;KDM6A;WDR5;NCOA6;KDM6B;PAXIP1;PAGR1;DPY30;ASH2L	P61964;Q15291;Q9C005;Q9UBL3	4	0.681403	0.700631	0.723016	0.633398	0.586568	0.310671	-0.0230276	0.811199	0.928367	1.27281	1.13899	1.1676	1.04908	0.872132	1.09383	0.839333	1.51717	1.96686
766	6468	TRAPP complex	Human	O43617;O75865;P0DI81;P48553;Q5T215;Q7Z392;Q86SZ2;Q8IUR0;Q8WVT3;Q96Q05;Q9UL33;Q9Y296;Q9Y2L5;Q9Y5R8	TRAPPC3;TRAPPC6A;TRAPPC2;TRAPPC10;TRAPPC3L;TRAPPC11;TRAPPC6B;TRAPPC5;TRAPPC12;TRAPPC9;TRAPPC2L;TRAPPC4;TRAPPC8;TRAPPC1	O43617;Q7Z392;Q86SZ2;Q8IUR0;Q9UL33;Q9Y296	6	0.312178	0.386575	0.374452	0.400904	0.482154	-0.448257	-0.5252	-0.63219	-1.77574	0.348977	0.43418	0.415618	0.464092	0.51735	-0.561829	-0.465724	-0.846666	-1.80387
767	6469	Set1A complex	Human	O15047;O15294;P51610;P61964;Q15291;Q6UXN9;Q9C005;Q9P0U4;Q9UBL3;Q9Y5Z7	SETD1A;OGT;HCFC1;WDR5;KDM6B;WDR82;DPY30;CXXC1;ASH2L;HCFC2	O15294;P51610;P61964;Q15291;Q6UXN9;Q9C005;Q9UBL3	7	0.580561	0.633359	0.563395	0.514313	0.474675	0.0845766	0.599141	1.37249	1.43046	1.03196	1.07496	0.992735	0.846185	0.721299	0.369775	0.759655	2.02453	2.32759
768	6470	Set1B complex	Human	O15294;P51610;P61964;Q15291;Q6UXN9;Q8NFC6;Q96IK1;Q9C005;Q9P0U4;Q9UBL3;Q9UPS6;Q9Y5Z7	OGT;HCFC1;WDR5;KDM6B;WDR82;BOD1L1;BOD1;DPY30;CXXC1;ASH2L;SETD1B;HCFC2	O15294;P51610;P61964;Q15291;Q6UXN9;Q8NFC6;Q96IK1;Q9C005;Q9UBL3	9	0.563642	0.560947	0.510324	0.493827	0.463466	0.752061	1.14391	1.60057	1.5351	0.941092	0.967068	0.929183	0.839682	0.692525	0.519654	0.644881	1.60827	2.19984
769	6472	Bcl-2-Beclin1-UVRAG-PI(3)KC3 complex	Human	P10415;Q14457;Q8NEB9;Q99570;Q9P2Y5	BCL2;BECN1;PIK3C3;PIK3R4;UVRAG	Q8NEB9;Q99570;Q9P2Y5	3	0.234403	0.331075	0.220695	0.187358	0.255151	-0.6858	0.403017	0.923154	-0.060282	0.3346	0.242923	0.158706	0.171009	0.229627	1.44316	2.49717	2.30233	1.17508
770	6481	WASH complex	Human	A8K0Z3;Q12768;Q2M389;Q9Y3C0;Q9Y4E1	WASH1;KIAA0196;KIAA1033;CCDC53;FAM21C	Q12768;Q9Y3C0;Q9Y4E1	3	0.572629	0.272394	0.213935	0.276462	0.225036	3.04111	3.79362	2.93403	3.31695	0.820786	0.503325	0.300694	0.438623	0.348623	2.59473	4.55996	3.05203	3.41868
771	6482	CUL4B-DDB1-DTL-CSN complex	Human	P61201;Q13098;Q13620;Q16531;Q9NZJ0	COPS2;GPS1;CUL4B;DDB1;DTL	P61201;Q13098;Q13620;Q16531	4	0.600002	0.559992	0.545742	0.534694	0.517854	0.787238	0.773324	0.999208	0.894019	0.765622	0.742507	0.743591	0.741401	0.695687	0.648786	0.516915	0.662149	0.547216
772	6483	CAPZalpha-CAPZbeta complex	Human	P47756;P52907	CAPZB;CAPZA1	P47756;P52907	2	0.059135	0.039878	0.063515	0.03634	0.062807	0.462484	0.0965246	0.493323	0.0624618	0.103585	0.042306	0.118334	0.06587	0.050795	1.02512	0.00715493	0.673648	0.604839
773	6484	WASH-CAPZalpa/beta complex	Human	A8K0Z3;P47756;P52907;Q12768;Q2M389;Q9Y3C0;Q9Y4E1	WASH1;CAPZB;CAPZA1;KIAA0196;KIAA1033;CCDC53;FAM21C	P47756;P52907;Q12768;Q9Y3C0;Q9Y4E1	5	0.37541	0.181672	0.222774	0.266209	0.258293	3.29433	2.50475	1.94206	1.72171	0.547226	0.357588	0.320864	0.381004	0.350255	2.76505	3.14909	2.38083	2.16041
774	6485	HIF1alpha-VHL-ElonginB-ElonginC complex	Human	P40337;Q15369;Q15370;Q16665	VHL;TCEB1;TCEB2;HIF1A	Q15369;Q15370	2	0.509832	0.526589	0.403235	0.447786	0.436231	0.138157	0.846338	0.59021	0.527497	0.135977	0.225401	0.05147	0.088155	0.172008	-0.623473	1.19469	0.761497	-0.317725
775	6486	CUL4A-DDB1-DTL complex	Human	Q13619;Q16531;Q9NZJ0	CUL4A;DDB1;DTL	Q13619;Q16531	2	1.03129	1.01565	1.05568	1.01525	0.950744	0.283433	0.0695067	0.278997	0.357309	1.61543	1.56523	1.63101	1.57859	1.4457	0.382755	0.14626	0.320865	0.363511
776	6487	CUL4B-DDB1-TLE2 complex	Human	Q04725;Q13620;Q16531	TLE2;CUL4B;DDB1	Q13620;Q16531	2	0.996431	0.961979	1.03165	0.948557	0.888925	0.348646	0.0302085	0.385696	0.459578	1.44101	1.35009	1.45252	1.35299	1.24814	0.500102	0.15115	0.451648	0.472937
777	6488	CUL4A-DDB1-EED complex	Human	O75530;Q13619;Q16531	EED;CUL4A;DDB1	Q13619;Q16531	2	1.03129	1.01565	1.05568	1.01525	0.950744	0.283433	0.0695067	0.278997	0.357309	1.61543	1.56523	1.63101	1.57859	1.4457	0.382755	0.14626	0.320865	0.363511
778	6489	CUL4A-DDB1-WDR5 complex	Human	P61964;Q13619;Q16531	WDR5;CUL4A;DDB1	P61964;Q13619;Q16531	3	0.728854	0.699171	0.761824	0.794314	0.746937	0.544707	0.0249184	-0.00406337	0.0687981	1.11328	1.04348	1.08734	1.13159	1.03751	0.7011	0.39214	0.323049	0.363689
779	6490	CUL4B-DDB1-WDR26 complex	Human	Q13620;Q16531;Q9H7D7	CUL4B;DDB1;WDR26	Q13620;Q16531;Q9H7D7	3	0.71107	0.656932	0.716503	0.666422	0.613041	0.705184	0.195249	0.636651	0.792383	1.13618	1.09154	1.12506	1.11256	1.04945	0.583955	0.325167	0.492343	0.402409
780	6491	CUL4A-DDB1-RBBP5 complex	Human	Q13619;Q15291;Q16531	CUL4A;KDM6B;DDB1	Q13619;Q15291;Q16531	3	0.881552	0.817168	0.893548	0.764308	0.65246	0.700453	0.166447	0.97928	1.45763	1.60924	1.36929	1.47839	1.16359	1.03015	1.13095	0.672355	1.83408	1.96845
781	6492	CUL4A-DDB1-WDR5B complex	Human	Q13619;Q16531;Q86VZ2	CUL4A;DDB1;WDR5B	Q13619;Q16531	2	1.03129	1.01565	1.05568	1.01525	0.950744	0.283433	0.0695067	0.278997	0.357309	1.61543	1.56523	1.63101	1.57859	1.4457	0.382755	0.14626	0.320865	0.363511
782	6493	CUL4A-DDB1-WDR57 complex	Human	Q13619;Q16531;Q96DI7	CUL4A;DDB1;SNRNP40	Q13619;Q16531;Q96DI7	3	0.896042	0.791005	0.827897	0.820697	0.671503	0.916426	0.603518	0.744133	1.40826	1.25525	1.12698	1.14546	1.13798	0.991606	0.901827	0.720282	0.839834	1.08288
783	6494	CUL4A-DDB1-WDR61 complex	Human	Q13619;Q16531;Q9GZS3	CUL4A;DDB1;WDR61	Q13619;Q16531;Q9GZS3	3	0.7953	0.755695	0.703785	0.724558	0.633829	0.588625	0.79816	0.761967	1.13286	1.17493	1.11224	1.10674	1.09389	0.963799	0.653323	0.567884	0.721047	0.920762
784	6495	CUL4B-DDB1-GRWD1 complex	Human	Q13620;Q16531;Q9BQ67	CUL4B;DDB1;GRWD1	Q13620;Q16531;Q9BQ67	3	0.870339	0.859377	0.785269	0.828119	0.771849	0.420617	0.713874	0.578947	0.69131	1.27155	1.29486	1.14273	1.2671	1.18699	0.309475	0.793991	0.412769	0.35361
785	6503	SOS1-ABI1-EPS8L2 complex	Human	Q07889;Q8IZP0;Q9H6S3	SOS1;ABI1;EPS8L2	Q8IZP0;Q9H6S3	2	0.168305	0.045046	0.028154	0.03504	0.066315	1.55591	1.76416	1.63081	1.12651	0.252336	0.258003	0.157564	0.085568	0.146577	0.227305	1.11752	1.87502	0.962352
786	6509	pERK-vimentin-KPNA2 complex	Human	P08670;P27361;P52292	VIM;MAPK3;KPNA2	P08670;P27361;P52292	3	0.789629	1.04921	0.95679	0.936997	0.899074	-0.899021	-0.67559	-0.377242	-0.388251	1.23691	1.68616	1.47775	1.46287	1.42133	-1.02464	-0.570971	-0.349736	-0.540081
787	6512	ILK-HSP90-CDC37 complex	Human	P07900;Q13418;Q16543	HSP90AA1;ILK;CDC37	P07900;Q13418;Q16543	3	0.134693	0.156067	0.120709	0.09449	0.112774	0.0735269	0.439062	0.927936	0.475826	0.293845	0.298325	0.283879	0.25577	0.220583	0.343733	0.394453	0.823689	0.867534
788	6517	SERCA2a-alphaKAP-CaM-CaMKII complex	Human	P16615;P52294;P62158;Q9UQM7	ATP2A2;KPNA1;CALM1; CAL;CAMK2A	P52294;P62158	2	0.796966	1.03238	0.910492	1.02642	0.901264	-0.611101	-0.307152	-0.572384	-0.278355	1.46669	1.52948	1.83792	1.9628	1.47378	0.136575	-0.58278	-0.651888	0.0114662
789	6523	Ubiquilin-VCP-erasin complex	Human	P55072;Q92575;Q9UMX0	VCP;UBXN4;UBQLN1	P55072;Q9UMX0	2	0.352959	0.29943	0.413194	0.527662	0.573415	0.632313	-0.28551	-0.846029	-1.19118	0.686624	0.609256	0.723414	0.94254	0.990941	0.677662	-0.00298736	-0.78752	-1.12554
790	6540	GPX1-SBP1 complex	Human	P07203;Q13228	GPX1;SELENBP1	P07203;Q13228	2	0.330398	0.21118	0.418869	0.359192	0.069476	1.20268	-0.498058	0.0265974	2.39482	0.278742	0.145136	0.403048	0.216554	0.113477	1.55763	-0.816164	0.77858	1.50134
791	6550	CUL4B-DDB1-TLE1 complex	Human	Q04724;Q13619;Q16531	TLE1;CUL4A;DDB1	Q13619;Q16531	2	1.03129	1.01565	1.05568	1.01525	0.950744	0.283433	0.0695067	0.278997	0.357309	1.61543	1.56523	1.63101	1.57859	1.4457	0.382755	0.14626	0.320865	0.363511
792	6553	CUL4B-DDB1-TLE3 complex	Human	Q04726;Q13620;Q16531	TLE3;CUL4B;DDB1	Q13620;Q16531	2	0.996431	0.961979	1.03165	0.948557	0.888925	0.348646	0.0302085	0.385696	0.459578	1.44101	1.35009	1.45252	1.35299	1.24814	0.500102	0.15115	0.451648	0.472937
793	6591	Hsp90-p23 complex	Human	P07900;Q15185	HSP90AA1;PTGES3	P07900;Q15185	2	0.156581	0.124057	0.188435	0.15229	0.188663	0.561171	-0.170283	0.27011	-0.18846	0.154913	0.157105	0.203659	0.203494	0.199729	0.254757	-0.324794	-0.215144	-0.384852
794	6592	c-Abl-CAS-Abi1 complex	Human	P00519;P56945;Q8IZP0	ABL1;BCAR1;ABI1	P56945;Q8IZP0	2	0.507532	0.439948	0.421512	0.444408	0.415339	0.641303	0.705612	0.597904	0.64333	0.578217	0.633439	0.456402	0.605679	0.517444	-0.022757	0.939794	0.10469	0.348786
795	6639	CCC-Wash (WASH1, FAM21C) complex	Human	A8K0Z3;O60826;Q567U6;Q7Z3J2;Q7Z4G1;Q86VX2;Q86X83;Q8N668;Q9GZQ3;Q9H0A8;Q9NX08;Q9P000;Q9UBI1;Q9Y4E1;Q9Y6G5	WASH1;CCDC22;CCDC93;C16orf62;COMMD6;COMMD7;COMMD2;COMMD1;COMMD5;COMMD4;COMMD8;COMMD9;COMMD3;FAM21C;COMMD10	O60826;Q567U6;Q7Z3J2;Q7Z4G1;Q86VX2;Q86X83;Q8N668;Q9GZQ3;Q9NX08;Q9P000;Q9UBI1;Q9Y4E1;Q9Y6G5	13	0.2649	0.255847	0.180682	0.188332	0.222228	1.07204	2.53374	2.60425	1.25179	0.210112	0.31397	0.212323	0.161123	0.180763	-1.53946	0.590395	2.08118	0.805951
796	6644	CCDC22-COMMD1-CUL2 complex	Human	O60826;Q13617;Q8N668	CCDC22;CUL2;COMMD1	O60826;Q13617;Q8N668	3	0.118592	0.160608	0.171202	0.169684	0.197728	-0.213312	-0.531797	-0.316885	-0.856589	0.216882	0.233174	0.241121	0.2779	0.320213	0.188293	-0.0359943	-0.317396	-1.06977
797	6645	CCC complex	Human	O60826;Q567U6;Q7Z3J2;Q7Z4G1;Q86VX2;Q86X83;Q8N668;Q9GZQ3;Q9H0A8;Q9NX08;Q9P000;Q9UBI1;Q9Y6G5	CCDC22;CCDC93;C16orf62;COMMD6;COMMD7;COMMD2;COMMD1;COMMD5;COMMD4;COMMD8;COMMD9;COMMD3;COMMD10	O60826;Q567U6;Q7Z3J2;Q7Z4G1;Q86VX2;Q86X83;Q8N668;Q9GZQ3;Q9NX08;Q9P000;Q9UBI1;Q9Y6G5	12	0.251772	0.227866	0.173897	0.177204	0.211276	1.38183	2.33705	2.50514	1.19837	0.176072	0.25392	0.183865	0.148895	0.167762	-1.03923	0.432734	1.52287	0.357862
798	6655	CTNNB1-TBX5-YAP1 complex	Human	P35222;P46937;Q99593	CTNNB1;YAP1;TBX5	P35222;P46937	2	0.562903	0.580336	0.449446	0.457785	0.515272	0.140935	0.843158	0.816018	0.354641	0.880325	0.755665	0.440805	0.464523	0.546469	0.807523	2.50773	2.25044	1.48536
799	6657	ATAC complex, GCN5-linked	Human	O75478;O75528;P61964;Q01658;Q8IYH5;Q92830;Q96ES7;Q9H8E8;Q9NS73;Q9ULM3	TADA2A;TADA3;WDR5;DR1;ZZZ3;KAT2A;SGF29;KAT14;MBIP;YEATS2	P61964;Q01658	2	0.597205	0.956918	0.516471	0.573158	0.347453	-1.27432	0.611429	0.350892	1.55363	0.665455	1.01196	0.424371	0.509559	0.31512	-1.17292	1.63797	1.07076	2.05881
800	6658	CCDC22-COMMD8-CUL1 complex	Human	O60826;Q13616;Q9NX08	CCDC22;CUL1;COMMD8	O60826;Q13616;Q9NX08	3	0.513879	0.528819	0.512457	0.60921	0.580776	0.249137	0.242142	-0.318322	-0.314181	0.525167	0.56756	0.593845	0.68064	0.659976	0.057802	-0.27424	-0.707309	-0.876046
801	6659	Ubiquitin E3 ligase (CCDC22, COMMD8, CUL3)	Human	O60826;Q13618;Q9NX08	CCDC22;CUL3;COMMD8	O60826;Q13618;Q9NX08	3	0.237607	0.198459	0.180369	0.222541	0.16957	0.835443	0.973939	0.537282	0.992621	0.269758	0.304199	0.28835	0.343198	0.296406	-0.000375125	0.0554535	-0.386959	-0.227542
802	6665	ATAC complex, YEATS2-linked	Human	O43318;O75478;O75528;P61964;Q01658;Q14157;Q8IYH5;Q92830;Q96ES7;Q9H8E8;Q9NR33;Q9NRF9;Q9NS73;Q9ULM3	MAP3K7;TADA2A;TADA3;WDR5;DR1;UBAP2L;ZZZ3;KAT2A;SGF29;KAT14;POLE4;POLE3;MBIP;YEATS2	O43318;P61964;Q01658;Q14157;Q9NRF9	5	0.655849	0.901957	0.620851	0.61497	0.580073	-1.29303	0.643984	0.861038	0.880119	0.939319	1.16134	0.850845	0.810034	0.817808	-0.750668	1.01669	1.42318	0.851693
803	6671	PI4K2A-WASH complex	Human	O00203;P46934;P47756;P50570;P52907;Q00610;Q12768;Q2M389;Q5T1M5;Q641Q2;Q92888;Q92974;Q96N67;Q9BTU6	AP3B1;NEDD4;CAPZB;DNM2;CAPZA1;CLTC;KIAA0196;KIAA1033;FKBP15;FAM21A;ARHGEF1;ARHGEF2;DOCK7;PI4K2A	P47756;P50570;P52907;Q00610;Q12768;Q5T1M5;Q641Q2;Q92888;Q92974;Q96N67	10	0.361912	0.391624	0.356399	0.342042	0.335769	0.259273	0.568076	1.07686	0.757651	0.561917	0.628618	0.565807	0.538723	0.510912	-0.0946281	0.520921	1.09481	0.763299
804	6697	ARL2-TBCD complex	Human	P36404;Q9BTW9	ARL2;TBCD	P36404;Q9BTW9	2	0.177524	0.197575	0.236741	0.096111	0.211381	0.0471179	-0.412216	1.03147	-0.193454	0.192756	0.133398	0.175093	0.311904	0.192607	0.893744	0.359739	-0.761436	0.0275802
805	6702	CXCR2-NHERF1-PLC-beta-3 complex	Human	O14745;P25025;Q01970	SLC9A3R1;CXCR2;PLCB3	O14745;Q01970	2	0.832198	1.03243	0.988057	0.788293	0.902848	-0.47108	-0.441627	0.399605	-0.150067	1.38852	1.57999	1.54574	1.45453	1.49295	-0.158141	-0.192545	0.0990724	-0.196668
806	6703	TBCD-tubulin(alpha)-tubulin(beta) complex	Human	P07437;Q71U36;Q9BTW9	TUBB;TUBA1A;TBCD	P07437;Q71U36;Q9BTW9	3	0.246224	0.247261	0.287723	0.317173	0.274366	0.352451	-0.260444	-0.389618	-0.135755	0.453976	0.401577	0.420136	0.523752	0.462912	0.882345	0.59728	-0.176396	-0.0177693
807	6706	CAPN1-HSP90AB1 complex	Human	P07384;P08238	CAPN1;HSP90AB1	P07384;P08238	2	0.642941	0.700128	0.6904	0.787389	0.781629	-0.0348306	-0.0860889	-0.396558	-0.489009	0.715771	0.820253	0.720498	0.873459	0.837881	-0.191574	0.155774	-0.402203	-0.465928
808	6710	Calpain 1	Human	P04632;P07384	CAPNS1;CAPN1	P04632;P07384	2	0.266406	0.263714	0.304016	0.287331	0.279728	0.255447	-0.164747	0.065883	0.000486736	0.17929	0.186588	0.207765	0.217867	0.178811	0.204601	-0.108328	-0.107822	0.0306283
809	6713	TBCD-ARL2-tubulin(beta) complex	Human	P07437;P36404;Q9BTW9	TUBB;ARL2;TBCD	P07437;P36404;Q9BTW9	3	0.326338	0.321722	0.368595	0.368709	0.368587	0.411354	-0.211464	-0.0430791	-0.232602	0.466196	0.398299	0.436695	0.565563	0.485611	1.02286	0.550738	-0.391149	-0.100235
810	6714	TBCE-TBCB-tubulin(alpha) complex	Human	Q15813;Q71U36;Q99426	TBCE;TUBA1A;TBCB	Q15813;Q71U36;Q99426	3	0.578436	0.603684	0.592222	0.654717	0.575945	0.186318	0.126241	-0.145317	0.190634	0.730728	0.761011	0.745298	0.853125	0.760772	0.205769	0.183164	-0.297803	-0.116781
811	6715	TBCD-ARL2-tubulin(beta)-TBCE complex	Human	P07437;P36404;Q15813;Q9BTW9	TUBB;ARL2;TBCE;TBCD	P07437;P36404;Q15813;Q9BTW9	4	0.488861	0.516565	0.529631	0.550828	0.502334	0.194528	-0.100649	-0.102738	0.0999798	0.591896	0.613185	0.614702	0.714702	0.624559	0.297326	0.152933	-0.463548	-0.174515
812	6716	DLG5-MST1-MST2 complex	Human	Q13043;Q13188;Q8TDM6	STK4;STK3;DLG5	Q13043;Q13188	2	0.086861	0.115658	0.084769	0.135749	0.167404	-0.0777421	0.174866	-0.274638	-0.690234	0.09777	0.097554	0.052471	0.080302	0.08271	0.280284	0.741785	0.443768	0.187296
813	6738	PRAME-ElonginBC ubiquitin ligase	Human	P78395;Q15369;Q15370	PRAME;TCEB1;TCEB2	Q15369;Q15370	2	0.509832	0.526589	0.403235	0.447786	0.436231	0.138157	0.846338	0.59021	0.527497	0.135977	0.225401	0.05147	0.088155	0.172008	-0.623473	1.19469	0.761497	-0.317725
814	6742	SMG1-UPF2-Y14-MAGOH-UPF3B-EIF4A3 complex	Human	P38919;P61326;Q96Q15;Q9BZI7;Q9HAU5;Q9Y5S9	EIF4A3;MAGOH;SMG1;UPF3B;UPF2;RBM8A	P38919;Q9Y5S9	2	0.231893	0.194822	0.131262	0.139058	0.046402	0.563381	1.14921	1.07068	1.90159	0.278135	0.29082	0.170325	0.133897	0.124535	0.169903	1.21369	1.5682	1.38441
815	6753	SOG complex	Human	P55735;Q12980;Q5T011;Q6PJI9;Q8WTW4;Q96EE3;Q96S15;Q9NXC5	SEC13;NPRL3;SZT2;WDR59;NPRL2;SEH1L;WDR24;MIOS	P55735;Q96EE3	2	1.01357	1.20903	0.77177	0.754486	0.988971	-0.342313	1.0879	1.16197	0.180024	0.846447	1.29103	0.489979	0.525238	0.926344	-1.19659	2.03903	1.76083	-0.259254
816	6765	CCR4-NOT complex	Human	A5YKK6;O75175;Q92600;Q96LI5;Q9H9A5;Q9NZN8;Q9UIV1;Q9UKZ1;Q9ULM6	CNOT1;CNOT3;RQCD1;CNOT6L;CNOT10;CNOT2;CNOT7;CNOT11;CNOT6	A5YKK6;O75175;Q9NZN8	3	0.11002	0.109244	0.109017	0.1241	0.222884	0.375609	0.245826	0.16706	-1.27631	0.079579	0.145724	0.258577	0.201076	0.110221	-0.620602	-2.294	-1.3089	-0.391641
817	6778	SCRIB-GIT1-ARHGEF7-PAK1 complex	Human	Q13153;Q14155;Q14160;Q9Y2X7	PAK1;ARHGEF7;SCRIB;GIT1	Q13153;Q14160	2	0.38241	0.27343	0.33085	0.279407	0.195705	1.04444	0.538015	0.969924	1.51496	0.819031	0.770806	0.814557	0.704193	0.691657	0.487805	0.198234	0.739715	0.552354
818	6779	SCRIB-GIT1-ARHGEF7-PAK1 complex	Human	Q13153;Q14155;Q14160;Q9Y2X7	PAK1;ARHGEF7;SCRIB;GIT1	Q13153;Q14160	2	0.38241	0.27343	0.33085	0.279407	0.195705	1.04444	0.538015	0.969924	1.51496	0.819031	0.770806	0.814557	0.704193	0.691657	0.487805	0.198234	0.739715	0.552354
819	6780	RAD6A-KCMF1-UBR4 complex	Human	P49459;Q5T4S7;Q9P0J7	UBE2A;UBR4;KCMF1	P49459;Q5T4S7	2	0.223145	0.116807	0.143275	0.198518	0.199865	1.25322	0.940426	0.442845	0.301517	0.319083	0.353488	0.327346	0.398007	0.300797	0.00741402	0.110998	-0.319207	0.161702
820	6782	mitochondrial permeability transition pore (PTP) complex (PPIF-SPG7-VDAC1)	Human	P21796;P30405;Q9UQ90	VDAC1;PPIF;SPG7	P21796;P30405	2	0.500919	1.0301	1.33811	1.97178	1.25642	-2.04158	-3.14843	-3.96247	-2.68426	1.24706	2.16818	1.90079	2.81202	1.98142	-1.53728	-1.26136	-2.17414	-1.36684
821	6784	SCHIP1-EZR-NHERF2 complex	Human	P15311;Q15599;Q9P0W5	EZR;SLC9A3R2;SCHIP1	P15311;Q15599	2	0.644085	0.58773	0.692623	0.875696	0.523545	0.516256	-0.0909781	-0.726213	0.704753	0.921423	0.958953	1.04145	1.04509	0.87326	0.137885	-0.260656	-0.168992	0.196325
822	6787	NHE3-NHERF2-ACTN4, Ca(2+) induced	Human	O43707;P48764;Q15599	ACTN4;SLC9A3;SLC9A3R2	O43707;Q15599	2	0.295264	0.314567	0.4203	0.57554	0.418992	0.0848797	-0.789923	-1.51772	-0.73821	0.674359	0.773159	0.707939	0.572016	0.904261	-0.189106	0.0101419	0.764085	-0.890187
823	6788	SLC9A3R1-ACTN4 complex	Human	O14745;O43707	SLC9A3R1;ACTN4	O14745;O43707	2	0.204342	0.195482	0.138598	0.095077	0.169794	0.314033	0.813561	1.28293	0.409763	0.561919	0.557559	0.588255	0.522963	0.651278	0.302913	0.0263151	0.465614	-0.414111
824	6789	PTEN-NHERF1-EGFR complex	Human	O14745;P00533;P60484	SLC9A3R1;EGFR;PTEN	O14745;P60484	2	1.20541	1.49307	1.3628	1.29827	1.3921	-0.45205	-0.267525	-0.00389617	-0.339111	1.79593	2.0454	1.87977	2.05428	1.83798	-0.133273	0.0292494	-0.15282	-0.0411046
825	6791	NHERF1-NPT2A-EZR complex	Human	O14745;P15311;Q06495	SLC9A3R1;EZR;SLC34A1	O14745;P15311	2	0.850441	1.04493	0.860844	0.874482	0.916241	-0.439981	0.108523	0.140987	-0.128719	1.34758	1.5789	1.41342	1.48189	1.3873	-0.258262	0.0118994	-0.0573062	-0.0638297
826	6793	PDZK1-NHERF1-EZR complex	Human	O14745;P15311;Q5T2W1	SLC9A3R1;EZR;PDZK1	O14745;P15311	2	0.850441	1.04493	0.860844	0.874482	0.916241	-0.439981	0.108523	0.140987	-0.128719	1.34758	1.5789	1.41342	1.48189	1.3873	-0.258262	0.0118994	-0.0573062	-0.0638297
827	6794	LPAR2-TRIP6-NHERF2 complex, LPA stimulated	Human	Q15599;Q15654;Q9HBW0	SLC9A3R2;TRIP6;LPAR2	Q15599;Q15654	2	0.30705	0.274135	0.369866	0.430257	0.276917	0.492354	-0.335029	-0.609204	0.328917	0.535259	0.596237	0.89462	0.840772	0.544657	-0.0713183	-1.5952	-1.18528	-0.0241213
828	6799	VEGFR2-S1PR1-ERK1/2-PKC-alpha complex	Human	P17252;P21453;P27361;P28482;P35968	PRKCA;S1PR1;MAPK3;MAPK1;KDR	P17252;P27361;P28482	3	0.406941	0.443268	0.393878	0.423705	0.395356	0.0450352	0.356776	0.217865	0.276062	0.445105	0.558958	0.413717	0.417932	0.428898	-0.564823	0.577265	0.638482	0.193097
829	6800	VEGFR2-S1PR2-ERK1/2-PKC-alpha complex	Human	O95136;P17252;P27361;P28482;P35968	S1PR2;PRKCA;MAPK3;MAPK1;KDR	P17252;P27361;P28482	3	0.406941	0.443268	0.393878	0.423705	0.395356	0.0450352	0.356776	0.217865	0.276062	0.445105	0.558958	0.413717	0.417932	0.428898	-0.564823	0.577265	0.638482	0.193097
830	6801	VEGFR2-S1PR3-ERK1/2-PKC-alpha complex	Human	P17252;P27361;P28482;P35968;Q99500	PRKCA;MAPK3;MAPK1;KDR;S1PR3	P17252;P27361;P28482	3	0.406941	0.443268	0.393878	0.423705	0.395356	0.0450352	0.356776	0.217865	0.276062	0.445105	0.558958	0.413717	0.417932	0.428898	-0.564823	0.577265	0.638482	0.193097
831	6802	VEGFR2-S1PR5-ERK1/2-PKC-alpha complex	Human	P17252;P27361;P28482;P35968;Q9H228	PRKCA;MAPK3;MAPK1;KDR;S1PR5	P17252;P27361;P28482	3	0.406941	0.443268	0.393878	0.423705	0.395356	0.0450352	0.356776	0.217865	0.276062	0.445105	0.558958	0.413717	0.417932	0.428898	-0.564823	0.577265	0.638482	0.193097
832	6817	Ubiquitin E3 ligase (FBXO18, SKP1A, CUL1, RBX1)	Human	P62877;P63208;Q13616;Q8NFZ0	RBX1;SKP1;CUL1;FBXO18	P63208;Q13616	2	0.52771	0.577515	0.530057	0.725515	0.723774	-0.037353	0.136428	-0.725345	-0.827379	0.768318	0.802116	0.889191	0.84512	0.628868	0.128975	-0.34082	-0.0637743	0.641587
833	6838	IGF2BP1 complex	Human	O60506;O95793;P61254;P62753;P67809;Q00839;Q08211;Q15717;Q9NZI8	SYNCRIP;STAU1;RPL26;RPS6;YBX1;HNRNPU;DHX9;ELAVL1;IGF2BP1	O60506;O95793;P61254;P62753;P67809;Q00839;Q08211;Q15717;Q9NZI8	9	0.436778	0.631434	0.548219	0.604463	0.47314	-1.79296	-1.07416	-1.45089	-0.122919	0.639594	0.89711	0.788008	0.854992	0.692567	-1.87078	-0.985078	-1.32432	-0.355644
834	6845	NIF1-ASH2L-RBBP5-WDR5 complex	Human	P61964;Q15291;Q9H4Z2;Q9UBL3	WDR5;KDM6B;ZNF335;ASH2L	P61964;Q15291;Q9UBL3	3	0.801865	0.794063	0.852177	0.753678	0.608276	0.407434	-0.0557641	0.62952	1.33774	1.51463	1.31085	1.41896	1.23795	1.01593	1.0599	0.584376	1.29212	1.77704
835	6849	WRAD complex (WDR5, RBBP5, ASH2L, DPY30)	Human	P61964;Q15291;Q9C005;Q9UBL3	WDR5;KDM6B;DPY30;ASH2L	P61964;Q15291;Q9C005;Q9UBL3	4	0.681403	0.700631	0.723016	0.633398	0.586568	0.310671	-0.0230276	0.811199	0.928367	1.27281	1.13899	1.1676	1.04908	0.872132	1.09383	0.839333	1.51717	1.96686
836	6850	WRA complex (WDR5, RBBP5, ASH2L)	Human	P61964;Q15291;Q9UBL3	WDR5;KDM6B;ASH2L	P61964;Q15291;Q9UBL3	3	0.801865	0.794063	0.852177	0.753678	0.608276	0.407434	-0.0557641	0.62952	1.33774	1.51463	1.31085	1.41896	1.23795	1.01593	1.0599	0.584376	1.29212	1.77704
837	6851	MWRAD complex (MLL1, WDR5, RBBP5, ASH2L, DPY30)	Human	P61964;Q03164;Q15291;Q9C005;Q9UBL3	WDR5;KMT2A;KDM6B;DPY30;ASH2L	P61964;Q15291;Q9C005;Q9UBL3	4	0.681403	0.700631	0.723016	0.633398	0.586568	0.310671	-0.0230276	0.811199	0.928367	1.27281	1.13899	1.1676	1.04908	0.872132	1.09383	0.839333	1.51717	1.96686
838	6852	COPRS-PRMT5-RUNX1-CBFB complex	Human	O14744;Q01196;Q13951;Q9NQ92	PRMT5;RUNX1;CBFB;COPRS	O14744;Q9NQ92	2	1.09427	0.811408	0.862367	1.136	0.898313	1.21024	0.972826	0.110489	0.719346	1.19041	0.943996	1.15312	1.336	1.18635	1.08959	0.292332	-0.128944	0.0370454
839	6853	COPRS-PRMT5 complex	Human	O14744;Q9NQ92	PRMT5;COPRS	O14744;Q9NQ92	2	1.09427	0.811408	0.862367	1.136	0.898313	1.21024	0.972826	0.110489	0.719346	1.19041	0.943996	1.15312	1.336	1.18635	1.08959	0.292332	-0.128944	0.0370454
840	6858	CHTOP-methylosome complex	Human	O14744;P84090;Q99873;Q9BQA1;Q9Y3Y2	PRMT5;ERH;PRMT1;WDR77;CHTOP	O14744;P84090;Q99873;Q9BQA1	4	0.770438	0.790506	0.571441	0.622619	0.59722	0.318921	1.86081	1.51177	1.4405	1.18476	1.29396	0.87986	0.905667	0.770628	-0.00287071	2.03984	1.92145	2.22517
841	6859	HRD1 complex	Human	O94905;P11021;P14625;P35613;Q13438;Q86TM6;Q96CS3;Q96DZ1;Q9GZP9;Q9UBU6;Q9UBV2;Q9Y385;Q9Y679	ERLIN2;HSPA5;HSP90B1;BSG;OS9;SYVN1;FAF2;ERLEC1;DERL2;FAM8A1;SEL1L;UBE2J1;AUP1	P11021;P14625	2	0.247937	0.249055	0.312594	0.363701	0.315155	0.224012	-0.395746	-0.636136	-0.408704	0.399785	0.412791	0.459093	0.495893	0.468783	0.185503	-0.238232	-0.360321	-0.400297
842	6862	Bag6-Ubl4A-Trc35 Complex	Human	P11441;P46379;Q7L5D6	UBL4A;BAG6;GET4	P11441;P46379;Q7L5D6	3	0.248014	0.29325	0.262006	0.287724	0.358622	-0.13592	0.0617366	-0.0669411	-0.964081	0.176947	0.266889	0.251326	0.239699	0.27632	-0.750507	-0.708635	-0.386042	-1.10186
843	6875	CRBN-DDB1-CUL4A-RBX1 E3 ubiquitin ligase	Human	P62877;Q13619;Q16531;Q96SW2	RBX1;CUL4A;DDB1;CRBN	Q13619;Q16531	2	1.03129	1.01565	1.05568	1.01525	0.950744	0.283433	0.0695067	0.278997	0.357309	1.61543	1.56523	1.63101	1.57859	1.4457	0.382755	0.14626	0.320865	0.363511
844	6888	v-ATPase-Ragulator-AXIN/LKB1-AMPK complex	Human	O15169;O43504;P21281;P27449;P38606;P54619;P61421;Q0VGL1;Q13131;Q15831;Q6IAA8;Q9UHA4;Q9Y2Q5;Q9Y478	AXIN1;LAMTOR5;ATP6V1B2;ATP6V0C;ATP6V1A;PRKAG1;ATP6V0D1;LAMTOR4;PRKAA1;STK11;LAMTOR1;LAMTOR3;LAMTOR2;PRKAB1	O43504;P21281;P38606;P54619;Q13131;Q6IAA8;Q9UHA4;Q9Y478	8	0.925924	0.808947	0.765373	0.904624	0.814035	1.64497	1.79744	0.829985	1.15219	1.39314	1.25489	1.17366	1.44697	1.31907	1.46734	1.74427	0.466526	0.488643
845	6889	TSC complex	Human	P49815;Q92574;Q9P0N9	TSC2;TSC1;TBC1D7	P49815;Q92574	2	0.179055	0.253694	0.214316	0.310436	0.191302	-0.428148	-0.19039	-0.852471	-0.00575086	0.076608	0.133676	0.054827	0.177765	0.030767	-0.378203	0.454193	-0.809626	0.551274
846	6893	Gamma-tubulin complex	Human	P23258;Q96CW5;Q96RT7;Q96RT8;Q9BSJ2;Q9UGJ1	TUBG1;TUBGCP3;TUBGCP6;TUBGCP5;TUBGCP2;TUBGCP4	P23258;Q96CW5;Q9BSJ2	3	0.149332	0.276534	0.218198	0.180078	0.146779	-1.18309	-0.703145	-0.031386	0.206941	0.227444	0.291189	0.244006	0.255585	0.172265	-0.369026	0.065586	0.0645884	0.726822
847	6895	MMXD complex	Human	O76071;P05141;P18074;Q96T76;Q9Y3D0	CIAO1;SLC25A5;ERCC2;MMS19;FAM96B	O76071;Q96T76;Q9Y3D0	3	0.290183	0.340276	0.316449	0.48933	0.344339	-0.152722	-0.0631615	-1.44256	-0.371187	0.373597	0.280738	0.34164	0.400845	0.417843	1.39605	0.615869	0.139215	-0.34183
848	6896	MMS19 complex	Human	O76071;Q96T76;Q9H6Q4;Q9Y3D0	CIAO1;MMS19;NARFL;FAM96B	O76071;Q96T76;Q9Y3D0	3	0.290183	0.340276	0.316449	0.48933	0.344339	-0.152722	-0.0631615	-1.44256	-0.371187	0.373597	0.280738	0.34164	0.400845	0.417843	1.39605	0.615869	0.139215	-0.34183
849	6897	CIA2B-CIA1-MMS19 complex	Human	O76071;Q96T76;Q9Y3D0	CIAO1;MMS19;FAM96B	O76071;Q96T76;Q9Y3D0	3	0.290183	0.340276	0.316449	0.48933	0.344339	-0.152722	-0.0631615	-1.44256	-0.371187	0.373597	0.280738	0.34164	0.400845	0.417843	1.39605	0.615869	0.139215	-0.34183
850	6900	Ubiquitin E3 ligase (CUL1, FBXO10, SKP1)	Human	P63208;Q13616;Q9UK96	SKP1;CUL1;FBXO10	P63208;Q13616	2	0.52771	0.577515	0.530057	0.725515	0.723774	-0.037353	0.136428	-0.725345	-0.827379	0.768318	0.802116	0.889191	0.84512	0.628868	0.128975	-0.34082	-0.0637743	0.641587
851	6901	Ubiquitin E3 ligase (CUL1, FBXO6, RBX1, SKP1)	Human	P62877;P63208;Q13616;Q9NRD1	RBX1;SKP1;CUL1;FBXO6	P63208;Q13616	2	0.52771	0.577515	0.530057	0.725515	0.723774	-0.037353	0.136428	-0.725345	-0.827379	0.768318	0.802116	0.889191	0.84512	0.628868	0.128975	-0.34082	-0.0637743	0.641587
852	6902	Ubiquitin E3 ligase (CUL1, FBXO17, RBX1, SKP1)	Human	P62877;P63208;Q13616;Q96EF6	RBX1;SKP1;CUL1;FBXO17	P63208;Q13616	2	0.52771	0.577515	0.530057	0.725515	0.723774	-0.037353	0.136428	-0.725345	-0.827379	0.768318	0.802116	0.889191	0.84512	0.628868	0.128975	-0.34082	-0.0637743	0.641587
853	6903	Ubiquitin E3 ligase (CUL1, FBXO27, RBX1, SKP1)	Human	P62877;P63208;Q13616;Q8NI29	RBX1;SKP1;CUL1;FBXO27	P63208;Q13616	2	0.52771	0.577515	0.530057	0.725515	0.723774	-0.037353	0.136428	-0.725345	-0.827379	0.768318	0.802116	0.889191	0.84512	0.628868	0.128975	-0.34082	-0.0637743	0.641587
854	6904	Ubiquitin E3 ligase (CUL1, FBXO44, RBX1, SKP1)	Human	P62877;P63208;Q13616;Q9H4M3	RBX1;SKP1;CUL1;FBXO44	P63208;Q13616	2	0.52771	0.577515	0.530057	0.725515	0.723774	-0.037353	0.136428	-0.725345	-0.827379	0.768318	0.802116	0.889191	0.84512	0.628868	0.128975	-0.34082	-0.0637743	0.641587
855	6907	CTNNB1-FERMT2-TCF7L2 complex	Human	P35222;Q96AC1;Q9NQB0	CTNNB1;FERMT2;TCF7L2	P35222;Q96AC1	2	0.695608	0.715942	0.520184	0.46231	0.4714	0.141845	1.09176	1.42589	1.22646	0.741426	0.881365	0.498484	0.519893	0.494372	-0.32147	1.51554	1.35838	1.2328
856	6908	CTNNB1-FERMT2-YBX1 complex	Human	P35222;P67809;Q96AC1	CTNNB1;YBX1;FERMT2	P35222;P67809;Q96AC1	3	0.51556	0.490789	0.446389	0.368542	0.411256	0.56004	0.829206	1.599	1.02334	0.730878	0.698905	0.468689	0.465639	0.539346	0.600711	2.29028	2.30012	1.31361
857	6916	CTTN-FER-PTK2 complex	Human	P16591;Q05397;Q14247	FER;PTK2;CTTN	Q05397;Q14247	2	0.877037	0.796429	0.807306	0.854573	0.777164	0.546604	0.434679	0.31124	0.477477	1.33084	1.3498	1.46708	1.49021	1.34384	0.229193	-0.161467	-0.115732	-0.0039939
858	6919	ILK-LIMS1-PARVA complex	Human	P48059;Q13418;Q9NVD7	LIMS1;ILK;PARVA	P48059;Q13418;Q9NVD7	3	0.380392	0.386781	0.321633	0.302793	0.339475	0.304784	0.8416	1.11576	0.558979	0.473568	0.53342	0.411942	0.422248	0.42042	-0.108384	0.855557	0.842868	0.5001
859	6920	ILK-LIMS2-PARVA complex	Human	Q13418;Q7Z4I7;Q9NVD7	ILK;LIMS2;PARVA	Q13418;Q9NVD7	2	0.012137	0.096467	0.081413	0.188024	0.117565	-0.762151	-0.725263	-1.63133	-1.06177	0.065483	0.118514	0.091965	0.218755	0.11356	-0.346513	-0.148092	-1.3169	-0.48877
860	6921	FAK\u2013p130Cas\u2013MT1 complex	Human	P50281;P56945;Q05397	MMP14;BCAR1;PTK2	P50281;P56945;Q05397	3	0.618182	0.928572	0.837923	0.986906	0.772952	-1.41078	-1.17185	-1.63494	-0.767323	0.93337	1.18917	0.916459	1.09889	1.01681	-0.752697	0.366435	-0.345635	-0.318745
861	6925	MAPK1-PTK2-PXN complex	Human	P28482;P49023;Q05397	MAPK1;PXN;PTK2	P28482;P49023;Q05397	3	0.344906	0.349598	0.242705	0.288596	0.317998	0.318215	1.3908	0.930019	0.437829	0.53483	0.580753	0.416141	0.458848	0.51669	0.0351052	1.3433	1.01485	0.192116
862	6928	ARHGEF7-GIT2-PAK1 complex	Human	Q13153;Q14155;Q14161	PAK1;ARHGEF7;GIT2	Q13153;Q14161	2	0.447611	0.337603	0.536126	0.509078	0.566446	0.97771	-0.400349	-0.128765	-0.551819	0.599298	0.544953	0.756992	0.913773	0.891397	0.586332	-0.627126	-1.11422	-1.20102
863	6937	ARHGEF2-MAPK1-MAPK3-PXN complex	Human	P27361;P28482;P49023;Q92974	MAPK3;MAPK1;PXN;ARHGEF2	P27361;P28482;P49023;Q92974	4	0.484308	0.474353	0.428785	0.465994	0.441667	0.546777	0.866352	0.624309	0.617074	0.810595	0.800267	0.718333	0.769792	0.765172	0.552163	1.02777	0.765537	0.363793
864	6949	Isocitrate dehydrogenase [NAD], mitochondrial	Human	O43837;P50213;P51553	IDH3B;IDH3A;IDH3G	O43837;P50213;P51553	3	0.491501	0.477791	0.487293	0.503538	0.501912	0.475373	0.266349	0.270175	0.0921502	0.298098	0.355687	0.351404	0.396663	0.474495	-0.226743	-0.3159	-0.592806	-1.55684
865	6951	NG2-galectin-3-alpha3beta1-integrin complex	Human	P05556;P17931;P26006;Q6UVK1	ITGB1;LGALS3;ITGA3;CSPG4	P05556;P17931;P26006;Q6UVK1	4	1.04497	1.04435	0.955427	1.16164	1.2019	0.454631	0.783253	-0.0935647	-0.47449	1.2972	1.37017	1.15747	1.38108	1.52715	0.183636	0.994576	0.167886	-0.715575
866	6958	BOLA2-GLRX3 complex	Human	O76003;Q9H3K6	GLRX3;BOLA2	O76003;Q9H3K6	2	0.155519	0.241566	0.216874	0.236062	0.227134	-0.552395	-0.453321	-0.488167	-0.528065	0.1696	0.260814	0.296731	0.220232	0.21913	-0.59001	-1.02492	-0.222104	-0.415249
867	6960	BICD2-dynein-dynactin complex	Human	O14576;Q14203;Q8TD16	DYNC1I1;DCTN1;BICD2	Q14203;Q8TD16	2	0.025755	0.259065	0.096424	0.186986	0.128724	-2.13296	-0.718945	-1.45517	-1.0084	0.031711	0.288814	0.07814	0.174382	0.109781	-2.4342	-0.420639	-1.31319	-0.840364
868	6961	CTNNB1-GID8 complex	Human	P35222;Q9NWU2	CTNNB1;GID8	P35222;Q9NWU2	2	0.691387	0.515236	0.509926	0.469177	0.436092	1.13385	1.13321	1.36653	1.41688	1.06701	0.858132	0.765031	0.785399	0.743257	1.04069	1.36728	1.26038	1.16815
869	6963	AXIN1-GID8-GSK3B complex	Human	O15169;P49841;Q9NWU2	AXIN1;GSK3B;GID8	P49841;Q9NWU2	2	0.072201	0.099823	0.059065	0.103783	0.053289	-0.0734828	0.310353	-0.110304	0.312561	0.205976	0.17853	0.10566	0.101922	0.147813	0.548682	1.25906	1.28681	0.560298
870	6984	ProTalpha C2 complex	Human	P06454;P49006;P60709;Q01105	PTMA;MARCKSL1;ACTB;SET	P06454;P49006;P60709;Q01105	4	0.602306	0.590517	0.597771	0.652985	0.595598	0.548399	0.330927	0.0561354	0.272297	0.7365	0.734188	0.709092	0.662313	0.684118	0.498777	0.564115	1.04161	0.437979
871	6985	ProTalpha C5 complex	Human	P06454;P25786;P39687;Q00325;Q07021	PTMA;PSMA1;ANP32A;SLC25A3;C1QBP	P06454;P25786;P39687;Q00325;Q07021	5	0.642102	0.855316	0.944832	1.15634	0.829477	-1.10327	-1.93853	-2.7984	-1.10599	1.20896	1.62543	1.56147	1.99132	1.48756	-1.21315	-1.13779	-2.20725	-1.01235
872	6987	ProTalpha C7 complex	Human	P06454;P39687;Q92688	PTMA;ANP32A;ANP32B	P06454;P39687;Q92688	3	0.770602	0.764003	0.797323	0.871436	0.751706	0.402066	0.0709886	-0.166667	0.279395	1.15661	1.08265	1.28565	1.27177	1.05536	0.706899	-0.233736	-0.0309247	0.455468
873	6988	ProTalpha C8 complex	Human	P06454;P39687;P62491;Q92688	PTMA;ANP32A;RAB11A;ANP32B	P06454;P39687;Q92688	3	0.770602	0.764003	0.797323	0.871436	0.751706	0.402066	0.0709886	-0.166667	0.279395	1.15661	1.08265	1.28565	1.27177	1.05536	0.706899	-0.233736	-0.0309247	0.455468
874	6989	ProTalpha C9 complex	Human	P06454;Q01105	PTMA;SET	P06454;Q01105	2	0.75936	0.82261	0.817311	0.810312	0.763199	-0.0250199	-0.100426	0.0256562	0.0877685	1.23169	1.13327	1.28861	1.19558	1.03323	0.567781	0.018724	0.346155	0.582139
875	6990	THSD1-FAK-talin-vinculin complex	Human	P18206;Q05397;Q9NS62;Q9Y490	VCL;PTK2;THSD1;TLN1	P18206;Q05397;Q9Y490	3	0.751882	0.6984	0.744209	0.768302	0.717062	0.685183	0.278015	0.271348	0.374991	0.997846	0.902659	1.01744	1.03181	0.980735	0.869598	0.182427	0.244696	0.131415
876	6991	ABI3-WAVE2-CYFIP1 complex	Human	Q7L576;Q9P2A4;Q9Y6W5	CYFIP1;ABI3;WASF2	Q7L576;Q9Y6W5	2	0.326004	0.184894	0.262737	0.244097	0.285238	1.40996	0.673029	0.860702	0.402239	0.423582	0.436178	0.449029	0.429864	0.479944	0.191336	0.00161755	0.207487	-0.313774
877	6997	ADIPOQ-PLOD3-GLT25D1 complex	Human	O60568;Q15848;Q8NBJ5	PLOD3;ADIPOQ;COLGALT1	O60568;Q8NBJ5	2	0.142515	0.076804	0.208683	0.124535	0.153088	0.933162	-0.512544	0.407167	0.00291922	0.164763	0.122077	0.241125	0.188626	0.19309	0.735963	-0.579787	0.0198177	-0.232835
878	6999	SEPHS1-SEPHS2-SEPSECS-SECp43 complex	Human	P49903;Q80VC6;Q99611;Q9HD40	SEPHS1;Trnau1ap;SEPHS2;SEPSECS	P49903;Q99611	2	0.100384	0.219285	0.042565	0.08759	0.040375	-0.927641	0.84752	0.36514	0.75844	0.319394	0.339157	0.128123	0.152235	0.084394	0.120847	2.02374	1.70648	2.11343
879	7000	PLOD2-FKBP10 complex	Human	O00469;Q96AY3	PLOD2;FKBP10	O00469;Q96AY3	2	0.172558	0.152501	0.171287	0.133868	0.142439	0.427861	0.163121	0.599319	0.384283	0.301013	0.309105	0.303945	0.30306	0.306621	0.211114	0.15395	0.232403	-0.0156815
880	7005	PP2A-NR3A complex	Human	P30153;P63151;P67775;Q8TCU5	PPP2R1A;PPP2R2A;PPP2CA;GRIN3A	P30153;P63151	2	0.292474	0.208695	0.257381	0.328067	0.279565	0.935999	0.449049	-0.0346184	0.200807	0.435459	0.381943	0.389698	0.436722	0.408546	0.656238	0.508186	0.240295	0.195429
881	7012	ITGB1-RACK1 complex	Human	P05556;P63244	ITGB1;RACK1	P05556;P63244	2	0.915398	1.3894	1.4291	1.52818	1.16514	-1.12346	-1.37699	-1.38043	-0.649504	1.43987	2.04149	2.33999	2.51711	1.98379	-0.859604	-1.40729	-1.41637	-0.923338
882	7030	DCP1A-NR3C1-PNRC2-UPF1-complex	Human	P04150;Q92900;Q9NPI6;Q9NPJ4	NR3C1;UPF1;DCP1A;PNRC2	Q92900;Q9NPI6	2	0.59979	0.736889	0.652469	0.697026	0.557139	-0.413029	-0.125355	-0.226444	0.317252	0.871984	0.980521	0.852022	0.904794	0.774983	-0.132942	0.261453	0.126381	0.397295
883	7038	BVR-PKCD-ERK2 complex	Human	P28482;P53004;Q05655	MAPK1;BLVRA;PRKCD	P28482;P53004	2	0.137759	0.082763	0.00231	0.026276	0.081699	0.818277	1.79318	1.44351	0.672605	0.092339	0.146908	0.115988	0.127567	0.104743	-0.333313	-0.09982	-0.130917	-0.104397
884	7050	PIAS1-SUMO1-UBC9 complex	Human	O75925;P63165;P63279	PIAS1;SUMO1;UBE2I	P63165;P63279	2	0.405795	0.340663	0.3724	0.31657	0.264244	0.686169	0.389776	0.842359	1.09873	0.622531	0.69025	0.631902	0.548909	0.460362	-0.0686538	0.127946	0.636935	0.896105
885	7051	OTUB1-UBC13-MMS2 complex	Human	P61088;Q15819;Q96FW1	UBE2N;UBE2V2;OTUB1	P61088;Q15819;Q96FW1	3	0.28291	0.261189	0.240255	0.235939	0.217843	0.603972	0.739127	0.880033	0.899225	0.330801	0.295465	0.28805	0.281722	0.2362	0.783351	0.764217	0.920899	1.06199
886	7099	ASAH1-NR5A1-SAPD complex	Human	P07602;Q13285;Q13510	PSAP;NR5A1;ASAH1	P07602;Q13510	2	0.092964	0.155471	0.140628	0.056792	0.160314	-0.415063	-0.378604	0.627508	-0.560594	0.16877	0.182626	0.21888	0.531586	0.216147	0.137132	-0.326359	-2.43899	-0.397395
887	7109	IGF2R-PLAUR-PLAU complex	Human	P00749;P11717;Q03405	PLAU;IGF2R;PLAUR	P00749;P11717	2	0.19529	0.176709	0.466962	0.433961	0.266211	0.40649	-1.9927	-1.54198	-0.482494	0.153217	0.443826	0.459476	0.390086	0.134348	-2.17036	-2.43357	-1.71104	0.209582
888	7110	IGF2R-PLG-PLAU-PLAUR-LTGFbeta1 complex	Human	P00747;P00749;P01137;P11717;Q03405	PLG;PLAU;TGFB1;IGF2R;PLAUR	P00749;P11717	2	0.19529	0.176709	0.466962	0.433961	0.266211	0.40649	-1.9927	-1.54198	-0.482494	0.153217	0.443826	0.459476	0.390086	0.134348	-2.17036	-2.43357	-1.71104	0.209582
889	7113	ABRAXAS2-SHMT1 complex	Human	P34896;Q15018	SHMT1;ABRAXAS2	P34896;Q15018	2	0.187515	0.173002	0.487614	0.311874	0.247944	0.369912	-2.19927	-0.786257	-0.406464	0.333283	0.181986	0.760166	0.485588	0.417277	1.62446	-2.43268	-0.771391	-0.538709
890	7114	ABRAXAS2-SHMT2 complex	Human	P34897;Q15018	SHMT2;ABRAXAS2	P34897;Q15018	2	0.778193	0.821291	1.09878	0.940598	0.989265	0.0590568	-1.03799	-0.369519	-0.642625	1.17364	1.15885	1.58571	1.42859	1.39797	0.322002	-0.874049	-0.392116	-0.520768
891	7122	HSPA9-GRPEL1-GRPEL2 complex	Human	P38646;Q8TAA5;Q9HAV7	HSPA9;GRPEL2;GRPEL1	P38646;Q9HAV7	2	0.101321	0.121611	0.248315	0.391417	0.27502	0.0182028	-1.32873	-2.17844	-1.44284	0.452008	0.574228	0.680145	0.784996	0.71644	-0.472373	-1.16407	-1.45538	-1.32219
892	7124	HSPA9-GRPEL1 complex	Human	P38646;Q9HAV7	HSPA9;GRPEL1	P38646;Q9HAV7	2	0.101321	0.121611	0.248315	0.391417	0.27502	0.0182028	-1.32873	-2.17844	-1.44284	0.452008	0.574228	0.680145	0.784996	0.71644	-0.472373	-1.16407	-1.45538	-1.32219
893	7126	HSPA9-GRPEL1-GRPEL2-TIMM44 complex	Human	O43615;P38646;Q8TAA5;Q9HAV7	TIMM44;HSPA9;GRPEL2;GRPEL1	O43615;P38646;Q9HAV7	3	0.110577	0.150063	0.199667	0.267012	0.206344	-0.187469	-1.0387	-1.57382	-1.07301	0.32395	0.382819	0.493714	0.541917	0.501734	-0.215937	-1.39844	-1.54683	-1.50889
894	7127	GSKIP-GSK3B-PRKAR2A complex	Human	P13861;P49841;Q9P0R6	PRKAR2A;GSK3B;GSKIP	P13861;P49841	2	0.291002	0.153923	0.184576	0.300673	0.201284	1.43884	1.113	0.155891	0.826337	0.175679	0.154554	0.039327	0.141887	0.12007	0.496105	1.78096	0.582247	0.562978
895	7128	GSKIP-GSK3B-PRKAR2A complex	Human	P13861;P49841;Q9P0R6	PRKAR2A;GSK3B;GSKIP	P13861;P49841	2	0.291002	0.153923	0.184576	0.300673	0.201284	1.43884	1.113	0.155891	0.826337	0.175679	0.154554	0.039327	0.141887	0.12007	0.496105	1.78096	0.582247	0.562978
896	7130	PRKAR2A-GSKIP-GSK3B-DNM1L complex	Human	O00429;P13861;P49841;Q9P0R6	DNM1L;PRKAR2A;GSK3B;GSKIP	O00429;P13861;P49841	3	0.291482	0.158635	0.175993	0.246965	0.154591	1.94866	1.67332	0.845515	1.77345	0.320487	0.262993	0.169	0.272993	0.187554	1.04859	2.1927	0.911444	1.53904
897	7131	COMMD1-CCDC22-CCDC93-C16orf62 complex	Human	O60826;Q567U6;Q7Z3J2;Q8N668	CCDC22;CCDC93;C16orf62;COMMD1	O60826;Q567U6;Q7Z3J2;Q8N668	4	0.0943097	0.221683	0.116374	0.133524	0.135034	-1.54383	-0.104141	-0.201239	-0.433338	0.169474	0.229747	0.129092	0.143122	0.135732	-0.4504	1.04882	0.91412	0.588227
898	7132	CCDC22-CCDC93-C16orf62 complex	Human	O60826;Q567U6;Q7Z3J2	CCDC22;CCDC93;C16orf62	O60826;Q567U6;Q7Z3J2	3	0.086643	0.251055	0.122825	0.148389	0.134904	-1.79406	-0.332465	-0.498693	-0.509085	0.183334	0.263793	0.0883073	0.158625	0.124222	-0.626769	1.71765	0.725162	0.833312
899	7133	CCDC93-COMMD1-COMMD6 complex	Human	Q567U6;Q7Z4G1;Q8N668	CCDC93;COMMD6;COMMD1	Q567U6;Q7Z4G1;Q8N668	3	0.210267	0.270322	0.180712	0.164288	0.188979	-0.332864	0.622886	0.932435	0.431097	0.110523	0.118836	0.129882	0.0887833	0.110774	0.267371	-0.0238812	0.724392	0.0521818
900	7134	COMMD1-CCDC93-C16orf62 complex	Human	Q567U6;Q7Z3J2;Q8N668	CCDC93;C16orf62;COMMD1	Q567U6;Q7Z3J2;Q8N668	3	0.0888997	0.214952	0.076071	0.0871043	0.0855127	-1.33622	0.438142	0.390167	0.223137	0.175972	0.16954	0.144316	0.109261	0.108043	0.483114	0.736577	1.32808	0.968002
901	7135	CCDC22-CCDC93-C16orf62-FAM21-WASH1 complex	Human	A8K0Z3;O60826;Q567U6;Q7Z3J2;Q9Y4E1	WASH1;CCDC22;CCDC93;C16orf62;FAM21C	O60826;Q567U6;Q7Z3J2;Q9Y4E1	4	0.168963	0.313887	0.159443	0.187303	0.199823	-1.52464	0.446147	0.178236	-0.218437	0.323454	0.435912	0.266087	0.207858	0.19572	-0.834402	1.1318	2.03377	1.69728
902	7141	Coat protein complex II (SAR1B, PREB, SEC23A , SEC24B, SEC23IP)	Human	O95487;Q15436;Q9HCU5;Q9Y6B6;Q9Y6Y8	SEC24B;SEC23A;PREB;SAR1B;SEC23IP	Q15436;Q9Y6B6;Q9Y6Y8	3	0.110619	0.102986	0.007734	0.0458647	0.0752287	0.475567	1.97466	1.33529	0.689844	0.150606	0.11628	0.0677133	0.0465127	0.0638277	0.901563	1.59442	1.97066	1.29629
903	7157	TSC1-TSC2 complex	Human	P49815;Q92574	TSC2;TSC1	P49815;Q92574	2	0.179055	0.253694	0.214316	0.310436	0.191302	-0.428148	-0.19039	-0.852471	-0.00575086	0.076608	0.133676	0.054827	0.177765	0.030767	-0.378203	0.454193	-0.809626	0.551274
904	7159	TSC2-GSK3-AXIN-DVL complex	Human	O14640;O15169;P49815;P49841	DVL1;AXIN1;TSC2;GSK3B	P49815;P49841	2	0.192179	0.180196	0.020422	0.091085	0.041093	0.344991	2.10306	1.21769	1.62462	0.419083	0.211326	0.21428	0.198271	0.193335	1.97301	1.88522	1.97028	1.72035
905	7186	Glutamate-cysteine ligase	Human	P48506;P48507	GCLC;GCLM	P48506;P48507	2	0.099519	0.222542	0.185246	0.187494	0.171476	-0.96563	-0.7597	-0.627934	-0.595056	0.305426	0.398707	0.252114	0.293013	0.341901	-0.438956	0.647136	0.34595	-0.238402
906	7191	Methionine adenosyltransferase alpha2 beta-v1	Human	P31153;Q9NZL9	MAT2A;MAT2B	P31153;Q9NZL9	2	0.348474	0.277231	0.369537	0.274313	0.254097	0.775338	-0.00746362	0.778119	0.800802	0.543292	0.448926	0.519793	0.476411	0.352839	0.869794	0.322643	0.637704	1.1856
907	7192	CCR4-NOT-CNOT7-CNOT6 complex	Human	A5YKK6;O75175;Q92600;Q9C0C2;Q9H9A5;Q9NZN8;Q9UIV1;Q9UKZ1;Q9ULM6	CNOT1;CNOT3;RQCD1;TNKS1BP1;CNOT10;CNOT2;CNOT7;CNOT11;CNOT6	A5YKK6;O75175;Q9C0C2;Q9NZN8	4	0.525835	0.599016	0.546109	0.569119	0.577238	-0.176714	0.103543	0.0779065	-0.205613	0.829051	0.884854	0.942286	0.915737	0.847956	0.121703	-0.36941	-0.0323536	-0.0333954
908	7198	TIMM8A-TIMM13-TIMM23 complex	Human	O14925;O60220;Q9Y5L4	TIMM23;TIMM8A;TIMM13	O60220;Q9Y5L4	2	0.433236	0.581837	0.516983	0.444179	0.48594	-0.625339	-0.382553	0.161902	-0.206099	0.654196	0.75172	0.679907	0.543103	0.536714	-0.194403	0.045903	0.825608	0.613649
909	7214	CCR4-NOT-CNOT7-CNOT6L complex	Human	A5YKK6;O75175;Q92600;Q96LI5;Q9C0C2;Q9H9A5;Q9NZN8;Q9UIV1;Q9UKZ1	CNOT1;CNOT3;RQCD1;CNOT6L;TNKS1BP1;CNOT10;CNOT2;CNOT7;CNOT11	A5YKK6;O75175;Q9C0C2;Q9NZN8	4	0.525835	0.599016	0.546109	0.569119	0.577238	-0.176714	0.103543	0.0779065	-0.205613	0.829051	0.884854	0.942286	0.915737	0.847956	0.121703	-0.36941	-0.0323536	-0.0333954
910	7215	CCR4-NOT-CNOT8-CNOT6 complex	Human	A5YKK6;O75175;Q92600;Q9C0C2;Q9H9A5;Q9NZN8;Q9UFF9;Q9UKZ1;Q9ULM6	CNOT1;CNOT3;RQCD1;TNKS1BP1;CNOT10;CNOT2;CNOT8;CNOT11;CNOT6	A5YKK6;O75175;Q9C0C2;Q9NZN8	4	0.525835	0.599016	0.546109	0.569119	0.577238	-0.176714	0.103543	0.0779065	-0.205613	0.829051	0.884854	0.942286	0.915737	0.847956	0.121703	-0.36941	-0.0323536	-0.0333954
911	7216	CCR4-NOT-CNOT8-CNOT6L complex	Human	A5YKK6;O75175;Q92600;Q96LI5;Q9C0C2;Q9H9A5;Q9NZN8;Q9UFF9;Q9UKZ1	CNOT1;CNOT3;RQCD1;CNOT6L;TNKS1BP1;CNOT10;CNOT2;CNOT8;CNOT11	A5YKK6;O75175;Q9C0C2;Q9NZN8	4	0.525835	0.599016	0.546109	0.569119	0.577238	-0.176714	0.103543	0.0779065	-0.205613	0.829051	0.884854	0.942286	0.915737	0.847956	0.121703	-0.36941	-0.0323536	-0.0333954
912	7217	Dysbindin 1-A-DNA-PK-complex	Human	P12956;P13010;P78527;Q96EV8	XRCC6;XRCC5;PRKDC;DTNBP1	P12956;P13010;P78527;Q96EV8	4	0.569867	0.556166	0.473781	0.472968	0.612888	0.568972	1.20302	1.31485	-0.118563	0.753217	0.698591	0.567759	0.715498	0.856343	0.889636	1.88629	0.761438	-0.556669
913	7221	NSL complex	Human	O15294;P51610;P61964;Q7Z3B3;Q96EZ8;Q9BVI0;Q9H7Z6;Q9H9L4;Q9P2N6	OGT;HCFC1;WDR5;KANSL1;MCRS1;PHF20;KAT8;KANSL2;KANSL3	O15294;P51610;P61964	3	0.341878	0.440292	0.334263	0.370402	0.330278	-0.544531	0.311074	0.0933814	0.286477	0.43912	0.669129	0.565089	0.403598	0.403941	-1.4229	-0.814513	0.717219	0.360442
914	7223	MMS19-FAM96B complex	Human	Q96T76;Q9Y3D0	MMS19;FAM96B	Q96T76;Q9Y3D0	2	0.002665	0.029225	0.032961	0.040983	0.017067	-0.103794	-0.254349	-0.237838	-0.0732948	0.049615	0.037093	0.093775	0.03984	0.083668	0.439153	-0.373611	0.367199	-0.354271
915	7225	CDH4-HDAC2-MTA2-RBBP7-TWIST1 complex	Human	O94776;Q14839;Q15672;Q16576;Q92769	MTA2;CHD4;TWIST1;RBBP7;HDAC2	O94776;Q16576;Q92769	3	0.42055	0.233334	0.189794	0.355921	0.46744	2.27111	2.82044	0.948519	-0.218986	0.305923	0.31636	0.355153	0.293599	0.219586	0.279123	-0.265757	0.529863	1.00434
916	7241	SNCA-TUBB3 complex	Human	P37840;Q13509	SNCA;TUBB3	P37840;Q13509	2	0.412882	0.468283	0.550894	0.450332	0.565513	-0.116481	-0.720993	-0.00332575	-0.759297	0.506599	0.569724	0.751451	0.453461	0.612753	-0.0967039	-1.15368	0.570248	-0.529037
917	7248	ABCB1-ANXA2-RACK1-SRC complex	Human	P07355;P08183;P12931;P63244	ANXA2;ABCB1;SRC;RACK1	P07355;P63244	2	0.682205	1.10056	0.787621	0.762087	0.529801	-1.31766	-0.33464	-0.113653	0.843478	1.17353	1.74347	1.23475	1.23498	0.909408	-1.06308	-0.00223441	0.0806471	0.835116
918	7262	3-Hydroxyacyl CoA dehydrogenase	Human	P40939;P55084	HADHA;HADHB	P40939;P55084	2	0.048954	0.059474	0.035305	0.035443	0.047098	0.109387	0.324189	0.387389	0.12436	0.04265	0.051201	0.080738	0.065083	0.039702	0.168316	-0.306627	-0.0194988	0.0608134
919	7266	AKT1-NQO2 complex	Human	P16083;P31749	NQO2;AKT1	P16083;P31749	2	1.11183	1.21133	1.32007	1.19967	1.32016	-0.045736	-0.437629	-0.011364	-0.428229	1.96174	1.86288	2.04068	1.89411	2.06884	0.441334	0.052895	0.35306	-0.123519
920	7267	KAT2A-Oxoglutarate dehydrogenase complex	Human	P09622;P36957;Q02218;Q92830	DLD;DLST;OGDH;KAT2A	P09622;P36957;Q02218	3	0.888548	1.23588	1.31604	1.42933	1.34696	-1.1038	-1.6244	-1.6905	-1.62973	1.7283	2.13224	2.37714	2.62561	2.54259	-0.502772	-1.0974	-1.2545	-1.41845
921	7281	BIN1-EHBP1-RAB8A complex	Human	O00499;P61006;Q8NDI1	BIN1;RAB8A;EHBP1	O00499;P61006	2	0.182975	0.148907	0.203762	0.259312	0.257847	0.561811	-0.0516249	-0.42267	-0.525716	0.344625	0.349244	0.360062	0.41892	0.408613	0.242051	0.0575502	-0.268039	-0.403143
922	7284	GSK3B-HSP90AA1-PKM2 complex	Human	P07900;P14618;P49841	HSP90AA1;PKM;GSK3B	P07900;P14618;P49841	3	0.684049	0.610847	0.667569	0.728616	0.712293	0.845983	0.341728	0.0968958	0.00241457	0.877967	0.748434	0.770141	0.910949	0.870153	1.14302	0.91054	0.229706	0.0946809
923	7285	HEXIM1-DNA-PK-paraspeckle components-ribonucleoprotein complex	Human	O94992;P12956;P13010;P23246;P43243;P78527;Q15233;Q8WXF1;Q96PK6	HEXIM1;XRCC6;XRCC5;SFPQ;MATR3;PRKDC;NONO;PSPC1;RBM14	O94992;P12956;P13010;P23246;P43243;P78527;Q15233;Q8WXF1;Q96PK6	9	0.473953	0.502023	0.450937	0.446586	0.406996	0.335169	0.783337	1.09358	1.2226	0.810615	0.78442	0.721559	0.728571	0.653688	0.988751	1.41394	1.54373	1.573
924	7287	SIMPLE-HRS-STAM1 complex	Human	O14964;Q92783;Q99732	HGS;STAM;LITAF	O14964;Q92783	2	0.078569	0.061282	0.058176	0.109142	0.107722	0.431272	0.397505	-0.0959404	-0.20177	0.238318	0.171247	0.189109	0.175786	0.190472	0.926508	0.658665	0.818	0.438765
925	7291	EIF2B2-EIF2B3-EIF2B4-EIF2B5 complex	Human	P49770;Q13144;Q9NR50;Q9UI10	EIF2B2;EIF2B5;EIF2B3;EIF2B4	P49770;Q9UI10	2	0.096011	0.343551	0.34095	0.278738	0.186264	-1.96866	-2.15478	-1.42919	-0.764447	0.147589	0.316708	0.505463	0.151407	0.237094	-1.29233	-2.79484	0.210095	-0.775054
926	7292	EIF2B1-EIF2B2-EIF2B3-EIF2B4-EIF2B5 complex	Human	P49770;Q13144;Q14232;Q9NR50;Q9UI10	EIF2B2;EIF2B5;EIF2B1;EIF2B3;EIF2B4	P49770;Q14232;Q9UI10	3	0.164735	0.415961	0.405788	0.367293	0.363368	-2.35399	-2.56293	-1.85289	-2.00723	0.388596	0.477536	0.60438	0.371932	0.419328	-0.428412	-1.61342	0.556294	-0.217132
927	7298	ACTB-ANP32A-C1QBP-PSMA1-PTMA-PSMA1 complex	Human	P06454;P25786;P39687;P60709;Q00325;Q07021	PTMA;PSMA1;ANP32A;ACTB;SLC25A3;C1QBP	P06454;P25786;P39687;P60709;Q00325;Q07021	6	0.696723	0.857252	0.91987	1.11616	0.854479	-0.702185	-1.40879	-2.34357	-0.902135	1.10021	1.46446	1.3706	1.75135	1.35606	-1.26144	-0.976141	-2.21754	-1.09233
928	7299	ANP32A-ANP32B-PSMA3-PTMA-SLC25A5 complex	Human	P05141;P06454;P25788;P39687;Q92688	SLC25A5;PTMA;PSMA3;ANP32A;ANP32B	P06454;P25788;P39687;Q92688	4	0.684067	0.645057	0.711686	0.820956	0.700612	0.746421	0.0818763	-0.469846	0.104886	1.02172	0.929781	1.15051	1.118	0.9501	1.00576	-0.318254	0.0156552	0.443078
929	7308	ADA-DPP4 complex	Human	P00813;P27487	ADA;DPP4	P00813;P27487	2	0.494449	0.47446	0.130392	0.226419	0.638081	0.35226	3.13014	2.08894	-0.630152	0.720157	0.886662	0.27897	0.355932	1.2078	-0.442017	3.05715	2.31888	-1.60557
930	7316	NFKB1-STAT3 complex	Human	P19838;P40763	NFKB1;STAT3	P19838;P40763	2	0.156424	0.081238	0.039207	0.072269	0.144635	1.02118	1.4995	1.0924	0.214564	0.251107	0.172051	0.132114	0.045051	0.099956	1.03409	1.38508	2.33798	1.42213
931	7317	RELA-STAT3 complex	Human	P40763;Q04206	STAT3;RELA	P40763;Q04206	2	0.59521	0.55545	0.451476	0.518924	0.524715	0.443349	1.00906	0.629636	0.465525	0.484829	0.491659	0.429509	0.482895	0.498835	0.234507	0.553034	0.260067	-0.0537411
932	7318	CTNNB1-DDX5-HDGF complex	Human	P17844;P35222;P51858	DDX5;CTNNB1;HDGF	P17844;P35222;P51858	3	0.704705	0.793051	0.671686	0.588731	0.575913	-0.151543	0.450253	1.11003	1.00895	1.02749	1.1143	0.872992	0.864512	0.830597	0.0100182	1.07156	1.18195	0.984058
933	7325	HINT1-UBC3-RBX1 complex	Human	P49427;P49773;P62877	CDC34;HINT1;RBX1	P49427;P49773	2	0.77523	1.06018	0.732665	0.693504	0.715113	-0.787368	0.341759	0.574945	0.350043	1.12145	1.4732	1.1362	1.13027	1.06997	-0.662754	0.132046	0.222548	0.175245
934	7331	RAC1-RHOA-VANGL2 complex	Human	P61586;P63000;Q9ULK5	RHOA;RAC1;VANGL2	P61586;P63000	2	0.247327	0.194689	0.08997	0.119456	0.139625	0.696194	1.75125	1.39392	1.05027	0.238668	0.165121	0.104636	0.113655	0.139974	0.99268	1.58528	1.45021	0.914577
935	7333	MICALL1-RAB13 complex	Human	P51153;Q8N3F8	RAB13;MICALL1	P51153;Q8N3F8	2	0.225088	0.063771	0.109955	0.323136	0.100571	1.85488	1.32154	-0.540276	1.25752	0.271205	0.334558	0.209227	0.517753	0.35642	-0.246138	0.757754	-1.44624	-0.601882
936	7349	MTR4-RBM7-ZCCHC8 complex	Human	P42285;Q6NZY4;Q9Y580	MTREX;ZCCHC8;RBM7	P42285;Q6NZY4	2	0.273919	0.745267	0.108002	0.973804	1.02329	-2.54336	1.7762	-3.30972	-3.52874	0.549397	0.70076	0.652059	0.376391	0.199636	-0.528075	-0.397185	1.32425	2.41726
937	7354	ASXL1-HCFC1-OGT complex	Human	O15294;P51610;Q8IXJ9	OGT;HCFC1;ASXL1	O15294;P51610	2	0.253028	0.345116	0.219866	0.261598	0.249256	-0.482419	0.450453	0.160192	0.133359	0.223241	0.483768	0.310577	0.300144	0.28492	-1.73577	-0.603546	-0.392899	-0.472516
938	7357	TRIM25-G3BP2 complex	Human	Q14258;Q9UN86	TRIM25;G3BP2	Q14258;Q9UN86	2	0.434913	0.481314	0.448475	0.517014	0.401443	-0.0526027	0.060049	-0.250623	0.311284	0.679229	0.712435	0.61067	0.758891	0.57191	0.115763	0.542775	-0.109297	0.543002
939	7361	ARAF-PIK3R1 complex	Human	P10398;P27986	ARAF;PIK3R1	P10398;P27986	2	0.769385	0.17499	0.467428	0.087538	0.382712	3.9761	1.75891	4.73125	2.07838	0.860292	0.163171	0.510217	0.597201	0.065701	4.79212	1.9678	1.42263	5.11378
940	7367	ASH2L-KDM6B-KDM6B-WDR5 complex	Human	O15054;P61964;Q15291;Q9UBL3	KDM6B;WDR5;KDM6B;ASH2L	P61964;Q15291;Q9UBL3	3	0.801865	0.794063	0.852177	0.753678	0.608276	0.407434	-0.0557641	0.62952	1.33774	1.51463	1.31085	1.41896	1.23795	1.01593	1.0599	0.584376	1.29212	1.77704
941	7372	BRD7-SWI\u2013SNF complex	Human	O14497;O14744;O96019;P51531;P51532;Q8TAQ2;Q8WUB8;Q92922;Q969G3;Q96GM5;Q9NPI1	ARID1A;PRMT5;ACTL6A;SMARCA2;SMARCA4;SMARCC2;PHF10;SMARCC1;SMARCE1;SMARCD1;BRD7	O14744;O96019;Q8TAQ2	3	0.297727	0.357857	0.391432	0.446101	0.410506	-0.244728	-0.75454	-1.01428	-0.900961	0.262103	0.307751	0.402893	0.50824	0.480116	-0.130567	-1.27495	-1.95689	-1.9862
942	7379	FYN-KHDRBS1-PLCG1 complex	Human	P06241;P19174;Q07666	FYN;PLCG1;KHDRBS1	P19174;Q07666	2	0.190047	0.206694	0.150617	0.135191	0.14205	0.0815281	0.54868	0.745665	0.544671	0.244102	0.214932	0.149455	0.186835	0.214178	0.548513	1.12915	0.762787	0.278034
943	7381	DCS complex	Human	P26599;P31943;Q92945;Q9UKA9	PTBP1;HNRNPH1;KHSRP;PTBP2	P26599;P31943;Q92945	3	0.678442	0.761807	0.625319	0.698837	0.67341	-0.138846	0.59993	0.239065	0.204415	0.999662	1.04695	0.915162	1.01991	0.972102	0.175062	0.708081	0.305788	0.178046
944	7406	AKT1-APPL1-HDAC3 complex, induced by IGF-1	Human	O15379;P31749;Q9UKG1	HDAC3;AKT1;APPL1	P31749;Q9UKG1	2	0.696754	0.700366	0.605443	0.66024	0.720889	0.217006	0.614035	0.394034	-8.18898e-05	0.788901	0.739298	0.538949	0.636051	0.656986	0.501425	1.48242	0.941032	0.591879
945	7408	ARRB1-ARHGEF18-ENAH complex, induce by EDN-1	Human	P49407;Q6ZSZ5;Q8N8S7	ARRB1;ARHGEF18;ENAH	P49407;Q8N8S7	2	0.192412	0.051735	0.203448	0.224455	0.163428	1.70284	0.0439258	-0.0500172	0.364391	0.207827	0.326652	0.275324	0.359721	0.27443	-0.762577	-0.450483	-0.978186	-0.523695
946	7410	CAPG-PRMT5 complex	Human	O14744;P40121	PRMT5;CAPG	O14744;P40121	2	0.327506	0.41112	0.440794	0.452487	0.372067	-0.35139	-0.669073	-0.595356	-0.202571	0.356027	0.459927	0.471586	0.563469	0.458133	-0.45853	-0.652825	-1.04922	-0.630091
947	7418	HK1-VDAC1 complex	Human	P19367;P21796	HK1;VDAC1	P19367;P21796	2	0.556801	0.777338	1.05944	1.73171	0.847799	-0.810823	-2.0181	-3.2834	-1.16116	0.832597	1.69423	1.61003	2.46104	1.33913	-2.17001	-2.15484	-3.15515	-1.47548
948	7425	KIAA1468-OSBP-RAB11A complex	Human	P22059;P62491;Q9P260	OSBP;RAB11A;KIAA1468	P22059;Q9P260	2	0.113426	0.266214	0.051915	0.086582	0.250995	-1.18638	0.876834	0.511394	-1.13125	0.318328	0.004992	0.077631	0.178451	0.116289	3.59337	2.6109	1.44238	1.77093
949	7427	ATF2-HK1-VDAC1 complex	Human	P15336;P19367;P21796	ATF2;HK1;VDAC1	P19367;P21796	2	0.556801	0.777338	1.05944	1.73171	0.847799	-0.810823	-2.0181	-3.2834	-1.16116	0.832597	1.69423	1.61003	2.46104	1.33913	-2.17001	-2.15484	-3.15515	-1.47548
950	7443	Exosome	Human	Q01780;Q06265;Q13868;Q15024;Q5RKV6;Q8TF46;Q96B26;Q99547;Q9NPD3;Q9NQT4;Q9NQT5;Q9Y3B2	EXOSC10;EXOSC9;EXOSC2;EXOSC7;EXOSC6;DIS3L;EXOSC8;MPHOSPH6;EXOSC4;EXOSC5;EXOSC3;EXOSC1	Q06265;Q13868;Q15024;Q5RKV6;Q96B26;Q9NPD3	6	0.378287	0.485842	0.41461	0.492025	0.485972	-0.74205	-0.111644	-0.808029	-0.95939	0.409699	0.496072	0.537228	0.512088	0.545944	-0.479858	-1.09557	-0.588252	-1.34415
951	7476	AP1B1-AP1G2-AP1M-1AP1S1 complex	Human	O75843;P61966;Q10567;Q9BXS5	AP1G2;AP1S1;AP1B1;AP1M1	P61966;Q10567;Q9BXS5	3	0.082765	0.0912677	0.0841087	0.0854153	0.0943627	0.235913	0.208627	0.324427	0.0025396	0.128815	0.171862	0.165491	0.163644	0.177807	-0.223286	-0.266918	-0.0857369	-0.589102
952	7483	ARF1-ARL1-PKD2-ARFIP2 complex	Human	P40616;P53365;P84077;Q13563	ARL1;ARFIP2;ARF1;PKD2	P40616;P53365	2	0.086628	0.232469	0.194703	0.128727	0.190709	-1.19327	-1.00133	-0.20747	-0.90225	0.096193	0.269629	0.168354	0.138549	0.233487	-1.47038	-0.630333	-0.201684	-1.26422
953	7504	CD44-ERK1-ERK2-RHAMM complex	Human	O75330;P16070;P27361;P28482	HMMR;CD44;MAPK3;MAPK1	P16070;P27361;P28482	3	0.538893	0.524601	0.760193	0.804602	0.858721	0.473083	-1.3201	-1.30382	-1.77594	0.840578	0.940529	1.3163	1.29909	1.38978	-0.136781	-1.90078	-1.57562	-2.12879
954	7522	Ubiquitin E3 ligase (CUL3, KLHL12, PEF1, PDCD6)	Human	O75340;Q13618;Q53G59;Q9UBV8	PDCD6;CUL3;KLHL12;PEF1	O75340;Q13618;Q9UBV8	3	0.271634	0.269774	0.255272	0.281357	0.236209	0.38492	0.424896	0.259728	0.566058	0.352563	0.377156	0.361952	0.416631	0.353061	0.14376	0.17782	-0.211768	0.0509822
955	7534	CTNNB1-EPCAM-FHL2-LEF1 complex	Human	P16422;P35222;Q14192;Q9UJU2	EPCAM;CTNNB1;FHL2;LEF1	P35222;Q14192	2	0.744206	0.696744	0.687232	0.588911	0.606394	0.443523	0.418144	0.94191	0.718035	0.985142	0.975063	0.778447	0.865335	0.777343	0.313834	1.01947	0.677513	0.774795
956	7535	CD44-LRP1 complex	Human	P16070;Q07954	CD44;LRP1	P16070;Q07954	2	0.475695	0.430824	0.669773	0.722536	0.846036	0.511831	-0.939263	-1.00606	-1.59587	0.559651	0.67477	1.21075	1.02314	1.24245	-0.340537	-2.53217	-1.6995	-2.45438
957	7540	KMT2E-OGT-USP7 complex	Human	O15294;Q8IZD2;Q93009	OGT;KMT2E;USP7	O15294;Q93009	2	0.451264	0.322815	0.443915	0.41738	0.373291	1.10997	0.198835	0.43869	0.592266	0.457317	0.204841	0.329045	0.386169	0.372818	2.2945	1.12976	0.715519	0.563069
958	7545	BORC complex	Human	O95295;P78537;Q6QNY1;Q969J3;Q96B45;Q96FH0;Q96GS4;Q9BQD3	SNAPIN;BLOC1S1;BLOC1S2;BORCS5;BORCS7;BORCS8;BORCS6;KXD1	O95295;P78537;Q969J3	3	0.262266	0.291483	0.233686	0.219081	0.287157	0.0444507	0.57867	0.852851	-0.0939156	0.301299	0.300392	0.168362	0.111074	0.243897	0.404523	1.98395	2.79147	0.676322
959	7555	KEOPS complex	Human	Q14657;Q96S44;Q9NPF4;Q9Y3C4	LAGE3;TP53RK;OSGEP;TPRKB	Q96S44;Q9NPF4	2	0.864845	0.44115	0.466308	0.501889	0.408918	2.29833	2.16611	1.87729	2.27173	0.699594	0.505222	0.462477	0.602816	0.32676	1.34358	1.54851	0.719575	2.12727
960	7556	PRAME complex	Human	P62877;P78395;Q13617;Q14657;Q15369;Q15370;Q9NPF4	RBX1;PRAME;CUL2;LAGE3;TCEB1;TCEB2;OSGEP	Q13617;Q15369;Q15370;Q9NPF4	4	0.713748	0.557085	0.515664	0.582348	0.508306	1.68094	1.96459	1.44992	1.80349	0.626544	0.596925	0.532351	0.647507	0.519375	0.735295	1.2125	0.327845	0.948391
961	7557	LGR4-RSPO supercomplex	Human	O00401;O14641;O60610;P36507;P46940;P49023;Q02750;Q05397;Q9BXB1;Q9BXY4	WASL;DVL2;DIAPH1;MAP2K2;IQGAP1;PXN;MAP2K1;PTK2;LGR4;RSPO3	O00401;O60610;P36507;P46940;P49023;Q02750;Q05397	7	0.334625	0.385059	0.324275	0.362	0.395697	-0.100776	0.56894	0.227004	-0.513325	0.466301	0.516459	0.431205	0.451698	0.457763	0.0184503	0.955531	0.87057	0.228441
962	7562	NCKAP1-WASF3-RAC1 complex	Human	P63000;Q9UPY6;Q9Y2A7	RAC1;WASF3;NCKAP1	P63000;Q9Y2A7	2	0.208753	0.252601	0.242111	0.300261	0.232885	-0.146018	-0.157047	-0.511463	-0.0991763	0.063694	0.128332	0.14462	0.124492	0.098692	-0.477796	-0.775714	-0.42572	-0.354378
963	7563	LARP1-PABPC1-RYDEN complex	Human	P11940;Q6PKG0;Q9NUL5	PABPC1;LARP1;RYDEN	P11940;Q6PKG0;Q9NUL5	3	0.345661	0.342316	0.210309	0.276816	0.210789	0.397409	1.80735	1.06207	1.61616	0.4423	0.494202	0.395002	0.488806	0.409294	-0.0627494	0.736251	0.00270151	0.33991
964	7566	7SK RNP complex	Human	O60563;O94992;P50750;Q4G0J3	CCNT1;HEXIM1;CDK9;LARP7	O94992;P50750	2	0.472638	0.594108	0.55705	0.475481	0.56007	-0.444517	-0.358963	0.212509	-0.372465	1.03561	0.983996	1.22746	1.10337	0.908772	0.45708	-0.428821	0.0385321	0.441168
965	7576	VHL-ElonginB-ElonginC complex	Human	P40337;Q15369;Q15370	VHL;TCEB1;TCEB2	Q15369;Q15370	2	0.509832	0.526589	0.403235	0.447786	0.436231	0.138157	0.846338	0.59021	0.527497	0.135977	0.225401	0.05147	0.088155	0.172008	-0.623473	1.19469	0.761497	-0.317725
966	7593	AKAP13-MAP2K3-MAP3K20-MAPK14-PKN1 complex	Human	P46734;Q12802;Q16512;Q16539;Q9NYL2	MAP2K3;AKAP13;PKN1;MAPK14;MAP3K20	P46734;Q12802;Q16539;Q9NYL2	4	0.588796	0.642632	0.582952	0.592595	0.545691	0.0194569	0.343031	0.419777	0.569763	0.553142	0.801006	0.543467	0.619564	0.53619	-1.4889	0.446055	-0.0678495	0.221258
