# Supplementary material for: Improved in situ characterization of protein complex dynamics at scale with thermal proximity co-aggregation
Source: Nat Commun. 2023 Nov 24;14:7697. doi: 10.1038/s41467-023-43526-2 (PMC10673876; doi:10.1038/s41467-023-43526-2)
Supplement: Supplementary file 9 — Source data [file 41467_2023_43526_MOESM9_ESM.zip › Source Data/Figure 4a.xlsx]

## Sheet: Fit 100
	3	4	5	6	7	8	9	10	11	12	13	14	15	16	17	18	20	21	23	24	26	27	28	29	31	32	35	43	57	65	69	82	121
0	0.779244	0.649008	0.564714	0.518125	0.610693	0.594234	0.557421	0.555023	0.529464	0.505033	0.490849	0.576031	0.570105	0.596016	0.611895	0.602113	0.607666	0.620362	0.619354	0.605971	0.591788	0.587877	0.589885	0.615243	0.599833	0.593519	0.584435	0.561588	0.549724	0.534998	0.566381	0.549865	0.556998
1	0.343141	0.6483	0.622926	0.545459	0.593774	0.639406	0.682846	0.63932	0.678559	0.675339	0.681443	0.622338	0.661407	0.616459	0.59718	0.586525	0.5638	0.516948	0.499287	0.499869	0.494442	0.490058	0.503956	0.484884	0.472681	0.474262	0.558945	0.514685	0.57561	0.577161	0.541165	0.592101	0.563332
2	0.773273	0.382246	0.62298	0.74553	0.727845	0.674314	0.58274	0.65244	0.57277	0.567719	0.551936	0.500236	0.443782	0.467397	0.417709	0.445497	0.470679	0.489745	0.607339	0.618981	0.608727	0.598869	0.557664	0.526473	0.566758	0.602624	0.603471	0.576615	0.573653	0.566111	0.561316	0.582207	0.56666
3	0.349296	0.616668	0.732306	0.684266	0.526539	0.603072	0.55551	0.48657	0.505072	0.456243	0.37303	0.481503	0.525171	0.484298	0.662557	0.677438	0.596392	0.568335	0.496261	0.527855	0.631639	0.634515	0.627195	0.625528	0.595571	0.546429	0.508919	0.586783	0.539033	0.584882	0.562064	0.481345	0.592664
4	0.734995	0.785656	0.602765	0.68735	0.602336	0.528106	0.447551	0.236086	0.416708	0.513488	0.535968	0.693302	0.617859	0.650772	0.444753	0.458873	0.59472	0.683295	0.628745	0.591406	0.48724	0.470085	0.532705	0.551322	0.64813	0.65815	0.606709	0.523009	0.552707	0.488379	0.567467	0.656345	0.538608
5	0.920636	0.701715	0.723354	0.467698	0.427945	0.270385	0.441831	0.510746	0.583134	0.673154	0.689051	0.441169	0.486559	0.574135	0.697073	0.673547	0.596042	0.421931	0.494656	0.537039	0.666101	0.69194	0.630708	0.612664	0.509126	0.432321	0.483451	0.61099	0.5607	0.657545	0.640271	0.572018	0.646861
6	0.96258	0.473184	0.422408	0.436132	0.263024	0.54674	0.525974	0.721973	0.740456	0.423779	0.463165	0.587195	0.715559	0.62556	0.535429	0.411717	0.535765	0.553864	0.72039	0.64517	0.521559	0.464589	0.481998	0.494455	0.494894	0.550799	0.595253	0.462729	0.658033	0.560826	0.537062	0.542877	0.563869
7	0.624398	0.579326	0.374886	0.285786	0.571375	0.461825	0.744125	0.456382	0.380371	0.636629	0.752149	0.673977	0.451831	0.449493	0.461643	0.546315	0.719585	0.641159	0.481306	0.448448	0.468978	0.507226	0.563539	0.555017	0.695802	0.623113	0.513644	0.595457	0.52748	0.609233	0.582193	0.62616	0.58405
8	0.074988	0.592965	0.253066	0.480145	0.507252	0.775164	0.457303	0.454369	0.727963	0.656237	0.4843	0.448055	0.463983	0.559861	0.719251	0.724272	0.488062	0.478685	0.455832	0.530314	0.545876	0.570917	0.675022	0.643454	0.394899	0.502391	0.510382	0.637684	0.628164	0.531645	0.548794	0.62349	0.557577
9	0.400404	0.382172	0.16712	0.510522	0.836922	0.404511	0.462629	0.679513	0.686393	0.443153	0.506166	0.542968	0.63203	0.76614	0.562511	0.506658	0.485925	0.461208	0.569891	0.570666	0.658505	0.549643	0.391564	0.493883	0.520033	0.430744	0.676715	0.573198	0.528141	0.642556	0.701405	0.493073	0.545213
10	0.258358	0.226773	0.496741	0.478957	0.535718	0.358608	0.726906	0.728019	0.427539	0.475577	0.587479	0.689528	0.705348	0.432314	0.515819	0.44565	0.541334	0.597676	0.703785	0.614686	0.476892	0.480624	0.533195	0.445278	0.589058	0.723707	0.606547	0.613017	0.542117	0.600204	0.56147	0.624417	0.583492
11	0.739339	0.321054	0.545133	0.91632	0.356519	0.744228	0.678219	0.449887	0.500227	0.588325	0.771955	0.590158	0.551353	0.424406	0.462446	0.545195	0.528344	0.740199	0.426596	0.467032	0.498285	0.499263	0.608592	0.734342	0.618768	0.577199	0.625606	0.604069	0.675357	0.58595	0.526977	0.57453	0.572172
12	0.466972	0.441985	0.510273	0.468558	0.548205	0.732248	0.445098	0.504401	0.621741	0.804082	0.478977	0.542409	0.44209	0.482841	0.609514	0.537666	0.656155	0.368878	0.479502	0.514469	0.61424	0.726949	0.646589	0.540883	0.690478	0.677266	0.541919	0.489211	0.601075	0.552908	0.612334	0.551496	0.52605
13	0.410908	0.607554	0.987227	0.348228	0.683989	0.508839	0.37595	0.567583	0.719229	0.499781	0.563088	0.438883	0.480388	0.60933	0.549702	0.77561	0.420356	0.509793	0.45251	0.640465	0.666256	0.563747	0.635769	0.682002	0.521819	0.484528	0.649827	0.574035	0.526087	0.567368	0.60327	0.572566	0.59596
14	0.302616	0.523763	0.465423	0.56805	0.747949	0.523851	0.416582	0.584844	0.626579	0.560612	0.446109	0.498682	0.628385	0.549292	0.695718	0.406737	0.494612	0.478761	0.756674	0.696921	0.640158	0.705712	0.599806	0.538126	0.530577	0.593899	0.540442	0.633962	0.575292	0.605828	0.492658	0.545837	0.506787
15	0.211222	0.415617	0.446615	0.769018	0.410724	0.41582	0.675357	0.864433	0.490508	0.328342	0.491922	0.646624	0.577125	0.64198	0.399042	0.485836	0.476402	0.673062	0.595458	0.472532	0.645597	0.448165	0.510718	0.514234	0.684183	0.665953	0.48042	0.679424	0.55987	0.488196	0.642469	0.588817	0.571545
16	0.0556373	1.19402	0.249231	0.786957	0.542295	0.386889	0.76335	0.350926	0.496904	0.497838	0.646319	0.553132	0.65907	0.406616	0.584239	0.445245	0.681097	0.734047	0.685602	0.701317	0.452227	0.578901	0.618283	0.706615	0.553281	0.490341	0.627795	0.598016	0.630076	0.643749	0.540795	0.578221	0.52904
17	0.479094	0.386655	0.635162	0.611908	0.382457	0.729717	0.744748	0.615288	0.452693	0.570491	0.450908	0.784419	0.417184	0.596444	0.425619	0.539983	0.748029	0.468402	0.666496	0.477905	0.58797	0.657964	0.630185	0.564271	0.508756	0.557423	0.510779	0.541796	0.503434	0.537718	0.508706	0.545787	0.54077
18	0.557471	0.367879	0.655233	0.300164	0.473578	0.828131	0.359564	0.358094	0.508904	0.638175	0.931153	0.391855	0.462842	0.363428	0.511086	0.690018	0.458609	0.748559	0.480399	0.609736	0.669051	0.630738	0.556961	0.484605	0.622084	0.522584	0.729163	0.518127	0.585942	0.514483	0.595959	0.527702	0.585761
19	0.343112	0.431671	0.667638	0.603282	0.647767	0.777771	0.621501	0.533773	0.63458	0.477941	0.350862	0.407434	0.510351	0.498244	0.699772	0.776279	0.76905	0.530393	0.50708	0.595058	0.566719	0.482377	0.473243	0.577024	0.476426	0.646077	0.659027	0.61187	0.59199	0.590964	0.570608	0.592858	0.550972
20	0.538301	0.193307	0.839569	0.40059	0.600669	0.390579	0.367696	0.432317	0.51728	0.820969	0.398359	0.505954	0.494088	0.757706	0.808379	0.458438	0.546146	0.48882	0.630333	0.646039	0.479878	0.512831	0.65573	0.514006	0.75531	0.699913	0.622431	0.606839	0.5326	0.580249	0.577777	0.570225	0.53318
21	0.513877	0.451505	0.518012	0.503855	0.729701	0.489149	0.455592	0.662551	0.558404	0.393984	0.551708	0.534662	0.620719	0.69164	0.409562	0.750965	0.498769	0.524969	0.657936	0.55086	0.589476	0.601732	0.453939	0.651479	0.59438	0.670273	0.492963	0.567295	0.534427	0.579298	0.449242	0.513609	0.594677
22	1.49875	0.698622	0.415144	0.485168	0.783238	0.531649	0.480873	0.539887	0.778162	0.369202	0.466916	0.362909	0.742813	0.535053	0.727337	0.638866	0.510793	0.640003	0.597611	0.518934	0.548296	0.48478	0.677814	0.701267	0.642404	0.602557	0.523161	0.57436	0.607754	0.491206	0.626265	0.56899	0.575086
23	0.479808	0.827818	0.386636	0.722832	0.393318	0.309427	0.564894	0.539135	0.374994	0.546404	0.528224	0.810584	0.719948	0.639553	0.607693	0.346432	0.646552	0.677996	0.500154	0.59389	0.497884	0.749337	0.716499	0.698064	0.604307	0.50021	0.629106	0.52601	0.589806	0.553011	0.563907	0.534857	0.5077
24	0.395073	0.631725	0.409793	0.614042	0.510588	0.536336	0.607758	0.91618	0.386921	0.487136	0.520605	0.696853	0.473814	0.745657	0.521371	0.626479	0.698457	0.559714	0.584862	0.545734	0.794793	0.637125	0.663854	0.552109	0.485882	0.552527	0.531779	0.592099	0.559733	0.586532	0.586563	0.533814	0.542134
25	0.614807	0.953938	0.642828	1.01768	0.593313	0.450671	0.42474	0.39068	0.498607	0.538288	0.725378	0.620349	0.735287	0.603155	0.540025	0.568164	0.556937	0.494121	0.558291	0.519306	0.594301	0.686847	0.60632	0.61161	0.523661	0.529726	0.611163	0.652665	0.539461	0.594798	0.511111	0.566089	0.515945
26	0.533782	0.576016	0.338242	0.634883	0.364741	0.600327	0.663964	0.434626	0.55697	0.467164	0.732389	0.535569	0.666527	0.394622	0.513257	0.679915	0.480537	0.512788	0.482241	0.758469	0.720444	0.600299	0.577403	0.498042	0.546427	0.633225	0.575958	0.553668	0.479562	0.525638	0.576037	0.528202	0.587921
27	0.161693	0.31744	0.791729	0.420392	0.421726	0.603477	0.750549	0.435887	0.52046	0.816257	0.612625	0.736982	0.541447	0.580116	0.672033	0.604981	0.493933	0.661066	0.695095	0.660183	0.565984	0.588334	0.508847	0.500047	0.661146	0.609759	0.613039	0.497799	0.606161	0.507613	0.532941	0.590592	0.576421
28	0.415725	0.446686	0.584588	0.47241	0.528613	0.450712	0.370067	0.602198	0.451142	0.66929	0.522866	0.645049	0.513807	0.531702	0.696498	0.589369	0.621048	0.4355	0.731383	0.721219	0.567448	0.508421	0.509465	0.640835	0.586362	0.536796	0.514344	0.526142	0.583152	0.592885	0.489035	0.602462	0.581567
29	0.768608	0.217303	0.569759	0.670994	0.506968	0.619464	0.460516	0.384669	0.61883	0.747704	0.751462	0.569259	0.568424	0.680173	0.502698	0.469282	0.566785	0.590884	0.636883	0.562252	0.535872	0.490008	0.642044	0.565082	0.544583	0.666618	0.520843	0.590877	0.630528	0.536255	0.598671	0.536918	0.587169
30	0.481089	0.490511	1.13331	0.404844	0.669298	1.05593	0.447876	0.557479	0.757065	0.329246	0.711125	0.444086	0.511662	0.704485	0.586659	0.517512	0.499521	0.814033	0.588726	0.54616	0.435606	0.52759	0.569054	0.620208	0.666433	0.491457	0.629447	0.616104	0.478827	0.508157	0.555035	0.515495	0.55592
31	1.00417	0.427389	0.677137	0.252109	0.642403	0.321461	0.538856	0.405347	0.785274	0.615066	0.571371	0.55984	0.658671	0.651237	0.535945	0.625649	0.678585	0.576461	0.670919	0.503333	0.572708	0.630108	0.536861	0.531111	0.508443	0.555493	0.635343	0.590125	0.505602	0.574433	0.511543	0.579266	0.554311
32	0.818913	0.579703	0.273414	0.474322	0.498277	0.429862	0.501061	0.638227	0.629577	0.831572	0.305118	0.541605	0.72181	0.482923	0.458119	0.567085	0.771539	0.675454	0.501278	0.564388	0.631255	0.537913	0.639744	0.667524	0.546308	0.489459	0.533078	0.540459	0.60195	0.602917	0.588944	0.576742	0.552624
33	1.06854	0.222781	0.393112	0.542292	0.652156	0.374125	0.392243	0.767243	0.465642	0.565671	0.59586	0.714492	0.537828	0.516541	0.665328	0.449602	0.543994	0.543244	0.548104	0.460723	0.567429	0.601713	0.618974	0.531097	0.490563	0.663512	0.528673	0.575741	0.539713	0.462463	0.589272	0.59461	0.579192
34	0.661493	0.949595	0.636845	0.481232	0.562005	0.494648	0.541855	0.828293	0.673323	0.624418	0.564364	0.685285	0.612265	0.457834	0.614587	0.609159	0.772142	0.681805	0.456355	0.592456	0.59267	0.595509	0.575594	0.565936	0.661596	0.63967	0.487841	0.459811	0.490214	0.598368	0.573083	0.506846	0.526368
35	0.463445	0.656307	0.654878	0.711733	0.847029	0.520063	0.524042	0.707193	0.806238	0.307667	0.608493	0.526833	0.504854	0.662092	0.42191	0.779018	0.615852	0.529176	0.538854	0.60904	0.571076	0.678862	0.518625	0.506411	0.681272	0.533438	0.55085	0.569364	0.55912	0.56868	0.580567	0.558771	0.559759
36	0.357152	0.707812	0.382644	0.702875	0.412104	0.513253	0.74055	0.28928	0.589831	0.678896	0.575608	0.61976	0.49818	0.581864	0.609971	0.663895	0.593826	0.485716	0.705702	0.558361	0.658467	0.504084	0.47821	0.605612	0.479164	0.559525	0.661251	0.596941	0.535099	0.60818	0.495236	0.517866	0.561223
37	0.172554	1.09274	0.339954	0.658829	0.377361	0.381848	0.625263	0.626327	0.641102	0.546709	0.750136	0.478272	0.673985	0.463035	0.796642	0.566049	0.471927	0.568164	0.51018	0.601738	0.508477	0.515682	0.617769	0.649642	0.570732	0.462352	0.575651	0.591504	0.570164	0.521222	0.555993	0.499215	0.587199
38	0.704973	0.957776	0.529424	0.229482	0.383914	0.610309	0.850321	0.839444	0.296098	0.56802	0.513286	0.480353	0.539385	0.547738	0.634859	0.733303	0.551444	0.441342	0.664982	0.573509	0.532489	0.491856	0.644785	0.531402	0.510257	0.561968	0.568857	0.564696	0.530595	0.541193	0.582934	0.597538	0.559457
39	0.241561	0.77958	0.632769	0.739358	0.512023	0.384954	0.752821	0.71239	0.652788	0.646917	0.636764	0.480556	0.561538	0.722788	0.531667	0.616486	0.526224	0.717791	0.533946	0.657251	0.49835	0.60506	0.613979	0.611314	0.529484	0.578321	0.614483	0.5986	0.582707	0.586547	0.567299	0.562612	0.564221
40	0.444181	0.325493	0.464032	0.615287	0.530152	0.65279	0.305574	0.459759	0.590473	0.722012	0.472301	0.706403	0.468507	0.833343	0.82496	0.603506	0.449514	0.524465	0.584385	0.527057	0.638513	0.693259	0.50475	0.47927	0.587883	0.629908	0.516651	0.507829	0.564046	0.590764	0.563772	0.539633	0.582927
41	0.250457	0.500836	0.447073	0.924999	0.501765	0.92056	0.613017	0.652275	0.481763	0.545428	0.491478	0.631734	0.707536	0.612502	0.506684	0.55818	0.634135	0.605416	0.707	0.549905	0.583624	0.493038	0.589685	0.487738	0.614242	0.588882	0.497564	0.500308	0.621194	0.520344	0.51606	0.626964	0.535026
42	0.37483	0.20234	0.733124	0.353833	0.434361	0.527382	0.738257	0.296229	0.779304	0.62464	0.497648	0.445712	0.784947	0.63309	0.640805	0.456271	0.625379	0.611207	0.449602	0.501483	0.705401	0.623995	0.499485	0.558436	0.595925	0.604185	0.477842	0.608016	0.524558	0.608436	0.563142	0.574745	0.572305
43	0.650443	0.662369	0.688658	0.44225	0.527697	0.824887	0.82189	0.684117	0.480826	0.473333	0.701629	0.484417	0.654985	0.670255	0.517796	0.591508	0.552431	0.567958	0.542396	0.527047	0.479629	0.498161	0.535332	0.605358	0.585925	0.60459	0.486383	0.531589	0.567159	0.495791	0.528412	0.579951	0.520798
44	0.188149	0.765827	0.564642	0.441332	0.482367	0.739795	0.654378	0.562054	0.79808	0.531897	0.543877	0.617916	0.575159	0.597863	0.551061	0.468069	0.631	0.568293	0.495199	0.621104	0.602626	0.478648	0.518366	0.620478	0.486816	0.534101	0.668626	0.524896	0.510374	0.523256	0.52166	0.565238	0.562063
45	0.746312	0.317864	0.593167	0.328227	0.368258	0.324945	0.649141	0.494015	0.561211	0.534003	0.581982	0.733305	0.801687	0.620917	0.528861	0.482294	0.545935	0.70697	0.538594	0.694787	0.468504	0.557868	0.633029	0.606975	0.590062	0.5051	0.643516	0.535381	0.557742	0.544846	0.528419	0.56128	0.530305
46	0.77469	0.379822	0.28551	0.484239	0.773321	0.597855	0.362706	0.68994	0.591284	0.550005	0.424236	0.821676	0.559064	0.503584	0.502488	0.717218	0.567135	0.468447	0.683491	0.554571	0.543962	0.556862	0.598553	0.576638	0.604592	0.461181	0.52735	0.499809	0.602221	0.538285	0.584273	0.548943	0.49141
47	0.494802	0.27516	0.818485	0.585461	0.944756	0.525414	0.354945	0.638124	0.495656	0.635697	0.585554	0.641644	0.617673	0.502721	0.45764	0.569959	0.690604	0.545145	0.698278	0.48423	0.52592	0.674099	0.576966	0.487875	0.489982	0.464547	0.558977	0.590491	0.559181	0.515786	0.606896	0.568955	0.521929
48	0.734498	0.337701	0.695182	0.5428	0.409521	0.774387	0.701522	0.773053	0.558568	0.663697	0.810147	0.508309	0.642649	0.552903	0.588861	0.550046	0.560128	0.510609	0.487633	0.636572	0.597809	0.507021	0.584419	0.608978	0.391244	0.670247	0.645887	0.523848	0.582504	0.57238	0.566695	0.527034	0.604591
49	0.291018	0.75968	1.05658	0.454402	0.940988	0.761502	0.582309	0.570628	0.49044	0.445494	0.782771	0.69192	0.523019	0.53761	0.723809	0.649878	0.521524	0.541649	0.494153	0.462309	0.655036	0.581108	0.643611	0.578229	0.63075	0.596708	0.427042	0.661038	0.486888	0.580781	0.601559	0.591623	0.544678
50	1.19756	0.382842	0.271981	0.349909	0.876183	0.463972	0.512165	0.467305	0.471918	0.444495	0.576935	0.544503	0.512296	0.466027	0.557792	0.480407	0.541181	0.631358	0.611362	0.538306	0.48756	0.649465	0.490346	0.521334	0.632082	0.610538	0.58671	0.427513	0.579344	0.582097	0.557536	0.570061	0.550586
51	1.15183	0.487552	0.354244	0.674714	0.313137	0.746226	0.641529	0.675306	0.768067	0.61622	0.575935	0.683383	0.563347	0.599029	0.535582	0.581423	0.450498	0.643236	0.483813	0.543487	0.571061	0.606489	0.593182	0.40199	0.60921	0.509518	0.420529	0.543779	0.549704	0.575496	0.583392	0.555933	0.520085
52	0.884598	0.773483	0.40072	0.327907	0.356205	0.285761	0.676886	0.475404	0.536169	0.715955	0.701621	0.557144	0.539127	0.739513	0.667807	0.660635	0.527905	0.693195	0.523493	0.592454	0.670052	0.494617	0.498639	0.487082	0.538449	0.6778	0.643644	0.615215	0.530201	0.59479	0.572706	0.538812	0.603883
53	0.334587	0.279297	0.495028	0.521417	0.656622	0.340061	0.71612	0.447791	0.591769	0.774299	0.747091	0.522296	0.446688	0.48368	0.493711	0.648701	0.660228	0.464194	0.579556	0.645476	0.614561	0.542169	0.367109	0.683321	0.582407	0.5204	0.462976	0.56642	0.554514	0.566521	0.565032	0.570294	0.477617
54	0.225198	0.657916	0.359307	0.651403	0.729679	0.752744	0.702891	0.518282	0.470974	0.730839	0.409056	0.451719	0.471298	0.544461	0.576177	0.437371	0.693891	0.577221	0.582116	0.549682	0.50175	0.505612	0.540359	0.582523	0.567778	0.553412	0.544073	0.628727	0.45857	0.611122	0.550714	0.567015	0.61503
55	0.594792	0.596021	0.56743	1.02956	0.766423	0.557435	0.539846	0.499776	0.490417	0.62651	0.710088	0.574529	0.772927	0.559683	0.679904	0.572072	0.595102	0.578459	0.609892	0.583604	0.565252	0.374408	0.680004	0.594709	0.543567	0.490744	0.569971	0.575254	0.578473	0.559351	0.586445	0.58277	0.549488
56	0.196157	0.716704	0.43121	0.402967	0.805301	0.604013	0.726785	0.529388	0.603728	0.52819	0.581111	0.557257	0.552834	0.628839	0.665008	0.548837	0.477455	0.47082	0.618055	0.610196	0.506065	0.499667	0.586985	0.574964	0.49817	0.440065	0.467242	0.534376	0.573364	0.545549	0.575402	0.543603	0.547696
57	0.523153	0.2174	0.825089	0.915976	0.549149	0.409521	0.492799	0.70728	0.847919	0.88867	0.505913	0.457058	0.591707	0.5764	0.419856	0.525048	0.538557	0.518923	0.607826	0.511911	0.38816	0.666704	0.606282	0.612305	0.498428	0.657358	0.522963	0.579355	0.571804	0.576947	0.52609	0.539605	0.542031
58	0.658853	0.352909	0.25794	0.913007	0.729721	0.873735	0.45453	0.681729	0.688369	0.488671	0.503026	0.483321	0.550244	0.594047	0.60084	0.522855	0.609103	0.56657	0.589422	0.630344	0.482164	0.622965	0.573119	0.621926	0.482195	0.471504	0.597281	0.465314	0.538525	0.519022	0.523852	0.605696	0.542868
59	0.913242	0.972094	0.509319	0.510921	0.437698	0.451016	0.434277	0.477971	0.777041	0.655738	0.577458	0.803983	0.698677	0.751193	0.512042	0.61704	0.463518	0.524158	0.542545	0.567692	0.667509	0.650684	0.544176	0.450436	0.655717	0.557368	0.560989	0.573565	0.620402	0.580655	0.63026	0.565577	0.580481
60	0.353943	0.494009	0.351332	0.294225	0.254546	0.777963	0.551999	0.443968	0.531503	0.562407	0.469292	0.559647	0.464085	0.478256	0.418181	0.656078	0.525036	0.60374	0.662937	0.532409	0.620343	0.527757	0.661682	0.521874	0.50677	0.555293	0.515202	0.539146	0.601607	0.541654	0.516111	0.584793	0.547845
61	0.524038	0.959328	0.742209	0.392067	0.606938	0.680851	0.515841	0.575717	0.578672	0.527969	0.420077	0.567785	0.615134	0.440578	0.582403	0.727651	0.570689	0.667325	0.439414	0.509385	0.61671	0.518678	0.513469	0.502777	0.546514	0.470268	0.576288	0.639898	0.563569	0.542038	0.577025	0.529965	0.539051
62	0.343464	0.312611	0.388864	0.713243	0.609451	0.580596	0.551928	0.563301	0.860079	0.537876	0.522007	0.608426	0.59583	0.554042	0.694644	0.434501	0.521642	0.503769	0.616028	0.361868	0.532342	0.676203	0.513944	0.495814	0.536718	0.527401	0.491812	0.538519	0.575364	0.621165	0.56651	0.544965	0.532649
63	0.209216	0.376609	0.467245	0.541708	0.593356	0.492085	0.71023	0.772068	0.673382	0.455796	0.650056	0.484436	0.728426	0.565616	0.607088	0.5237	0.639912	0.637517	0.519488	0.511175	0.521035	0.516667	0.512057	0.669556	0.495226	0.566507	0.558882	0.538367	0.573152	0.586168	0.557582	0.549034	0.581834
64	0.415103	0.429604	0.562816	0.878933	0.632028	0.763855	0.523583	0.787785	0.420233	0.559041	0.706203	0.66667	0.489415	0.418506	0.730724	0.683834	0.651632	0.605796	0.485322	0.68459	0.666387	0.465267	0.411568	0.469622	0.523842	0.574439	0.634771	0.614649	0.565183	0.489755	0.52477	0.541736	0.52584
65	0.527986	0.476378	0.710427	0.729358	0.359669	0.433659	0.640963	0.800508	0.650745	0.559158	0.581212	0.609228	0.455013	0.570527	0.437	0.506429	0.528644	0.532649	0.339538	0.641412	0.599686	0.6443	0.653062	0.556158	0.557287	0.497533	0.631752	0.484659	0.577802	0.574119	0.633988	0.513594	0.551087
66	0.628502	0.473772	1.08188	0.636347	0.764226	0.532544	0.476429	0.552244	0.626704	0.431812	0.590885	0.527688	0.558567	0.674252	0.494023	0.480005	0.587221	0.66609	0.642022	0.50762	0.44382	0.439776	0.502272	0.555764	0.613654	0.690249	0.512638	0.582406	0.539588	0.561856	0.55036	0.618481	0.568838
67	0.395125	0.294624	0.344649	0.504707	0.672977	0.546989	0.457211	0.524607	0.42461	0.478999	0.573089	0.711004	0.55279	0.629928	0.576161	0.502882	0.639104	0.474022	0.634139	0.551123	0.528775	0.538859	0.527148	0.514554	0.494865	0.430963	0.611329	0.492884	0.574367	0.570194	0.565501	0.496129	0.534484
68	0.195326	0.414131	0.875999	0.847698	0.607727	0.499294	0.592096	0.817705	0.535911	0.489672	0.680209	0.686916	0.39198	0.749043	0.59137	0.532437	0.549214	0.586251	0.644895	0.629035	0.531113	0.661917	0.55538	0.447319	0.625767	0.524303	0.594818	0.586548	0.561415	0.524396	0.530616	0.463147	0.509737
69	0.188847	0.657965	0.904318	0.437896	0.775576	0.450097	0.594893	0.696202	0.50208	0.702211	0.504904	0.451459	0.584702	0.412065	0.504595	0.535657	0.58128	0.486911	0.643833	0.573055	0.398861	0.492623	0.575429	0.553481	0.51378	0.555454	0.554034	0.495853	0.491997	0.636076	0.578592	0.546968	0.561061
70	0.670707	0.271955	0.933939	0.230231	0.344538	0.585473	0.825152	0.518592	0.612584	0.738632	0.610901	0.453083	0.698121	0.445015	0.480566	0.61648	0.544191	0.501291	0.535774	0.615681	0.659424	0.593052	0.447837	0.638066	0.497633	0.631976	0.514264	0.510106	0.555547	0.535127	0.577797	0.510333	0.559871
71	0.221073	0.600962	0.542562	0.386633	0.611211	0.740811	0.759137	0.731569	0.487533	0.477568	0.545325	0.592727	0.570147	0.642971	0.502532	0.688555	0.611278	0.376102	0.515471	0.522863	0.501218	0.526502	0.53254	0.577713	0.543775	0.642634	0.618239	0.587863	0.633507	0.561994	0.591891	0.62344	0.559055
72	0.475804	0.618943	0.328329	0.848948	0.502575	0.497802	0.778734	0.611954	0.452394	0.534597	0.586261	0.567065	0.624292	0.60876	0.5467	0.579169	0.548906	0.517243	0.591605	0.480747	0.505824	0.534345	0.546419	0.505106	0.649169	0.4918	0.392059	0.465526	0.59248	0.573901	0.531952	0.595274	0.544667
73	0.4577	0.368709	0.270022	0.573048	0.731723	0.655734	0.595771	0.566847	0.474189	0.618131	0.750209	0.389354	0.754733	0.497088	0.533192	0.622774	0.480584	0.702233	0.63292	0.577841	0.549813	0.434639	0.570601	0.653228	0.599803	0.63634	0.585106	0.565489	0.460256	0.529883	0.554086	0.492138	0.543038
74	0.564864	0.513569	0.644866	0.541669	0.468481	0.494055	0.604796	0.384761	0.405096	0.692812	0.477725	0.624655	0.498096	0.453619	0.63332	0.489516	0.461295	0.572187	0.530878	0.488991	0.550451	0.502831	0.552591	0.451059	0.519636	0.555344	0.57148	0.605066	0.610544	0.627139	0.561817	0.563851	0.52003
75	0.915973	0.260803	0.634229	0.624734	0.521781	0.476891	0.512083	0.518428	0.711293	0.485086	0.405234	0.60531	0.490296	0.500357	0.679681	0.650962	0.351936	0.591117	0.472254	0.471812	0.520652	0.595941	0.555077	0.471401	0.665972	0.485986	0.668426	0.5541	0.56603	0.585223	0.557387	0.529212	0.600504
76	0.244077	0.549277	0.810762	0.389147	0.495299	0.518755	0.893348	0.513456	0.777327	0.638095	0.571234	0.60636	0.56724	0.600433	0.605231	0.554314	0.54941	0.627745	0.547819	0.695444	0.457465	0.605031	0.663893	0.569834	0.600876	0.589886	0.52581	0.603734	0.528677	0.577115	0.514372	0.517633	0.467874
77	0.185426	0.646344	0.906626	0.664626	0.493648	0.643	0.613183	0.602279	0.532988	0.508231	0.499445	0.633596	0.605213	0.519471	0.473375	0.685979	0.739461	0.556507	0.551458	0.524921	0.525984	0.501468	0.406897	0.64841	0.488303	0.605796	0.535559	0.549909	0.55896	0.509455	0.512182	0.598832	0.509311
78	1.07233	0.317619	0.626686	0.851365	0.593388	0.79416	0.522868	0.590602	0.606868	0.567377	0.564519	0.790643	0.547069	0.558139	0.643866	0.412556	0.563369	0.478182	0.421304	0.506691	0.58779	0.557681	0.518201	0.600662	0.57454	0.479973	0.595135	0.627094	0.588926	0.521448	0.612592	0.556399	0.579901
79	0.17994	0.454781	0.814332	0.515269	0.403937	0.707782	0.73899	0.439734	0.497271	0.744728	0.46019	0.442098	0.496838	0.641897	0.676468	0.630863	0.580865	0.600633	0.627498	0.576079	0.615176	0.673979	0.546075	0.544178	0.500413	0.554164	0.62044	0.623483	0.573791	0.62153	0.555297	0.489554	0.603462
80	0.46097	0.655678	0.627358	0.834939	0.627952	0.808489	0.594718	0.458713	0.524682	0.623154	0.559385	0.46101	0.447577	0.737641	0.556964	0.568544	0.610645	0.663002	0.579872	0.541137	0.490841	0.410356	0.636053	0.61317	0.61687	0.537384	0.478038	0.531589	0.54627	0.528218	0.496117	0.636317	0.554441
81	0.420231	0.758108	0.320455	0.588199	0.778731	0.832858	0.648539	0.437411	0.779471	0.430228	0.732754	0.555342	0.616414	0.52434	0.424692	0.452014	0.57167	0.55456	0.495811	0.530589	0.577558	0.55846	0.62794	0.587999	0.430899	0.56995	0.518093	0.565971	0.541134	0.552195	0.473881	0.540945	0.561475
82	1.2609	0.974739	0.932743	0.482968	0.539081	0.518917	0.436333	0.628102	0.43664	0.480832	0.507234	0.689922	0.523366	0.638173	0.741639	0.486206	0.483598	0.449769	0.572704	0.445975	0.67079	0.546429	0.529689	0.627773	0.548261	0.636864	0.576182	0.559692	0.596792	0.504588	0.518855	0.541393	0.52273
83	0.238384	0.998934	0.381545	0.639882	0.781217	0.645639	0.627519	0.681437	0.653512	0.640049	0.654687	0.522078	0.504833	0.535483	0.428929	0.399953	0.611852	0.581941	0.517657	0.539684	0.425479	0.645242	0.624943	0.442321	0.627519	0.532765	0.527367	0.629764	0.513168	0.584574	0.524285	0.541269	0.555081
84	0.358103	0.303631	0.245624	0.555716	0.48218	0.419282	0.488979	0.799956	0.474107	0.585957	0.798249	0.477797	0.642236	0.673774	0.644943	0.497166	0.667864	0.544584	0.580461	0.541239	0.51158	0.60343	0.592499	0.601593	0.520138	0.564157	0.563134	0.523104	0.641888	0.583749	0.582021	0.572935	0.538567
85	0.369656	0.741749	0.322614	0.712701	0.422218	0.725651	0.441792	0.424529	0.564582	0.434558	0.461293	0.524908	0.697172	0.533774	0.555285	0.622065	0.580455	0.452092	0.499598	0.576804	0.565687	0.539562	0.621214	0.618173	0.664745	0.558322	0.498526	0.614427	0.544389	0.501736	0.595853	0.5266	0.599217
86	0.394251	1.02331	0.709955	0.576393	0.471668	0.897401	0.624151	0.619812	0.773926	0.608738	0.44573	0.421325	0.595265	0.441317	0.454782	0.625812	0.469168	0.484801	0.443633	0.590062	0.660132	0.620014	0.469252	0.480496	0.548734	0.577981	0.550135	0.519524	0.633562	0.473424	0.614207	0.551974	0.544849
87	0.585294	0.720527	0.715222	0.312276	0.539207	0.591509	0.525884	0.527755	0.696048	0.46186	0.52347	0.642795	0.493422	0.76071	0.490043	0.695731	0.477783	0.710734	0.536166	0.449295	0.518101	0.60648	0.592375	0.396062	0.50485	0.625944	0.58091	0.590689	0.526322	0.523431	0.487149	0.572148	0.477791
88	0.472662	1.14203	0.562473	0.578015	0.662024	0.382499	0.474968	0.543908	0.454596	0.738448	0.557916	0.526838	0.65793	0.408383	0.322029	0.44723	0.640159	0.539158	0.623331	0.672557	0.653152	0.621868	0.62765	0.630128	0.582344	0.441528	0.43064	0.521716	0.52651	0.5026	0.554189	0.588202	0.556313
89	0.523779	0.122011	0.566466	0.520706	0.584239	0.773851	0.47862	0.658063	0.345278	0.482634	0.663911	0.500126	0.410112	0.640021	0.55618	0.644087	0.401351	0.482405	0.523082	0.59683	0.525321	0.438365	0.526807	0.581432	0.604173	0.607883	0.483753	0.564561	0.535895	0.568762	0.554956	0.532867	0.580858
90	0.226159	0.341837	0.689053	0.550948	0.772745	0.544936	0.456214	0.532105	0.619391	0.661621	0.484006	0.661339	0.702442	0.585345	0.620379	0.566723	0.442388	0.604085	0.578247	0.422909	0.633754	0.618144	0.39096	0.615748	0.545512	0.508584	0.57297	0.574098	0.594307	0.618054	0.54145	0.512536	0.56432
91	0.404862	0.297175	0.302391	0.580411	0.724269	0.721946	0.541935	0.556925	0.422653	0.770446	0.449994	0.614814	0.537343	0.471848	0.644884	0.534824	0.590722	0.491653	0.518882	0.514692	0.632891	0.513188	0.548507	0.605063	0.454541	0.550346	0.601242	0.567978	0.5652	0.599965	0.523967	0.574855	0.577128
92	0.753544	0.337898	0.434811	0.504437	0.965875	0.367499	0.656965	0.561295	0.635684	0.597369	0.577702	0.67884	0.463106	0.511941	0.552892	0.511779	0.647272	0.559161	0.621395	0.551471	0.464303	0.619848	0.640577	0.527547	0.615079	0.54469	0.588415	0.512916	0.53916	0.523515	0.634792	0.516123	0.519179
93	0.275945	0.762501	0.870781	0.660241	0.579302	0.532388	0.795496	0.613802	0.396841	0.459051	0.524206	0.509872	0.764325	0.395372	0.583529	0.706255	0.460267	0.516618	0.592184	0.661268	0.499827	0.45543	0.52546	0.504742	0.504214	0.507025	0.588296	0.548482	0.50451	0.535302	0.499641	0.581618	0.536419
94	0.542384	0.566381	0.762314	0.354288	0.683664	0.476493	0.614508	0.625242	0.63335	0.483652	0.55081	0.681567	0.440649	0.506874	0.66014	0.621959	0.55839	0.467017	0.410959	0.564335	0.584104	0.585092	0.627596	0.577699	0.550313	0.562003	0.598048	0.549412	0.530617	0.559425	0.473836	0.546725	0.568989
95	0.694097	0.418528	0.57899	0.843439	0.617053	0.56461	0.49185	0.786768	0.471784	0.503178	0.526971	0.53219	0.679413	0.451846	0.428366	0.472897	0.571041	0.550106	0.522905	0.605329	0.643231	0.53247	0.544193	0.526641	0.561866	0.592255	0.504536	0.659143	0.607499	0.526591	0.641661	0.554902	0.58145
96	0.786472	0.562233	0.595392	0.482364	0.436091	0.456394	0.638656	0.676517	0.763373	0.798997	0.512511	0.634866	0.560585	0.700435	0.562459	0.471293	0.515217	0.510232	0.559196	0.496786	0.503831	0.569812	0.576827	0.666383	0.522671	0.46051	0.667415	0.586912	0.563066	0.542196	0.552987	0.512979	0.551809
97	0.295056	0.491241	0.475377	0.867083	0.694913	0.620572	0.490966	0.461132	0.557084	0.47307	0.650942	0.558923	0.404508	0.646358	0.536761	0.630578	0.584297	0.63659	0.557422	0.644632	0.404889	0.610024	0.546252	0.450288	0.543718	0.451843	0.548899	0.478864	0.493894	0.534729	0.549501	0.569464	0.538436
98	0.344934	0.846221	0.402777	0.404575	0.800833	0.572221	0.533754	0.339543	0.679061	0.515416	0.521063	0.539261	0.591709	0.653733	0.674666	0.550793	0.468941	0.558282	0.664983	0.616335	0.547745	0.631484	0.579204	0.577183	0.607346	0.56474	0.637886	0.532561	0.507425	0.644042	0.555882	0.545212	0.567258
99	0.528565	0.78092	0.719593	0.521748	0.598723	0.486329	0.697284	0.610854	0.713107	0.397644	0.754652	0.733011	0.390706	0.456131	0.675868	0.395597	0.430734	0.541213	0.628553	0.602867	0.582908	0.52389	0.650124	0.508375	0.456917	0.623219	0.552133	0.573437	0.453337	0.493015	0.55028	0.572771	0.503521

## Sheet: Fit 200
	3	4	5	6	7	8	9	10	11	12	13	14	15	16	17	18	20	21	23	24	26	27	28	29	31	32	35	43	57	65	69	82	121
0	0.779244	0.649008	0.564714	0.518125	0.610693	0.594234	0.557421	0.555023	0.529464	0.505033	0.490849	0.576031	0.570105	0.596016	0.611895	0.602113	0.607666	0.620362	0.619354	0.605971	0.591788	0.587877	0.589885	0.615243	0.599833	0.593519	0.584435	0.561588	0.549724	0.534998	0.566381	0.549865	0.556998
1	0.343141	0.6483	0.622926	0.545459	0.593774	0.639406	0.682846	0.63932	0.678559	0.675339	0.681443	0.622338	0.661407	0.616459	0.59718	0.586525	0.5638	0.516948	0.499287	0.499869	0.494442	0.490058	0.503956	0.484884	0.472681	0.474262	0.558945	0.514685	0.57561	0.577161	0.541165	0.592101	0.563332
2	0.773273	0.382246	0.62298	0.74553	0.727845	0.674314	0.58274	0.65244	0.57277	0.567719	0.551936	0.500236	0.443782	0.467397	0.417709	0.445497	0.470679	0.489745	0.607339	0.618981	0.608727	0.598869	0.557664	0.526473	0.566758	0.602624	0.603471	0.576615	0.573653	0.566111	0.561316	0.582207	0.56666
3	0.349296	0.616668	0.732306	0.684266	0.526539	0.603072	0.55551	0.48657	0.505072	0.456243	0.37303	0.481503	0.525171	0.484298	0.662557	0.677438	0.596392	0.568335	0.496261	0.527855	0.631639	0.634515	0.627195	0.625528	0.595571	0.546429	0.508919	0.586783	0.539033	0.584882	0.562064	0.481345	0.592664
4	0.734995	0.785656	0.602765	0.68735	0.602336	0.528106	0.447551	0.236086	0.416708	0.513488	0.535968	0.693302	0.617859	0.650772	0.444753	0.458873	0.59472	0.683295	0.628745	0.591406	0.48724	0.470085	0.532705	0.551322	0.64813	0.65815	0.606709	0.523009	0.552707	0.488379	0.567467	0.656345	0.538608
5	0.920636	0.701715	0.723354	0.467698	0.427945	0.270385	0.441831	0.510746	0.583134	0.673154	0.689051	0.441169	0.486559	0.574135	0.697073	0.673547	0.596042	0.421931	0.494656	0.537039	0.666101	0.69194	0.630708	0.612664	0.509126	0.432321	0.483451	0.61099	0.5607	0.657545	0.640271	0.572018	0.646861
6	0.96258	0.473184	0.422408	0.436132	0.263024	0.54674	0.525974	0.721973	0.740456	0.423779	0.463165	0.587195	0.715559	0.62556	0.535429	0.411717	0.535765	0.553864	0.72039	0.64517	0.521559	0.464589	0.481998	0.494455	0.494894	0.550799	0.595253	0.462729	0.658033	0.560826	0.537062	0.542877	0.563869
7	0.624398	0.579326	0.374886	0.285786	0.571375	0.461825	0.744125	0.456382	0.380371	0.636629	0.752149	0.673977	0.451831	0.449493	0.461643	0.546315	0.719585	0.641159	0.481306	0.448448	0.468978	0.507226	0.563539	0.555017	0.695802	0.623113	0.513644	0.595457	0.52748	0.609233	0.582193	0.62616	0.58405
8	0.074988	0.592965	0.253066	0.480145	0.507252	0.775164	0.457303	0.454369	0.727963	0.656237	0.4843	0.448055	0.463983	0.559861	0.719251	0.724272	0.488062	0.478685	0.455832	0.530314	0.545876	0.570917	0.675022	0.643454	0.394899	0.502391	0.510382	0.637684	0.628164	0.531645	0.548794	0.62349	0.557577
9	0.400404	0.382172	0.16712	0.510522	0.836922	0.404511	0.462629	0.679513	0.686393	0.443153	0.506166	0.542968	0.63203	0.76614	0.562511	0.506658	0.485925	0.461208	0.569891	0.570666	0.658505	0.549643	0.391564	0.493883	0.520033	0.430744	0.676715	0.573198	0.528141	0.642556	0.701405	0.493073	0.545213
10	0.258358	0.226773	0.496741	0.478957	0.535718	0.358608	0.726906	0.728019	0.427539	0.475577	0.587479	0.689528	0.705348	0.432314	0.515819	0.44565	0.541334	0.597676	0.703785	0.614686	0.476892	0.480624	0.533195	0.445278	0.589058	0.723707	0.606547	0.613017	0.542117	0.600204	0.56147	0.624417	0.583492
11	0.739339	0.321054	0.545133	0.91632	0.356519	0.744228	0.678219	0.449887	0.500227	0.588325	0.771955	0.590158	0.551353	0.424406	0.462446	0.545195	0.528344	0.740199	0.426596	0.467032	0.498285	0.499263	0.608592	0.734342	0.618768	0.577199	0.625606	0.604069	0.675357	0.58595	0.526977	0.57453	0.572172
12	0.466972	0.441985	0.510273	0.468558	0.548205	0.732248	0.445098	0.504401	0.621741	0.804082	0.478977	0.542409	0.44209	0.482841	0.609514	0.537666	0.656155	0.368878	0.479502	0.514469	0.61424	0.726949	0.646589	0.540883	0.690478	0.677266	0.541919	0.489211	0.601075	0.552908	0.612334	0.551496	0.52605
13	0.410908	0.607554	0.987227	0.348228	0.683989	0.508839	0.37595	0.567583	0.719229	0.499781	0.563088	0.438883	0.480388	0.60933	0.549702	0.77561	0.420356	0.509793	0.45251	0.640465	0.666256	0.563747	0.635769	0.682002	0.521819	0.484528	0.649827	0.574035	0.526087	0.567368	0.60327	0.572566	0.59596
14	0.302616	0.523763	0.465423	0.56805	0.747949	0.523851	0.416582	0.584844	0.626579	0.560612	0.446109	0.498682	0.628385	0.549292	0.695718	0.406737	0.494612	0.478761	0.756674	0.696921	0.640158	0.705712	0.599806	0.538126	0.530577	0.593899	0.540442	0.633962	0.575292	0.605828	0.492658	0.545837	0.506787
15	0.211222	0.415617	0.446615	0.769018	0.410724	0.41582	0.675357	0.864433	0.490508	0.328342	0.491922	0.646624	0.577125	0.64198	0.399042	0.485836	0.476402	0.673062	0.595458	0.472532	0.645597	0.448165	0.510718	0.514234	0.684183	0.665953	0.48042	0.679424	0.55987	0.488196	0.642469	0.588817	0.571545
16	0.0556373	1.19402	0.249231	0.786957	0.542295	0.386889	0.76335	0.350926	0.496904	0.497838	0.646319	0.553132	0.65907	0.406616	0.584239	0.445245	0.681097	0.734047	0.685602	0.701317	0.452227	0.578901	0.618283	0.706615	0.553281	0.490341	0.627795	0.598016	0.630076	0.643749	0.540795	0.578221	0.52904
17	0.479094	0.386655	0.635162	0.611908	0.382457	0.729717	0.744748	0.615288	0.452693	0.570491	0.450908	0.784419	0.417184	0.596444	0.425619	0.539983	0.748029	0.468402	0.666496	0.477905	0.58797	0.657964	0.630185	0.564271	0.508756	0.557423	0.510779	0.541796	0.503434	0.537718	0.508706	0.545787	0.54077
18	0.557471	0.367879	0.655233	0.300164	0.473578	0.828131	0.359564	0.358094	0.508904	0.638175	0.931153	0.391855	0.462842	0.363428	0.511086	0.690018	0.458609	0.748559	0.480399	0.609736	0.669051	0.630738	0.556961	0.484605	0.622084	0.522584	0.729163	0.518127	0.585942	0.514483	0.595959	0.527702	0.585761
19	0.343112	0.431671	0.667638	0.603282	0.647767	0.777771	0.621501	0.533773	0.63458	0.477941	0.350862	0.407434	0.510351	0.498244	0.699772	0.776279	0.76905	0.530393	0.50708	0.595058	0.566719	0.482377	0.473243	0.577024	0.476426	0.646077	0.659027	0.61187	0.59199	0.590964	0.570608	0.592858	0.550972
20	0.538301	0.193307	0.839569	0.40059	0.600669	0.390579	0.367696	0.432317	0.51728	0.820969	0.398359	0.505954	0.494088	0.757706	0.808379	0.458438	0.546146	0.48882	0.630333	0.646039	0.479878	0.512831	0.65573	0.514006	0.75531	0.699913	0.622431	0.606839	0.5326	0.580249	0.577777	0.570225	0.53318
21	0.513877	0.451505	0.518012	0.503855	0.729701	0.489149	0.455592	0.662551	0.558404	0.393984	0.551708	0.534662	0.620719	0.69164	0.409562	0.750965	0.498769	0.524969	0.657936	0.55086	0.589476	0.601732	0.453939	0.651479	0.59438	0.670273	0.492963	0.567295	0.534427	0.579298	0.449242	0.513609	0.594677
22	1.49875	0.698622	0.415144	0.485168	0.783238	0.531649	0.480873	0.539887	0.778162	0.369202	0.466916	0.362909	0.742813	0.535053	0.727337	0.638866	0.510793	0.640003	0.597611	0.518934	0.548296	0.48478	0.677814	0.701267	0.642404	0.602557	0.523161	0.57436	0.607754	0.491206	0.626265	0.56899	0.575086
23	0.479808	0.827818	0.386636	0.722832	0.393318	0.309427	0.564894	0.539135	0.374994	0.546404	0.528224	0.810584	0.719948	0.639553	0.607693	0.346432	0.646552	0.677996	0.500154	0.59389	0.497884	0.749337	0.716499	0.698064	0.604307	0.50021	0.629106	0.52601	0.589806	0.553011	0.563907	0.534857	0.5077
24	0.395073	0.631725	0.409793	0.614042	0.510588	0.536336	0.607758	0.91618	0.386921	0.487136	0.520605	0.696853	0.473814	0.745657	0.521371	0.626479	0.698457	0.559714	0.584862	0.545734	0.794793	0.637125	0.663854	0.552109	0.485882	0.552527	0.531779	0.592099	0.559733	0.586532	0.586563	0.533814	0.542134
25	0.614807	0.953938	0.642828	1.01768	0.593313	0.450671	0.42474	0.39068	0.498607	0.538288	0.725378	0.620349	0.735287	0.603155	0.540025	0.568164	0.556937	0.494121	0.558291	0.519306	0.594301	0.686847	0.60632	0.61161	0.523661	0.529726	0.611163	0.652665	0.539461	0.594798	0.511111	0.566089	0.515945
26	0.533782	0.576016	0.338242	0.634883	0.364741	0.600327	0.663964	0.434626	0.55697	0.467164	0.732389	0.535569	0.666527	0.394622	0.513257	0.679915	0.480537	0.512788	0.482241	0.758469	0.720444	0.600299	0.577403	0.498042	0.546427	0.633225	0.575958	0.553668	0.479562	0.525638	0.576037	0.528202	0.587921
27	0.161693	0.31744	0.791729	0.420392	0.421726	0.603477	0.750549	0.435887	0.52046	0.816257	0.612625	0.736982	0.541447	0.580116	0.672033	0.604981	0.493933	0.661066	0.695095	0.660183	0.565984	0.588334	0.508847	0.500047	0.661146	0.609759	0.613039	0.497799	0.606161	0.507613	0.532941	0.590592	0.576421
28	0.415725	0.446686	0.584588	0.47241	0.528613	0.450712	0.370067	0.602198	0.451142	0.66929	0.522866	0.645049	0.513807	0.531702	0.696498	0.589369	0.621048	0.4355	0.731383	0.721219	0.567448	0.508421	0.509465	0.640835	0.586362	0.536796	0.514344	0.526142	0.583152	0.592885	0.489035	0.602462	0.581567
29	0.768608	0.217303	0.569759	0.670994	0.506968	0.619464	0.460516	0.384669	0.61883	0.747704	0.751462	0.569259	0.568424	0.680173	0.502698	0.469282	0.566785	0.590884	0.636883	0.562252	0.535872	0.490008	0.642044	0.565082	0.544583	0.666618	0.520843	0.590877	0.630528	0.536255	0.598671	0.536918	0.587169
30	0.481089	0.490511	1.13331	0.404844	0.669298	1.05593	0.447876	0.557479	0.757065	0.329246	0.711125	0.444086	0.511662	0.704485	0.586659	0.517512	0.499521	0.814033	0.588726	0.54616	0.435606	0.52759	0.569054	0.620208	0.666433	0.491457	0.629447	0.616104	0.478827	0.508157	0.555035	0.515495	0.55592
31	1.00417	0.427389	0.677137	0.252109	0.642403	0.321461	0.538856	0.405347	0.785274	0.615066	0.571371	0.55984	0.658671	0.651237	0.535945	0.625649	0.678585	0.576461	0.670919	0.503333	0.572708	0.630108	0.536861	0.531111	0.508443	0.555493	0.635343	0.590125	0.505602	0.574433	0.511543	0.579266	0.554311
32	0.818913	0.579703	0.273414	0.474322	0.498277	0.429862	0.501061	0.638227	0.629577	0.831572	0.305118	0.541605	0.72181	0.482923	0.458119	0.567085	0.771539	0.675454	0.501278	0.564388	0.631255	0.537913	0.639744	0.667524	0.546308	0.489459	0.533078	0.540459	0.60195	0.602917	0.588944	0.576742	0.552624
33	1.06854	0.222781	0.393112	0.542292	0.652156	0.374125	0.392243	0.767243	0.465642	0.565671	0.59586	0.714492	0.537828	0.516541	0.665328	0.449602	0.543994	0.543244	0.548104	0.460723	0.567429	0.601713	0.618974	0.531097	0.490563	0.663512	0.528673	0.575741	0.539713	0.462463	0.589272	0.59461	0.579192
34	0.661493	0.949595	0.636845	0.481232	0.562005	0.494648	0.541855	0.828293	0.673323	0.624418	0.564364	0.685285	0.612265	0.457834	0.614587	0.609159	0.772142	0.681805	0.456355	0.592456	0.59267	0.595509	0.575594	0.565936	0.661596	0.63967	0.487841	0.459811	0.490214	0.598368	0.573083	0.506846	0.526368
35	0.463445	0.656307	0.654878	0.711733	0.847029	0.520063	0.524042	0.707193	0.806238	0.307667	0.608493	0.526833	0.504854	0.662092	0.42191	0.779018	0.615852	0.529176	0.538854	0.60904	0.571076	0.678862	0.518625	0.506411	0.681272	0.533438	0.55085	0.569364	0.55912	0.56868	0.580567	0.558771	0.559759
36	0.357152	0.707812	0.382644	0.702875	0.412104	0.513253	0.74055	0.28928	0.589831	0.678896	0.575608	0.61976	0.49818	0.581864	0.609971	0.663895	0.593826	0.485716	0.705702	0.558361	0.658467	0.504084	0.47821	0.605612	0.479164	0.559525	0.661251	0.596941	0.535099	0.60818	0.495236	0.517866	0.561223
37	0.172554	1.09274	0.339954	0.658829	0.377361	0.381848	0.625263	0.626327	0.641102	0.546709	0.750136	0.478272	0.673985	0.463035	0.796642	0.566049	0.471927	0.568164	0.51018	0.601738	0.508477	0.515682	0.617769	0.649642	0.570732	0.462352	0.575651	0.591504	0.570164	0.521222	0.555993	0.499215	0.587199
38	0.704973	0.957776	0.529424	0.229482	0.383914	0.610309	0.850321	0.839444	0.296098	0.56802	0.513286	0.480353	0.539385	0.547738	0.634859	0.733303	0.551444	0.441342	0.664982	0.573509	0.532489	0.491856	0.644785	0.531402	0.510257	0.561968	0.568857	0.564696	0.530595	0.541193	0.582934	0.597538	0.559457
39	0.241561	0.77958	0.632769	0.739358	0.512023	0.384954	0.752821	0.71239	0.652788	0.646917	0.636764	0.480556	0.561538	0.722788	0.531667	0.616486	0.526224	0.717791	0.533946	0.657251	0.49835	0.60506	0.613979	0.611314	0.529484	0.578321	0.614483	0.5986	0.582707	0.586547	0.567299	0.562612	0.564221
40	0.444181	0.325493	0.464032	0.615287	0.530152	0.65279	0.305574	0.459759	0.590473	0.722012	0.472301	0.706403	0.468507	0.833343	0.82496	0.603506	0.449514	0.524465	0.584385	0.527057	0.638513	0.693259	0.50475	0.47927	0.587883	0.629908	0.516651	0.507829	0.564046	0.590764	0.563772	0.539633	0.582927
41	0.250457	0.500836	0.447073	0.924999	0.501765	0.92056	0.613017	0.652275	0.481763	0.545428	0.491478	0.631734	0.707536	0.612502	0.506684	0.55818	0.634135	0.605416	0.707	0.549905	0.583624	0.493038	0.589685	0.487738	0.614242	0.588882	0.497564	0.500308	0.621194	0.520344	0.51606	0.626964	0.535026
42	0.37483	0.20234	0.733124	0.353833	0.434361	0.527382	0.738257	0.296229	0.779304	0.62464	0.497648	0.445712	0.784947	0.63309	0.640805	0.456271	0.625379	0.611207	0.449602	0.501483	0.705401	0.623995	0.499485	0.558436	0.595925	0.604185	0.477842	0.608016	0.524558	0.608436	0.563142	0.574745	0.572305
43	0.650443	0.662369	0.688658	0.44225	0.527697	0.824887	0.82189	0.684117	0.480826	0.473333	0.701629	0.484417	0.654985	0.670255	0.517796	0.591508	0.552431	0.567958	0.542396	0.527047	0.479629	0.498161	0.535332	0.605358	0.585925	0.60459	0.486383	0.531589	0.567159	0.495791	0.528412	0.579951	0.520798
44	0.188149	0.765827	0.564642	0.441332	0.482367	0.739795	0.654378	0.562054	0.79808	0.531897	0.543877	0.617916	0.575159	0.597863	0.551061	0.468069	0.631	0.568293	0.495199	0.621104	0.602626	0.478648	0.518366	0.620478	0.486816	0.534101	0.668626	0.524896	0.510374	0.523256	0.52166	0.565238	0.562063
45	0.746312	0.317864	0.593167	0.328227	0.368258	0.324945	0.649141	0.494015	0.561211	0.534003	0.581982	0.733305	0.801687	0.620917	0.528861	0.482294	0.545935	0.70697	0.538594	0.694787	0.468504	0.557868	0.633029	0.606975	0.590062	0.5051	0.643516	0.535381	0.557742	0.544846	0.528419	0.56128	0.530305
46	0.77469	0.379822	0.28551	0.484239	0.773321	0.597855	0.362706	0.68994	0.591284	0.550005	0.424236	0.821676	0.559064	0.503584	0.502488	0.717218	0.567135	0.468447	0.683491	0.554571	0.543962	0.556862	0.598553	0.576638	0.604592	0.461181	0.52735	0.499809	0.602221	0.538285	0.584273	0.548943	0.49141
47	0.494802	0.27516	0.818485	0.585461	0.944756	0.525414	0.354945	0.638124	0.495656	0.635697	0.585554	0.641644	0.617673	0.502721	0.45764	0.569959	0.690604	0.545145	0.698278	0.48423	0.52592	0.674099	0.576966	0.487875	0.489982	0.464547	0.558977	0.590491	0.559181	0.515786	0.606896	0.568955	0.521929
48	0.734498	0.337701	0.695182	0.5428	0.409521	0.774387	0.701522	0.773053	0.558568	0.663697	0.810147	0.508309	0.642649	0.552903	0.588861	0.550046	0.560128	0.510609	0.487633	0.636572	0.597809	0.507021	0.584419	0.608978	0.391244	0.670247	0.645887	0.523848	0.582504	0.57238	0.566695	0.527034	0.604591
49	0.291018	0.75968	1.05658	0.454402	0.940988	0.761502	0.582309	0.570628	0.49044	0.445494	0.782771	0.69192	0.523019	0.53761	0.723809	0.649878	0.521524	0.541649	0.494153	0.462309	0.655036	0.581108	0.643611	0.578229	0.63075	0.596708	0.427042	0.661038	0.486888	0.580781	0.601559	0.591623	0.544678
50	1.19756	0.382842	0.271981	0.349909	0.876183	0.463972	0.512165	0.467305	0.471918	0.444495	0.576935	0.544503	0.512296	0.466027	0.557792	0.480407	0.541181	0.631358	0.611362	0.538306	0.48756	0.649465	0.490346	0.521334	0.632082	0.610538	0.58671	0.427513	0.579344	0.582097	0.557536	0.570061	0.550586
51	1.15183	0.487552	0.354244	0.674714	0.313137	0.746226	0.641529	0.675306	0.768067	0.61622	0.575935	0.683383	0.563347	0.599029	0.535582	0.581423	0.450498	0.643236	0.483813	0.543487	0.571061	0.606489	0.593182	0.40199	0.60921	0.509518	0.420529	0.543779	0.549704	0.575496	0.583392	0.555933	0.520085
52	0.884598	0.773483	0.40072	0.327907	0.356205	0.285761	0.676886	0.475404	0.536169	0.715955	0.701621	0.557144	0.539127	0.739513	0.667807	0.660635	0.527905	0.693195	0.523493	0.592454	0.670052	0.494617	0.498639	0.487082	0.538449	0.6778	0.643644	0.615215	0.530201	0.59479	0.572706	0.538812	0.603883
53	0.334587	0.279297	0.495028	0.521417	0.656622	0.340061	0.71612	0.447791	0.591769	0.774299	0.747091	0.522296	0.446688	0.48368	0.493711	0.648701	0.660228	0.464194	0.579556	0.645476	0.614561	0.542169	0.367109	0.683321	0.582407	0.5204	0.462976	0.56642	0.554514	0.566521	0.565032	0.570294	0.477617
54	0.225198	0.657916	0.359307	0.651403	0.729679	0.752744	0.702891	0.518282	0.470974	0.730839	0.409056	0.451719	0.471298	0.544461	0.576177	0.437371	0.693891	0.577221	0.582116	0.549682	0.50175	0.505612	0.540359	0.582523	0.567778	0.553412	0.544073	0.628727	0.45857	0.611122	0.550714	0.567015	0.61503
55	0.594792	0.596021	0.56743	1.02956	0.766423	0.557435	0.539846	0.499776	0.490417	0.62651	0.710088	0.574529	0.772927	0.559683	0.679904	0.572072	0.595102	0.578459	0.609892	0.583604	0.565252	0.374408	0.680004	0.594709	0.543567	0.490744	0.569971	0.575254	0.578473	0.559351	0.586445	0.58277	0.549488
56	0.196157	0.716704	0.43121	0.402967	0.805301	0.604013	0.726785	0.529388	0.603728	0.52819	0.581111	0.557257	0.552834	0.628839	0.665008	0.548837	0.477455	0.47082	0.618055	0.610196	0.506065	0.499667	0.586985	0.574964	0.49817	0.440065	0.467242	0.534376	0.573364	0.545549	0.575402	0.543603	0.547696
57	0.523153	0.2174	0.825089	0.915976	0.549149	0.409521	0.492799	0.70728	0.847919	0.88867	0.505913	0.457058	0.591707	0.5764	0.419856	0.525048	0.538557	0.518923	0.607826	0.511911	0.38816	0.666704	0.606282	0.612305	0.498428	0.657358	0.522963	0.579355	0.571804	0.576947	0.52609	0.539605	0.542031
58	0.658853	0.352909	0.25794	0.913007	0.729721	0.873735	0.45453	0.681729	0.688369	0.488671	0.503026	0.483321	0.550244	0.594047	0.60084	0.522855	0.609103	0.56657	0.589422	0.630344	0.482164	0.622965	0.573119	0.621926	0.482195	0.471504	0.597281	0.465314	0.538525	0.519022	0.523852	0.605696	0.542868
59	0.913242	0.972094	0.509319	0.510921	0.437698	0.451016	0.434277	0.477971	0.777041	0.655738	0.577458	0.803983	0.698677	0.751193	0.512042	0.61704	0.463518	0.524158	0.542545	0.567692	0.667509	0.650684	0.544176	0.450436	0.655717	0.557368	0.560989	0.573565	0.620402	0.580655	0.63026	0.565577	0.580481
60	0.353943	0.494009	0.351332	0.294225	0.254546	0.777963	0.551999	0.443968	0.531503	0.562407	0.469292	0.559647	0.464085	0.478256	0.418181	0.656078	0.525036	0.60374	0.662937	0.532409	0.620343	0.527757	0.661682	0.521874	0.50677	0.555293	0.515202	0.539146	0.601607	0.541654	0.516111	0.584793	0.547845
61	0.524038	0.959328	0.742209	0.392067	0.606938	0.680851	0.515841	0.575717	0.578672	0.527969	0.420077	0.567785	0.615134	0.440578	0.582403	0.727651	0.570689	0.667325	0.439414	0.509385	0.61671	0.518678	0.513469	0.502777	0.546514	0.470268	0.576288	0.639898	0.563569	0.542038	0.577025	0.529965	0.539051
62	0.343464	0.312611	0.388864	0.713243	0.609451	0.580596	0.551928	0.563301	0.860079	0.537876	0.522007	0.608426	0.59583	0.554042	0.694644	0.434501	0.521642	0.503769	0.616028	0.361868	0.532342	0.676203	0.513944	0.495814	0.536718	0.527401	0.491812	0.538519	0.575364	0.621165	0.56651	0.544965	0.532649
63	0.209216	0.376609	0.467245	0.541708	0.593356	0.492085	0.71023	0.772068	0.673382	0.455796	0.650056	0.484436	0.728426	0.565616	0.607088	0.5237	0.639912	0.637517	0.519488	0.511175	0.521035	0.516667	0.512057	0.669556	0.495226	0.566507	0.558882	0.538367	0.573152	0.586168	0.557582	0.549034	0.581834
64	0.415103	0.429604	0.562816	0.878933	0.632028	0.763855	0.523583	0.787785	0.420233	0.559041	0.706203	0.66667	0.489415	0.418506	0.730724	0.683834	0.651632	0.605796	0.485322	0.68459	0.666387	0.465267	0.411568	0.469622	0.523842	0.574439	0.634771	0.614649	0.565183	0.489755	0.52477	0.541736	0.52584
65	0.527986	0.476378	0.710427	0.729358	0.359669	0.433659	0.640963	0.800508	0.650745	0.559158	0.581212	0.609228	0.455013	0.570527	0.437	0.506429	0.528644	0.532649	0.339538	0.641412	0.599686	0.6443	0.653062	0.556158	0.557287	0.497533	0.631752	0.484659	0.577802	0.574119	0.633988	0.513594	0.551087
66	0.628502	0.473772	1.08188	0.636347	0.764226	0.532544	0.476429	0.552244	0.626704	0.431812	0.590885	0.527688	0.558567	0.674252	0.494023	0.480005	0.587221	0.66609	0.642022	0.50762	0.44382	0.439776	0.502272	0.555764	0.613654	0.690249	0.512638	0.582406	0.539588	0.561856	0.55036	0.618481	0.568838
67	0.395125	0.294624	0.344649	0.504707	0.672977	0.546989	0.457211	0.524607	0.42461	0.478999	0.573089	0.711004	0.55279	0.629928	0.576161	0.502882	0.639104	0.474022	0.634139	0.551123	0.528775	0.538859	0.527148	0.514554	0.494865	0.430963	0.611329	0.492884	0.574367	0.570194	0.565501	0.496129	0.534484
68	0.195326	0.414131	0.875999	0.847698	0.607727	0.499294	0.592096	0.817705	0.535911	0.489672	0.680209	0.686916	0.39198	0.749043	0.59137	0.532437	0.549214	0.586251	0.644895	0.629035	0.531113	0.661917	0.55538	0.447319	0.625767	0.524303	0.594818	0.586548	0.561415	0.524396	0.530616	0.463147	0.509737
69	0.188847	0.657965	0.904318	0.437896	0.775576	0.450097	0.594893	0.696202	0.50208	0.702211	0.504904	0.451459	0.584702	0.412065	0.504595	0.535657	0.58128	0.486911	0.643833	0.573055	0.398861	0.492623	0.575429	0.553481	0.51378	0.555454	0.554034	0.495853	0.491997	0.636076	0.578592	0.546968	0.561061
70	0.670707	0.271955	0.933939	0.230231	0.344538	0.585473	0.825152	0.518592	0.612584	0.738632	0.610901	0.453083	0.698121	0.445015	0.480566	0.61648	0.544191	0.501291	0.535774	0.615681	0.659424	0.593052	0.447837	0.638066	0.497633	0.631976	0.514264	0.510106	0.555547	0.535127	0.577797	0.510333	0.559871
71	0.221073	0.600962	0.542562	0.386633	0.611211	0.740811	0.759137	0.731569	0.487533	0.477568	0.545325	0.592727	0.570147	0.642971	0.502532	0.688555	0.611278	0.376102	0.515471	0.522863	0.501218	0.526502	0.53254	0.577713	0.543775	0.642634	0.618239	0.587863	0.633507	0.561994	0.591891	0.62344	0.559055
72	0.475804	0.618943	0.328329	0.848948	0.502575	0.497802	0.778734	0.611954	0.452394	0.534597	0.586261	0.567065	0.624292	0.60876	0.5467	0.579169	0.548906	0.517243	0.591605	0.480747	0.505824	0.534345	0.546419	0.505106	0.649169	0.4918	0.392059	0.465526	0.59248	0.573901	0.531952	0.595274	0.544667
73	0.4577	0.368709	0.270022	0.573048	0.731723	0.655734	0.595771	0.566847	0.474189	0.618131	0.750209	0.389354	0.754733	0.497088	0.533192	0.622774	0.480584	0.702233	0.63292	0.577841	0.549813	0.434639	0.570601	0.653228	0.599803	0.63634	0.585106	0.565489	0.460256	0.529883	0.554086	0.492138	0.543038
74	0.564864	0.513569	0.644866	0.541669	0.468481	0.494055	0.604796	0.384761	0.405096	0.692812	0.477725	0.624655	0.498096	0.453619	0.63332	0.489516	0.461295	0.572187	0.530878	0.488991	0.550451	0.502831	0.552591	0.451059	0.519636	0.555344	0.57148	0.605066	0.610544	0.627139	0.561817	0.563851	0.52003
75	0.915973	0.260803	0.634229	0.624734	0.521781	0.476891	0.512083	0.518428	0.711293	0.485086	0.405234	0.60531	0.490296	0.500357	0.679681	0.650962	0.351936	0.591117	0.472254	0.471812	0.520652	0.595941	0.555077	0.471401	0.665972	0.485986	0.668426	0.5541	0.56603	0.585223	0.557387	0.529212	0.600504
76	0.244077	0.549277	0.810762	0.389147	0.495299	0.518755	0.893348	0.513456	0.777327	0.638095	0.571234	0.60636	0.56724	0.600433	0.605231	0.554314	0.54941	0.627745	0.547819	0.695444	0.457465	0.605031	0.663893	0.569834	0.600876	0.589886	0.52581	0.603734	0.528677	0.577115	0.514372	0.517633	0.467874
77	0.185426	0.646344	0.906626	0.664626	0.493648	0.643	0.613183	0.602279	0.532988	0.508231	0.499445	0.633596	0.605213	0.519471	0.473375	0.685979	0.739461	0.556507	0.551458	0.524921	0.525984	0.501468	0.406897	0.64841	0.488303	0.605796	0.535559	0.549909	0.55896	0.509455	0.512182	0.598832	0.509311
78	1.07233	0.317619	0.626686	0.851365	0.593388	0.79416	0.522868	0.590602	0.606868	0.567377	0.564519	0.790643	0.547069	0.558139	0.643866	0.412556	0.563369	0.478182	0.421304	0.506691	0.58779	0.557681	0.518201	0.600662	0.57454	0.479973	0.595135	0.627094	0.588926	0.521448	0.612592	0.556399	0.579901
79	0.17994	0.454781	0.814332	0.515269	0.403937	0.707782	0.73899	0.439734	0.497271	0.744728	0.46019	0.442098	0.496838	0.641897	0.676468	0.630863	0.580865	0.600633	0.627498	0.576079	0.615176	0.673979	0.546075	0.544178	0.500413	0.554164	0.62044	0.623483	0.573791	0.62153	0.555297	0.489554	0.603462
80	0.46097	0.655678	0.627358	0.834939	0.627952	0.808489	0.594718	0.458713	0.524682	0.623154	0.559385	0.46101	0.447577	0.737641	0.556964	0.568544	0.610645	0.663002	0.579872	0.541137	0.490841	0.410356	0.636053	0.61317	0.61687	0.537384	0.478038	0.531589	0.54627	0.528218	0.496117	0.636317	0.554441
81	0.420231	0.758108	0.320455	0.588199	0.778731	0.832858	0.648539	0.437411	0.779471	0.430228	0.732754	0.555342	0.616414	0.52434	0.424692	0.452014	0.57167	0.55456	0.495811	0.530589	0.577558	0.55846	0.62794	0.587999	0.430899	0.56995	0.518093	0.565971	0.541134	0.552195	0.473881	0.540945	0.561475
82	1.2609	0.974739	0.932743	0.482968	0.539081	0.518917	0.436333	0.628102	0.43664	0.480832	0.507234	0.689922	0.523366	0.638173	0.741639	0.486206	0.483598	0.449769	0.572704	0.445975	0.67079	0.546429	0.529689	0.627773	0.548261	0.636864	0.576182	0.559692	0.596792	0.504588	0.518855	0.541393	0.52273
83	0.238384	0.998934	0.381545	0.639882	0.781217	0.645639	0.627519	0.681437	0.653512	0.640049	0.654687	0.522078	0.504833	0.535483	0.428929	0.399953	0.611852	0.581941	0.517657	0.539684	0.425479	0.645242	0.624943	0.442321	0.627519	0.532765	0.527367	0.629764	0.513168	0.584574	0.524285	0.541269	0.555081
84	0.358103	0.303631	0.245624	0.555716	0.48218	0.419282	0.488979	0.799956	0.474107	0.585957	0.798249	0.477797	0.642236	0.673774	0.644943	0.497166	0.667864	0.544584	0.580461	0.541239	0.51158	0.60343	0.592499	0.601593	0.520138	0.564157	0.563134	0.523104	0.641888	0.583749	0.582021	0.572935	0.538567
85	0.369656	0.741749	0.322614	0.712701	0.422218	0.725651	0.441792	0.424529	0.564582	0.434558	0.461293	0.524908	0.697172	0.533774	0.555285	0.622065	0.580455	0.452092	0.499598	0.576804	0.565687	0.539562	0.621214	0.618173	0.664745	0.558322	0.498526	0.614427	0.544389	0.501736	0.595853	0.5266	0.599217
86	0.394251	1.02331	0.709955	0.576393	0.471668	0.897401	0.624151	0.619812	0.773926	0.608738	0.44573	0.421325	0.595265	0.441317	0.454782	0.625812	0.469168	0.484801	0.443633	0.590062	0.660132	0.620014	0.469252	0.480496	0.548734	0.577981	0.550135	0.519524	0.633562	0.473424	0.614207	0.551974	0.544849
87	0.585294	0.720527	0.715222	0.312276	0.539207	0.591509	0.525884	0.527755	0.696048	0.46186	0.52347	0.642795	0.493422	0.76071	0.490043	0.695731	0.477783	0.710734	0.536166	0.449295	0.518101	0.60648	0.592375	0.396062	0.50485	0.625944	0.58091	0.590689	0.526322	0.523431	0.487149	0.572148	0.477791
88	0.472662	1.14203	0.562473	0.578015	0.662024	0.382499	0.474968	0.543908	0.454596	0.738448	0.557916	0.526838	0.65793	0.408383	0.322029	0.44723	0.640159	0.539158	0.623331	0.672557	0.653152	0.621868	0.62765	0.630128	0.582344	0.441528	0.43064	0.521716	0.52651	0.5026	0.554189	0.588202	0.556313
89	0.523779	0.122011	0.566466	0.520706	0.584239	0.773851	0.47862	0.658063	0.345278	0.482634	0.663911	0.500126	0.410112	0.640021	0.55618	0.644087	0.401351	0.482405	0.523082	0.59683	0.525321	0.438365	0.526807	0.581432	0.604173	0.607883	0.483753	0.564561	0.535895	0.568762	0.554956	0.532867	0.580858
90	0.226159	0.341837	0.689053	0.550948	0.772745	0.544936	0.456214	0.532105	0.619391	0.661621	0.484006	0.661339	0.702442	0.585345	0.620379	0.566723	0.442388	0.604085	0.578247	0.422909	0.633754	0.618144	0.39096	0.615748	0.545512	0.508584	0.57297	0.574098	0.594307	0.618054	0.54145	0.512536	0.56432
91	0.404862	0.297175	0.302391	0.580411	0.724269	0.721946	0.541935	0.556925	0.422653	0.770446	0.449994	0.614814	0.537343	0.471848	0.644884	0.534824	0.590722	0.491653	0.518882	0.514692	0.632891	0.513188	0.548507	0.605063	0.454541	0.550346	0.601242	0.567978	0.5652	0.599965	0.523967	0.574855	0.577128
92	0.753544	0.337898	0.434811	0.504437	0.965875	0.367499	0.656965	0.561295	0.635684	0.597369	0.577702	0.67884	0.463106	0.511941	0.552892	0.511779	0.647272	0.559161	0.621395	0.551471	0.464303	0.619848	0.640577	0.527547	0.615079	0.54469	0.588415	0.512916	0.53916	0.523515	0.634792	0.516123	0.519179
93	0.275945	0.762501	0.870781	0.660241	0.579302	0.532388	0.795496	0.613802	0.396841	0.459051	0.524206	0.509872	0.764325	0.395372	0.583529	0.706255	0.460267	0.516618	0.592184	0.661268	0.499827	0.45543	0.52546	0.504742	0.504214	0.507025	0.588296	0.548482	0.50451	0.535302	0.499641	0.581618	0.536419
94	0.542384	0.566381	0.762314	0.354288	0.683664	0.476493	0.614508	0.625242	0.63335	0.483652	0.55081	0.681567	0.440649	0.506874	0.66014	0.621959	0.55839	0.467017	0.410959	0.564335	0.584104	0.585092	0.627596	0.577699	0.550313	0.562003	0.598048	0.549412	0.530617	0.559425	0.473836	0.546725	0.568989
95	0.694097	0.418528	0.57899	0.843439	0.617053	0.56461	0.49185	0.786768	0.471784	0.503178	0.526971	0.53219	0.679413	0.451846	0.428366	0.472897	0.571041	0.550106	0.522905	0.605329	0.643231	0.53247	0.544193	0.526641	0.561866	0.592255	0.504536	0.659143	0.607499	0.526591	0.641661	0.554902	0.58145
96	0.786472	0.562233	0.595392	0.482364	0.436091	0.456394	0.638656	0.676517	0.763373	0.798997	0.512511	0.634866	0.560585	0.700435	0.562459	0.471293	0.515217	0.510232	0.559196	0.496786	0.503831	0.569812	0.576827	0.666383	0.522671	0.46051	0.667415	0.586912	0.563066	0.542196	0.552987	0.512979	0.551809
97	0.295056	0.491241	0.475377	0.867083	0.694913	0.620572	0.490966	0.461132	0.557084	0.47307	0.650942	0.558923	0.404508	0.646358	0.536761	0.630578	0.584297	0.63659	0.557422	0.644632	0.404889	0.610024	0.546252	0.450288	0.543718	0.451843	0.548899	0.478864	0.493894	0.534729	0.549501	0.569464	0.538436
98	0.344934	0.846221	0.402777	0.404575	0.800833	0.572221	0.533754	0.339543	0.679061	0.515416	0.521063	0.539261	0.591709	0.653733	0.674666	0.550793	0.468941	0.558282	0.664983	0.616335	0.547745	0.631484	0.579204	0.577183	0.607346	0.56474	0.637886	0.532561	0.507425	0.644042	0.555882	0.545212	0.567258
99	0.528565	0.78092	0.719593	0.521748	0.598723	0.486329	0.697284	0.610854	0.713107	0.397644	0.754652	0.733011	0.390706	0.456131	0.675868	0.395597	0.430734	0.541213	0.628553	0.602867	0.582908	0.52389	0.650124	0.508375	0.456917	0.623219	0.552133	0.573437	0.453337	0.493015	0.55028	0.572771	0.503521
100	0.307718	0.729159	0.457939	0.409087	0.620887	0.364214	0.571637	0.453449	0.723473	0.551067	0.517981	0.492756	0.328066	0.660784	0.600437	0.460817	0.539582	0.51118	0.525285	0.475666	0.57247	0.515684	0.479152	0.515138	0.429935	0.564696	0.535029	0.603448	0.564863	0.494523	0.553517	0.531226	0.582744
101	0.453649	0.179593	0.507096	0.452795	0.454116	0.554171	0.39906	0.596272	0.419515	0.54913	0.466782	0.463657	0.570459	0.523677	0.388917	0.537688	0.509148	0.614835	0.604685	0.54017	0.631694	0.551025	0.440294	0.655112	0.577998	0.533539	0.582154	0.492858	0.511897	0.65822	0.546655	0.502068	0.545765
102	0.956913	1.14496	0.809351	0.608104	0.85358	0.283344	0.653137	0.471984	0.481438	0.569135	0.66068	0.693568	0.659983	0.496975	0.477558	0.700445	0.654945	0.600314	0.663203	0.590127	0.608458	0.554067	0.628078	0.477582	0.61126	0.634338	0.652971	0.591483	0.593495	0.518152	0.508888	0.56172	0.519602
103	0.497717	0.400248	0.589786	0.624788	0.527571	0.824428	0.542047	0.464415	0.553325	0.548015	0.434838	0.575013	0.63191	0.538931	0.60598	0.57503	0.565922	0.428413	0.618846	0.648215	0.534294	0.661084	0.536078	0.529869	0.551563	0.530777	0.529663	0.541338	0.610874	0.545293	0.584989	0.528341	0.53346
104	0.292081	0.345973	0.510591	0.635699	0.765637	0.62376	0.465699	0.662425	0.567246	0.508694	0.730564	0.420837	0.64404	0.615704	0.588115	0.524651	0.540435	0.493179	0.466457	0.525158	0.510243	0.495392	0.541097	0.530215	0.582595	0.510698	0.57416	0.59143	0.601148	0.540068	0.589884	0.589845	0.49829
105	0.41373	0.279361	0.317758	0.842782	0.449388	0.865938	0.764135	0.388977	0.723307	0.665765	0.58396	0.578618	0.612012	0.6575	0.439589	0.585705	0.501556	0.598994	0.446578	0.372413	0.581027	0.498083	0.557832	0.629731	0.598968	0.679413	0.54052	0.618286	0.497785	0.547344	0.568666	0.572009	0.524539
106	0.333444	0.235859	0.337086	0.684848	0.361422	0.434226	0.665923	0.861048	0.459438	0.538862	0.442599	0.409382	0.570163	0.702726	0.401913	0.473659	0.6355	0.46073	0.610655	0.573209	0.537934	0.584169	0.466321	0.450255	0.583869	0.552695	0.572858	0.576133	0.497128	0.566443	0.532128	0.552762	0.577416
107	0.80438	0.463149	0.603032	0.934473	0.57032	0.522132	0.546633	0.413192	0.522562	0.780442	0.79379	0.336798	0.708442	0.386709	0.513781	0.553473	0.636002	0.693426	0.540551	0.542902	0.670266	0.505945	0.574135	0.395257	0.527458	0.614001	0.596296	0.522901	0.600632	0.531422	0.485898	0.509854	0.498481
108	0.810732	0.98836	0.616183	1.03633	0.407488	0.668701	0.470643	0.693136	0.402535	0.571955	0.384223	0.55231	0.526997	0.48293	0.719848	0.577265	0.417152	0.517217	0.621474	0.576232	0.509859	0.578461	0.483143	0.595023	0.511244	0.58238	0.549061	0.565277	0.557974	0.569075	0.587947	0.548104	0.57362
109	0.311121	0.608824	0.487665	0.460798	0.489573	0.480703	0.352666	0.744322	0.593229	0.48016	0.613746	0.502032	0.500474	0.65257	0.590989	0.4864	0.511819	0.722324	0.465878	0.664492	0.441928	0.561355	0.663186	0.595941	0.671005	0.535842	0.500665	0.593816	0.516313	0.527265	0.48962	0.523603	0.544583
110	1.16741	0.656738	0.580896	0.616288	0.502954	0.565693	0.606793	0.709946	0.44718	0.663812	0.557367	0.776277	0.524086	0.451153	0.48298	0.445544	0.570876	0.50072	0.415053	0.573475	0.620695	0.450921	0.459652	0.582299	0.653811	0.596642	0.640182	0.515987	0.503872	0.581903	0.576219	0.536022	0.477781
111	1.03438	0.547628	0.472402	0.678736	0.667356	0.569307	0.562236	0.504706	0.630445	0.497317	0.599179	0.560919	0.697541	0.552798	0.539645	0.525458	0.507989	0.594441	0.600109	0.534338	0.541499	0.620409	0.458329	0.553792	0.578312	0.611463	0.483077	0.538722	0.602938	0.579831	0.61758	0.57948	0.592907
112	0.284008	0.706657	0.715702	0.486178	0.61647	0.824282	0.496985	0.487235	0.580166	0.614493	0.399052	0.563792	0.601972	0.480809	0.605501	0.532321	0.694718	0.624969	0.57081	0.56744	0.537931	0.452359	0.541296	0.580616	0.541664	0.563412	0.593852	0.635518	0.628432	0.53438	0.525272	0.562242	0.585212
113	0.47404	0.556191	0.396195	0.59994	0.519624	0.440938	0.640139	0.484194	0.529205	0.624285	0.622313	0.548774	0.694049	0.434122	0.514663	0.61946	0.564772	0.638065	0.565923	0.540532	0.602805	0.678172	0.602856	0.619744	0.545193	0.564358	0.49669	0.582713	0.483804	0.539886	0.541046	0.498831	0.488923
114	1.13542	0.322471	0.877336	0.867843	0.290104	0.593299	0.353019	0.537414	0.53542	0.585103	0.417485	0.666459	0.422492	0.704207	0.584773	0.554061	0.636648	0.479153	0.643644	0.59853	0.459438	0.443209	0.583177	0.563323	0.588171	0.603719	0.596161	0.6152	0.473255	0.511496	0.569347	0.506922	0.587231
115	0.741295	0.476787	0.503244	0.937133	0.592291	0.603585	0.703345	0.563909	0.678256	0.465107	0.336131	0.528108	0.518975	0.633044	0.511041	0.618677	0.548219	0.466403	0.638112	0.48763	0.496615	0.407144	0.537727	0.486767	0.601275	0.499701	0.526045	0.587041	0.598067	0.587003	0.526415	0.511557	0.523759
116	0.847023	0.755085	0.592483	0.413639	0.418827	0.52626	0.409126	0.771068	0.545797	0.825461	0.554558	0.561869	0.404379	0.467427	0.401233	0.436954	0.528828	0.607093	0.490207	0.700317	0.557848	0.59118	0.59796	0.700378	0.586365	0.577862	0.631338	0.513815	0.632053	0.480096	0.567538	0.596712	0.551134
117	1.24664	1.10387	0.804565	0.567522	0.527284	0.465209	0.614105	0.484129	0.807854	0.438865	0.411561	0.517958	0.629069	0.517497	0.440259	0.553041	0.628215	0.478324	0.578061	0.504494	0.585344	0.574152	0.6325	0.539354	0.52951	0.590604	0.606157	0.528757	0.527768	0.577743	0.535565	0.615527	0.591613
118	0.928279	0.309128	0.587976	0.435008	0.75917	0.781049	0.783596	0.509055	0.522798	0.46996	0.683347	0.512927	0.605782	0.503729	0.609446	0.655205	0.525984	0.689742	0.547633	0.44492	0.497732	0.632159	0.518666	0.634481	0.636452	0.534391	0.593903	0.550181	0.553855	0.598476	0.543216	0.535706	0.527048
119	0.137405	0.640652	0.371892	0.887818	0.670674	0.630274	0.434849	0.415161	0.478684	0.689267	0.686288	0.653921	0.437999	0.624023	0.527332	0.62964	0.637034	0.538286	0.599168	0.618339	0.403895	0.526415	0.515108	0.570815	0.488928	0.517543	0.565294	0.527711	0.573265	0.529057	0.52769	0.585136	0.538956
120	0.246403	0.576287	0.432466	0.543712	0.826402	0.692597	0.7331	0.614815	0.686851	0.554379	0.636729	0.661001	0.420011	0.525453	0.615277	0.434282	0.50582	0.372405	0.498348	0.514145	0.516859	0.571756	0.629469	0.521705	0.610154	0.612142	0.435623	0.601316	0.513273	0.529009	0.513574	0.571423	0.639785
121	0.291392	1.00952	0.372192	0.608245	0.630198	0.441456	0.636219	0.457577	0.516376	0.522769	0.640889	0.682564	0.484979	0.497749	0.655258	0.467156	0.447746	0.551357	0.686327	0.501757	0.582266	0.617138	0.534511	0.607968	0.562613	0.547815	0.563304	0.575884	0.587889	0.571512	0.544843	0.561631	0.582
122	0.404508	0.717886	0.654756	0.701532	0.449541	0.360059	0.863936	0.661187	0.418775	0.435387	0.488571	0.510262	0.732205	0.581486	0.564353	0.549048	0.644692	0.605905	0.534243	0.564994	0.599659	0.572691	0.666254	0.551398	0.550002	0.613655	0.561024	0.513798	0.554082	0.554962	0.556601	0.547423	0.519352
123	0.421888	0.44761	0.573441	0.367114	0.746394	0.522112	0.481829	0.517091	0.745555	0.588977	0.688065	0.41241	0.534982	0.431636	0.416551	0.569451	0.47365	0.619688	0.417608	0.618314	0.586815	0.534099	0.562615	0.636252	0.491662	0.498502	0.630676	0.583228	0.515028	0.555429	0.508207	0.55624	0.546876
124	0.836002	0.848274	0.48714	0.439103	0.394799	0.654995	0.470247	0.533287	0.614522	0.377396	0.489773	0.502072	0.444128	0.479053	0.547201	0.488517	0.699373	0.46095	0.59806	0.424766	0.510257	0.509064	0.583749	0.556011	0.621841	0.507272	0.460915	0.47701	0.508185	0.533629	0.60829	0.552239	0.589409
125	0.757169	0.391754	0.708522	0.588089	0.590625	0.508695	0.430083	0.54422	0.412332	0.354412	0.590283	0.653817	0.563858	0.581389	0.679663	0.7263	0.547296	0.653455	0.557441	0.604653	0.593286	0.672704	0.545092	0.503692	0.555089	0.554887	0.664607	0.532053	0.604484	0.54897	0.559655	0.561363	0.560416
126	0.746469	0.39642	0.839257	0.322508	0.585934	0.491555	0.562033	0.641086	0.403562	0.555898	0.484988	0.483067	0.608791	0.496366	0.654731	0.574262	0.387495	0.654203	0.487023	0.517171	0.621671	0.611767	0.588328	0.646301	0.587521	0.525333	0.501842	0.634125	0.587056	0.5565	0.542134	0.6016	0.591363
127	0.358241	0.571536	0.832878	0.61477	0.529131	0.617157	0.489057	0.675113	0.868008	0.481225	0.555454	0.534703	0.517454	0.639169	0.378748	0.607806	0.567847	0.498758	0.61249	0.655581	0.557811	0.599824	0.588052	0.494786	0.548377	0.684842	0.501156	0.587024	0.558885	0.521393	0.510763	0.543812	0.56042
128	0.546431	0.909247	0.673227	0.487292	0.910189	0.361992	0.617092	0.635982	0.291343	0.701196	0.694397	0.463922	0.542091	0.533071	0.499749	0.570362	0.586826	0.59329	0.572646	0.441479	0.483149	0.584599	0.606017	0.559425	0.493896	0.601144	0.622896	0.478026	0.5381	0.526167	0.580959	0.51892	0.521005
129	1.12999	0.660494	1.00528	0.680506	0.485113	0.503547	0.804261	0.710468	0.601	0.707917	0.642446	0.367139	0.519456	0.580706	0.520903	0.545722	0.50887	0.50413	0.483036	0.396505	0.532832	0.538111	0.533396	0.610592	0.569996	0.583027	0.585306	0.518014	0.548978	0.538961	0.524615	0.466671	0.585315
130	0.351039	0.516749	1.11726	0.465859	0.432688	0.690904	0.459435	0.604588	0.677012	0.630155	0.539774	0.528473	0.563167	0.549839	0.587078	0.645437	0.592557	0.547054	0.491004	0.518131	0.67494	0.559901	0.555561	0.491005	0.525009	0.512501	0.692988	0.432532	0.497111	0.524131	0.50961	0.57248	0.551101
131	0.728205	0.202683	0.536586	0.691211	0.72809	0.475202	0.565304	0.47835	0.555854	0.68924	0.650622	0.746642	0.462097	0.444269	0.500451	0.559015	0.654781	0.633459	0.561501	0.555404	0.601733	0.592083	0.613874	0.591471	0.595003	0.432281	0.395165	0.484403	0.582462	0.58686	0.545634	0.564238	0.587241
132	0.910753	0.710919	0.68966	0.581912	0.549107	0.752266	0.371337	0.688578	0.530957	0.499058	0.360047	0.552685	0.489007	0.663831	0.732884	0.673866	0.605092	0.642591	0.461625	0.636101	0.605463	0.63226	0.489326	0.505799	0.608643	0.570031	0.54706	0.564696	0.502958	0.587421	0.590346	0.601866	0.528674
133	0.4092	0.412718	0.462102	0.31446	0.52942	0.695208	0.595907	0.498029	0.450492	0.532359	0.541299	0.465931	0.497555	0.61484	0.516236	0.471747	0.582042	0.472116	0.716666	0.596339	0.578562	0.569646	0.622695	0.669348	0.633283	0.58516	0.584163	0.550725	0.578821	0.554737	0.571946	0.566515	0.517768
134	0.866877	0.435757	0.735674	0.493681	0.488669	0.440247	0.451461	0.501756	0.570166	0.665391	0.388769	0.531492	0.529008	0.625163	0.626711	0.440589	0.55552	0.521336	0.437516	0.553839	0.54035	0.619013	0.564368	0.491209	0.534645	0.689773	0.590653	0.488834	0.545232	0.562812	0.490422	0.576299	0.530003
135	0.22654	0.708054	0.366283	0.472903	0.70093	0.751758	0.549152	0.781102	0.439742	0.364191	0.676468	0.541841	0.608746	0.429961	0.626874	0.553761	0.511451	0.441128	0.435566	0.576465	0.569951	0.510627	0.467527	0.634967	0.479514	0.457496	0.518337	0.539	0.591007	0.493212	0.494524	0.582802	0.597781
136	0.362758	0.35724	0.729254	0.322262	0.631686	0.670385	0.618462	0.570229	0.360388	0.740212	0.644387	0.646922	0.609042	0.454955	0.380176	0.647364	0.523697	0.598043	0.504972	0.624578	0.606061	0.609853	0.611745	0.453083	0.502721	0.434649	0.510242	0.649165	0.51499	0.57281	0.530564	0.50288	0.508946
137	1.07006	0.698474	0.575711	0.667387	0.748776	0.777788	0.486761	0.55208	0.274403	0.503623	0.428223	0.438248	0.521789	0.529266	0.644486	0.527494	0.6093	0.583436	0.59663	0.55389	0.636138	0.487081	0.50682	0.543762	0.657393	0.683498	0.559882	0.591908	0.530873	0.53583	0.510964	0.536357	0.514948
138	0.602839	0.449245	0.869439	0.789025	0.513041	0.614066	0.570207	0.503601	0.519211	0.496119	0.438768	0.643127	0.63543	0.597667	0.633453	0.668506	0.53391	0.501768	0.567526	0.595958	0.568291	0.625552	0.639382	0.564085	0.550964	0.546551	0.659608	0.546421	0.569281	0.516308	0.604737	0.542254	0.601851
139	0.379682	0.533901	0.566914	0.691809	0.506508	0.515025	0.526	0.695677	0.441128	0.675487	0.379847	0.526884	0.473147	0.481399	0.547329	0.530433	0.705525	0.599694	0.554516	0.502944	0.539577	0.559486	0.504396	0.531164	0.58688	0.492478	0.59141	0.601567	0.487541	0.538673	0.604117	0.566892	0.56709
140	0.212467	0.852703	0.728497	0.808853	0.29967	0.489001	0.66023	0.753421	0.810057	0.693345	0.501034	0.462635	0.539396	0.730552	0.688033	0.401434	0.486609	0.605088	0.535147	0.645955	0.551892	0.460195	0.648327	0.565111	0.476399	0.641083	0.582385	0.50261	0.617803	0.591005	0.56636	0.560241	0.543589
141	0.264281	0.382265	0.24234	0.727403	0.559372	0.432033	0.597617	0.306773	0.618153	0.564516	0.751002	0.438224	0.533677	0.539117	0.475974	0.357213	0.41328	0.462923	0.584133	0.5404	0.636562	0.623263	0.460288	0.660688	0.676004	0.613744	0.634012	0.46493	0.580783	0.599011	0.586424	0.595878	0.520479
142	0.444767	1.03762	0.643011	0.397147	0.695308	0.594413	0.559545	0.599239	0.685628	0.68126	0.485215	0.471515	0.798128	0.526434	0.446741	0.641506	0.49159	0.537691	0.649017	0.624005	0.48209	0.478393	0.538551	0.602997	0.460714	0.692365	0.536295	0.62122	0.518708	0.463155	0.564336	0.554772	0.506723
143	0.39657	0.559682	0.83058	0.545124	0.522111	0.392568	0.832542	0.666976	0.682538	0.349501	0.477843	0.551242	0.498493	0.685653	0.559355	0.545501	0.637079	0.555003	0.548461	0.604641	0.573417	0.687673	0.573174	0.580031	0.620553	0.392229	0.510472	0.558946	0.525103	0.502668	0.551346	0.489291	0.573442
144	0.956622	0.493242	0.558728	0.653936	0.500885	0.641978	0.499008	0.567745	0.385663	0.563595	0.50902	0.486141	0.40423	0.565804	0.657497	0.677868	0.526274	0.548432	0.611954	0.618518	0.625074	0.498506	0.53769	0.535295	0.455054	0.554315	0.534005	0.503337	0.553518	0.498515	0.548041	0.588728	0.536811
145	0.871467	0.579474	0.663564	0.452793	0.683734	0.846219	0.572358	0.559066	0.570704	0.383777	0.504373	0.630988	0.446816	0.535808	0.468676	0.505272	0.515268	0.508144	0.502739	0.572065	0.477571	0.646127	0.551071	0.470245	0.643107	0.486464	0.541625	0.532176	0.509796	0.501814	0.556467	0.538994	0.595553
146	0.4132	0.817436	0.7535	0.645341	0.41067	0.513879	0.485286	0.415525	0.725333	0.713408	0.663488	0.597194	0.469208	0.609766	0.716365	0.656832	0.614041	0.56355	0.505996	0.551789	0.5717	0.495833	0.663339	0.537047	0.634511	0.65292	0.503968	0.536657	0.490311	0.582348	0.532946	0.537895	0.55167
147	0.809287	0.373062	0.448192	0.602636	0.41365	0.441625	0.741857	0.510875	0.360277	0.471113	0.45074	0.507608	0.599219	0.675944	0.482287	0.6496	0.556709	0.5084	0.712355	0.566748	0.519053	0.449601	0.614226	0.56464	0.63995	0.557263	0.579503	0.534484	0.577333	0.574365	0.582142	0.523233	0.563726
148	0.665886	0.739142	0.371699	0.577365	0.478616	0.476184	0.446384	0.533955	0.646063	0.570289	0.579631	0.623569	0.517404	0.514533	0.50162	0.573289	0.518969	0.396469	0.603584	0.538842	0.656955	0.629293	0.612161	0.711099	0.438601	0.486154	0.633485	0.561583	0.576028	0.64117	0.523721	0.564645	0.628634
149	0.636961	0.275022	0.446402	0.803286	0.650123	0.378465	0.5321	0.408373	0.499598	0.354493	0.543117	0.524969	0.530526	0.582402	0.398413	0.553539	0.442395	0.517136	0.634981	0.630763	0.492077	0.498604	0.557708	0.443738	0.531001	0.558231	0.529053	0.6858	0.505631	0.545291	0.60622	0.602362	0.559188
150	0.5318	0.395889	0.631643	0.551845	0.432339	0.581624	0.783077	0.372286	0.527513	0.498136	0.559068	0.404956	0.760435	0.528052	0.64312	0.504581	0.601744	0.551147	0.614455	0.5381	0.602666	0.5451	0.351902	0.456382	0.549734	0.593997	0.492855	0.509325	0.60892	0.616222	0.580949	0.515058	0.585201
151	0.599986	0.462962	0.458439	0.394363	0.789102	0.487351	0.561894	0.339585	0.481089	0.407865	0.497751	0.71089	0.592393	0.400694	0.555697	0.444911	0.54553	0.632726	0.541773	0.627165	0.565133	0.69828	0.566933	0.719146	0.655044	0.642335	0.553596	0.460288	0.563212	0.526721	0.532485	0.531073	0.580123
152	0.357963	0.451034	0.69495	0.421765	0.73234	0.576975	0.703725	0.553495	0.826844	0.568345	0.418774	0.623958	0.631779	0.583603	0.540238	0.587601	0.436234	0.62385	0.558399	0.485041	0.501891	0.609733	0.668444	0.476139	0.505846	0.558004	0.521937	0.522743	0.527124	0.556319	0.559419	0.538775	0.550149
153	0.400709	0.680002	0.332331	0.773817	0.512856	0.562024	0.446195	0.445629	0.646641	0.789331	0.49187	0.700885	0.65304	0.665201	0.571854	0.646287	0.763528	0.515206	0.5814	0.623828	0.541697	0.61017	0.587979	0.594327	0.524981	0.597082	0.495614	0.589249	0.567979	0.538609	0.43829	0.514463	0.564067
154	0.596418	0.586187	0.531706	0.441572	0.834992	0.5777	0.390766	0.821505	0.561948	0.499379	0.509593	0.340299	0.394339	0.444752	0.597646	0.547302	0.428812	0.617083	0.563674	0.479165	0.592554	0.499405	0.568043	0.462565	0.533597	0.626568	0.572745	0.683074	0.495284	0.522208	0.534019	0.48586	0.551972
155	0.418318	0.56334	0.736959	0.604774	0.464278	0.578384	0.950126	0.667275	0.717045	0.439567	0.551419	0.466825	0.608359	0.739944	0.665357	0.669378	0.399451	0.54187	0.676061	0.5774	0.536035	0.497575	0.487401	0.664482	0.619956	0.535308	0.637538	0.505045	0.557041	0.565505	0.58234	0.533336	0.550767
156	0.61575	0.57816	0.522585	0.45847	0.865863	0.543691	0.50072	0.603679	0.353817	0.46619	0.601635	0.525004	0.645066	0.478367	0.644747	0.492715	0.536237	0.613875	0.60013	0.630639	0.536072	0.515878	0.590651	0.645197	0.638426	0.505116	0.575249	0.573563	0.537853	0.576645	0.550652	0.536973	0.546789
157	1.12413	1.07308	0.704644	0.721526	0.776719	0.557389	0.337001	0.494862	0.583066	0.566046	0.544128	0.526063	0.595179	0.469029	0.491146	0.421459	0.560974	0.529879	0.549537	0.518373	0.729135	0.528285	0.582002	0.663299	0.562985	0.535274	0.559774	0.522795	0.577798	0.541376	0.632278	0.574923	0.589859
158	0.35877	0.632511	0.3649	0.751716	0.330899	0.71919	0.715398	0.689634	0.313875	0.630432	0.591851	0.620795	0.594444	0.422101	0.596222	0.461358	0.592166	0.624382	0.467955	0.569294	0.579191	0.587192	0.554651	0.347879	0.601153	0.564184	0.504116	0.535643	0.485685	0.552979	0.535723	0.529871	0.562218
159	0.577401	0.811502	0.555066	0.702819	0.51219	0.653528	0.579567	0.439387	0.606871	0.553325	0.626352	0.491861	0.551499	0.554483	0.512741	0.678067	0.585456	0.471045	0.661965	0.528846	0.612574	0.65563	0.495455	0.548312	0.62807	0.494798	0.465309	0.610752	0.555777	0.591608	0.568999	0.501975	0.585773
160	0.726415	0.761025	0.324088	0.729473	0.45198	0.41105	0.519408	0.661946	0.609769	0.456092	0.603047	0.530022	0.519335	0.54064	0.528093	0.534647	0.547485	0.515561	0.541305	0.525386	0.507301	0.521513	0.673201	0.52918	0.549246	0.551679	0.448227	0.535335	0.610545	0.582603	0.578569	0.581157	0.604883
161	1.20746	0.927749	0.518726	0.539683	0.481185	0.895116	0.640743	0.514259	0.667019	0.587999	0.405809	0.768474	0.409397	0.596345	0.570413	0.524246	0.606388	0.717057	0.502344	0.688469	0.508842	0.490642	0.538323	0.598002	0.533882	0.596894	0.520662	0.550492	0.590103	0.556538	0.562319	0.576097	0.57352
162	0.566052	1.08926	0.523222	0.435585	0.563137	0.531451	0.425038	0.376384	0.426363	0.615094	0.58798	0.597638	0.585334	0.664727	0.627081	0.537661	0.585122	0.618593	0.637856	0.490728	0.494613	0.619442	0.637202	0.635578	0.493965	0.636921	0.45829	0.58402	0.430055	0.474257	0.526996	0.496731	0.533165
163	0.653792	0.458162	0.310068	0.223912	0.624039	0.623774	0.493486	0.740878	0.463848	0.484693	0.551103	0.64093	0.626158	0.484393	0.5474	0.52703	0.56098	0.658035	0.564245	0.633668	0.529413	0.55967	0.623327	0.50249	0.567659	0.515927	0.561329	0.52921	0.515928	0.47711	0.529666	0.489605	0.574145
164	0.483496	0.635716	0.397369	0.447463	0.653971	0.442189	0.632504	0.436772	0.39979	0.523819	0.693764	0.673974	0.506809	0.731212	0.698194	0.630703	0.677509	0.606772	0.508957	0.557232	0.631614	0.565473	0.451714	0.53902	0.546521	0.49829	0.561042	0.540228	0.513354	0.548941	0.540343	0.590784	0.564041
165	0.442187	0.528096	0.842665	0.452283	0.790808	0.445783	0.349195	0.544584	0.502559	0.377463	0.69156	0.418908	0.740034	0.580102	0.502908	0.489927	0.533709	0.491439	0.57677	0.434444	0.636293	0.498482	0.542592	0.540547	0.468863	0.56623	0.486886	0.467671	0.53016	0.583752	0.541266	0.578623	0.579864
166	0.923375	0.674608	0.732042	0.801466	0.587059	0.839485	0.483114	0.488933	0.576852	0.503019	0.316696	0.559046	0.47956	0.616685	0.431466	0.510568	0.560351	0.564365	0.551143	0.586563	0.566019	0.669293	0.516291	0.673104	0.585929	0.531069	0.53943	0.602582	0.472006	0.599495	0.583504	0.57344	0.558064
167	0.085985	0.74066	0.725573	0.552471	0.509786	0.503103	0.332172	0.748826	0.825887	0.602995	0.474036	0.607946	0.539517	0.492639	0.487175	0.580527	0.454753	0.589787	0.521076	0.55159	0.484527	0.515982	0.670208	0.581613	0.598946	0.489946	0.62134	0.629052	0.650484	0.560353	0.615399	0.484728	0.550253
168	0.467098	0.47826	0.896194	0.391107	0.468865	0.444208	0.463271	0.660646	0.518453	0.504476	0.547176	0.698163	0.413919	0.589747	0.656198	0.534454	0.539634	0.587593	0.698874	0.549558	0.546511	0.664964	0.574738	0.583512	0.576305	0.525246	0.650437	0.584572	0.514415	0.582836	0.520916	0.536974	0.57737
169	0.648607	0.416153	0.714735	0.674284	0.525097	0.855695	0.529853	0.710348	0.354484	0.577023	0.506438	0.457628	0.390245	0.544774	0.578349	0.393313	0.724066	0.516367	0.507637	0.546517	0.615807	0.606806	0.483155	0.59842	0.525406	0.514268	0.51173	0.533068	0.662766	0.586114	0.579343	0.588709	0.517598
170	1.17425	0.689887	0.413929	0.517212	0.389211	0.530078	0.465711	0.61538	0.586448	0.653141	0.575728	0.718957	0.687605	0.526252	0.553961	0.779134	0.617781	0.659751	0.576807	0.705981	0.520318	0.376856	0.552243	0.588419	0.579468	0.675887	0.601332	0.549557	0.558996	0.580084	0.486084	0.562297	0.525454
171	0.387481	0.824755	0.445274	0.273516	0.643183	0.748954	0.807397	0.593825	0.482748	0.589425	0.534005	0.438719	0.579879	0.544025	0.397483	0.425486	0.566634	0.619372	0.546279	0.593266	0.546484	0.597568	0.554931	0.581606	0.556614	0.613758	0.619153	0.563888	0.584404	0.541184	0.55744	0.517168	0.620881
172	0.794864	1.04663	0.578149	0.38143	0.521243	0.444517	0.73124	0.346702	0.58351	0.639481	0.468184	0.453107	0.509298	0.630665	0.654699	0.437852	0.560588	0.567812	0.505891	0.577028	0.514172	0.517957	0.668402	0.59391	0.422998	0.502256	0.472374	0.485772	0.565393	0.499788	0.605336	0.547154	0.536735
173	0.340135	0.820035	0.744762	0.842593	0.44037	0.397065	0.457397	0.599825	0.635858	0.55711	0.820648	0.503678	0.640025	0.483997	0.584418	0.416498	0.625116	0.497246	0.568506	0.578147	0.658125	0.607794	0.590988	0.440674	0.521453	0.501073	0.54249	0.52704	0.546049	0.560968	0.537672	0.617722	0.509734
174	0.469519	0.250512	0.485776	0.470754	0.58702	0.800771	0.706957	0.404753	0.473927	0.49039	0.558947	0.55418	0.509597	0.790757	0.561604	0.542047	0.57347	0.588737	0.583177	0.596026	0.595448	0.602933	0.581994	0.561692	0.582821	0.506893	0.551831	0.618948	0.575379	0.494269	0.508881	0.528473	0.545737
175	0.243517	0.837855	0.587803	0.319694	0.598053	0.785665	0.732929	0.582536	0.545324	0.413948	0.516097	0.650274	0.724117	0.494641	0.437973	0.531813	0.548102	0.62175	0.517539	0.302136	0.662686	0.568291	0.594557	0.555578	0.656888	0.416581	0.577318	0.530463	0.548931	0.546936	0.514544	0.524304	0.539358
176	0.768104	0.24483	0.675227	0.705099	0.63121	0.295234	0.429277	0.652437	0.646114	0.61535	0.687699	0.50425	0.58502	0.460786	0.552349	0.626171	0.564205	0.472217	0.486595	0.54066	0.553539	0.512674	0.612439	0.490292	0.547522	0.528661	0.533277	0.407775	0.537491	0.624438	0.576108	0.535644	0.519956
177	0.306693	0.375727	0.346812	0.873626	0.468436	0.43277	0.489558	0.672511	0.495339	0.545816	0.624139	0.764568	0.632559	0.441473	0.577747	0.613526	0.628928	0.593459	0.643013	0.631928	0.479747	0.522111	0.562575	0.548615	0.59538	0.452355	0.507724	0.625222	0.557167	0.541082	0.606607	0.563223	0.531543
178	0.908134	0.442401	0.509362	0.477441	0.606401	0.666976	0.69865	0.4389	0.51275	0.902416	0.408319	0.485431	0.500339	0.56396	0.532016	0.528837	0.529752	0.591197	0.664133	0.529609	0.54184	0.592676	0.599562	0.633136	0.470897	0.594354	0.532024	0.537084	0.547594	0.567119	0.520442	0.66703	0.588659
179	0.193839	0.893427	0.89167	0.542679	0.48933	0.583257	0.519615	0.293623	0.50643	0.481663	0.615404	0.572789	0.562726	0.588684	0.377178	0.574707	0.63146	0.583843	0.61572	0.683031	0.499769	0.653455	0.435649	0.650183	0.528941	0.550788	0.557442	0.613578	0.563575	0.55422	0.535632	0.550881	0.585946
180	0.784368	0.561618	0.384691	0.876495	0.74751	0.56111	0.394078	0.549823	0.357504	0.338664	0.625988	0.381864	0.524272	0.50711	0.774305	0.601889	0.553339	0.451617	0.621505	0.526646	0.680559	0.591453	0.569128	0.490872	0.444957	0.423026	0.445383	0.571612	0.537502	0.572967	0.544699	0.554434	0.495922
181	0.342011	0.648099	0.527722	0.487302	0.634452	0.686155	0.732616	0.29861	0.527601	0.489819	0.663011	0.401643	0.481551	0.594945	0.43484	0.552452	0.582001	0.580924	0.538181	0.503851	0.586812	0.625517	0.546606	0.512221	0.4903	0.5807	0.581127	0.517423	0.582764	0.482522	0.529807	0.54742	0.569225
182	0.634789	0.699479	0.344741	0.745339	0.61488	0.403506	0.509313	0.480199	0.520852	0.53114	0.455295	0.574399	0.609133	0.407606	0.442059	0.639747	0.490121	0.51254	0.535035	0.517053	0.509758	0.520526	0.49873	0.605503	0.473842	0.551894	0.591849	0.525358	0.628623	0.616284	0.524393	0.534025	0.497669
183	0.556469	0.827211	0.708985	0.90397	0.388817	0.357598	0.559226	0.687643	0.58765	0.473025	0.769939	0.540789	0.667828	0.655096	0.435395	0.571067	0.698866	0.521284	0.388951	0.651709	0.556461	0.665305	0.548458	0.529431	0.508213	0.665014	0.693718	0.524439	0.505469	0.551232	0.478261	0.610545	0.554985
184	0.54827	0.475588	0.776045	0.684145	0.948783	0.499427	0.482597	0.763751	0.599931	0.645252	0.355503	0.591699	0.495103	0.566605	0.513818	0.59063	0.538545	0.696203	0.583121	0.478287	0.522849	0.534498	0.611613	0.442879	0.573158	0.612524	0.53414	0.576475	0.571567	0.576699	0.530606	0.546916	0.629648
185	0.596121	0.28569	0.404218	0.565627	0.593079	0.594845	0.546858	0.525723	0.586945	0.513112	0.518948	0.692599	0.66605	0.571675	0.599594	0.496645	0.452915	0.535518	0.639687	0.619511	0.645055	0.533151	0.57096	0.50347	0.55012	0.578699	0.472874	0.464514	0.484232	0.522956	0.51985	0.530704	0.59381
186	0.281775	0.428179	0.554299	0.303783	0.545748	0.434494	0.725242	0.317401	0.568464	0.576052	0.422323	0.47463	0.578363	0.427599	0.604421	0.474622	0.603021	0.5954	0.474825	0.395909	0.60283	0.455279	0.575742	0.595396	0.462773	0.536987	0.485215	0.632161	0.464605	0.493323	0.521999	0.591817	0.53905
187	1.02332	0.659195	0.713722	0.507726	0.467033	0.341708	0.684513	0.57331	0.584234	0.547372	0.602228	0.574659	0.525111	0.568493	0.592907	0.593167	0.608951	0.591521	0.727088	0.729659	0.594279	0.558871	0.498807	0.637772	0.596475	0.642889	0.507336	0.567543	0.538945	0.565787	0.631118	0.612312	0.576837
188	0.419973	0.665366	0.452389	0.409001	0.555298	0.260378	0.662689	0.579529	0.637714	0.762052	0.616781	0.684955	0.460554	0.533026	0.568512	0.720957	0.587083	0.522802	0.443095	0.52024	0.635176	0.598414	0.548779	0.567804	0.51929	0.464249	0.627898	0.528018	0.593386	0.61574	0.509626	0.542069	0.546874
189	0.367456	0.273331	0.706704	0.596844	0.79317	0.371897	0.625671	0.576776	0.638988	0.608174	0.565413	0.652535	0.453299	0.548298	0.500927	0.627777	0.471807	0.42289	0.504425	0.631269	0.527758	0.478883	0.538667	0.627345	0.670263	0.547251	0.68481	0.542134	0.549163	0.530945	0.491176	0.564872	0.618072
190	1.34028	0.521881	0.83016	0.519413	0.602725	0.618659	0.612181	0.586814	0.409444	0.418586	0.490192	0.604716	0.588261	0.409987	0.47907	0.556889	0.592665	0.628417	0.577735	0.716392	0.675315	0.549355	0.576615	0.477814	0.623397	0.437617	0.538188	0.555345	0.609834	0.537973	0.608091	0.502472	0.529527
191	0.486977	0.684467	0.77621	0.4803	0.404585	0.479797	0.349952	0.579049	0.427675	0.7268	0.745055	0.516366	0.584106	0.761781	0.666906	0.611806	0.519468	0.533389	0.632535	0.362152	0.528927	0.595617	0.480232	0.525751	0.566656	0.66826	0.485565	0.545972	0.525891	0.553802	0.503709	0.579849	0.591547
192	0.631339	0.332928	0.745641	0.757527	0.484061	0.661109	0.468146	0.455957	0.640425	0.646559	0.471797	0.575289	0.503664	0.361595	0.5696	0.643506	0.531604	0.508389	0.47926	0.471647	0.572111	0.578366	0.548886	0.472789	0.554181	0.562738	0.587347	0.528702	0.623731	0.506714	0.569129	0.539733	0.584749
193	0.4129	0.625374	0.600999	0.951203	0.896289	0.748071	0.488743	0.580911	0.532128	0.42933	0.59221	0.453117	0.607002	0.479167	0.704341	0.539762	0.651502	0.527434	0.600249	0.559997	0.460723	0.578925	0.503189	0.444457	0.651676	0.545228	0.521222	0.542892	0.556763	0.505183	0.479643	0.591095	0.540522
194	0.722599	0.688881	0.316684	0.471703	0.517241	0.746587	0.457766	0.571707	0.742304	0.639841	0.381479	0.574101	0.428869	0.376301	0.431383	0.507992	0.556575	0.720535	0.43231	0.50621	0.538384	0.506287	0.678596	0.558575	0.437547	0.538652	0.563996	0.473205	0.557128	0.574311	0.50862	0.56887	0.558266
195	1.01075	0.585811	0.632145	0.537923	0.47163	0.616539	0.819066	0.622277	0.730725	0.590024	0.41199	0.588554	0.644582	0.569312	0.641858	0.592858	0.539383	0.581917	0.687205	0.689408	0.538521	0.561224	0.562986	0.385563	0.528562	0.516948	0.59439	0.544241	0.574151	0.453028	0.541145	0.584054	0.507609
196	0.381893	0.512113	0.234809	0.477733	0.65568	0.557913	0.33659	0.447524	0.375752	0.672173	0.601572	0.566118	0.613831	0.435491	0.483398	0.624978	0.64882	0.621689	0.561222	0.573238	0.515713	0.547543	0.626105	0.588912	0.438363	0.550907	0.529432	0.548528	0.530595	0.535531	0.600425	0.496035	0.617588
197	0.480048	0.710844	0.455394	0.569014	0.468911	0.757849	0.743416	0.500344	0.486311	0.622919	0.548346	0.61106	0.528337	0.53736	0.481237	0.526074	0.586185	0.661322	0.649902	0.569038	0.502759	0.569446	0.479221	0.5193	0.650557	0.456382	0.55142	0.579257	0.509627	0.549718	0.624708	0.484906	0.538296
198	0.823479	0.415772	0.485994	0.363416	0.439721	0.449813	0.442904	0.369215	0.375039	0.64274	0.589417	0.431957	0.512672	0.625678	0.610974	0.651601	0.413176	0.501209	0.63767	0.470547	0.573109	0.473605	0.483582	0.553855	0.547081	0.590981	0.565161	0.524521	0.530525	0.584078	0.503389	0.563018	0.502417
199	0.24271	0.536332	0.811844	0.407741	0.783974	0.480976	0.310661	0.515786	0.591808	0.569151	0.540976	0.815535	0.518042	0.649851	0.719762	0.575285	0.563647	0.590906	0.589238	0.509654	0.626261	0.525766	0.519395	0.470163	0.518614	0.611365	0.530203	0.611572	0.556352	0.526192	0.477939	0.539695	0.569839

## Sheet: Fit 500
	3	4	5	6	7	8	9	10	11	12	13	14	15	16	17	18	20	21	23	24	26	27	28	29	31	32	35	43	57	65	69	82	121
0	0.779244	0.649008	0.564714	0.518125	0.610693	0.594234	0.557421	0.555023	0.529464	0.505033	0.490849	0.576031	0.570105	0.596016	0.611895	0.602113	0.607666	0.620362	0.619354	0.605971	0.591788	0.587877	0.589885	0.615243	0.599833	0.593519	0.584435	0.561588	0.549724	0.534998	0.566381	0.549865	0.556998
1	0.343141	0.6483	0.622926	0.545459	0.593774	0.639406	0.682846	0.63932	0.678559	0.675339	0.681443	0.622338	0.661407	0.616459	0.59718	0.586525	0.5638	0.516948	0.499287	0.499869	0.494442	0.490058	0.503956	0.484884	0.472681	0.474262	0.558945	0.514685	0.57561	0.577161	0.541165	0.592101	0.563332
2	0.773273	0.382246	0.62298	0.74553	0.727845	0.674314	0.58274	0.65244	0.57277	0.567719	0.551936	0.500236	0.443782	0.467397	0.417709	0.445497	0.470679	0.489745	0.607339	0.618981	0.608727	0.598869	0.557664	0.526473	0.566758	0.602624	0.603471	0.576615	0.573653	0.566111	0.561316	0.582207	0.56666
3	0.349296	0.616668	0.732306	0.684266	0.526539	0.603072	0.55551	0.48657	0.505072	0.456243	0.37303	0.481503	0.525171	0.484298	0.662557	0.677438	0.596392	0.568335	0.496261	0.527855	0.631639	0.634515	0.627195	0.625528	0.595571	0.546429	0.508919	0.586783	0.539033	0.584882	0.562064	0.481345	0.592664
4	0.734995	0.785656	0.602765	0.68735	0.602336	0.528106	0.447551	0.236086	0.416708	0.513488	0.535968	0.693302	0.617859	0.650772	0.444753	0.458873	0.59472	0.683295	0.628745	0.591406	0.48724	0.470085	0.532705	0.551322	0.64813	0.65815	0.606709	0.523009	0.552707	0.488379	0.567467	0.656345	0.538608
5	0.920636	0.701715	0.723354	0.467698	0.427945	0.270385	0.441831	0.510746	0.583134	0.673154	0.689051	0.441169	0.486559	0.574135	0.697073	0.673547	0.596042	0.421931	0.494656	0.537039	0.666101	0.69194	0.630708	0.612664	0.509126	0.432321	0.483451	0.61099	0.5607	0.657545	0.640271	0.572018	0.646861
6	0.96258	0.473184	0.422408	0.436132	0.263024	0.54674	0.525974	0.721973	0.740456	0.423779	0.463165	0.587195	0.715559	0.62556	0.535429	0.411717	0.535765	0.553864	0.72039	0.64517	0.521559	0.464589	0.481998	0.494455	0.494894	0.550799	0.595253	0.462729	0.658033	0.560826	0.537062	0.542877	0.563869
7	0.624398	0.579326	0.374886	0.285786	0.571375	0.461825	0.744125	0.456382	0.380371	0.636629	0.752149	0.673977	0.451831	0.449493	0.461643	0.546315	0.719585	0.641159	0.481306	0.448448	0.468978	0.507226	0.563539	0.555017	0.695802	0.623113	0.513644	0.595457	0.52748	0.609233	0.582193	0.62616	0.58405
8	0.074988	0.592965	0.253066	0.480145	0.507252	0.775164	0.457303	0.454369	0.727963	0.656237	0.4843	0.448055	0.463983	0.559861	0.719251	0.724272	0.488062	0.478685	0.455832	0.530314	0.545876	0.570917	0.675022	0.643454	0.394899	0.502391	0.510382	0.637684	0.628164	0.531645	0.548794	0.62349	0.557577
9	0.400404	0.382172	0.16712	0.510522	0.836922	0.404511	0.462629	0.679513	0.686393	0.443153	0.506166	0.542968	0.63203	0.76614	0.562511	0.506658	0.485925	0.461208	0.569891	0.570666	0.658505	0.549643	0.391564	0.493883	0.520033	0.430744	0.676715	0.573198	0.528141	0.642556	0.701405	0.493073	0.545213
10	0.258358	0.226773	0.496741	0.478957	0.535718	0.358608	0.726906	0.728019	0.427539	0.475577	0.587479	0.689528	0.705348	0.432314	0.515819	0.44565	0.541334	0.597676	0.703785	0.614686	0.476892	0.480624	0.533195	0.445278	0.589058	0.723707	0.606547	0.613017	0.542117	0.600204	0.56147	0.624417	0.583492
11	0.739339	0.321054	0.545133	0.91632	0.356519	0.744228	0.678219	0.449887	0.500227	0.588325	0.771955	0.590158	0.551353	0.424406	0.462446	0.545195	0.528344	0.740199	0.426596	0.467032	0.498285	0.499263	0.608592	0.734342	0.618768	0.577199	0.625606	0.604069	0.675357	0.58595	0.526977	0.57453	0.572172
12	0.466972	0.441985	0.510273	0.468558	0.548205	0.732248	0.445098	0.504401	0.621741	0.804082	0.478977	0.542409	0.44209	0.482841	0.609514	0.537666	0.656155	0.368878	0.479502	0.514469	0.61424	0.726949	0.646589	0.540883	0.690478	0.677266	0.541919	0.489211	0.601075	0.552908	0.612334	0.551496	0.52605
13	0.410908	0.607554	0.987227	0.348228	0.683989	0.508839	0.37595	0.567583	0.719229	0.499781	0.563088	0.438883	0.480388	0.60933	0.549702	0.77561	0.420356	0.509793	0.45251	0.640465	0.666256	0.563747	0.635769	0.682002	0.521819	0.484528	0.649827	0.574035	0.526087	0.567368	0.60327	0.572566	0.59596
14	0.302616	0.523763	0.465423	0.56805	0.747949	0.523851	0.416582	0.584844	0.626579	0.560612	0.446109	0.498682	0.628385	0.549292	0.695718	0.406737	0.494612	0.478761	0.756674	0.696921	0.640158	0.705712	0.599806	0.538126	0.530577	0.593899	0.540442	0.633962	0.575292	0.605828	0.492658	0.545837	0.506787
15	0.211222	0.415617	0.446615	0.769018	0.410724	0.41582	0.675357	0.864433	0.490508	0.328342	0.491922	0.646624	0.577125	0.64198	0.399042	0.485836	0.476402	0.673062	0.595458	0.472532	0.645597	0.448165	0.510718	0.514234	0.684183	0.665953	0.48042	0.679424	0.55987	0.488196	0.642469	0.588817	0.571545
16	0.0556373	1.19402	0.249231	0.786957	0.542295	0.386889	0.76335	0.350926	0.496904	0.497838	0.646319	0.553132	0.65907	0.406616	0.584239	0.445245	0.681097	0.734047	0.685602	0.701317	0.452227	0.578901	0.618283	0.706615	0.553281	0.490341	0.627795	0.598016	0.630076	0.643749	0.540795	0.578221	0.52904
17	0.479094	0.386655	0.635162	0.611908	0.382457	0.729717	0.744748	0.615288	0.452693	0.570491	0.450908	0.784419	0.417184	0.596444	0.425619	0.539983	0.748029	0.468402	0.666496	0.477905	0.58797	0.657964	0.630185	0.564271	0.508756	0.557423	0.510779	0.541796	0.503434	0.537718	0.508706	0.545787	0.54077
18	0.557471	0.367879	0.655233	0.300164	0.473578	0.828131	0.359564	0.358094	0.508904	0.638175	0.931153	0.391855	0.462842	0.363428	0.511086	0.690018	0.458609	0.748559	0.480399	0.609736	0.669051	0.630738	0.556961	0.484605	0.622084	0.522584	0.729163	0.518127	0.585942	0.514483	0.595959	0.527702	0.585761
19	0.343112	0.431671	0.667638	0.603282	0.647767	0.777771	0.621501	0.533773	0.63458	0.477941	0.350862	0.407434	0.510351	0.498244	0.699772	0.776279	0.76905	0.530393	0.50708	0.595058	0.566719	0.482377	0.473243	0.577024	0.476426	0.646077	0.659027	0.61187	0.59199	0.590964	0.570608	0.592858	0.550972
20	0.538301	0.193307	0.839569	0.40059	0.600669	0.390579	0.367696	0.432317	0.51728	0.820969	0.398359	0.505954	0.494088	0.757706	0.808379	0.458438	0.546146	0.48882	0.630333	0.646039	0.479878	0.512831	0.65573	0.514006	0.75531	0.699913	0.622431	0.606839	0.5326	0.580249	0.577777	0.570225	0.53318
21	0.513877	0.451505	0.518012	0.503855	0.729701	0.489149	0.455592	0.662551	0.558404	0.393984	0.551708	0.534662	0.620719	0.69164	0.409562	0.750965	0.498769	0.524969	0.657936	0.55086	0.589476	0.601732	0.453939	0.651479	0.59438	0.670273	0.492963	0.567295	0.534427	0.579298	0.449242	0.513609	0.594677
22	1.49875	0.698622	0.415144	0.485168	0.783238	0.531649	0.480873	0.539887	0.778162	0.369202	0.466916	0.362909	0.742813	0.535053	0.727337	0.638866	0.510793	0.640003	0.597611	0.518934	0.548296	0.48478	0.677814	0.701267	0.642404	0.602557	0.523161	0.57436	0.607754	0.491206	0.626265	0.56899	0.575086
23	0.479808	0.827818	0.386636	0.722832	0.393318	0.309427	0.564894	0.539135	0.374994	0.546404	0.528224	0.810584	0.719948	0.639553	0.607693	0.346432	0.646552	0.677996	0.500154	0.59389	0.497884	0.749337	0.716499	0.698064	0.604307	0.50021	0.629106	0.52601	0.589806	0.553011	0.563907	0.534857	0.5077
24	0.395073	0.631725	0.409793	0.614042	0.510588	0.536336	0.607758	0.91618	0.386921	0.487136	0.520605	0.696853	0.473814	0.745657	0.521371	0.626479	0.698457	0.559714	0.584862	0.545734	0.794793	0.637125	0.663854	0.552109	0.485882	0.552527	0.531779	0.592099	0.559733	0.586532	0.586563	0.533814	0.542134
25	0.614807	0.953938	0.642828	1.01768	0.593313	0.450671	0.42474	0.39068	0.498607	0.538288	0.725378	0.620349	0.735287	0.603155	0.540025	0.568164	0.556937	0.494121	0.558291	0.519306	0.594301	0.686847	0.60632	0.61161	0.523661	0.529726	0.611163	0.652665	0.539461	0.594798	0.511111	0.566089	0.515945
26	0.533782	0.576016	0.338242	0.634883	0.364741	0.600327	0.663964	0.434626	0.55697	0.467164	0.732389	0.535569	0.666527	0.394622	0.513257	0.679915	0.480537	0.512788	0.482241	0.758469	0.720444	0.600299	0.577403	0.498042	0.546427	0.633225	0.575958	0.553668	0.479562	0.525638	0.576037	0.528202	0.587921
27	0.161693	0.31744	0.791729	0.420392	0.421726	0.603477	0.750549	0.435887	0.52046	0.816257	0.612625	0.736982	0.541447	0.580116	0.672033	0.604981	0.493933	0.661066	0.695095	0.660183	0.565984	0.588334	0.508847	0.500047	0.661146	0.609759	0.613039	0.497799	0.606161	0.507613	0.532941	0.590592	0.576421
28	0.415725	0.446686	0.584588	0.47241	0.528613	0.450712	0.370067	0.602198	0.451142	0.66929	0.522866	0.645049	0.513807	0.531702	0.696498	0.589369	0.621048	0.4355	0.731383	0.721219	0.567448	0.508421	0.509465	0.640835	0.586362	0.536796	0.514344	0.526142	0.583152	0.592885	0.489035	0.602462	0.581567
29	0.768608	0.217303	0.569759	0.670994	0.506968	0.619464	0.460516	0.384669	0.61883	0.747704	0.751462	0.569259	0.568424	0.680173	0.502698	0.469282	0.566785	0.590884	0.636883	0.562252	0.535872	0.490008	0.642044	0.565082	0.544583	0.666618	0.520843	0.590877	0.630528	0.536255	0.598671	0.536918	0.587169
30	0.481089	0.490511	1.13331	0.404844	0.669298	1.05593	0.447876	0.557479	0.757065	0.329246	0.711125	0.444086	0.511662	0.704485	0.586659	0.517512	0.499521	0.814033	0.588726	0.54616	0.435606	0.52759	0.569054	0.620208	0.666433	0.491457	0.629447	0.616104	0.478827	0.508157	0.555035	0.515495	0.55592
31	1.00417	0.427389	0.677137	0.252109	0.642403	0.321461	0.538856	0.405347	0.785274	0.615066	0.571371	0.55984	0.658671	0.651237	0.535945	0.625649	0.678585	0.576461	0.670919	0.503333	0.572708	0.630108	0.536861	0.531111	0.508443	0.555493	0.635343	0.590125	0.505602	0.574433	0.511543	0.579266	0.554311
32	0.818913	0.579703	0.273414	0.474322	0.498277	0.429862	0.501061	0.638227	0.629577	0.831572	0.305118	0.541605	0.72181	0.482923	0.458119	0.567085	0.771539	0.675454	0.501278	0.564388	0.631255	0.537913	0.639744	0.667524	0.546308	0.489459	0.533078	0.540459	0.60195	0.602917	0.588944	0.576742	0.552624
33	1.06854	0.222781	0.393112	0.542292	0.652156	0.374125	0.392243	0.767243	0.465642	0.565671	0.59586	0.714492	0.537828	0.516541	0.665328	0.449602	0.543994	0.543244	0.548104	0.460723	0.567429	0.601713	0.618974	0.531097	0.490563	0.663512	0.528673	0.575741	0.539713	0.462463	0.589272	0.59461	0.579192
34	0.661493	0.949595	0.636845	0.481232	0.562005	0.494648	0.541855	0.828293	0.673323	0.624418	0.564364	0.685285	0.612265	0.457834	0.614587	0.609159	0.772142	0.681805	0.456355	0.592456	0.59267	0.595509	0.575594	0.565936	0.661596	0.63967	0.487841	0.459811	0.490214	0.598368	0.573083	0.506846	0.526368
35	0.463445	0.656307	0.654878	0.711733	0.847029	0.520063	0.524042	0.707193	0.806238	0.307667	0.608493	0.526833	0.504854	0.662092	0.42191	0.779018	0.615852	0.529176	0.538854	0.60904	0.571076	0.678862	0.518625	0.506411	0.681272	0.533438	0.55085	0.569364	0.55912	0.56868	0.580567	0.558771	0.559759
36	0.357152	0.707812	0.382644	0.702875	0.412104	0.513253	0.74055	0.28928	0.589831	0.678896	0.575608	0.61976	0.49818	0.581864	0.609971	0.663895	0.593826	0.485716	0.705702	0.558361	0.658467	0.504084	0.47821	0.605612	0.479164	0.559525	0.661251	0.596941	0.535099	0.60818	0.495236	0.517866	0.561223
37	0.172554	1.09274	0.339954	0.658829	0.377361	0.381848	0.625263	0.626327	0.641102	0.546709	0.750136	0.478272	0.673985	0.463035	0.796642	0.566049	0.471927	0.568164	0.51018	0.601738	0.508477	0.515682	0.617769	0.649642	0.570732	0.462352	0.575651	0.591504	0.570164	0.521222	0.555993	0.499215	0.587199
38	0.704973	0.957776	0.529424	0.229482	0.383914	0.610309	0.850321	0.839444	0.296098	0.56802	0.513286	0.480353	0.539385	0.547738	0.634859	0.733303	0.551444	0.441342	0.664982	0.573509	0.532489	0.491856	0.644785	0.531402	0.510257	0.561968	0.568857	0.564696	0.530595	0.541193	0.582934	0.597538	0.559457
39	0.241561	0.77958	0.632769	0.739358	0.512023	0.384954	0.752821	0.71239	0.652788	0.646917	0.636764	0.480556	0.561538	0.722788	0.531667	0.616486	0.526224	0.717791	0.533946	0.657251	0.49835	0.60506	0.613979	0.611314	0.529484	0.578321	0.614483	0.5986	0.582707	0.586547	0.567299	0.562612	0.564221
40	0.444181	0.325493	0.464032	0.615287	0.530152	0.65279	0.305574	0.459759	0.590473	0.722012	0.472301	0.706403	0.468507	0.833343	0.82496	0.603506	0.449514	0.524465	0.584385	0.527057	0.638513	0.693259	0.50475	0.47927	0.587883	0.629908	0.516651	0.507829	0.564046	0.590764	0.563772	0.539633	0.582927
41	0.250457	0.500836	0.447073	0.924999	0.501765	0.92056	0.613017	0.652275	0.481763	0.545428	0.491478	0.631734	0.707536	0.612502	0.506684	0.55818	0.634135	0.605416	0.707	0.549905	0.583624	0.493038	0.589685	0.487738	0.614242	0.588882	0.497564	0.500308	0.621194	0.520344	0.51606	0.626964	0.535026
42	0.37483	0.20234	0.733124	0.353833	0.434361	0.527382	0.738257	0.296229	0.779304	0.62464	0.497648	0.445712	0.784947	0.63309	0.640805	0.456271	0.625379	0.611207	0.449602	0.501483	0.705401	0.623995	0.499485	0.558436	0.595925	0.604185	0.477842	0.608016	0.524558	0.608436	0.563142	0.574745	0.572305
43	0.650443	0.662369	0.688658	0.44225	0.527697	0.824887	0.82189	0.684117	0.480826	0.473333	0.701629	0.484417	0.654985	0.670255	0.517796	0.591508	0.552431	0.567958	0.542396	0.527047	0.479629	0.498161	0.535332	0.605358	0.585925	0.60459	0.486383	0.531589	0.567159	0.495791	0.528412	0.579951	0.520798
44	0.188149	0.765827	0.564642	0.441332	0.482367	0.739795	0.654378	0.562054	0.79808	0.531897	0.543877	0.617916	0.575159	0.597863	0.551061	0.468069	0.631	0.568293	0.495199	0.621104	0.602626	0.478648	0.518366	0.620478	0.486816	0.534101	0.668626	0.524896	0.510374	0.523256	0.52166	0.565238	0.562063
45	0.746312	0.317864	0.593167	0.328227	0.368258	0.324945	0.649141	0.494015	0.561211	0.534003	0.581982	0.733305	0.801687	0.620917	0.528861	0.482294	0.545935	0.70697	0.538594	0.694787	0.468504	0.557868	0.633029	0.606975	0.590062	0.5051	0.643516	0.535381	0.557742	0.544846	0.528419	0.56128	0.530305
46	0.77469	0.379822	0.28551	0.484239	0.773321	0.597855	0.362706	0.68994	0.591284	0.550005	0.424236	0.821676	0.559064	0.503584	0.502488	0.717218	0.567135	0.468447	0.683491	0.554571	0.543962	0.556862	0.598553	0.576638	0.604592	0.461181	0.52735	0.499809	0.602221	0.538285	0.584273	0.548943	0.49141
47	0.494802	0.27516	0.818485	0.585461	0.944756	0.525414	0.354945	0.638124	0.495656	0.635697	0.585554	0.641644	0.617673	0.502721	0.45764	0.569959	0.690604	0.545145	0.698278	0.48423	0.52592	0.674099	0.576966	0.487875	0.489982	0.464547	0.558977	0.590491	0.559181	0.515786	0.606896	0.568955	0.521929
48	0.734498	0.337701	0.695182	0.5428	0.409521	0.774387	0.701522	0.773053	0.558568	0.663697	0.810147	0.508309	0.642649	0.552903	0.588861	0.550046	0.560128	0.510609	0.487633	0.636572	0.597809	0.507021	0.584419	0.608978	0.391244	0.670247	0.645887	0.523848	0.582504	0.57238	0.566695	0.527034	0.604591
49	0.291018	0.75968	1.05658	0.454402	0.940988	0.761502	0.582309	0.570628	0.49044	0.445494	0.782771	0.69192	0.523019	0.53761	0.723809	0.649878	0.521524	0.541649	0.494153	0.462309	0.655036	0.581108	0.643611	0.578229	0.63075	0.596708	0.427042	0.661038	0.486888	0.580781	0.601559	0.591623	0.544678
50	1.19756	0.382842	0.271981	0.349909	0.876183	0.463972	0.512165	0.467305	0.471918	0.444495	0.576935	0.544503	0.512296	0.466027	0.557792	0.480407	0.541181	0.631358	0.611362	0.538306	0.48756	0.649465	0.490346	0.521334	0.632082	0.610538	0.58671	0.427513	0.579344	0.582097	0.557536	0.570061	0.550586
51	1.15183	0.487552	0.354244	0.674714	0.313137	0.746226	0.641529	0.675306	0.768067	0.61622	0.575935	0.683383	0.563347	0.599029	0.535582	0.581423	0.450498	0.643236	0.483813	0.543487	0.571061	0.606489	0.593182	0.40199	0.60921	0.509518	0.420529	0.543779	0.549704	0.575496	0.583392	0.555933	0.520085
52	0.884598	0.773483	0.40072	0.327907	0.356205	0.285761	0.676886	0.475404	0.536169	0.715955	0.701621	0.557144	0.539127	0.739513	0.667807	0.660635	0.527905	0.693195	0.523493	0.592454	0.670052	0.494617	0.498639	0.487082	0.538449	0.6778	0.643644	0.615215	0.530201	0.59479	0.572706	0.538812	0.603883
53	0.334587	0.279297	0.495028	0.521417	0.656622	0.340061	0.71612	0.447791	0.591769	0.774299	0.747091	0.522296	0.446688	0.48368	0.493711	0.648701	0.660228	0.464194	0.579556	0.645476	0.614561	0.542169	0.367109	0.683321	0.582407	0.5204	0.462976	0.56642	0.554514	0.566521	0.565032	0.570294	0.477617
54	0.225198	0.657916	0.359307	0.651403	0.729679	0.752744	0.702891	0.518282	0.470974	0.730839	0.409056	0.451719	0.471298	0.544461	0.576177	0.437371	0.693891	0.577221	0.582116	0.549682	0.50175	0.505612	0.540359	0.582523	0.567778	0.553412	0.544073	0.628727	0.45857	0.611122	0.550714	0.567015	0.61503
55	0.594792	0.596021	0.56743	1.02956	0.766423	0.557435	0.539846	0.499776	0.490417	0.62651	0.710088	0.574529	0.772927	0.559683	0.679904	0.572072	0.595102	0.578459	0.609892	0.583604	0.565252	0.374408	0.680004	0.594709	0.543567	0.490744	0.569971	0.575254	0.578473	0.559351	0.586445	0.58277	0.549488
56	0.196157	0.716704	0.43121	0.402967	0.805301	0.604013	0.726785	0.529388	0.603728	0.52819	0.581111	0.557257	0.552834	0.628839	0.665008	0.548837	0.477455	0.47082	0.618055	0.610196	0.506065	0.499667	0.586985	0.574964	0.49817	0.440065	0.467242	0.534376	0.573364	0.545549	0.575402	0.543603	0.547696
57	0.523153	0.2174	0.825089	0.915976	0.549149	0.409521	0.492799	0.70728	0.847919	0.88867	0.505913	0.457058	0.591707	0.5764	0.419856	0.525048	0.538557	0.518923	0.607826	0.511911	0.38816	0.666704	0.606282	0.612305	0.498428	0.657358	0.522963	0.579355	0.571804	0.576947	0.52609	0.539605	0.542031
58	0.658853	0.352909	0.25794	0.913007	0.729721	0.873735	0.45453	0.681729	0.688369	0.488671	0.503026	0.483321	0.550244	0.594047	0.60084	0.522855	0.609103	0.56657	0.589422	0.630344	0.482164	0.622965	0.573119	0.621926	0.482195	0.471504	0.597281	0.465314	0.538525	0.519022	0.523852	0.605696	0.542868
59	0.913242	0.972094	0.509319	0.510921	0.437698	0.451016	0.434277	0.477971	0.777041	0.655738	0.577458	0.803983	0.698677	0.751193	0.512042	0.61704	0.463518	0.524158	0.542545	0.567692	0.667509	0.650684	0.544176	0.450436	0.655717	0.557368	0.560989	0.573565	0.620402	0.580655	0.63026	0.565577	0.580481
60	0.353943	0.494009	0.351332	0.294225	0.254546	0.777963	0.551999	0.443968	0.531503	0.562407	0.469292	0.559647	0.464085	0.478256	0.418181	0.656078	0.525036	0.60374	0.662937	0.532409	0.620343	0.527757	0.661682	0.521874	0.50677	0.555293	0.515202	0.539146	0.601607	0.541654	0.516111	0.584793	0.547845
61	0.524038	0.959328	0.742209	0.392067	0.606938	0.680851	0.515841	0.575717	0.578672	0.527969	0.420077	0.567785	0.615134	0.440578	0.582403	0.727651	0.570689	0.667325	0.439414	0.509385	0.61671	0.518678	0.513469	0.502777	0.546514	0.470268	0.576288	0.639898	0.563569	0.542038	0.577025	0.529965	0.539051
62	0.343464	0.312611	0.388864	0.713243	0.609451	0.580596	0.551928	0.563301	0.860079	0.537876	0.522007	0.608426	0.59583	0.554042	0.694644	0.434501	0.521642	0.503769	0.616028	0.361868	0.532342	0.676203	0.513944	0.495814	0.536718	0.527401	0.491812	0.538519	0.575364	0.621165	0.56651	0.544965	0.532649
63	0.209216	0.376609	0.467245	0.541708	0.593356	0.492085	0.71023	0.772068	0.673382	0.455796	0.650056	0.484436	0.728426	0.565616	0.607088	0.5237	0.639912	0.637517	0.519488	0.511175	0.521035	0.516667	0.512057	0.669556	0.495226	0.566507	0.558882	0.538367	0.573152	0.586168	0.557582	0.549034	0.581834
64	0.415103	0.429604	0.562816	0.878933	0.632028	0.763855	0.523583	0.787785	0.420233	0.559041	0.706203	0.66667	0.489415	0.418506	0.730724	0.683834	0.651632	0.605796	0.485322	0.68459	0.666387	0.465267	0.411568	0.469622	0.523842	0.574439	0.634771	0.614649	0.565183	0.489755	0.52477	0.541736	0.52584
65	0.527986	0.476378	0.710427	0.729358	0.359669	0.433659	0.640963	0.800508	0.650745	0.559158	0.581212	0.609228	0.455013	0.570527	0.437	0.506429	0.528644	0.532649	0.339538	0.641412	0.599686	0.6443	0.653062	0.556158	0.557287	0.497533	0.631752	0.484659	0.577802	0.574119	0.633988	0.513594	0.551087
66	0.628502	0.473772	1.08188	0.636347	0.764226	0.532544	0.476429	0.552244	0.626704	0.431812	0.590885	0.527688	0.558567	0.674252	0.494023	0.480005	0.587221	0.66609	0.642022	0.50762	0.44382	0.439776	0.502272	0.555764	0.613654	0.690249	0.512638	0.582406	0.539588	0.561856	0.55036	0.618481	0.568838
67	0.395125	0.294624	0.344649	0.504707	0.672977	0.546989	0.457211	0.524607	0.42461	0.478999	0.573089	0.711004	0.55279	0.629928	0.576161	0.502882	0.639104	0.474022	0.634139	0.551123	0.528775	0.538859	0.527148	0.514554	0.494865	0.430963	0.611329	0.492884	0.574367	0.570194	0.565501	0.496129	0.534484
68	0.195326	0.414131	0.875999	0.847698	0.607727	0.499294	0.592096	0.817705	0.535911	0.489672	0.680209	0.686916	0.39198	0.749043	0.59137	0.532437	0.549214	0.586251	0.644895	0.629035	0.531113	0.661917	0.55538	0.447319	0.625767	0.524303	0.594818	0.586548	0.561415	0.524396	0.530616	0.463147	0.509737
69	0.188847	0.657965	0.904318	0.437896	0.775576	0.450097	0.594893	0.696202	0.50208	0.702211	0.504904	0.451459	0.584702	0.412065	0.504595	0.535657	0.58128	0.486911	0.643833	0.573055	0.398861	0.492623	0.575429	0.553481	0.51378	0.555454	0.554034	0.495853	0.491997	0.636076	0.578592	0.546968	0.561061
70	0.670707	0.271955	0.933939	0.230231	0.344538	0.585473	0.825152	0.518592	0.612584	0.738632	0.610901	0.453083	0.698121	0.445015	0.480566	0.61648	0.544191	0.501291	0.535774	0.615681	0.659424	0.593052	0.447837	0.638066	0.497633	0.631976	0.514264	0.510106	0.555547	0.535127	0.577797	0.510333	0.559871
71	0.221073	0.600962	0.542562	0.386633	0.611211	0.740811	0.759137	0.731569	0.487533	0.477568	0.545325	0.592727	0.570147	0.642971	0.502532	0.688555	0.611278	0.376102	0.515471	0.522863	0.501218	0.526502	0.53254	0.577713	0.543775	0.642634	0.618239	0.587863	0.633507	0.561994	0.591891	0.62344	0.559055
72	0.475804	0.618943	0.328329	0.848948	0.502575	0.497802	0.778734	0.611954	0.452394	0.534597	0.586261	0.567065	0.624292	0.60876	0.5467	0.579169	0.548906	0.517243	0.591605	0.480747	0.505824	0.534345	0.546419	0.505106	0.649169	0.4918	0.392059	0.465526	0.59248	0.573901	0.531952	0.595274	0.544667
73	0.4577	0.368709	0.270022	0.573048	0.731723	0.655734	0.595771	0.566847	0.474189	0.618131	0.750209	0.389354	0.754733	0.497088	0.533192	0.622774	0.480584	0.702233	0.63292	0.577841	0.549813	0.434639	0.570601	0.653228	0.599803	0.63634	0.585106	0.565489	0.460256	0.529883	0.554086	0.492138	0.543038
74	0.564864	0.513569	0.644866	0.541669	0.468481	0.494055	0.604796	0.384761	0.405096	0.692812	0.477725	0.624655	0.498096	0.453619	0.63332	0.489516	0.461295	0.572187	0.530878	0.488991	0.550451	0.502831	0.552591	0.451059	0.519636	0.555344	0.57148	0.605066	0.610544	0.627139	0.561817	0.563851	0.52003
75	0.915973	0.260803	0.634229	0.624734	0.521781	0.476891	0.512083	0.518428	0.711293	0.485086	0.405234	0.60531	0.490296	0.500357	0.679681	0.650962	0.351936	0.591117	0.472254	0.471812	0.520652	0.595941	0.555077	0.471401	0.665972	0.485986	0.668426	0.5541	0.56603	0.585223	0.557387	0.529212	0.600504
76	0.244077	0.549277	0.810762	0.389147	0.495299	0.518755	0.893348	0.513456	0.777327	0.638095	0.571234	0.60636	0.56724	0.600433	0.605231	0.554314	0.54941	0.627745	0.547819	0.695444	0.457465	0.605031	0.663893	0.569834	0.600876	0.589886	0.52581	0.603734	0.528677	0.577115	0.514372	0.517633	0.467874
77	0.185426	0.646344	0.906626	0.664626	0.493648	0.643	0.613183	0.602279	0.532988	0.508231	0.499445	0.633596	0.605213	0.519471	0.473375	0.685979	0.739461	0.556507	0.551458	0.524921	0.525984	0.501468	0.406897	0.64841	0.488303	0.605796	0.535559	0.549909	0.55896	0.509455	0.512182	0.598832	0.509311
78	1.07233	0.317619	0.626686	0.851365	0.593388	0.79416	0.522868	0.590602	0.606868	0.567377	0.564519	0.790643	0.547069	0.558139	0.643866	0.412556	0.563369	0.478182	0.421304	0.506691	0.58779	0.557681	0.518201	0.600662	0.57454	0.479973	0.595135	0.627094	0.588926	0.521448	0.612592	0.556399	0.579901
79	0.17994	0.454781	0.814332	0.515269	0.403937	0.707782	0.73899	0.439734	0.497271	0.744728	0.46019	0.442098	0.496838	0.641897	0.676468	0.630863	0.580865	0.600633	0.627498	0.576079	0.615176	0.673979	0.546075	0.544178	0.500413	0.554164	0.62044	0.623483	0.573791	0.62153	0.555297	0.489554	0.603462
80	0.46097	0.655678	0.627358	0.834939	0.627952	0.808489	0.594718	0.458713	0.524682	0.623154	0.559385	0.46101	0.447577	0.737641	0.556964	0.568544	0.610645	0.663002	0.579872	0.541137	0.490841	0.410356	0.636053	0.61317	0.61687	0.537384	0.478038	0.531589	0.54627	0.528218	0.496117	0.636317	0.554441
81	0.420231	0.758108	0.320455	0.588199	0.778731	0.832858	0.648539	0.437411	0.779471	0.430228	0.732754	0.555342	0.616414	0.52434	0.424692	0.452014	0.57167	0.55456	0.495811	0.530589	0.577558	0.55846	0.62794	0.587999	0.430899	0.56995	0.518093	0.565971	0.541134	0.552195	0.473881	0.540945	0.561475
82	1.2609	0.974739	0.932743	0.482968	0.539081	0.518917	0.436333	0.628102	0.43664	0.480832	0.507234	0.689922	0.523366	0.638173	0.741639	0.486206	0.483598	0.449769	0.572704	0.445975	0.67079	0.546429	0.529689	0.627773	0.548261	0.636864	0.576182	0.559692	0.596792	0.504588	0.518855	0.541393	0.52273
83	0.238384	0.998934	0.381545	0.639882	0.781217	0.645639	0.627519	0.681437	0.653512	0.640049	0.654687	0.522078	0.504833	0.535483	0.428929	0.399953	0.611852	0.581941	0.517657	0.539684	0.425479	0.645242	0.624943	0.442321	0.627519	0.532765	0.527367	0.629764	0.513168	0.584574	0.524285	0.541269	0.555081
84	0.358103	0.303631	0.245624	0.555716	0.48218	0.419282	0.488979	0.799956	0.474107	0.585957	0.798249	0.477797	0.642236	0.673774	0.644943	0.497166	0.667864	0.544584	0.580461	0.541239	0.51158	0.60343	0.592499	0.601593	0.520138	0.564157	0.563134	0.523104	0.641888	0.583749	0.582021	0.572935	0.538567
85	0.369656	0.741749	0.322614	0.712701	0.422218	0.725651	0.441792	0.424529	0.564582	0.434558	0.461293	0.524908	0.697172	0.533774	0.555285	0.622065	0.580455	0.452092	0.499598	0.576804	0.565687	0.539562	0.621214	0.618173	0.664745	0.558322	0.498526	0.614427	0.544389	0.501736	0.595853	0.5266	0.599217
86	0.394251	1.02331	0.709955	0.576393	0.471668	0.897401	0.624151	0.619812	0.773926	0.608738	0.44573	0.421325	0.595265	0.441317	0.454782	0.625812	0.469168	0.484801	0.443633	0.590062	0.660132	0.620014	0.469252	0.480496	0.548734	0.577981	0.550135	0.519524	0.633562	0.473424	0.614207	0.551974	0.544849
87	0.585294	0.720527	0.715222	0.312276	0.539207	0.591509	0.525884	0.527755	0.696048	0.46186	0.52347	0.642795	0.493422	0.76071	0.490043	0.695731	0.477783	0.710734	0.536166	0.449295	0.518101	0.60648	0.592375	0.396062	0.50485	0.625944	0.58091	0.590689	0.526322	0.523431	0.487149	0.572148	0.477791
88	0.472662	1.14203	0.562473	0.578015	0.662024	0.382499	0.474968	0.543908	0.454596	0.738448	0.557916	0.526838	0.65793	0.408383	0.322029	0.44723	0.640159	0.539158	0.623331	0.672557	0.653152	0.621868	0.62765	0.630128	0.582344	0.441528	0.43064	0.521716	0.52651	0.5026	0.554189	0.588202	0.556313
89	0.523779	0.122011	0.566466	0.520706	0.584239	0.773851	0.47862	0.658063	0.345278	0.482634	0.663911	0.500126	0.410112	0.640021	0.55618	0.644087	0.401351	0.482405	0.523082	0.59683	0.525321	0.438365	0.526807	0.581432	0.604173	0.607883	0.483753	0.564561	0.535895	0.568762	0.554956	0.532867	0.580858
90	0.226159	0.341837	0.689053	0.550948	0.772745	0.544936	0.456214	0.532105	0.619391	0.661621	0.484006	0.661339	0.702442	0.585345	0.620379	0.566723	0.442388	0.604085	0.578247	0.422909	0.633754	0.618144	0.39096	0.615748	0.545512	0.508584	0.57297	0.574098	0.594307	0.618054	0.54145	0.512536	0.56432
91	0.404862	0.297175	0.302391	0.580411	0.724269	0.721946	0.541935	0.556925	0.422653	0.770446	0.449994	0.614814	0.537343	0.471848	0.644884	0.534824	0.590722	0.491653	0.518882	0.514692	0.632891	0.513188	0.548507	0.605063	0.454541	0.550346	0.601242	0.567978	0.5652	0.599965	0.523967	0.574855	0.577128
92	0.753544	0.337898	0.434811	0.504437	0.965875	0.367499	0.656965	0.561295	0.635684	0.597369	0.577702	0.67884	0.463106	0.511941	0.552892	0.511779	0.647272	0.559161	0.621395	0.551471	0.464303	0.619848	0.640577	0.527547	0.615079	0.54469	0.588415	0.512916	0.53916	0.523515	0.634792	0.516123	0.519179
93	0.275945	0.762501	0.870781	0.660241	0.579302	0.532388	0.795496	0.613802	0.396841	0.459051	0.524206	0.509872	0.764325	0.395372	0.583529	0.706255	0.460267	0.516618	0.592184	0.661268	0.499827	0.45543	0.52546	0.504742	0.504214	0.507025	0.588296	0.548482	0.50451	0.535302	0.499641	0.581618	0.536419
94	0.542384	0.566381	0.762314	0.354288	0.683664	0.476493	0.614508	0.625242	0.63335	0.483652	0.55081	0.681567	0.440649	0.506874	0.66014	0.621959	0.55839	0.467017	0.410959	0.564335	0.584104	0.585092	0.627596	0.577699	0.550313	0.562003	0.598048	0.549412	0.530617	0.559425	0.473836	0.546725	0.568989
95	0.694097	0.418528	0.57899	0.843439	0.617053	0.56461	0.49185	0.786768	0.471784	0.503178	0.526971	0.53219	0.679413	0.451846	0.428366	0.472897	0.571041	0.550106	0.522905	0.605329	0.643231	0.53247	0.544193	0.526641	0.561866	0.592255	0.504536	0.659143	0.607499	0.526591	0.641661	0.554902	0.58145
96	0.786472	0.562233	0.595392	0.482364	0.436091	0.456394	0.638656	0.676517	0.763373	0.798997	0.512511	0.634866	0.560585	0.700435	0.562459	0.471293	0.515217	0.510232	0.559196	0.496786	0.503831	0.569812	0.576827	0.666383	0.522671	0.46051	0.667415	0.586912	0.563066	0.542196	0.552987	0.512979	0.551809
97	0.295056	0.491241	0.475377	0.867083	0.694913	0.620572	0.490966	0.461132	0.557084	0.47307	0.650942	0.558923	0.404508	0.646358	0.536761	0.630578	0.584297	0.63659	0.557422	0.644632	0.404889	0.610024	0.546252	0.450288	0.543718	0.451843	0.548899	0.478864	0.493894	0.534729	0.549501	0.569464	0.538436
98	0.344934	0.846221	0.402777	0.404575	0.800833	0.572221	0.533754	0.339543	0.679061	0.515416	0.521063	0.539261	0.591709	0.653733	0.674666	0.550793	0.468941	0.558282	0.664983	0.616335	0.547745	0.631484	0.579204	0.577183	0.607346	0.56474	0.637886	0.532561	0.507425	0.644042	0.555882	0.545212	0.567258
99	0.528565	0.78092	0.719593	0.521748	0.598723	0.486329	0.697284	0.610854	0.713107	0.397644	0.754652	0.733011	0.390706	0.456131	0.675868	0.395597	0.430734	0.541213	0.628553	0.602867	0.582908	0.52389	0.650124	0.508375	0.456917	0.623219	0.552133	0.573437	0.453337	0.493015	0.55028	0.572771	0.503521
100	0.307718	0.729159	0.457939	0.409087	0.620887	0.364214	0.571637	0.453449	0.723473	0.551067	0.517981	0.492756	0.328066	0.660784	0.600437	0.460817	0.539582	0.51118	0.525285	0.475666	0.57247	0.515684	0.479152	0.515138	0.429935	0.564696	0.535029	0.603448	0.564863	0.494523	0.553517	0.531226	0.582744
101	0.453649	0.179593	0.507096	0.452795	0.454116	0.554171	0.39906	0.596272	0.419515	0.54913	0.466782	0.463657	0.570459	0.523677	0.388917	0.537688	0.509148	0.614835	0.604685	0.54017	0.631694	0.551025	0.440294	0.655112	0.577998	0.533539	0.582154	0.492858	0.511897	0.65822	0.546655	0.502068	0.545765
102	0.956913	1.14496	0.809351	0.608104	0.85358	0.283344	0.653137	0.471984	0.481438	0.569135	0.66068	0.693568	0.659983	0.496975	0.477558	0.700445	0.654945	0.600314	0.663203	0.590127	0.608458	0.554067	0.628078	0.477582	0.61126	0.634338	0.652971	0.591483	0.593495	0.518152	0.508888	0.56172	0.519602
103	0.497717	0.400248	0.589786	0.624788	0.527571	0.824428	0.542047	0.464415	0.553325	0.548015	0.434838	0.575013	0.63191	0.538931	0.60598	0.57503	0.565922	0.428413	0.618846	0.648215	0.534294	0.661084	0.536078	0.529869	0.551563	0.530777	0.529663	0.541338	0.610874	0.545293	0.584989	0.528341	0.53346
104	0.292081	0.345973	0.510591	0.635699	0.765637	0.62376	0.465699	0.662425	0.567246	0.508694	0.730564	0.420837	0.64404	0.615704	0.588115	0.524651	0.540435	0.493179	0.466457	0.525158	0.510243	0.495392	0.541097	0.530215	0.582595	0.510698	0.57416	0.59143	0.601148	0.540068	0.589884	0.589845	0.49829
105	0.41373	0.279361	0.317758	0.842782	0.449388	0.865938	0.764135	0.388977	0.723307	0.665765	0.58396	0.578618	0.612012	0.6575	0.439589	0.585705	0.501556	0.598994	0.446578	0.372413	0.581027	0.498083	0.557832	0.629731	0.598968	0.679413	0.54052	0.618286	0.497785	0.547344	0.568666	0.572009	0.524539
106	0.333444	0.235859	0.337086	0.684848	0.361422	0.434226	0.665923	0.861048	0.459438	0.538862	0.442599	0.409382	0.570163	0.702726	0.401913	0.473659	0.6355	0.46073	0.610655	0.573209	0.537934	0.584169	0.466321	0.450255	0.583869	0.552695	0.572858	0.576133	0.497128	0.566443	0.532128	0.552762	0.577416
107	0.80438	0.463149	0.603032	0.934473	0.57032	0.522132	0.546633	0.413192	0.522562	0.780442	0.79379	0.336798	0.708442	0.386709	0.513781	0.553473	0.636002	0.693426	0.540551	0.542902	0.670266	0.505945	0.574135	0.395257	0.527458	0.614001	0.596296	0.522901	0.600632	0.531422	0.485898	0.509854	0.498481
108	0.810732	0.98836	0.616183	1.03633	0.407488	0.668701	0.470643	0.693136	0.402535	0.571955	0.384223	0.55231	0.526997	0.48293	0.719848	0.577265	0.417152	0.517217	0.621474	0.576232	0.509859	0.578461	0.483143	0.595023	0.511244	0.58238	0.549061	0.565277	0.557974	0.569075	0.587947	0.548104	0.57362
109	0.311121	0.608824	0.487665	0.460798	0.489573	0.480703	0.352666	0.744322	0.593229	0.48016	0.613746	0.502032	0.500474	0.65257	0.590989	0.4864	0.511819	0.722324	0.465878	0.664492	0.441928	0.561355	0.663186	0.595941	0.671005	0.535842	0.500665	0.593816	0.516313	0.527265	0.48962	0.523603	0.544583
110	1.16741	0.656738	0.580896	0.616288	0.502954	0.565693	0.606793	0.709946	0.44718	0.663812	0.557367	0.776277	0.524086	0.451153	0.48298	0.445544	0.570876	0.50072	0.415053	0.573475	0.620695	0.450921	0.459652	0.582299	0.653811	0.596642	0.640182	0.515987	0.503872	0.581903	0.576219	0.536022	0.477781
111	1.03438	0.547628	0.472402	0.678736	0.667356	0.569307	0.562236	0.504706	0.630445	0.497317	0.599179	0.560919	0.697541	0.552798	0.539645	0.525458	0.507989	0.594441	0.600109	0.534338	0.541499	0.620409	0.458329	0.553792	0.578312	0.611463	0.483077	0.538722	0.602938	0.579831	0.61758	0.57948	0.592907
112	0.284008	0.706657	0.715702	0.486178	0.61647	0.824282	0.496985	0.487235	0.580166	0.614493	0.399052	0.563792	0.601972	0.480809	0.605501	0.532321	0.694718	0.624969	0.57081	0.56744	0.537931	0.452359	0.541296	0.580616	0.541664	0.563412	0.593852	0.635518	0.628432	0.53438	0.525272	0.562242	0.585212
113	0.47404	0.556191	0.396195	0.59994	0.519624	0.440938	0.640139	0.484194	0.529205	0.624285	0.622313	0.548774	0.694049	0.434122	0.514663	0.61946	0.564772	0.638065	0.565923	0.540532	0.602805	0.678172	0.602856	0.619744	0.545193	0.564358	0.49669	0.582713	0.483804	0.539886	0.541046	0.498831	0.488923
114	1.13542	0.322471	0.877336	0.867843	0.290104	0.593299	0.353019	0.537414	0.53542	0.585103	0.417485	0.666459	0.422492	0.704207	0.584773	0.554061	0.636648	0.479153	0.643644	0.59853	0.459438	0.443209	0.583177	0.563323	0.588171	0.603719	0.596161	0.6152	0.473255	0.511496	0.569347	0.506922	0.587231
115	0.741295	0.476787	0.503244	0.937133	0.592291	0.603585	0.703345	0.563909	0.678256	0.465107	0.336131	0.528108	0.518975	0.633044	0.511041	0.618677	0.548219	0.466403	0.638112	0.48763	0.496615	0.407144	0.537727	0.486767	0.601275	0.499701	0.526045	0.587041	0.598067	0.587003	0.526415	0.511557	0.523759
116	0.847023	0.755085	0.592483	0.413639	0.418827	0.52626	0.409126	0.771068	0.545797	0.825461	0.554558	0.561869	0.404379	0.467427	0.401233	0.436954	0.528828	0.607093	0.490207	0.700317	0.557848	0.59118	0.59796	0.700378	0.586365	0.577862	0.631338	0.513815	0.632053	0.480096	0.567538	0.596712	0.551134
117	1.24664	1.10387	0.804565	0.567522	0.527284	0.465209	0.614105	0.484129	0.807854	0.438865	0.411561	0.517958	0.629069	0.517497	0.440259	0.553041	0.628215	0.478324	0.578061	0.504494	0.585344	0.574152	0.6325	0.539354	0.52951	0.590604	0.606157	0.528757	0.527768	0.577743	0.535565	0.615527	0.591613
118	0.928279	0.309128	0.587976	0.435008	0.75917	0.781049	0.783596	0.509055	0.522798	0.46996	0.683347	0.512927	0.605782	0.503729	0.609446	0.655205	0.525984	0.689742	0.547633	0.44492	0.497732	0.632159	0.518666	0.634481	0.636452	0.534391	0.593903	0.550181	0.553855	0.598476	0.543216	0.535706	0.527048
119	0.137405	0.640652	0.371892	0.887818	0.670674	0.630274	0.434849	0.415161	0.478684	0.689267	0.686288	0.653921	0.437999	0.624023	0.527332	0.62964	0.637034	0.538286	0.599168	0.618339	0.403895	0.526415	0.515108	0.570815	0.488928	0.517543	0.565294	0.527711	0.573265	0.529057	0.52769	0.585136	0.538956
120	0.246403	0.576287	0.432466	0.543712	0.826402	0.692597	0.7331	0.614815	0.686851	0.554379	0.636729	0.661001	0.420011	0.525453	0.615277	0.434282	0.50582	0.372405	0.498348	0.514145	0.516859	0.571756	0.629469	0.521705	0.610154	0.612142	0.435623	0.601316	0.513273	0.529009	0.513574	0.571423	0.639785
121	0.291392	1.00952	0.372192	0.608245	0.630198	0.441456	0.636219	0.457577	0.516376	0.522769	0.640889	0.682564	0.484979	0.497749	0.655258	0.467156	0.447746	0.551357	0.686327	0.501757	0.582266	0.617138	0.534511	0.607968	0.562613	0.547815	0.563304	0.575884	0.587889	0.571512	0.544843	0.561631	0.582
122	0.404508	0.717886	0.654756	0.701532	0.449541	0.360059	0.863936	0.661187	0.418775	0.435387	0.488571	0.510262	0.732205	0.581486	0.564353	0.549048	0.644692	0.605905	0.534243	0.564994	0.599659	0.572691	0.666254	0.551398	0.550002	0.613655	0.561024	0.513798	0.554082	0.554962	0.556601	0.547423	0.519352
123	0.421888	0.44761	0.573441	0.367114	0.746394	0.522112	0.481829	0.517091	0.745555	0.588977	0.688065	0.41241	0.534982	0.431636	0.416551	0.569451	0.47365	0.619688	0.417608	0.618314	0.586815	0.534099	0.562615	0.636252	0.491662	0.498502	0.630676	0.583228	0.515028	0.555429	0.508207	0.55624	0.546876
124	0.836002	0.848274	0.48714	0.439103	0.394799	0.654995	0.470247	0.533287	0.614522	0.377396	0.489773	0.502072	0.444128	0.479053	0.547201	0.488517	0.699373	0.46095	0.59806	0.424766	0.510257	0.509064	0.583749	0.556011	0.621841	0.507272	0.460915	0.47701	0.508185	0.533629	0.60829	0.552239	0.589409
125	0.757169	0.391754	0.708522	0.588089	0.590625	0.508695	0.430083	0.54422	0.412332	0.354412	0.590283	0.653817	0.563858	0.581389	0.679663	0.7263	0.547296	0.653455	0.557441	0.604653	0.593286	0.672704	0.545092	0.503692	0.555089	0.554887	0.664607	0.532053	0.604484	0.54897	0.559655	0.561363	0.560416
126	0.746469	0.39642	0.839257	0.322508	0.585934	0.491555	0.562033	0.641086	0.403562	0.555898	0.484988	0.483067	0.608791	0.496366	0.654731	0.574262	0.387495	0.654203	0.487023	0.517171	0.621671	0.611767	0.588328	0.646301	0.587521	0.525333	0.501842	0.634125	0.587056	0.5565	0.542134	0.6016	0.591363
127	0.358241	0.571536	0.832878	0.61477	0.529131	0.617157	0.489057	0.675113	0.868008	0.481225	0.555454	0.534703	0.517454	0.639169	0.378748	0.607806	0.567847	0.498758	0.61249	0.655581	0.557811	0.599824	0.588052	0.494786	0.548377	0.684842	0.501156	0.587024	0.558885	0.521393	0.510763	0.543812	0.56042
128	0.546431	0.909247	0.673227	0.487292	0.910189	0.361992	0.617092	0.635982	0.291343	0.701196	0.694397	0.463922	0.542091	0.533071	0.499749	0.570362	0.586826	0.59329	0.572646	0.441479	0.483149	0.584599	0.606017	0.559425	0.493896	0.601144	0.622896	0.478026	0.5381	0.526167	0.580959	0.51892	0.521005
129	1.12999	0.660494	1.00528	0.680506	0.485113	0.503547	0.804261	0.710468	0.601	0.707917	0.642446	0.367139	0.519456	0.580706	0.520903	0.545722	0.50887	0.50413	0.483036	0.396505	0.532832	0.538111	0.533396	0.610592	0.569996	0.583027	0.585306	0.518014	0.548978	0.538961	0.524615	0.466671	0.585315
130	0.351039	0.516749	1.11726	0.465859	0.432688	0.690904	0.459435	0.604588	0.677012	0.630155	0.539774	0.528473	0.563167	0.549839	0.587078	0.645437	0.592557	0.547054	0.491004	0.518131	0.67494	0.559901	0.555561	0.491005	0.525009	0.512501	0.692988	0.432532	0.497111	0.524131	0.50961	0.57248	0.551101
131	0.728205	0.202683	0.536586	0.691211	0.72809	0.475202	0.565304	0.47835	0.555854	0.68924	0.650622	0.746642	0.462097	0.444269	0.500451	0.559015	0.654781	0.633459	0.561501	0.555404	0.601733	0.592083	0.613874	0.591471	0.595003	0.432281	0.395165	0.484403	0.582462	0.58686	0.545634	0.564238	0.587241
132	0.910753	0.710919	0.68966	0.581912	0.549107	0.752266	0.371337	0.688578	0.530957	0.499058	0.360047	0.552685	0.489007	0.663831	0.732884	0.673866	0.605092	0.642591	0.461625	0.636101	0.605463	0.63226	0.489326	0.505799	0.608643	0.570031	0.54706	0.564696	0.502958	0.587421	0.590346	0.601866	0.528674
133	0.4092	0.412718	0.462102	0.31446	0.52942	0.695208	0.595907	0.498029	0.450492	0.532359	0.541299	0.465931	0.497555	0.61484	0.516236	0.471747	0.582042	0.472116	0.716666	0.596339	0.578562	0.569646	0.622695	0.669348	0.633283	0.58516	0.584163	0.550725	0.578821	0.554737	0.571946	0.566515	0.517768
134	0.866877	0.435757	0.735674	0.493681	0.488669	0.440247	0.451461	0.501756	0.570166	0.665391	0.388769	0.531492	0.529008	0.625163	0.626711	0.440589	0.55552	0.521336	0.437516	0.553839	0.54035	0.619013	0.564368	0.491209	0.534645	0.689773	0.590653	0.488834	0.545232	0.562812	0.490422	0.576299	0.530003
135	0.22654	0.708054	0.366283	0.472903	0.70093	0.751758	0.549152	0.781102	0.439742	0.364191	0.676468	0.541841	0.608746	0.429961	0.626874	0.553761	0.511451	0.441128	0.435566	0.576465	0.569951	0.510627	0.467527	0.634967	0.479514	0.457496	0.518337	0.539	0.591007	0.493212	0.494524	0.582802	0.597781
136	0.362758	0.35724	0.729254	0.322262	0.631686	0.670385	0.618462	0.570229	0.360388	0.740212	0.644387	0.646922	0.609042	0.454955	0.380176	0.647364	0.523697	0.598043	0.504972	0.624578	0.606061	0.609853	0.611745	0.453083	0.502721	0.434649	0.510242	0.649165	0.51499	0.57281	0.530564	0.50288	0.508946
137	1.07006	0.698474	0.575711	0.667387	0.748776	0.777788	0.486761	0.55208	0.274403	0.503623	0.428223	0.438248	0.521789	0.529266	0.644486	0.527494	0.6093	0.583436	0.59663	0.55389	0.636138	0.487081	0.50682	0.543762	0.657393	0.683498	0.559882	0.591908	0.530873	0.53583	0.510964	0.536357	0.514948
138	0.602839	0.449245	0.869439	0.789025	0.513041	0.614066	0.570207	0.503601	0.519211	0.496119	0.438768	0.643127	0.63543	0.597667	0.633453	0.668506	0.53391	0.501768	0.567526	0.595958	0.568291	0.625552	0.639382	0.564085	0.550964	0.546551	0.659608	0.546421	0.569281	0.516308	0.604737	0.542254	0.601851
139	0.379682	0.533901	0.566914	0.691809	0.506508	0.515025	0.526	0.695677	0.441128	0.675487	0.379847	0.526884	0.473147	0.481399	0.547329	0.530433	0.705525	0.599694	0.554516	0.502944	0.539577	0.559486	0.504396	0.531164	0.58688	0.492478	0.59141	0.601567	0.487541	0.538673	0.604117	0.566892	0.56709
140	0.212467	0.852703	0.728497	0.808853	0.29967	0.489001	0.66023	0.753421	0.810057	0.693345	0.501034	0.462635	0.539396	0.730552	0.688033	0.401434	0.486609	0.605088	0.535147	0.645955	0.551892	0.460195	0.648327	0.565111	0.476399	0.641083	0.582385	0.50261	0.617803	0.591005	0.56636	0.560241	0.543589
141	0.264281	0.382265	0.24234	0.727403	0.559372	0.432033	0.597617	0.306773	0.618153	0.564516	0.751002	0.438224	0.533677	0.539117	0.475974	0.357213	0.41328	0.462923	0.584133	0.5404	0.636562	0.623263	0.460288	0.660688	0.676004	0.613744	0.634012	0.46493	0.580783	0.599011	0.586424	0.595878	0.520479
142	0.444767	1.03762	0.643011	0.397147	0.695308	0.594413	0.559545	0.599239	0.685628	0.68126	0.485215	0.471515	0.798128	0.526434	0.446741	0.641506	0.49159	0.537691	0.649017	0.624005	0.48209	0.478393	0.538551	0.602997	0.460714	0.692365	0.536295	0.62122	0.518708	0.463155	0.564336	0.554772	0.506723
143	0.39657	0.559682	0.83058	0.545124	0.522111	0.392568	0.832542	0.666976	0.682538	0.349501	0.477843	0.551242	0.498493	0.685653	0.559355	0.545501	0.637079	0.555003	0.548461	0.604641	0.573417	0.687673	0.573174	0.580031	0.620553	0.392229	0.510472	0.558946	0.525103	0.502668	0.551346	0.489291	0.573442
144	0.956622	0.493242	0.558728	0.653936	0.500885	0.641978	0.499008	0.567745	0.385663	0.563595	0.50902	0.486141	0.40423	0.565804	0.657497	0.677868	0.526274	0.548432	0.611954	0.618518	0.625074	0.498506	0.53769	0.535295	0.455054	0.554315	0.534005	0.503337	0.553518	0.498515	0.548041	0.588728	0.536811
145	0.871467	0.579474	0.663564	0.452793	0.683734	0.846219	0.572358	0.559066	0.570704	0.383777	0.504373	0.630988	0.446816	0.535808	0.468676	0.505272	0.515268	0.508144	0.502739	0.572065	0.477571	0.646127	0.551071	0.470245	0.643107	0.486464	0.541625	0.532176	0.509796	0.501814	0.556467	0.538994	0.595553
146	0.4132	0.817436	0.7535	0.645341	0.41067	0.513879	0.485286	0.415525	0.725333	0.713408	0.663488	0.597194	0.469208	0.609766	0.716365	0.656832	0.614041	0.56355	0.505996	0.551789	0.5717	0.495833	0.663339	0.537047	0.634511	0.65292	0.503968	0.536657	0.490311	0.582348	0.532946	0.537895	0.55167
147	0.809287	0.373062	0.448192	0.602636	0.41365	0.441625	0.741857	0.510875	0.360277	0.471113	0.45074	0.507608	0.599219	0.675944	0.482287	0.6496	0.556709	0.5084	0.712355	0.566748	0.519053	0.449601	0.614226	0.56464	0.63995	0.557263	0.579503	0.534484	0.577333	0.574365	0.582142	0.523233	0.563726
148	0.665886	0.739142	0.371699	0.577365	0.478616	0.476184	0.446384	0.533955	0.646063	0.570289	0.579631	0.623569	0.517404	0.514533	0.50162	0.573289	0.518969	0.396469	0.603584	0.538842	0.656955	0.629293	0.612161	0.711099	0.438601	0.486154	0.633485	0.561583	0.576028	0.64117	0.523721	0.564645	0.628634
149	0.636961	0.275022	0.446402	0.803286	0.650123	0.378465	0.5321	0.408373	0.499598	0.354493	0.543117	0.524969	0.530526	0.582402	0.398413	0.553539	0.442395	0.517136	0.634981	0.630763	0.492077	0.498604	0.557708	0.443738	0.531001	0.558231	0.529053	0.6858	0.505631	0.545291	0.60622	0.602362	0.559188
150	0.5318	0.395889	0.631643	0.551845	0.432339	0.581624	0.783077	0.372286	0.527513	0.498136	0.559068	0.404956	0.760435	0.528052	0.64312	0.504581	0.601744	0.551147	0.614455	0.5381	0.602666	0.5451	0.351902	0.456382	0.549734	0.593997	0.492855	0.509325	0.60892	0.616222	0.580949	0.515058	0.585201
151	0.599986	0.462962	0.458439	0.394363	0.789102	0.487351	0.561894	0.339585	0.481089	0.407865	0.497751	0.71089	0.592393	0.400694	0.555697	0.444911	0.54553	0.632726	0.541773	0.627165	0.565133	0.69828	0.566933	0.719146	0.655044	0.642335	0.553596	0.460288	0.563212	0.526721	0.532485	0.531073	0.580123
152	0.357963	0.451034	0.69495	0.421765	0.73234	0.576975	0.703725	0.553495	0.826844	0.568345	0.418774	0.623958	0.631779	0.583603	0.540238	0.587601	0.436234	0.62385	0.558399	0.485041	0.501891	0.609733	0.668444	0.476139	0.505846	0.558004	0.521937	0.522743	0.527124	0.556319	0.559419	0.538775	0.550149
153	0.400709	0.680002	0.332331	0.773817	0.512856	0.562024	0.446195	0.445629	0.646641	0.789331	0.49187	0.700885	0.65304	0.665201	0.571854	0.646287	0.763528	0.515206	0.5814	0.623828	0.541697	0.61017	0.587979	0.594327	0.524981	0.597082	0.495614	0.589249	0.567979	0.538609	0.43829	0.514463	0.564067
154	0.596418	0.586187	0.531706	0.441572	0.834992	0.5777	0.390766	0.821505	0.561948	0.499379	0.509593	0.340299	0.394339	0.444752	0.597646	0.547302	0.428812	0.617083	0.563674	0.479165	0.592554	0.499405	0.568043	0.462565	0.533597	0.626568	0.572745	0.683074	0.495284	0.522208	0.534019	0.48586	0.551972
155	0.418318	0.56334	0.736959	0.604774	0.464278	0.578384	0.950126	0.667275	0.717045	0.439567	0.551419	0.466825	0.608359	0.739944	0.665357	0.669378	0.399451	0.54187	0.676061	0.5774	0.536035	0.497575	0.487401	0.664482	0.619956	0.535308	0.637538	0.505045	0.557041	0.565505	0.58234	0.533336	0.550767
156	0.61575	0.57816	0.522585	0.45847	0.865863	0.543691	0.50072	0.603679	0.353817	0.46619	0.601635	0.525004	0.645066	0.478367	0.644747	0.492715	0.536237	0.613875	0.60013	0.630639	0.536072	0.515878	0.590651	0.645197	0.638426	0.505116	0.575249	0.573563	0.537853	0.576645	0.550652	0.536973	0.546789
157	1.12413	1.07308	0.704644	0.721526	0.776719	0.557389	0.337001	0.494862	0.583066	0.566046	0.544128	0.526063	0.595179	0.469029	0.491146	0.421459	0.560974	0.529879	0.549537	0.518373	0.729135	0.528285	0.582002	0.663299	0.562985	0.535274	0.559774	0.522795	0.577798	0.541376	0.632278	0.574923	0.589859
158	0.35877	0.632511	0.3649	0.751716	0.330899	0.71919	0.715398	0.689634	0.313875	0.630432	0.591851	0.620795	0.594444	0.422101	0.596222	0.461358	0.592166	0.624382	0.467955	0.569294	0.579191	0.587192	0.554651	0.347879	0.601153	0.564184	0.504116	0.535643	0.485685	0.552979	0.535723	0.529871	0.562218
159	0.577401	0.811502	0.555066	0.702819	0.51219	0.653528	0.579567	0.439387	0.606871	0.553325	0.626352	0.491861	0.551499	0.554483	0.512741	0.678067	0.585456	0.471045	0.661965	0.528846	0.612574	0.65563	0.495455	0.548312	0.62807	0.494798	0.465309	0.610752	0.555777	0.591608	0.568999	0.501975	0.585773
160	0.726415	0.761025	0.324088	0.729473	0.45198	0.41105	0.519408	0.661946	0.609769	0.456092	0.603047	0.530022	0.519335	0.54064	0.528093	0.534647	0.547485	0.515561	0.541305	0.525386	0.507301	0.521513	0.673201	0.52918	0.549246	0.551679	0.448227	0.535335	0.610545	0.582603	0.578569	0.581157	0.604883
161	1.20746	0.927749	0.518726	0.539683	0.481185	0.895116	0.640743	0.514259	0.667019	0.587999	0.405809	0.768474	0.409397	0.596345	0.570413	0.524246	0.606388	0.717057	0.502344	0.688469	0.508842	0.490642	0.538323	0.598002	0.533882	0.596894	0.520662	0.550492	0.590103	0.556538	0.562319	0.576097	0.57352
162	0.566052	1.08926	0.523222	0.435585	0.563137	0.531451	0.425038	0.376384	0.426363	0.615094	0.58798	0.597638	0.585334	0.664727	0.627081	0.537661	0.585122	0.618593	0.637856	0.490728	0.494613	0.619442	0.637202	0.635578	0.493965	0.636921	0.45829	0.58402	0.430055	0.474257	0.526996	0.496731	0.533165
163	0.653792	0.458162	0.310068	0.223912	0.624039	0.623774	0.493486	0.740878	0.463848	0.484693	0.551103	0.64093	0.626158	0.484393	0.5474	0.52703	0.56098	0.658035	0.564245	0.633668	0.529413	0.55967	0.623327	0.50249	0.567659	0.515927	0.561329	0.52921	0.515928	0.47711	0.529666	0.489605	0.574145
164	0.483496	0.635716	0.397369	0.447463	0.653971	0.442189	0.632504	0.436772	0.39979	0.523819	0.693764	0.673974	0.506809	0.731212	0.698194	0.630703	0.677509	0.606772	0.508957	0.557232	0.631614	0.565473	0.451714	0.53902	0.546521	0.49829	0.561042	0.540228	0.513354	0.548941	0.540343	0.590784	0.564041
165	0.442187	0.528096	0.842665	0.452283	0.790808	0.445783	0.349195	0.544584	0.502559	0.377463	0.69156	0.418908	0.740034	0.580102	0.502908	0.489927	0.533709	0.491439	0.57677	0.434444	0.636293	0.498482	0.542592	0.540547	0.468863	0.56623	0.486886	0.467671	0.53016	0.583752	0.541266	0.578623	0.579864
166	0.923375	0.674608	0.732042	0.801466	0.587059	0.839485	0.483114	0.488933	0.576852	0.503019	0.316696	0.559046	0.47956	0.616685	0.431466	0.510568	0.560351	0.564365	0.551143	0.586563	0.566019	0.669293	0.516291	0.673104	0.585929	0.531069	0.53943	0.602582	0.472006	0.599495	0.583504	0.57344	0.558064
167	0.085985	0.74066	0.725573	0.552471	0.509786	0.503103	0.332172	0.748826	0.825887	0.602995	0.474036	0.607946	0.539517	0.492639	0.487175	0.580527	0.454753	0.589787	0.521076	0.55159	0.484527	0.515982	0.670208	0.581613	0.598946	0.489946	0.62134	0.629052	0.650484	0.560353	0.615399	0.484728	0.550253
168	0.467098	0.47826	0.896194	0.391107	0.468865	0.444208	0.463271	0.660646	0.518453	0.504476	0.547176	0.698163	0.413919	0.589747	0.656198	0.534454	0.539634	0.587593	0.698874	0.549558	0.546511	0.664964	0.574738	0.583512	0.576305	0.525246	0.650437	0.584572	0.514415	0.582836	0.520916	0.536974	0.57737
169	0.648607	0.416153	0.714735	0.674284	0.525097	0.855695	0.529853	0.710348	0.354484	0.577023	0.506438	0.457628	0.390245	0.544774	0.578349	0.393313	0.724066	0.516367	0.507637	0.546517	0.615807	0.606806	0.483155	0.59842	0.525406	0.514268	0.51173	0.533068	0.662766	0.586114	0.579343	0.588709	0.517598
170	1.17425	0.689887	0.413929	0.517212	0.389211	0.530078	0.465711	0.61538	0.586448	0.653141	0.575728	0.718957	0.687605	0.526252	0.553961	0.779134	0.617781	0.659751	0.576807	0.705981	0.520318	0.376856	0.552243	0.588419	0.579468	0.675887	0.601332	0.549557	0.558996	0.580084	0.486084	0.562297	0.525454
171	0.387481	0.824755	0.445274	0.273516	0.643183	0.748954	0.807397	0.593825	0.482748	0.589425	0.534005	0.438719	0.579879	0.544025	0.397483	0.425486	0.566634	0.619372	0.546279	0.593266	0.546484	0.597568	0.554931	0.581606	0.556614	0.613758	0.619153	0.563888	0.584404	0.541184	0.55744	0.517168	0.620881
172	0.794864	1.04663	0.578149	0.38143	0.521243	0.444517	0.73124	0.346702	0.58351	0.639481	0.468184	0.453107	0.509298	0.630665	0.654699	0.437852	0.560588	0.567812	0.505891	0.577028	0.514172	0.517957	0.668402	0.59391	0.422998	0.502256	0.472374	0.485772	0.565393	0.499788	0.605336	0.547154	0.536735
173	0.340135	0.820035	0.744762	0.842593	0.44037	0.397065	0.457397	0.599825	0.635858	0.55711	0.820648	0.503678	0.640025	0.483997	0.584418	0.416498	0.625116	0.497246	0.568506	0.578147	0.658125	0.607794	0.590988	0.440674	0.521453	0.501073	0.54249	0.52704	0.546049	0.560968	0.537672	0.617722	0.509734
174	0.469519	0.250512	0.485776	0.470754	0.58702	0.800771	0.706957	0.404753	0.473927	0.49039	0.558947	0.55418	0.509597	0.790757	0.561604	0.542047	0.57347	0.588737	0.583177	0.596026	0.595448	0.602933	0.581994	0.561692	0.582821	0.506893	0.551831	0.618948	0.575379	0.494269	0.508881	0.528473	0.545737
175	0.243517	0.837855	0.587803	0.319694	0.598053	0.785665	0.732929	0.582536	0.545324	0.413948	0.516097	0.650274	0.724117	0.494641	0.437973	0.531813	0.548102	0.62175	0.517539	0.302136	0.662686	0.568291	0.594557	0.555578	0.656888	0.416581	0.577318	0.530463	0.548931	0.546936	0.514544	0.524304	0.539358
176	0.768104	0.24483	0.675227	0.705099	0.63121	0.295234	0.429277	0.652437	0.646114	0.61535	0.687699	0.50425	0.58502	0.460786	0.552349	0.626171	0.564205	0.472217	0.486595	0.54066	0.553539	0.512674	0.612439	0.490292	0.547522	0.528661	0.533277	0.407775	0.537491	0.624438	0.576108	0.535644	0.519956
177	0.306693	0.375727	0.346812	0.873626	0.468436	0.43277	0.489558	0.672511	0.495339	0.545816	0.624139	0.764568	0.632559	0.441473	0.577747	0.613526	0.628928	0.593459	0.643013	0.631928	0.479747	0.522111	0.562575	0.548615	0.59538	0.452355	0.507724	0.625222	0.557167	0.541082	0.606607	0.563223	0.531543
178	0.908134	0.442401	0.509362	0.477441	0.606401	0.666976	0.69865	0.4389	0.51275	0.902416	0.408319	0.485431	0.500339	0.56396	0.532016	0.528837	0.529752	0.591197	0.664133	0.529609	0.54184	0.592676	0.599562	0.633136	0.470897	0.594354	0.532024	0.537084	0.547594	0.567119	0.520442	0.66703	0.588659
179	0.193839	0.893427	0.89167	0.542679	0.48933	0.583257	0.519615	0.293623	0.50643	0.481663	0.615404	0.572789	0.562726	0.588684	0.377178	0.574707	0.63146	0.583843	0.61572	0.683031	0.499769	0.653455	0.435649	0.650183	0.528941	0.550788	0.557442	0.613578	0.563575	0.55422	0.535632	0.550881	0.585946
180	0.784368	0.561618	0.384691	0.876495	0.74751	0.56111	0.394078	0.549823	0.357504	0.338664	0.625988	0.381864	0.524272	0.50711	0.774305	0.601889	0.553339	0.451617	0.621505	0.526646	0.680559	0.591453	0.569128	0.490872	0.444957	0.423026	0.445383	0.571612	0.537502	0.572967	0.544699	0.554434	0.495922
181	0.342011	0.648099	0.527722	0.487302	0.634452	0.686155	0.732616	0.29861	0.527601	0.489819	0.663011	0.401643	0.481551	0.594945	0.43484	0.552452	0.582001	0.580924	0.538181	0.503851	0.586812	0.625517	0.546606	0.512221	0.4903	0.5807	0.581127	0.517423	0.582764	0.482522	0.529807	0.54742	0.569225
182	0.634789	0.699479	0.344741	0.745339	0.61488	0.403506	0.509313	0.480199	0.520852	0.53114	0.455295	0.574399	0.609133	0.407606	0.442059	0.639747	0.490121	0.51254	0.535035	0.517053	0.509758	0.520526	0.49873	0.605503	0.473842	0.551894	0.591849	0.525358	0.628623	0.616284	0.524393	0.534025	0.497669
183	0.556469	0.827211	0.708985	0.90397	0.388817	0.357598	0.559226	0.687643	0.58765	0.473025	0.769939	0.540789	0.667828	0.655096	0.435395	0.571067	0.698866	0.521284	0.388951	0.651709	0.556461	0.665305	0.548458	0.529431	0.508213	0.665014	0.693718	0.524439	0.505469	0.551232	0.478261	0.610545	0.554985
184	0.54827	0.475588	0.776045	0.684145	0.948783	0.499427	0.482597	0.763751	0.599931	0.645252	0.355503	0.591699	0.495103	0.566605	0.513818	0.59063	0.538545	0.696203	0.583121	0.478287	0.522849	0.534498	0.611613	0.442879	0.573158	0.612524	0.53414	0.576475	0.571567	0.576699	0.530606	0.546916	0.629648
185	0.596121	0.28569	0.404218	0.565627	0.593079	0.594845	0.546858	0.525723	0.586945	0.513112	0.518948	0.692599	0.66605	0.571675	0.599594	0.496645	0.452915	0.535518	0.639687	0.619511	0.645055	0.533151	0.57096	0.50347	0.55012	0.578699	0.472874	0.464514	0.484232	0.522956	0.51985	0.530704	0.59381
186	0.281775	0.428179	0.554299	0.303783	0.545748	0.434494	0.725242	0.317401	0.568464	0.576052	0.422323	0.47463	0.578363	0.427599	0.604421	0.474622	0.603021	0.5954	0.474825	0.395909	0.60283	0.455279	0.575742	0.595396	0.462773	0.536987	0.485215	0.632161	0.464605	0.493323	0.521999	0.591817	0.53905
187	1.02332	0.659195	0.713722	0.507726	0.467033	0.341708	0.684513	0.57331	0.584234	0.547372	0.602228	0.574659	0.525111	0.568493	0.592907	0.593167	0.608951	0.591521	0.727088	0.729659	0.594279	0.558871	0.498807	0.637772	0.596475	0.642889	0.507336	0.567543	0.538945	0.565787	0.631118	0.612312	0.576837
188	0.419973	0.665366	0.452389	0.409001	0.555298	0.260378	0.662689	0.579529	0.637714	0.762052	0.616781	0.684955	0.460554	0.533026	0.568512	0.720957	0.587083	0.522802	0.443095	0.52024	0.635176	0.598414	0.548779	0.567804	0.51929	0.464249	0.627898	0.528018	0.593386	0.61574	0.509626	0.542069	0.546874
189	0.367456	0.273331	0.706704	0.596844	0.79317	0.371897	0.625671	0.576776	0.638988	0.608174	0.565413	0.652535	0.453299	0.548298	0.500927	0.627777	0.471807	0.42289	0.504425	0.631269	0.527758	0.478883	0.538667	0.627345	0.670263	0.547251	0.68481	0.542134	0.549163	0.530945	0.491176	0.564872	0.618072
190	1.34028	0.521881	0.83016	0.519413	0.602725	0.618659	0.612181	0.586814	0.409444	0.418586	0.490192	0.604716	0.588261	0.409987	0.47907	0.556889	0.592665	0.628417	0.577735	0.716392	0.675315	0.549355	0.576615	0.477814	0.623397	0.437617	0.538188	0.555345	0.609834	0.537973	0.608091	0.502472	0.529527
191	0.486977	0.684467	0.77621	0.4803	0.404585	0.479797	0.349952	0.579049	0.427675	0.7268	0.745055	0.516366	0.584106	0.761781	0.666906	0.611806	0.519468	0.533389	0.632535	0.362152	0.528927	0.595617	0.480232	0.525751	0.566656	0.66826	0.485565	0.545972	0.525891	0.553802	0.503709	0.579849	0.591547
192	0.631339	0.332928	0.745641	0.757527	0.484061	0.661109	0.468146	0.455957	0.640425	0.646559	0.471797	0.575289	0.503664	0.361595	0.5696	0.643506	0.531604	0.508389	0.47926	0.471647	0.572111	0.578366	0.548886	0.472789	0.554181	0.562738	0.587347	0.528702	0.623731	0.506714	0.569129	0.539733	0.584749
193	0.4129	0.625374	0.600999	0.951203	0.896289	0.748071	0.488743	0.580911	0.532128	0.42933	0.59221	0.453117	0.607002	0.479167	0.704341	0.539762	0.651502	0.527434	0.600249	0.559997	0.460723	0.578925	0.503189	0.444457	0.651676	0.545228	0.521222	0.542892	0.556763	0.505183	0.479643	0.591095	0.540522
194	0.722599	0.688881	0.316684	0.471703	0.517241	0.746587	0.457766	0.571707	0.742304	0.639841	0.381479	0.574101	0.428869	0.376301	0.431383	0.507992	0.556575	0.720535	0.43231	0.50621	0.538384	0.506287	0.678596	0.558575	0.437547	0.538652	0.563996	0.473205	0.557128	0.574311	0.50862	0.56887	0.558266
195	1.01075	0.585811	0.632145	0.537923	0.47163	0.616539	0.819066	0.622277	0.730725	0.590024	0.41199	0.588554	0.644582	0.569312	0.641858	0.592858	0.539383	0.581917	0.687205	0.689408	0.538521	0.561224	0.562986	0.385563	0.528562	0.516948	0.59439	0.544241	0.574151	0.453028	0.541145	0.584054	0.507609
196	0.381893	0.512113	0.234809	0.477733	0.65568	0.557913	0.33659	0.447524	0.375752	0.672173	0.601572	0.566118	0.613831	0.435491	0.483398	0.624978	0.64882	0.621689	0.561222	0.573238	0.515713	0.547543	0.626105	0.588912	0.438363	0.550907	0.529432	0.548528	0.530595	0.535531	0.600425	0.496035	0.617588
197	0.480048	0.710844	0.455394	0.569014	0.468911	0.757849	0.743416	0.500344	0.486311	0.622919	0.548346	0.61106	0.528337	0.53736	0.481237	0.526074	0.586185	0.661322	0.649902	0.569038	0.502759	0.569446	0.479221	0.5193	0.650557	0.456382	0.55142	0.579257	0.509627	0.549718	0.624708	0.484906	0.538296
198	0.823479	0.415772	0.485994	0.363416	0.439721	0.449813	0.442904	0.369215	0.375039	0.64274	0.589417	0.431957	0.512672	0.625678	0.610974	0.651601	0.413176	0.501209	0.63767	0.470547	0.573109	0.473605	0.483582	0.553855	0.547081	0.590981	0.565161	0.524521	0.530525	0.584078	0.503389	0.563018	0.502417
199	0.24271	0.536332	0.811844	0.407741	0.783974	0.480976	0.310661	0.515786	0.591808	0.569151	0.540976	0.815535	0.518042	0.649851	0.719762	0.575285	0.563647	0.590906	0.589238	0.509654	0.626261	0.525766	0.519395	0.470163	0.518614	0.611365	0.530203	0.611572	0.556352	0.526192	0.477939	0.539695	0.569839
200	0.490836	0.3581	0.601466	0.654713	0.786691	0.562758	0.527283	0.372598	0.513571	0.545947	0.669403	0.405497	0.452383	0.536809	0.535761	0.548442	0.630896	0.318062	0.43728	0.543975	0.633081	0.550951	0.423865	0.590099	0.543035	0.704349	0.503792	0.578538	0.551959	0.535584	0.553173	0.612072	0.53302
201	0.446482	0.366527	0.34643	0.450085	0.450602	0.775422	0.416911	0.665257	0.588081	0.410567	0.481761	0.564559	0.634173	0.544166	0.591895	0.614807	0.47187	0.556967	0.57684	0.712095	0.496722	0.655699	0.550215	0.533359	0.53112	0.552306	0.547151	0.576905	0.596601	0.488251	0.582637	0.513694	0.518385
202	0.538834	0.807006	0.553727	0.487532	0.342046	0.488795	0.457454	0.450903	0.511087	0.54393	0.57049	0.37137	0.513891	0.528005	0.636559	0.537043	0.576133	0.540709	0.510547	0.616437	0.514551	0.580087	0.38534	0.652336	0.555003	0.474819	0.566207	0.511942	0.545321	0.608212	0.608294	0.49116	0.567985
203	0.418825	0.379749	0.723551	0.656487	0.566923	0.209597	0.629184	0.606762	0.602925	0.574899	0.692824	0.491147	0.374754	0.619878	0.610063	0.533639	0.55842	0.696295	0.605126	0.57727	0.577914	0.623133	0.584301	0.641651	0.494749	0.449829	0.466607	0.572815	0.548331	0.48914	0.452769	0.513535	0.523104
204	0.865028	0.321215	0.493631	0.672551	0.640551	0.823164	0.757087	0.685935	0.569414	0.694807	0.689727	0.694208	0.806808	0.587474	0.518855	0.665189	0.716415	0.462805	0.630998	0.615474	0.586255	0.528761	0.505819	0.506657	0.433741	0.466443	0.598219	0.480072	0.567766	0.588778	0.536448	0.598252	0.509309
205	0.486933	0.240586	0.290428	0.535882	0.387614	0.484822	0.578663	0.599987	0.806894	0.495411	0.595799	0.611693	0.433439	0.653953	0.599823	0.487055	0.524151	0.782772	0.511673	0.583981	0.426707	0.495399	0.57793	0.511308	0.646814	0.575039	0.652965	0.552956	0.579427	0.464936	0.610426	0.57403	0.543833
206	0.661544	0.874153	0.371579	0.520367	0.57069	0.54835	0.697141	0.471016	0.550474	0.601317	0.458055	0.487989	0.477749	0.551965	0.537458	0.518574	0.649792	0.384737	0.518824	0.645598	0.532034	0.502763	0.428445	0.737814	0.709937	0.580106	0.56346	0.566216	0.510302	0.495252	0.612848	0.59068	0.491433
207	0.694846	0.978152	0.619079	0.650669	0.758045	0.33173	0.471585	0.605568	0.542089	0.721829	0.599394	0.57805	0.353514	0.619516	0.551396	0.608042	0.666981	0.499645	0.563717	0.514544	0.532739	0.406714	0.611649	0.497283	0.600766	0.699373	0.586363	0.549202	0.535252	0.544686	0.509431	0.505443	0.5193
208	0.581515	0.484454	0.829641	0.522302	0.396977	0.494829	0.526295	0.578151	0.710908	0.489405	0.539442	0.347676	0.576233	0.505098	0.640005	0.594985	0.51017	0.516306	0.528969	0.595926	0.543667	0.512761	0.54024	0.516411	0.538431	0.542927	0.568918	0.541044	0.669952	0.617977	0.523435	0.542257	0.546905
209	0.864439	0.860293	0.524344	0.537241	0.371956	0.857065	0.546069	0.439122	0.716598	0.594371	0.516392	0.713318	0.442666	0.499627	0.474342	0.600211	0.585306	0.727308	0.528414	0.462887	0.669581	0.506445	0.630788	0.507118	0.455146	0.499254	0.495344	0.530852	0.469826	0.615265	0.549477	0.547476	0.544587
210	0.847089	1.06924	0.318391	0.539165	0.585213	0.707598	0.515606	0.463833	0.42503	0.299213	0.607158	0.409155	0.540039	0.457607	0.71919	0.409442	0.356764	0.444458	0.756736	0.508321	0.568178	0.45811	0.620751	0.479861	0.463404	0.5973	0.480762	0.50511	0.589687	0.533645	0.532117	0.491091	0.508259
211	0.399237	0.688082	0.487311	0.787775	0.564831	0.556411	0.703175	0.647397	0.58302	0.441181	0.532909	0.703144	0.604639	0.808885	0.619776	0.637565	0.57952	0.563688	0.551254	0.551424	0.626024	0.571422	0.62316	0.650121	0.454397	0.523482	0.572687	0.576641	0.464361	0.485341	0.631723	0.564295	0.489368
212	1.02415	0.536489	0.979944	0.567954	0.335556	0.657074	0.49046	0.638145	0.473142	0.394283	0.628355	0.480477	0.623004	0.450574	0.494832	0.524553	0.520152	0.540123	0.589797	0.515869	0.501008	0.534996	0.537616	0.576069	0.633041	0.588141	0.421732	0.560331	0.532763	0.502305	0.634692	0.570912	0.532304
213	0.497328	0.344531	0.871174	0.577972	0.503496	0.635862	0.462291	0.683281	0.612719	0.749421	0.539291	0.430246	0.599573	0.659798	0.580315	0.524444	0.695332	0.463102	0.604236	0.509569	0.534806	0.51853	0.639415	0.525983	0.585857	0.53839	0.559964	0.578903	0.557404	0.612445	0.548992	0.52674	0.545464
214	0.840182	0.473708	0.248446	0.856676	0.345184	0.525789	0.565626	0.741767	0.721145	0.590764	0.742704	0.609083	0.499494	0.648653	0.520339	0.64666	0.439795	0.712206	0.621003	0.574929	0.474175	0.486069	0.570215	0.522738	0.736157	0.572789	0.643253	0.626196	0.602025	0.55499	0.570678	0.576739	0.556132
215	1.1007	0.595423	0.598684	0.798872	0.255807	0.34067	0.566752	0.493296	0.521906	0.449536	0.503225	0.571883	0.516147	0.54087	0.565212	0.645806	0.694894	0.560205	0.628491	0.602731	0.412472	0.589593	0.481597	0.551593	0.497197	0.520464	0.531169	0.450213	0.597335	0.550466	0.504961	0.598372	0.645022
216	1.25572	0.912331	0.917697	0.62509	0.346297	0.440534	0.538076	0.322123	0.553606	0.739484	0.558161	0.528151	0.645065	0.633446	0.674463	0.408706	0.552697	0.651169	0.493816	0.573548	0.513322	0.540656	0.534344	0.555875	0.49298	0.549639	0.440865	0.490629	0.474722	0.510255	0.533303	0.566445	0.557559
217	1.16352	0.50424	0.388435	0.541198	0.655995	0.581478	0.660589	0.521269	0.64501	0.511379	0.448662	0.455521	0.538566	0.57557	0.493382	0.601536	0.475552	0.591594	0.634611	0.612528	0.499243	0.658828	0.44856	0.50945	0.623655	0.577531	0.585203	0.505439	0.560305	0.531046	0.576309	0.557453	0.599011
218	0.190451	0.298528	0.783616	0.490606	0.527169	0.409242	0.536492	0.389665	0.48477	0.53915	0.43123	0.622248	0.58867	0.591786	0.512247	0.677668	0.419777	0.619867	0.412173	0.515664	0.453148	0.561765	0.646842	0.426649	0.524178	0.575601	0.581665	0.496485	0.540105	0.608047	0.621364	0.548872	0.553399
219	0.785794	0.646152	0.85384	0.484053	0.444161	0.643947	0.461934	0.556957	0.502408	0.752693	0.479954	0.7028	0.703365	0.537866	0.627661	0.513722	0.702592	0.399285	0.507263	0.530631	0.597374	0.623688	0.568592	0.66211	0.566321	0.462413	0.561196	0.54722	0.530186	0.61022	0.541981	0.635428	0.568373
220	0.646897	0.785111	0.719478	0.406284	0.912641	0.620718	0.39255	0.571732	0.397209	0.499137	0.693335	0.400143	0.473275	0.55837	0.588763	0.395046	0.591818	0.555873	0.571675	0.602727	0.512154	0.544608	0.520137	0.546067	0.58065	0.562706	0.603997	0.453128	0.531957	0.514282	0.49312	0.572939	0.544615
221	0.671696	0.326336	0.797996	0.772293	0.626761	0.574471	0.512581	0.650071	0.557297	0.720039	0.613645	0.517217	0.637527	0.626259	0.585736	0.449125	0.501224	0.519587	0.592198	0.485993	0.549488	0.652536	0.612538	0.730069	0.551901	0.575725	0.565886	0.583888	0.532165	0.528671	0.635575	0.547223	0.572671
222	0.659851	0.70164	0.616173	0.588923	0.731641	0.705996	0.370242	0.545862	0.723367	0.601305	0.503252	0.315291	0.511627	0.502558	0.551548	0.724119	0.637864	0.551129	0.496401	0.560679	0.459612	0.582863	0.476165	0.560054	0.519022	0.454578	0.575222	0.648014	0.447684	0.551529	0.578363	0.639654	0.583802
223	0.753773	0.488792	0.479536	0.444709	0.630486	0.365383	0.626655	0.476447	0.507162	0.487946	0.593238	0.457411	0.478182	0.686061	0.453331	0.508174	0.44641	0.683647	0.499788	0.510085	0.597893	0.490659	0.536302	0.498897	0.55924	0.62209	0.570993	0.497625	0.54686	0.533632	0.561276	0.533697	0.491289
224	0.550928	1.03533	0.561681	0.506661	0.581718	0.324839	0.608497	0.498677	0.529725	0.614382	0.3481	0.591648	0.443831	0.610762	0.636366	0.52552	0.554415	0.573319	0.576841	0.491491	0.524314	0.470431	0.577836	0.452729	0.571441	0.547074	0.484942	0.59845	0.512916	0.617043	0.570217	0.594481	0.588274
225	0.432504	0.453156	0.501691	0.783572	0.335239	0.540514	0.547536	0.835131	0.575525	0.496688	0.688982	0.576009	0.775561	0.561739	0.489937	0.49503	0.72126	0.598587	0.652636	0.57227	0.64457	0.509072	0.450049	0.467751	0.543281	0.638327	0.524542	0.698579	0.549577	0.679022	0.543904	0.532662	0.540522
226	0.457679	0.659744	0.421668	0.679827	0.627481	0.461029	0.506298	0.533515	0.759057	0.518631	0.513562	0.62662	0.496619	0.606198	0.498176	0.581199	0.510338	0.342417	0.65341	0.483495	0.645433	0.610904	0.45307	0.543473	0.493584	0.581096	0.598953	0.496533	0.600985	0.524181	0.498179	0.548826	0.601054
227	0.773107	0.187918	0.6065	0.372247	0.61708	0.415625	0.64197	0.563256	0.498551	0.442636	0.667995	0.565043	0.683826	0.604695	0.71017	0.784096	0.684461	0.586413	0.491909	0.678192	0.558043	0.575955	0.658594	0.597038	0.546794	0.581466	0.457103	0.613897	0.516293	0.581445	0.58504	0.5704	0.612392
228	0.833196	0.521191	0.555847	0.463846	0.534996	0.537266	0.630914	0.536505	0.629049	0.62443	0.525736	0.713959	0.588209	0.458636	0.568427	0.535274	0.701244	0.49886	0.487031	0.617161	0.625562	0.570702	0.608988	0.733031	0.603852	0.595693	0.635504	0.538297	0.538993	0.529171	0.579135	0.556304	0.514913
229	0.75541	0.555187	0.505118	0.696095	0.742866	0.58455	0.429481	0.754008	0.278341	0.621494	0.467913	0.39414	0.608126	0.661611	0.551937	0.585366	0.447761	0.555776	0.535947	0.557066	0.52758	0.541951	0.709553	0.562339	0.436276	0.465748	0.53089	0.565673	0.479488	0.526578	0.515287	0.57823	0.555059
230	1.11395	0.831828	0.770954	0.51621	0.588764	0.843013	0.623328	0.718068	0.459176	0.586164	0.524883	0.573446	0.645616	0.558774	0.625001	0.636859	0.388583	0.787136	0.606518	0.49604	0.679498	0.536629	0.553956	0.515628	0.606392	0.552663	0.5515	0.570726	0.609404	0.534692	0.532487	0.508503	0.531339
231	0.949833	0.491215	0.403713	0.419079	0.462341	0.424411	0.643327	0.422919	0.412978	0.466194	0.460058	0.47336	0.562055	0.462141	0.63564	0.568013	0.542642	0.550483	0.537483	0.534302	0.495297	0.543989	0.49127	0.491403	0.595209	0.547832	0.548846	0.596721	0.503368	0.61726	0.614687	0.544329	0.462142
232	0.279871	0.655497	1.07156	0.425416	0.224676	0.60731	0.465669	0.421357	0.639306	0.803785	0.645366	0.704442	0.534868	0.56646	0.517171	0.439324	0.531457	0.531741	0.431045	0.479288	0.505081	0.503519	0.456294	0.61966	0.620008	0.414145	0.544715	0.55677	0.596436	0.592161	0.585118	0.540441	0.512084
233	0.588306	0.475719	0.465392	1.14253	0.829279	0.514634	0.461648	0.652431	0.585927	0.496664	0.537251	0.551242	0.51807	0.563189	0.380494	0.579203	0.483404	0.679584	0.527811	0.418157	0.529169	0.563602	0.473358	0.526224	0.579034	0.575566	0.472561	0.485261	0.544271	0.472464	0.498751	0.644182	0.560818
234	0.917699	0.560864	0.385075	0.591218	0.582796	0.509756	0.412528	0.630753	0.638463	0.569403	0.394776	0.690267	0.557515	0.636253	0.440269	0.355095	0.657427	0.506192	0.522266	0.506543	0.418659	0.394023	0.494203	0.584521	0.522144	0.628167	0.559374	0.562663	0.466672	0.571289	0.502416	0.53153	0.576878
235	0.244934	0.454318	0.650731	0.198137	0.333082	0.534795	0.715789	0.66919	0.53608	0.478042	0.647576	0.603662	0.621004	0.571905	0.738879	0.566941	0.630691	0.629409	0.55308	0.5454	0.691797	0.638569	0.605515	0.471888	0.592537	0.548844	0.558349	0.541472	0.490572	0.620196	0.536233	0.542617	0.511906
236	0.412463	0.874947	0.422355	0.26129	0.519036	0.592942	0.496353	0.513393	0.713282	0.337717	0.702218	0.448816	0.605763	0.54988	0.526272	0.582631	0.521114	0.547294	0.532774	0.332017	0.514629	0.606983	0.612017	0.61858	0.49348	0.506556	0.524127	0.573944	0.529583	0.592455	0.533608	0.611294	0.463374
237	0.473853	0.464297	0.597488	0.54559	0.586921	0.53135	0.794049	0.529428	0.426857	0.519961	0.420058	0.665369	0.46321	0.467787	0.516724	0.742757	0.525663	0.604636	0.66421	0.607337	0.53443	0.781011	0.730788	0.52542	0.506704	0.422514	0.521143	0.588652	0.645521	0.585281	0.578693	0.617139	0.508882
238	0.544102	0.715177	0.476301	0.684013	0.388397	0.736183	0.708099	0.749624	0.597518	0.640277	0.455135	0.527012	0.766522	0.627265	0.508528	0.442129	0.563652	0.566961	0.64526	0.534876	0.628905	0.507287	0.555701	0.573324	0.547167	0.663588	0.536341	0.549306	0.57018	0.546579	0.608462	0.593855	0.502641
239	1.0068	0.558163	0.398842	0.450143	0.926583	0.535841	0.515801	0.610217	0.765557	0.510736	0.391472	0.449265	0.645533	0.510908	0.56926	0.714115	0.560119	0.452142	0.538302	0.575982	0.476529	0.538806	0.460677	0.51177	0.474335	0.513038	0.516565	0.538553	0.605201	0.539839	0.514872	0.558069	0.576234
240	0.322213	0.852006	0.726616	0.525407	0.666933	0.429164	0.334895	0.484117	0.518823	0.66241	0.457307	0.467762	0.441711	0.515243	0.771673	0.580092	0.529009	0.544355	0.489496	0.465779	0.541371	0.438211	0.590531	0.628817	0.485659	0.640149	0.572724	0.588706	0.509997	0.508586	0.49898	0.524717	0.54479
241	0.573321	0.618924	0.448157	0.657822	0.664343	0.581854	0.415112	0.465119	0.709062	0.444628	0.571372	0.763776	0.612266	0.585179	0.568099	0.372758	0.639084	0.510332	0.556616	0.488408	0.566488	0.474574	0.445696	0.57128	0.548969	0.604988	0.533678	0.578908	0.471789	0.566775	0.466683	0.535755	0.565349
242	0.535265	0.581504	0.422306	0.612223	0.723506	0.583496	0.524622	0.403976	0.560733	0.606404	0.654191	0.570241	0.571883	0.697238	0.663054	0.465354	0.662501	0.611077	0.490814	0.600361	0.502344	0.47094	0.49155	0.428417	0.661114	0.539737	0.592594	0.59786	0.543993	0.565872	0.553985	0.64691	0.56837
243	0.524113	0.334943	0.49469	0.467054	0.604949	0.578247	0.471262	0.528602	0.521504	0.474102	0.493218	0.513494	0.373617	0.398388	0.560769	0.559094	0.622039	0.46208	0.427628	0.522867	0.432939	0.559298	0.49589	0.601653	0.52822	0.532074	0.481362	0.536549	0.592812	0.505135	0.659355	0.527603	0.560489
244	1.07249	0.586931	0.594601	0.357965	0.721993	0.67921	0.501525	0.578685	0.49767	0.672579	0.641946	0.648167	0.629181	0.565316	0.586198	0.718782	0.54266	0.505872	0.466386	0.638144	0.617255	0.592018	0.632738	0.547514	0.445149	0.594517	0.529365	0.528408	0.571918	0.625582	0.543686	0.533796	0.598472
245	0.511197	0.165084	0.747806	0.537289	0.396151	0.425216	0.592259	0.721137	0.635652	0.514124	0.639482	0.710285	0.68842	0.703504	0.531223	0.469834	0.637403	0.544924	0.554518	0.668689	0.619555	0.75975	0.543502	0.450329	0.512068	0.479787	0.644859	0.583767	0.589646	0.559423	0.585076	0.619574	0.590393
246	0.348879	0.44414	0.455093	0.703715	0.341637	0.465323	0.59707	0.545622	0.569748	0.694803	0.644367	0.470154	0.468883	0.507974	0.605486	0.54763	0.535035	0.674402	0.371	0.585357	0.785938	0.578091	0.520783	0.588406	0.634259	0.55137	0.576476	0.442816	0.458273	0.601621	0.540771	0.552724	0.571674
247	0.294177	0.692182	0.573498	0.558424	0.463542	0.426072	0.538357	0.399748	0.567375	0.496981	0.4584	0.614895	0.518439	0.609464	0.338706	0.552945	0.630789	0.576872	0.536269	0.537476	0.519254	0.51859	0.563388	0.594199	0.550941	0.540709	0.569447	0.474573	0.557809	0.491918	0.548892	0.550394	0.57957
248	0.205988	0.434394	0.557415	0.262898	0.639621	0.450229	0.537855	0.665256	0.492711	0.500105	0.505566	0.550279	0.639735	0.390348	0.457312	0.458842	0.534882	0.627001	0.582312	0.526996	0.505956	0.503458	0.553311	0.65499	0.600307	0.51285	0.550932	0.561111	0.52774	0.537142	0.493871	0.587894	0.523021
249	0.556269	0.943666	0.495299	0.504339	0.42566	0.537725	0.492887	0.70241	0.512148	0.370798	0.531962	0.578153	0.596717	0.574117	0.573232	0.567451	0.683489	0.512309	0.563104	0.72785	0.47558	0.578581	0.541524	0.502513	0.593574	0.478903	0.500064	0.51997	0.601273	0.452545	0.510896	0.561824	0.579236
250	0.579377	0.677088	0.691245	0.281791	0.417216	0.421768	0.892774	0.485483	0.645791	0.66116	0.640096	0.464655	0.518692	0.646383	0.623536	0.681754	0.51865	0.519847	0.529303	0.545616	0.488669	0.447597	0.549288	0.60432	0.533387	0.637953	0.580751	0.596155	0.598862	0.56231	0.489983	0.513451	0.578844
251	0.758746	0.380428	0.447933	0.242288	0.926017	0.605429	0.547142	0.665439	0.60042	0.539731	0.501773	0.596896	0.619106	0.485298	0.676603	0.614229	0.463461	0.516803	0.397016	0.490956	0.474765	0.488408	0.54534	0.529622	0.500974	0.594142	0.479867	0.556185	0.529324	0.526754	0.578662	0.5034	0.56892
252	0.137089	0.230106	0.576928	0.344841	0.36843	0.572274	0.615206	0.276179	0.488163	0.559909	0.699364	0.6183	0.36662	0.537435	0.46082	0.582592	0.538636	0.579578	0.601409	0.502442	0.454208	0.506667	0.50495	0.578181	0.575818	0.568905	0.532346	0.591982	0.509632	0.612143	0.602532	0.562375	0.571167
253	0.414505	0.728629	0.800472	0.65389	0.545262	0.522596	0.56383	0.467344	0.763347	0.553381	0.647641	0.629079	0.563076	0.520784	0.723696	0.634845	0.525381	0.56464	0.52532	0.535868	0.663642	0.617128	0.592479	0.438308	0.515018	0.53294	0.631571	0.64448	0.537702	0.55631	0.528213	0.606007	0.574957
254	0.959154	0.56764	0.744554	0.375209	0.726948	0.562466	0.648796	0.407657	0.622864	0.321019	0.441286	0.462527	0.599342	0.587151	0.587577	0.709331	0.622749	0.416876	0.565083	0.472785	0.569898	0.569187	0.445556	0.580426	0.545319	0.56158	0.551013	0.449736	0.550301	0.544371	0.519587	0.553619	0.622273
255	0.389142	0.518008	0.732368	0.514154	0.391628	0.636827	0.636855	0.458399	0.383536	0.780848	0.654667	0.690156	0.52919	0.711371	0.406037	0.401659	0.509889	0.540054	0.670774	0.63264	0.746382	0.466803	0.615002	0.519362	0.551431	0.481717	0.49548	0.617649	0.499435	0.492317	0.605219	0.559115	0.566667
256	0.358859	0.426934	0.308888	0.541228	0.333454	0.695688	0.720749	0.744195	0.606897	0.501019	0.508035	0.549192	0.492792	0.623351	0.51546	0.463891	0.455658	0.47281	0.594544	0.528423	0.529665	0.620661	0.585673	0.402607	0.513387	0.561692	0.553866	0.602975	0.703233	0.461487	0.58014	0.490719	0.619475
257	0.694706	0.297709	0.963597	0.900441	0.486114	0.636013	0.434937	0.551607	0.426122	0.437122	0.473341	0.708436	0.609611	0.620533	0.38471	0.565779	0.564189	0.64415	0.6194	0.535338	0.537782	0.564833	0.647236	0.593259	0.484483	0.577849	0.536834	0.581943	0.596153	0.55781	0.588991	0.560699	0.560576
258	0.465495	0.43659	0.837617	0.672028	0.373956	0.490864	0.331668	0.534645	0.437936	0.486889	0.461287	0.483461	0.688492	0.557756	0.841419	0.537134	0.570972	0.471894	0.602176	0.614432	0.488174	0.555361	0.504777	0.590957	0.640614	0.513608	0.462296	0.630851	0.56	0.644694	0.544102	0.52722	0.566269
259	0.794857	0.673314	0.540647	0.809232	0.33247	0.560846	0.689228	0.558073	0.491997	0.344626	0.550895	0.580569	0.385934	0.681044	0.465535	0.510794	0.591457	0.719364	0.44895	0.440276	0.630912	0.595264	0.612343	0.574894	0.563289	0.543461	0.583088	0.508743	0.568619	0.544809	0.556402	0.569144	0.576373
260	0.716463	0.926461	0.488372	0.488864	0.402849	0.599566	0.65188	0.740792	0.732664	0.474785	0.821307	0.582939	0.601447	0.495136	0.51513	0.672775	0.679113	0.562011	0.717003	0.542189	0.524799	0.415261	0.540322	0.553432	0.586028	0.51478	0.544738	0.513425	0.53072	0.595421	0.56652	0.539628	0.593881
261	0.143605	0.512744	0.69346	0.807665	0.623354	0.478066	0.718219	0.42448	0.560501	0.588593	0.526675	0.526814	0.607991	0.45574	0.571092	0.618447	0.506665	0.641119	0.560158	0.490422	0.572885	0.567953	0.559267	0.427892	0.551202	0.483114	0.56625	0.530654	0.54065	0.575905	0.652692	0.477563	0.566617
262	0.831515	0.427542	0.513025	0.559467	0.637993	0.477648	0.637298	0.614772	0.600444	0.531429	0.502971	0.685319	0.685472	0.590972	0.547452	0.545815	0.446703	0.541706	0.508325	0.598124	0.448019	0.608289	0.499067	0.509986	0.546665	0.599439	0.572559	0.529836	0.503577	0.487571	0.631386	0.503843	0.566848
263	0.291999	0.337414	0.514558	0.861944	0.797646	0.408908	0.511119	0.547239	0.458693	0.514278	0.55984	0.539806	0.53167	0.318772	0.409997	0.561258	0.570608	0.495022	0.480307	0.448554	0.660203	0.435893	0.547185	0.647044	0.39171	0.534542	0.696959	0.518517	0.583719	0.512327	0.482291	0.619709	0.595048
264	0.470128	0.474963	0.450371	0.437436	0.245266	0.669749	0.587233	0.741616	0.642615	0.661707	0.733063	0.470939	0.355752	0.618487	0.761752	0.295166	0.646438	0.550546	0.548892	0.530134	0.53214	0.609136	0.531382	0.544994	0.63557	0.484537	0.435602	0.514664	0.636084	0.559801	0.644721	0.54133	0.530518
265	0.78384	1.08521	0.831076	0.576883	0.70164	0.717906	0.663724	0.695	0.375376	0.602504	0.466981	0.539418	0.475252	0.498848	0.567101	0.609404	0.46019	0.473003	0.428367	0.630822	0.574457	0.569325	0.450389	0.61578	0.594577	0.626487	0.421003	0.543868	0.564928	0.522087	0.549293	0.585254	0.610823
266	0.339294	0.835245	0.536185	0.327009	0.38618	0.330812	0.348777	0.666092	0.682	0.610087	0.638176	0.653023	0.644792	0.613444	0.540349	0.524058	0.609143	0.472396	0.708543	0.574638	0.530899	0.571506	0.564922	0.592251	0.520983	0.450111	0.539614	0.608419	0.459628	0.492145	0.527998	0.540812	0.509998
267	0.264998	0.641607	0.460006	0.684343	0.57911	0.810245	0.631834	0.543434	0.592328	0.453801	0.597984	0.609735	0.629324	0.662129	0.694659	0.533478	0.403728	0.420032	0.53821	0.768147	0.569371	0.623557	0.507048	0.56438	0.468647	0.547446	0.51699	0.617217	0.590671	0.610821	0.571356	0.51242	0.537632
268	0.232756	0.687633	0.691141	0.838016	0.417988	0.921999	0.467036	0.475595	0.649546	0.54746	0.567057	0.538008	0.439183	0.509636	0.668195	0.669646	0.543851	0.610217	0.543037	0.582882	0.538529	0.617738	0.673626	0.611448	0.556786	0.653027	0.497096	0.531482	0.649793	0.551226	0.591639	0.596344	0.603656
269	0.643786	0.172367	0.343833	0.445028	0.549693	0.364175	0.396953	0.562418	0.542501	0.56823	0.487797	0.61124	0.539455	0.731659	0.584069	0.667431	0.466889	0.425786	0.550302	0.4739	0.59659	0.54672	0.51477	0.497605	0.491722	0.544867	0.508432	0.645894	0.557247	0.529803	0.526174	0.50283	0.5285
270	0.616563	1.05522	0.793887	0.476049	0.527056	0.359771	0.566078	0.654948	0.487543	0.485868	0.586217	0.477591	0.501923	0.599478	0.40948	0.597542	0.587508	0.440343	0.529141	0.478742	0.42457	0.599212	0.482978	0.576487	0.54571	0.57753	0.515699	0.474619	0.596973	0.572271	0.594812	0.511346	0.585818
271	0.469274	0.33041	0.75827	0.244172	0.573044	0.334173	0.589534	0.522642	0.499562	0.669267	0.584138	0.498402	0.607487	0.418298	0.470747	0.577469	0.494408	0.555375	0.481939	0.49996	0.576792	0.523075	0.43188	0.483436	0.509086	0.570898	0.486662	0.558763	0.530474	0.562436	0.558996	0.58047	0.543633
272	0.261133	0.538403	0.567605	0.923775	0.703559	0.540893	0.658724	0.519826	0.574467	0.495328	0.678625	0.62247	0.738645	0.497209	0.570933	0.594009	0.733354	0.556942	0.552593	0.482661	0.585716	0.43692	0.641117	0.49325	0.55013	0.509731	0.606734	0.601932	0.567745	0.580819	0.567698	0.598242	0.577614
273	0.228757	0.920778	0.554552	0.618017	0.700332	0.526007	0.540938	0.525497	0.449666	0.620018	0.551892	0.607923	0.644174	0.374419	0.544699	0.595719	0.57599	0.588571	0.615505	0.438009	0.468336	0.572719	0.582044	0.58566	0.566056	0.545625	0.623577	0.516647	0.503312	0.594815	0.53082	0.621015	0.611224
274	0.514738	0.888764	0.840771	0.321111	0.308585	0.548729	0.547795	0.53634	0.637196	0.759504	0.43411	0.46521	0.525932	0.754846	0.463001	0.629903	0.607863	0.498989	0.488334	0.616669	0.620846	0.537772	0.552505	0.525553	0.483684	0.571516	0.574451	0.506782	0.526251	0.546733	0.48738	0.602547	0.51603
275	0.93823	0.785919	0.296333	0.619879	0.513355	0.413377	0.511543	0.645718	0.50697	0.488971	0.787064	0.509749	0.619313	0.639656	0.674637	0.614889	0.554407	0.398474	0.409946	0.612347	0.484649	0.396807	0.658334	0.495005	0.515198	0.42314	0.531622	0.566927	0.584071	0.570206	0.581941	0.576249	0.597861
276	1.07088	0.770382	0.541579	0.339695	0.647657	0.592599	0.860704	0.568885	0.554339	0.486896	0.51994	0.736897	0.664912	0.423596	0.632335	0.522615	0.515271	0.61271	0.646274	0.742315	0.599223	0.597495	0.577964	0.643067	0.632366	0.597519	0.722405	0.60072	0.585195	0.55608	0.536881	0.539048	0.616595
277	0.323649	0.426985	0.495046	0.656431	0.646866	0.680644	0.513006	0.593935	0.288167	0.681411	0.6412	0.592455	0.628138	0.564735	0.612849	0.619056	0.53392	0.541161	0.567034	0.533628	0.67063	0.566923	0.560327	0.579883	0.612224	0.582184	0.585233	0.595457	0.502389	0.666613	0.655445	0.533497	0.61962
278	0.466639	0.665548	0.283032	0.561728	0.445554	0.4256	0.448984	0.570167	0.64499	0.454892	0.504793	0.441553	0.47616	0.62529	0.467289	0.532417	0.490165	0.554792	0.675514	0.540844	0.540312	0.627958	0.526186	0.584046	0.543014	0.577017	0.503177	0.477122	0.597886	0.55944	0.524862	0.558349	0.561829
279	1.02193	0.417877	0.96849	0.780113	0.739039	0.557725	0.701023	0.760718	0.748299	0.474709	0.607324	0.589876	0.604112	0.428057	0.528011	0.476731	0.486936	0.624449	0.686753	0.474569	0.61405	0.520176	0.568848	0.544918	0.556259	0.491743	0.556852	0.619056	0.487098	0.567099	0.590302	0.600811	0.552003
280	1.38925	0.654685	0.840532	0.757558	0.370965	0.530469	0.214258	0.553388	0.452431	0.434339	0.6045	0.673837	0.309868	0.480963	0.542288	0.486682	0.397595	0.698955	0.592953	0.596771	0.543329	0.493803	0.543509	0.526437	0.587537	0.555788	0.623028	0.467495	0.643319	0.596845	0.555569	0.608911	0.56664
281	0.324373	0.412764	0.507634	0.679511	0.584693	0.620359	0.51193	0.632524	0.470709	0.68455	0.515961	0.652869	0.425101	0.763077	0.504187	0.552329	0.525688	0.602249	0.51862	0.541711	0.58207	0.410906	0.53808	0.538514	0.453992	0.588247	0.524991	0.533127	0.593546	0.562143	0.575749	0.557448	0.567722
282	0.978471	0.365756	0.189589	0.507065	0.473733	0.923451	0.323894	0.443011	0.397568	0.871052	0.609298	0.547525	0.568152	0.523826	0.614946	0.627014	0.546397	0.522619	0.390929	0.520078	0.498596	0.644779	0.501455	0.550448	0.554228	0.449986	0.56399	0.533354	0.486025	0.520721	0.65463	0.54402	0.547581
283	0.601535	0.442448	0.378082	0.673015	0.432101	0.526042	0.366237	0.406261	0.350679	0.402929	0.701455	0.372609	0.578405	0.647526	0.535343	0.490454	0.34848	0.53303	0.465067	0.588421	0.477367	0.556806	0.624548	0.620864	0.577494	0.592686	0.555483	0.553214	0.536977	0.636709	0.565725	0.586859	0.552206
284	0.410007	0.677656	0.557947	0.695168	0.399364	0.675416	0.720306	0.464084	0.515733	0.595636	0.49557	0.430809	0.708963	0.626875	0.753102	0.544122	0.53306	0.656853	0.500848	0.410535	0.562997	0.560302	0.402387	0.518377	0.47459	0.499383	0.618044	0.62395	0.459809	0.516774	0.562047	0.582067	0.590483
285	0.449156	0.571035	0.641098	0.707019	0.537333	0.494053	0.618107	0.511037	0.583587	0.561666	0.485719	0.653419	0.417374	0.672077	0.56862	0.480165	0.608069	0.69621	0.455835	0.684824	0.479968	0.623681	0.621847	0.527794	0.553417	0.578823	0.54872	0.542885	0.557905	0.582725	0.54028	0.550968	0.506211
286	0.523256	0.337487	0.632981	0.304233	0.380184	0.659055	0.699427	0.692852	0.57717	0.747715	0.691649	0.618848	0.531809	0.604673	0.663633	0.567539	0.484591	0.501354	0.638033	0.539701	0.48318	0.600492	0.535778	0.506225	0.589468	0.589462	0.518173	0.59277	0.538279	0.537455	0.550301	0.54064	0.540938
287	0.676365	0.425611	0.437	0.302903	0.661098	0.542816	0.409741	0.486767	0.539648	0.518168	0.429622	0.527213	0.75657	0.41759	0.567052	0.671897	0.592648	0.48095	0.614745	0.445839	0.563428	0.536191	0.565909	0.529881	0.583918	0.552464	0.511313	0.461931	0.568345	0.557347	0.5622	0.607951	0.575418
288	0.461422	0.851509	0.592381	0.515732	0.577128	0.775987	0.599252	0.645358	0.688724	0.659899	0.650098	0.544546	0.618043	0.483789	0.668632	0.553964	0.498233	0.490127	0.745346	0.626212	0.61657	0.576733	0.603457	0.483405	0.485321	0.661714	0.573615	0.552851	0.623012	0.551505	0.636831	0.472018	0.547507
289	0.709962	0.353741	0.648343	0.659265	0.430852	0.428113	0.773663	0.540245	0.630679	0.558417	0.588191	0.538766	0.417543	0.506063	0.533459	0.677238	0.457475	0.544695	0.572314	0.52718	0.563698	0.500094	0.543688	0.589995	0.576653	0.492086	0.551983	0.521564	0.506301	0.585115	0.525297	0.527324	0.549118
290	0.499455	1.24009	0.837842	0.232838	0.743192	0.366957	0.400432	0.620104	0.525672	0.597352	0.556981	0.491334	0.523604	0.539707	0.62382	0.505209	0.579956	0.412272	0.543296	0.648661	0.547448	0.511835	0.526635	0.549132	0.56397	0.398309	0.569857	0.559591	0.519503	0.504372	0.558399	0.587873	0.550809
291	0.15059	0.468054	0.280555	0.450625	0.550218	0.72937	0.526076	0.421472	0.697709	0.596342	0.40102	0.520695	0.380441	0.534512	0.637745	0.549748	0.528666	0.692534	0.486517	0.460961	0.468128	0.522441	0.538673	0.533621	0.45476	0.534584	0.53174	0.534236	0.502092	0.502156	0.557551	0.611774	0.657523
292	0.548513	0.477401	0.478439	0.451896	0.66848	0.488129	0.667275	0.469251	0.442322	0.453172	0.511963	0.838498	0.659025	0.661129	0.537982	0.529331	0.553732	0.578911	0.55132	0.518066	0.407361	0.571352	0.562486	0.599601	0.523649	0.538505	0.640422	0.533284	0.455647	0.577521	0.558635	0.517429	0.620588
293	0.494777	0.596077	0.404611	0.976745	0.516406	0.526266	0.756451	0.698529	0.54671	0.534712	0.638547	0.498529	0.725904	0.638194	0.625808	0.547142	0.639888	0.625448	0.590821	0.573727	0.65592	0.579199	0.578333	0.47348	0.588983	0.453396	0.492177	0.527545	0.564516	0.542485	0.594786	0.488491	0.525855
294	0.839623	0.40624	0.617959	0.398254	0.539476	0.738261	0.59101	0.526398	0.520862	0.507847	0.567174	0.629857	0.446758	0.582422	0.512346	0.589595	0.71198	0.474314	0.536461	0.531637	0.597251	0.540066	0.521843	0.53349	0.542179	0.515994	0.562821	0.55762	0.601854	0.642996	0.532237	0.548038	0.478258
295	0.406472	0.488271	0.475586	0.581563	0.495319	0.585392	0.744212	0.686427	0.728594	0.689203	0.435767	0.586779	0.533226	0.548776	0.436486	0.40738	0.618376	0.62843	0.537911	0.582173	0.572277	0.459273	0.539556	0.583806	0.567208	0.564792	0.538206	0.420355	0.633502	0.546689	0.608342	0.577731	0.603551
296	0.443625	0.68399	0.596489	0.766632	0.611129	0.590173	0.612075	0.576364	0.503038	0.561752	0.49598	0.677619	0.602723	0.604205	0.46028	0.643946	0.529602	0.430044	0.49909	0.440591	0.632909	0.67546	0.54952	0.587824	0.572247	0.464811	0.578162	0.554815	0.524195	0.567033	0.585243	0.495535	0.459529
297	0.681397	0.227093	0.428341	0.413973	0.589698	0.62664	0.469339	0.527361	0.616732	0.411936	0.637526	0.595368	0.583054	0.278955	0.6471	0.407057	0.562652	0.525947	0.635587	0.633002	0.603408	0.536605	0.534057	0.557121	0.718093	0.490188	0.59079	0.502211	0.598913	0.551893	0.490997	0.585642	0.643309
298	0.608956	0.281788	0.398033	0.428738	0.619879	0.687251	0.492877	0.467752	0.667909	0.810085	0.691553	0.451253	0.402071	0.599582	0.481369	0.548329	0.494293	0.532615	0.548942	0.496266	0.542572	0.574209	0.492146	0.576523	0.417396	0.627263	0.620038	0.533298	0.543421	0.638167	0.532853	0.483227	0.627312
299	1.19037	0.452597	0.458805	0.315565	0.473175	0.355718	0.544149	0.40756	0.663538	0.429341	0.410734	0.601712	0.593521	0.494037	0.625252	0.45459	0.73313	0.60698	0.525815	0.606188	0.58111	0.531675	0.437127	0.55987	0.461833	0.675364	0.513378	0.558674	0.512336	0.58958	0.513578	0.597726	0.504686
300	0.547459	0.798677	0.278889	0.530582	0.340363	0.52026	0.687096	0.65047	0.475848	0.756439	0.621727	0.370281	0.751936	0.566551	0.513951	0.628572	0.609494	0.46959	0.591242	0.691207	0.468592	0.565831	0.626476	0.577445	0.488923	0.515352	0.548954	0.621549	0.518518	0.638602	0.545321	0.556906	0.569534
301	0.57804	0.487057	0.312598	0.363128	0.482053	0.498561	0.485512	0.422174	0.56666	0.489372	0.561931	0.324509	0.552547	0.55059	0.478881	0.453359	0.453208	0.395683	0.508672	0.537411	0.535699	0.571705	0.574242	0.521083	0.506714	0.573167	0.5737	0.534253	0.542604	0.546655	0.63983	0.501403	0.60475
302	0.651529	0.520176	0.184394	0.339842	0.806874	0.352161	0.403303	0.651716	0.612538	0.632641	0.675447	0.64335	0.657114	0.77443	0.530321	0.66284	0.507922	0.673619	0.59798	0.611239	0.526074	0.427326	0.46558	0.559037	0.502735	0.72586	0.464488	0.499523	0.53442	0.550237	0.539888	0.52023	0.552964
303	0.215051	0.532466	0.470104	0.442994	0.620589	0.463456	0.51022	0.514548	0.472021	0.545193	0.563953	0.527707	0.644656	0.564441	0.52624	0.653311	0.52658	0.557606	0.56566	0.589673	0.598028	0.573572	0.640372	0.503694	0.502925	0.592275	0.435876	0.58989	0.459058	0.530933	0.59149	0.482844	0.597877
304	0.422182	0.551322	0.831069	0.561489	0.335403	0.542058	0.707589	0.52862	0.520219	0.292081	0.606311	0.627923	0.701182	0.683726	0.680424	0.600304	0.479011	0.593722	0.583848	0.547349	0.522253	0.631541	0.469353	0.53025	0.545808	0.490277	0.495714	0.459576	0.570492	0.549299	0.482252	0.5588	0.576681
305	0.398307	0.720738	0.301532	0.640623	0.874335	0.617562	0.45955	0.306452	0.506693	0.640632	0.339008	0.736493	0.626248	0.540421	0.599018	0.678505	0.511206	0.828493	0.431863	0.531898	0.573308	0.491882	0.55208	0.532614	0.492892	0.527951	0.585255	0.523849	0.599756	0.578662	0.530906	0.495072	0.539185
306	0.808811	0.452129	0.512745	0.83474	0.804266	0.716694	0.680678	0.648605	0.471682	0.773066	0.449348	0.361447	0.383194	0.47053	0.684168	0.493774	0.674745	0.484475	0.557991	0.428289	0.417206	0.528938	0.606461	0.612731	0.504831	0.656871	0.51459	0.616799	0.559284	0.623128	0.571954	0.509164	0.573758
307	0.959572	0.606452	0.433216	0.785286	0.538821	0.562415	0.625194	0.795291	0.748513	0.487762	0.676509	0.730599	0.458298	0.706505	0.477418	0.503367	0.474884	0.577266	0.512333	0.566025	0.632986	0.54477	0.625451	0.544685	0.563027	0.522372	0.631104	0.527956	0.510653	0.532802	0.512321	0.518799	0.589156
308	0.512745	0.68648	1.04771	0.272892	0.485006	0.53884	0.469488	0.343197	0.643259	0.498486	0.63987	0.76785	0.543847	0.601934	0.550292	0.550647	0.586577	0.511308	0.607079	0.560444	0.525352	0.543642	0.561005	0.511032	0.628351	0.602278	0.507991	0.510613	0.559452	0.554897	0.55591	0.547645	0.53225
309	0.503247	0.576371	0.656562	0.647925	0.192617	0.481433	0.607703	0.534262	0.399482	0.498304	0.547456	0.409812	0.500146	0.602591	0.523683	0.434976	0.513118	0.387706	0.431382	0.433409	0.565594	0.500281	0.551298	0.575647	0.603026	0.494459	0.55455	0.611406	0.591035	0.573311	0.53809	0.560034	0.58327
310	0.836177	0.586592	0.825496	0.35187	0.46599	0.6935	0.80187	0.540317	0.760017	0.707163	0.464108	0.374011	0.496585	0.570407	0.448219	0.526139	0.599532	0.487245	0.647307	0.50285	0.58121	0.436728	0.553267	0.505471	0.511242	0.550397	0.634761	0.485781	0.608667	0.539738	0.486201	0.495148	0.57483
311	0.583848	0.517865	0.521984	0.57097	0.448079	0.781556	0.580779	0.294338	0.477786	0.449539	0.501856	0.526132	0.529811	0.588334	0.60117	0.430116	0.473181	0.509673	0.504609	0.553375	0.587822	0.630555	0.510784	0.517792	0.639381	0.620796	0.662634	0.461349	0.551386	0.598035	0.550192	0.527516	0.516457
312	0.685418	0.605771	0.553691	0.45607	0.57503	0.558323	0.377604	0.476562	0.737942	0.681871	0.524928	0.375806	0.720278	0.570742	0.471286	0.494178	0.550543	0.442998	0.614865	0.618115	0.478499	0.560235	0.550632	0.493851	0.676122	0.570609	0.395941	0.468431	0.552375	0.551781	0.491586	0.484858	0.637996
313	0.341283	0.564176	0.743967	0.504759	0.529811	0.384617	0.579266	0.589389	0.48452	0.47616	0.623336	0.675506	0.58211	0.559396	0.657569	0.568918	0.514548	0.591613	0.716061	0.618439	0.585786	0.48639	0.614381	0.597012	0.595542	0.51164	0.636262	0.518314	0.586131	0.572834	0.638821	0.493468	0.546454
314	0.600595	0.468119	0.6469	0.597979	0.52359	0.671785	0.52429	0.434865	0.615254	0.663696	0.620284	0.747569	0.626884	0.487231	0.417861	0.427052	0.621233	0.602556	0.522048	0.515696	0.481726	0.645096	0.436399	0.540993	0.503074	0.518147	0.627738	0.594826	0.532721	0.6072	0.533484	0.537094	0.638033
315	0.993795	0.674278	0.38286	0.5726	0.560221	0.229591	0.351188	0.685309	0.652739	0.493755	0.823413	0.445882	0.483365	0.500258	0.526631	0.351245	0.474053	0.566647	0.561746	0.490621	0.612519	0.448442	0.537506	0.59179	0.488249	0.563692	0.534522	0.650132	0.574726	0.506354	0.58968	0.48595	0.59341
316	0.501521	0.879901	0.937022	0.597642	0.7004	0.536632	0.573041	0.456953	0.388623	0.399644	0.430333	0.549588	0.624831	0.580939	0.460825	0.55402	0.417324	0.814	0.564203	0.445605	0.63237	0.558452	0.504111	0.630707	0.661397	0.519522	0.585251	0.533389	0.666735	0.554802	0.567219	0.594293	0.483747
317	1.07709	0.59781	0.488237	0.749352	0.57021	0.296402	0.476756	0.720102	0.592939	0.713264	0.749078	0.542396	0.277012	0.551127	0.591402	0.640424	0.585837	0.557033	0.556756	0.647038	0.447581	0.567238	0.632055	0.473473	0.513402	0.580019	0.576093	0.689584	0.577821	0.469968	0.469851	0.569621	0.504594
318	0.89803	0.611025	0.300138	0.542459	0.423966	0.461925	0.689263	0.538855	0.531919	0.481371	0.473752	0.693169	0.563613	0.591805	0.57804	0.462282	0.623169	0.485539	0.587035	0.57278	0.540709	0.59191	0.574135	0.660153	0.608677	0.616	0.666791	0.546248	0.598151	0.554241	0.564324	0.611254	0.541125
319	0.665768	0.845377	0.587265	0.632783	0.606966	0.756277	0.503541	0.670094	0.608665	0.543884	0.687939	0.381153	0.438002	0.495181	0.479443	0.599965	0.532506	0.494979	0.530835	0.520304	0.534754	0.548726	0.505275	0.48995	0.501219	0.536884	0.442165	0.447645	0.469041	0.611883	0.580745	0.667117	0.590326
320	0.804302	0.340261	0.517398	0.327284	0.564707	0.642637	0.678285	0.711438	0.535478	0.504278	0.542104	0.496788	0.557264	0.492516	0.772896	0.505699	0.779346	0.584081	0.475308	0.604322	0.514898	0.628499	0.558555	0.403514	0.555312	0.570031	0.55015	0.499091	0.69257	0.605266	0.508141	0.509929	0.508686
321	0.675163	0.536191	0.73439	0.540525	0.541415	0.402605	0.437242	0.382898	0.613981	0.527877	0.463256	0.754231	0.552129	0.518108	0.558755	0.396799	0.59121	0.597637	0.542519	0.625464	0.501744	0.552748	0.479213	0.530873	0.633348	0.494077	0.523233	0.522829	0.539149	0.536939	0.517488	0.597473	0.523676
322	0.576697	0.870179	0.641079	0.679208	0.964154	0.732085	0.507132	0.580366	0.589485	0.829945	0.471181	0.613816	0.783353	0.561292	0.578026	0.565587	0.552392	0.53235	0.522512	0.619982	0.443306	0.591428	0.533611	0.467428	0.557032	0.527366	0.507575	0.533535	0.488208	0.572075	0.522068	0.553555	0.544952
323	0.682638	1.10953	0.328417	0.47725	0.56156	0.425442	0.656739	0.603592	0.507595	0.612447	0.553056	0.514334	0.606063	0.704725	0.655742	0.636104	0.500688	0.487099	0.382163	0.531317	0.644581	0.452166	0.478676	0.49868	0.514805	0.643071	0.555901	0.616769	0.661427	0.472101	0.60675	0.576553	0.585496
324	0.316584	0.594972	0.547636	0.570392	0.637074	0.635661	0.396796	0.273703	0.43571	0.383953	0.288555	0.612938	0.573113	0.592132	0.524848	0.522421	0.509127	0.604833	0.529382	0.603687	0.559089	0.561096	0.618485	0.521635	0.522695	0.525818	0.483334	0.557396	0.491834	0.555802	0.616574	0.553768	0.525211
325	0.639933	0.57545	0.184369	0.649154	0.556408	0.794602	0.504725	0.779405	0.779539	0.653204	0.62835	0.727939	0.593376	0.680595	0.417054	0.610589	0.493706	0.47401	0.58813	0.436607	0.501774	0.579182	0.535243	0.558964	0.552907	0.583409	0.603572	0.646082	0.59798	0.54716	0.600396	0.570856	0.541592
326	0.312233	0.72913	0.988009	0.559178	0.443565	0.465877	0.781143	0.497846	0.516606	0.366107	0.451122	0.562226	0.570158	0.537534	0.530993	0.63287	0.429145	0.66665	0.623626	0.568709	0.598872	0.436153	0.56845	0.50063	0.562803	0.629429	0.479267	0.425661	0.549553	0.513377	0.636015	0.540734	0.603526
327	0.111917	0.61369	0.597134	0.460926	0.698425	0.480342	0.51027	0.607475	0.815353	0.722693	0.561737	0.653183	0.684864	0.533874	0.434055	0.685308	0.459493	0.515996	0.579148	0.546014	0.511551	0.557615	0.581818	0.507299	0.561295	0.520923	0.603287	0.478125	0.545871	0.554192	0.558527	0.577764	0.538878
328	0.491626	0.356046	0.572203	0.558916	0.591634	0.607486	0.681628	0.70999	0.298934	0.678405	0.735223	0.392144	0.525267	0.402386	0.553288	0.649102	0.468778	0.445447	0.567216	0.549683	0.511558	0.643073	0.581668	0.537022	0.57603	0.576999	0.624394	0.56564	0.605805	0.543317	0.522061	0.576529	0.523903
329	0.525883	0.602877	0.326464	0.524219	0.832226	0.837501	0.570792	0.590929	0.5995	0.413761	0.444605	0.454032	0.646241	0.628581	0.434186	0.551598	0.632937	0.618833	0.423088	0.454618	0.59405	0.500825	0.712625	0.583803	0.574468	0.54308	0.541171	0.523955	0.50301	0.516411	0.559127	0.581715	0.585398
330	0.420252	0.536408	0.670283	0.309083	0.421164	0.487936	0.559697	0.664357	0.525127	0.585022	0.523545	0.497552	0.655842	0.555783	0.430807	0.584984	0.634761	0.553832	0.434508	0.562859	0.590845	0.612022	0.443689	0.671761	0.633304	0.505523	0.584523	0.613089	0.571798	0.547402	0.59652	0.522772	0.541293
331	0.134818	0.465525	0.368161	0.412994	0.44801	0.725313	0.506459	0.409288	0.666971	0.328337	0.716973	0.51202	0.439754	0.599417	0.553901	0.416459	0.616968	0.571872	0.685618	0.57211	0.602855	0.480505	0.459808	0.535378	0.429098	0.493629	0.631505	0.625418	0.518115	0.449072	0.51027	0.518491	0.605738
332	1.03974	0.988359	0.600915	0.619736	0.412758	0.670618	0.34232	0.74722	0.375258	0.480299	0.749347	0.500707	0.684338	0.435222	0.52854	0.640379	0.717221	0.587438	0.570236	0.432822	0.604299	0.574401	0.50381	0.539357	0.586112	0.463089	0.466941	0.626359	0.504761	0.649612	0.62741	0.58685	0.508227
333	0.756922	0.600292	0.404814	0.423749	0.742195	0.663604	0.638715	0.502179	0.638035	0.716234	0.368717	0.488139	0.552795	0.59375	0.363277	0.833677	0.5345	0.559674	0.494362	0.712057	0.528859	0.486035	0.480066	0.713522	0.520964	0.45134	0.582473	0.484878	0.552928	0.534075	0.624421	0.549496	0.578992
334	0.683334	0.468497	0.669685	0.410425	0.494451	0.507698	0.480203	0.467299	0.768602	0.666086	0.37114	0.750755	0.521592	0.431316	0.538927	0.360004	0.481537	0.459201	0.6206	0.493322	0.566942	0.517709	0.54199	0.59467	0.636317	0.577202	0.535317	0.53433	0.575429	0.524418	0.541576	0.576725	0.550993
335	0.435897	0.578409	0.888632	0.740327	0.516576	0.497325	0.616692	0.490213	0.501391	0.506196	0.535317	0.64032	0.489133	0.581298	0.568089	0.480594	0.504084	0.604216	0.636809	0.571467	0.489343	0.458957	0.46729	0.565654	0.576689	0.57815	0.626252	0.533259	0.565849	0.606935	0.508718	0.586662	0.549144
336	0.170367	0.623794	0.87907	0.561628	0.747292	0.516391	0.629542	0.472851	0.520979	0.479702	0.381275	0.602466	0.44771	0.418366	0.598952	0.554458	0.585531	0.538035	0.624524	0.591937	0.571494	0.62902	0.532578	0.490007	0.640951	0.599121	0.558442	0.558843	0.65974	0.54858	0.585531	0.6123	0.526681
337	0.598128	0.260032	0.484495	0.454654	0.631402	0.648406	0.505511	0.528884	0.51484	0.51814	0.715129	0.583781	0.660195	0.602889	0.513081	0.467864	0.617521	0.58162	0.473364	0.559581	0.556371	0.539206	0.526849	0.610091	0.48727	0.519725	0.432622	0.522088	0.524424	0.46179	0.581739	0.546568	0.615073
338	0.737059	1.00322	0.662765	0.635041	0.591218	0.507635	0.541099	0.738713	0.55592	0.542873	0.68531	0.470304	0.468927	0.552325	0.616412	0.459333	0.508359	0.495716	0.668334	0.482119	0.481729	0.575397	0.469451	0.636478	0.529504	0.554983	0.513331	0.554765	0.597412	0.604303	0.602503	0.514725	0.575111
339	0.704196	0.893918	0.888846	0.533242	0.327883	0.583872	0.329678	0.59429	0.621324	0.617603	0.439045	0.527066	0.663061	0.524076	0.470134	0.419193	0.45397	0.43513	0.434029	0.603836	0.494076	0.541552	0.52982	0.486677	0.555771	0.647909	0.615244	0.527683	0.511965	0.531107	0.552752	0.523851	0.581365
340	0.325893	0.566914	0.314285	0.743589	0.711474	0.585615	0.645877	0.414339	0.66074	0.472884	0.427814	0.47666	0.441078	0.755958	0.388429	0.780142	0.64456	0.655353	0.600571	0.403887	0.59281	0.591997	0.563254	0.615665	0.598076	0.581291	0.720034	0.720955	0.634722	0.497616	0.540403	0.557132	0.548984
341	0.585455	0.348814	0.784196	0.613566	0.617718	0.279387	0.82424	0.566139	0.533845	0.849823	0.602017	0.531655	0.527791	0.51979	0.578959	0.534682	0.360507	0.500414	0.53428	0.598326	0.619425	0.722273	0.603832	0.51474	0.43682	0.526959	0.459793	0.591007	0.559772	0.523583	0.581937	0.540975	0.642604
342	0.198416	0.58492	0.791028	0.57459	0.324008	0.736743	0.430116	0.533424	0.611182	0.496945	0.404024	0.564961	0.467215	0.623271	0.646595	0.635362	0.695947	0.574966	0.479794	0.61293	0.553674	0.516833	0.667735	0.565449	0.481428	0.556349	0.490684	0.619405	0.640405	0.530483	0.539141	0.444343	0.542982
343	0.352249	0.959116	0.456773	0.591602	0.559749	0.469231	0.433675	0.636512	0.552596	0.573497	0.623842	0.522742	0.615453	0.664424	0.540482	0.436014	0.528495	0.719906	0.530416	0.547957	0.541063	0.500493	0.504159	0.623424	0.491778	0.60499	0.61025	0.496201	0.581276	0.583224	0.47745	0.554702	0.569912
344	0.35281	0.22197	0.352822	0.529411	0.442922	0.729999	0.454849	0.671621	0.440199	0.644213	0.428934	0.543157	0.497318	0.547237	0.602607	0.5783	0.527546	0.539131	0.593046	0.568289	0.482402	0.399815	0.545709	0.575798	0.528278	0.60713	0.466914	0.578331	0.59079	0.632309	0.609694	0.53437	0.588917
345	0.420254	0.591233	0.382992	0.748134	0.498076	0.600135	0.420718	0.523653	0.458032	0.608983	0.558337	0.752901	0.704176	0.553007	0.642512	0.517108	0.577464	0.593227	0.586143	0.487559	0.56864	0.549117	0.725597	0.4792	0.555687	0.505925	0.553988	0.514785	0.575164	0.642519	0.567501	0.536006	0.607565
346	0.766157	0.374726	0.515398	0.420334	0.445804	0.663137	0.320647	0.722068	0.712553	0.609291	0.757417	0.713769	0.574242	0.387226	0.707426	0.543335	0.549268	0.547996	0.400271	0.493369	0.603419	0.502173	0.60675	0.545758	0.534799	0.611481	0.512202	0.541656	0.493166	0.597898	0.633147	0.593371	0.569943
347	1.15425	0.414682	0.764415	0.707052	0.564138	0.333661	0.498239	0.582055	0.502605	0.579414	0.529122	0.574267	0.711125	0.59402	0.619601	0.527459	0.519248	0.586976	0.487972	0.562531	0.455795	0.454494	0.557909	0.524271	0.625922	0.553269	0.525343	0.565099	0.533824	0.60227	0.55289	0.557746	0.533079
348	0.597328	0.379588	0.266214	0.470346	0.491675	0.855259	0.61787	0.574239	0.574311	0.478592	0.535779	0.569209	0.494673	0.471596	0.543809	0.526254	0.593066	0.57377	0.688124	0.461581	0.457072	0.52673	0.502435	0.566618	0.517677	0.674522	0.555126	0.466211	0.594704	0.518309	0.46536	0.498858	0.547802
349	0.40373	0.851151	0.498823	0.49596	0.624974	0.735746	0.445323	0.53658	0.481129	0.578479	0.628811	0.588302	0.552036	0.457353	0.507545	0.624226	0.522741	0.48074	0.554297	0.462625	0.621645	0.519456	0.532098	0.569154	0.561132	0.434734	0.59123	0.61081	0.631917	0.566796	0.50388	0.455493	0.581564
350	0.175232	1.02241	0.412662	0.363818	0.751636	0.364005	0.66868	0.546992	0.502459	0.496311	0.647779	0.605582	0.437354	0.43323	0.57915	0.489614	0.634489	0.424384	0.608871	0.668308	0.537714	0.556079	0.662429	0.52011	0.65431	0.535049	0.63099	0.587053	0.528819	0.550277	0.555155	0.471186	0.596414
351	0.251128	0.565599	0.779526	0.488802	0.569455	0.403657	0.541566	0.635668	0.709041	0.297146	0.670757	0.619896	0.6121	0.465997	0.657383	0.422925	0.382272	0.570109	0.535445	0.535909	0.590448	0.466502	0.527468	0.638119	0.580204	0.488061	0.62243	0.591015	0.513665	0.553914	0.55919	0.53365	0.610115
352	0.410433	0.396757	0.825329	0.794903	0.57957	0.615106	0.709565	0.470574	0.52734	0.518558	0.66539	0.520919	0.514251	0.572662	0.640531	0.477311	0.592755	0.554114	0.581359	0.548312	0.540341	0.458808	0.567104	0.552318	0.52416	0.521699	0.47286	0.602141	0.54842	0.555574	0.502843	0.463215	0.514384
353	1.02257	0.199115	0.431428	0.504621	0.451636	0.568685	0.478188	0.494118	0.682141	0.561177	0.410765	0.642586	0.649122	0.565958	0.639431	0.671012	0.540262	0.497101	0.458095	0.497077	0.613053	0.662707	0.546447	0.596081	0.551734	0.604456	0.489341	0.471961	0.635862	0.641896	0.610046	0.570585	0.477841
354	0.950533	0.269452	0.574828	0.631166	0.671279	0.367967	0.677529	0.733199	0.413329	0.614004	0.306376	0.698587	0.357261	0.307266	0.466332	0.579752	0.57993	0.403877	0.603155	0.569685	0.685077	0.634942	0.589799	0.44264	0.611358	0.467931	0.596033	0.510316	0.533555	0.607923	0.453933	0.577675	0.54452
355	0.969045	0.640383	0.857507	0.340097	0.926217	0.455352	0.624811	0.595337	0.715205	0.61047	0.502821	0.480407	0.703853	0.549474	0.442447	0.608746	0.50387	0.632832	0.497667	0.477298	0.588854	0.568268	0.567776	0.598787	0.601396	0.491976	0.49418	0.656779	0.598587	0.553684	0.527975	0.532189	0.507992
356	0.73606	0.360676	0.43748	0.893514	0.509781	0.515932	0.467877	0.473686	0.529399	0.778877	0.556167	0.540735	0.422243	0.603949	0.537758	0.879544	0.437615	0.512746	0.54154	0.56271	0.450528	0.517334	0.575049	0.519738	0.492905	0.598663	0.550635	0.582255	0.552454	0.486485	0.603925	0.613451	0.542901
357	0.280179	0.620273	0.4703	0.879352	0.515019	0.666069	0.297201	0.588997	0.708732	0.352869	0.512053	0.575734	0.532983	0.572211	0.547153	0.451904	0.629026	0.648304	0.620807	0.61652	0.388511	0.611312	0.580358	0.659608	0.572836	0.519399	0.476385	0.570592	0.556135	0.600936	0.574683	0.517616	0.571179
358	0.895517	0.585147	0.360301	0.635081	0.403579	0.578878	0.619097	0.755148	0.624221	0.537703	0.542878	0.466061	0.456817	0.500174	0.425798	0.53354	0.561405	0.581126	0.557271	0.569416	0.514744	0.701882	0.51003	0.590665	0.605072	0.598153	0.567757	0.602064	0.561252	0.57997	0.501501	0.54284	0.563041
359	0.117919	0.372337	0.213926	0.362369	0.723351	0.487323	0.64255	0.456431	0.427358	0.786763	0.516281	0.512012	0.493895	0.607347	0.547696	0.509649	0.592277	0.546184	0.570277	0.544452	0.50989	0.607022	0.504802	0.587508	0.656101	0.601982	0.549319	0.554709	0.581001	0.608789	0.524065	0.593136	0.570538
360	1.07908	0.637536	0.582773	0.422135	0.240776	0.707171	0.289132	0.819794	0.607417	0.720731	0.70853	0.465767	0.548739	0.511293	0.721699	0.521606	0.738254	0.508561	0.498525	0.611598	0.53969	0.528525	0.558849	0.550284	0.453046	0.552873	0.45302	0.539958	0.518611	0.552074	0.480039	0.540342	0.557683
361	0.988461	0.556221	0.481131	0.287079	0.512064	0.478654	0.817806	0.312235	0.330662	0.384063	0.66103	0.650521	0.56411	0.353627	0.499437	0.46521	0.400926	0.434119	0.490797	0.557724	0.524709	0.504984	0.583388	0.562104	0.549656	0.572493	0.622286	0.587114	0.512245	0.533194	0.530525	0.60881	0.593165
362	0.562699	0.660036	0.299185	0.638141	0.401818	0.444144	0.511375	0.554599	0.498341	0.375053	0.622933	0.466201	0.500033	0.560671	0.648226	0.423399	0.692756	0.432852	0.567092	0.572282	0.476718	0.545522	0.533121	0.563144	0.49726	0.58451	0.498525	0.556551	0.496194	0.582803	0.525505	0.606588	0.560323
363	0.572082	0.829024	0.291017	0.32108	0.403986	0.728224	0.572311	0.645726	0.69617	0.536585	0.583426	0.618114	0.803836	0.630596	0.446281	0.517833	0.533068	0.685215	0.486401	0.510651	0.536397	0.665711	0.585838	0.573158	0.524398	0.518501	0.400588	0.467312	0.573297	0.582829	0.498719	0.573441	0.553502
364	1.03606	0.315387	0.401861	0.508861	0.338764	0.313232	0.629376	0.64562	0.673762	0.404461	0.439366	0.509303	0.447684	0.509585	0.600594	0.43226	0.556474	0.590696	0.457272	0.508048	0.487817	0.516131	0.51365	0.534138	0.545641	0.642714	0.555735	0.524505	0.603332	0.453311	0.530169	0.594868	0.539922
365	0.697546	0.507495	0.592709	0.600769	0.798741	0.504411	0.651865	0.242057	0.531842	0.588661	0.60945	0.528935	0.598236	0.540271	0.52758	0.586958	0.59291	0.569847	0.651541	0.606675	0.523018	0.564425	0.619713	0.397355	0.518933	0.491747	0.489881	0.577463	0.589378	0.518727	0.502706	0.584601	0.552349
366	1.04095	0.391473	0.704644	0.598719	0.715997	0.652005	0.682321	0.632595	0.453339	0.69991	0.26121	0.479263	0.704032	0.621353	0.507079	0.580453	0.53421	0.646293	0.529576	0.523878	0.557136	0.557991	0.514621	0.450587	0.478435	0.567066	0.527772	0.580639	0.55297	0.572291	0.524756	0.56378	0.597555
367	0.766684	0.354366	0.680553	0.381118	0.423695	0.649675	0.461493	0.638392	0.598362	0.729267	0.578812	0.538395	0.518233	0.696476	0.494294	0.639306	0.49309	0.595782	0.519648	0.428577	0.577461	0.552402	0.510742	0.521798	0.605656	0.568318	0.480993	0.593217	0.554558	0.650235	0.578711	0.510042	0.614313
368	1.00818	0.552582	0.754378	0.653887	0.779953	0.483001	0.439301	0.70271	0.563386	0.439757	0.46753	0.584969	0.53091	0.651554	0.549032	0.614353	0.436056	0.618985	0.502495	0.570196	0.682338	0.612526	0.543681	0.551718	0.508847	0.585455	0.597209	0.496311	0.531386	0.557325	0.579441	0.513451	0.623476
369	0.425367	0.573776	0.799198	0.677375	0.392499	0.716417	0.797422	0.497856	0.432986	0.550297	0.59828	0.622371	0.433081	0.662218	0.526983	0.731044	0.565667	0.523775	0.61247	0.566105	0.541546	0.537049	0.547908	0.541022	0.562448	0.432945	0.662103	0.570615	0.518501	0.510751	0.422068	0.578178	0.606785
370	0.366995	0.623015	0.244217	0.573415	0.64831	0.619715	0.477371	0.438343	0.666583	0.594009	0.607027	0.59521	0.588858	0.60733	0.584033	0.582629	0.541215	0.581243	0.448301	0.60552	0.485422	0.60191	0.645396	0.581625	0.631975	0.556715	0.515427	0.592959	0.575149	0.514398	0.538131	0.599486	0.58275
371	0.807274	0.441621	0.674928	0.459327	0.780889	0.505077	0.522406	0.519996	0.458177	0.610085	0.665428	0.549128	0.3721	0.424614	0.510653	0.537598	0.468488	0.498767	0.530668	0.576816	0.59625	0.512575	0.580939	0.591897	0.608087	0.610766	0.540881	0.521426	0.532765	0.498843	0.459332	0.62594	0.597295
372	0.521592	0.208372	0.272807	0.566734	0.506451	0.389707	0.438882	0.581645	0.860152	0.464865	0.645885	0.72787	0.560527	0.601386	0.381663	0.497224	0.434202	0.563494	0.552515	0.524371	0.792746	0.491247	0.612147	0.526739	0.531014	0.698523	0.501509	0.610491	0.493174	0.57179	0.506336	0.565266	0.543073
373	0.0938523	0.686666	0.377603	0.654748	0.425109	0.536063	0.535419	0.665187	0.484871	0.416089	0.630138	0.409392	0.440049	0.648109	0.59753	0.466889	0.629611	0.525589	0.642917	0.510986	0.584262	0.624106	0.552885	0.577874	0.5379	0.481216	0.55543	0.60858	0.527982	0.591714	0.513728	0.561848	0.549506
374	0.65162	0.290353	0.706661	0.287798	0.603624	0.370582	0.407283	0.494337	0.567016	0.545759	0.587234	0.562346	0.396109	0.670309	0.67266	0.615092	0.51551	0.539319	0.644927	0.566444	0.505725	0.532867	0.53769	0.652566	0.616656	0.512676	0.50224	0.516684	0.556137	0.471403	0.541007	0.567871	0.538
375	0.517475	0.28832	0.490463	0.726871	0.600889	0.675398	0.655231	0.609075	0.701054	0.761245	0.58199	0.391446	0.565406	0.667312	0.520656	0.49169	0.653494	0.580595	0.551177	0.601271	0.498334	0.533521	0.564547	0.556207	0.472563	0.600657	0.49972	0.510755	0.577519	0.610052	0.530912	0.611571	0.547054
376	0.397807	0.345257	0.692115	1.11066	0.553727	0.514333	0.924276	0.53683	0.477163	0.55995	0.596906	0.656079	0.606542	0.359781	0.608567	0.569351	0.593356	0.417244	0.58576	0.412246	0.554591	0.526235	0.585861	0.635274	0.607746	0.513053	0.64858	0.56274	0.491243	0.45903	0.574786	0.610801	0.549158
377	0.322619	0.154996	0.514836	0.460991	0.877744	0.65173	0.502297	0.633751	0.690065	0.553188	0.618364	0.540187	0.39927	0.503604	0.894072	0.498657	0.559105	0.640967	0.581767	0.472874	0.65863	0.629008	0.554187	0.432916	0.471186	0.469106	0.552182	0.406587	0.523675	0.508018	0.578183	0.556585	0.496308
378	0.496965	0.294123	0.61619	0.483801	0.652955	0.628797	0.451508	0.605029	0.600521	0.612033	0.587241	0.585765	0.331064	0.566663	0.476841	0.616242	0.520646	0.56967	0.555013	0.661741	0.542935	0.540254	0.389687	0.636828	0.650857	0.571922	0.48825	0.582243	0.488549	0.636668	0.582992	0.551161	0.597038
379	0.851384	0.421988	0.577823	0.726667	0.7322	0.539815	0.583588	0.236379	0.525641	0.688064	0.509429	0.504551	0.52444	0.49337	0.541875	0.351894	0.415796	0.415674	0.463666	0.508814	0.571277	0.633011	0.455422	0.666808	0.538253	0.535284	0.600994	0.522288	0.636813	0.542333	0.664309	0.638821	0.536367
380	0.599127	0.833476	0.454163	0.558365	0.549529	0.57566	0.528708	0.583905	0.45452	0.520585	0.668505	0.681619	0.60533	0.512633	0.468437	0.697201	0.422452	0.485302	0.570139	0.507428	0.572556	0.488057	0.506635	0.505221	0.552305	0.538606	0.575038	0.509684	0.527634	0.521792	0.570431	0.599496	0.580054
381	0.599796	0.451821	0.788151	0.284137	0.721193	0.204176	0.738908	0.689977	0.682726	0.835175	0.704786	0.455482	0.568438	0.401233	0.538005	0.550479	0.69955	0.692787	0.585194	0.63141	0.540861	0.547011	0.508613	0.593203	0.447357	0.549935	0.526598	0.531238	0.540407	0.542185	0.498229	0.513124	0.636316
382	0.535259	0.573897	0.545449	0.849925	0.52698	0.650706	0.711398	0.519701	0.332961	0.274893	0.464535	0.355491	0.486446	0.695936	0.419234	0.528803	0.599092	0.587736	0.512034	0.651529	0.584244	0.481003	0.55998	0.551918	0.560975	0.592774	0.471556	0.653693	0.608925	0.46159	0.634944	0.565082	0.560438
383	0.464878	0.511381	0.715058	0.572898	0.531844	0.878662	0.588357	0.609083	0.287678	0.405408	0.604933	0.602003	0.633454	0.57701	0.493576	0.471301	0.517375	0.514281	0.440783	0.515193	0.603835	0.660409	0.51894	0.567808	0.613069	0.644485	0.378493	0.626606	0.556204	0.509369	0.562405	0.583828	0.592897
384	1.07756	0.364898	0.335531	0.927602	0.521403	0.485965	0.537947	0.485768	0.512703	0.33086	0.637804	0.438235	0.478214	0.483464	0.484588	0.640205	0.596516	0.595569	0.591696	0.700718	0.580466	0.527089	0.600006	0.660541	0.697807	0.602705	0.548019	0.474516	0.497515	0.589985	0.561037	0.54289	0.569179
385	0.455762	0.950092	0.59348	0.386883	0.65118	0.399566	0.588849	0.470788	0.615276	0.564129	0.566886	0.545032	0.436455	0.668736	0.402452	0.542322	0.620046	0.558903	0.562034	0.477744	0.45911	0.580946	0.615615	0.477922	0.485404	0.536889	0.520799	0.517717	0.539243	0.465792	0.555214	0.6365	0.558609
386	0.392751	0.844558	0.574898	0.480871	0.560692	0.538522	0.653837	0.587963	0.586375	0.581016	0.40915	0.636928	0.543766	0.450466	0.485537	0.642876	0.591671	0.555142	0.609453	0.5155	0.580895	0.686035	0.542028	0.553241	0.518911	0.481275	0.601119	0.470512	0.557293	0.471876	0.579874	0.542917	0.530946
387	1.58832	0.736777	0.647554	0.341018	0.361932	0.417149	0.643844	0.716811	0.564576	0.530359	0.508479	0.396906	0.596515	0.580337	0.620174	0.547254	0.585654	0.490337	0.587606	0.357011	0.510273	0.47545	0.576265	0.50551	0.612866	0.501076	0.659174	0.524882	0.542153	0.533675	0.567993	0.55699	0.529738
388	0.567774	0.988567	0.684602	0.766298	0.625853	0.43837	0.588558	0.702237	0.761098	0.524388	0.561945	0.559323	0.560128	0.536244	0.56074	0.474216	0.601539	0.573893	0.542728	0.520296	0.588418	0.52543	0.601205	0.509964	0.503158	0.549483	0.586785	0.458773	0.517181	0.532437	0.514365	0.58128	0.596676
389	0.494032	0.552241	0.540966	0.525804	0.538691	0.333683	0.415398	0.368832	0.419825	0.495798	0.637094	0.77035	0.542366	0.479691	0.591992	0.665717	0.631182	0.449851	0.447339	0.513808	0.51989	0.59433	0.672319	0.542925	0.497075	0.478993	0.591312	0.590197	0.487629	0.524362	0.585504	0.586527	0.527541
390	0.297694	0.567745	0.545392	0.657742	0.443201	0.542719	0.527087	0.644474	0.51636	0.761343	0.461816	0.45833	0.564556	0.501045	0.831088	0.327787	0.446273	0.563734	0.583009	0.536384	0.544049	0.580524	0.484945	0.551616	0.560266	0.599312	0.640851	0.532383	0.525405	0.59349	0.581477	0.59472	0.538582
391	0.62368	0.766989	0.77116	0.487514	0.68798	0.357213	0.499159	0.454873	0.611052	0.539123	0.62867	0.623585	0.66301	0.589611	0.53657	0.645693	0.583709	0.638538	0.488929	0.454855	0.598892	0.526018	0.464932	0.467728	0.502682	0.426935	0.54676	0.622132	0.617661	0.565307	0.61558	0.512486	0.571597
392	0.30038	0.558499	0.393122	0.825692	0.46152	0.69455	0.550113	0.728245	0.762586	0.732619	0.52749	0.643747	0.717004	0.478109	0.519132	0.446905	0.564646	0.554193	0.531457	0.542425	0.520405	0.408924	0.669984	0.502748	0.545299	0.572419	0.499371	0.649515	0.634015	0.430838	0.502946	0.61919	0.554122
393	0.653445	0.47792	0.557429	0.476116	0.630371	0.470627	0.700394	0.594226	0.627414	0.501625	0.572247	0.595555	0.544948	0.660168	0.491309	0.615532	0.465592	0.504673	0.504132	0.549833	0.542646	0.45023	0.601415	0.609227	0.549036	0.556954	0.499696	0.538629	0.582888	0.542127	0.480073	0.536305	0.531518
394	0.252517	0.25741	0.478563	0.779062	0.716964	0.615956	0.576061	0.636151	0.44726	0.536218	0.434078	0.579659	0.676098	0.509397	0.526807	0.557546	0.620224	0.553684	0.526491	0.545863	0.591372	0.517544	0.535573	0.527774	0.587376	0.462895	0.448332	0.575669	0.590813	0.466167	0.604994	0.535127	0.541196
395	0.800352	1.08145	0.57277	0.418215	0.539255	0.507545	0.537092	0.414155	0.407732	0.637633	0.518408	0.430622	0.562411	0.423315	0.466813	0.448009	0.445718	0.540242	0.593397	0.458741	0.459339	0.511576	0.607758	0.592945	0.617467	0.628364	0.53979	0.596005	0.634643	0.517429	0.543501	0.528949	0.550461
396	0.218554	0.423961	0.326464	0.27516	0.555921	0.747256	0.390067	0.680124	0.481244	0.376787	0.627824	0.511408	0.576132	0.466203	0.651245	0.493553	0.598273	0.490224	0.517628	0.471883	0.624406	0.566732	0.589653	0.642619	0.545431	0.512085	0.549447	0.547664	0.58738	0.478197	0.509629	0.57935	0.571179
397	0.266993	0.560973	0.438284	0.94113	0.339102	0.360164	0.674637	0.249429	0.380509	0.511941	0.550473	0.519808	0.436736	0.717204	0.424598	0.674909	0.585681	0.539417	0.603588	0.614853	0.486271	0.517356	0.60456	0.579405	0.648835	0.336844	0.641867	0.434994	0.536917	0.574511	0.593737	0.580557	0.560877
398	0.267373	0.657779	0.43989	0.631752	0.957574	0.672684	0.744872	0.454796	0.375463	0.490296	0.641488	0.493092	0.699806	0.570598	0.588551	0.50587	0.425729	0.455276	0.538635	0.614299	0.651929	0.611949	0.650107	0.49854	0.480588	0.55542	0.536078	0.576444	0.542048	0.498782	0.640191	0.519131	0.570397
399	0.582921	0.171448	0.648777	0.33713	0.757743	0.619717	0.451438	0.557459	0.842485	0.365379	0.605506	0.429129	0.65896	0.587999	0.441283	0.619768	0.441953	0.462072	0.657416	0.701245	0.509648	0.601967	0.436857	0.591915	0.497123	0.531427	0.59907	0.535636	0.507524	0.626822	0.551384	0.605293	0.551296
400	0.994213	0.62219	0.311558	0.555937	0.381179	0.786693	0.863448	0.738307	0.775857	0.591828	0.573377	0.449919	0.68515	0.608207	0.696859	0.731732	0.747921	0.705016	0.519388	0.507166	0.641766	0.53086	0.558049	0.591142	0.559315	0.557859	0.642591	0.540646	0.623605	0.557461	0.642765	0.55317	0.525013
401	0.460908	0.633221	0.368446	0.546159	0.442748	0.319864	0.285605	0.608317	0.429942	0.622688	0.707266	0.469364	0.347982	0.836089	0.278919	0.437949	0.493767	0.537123	0.725257	0.475286	0.647005	0.587316	0.50644	0.5056	0.50851	0.487426	0.411701	0.486688	0.503265	0.4992	0.485844	0.561371	0.501844
402	0.446129	0.939017	0.56865	0.470965	0.660587	0.54689	0.525997	0.607603	0.460393	0.643024	0.412733	0.515675	0.514885	0.548654	0.693502	0.553058	0.539507	0.522739	0.402361	0.622189	0.479278	0.655791	0.520415	0.595128	0.523019	0.520386	0.490769	0.557364	0.567111	0.660466	0.535157	0.547679	0.553076
403	0.541035	0.60972	0.68277	0.388049	0.518258	0.512199	0.724924	0.45187	0.566438	0.747025	0.570376	0.591894	0.509437	0.61171	0.582652	0.621156	0.610668	0.48357	0.507869	0.739711	0.535092	0.596749	0.522855	0.483883	0.573325	0.522176	0.57222	0.474418	0.630402	0.697142	0.536153	0.601474	0.56431
404	0.489481	0.338599	0.546836	0.54023	0.482827	0.650894	0.590639	0.576399	0.599054	0.624997	0.366713	0.390412	0.453344	0.439847	0.559452	0.554346	0.580276	0.616965	0.389713	0.588481	0.59965	0.59314	0.561647	0.596765	0.500008	0.677079	0.521914	0.590302	0.626551	0.522689	0.56001	0.60346	0.5736
405	0.267409	0.629869	0.415718	0.589677	0.276516	0.255512	0.426787	0.584674	0.601253	0.588085	0.664814	0.336083	0.563566	0.555096	0.516837	0.589588	0.589686	0.541153	0.567418	0.600105	0.558522	0.444357	0.505543	0.571963	0.596508	0.520538	0.497213	0.576629	0.533592	0.552516	0.520792	0.522218	0.560083
406	0.626171	0.167829	0.683774	0.518228	0.54884	0.843247	0.39729	0.434194	0.411294	0.641055	0.422228	0.537623	0.441311	0.383621	0.572343	0.58361	0.457068	0.50805	0.445101	0.512315	0.564449	0.625781	0.492231	0.605848	0.519108	0.543757	0.622451	0.608295	0.513567	0.593729	0.508214	0.581814	0.531915
407	0.83321	0.230184	0.570983	0.644144	0.503137	0.586233	0.652608	0.629358	0.426016	0.446989	0.676505	0.602858	0.520439	0.486633	0.562153	0.536802	0.606608	0.560027	0.576425	0.423426	0.39291	0.58523	0.629114	0.410258	0.474628	0.520976	0.651112	0.51405	0.596839	0.532211	0.478796	0.607084	0.550479
408	0.257387	1.10675	0.693815	0.855082	0.446234	0.43654	0.673754	0.422256	0.579603	0.620384	0.524767	0.551865	0.717641	0.49804	0.553733	0.466552	0.449817	0.577692	0.471755	0.733626	0.479985	0.588968	0.460395	0.547995	0.583025	0.573363	0.599521	0.514633	0.586671	0.560669	0.520616	0.573724	0.561583
409	1.08778	0.662218	0.740147	0.566883	0.811096	0.699599	0.707145	0.825441	0.773249	0.713822	0.434211	0.472166	0.60207	0.441157	0.561053	0.44014	0.473733	0.614672	0.515576	0.589722	0.505384	0.537704	0.59215	0.583509	0.52286	0.494028	0.521448	0.526476	0.571276	0.573784	0.506113	0.639608	0.58632
410	0.632633	0.658696	0.369513	0.611082	0.586804	0.530004	0.52078	0.691535	0.530826	0.549177	0.663341	0.574258	0.516025	0.47542	0.584701	0.528583	0.657048	0.560798	0.532029	0.473072	0.462089	0.595104	0.635675	0.620005	0.417055	0.507644	0.526258	0.617124	0.576677	0.589694	0.57935	0.616631	0.570568
411	0.544899	0.355769	0.830153	0.389086	0.742709	0.748649	0.453079	0.393553	0.623358	0.524067	0.436351	0.610293	0.614152	0.660598	0.494073	0.567912	0.66804	0.587323	0.581714	0.635892	0.577995	0.603156	0.615196	0.643382	0.513003	0.637344	0.56626	0.595091	0.556746	0.549063	0.557428	0.562881	0.49821
412	0.733543	0.341893	0.542436	0.490672	0.489238	0.637104	0.473438	0.72529	0.705433	0.652149	0.48863	0.480544	0.486603	0.571002	0.631654	0.502758	0.428151	0.51768	0.420248	0.506382	0.50403	0.641894	0.497123	0.477835	0.54308	0.569408	0.491973	0.610459	0.540801	0.531679	0.610864	0.553993	0.561075
413	0.423744	0.493584	0.482197	0.697282	0.394128	0.506198	0.552085	0.572849	0.563526	0.715731	0.502898	0.351586	0.561203	0.638714	0.390739	0.427134	0.506349	0.605937	0.51102	0.556552	0.623107	0.522585	0.593585	0.45445	0.541151	0.433783	0.508527	0.50828	0.54809	0.558374	0.503314	0.554153	0.594328
414	0.659191	0.312462	0.76241	0.654586	0.443874	0.399861	0.78303	0.675448	0.749969	0.459331	0.38907	0.623037	0.558846	0.655101	0.627073	0.51768	0.534032	0.580588	0.586289	0.595469	0.602537	0.493545	0.562922	0.640508	0.496229	0.582955	0.590563	0.612089	0.637019	0.626238	0.506906	0.572183	0.550999
415	0.505619	0.367485	0.489944	0.85217	0.790094	0.812679	0.398181	0.635362	0.646616	0.630484	0.662908	0.607748	0.464422	0.78358	0.503821	0.574928	0.551396	0.46153	0.584869	0.623262	0.542076	0.539376	0.525494	0.491575	0.528019	0.584254	0.516262	0.5837	0.466789	0.577412	0.476067	0.587095	0.605837
416	0.559973	0.706048	0.471834	0.581334	0.328139	0.512388	0.678666	0.58205	0.718001	0.656461	0.593846	0.542573	0.502585	0.543273	0.593055	0.525236	0.530597	0.544707	0.673163	0.571245	0.573737	0.512533	0.61207	0.482163	0.528338	0.577795	0.557875	0.538053	0.469741	0.538898	0.43895	0.544395	0.576788
417	0.527228	0.282931	0.724054	0.437452	0.38717	0.339399	0.549797	0.506434	0.400065	0.614422	0.385228	0.526067	0.615365	0.530331	0.570755	0.6578	0.521138	0.563915	0.580047	0.509164	0.55271	0.522149	0.503022	0.584571	0.674223	0.522708	0.52798	0.562956	0.60605	0.519766	0.482944	0.559251	0.567488
418	0.513381	1.17429	0.502997	0.495269	0.559314	0.539424	0.619019	0.471376	0.354909	0.360979	0.585681	0.643284	0.464016	0.488785	0.453801	0.612052	0.447694	0.605323	0.548118	0.518094	0.651369	0.5387	0.551055	0.515067	0.537198	0.477932	0.707275	0.599053	0.528218	0.510147	0.535082	0.530136	0.57165
419	0.557939	0.180147	0.303665	0.728671	0.840273	0.462579	0.489813	0.54072	0.44508	0.51808	0.799255	0.63807	0.701838	0.517052	0.48137	0.572129	0.487335	0.419217	0.548365	0.504948	0.644643	0.556933	0.632507	0.530215	0.551117	0.385172	0.67558	0.616962	0.684343	0.602605	0.494647	0.567781	0.553998
420	0.537747	0.573215	0.505636	0.234135	0.551623	0.41809	0.636591	0.602781	0.503329	0.408695	0.48911	0.710986	0.432128	0.472123	0.65876	0.528187	0.695514	0.480488	0.618278	0.613743	0.490508	0.479772	0.537619	0.536587	0.525373	0.543713	0.617645	0.641892	0.532903	0.506691	0.571661	0.556017	0.572397
421	0.283711	0.79032	0.291669	0.337026	0.405206	0.501237	0.284767	0.341743	0.582204	0.651104	0.624515	0.622964	0.427807	0.661086	0.528392	0.429253	0.532303	0.620797	0.743372	0.5422	0.484187	0.486309	0.549358	0.621448	0.558121	0.518342	0.57955	0.575976	0.51166	0.605268	0.549356	0.570709	0.573675
422	1.06794	0.718256	0.485714	0.600924	0.833945	0.727657	0.510036	0.327544	0.521377	0.486569	0.725127	0.669546	0.424895	0.427093	0.655612	0.407163	0.543086	0.629151	0.643862	0.491566	0.656931	0.642163	0.447794	0.610583	0.486866	0.53052	0.519522	0.63315	0.495444	0.579506	0.599443	0.516813	0.543692
423	0.684465	0.457288	0.897916	0.27105	0.648323	0.911301	0.772313	0.687464	0.550265	0.572047	0.603519	0.627967	0.627818	0.57411	0.539424	0.560533	0.490886	0.561046	0.432786	0.584479	0.651938	0.45656	0.536626	0.534108	0.465725	0.717116	0.599692	0.488461	0.49765	0.583761	0.51401	0.531955	0.548862
424	0.718382	0.954397	0.501947	0.518944	0.486461	0.527483	0.44013	0.423675	0.533291	0.556273	0.46998	0.400652	0.614519	0.454175	0.712805	0.660821	0.640458	0.577268	0.513485	0.593721	0.510295	0.604121	0.607491	0.626653	0.612617	0.567547	0.491662	0.535254	0.559448	0.648583	0.598919	0.528875	0.545946
425	0.571002	0.246636	0.631704	0.247225	0.37245	0.458091	0.614421	0.635408	0.638187	0.522828	0.57034	0.579205	0.60504	0.610082	0.56929	0.576436	0.534726	0.548041	0.534806	0.528459	0.568116	0.640233	0.62383	0.501505	0.60092	0.509301	0.550334	0.703402	0.588795	0.598212	0.520921	0.594738	0.584308
426	0.883736	0.582327	0.332326	0.831746	0.585209	0.585875	0.471428	0.667975	0.694328	0.580756	0.407812	0.470825	0.657405	0.491427	0.616436	0.502991	0.41304	0.404244	0.661147	0.674632	0.546669	0.594546	0.652011	0.501483	0.54429	0.660331	0.465985	0.509063	0.534034	0.474377	0.56955	0.568845	0.516729
427	0.26796	0.780722	0.975801	0.771267	0.388177	0.758883	0.52512	0.712972	0.64341	0.452673	0.561044	0.702867	0.685524	0.523685	0.508602	0.622496	0.584435	0.622507	0.564895	0.516221	0.607852	0.536727	0.469854	0.498447	0.491625	0.636722	0.611003	0.592079	0.53984	0.522709	0.581229	0.532593	0.539911
428	0.563768	0.383296	0.536817	0.428013	0.730201	0.528636	0.486984	0.440782	0.617925	0.513063	0.441824	0.787924	0.77377	0.691199	0.518971	0.647805	0.551822	0.499064	0.52512	0.48421	0.638034	0.567473	0.471723	0.533828	0.539189	0.56726	0.461215	0.499803	0.57763	0.534572	0.555523	0.559288	0.590698
429	0.836375	0.356559	1.01442	0.794826	0.560427	0.671698	0.589513	0.408489	0.582365	0.613995	0.563646	0.556535	0.549221	0.557895	0.58902	0.576204	0.648344	0.567479	0.637107	0.581588	0.516337	0.583587	0.648373	0.499675	0.649287	0.454121	0.607014	0.652932	0.440015	0.56296	0.634364	0.561431	0.609074
430	1.01217	0.346021	0.667815	0.515077	0.313142	0.698323	0.750168	0.751535	0.44502	0.378807	0.407223	0.447776	0.571999	0.522782	0.629438	0.654757	0.598719	0.449193	0.516827	0.483622	0.504299	0.569448	0.496659	0.563508	0.529042	0.512383	0.566671	0.464013	0.504498	0.519998	0.545664	0.621594	0.555856
431	0.693624	0.300675	0.364141	0.416146	0.711455	0.569505	0.655272	0.723772	0.683904	0.777113	0.4089	0.465941	0.444856	0.467984	0.520225	0.490007	0.582352	0.448228	0.546491	0.59834	0.526709	0.536751	0.49651	0.488898	0.449835	0.430027	0.646643	0.605138	0.648864	0.519473	0.602349	0.62675	0.572442
432	0.668653	0.595705	0.441611	0.694249	0.67334	0.582471	0.46077	0.792713	0.353483	0.530928	0.484901	0.513189	0.575294	0.659383	0.472976	0.623312	0.64723	0.669934	0.598534	0.61446	0.505365	0.579341	0.59286	0.558088	0.482523	0.567169	0.599869	0.573326	0.540541	0.456464	0.571235	0.625444	0.540142
433	0.728268	0.356339	0.175326	0.825815	0.370402	0.583115	0.384488	0.398632	0.40079	0.562995	0.531953	0.472821	0.361943	0.579065	0.467866	0.532857	0.529547	0.51787	0.631066	0.606258	0.55899	0.492942	0.477704	0.570583	0.474566	0.517361	0.535595	0.536133	0.55863	0.549419	0.588192	0.522077	0.540715
434	0.157102	0.912535	0.428146	0.566374	0.420957	0.650296	0.693908	0.343882	0.500784	0.755673	0.626484	0.57393	0.517057	0.507423	0.548899	0.505341	0.531728	0.547289	0.591199	0.515045	0.512816	0.609917	0.559344	0.513174	0.489092	0.589563	0.48373	0.543244	0.492373	0.514659	0.585467	0.546368	0.517997
435	0.889012	0.28534	0.659038	0.419324	0.217508	0.42612	0.409577	0.59536	0.436451	0.54093	0.409257	0.438443	0.437853	0.582656	0.559398	0.590683	0.572681	0.572545	0.500036	0.675659	0.582931	0.5709	0.515679	0.456594	0.492189	0.625079	0.511397	0.575396	0.544457	0.555359	0.549221	0.461648	0.534225
436	0.408962	0.377333	0.323373	0.506075	0.373173	0.585879	0.674243	0.426473	0.631097	0.501017	0.331479	0.464086	0.50189	0.644865	0.531963	0.553105	0.472417	0.560013	0.490084	0.518697	0.493834	0.608636	0.578386	0.623033	0.624162	0.55589	0.576946	0.544877	0.459938	0.535961	0.570664	0.561694	0.564107
437	0.680248	0.504731	0.38174	0.633382	0.660462	0.62335	0.64115	0.412044	0.567344	0.535599	0.562692	0.775955	0.411675	0.420316	0.414088	0.416249	0.551147	0.68303	0.506939	0.478806	0.457426	0.427121	0.58945	0.527908	0.677943	0.563238	0.642222	0.540367	0.514833	0.568557	0.499223	0.595104	0.581564
438	0.349254	0.380817	0.558387	0.71748	0.904479	0.402944	0.648577	0.314655	0.428237	0.430171	0.489576	0.550656	0.568174	0.642514	0.509173	0.657588	0.549961	0.515993	0.527995	0.593653	0.653702	0.483109	0.644054	0.330524	0.566072	0.618907	0.618847	0.601982	0.581432	0.577335	0.546516	0.486073	0.561414
439	0.706511	0.850804	0.510779	0.861001	0.459811	0.673877	0.431778	0.888165	0.810338	0.635927	0.662647	0.521645	0.552823	0.391857	0.577052	0.382868	0.658602	0.741455	0.610423	0.610086	0.502389	0.613536	0.622842	0.570891	0.505938	0.484702	0.578572	0.513033	0.458308	0.534591	0.566732	0.531045	0.524957
440	0.561426	0.949323	0.544641	0.52281	0.439904	0.373962	0.687409	0.792401	0.853953	0.43306	0.559372	0.706851	0.586724	0.630627	0.522278	0.655065	0.408196	0.447426	0.533167	0.560955	0.5211	0.649503	0.534582	0.502979	0.694593	0.440107	0.562309	0.511915	0.528043	0.508133	0.629017	0.674999	0.523453
441	0.257972	0.195092	0.604614	0.534263	0.522707	0.533262	0.318198	0.375735	0.456467	0.704471	0.476004	0.43287	0.584909	0.460485	0.639456	0.632504	0.490032	0.500121	0.568196	0.38592	0.66096	0.622438	0.460636	0.523193	0.598885	0.599392	0.587723	0.485479	0.528775	0.428514	0.598713	0.629093	0.571014
442	0.523904	0.52649	0.567334	0.779112	0.454523	0.679151	0.471081	0.409078	0.628982	0.499336	0.65497	0.520156	0.86502	0.531346	0.659717	0.38674	0.544445	0.361551	0.579183	0.484305	0.599634	0.563432	0.518926	0.470053	0.520028	0.507252	0.568827	0.502023	0.526047	0.444821	0.551045	0.596524	0.558182
443	1.20095	0.737379	0.756414	0.742367	0.469884	0.632478	0.425594	0.600718	0.629916	0.288995	0.496751	0.691505	0.579598	0.666692	0.423567	0.447688	0.557085	0.53679	0.586365	0.430491	0.591917	0.483691	0.579252	0.450829	0.496833	0.525303	0.4924	0.63262	0.517311	0.494359	0.602657	0.465426	0.542453
444	0.489664	0.963454	0.557343	0.608518	0.357369	0.651176	0.759714	0.531399	0.458018	0.765912	0.464541	0.403578	0.518942	0.489839	0.612721	0.610419	0.656217	0.485924	0.527014	0.497691	0.505839	0.469429	0.520797	0.615595	0.48507	0.58649	0.63176	0.53533	0.548065	0.544459	0.542834	0.569101	0.636307
445	0.550663	0.489661	0.50411	0.622865	0.29902	0.469025	0.639781	0.454562	0.61553	0.487921	0.412706	0.490317	0.600164	0.378208	0.46931	0.66242	0.560608	0.488858	0.65377	0.594728	0.569038	0.661558	0.510121	0.451211	0.464753	0.605788	0.566173	0.571373	0.570834	0.497922	0.59416	0.626314	0.508392
446	0.148834	0.28804	0.401691	0.58349	0.533192	0.360739	0.650574	0.717932	0.689644	0.32458	0.632088	0.485579	0.44935	0.596529	0.443326	0.603719	0.529571	0.531056	0.433828	0.564409	0.679221	0.483266	0.603939	0.730472	0.545148	0.637654	0.462551	0.69086	0.558688	0.567886	0.607092	0.560691	0.57259
447	0.702427	0.45273	0.580237	0.416533	0.391082	0.87394	0.51587	0.392399	0.540756	0.594536	0.551189	0.560863	0.518959	0.625813	0.42172	0.492317	0.561944	0.49116	0.56521	0.503702	0.415969	0.466445	0.438861	0.511003	0.519691	0.565162	0.457935	0.510536	0.460409	0.557425	0.608236	0.54748	0.584631
448	0.689777	0.433051	0.614981	0.560801	0.720845	0.597562	0.459331	0.336939	0.473493	0.478847	0.591692	0.503692	0.487726	0.542091	0.724296	0.615308	0.482872	0.519698	0.585153	0.610161	0.632777	0.606436	0.5739	0.525218	0.588303	0.528941	0.602206	0.589358	0.51212	0.563878	0.580739	0.627287	0.565626
449	0.21972	0.215747	0.23638	0.739505	0.436476	0.470597	0.5524	0.613051	0.73506	0.467978	0.544369	0.716839	0.677963	0.613184	0.500616	0.556158	0.579572	0.486222	0.498008	0.620589	0.522002	0.484075	0.578633	0.527488	0.624075	0.510549	0.572408	0.605279	0.521661	0.544583	0.561008	0.596339	0.504993
450	0.209809	0.705926	0.610184	0.456251	0.662886	0.894711	0.588031	0.791927	0.595585	0.615952	0.533396	0.429338	0.440169	0.69611	0.595483	0.562715	0.530885	0.61847	0.676516	0.483828	0.493051	0.564563	0.479857	0.578155	0.555745	0.57027	0.601822	0.476604	0.494997	0.651401	0.549034	0.539048	0.558402
451	1.204	0.461908	1.14417	0.550718	0.596497	0.287625	0.452377	0.546667	0.652658	0.588929	0.668882	0.473638	0.494156	0.54582	0.537391	0.495131	0.544919	0.384138	0.530753	0.590778	0.694526	0.519803	0.543106	0.480324	0.568063	0.500081	0.598639	0.647023	0.501175	0.481834	0.648024	0.574545	0.558018
452	1.04811	0.429071	0.677708	0.582634	0.558757	0.550491	0.545865	0.627435	0.553296	0.403816	0.66766	0.408575	0.458878	0.573601	0.620587	0.601028	0.499846	0.571405	0.59646	0.680006	0.500817	0.577796	0.49211	0.486616	0.640892	0.55631	0.517999	0.571389	0.476699	0.565772	0.591132	0.525198	0.536843
453	0.167687	0.424241	0.46469	0.444043	0.778872	0.680365	0.623988	0.42242	0.575265	0.602948	0.698895	0.497621	0.59596	0.606461	0.671566	0.504298	0.51306	0.440416	0.632021	0.530699	0.608988	0.561976	0.536819	0.554518	0.433581	0.558514	0.468118	0.608859	0.567948	0.584863	0.505621	0.588912	0.586658
454	0.367971	0.237341	0.506339	0.581072	0.499653	0.502765	0.63331	0.63484	0.585422	0.817433	0.444735	0.718809	0.601632	0.498316	0.572756	0.349435	0.625102	0.669	0.577783	0.660353	0.398421	0.664445	0.372244	0.644215	0.404151	0.504964	0.64632	0.655501	0.436012	0.596402	0.569923	0.579029	0.534426
455	0.443216	0.415989	0.636232	0.279152	0.67534	0.620671	0.929928	0.744442	0.620538	0.547441	0.700938	0.611126	0.356343	0.534821	0.668596	0.644409	0.535114	0.561271	0.499971	0.448201	0.506137	0.595832	0.564599	0.584551	0.599053	0.544836	0.574558	0.623465	0.630839	0.501349	0.596703	0.571306	0.585935
456	0.722524	0.459739	0.641947	0.740679	0.627945	0.313014	0.532393	0.571342	0.373685	0.616516	0.572177	0.632758	0.755174	0.613213	0.50783	0.562401	0.527765	0.71987	0.485398	0.54551	0.612547	0.583005	0.509446	0.48762	0.55493	0.516538	0.489486	0.520225	0.610297	0.643675	0.565544	0.522804	0.547113
457	0.308363	0.675543	0.449142	0.489099	0.694055	0.468595	0.427474	0.666071	0.483308	0.594259	0.493387	0.496765	0.542303	0.637066	0.552243	0.666716	0.553334	0.501846	0.607767	0.59462	0.665088	0.457414	0.522239	0.502437	0.513207	0.679	0.651981	0.578839	0.556972	0.566156	0.515766	0.528926	0.520255
458	0.993958	0.457933	0.804755	0.438196	0.46234	0.658009	0.792691	0.774503	0.449037	0.629573	0.633305	0.991456	0.566136	0.516706	0.609714	0.440182	0.565273	0.517189	0.62448	0.614284	0.628351	0.468648	0.476994	0.577141	0.592772	0.76015	0.573721	0.532408	0.588462	0.567269	0.668372	0.586495	0.498962
459	0.213125	0.746303	0.719729	0.782945	0.321053	0.712236	0.576833	0.43712	0.493182	0.539449	0.435437	0.453743	0.511308	0.44663	0.450082	0.518018	0.703055	0.56189	0.539026	0.614954	0.576567	0.573575	0.453803	0.590776	0.591341	0.55913	0.621544	0.565145	0.626496	0.581209	0.552211	0.600793	0.57949
460	0.422687	0.820967	0.511398	0.654664	0.717162	0.720805	0.665939	0.329482	0.689675	0.54084	0.646323	0.559855	0.559443	0.419527	0.602871	0.574677	0.523823	0.595812	0.376514	0.492115	0.483614	0.531673	0.630703	0.529909	0.640157	0.658853	0.477501	0.486899	0.681501	0.598754	0.589725	0.488265	0.532384
461	0.754023	0.995092	0.951016	0.60014	0.440295	0.513406	0.573581	0.294722	0.454506	0.418178	0.763846	0.551143	0.577205	0.451677	0.482	0.466902	0.735418	0.788698	0.533527	0.58999	0.473222	0.470495	0.455531	0.48887	0.637425	0.497903	0.542962	0.568122	0.520671	0.578718	0.593264	0.6346	0.511718
462	0.42529	0.243502	0.512179	0.580334	0.663989	0.571449	0.64442	0.531994	0.692741	0.441797	0.628497	0.526098	0.568758	0.611383	0.587093	0.538769	0.554818	0.609498	0.37033	0.564543	0.651608	0.576345	0.703145	0.400275	0.498202	0.621198	0.450796	0.589357	0.505199	0.547445	0.591081	0.604272	0.655291
463	0.449306	0.627091	0.320614	0.372489	0.267368	0.295656	0.587682	0.614833	0.569003	0.642539	0.352707	0.515597	0.533065	0.559267	0.427945	0.545712	0.440839	0.527732	0.566582	0.584358	0.515792	0.507168	0.517039	0.493532	0.443824	0.510012	0.561496	0.690174	0.635661	0.577632	0.541349	0.582174	0.559675
464	0.391704	0.662091	0.522421	0.662539	0.815405	0.563527	0.492424	0.479988	0.458268	0.349779	0.539185	0.367317	0.590215	0.411622	0.637471	0.547433	0.403215	0.502282	0.487913	0.683088	0.485106	0.505767	0.56879	0.550252	0.578296	0.500468	0.422414	0.504651	0.553569	0.517601	0.596102	0.608906	0.538969
465	0.5663	0.313478	0.347384	1.01438	0.667777	0.60886	0.420756	0.533998	0.461249	0.590158	0.462126	0.532764	0.581145	0.39523	0.374302	0.450531	0.510908	0.44094	0.604061	0.492872	0.627955	0.596554	0.487683	0.490874	0.571581	0.55614	0.581865	0.519922	0.575272	0.513596	0.495608	0.603422	0.598303
466	0.50904	0.31125	0.826576	0.641377	0.44432	0.818275	0.726061	0.547467	0.509328	0.417643	0.541899	0.399768	0.529585	0.540879	0.649533	0.562999	0.513553	0.638162	0.484637	0.503002	0.390076	0.515443	0.512231	0.604461	0.530202	0.474655	0.555296	0.525937	0.531513	0.626254	0.61308	0.57435	0.56314
467	0.343495	0.781435	0.505287	0.368933	0.574687	0.359972	0.344815	0.469163	0.513044	0.41694	0.535087	0.548052	0.648688	0.612045	0.598678	0.637971	0.463919	0.663264	0.617172	0.515426	0.53586	0.456806	0.560015	0.648074	0.523389	0.620751	0.493772	0.59376	0.575516	0.54484	0.58847	0.5473	0.566627
468	0.545127	0.535035	0.486642	0.482549	0.664371	0.717615	0.333426	0.774471	0.626498	0.458613	0.509503	0.36338	0.330104	0.537007	0.403181	0.534676	0.594941	0.560977	0.606809	0.535389	0.576669	0.579944	0.468298	0.610061	0.576185	0.474009	0.564213	0.512668	0.584953	0.638252	0.511495	0.510678	0.563553
469	0.700999	0.546812	0.546421	0.700547	0.821248	0.519402	0.330403	0.514531	0.399192	0.463631	0.36804	0.494404	0.508136	0.698259	0.440794	0.558344	0.382283	0.523997	0.547004	0.559876	0.54695	0.541525	0.521832	0.491468	0.534024	0.539515	0.578801	0.667772	0.563962	0.569278	0.557458	0.481765	0.632981
470	0.224021	0.397599	0.724897	0.352861	0.527652	0.525613	0.716781	0.627346	0.663768	0.668474	0.609791	0.664188	0.614228	0.630859	0.580457	0.50599	0.535837	0.625261	0.535696	0.494313	0.593582	0.500798	0.662349	0.666744	0.556259	0.575447	0.607055	0.495632	0.532624	0.568144	0.514762	0.471245	0.60499
471	0.219922	0.557757	0.621229	0.505066	0.685139	0.641102	0.421325	0.658144	0.643633	0.428945	0.747141	0.607967	0.550259	0.414091	0.698782	0.561173	0.511241	0.515632	0.586394	0.612266	0.613266	0.4317	0.564715	0.610836	0.524849	0.644847	0.666975	0.619318	0.561998	0.559692	0.580412	0.608074	0.591096
472	0.154508	0.508913	0.354257	0.39558	0.471853	0.592714	0.629259	0.565159	0.553276	0.399381	0.602607	0.632233	0.614093	0.652833	0.508732	0.595512	0.559111	0.576383	0.702614	0.413636	0.526164	0.531326	0.46887	0.550613	0.701664	0.626195	0.433849	0.641274	0.59646	0.600534	0.599014	0.582744	0.535089
473	0.315475	0.739823	0.687751	0.307231	0.495371	0.514113	0.521893	0.488571	0.749481	0.330197	0.411547	0.474344	0.473534	0.444092	0.572048	0.459111	0.549291	0.533086	0.507408	0.46517	0.621361	0.551541	0.501787	0.539404	0.723524	0.610185	0.560508	0.452849	0.552843	0.527961	0.501425	0.549956	0.579294
474	0.758365	0.678088	0.734325	0.581806	0.546398	0.421809	0.750066	0.684502	0.626397	0.58709	0.675524	0.931944	0.468344	0.455211	0.63097	0.498788	0.420613	0.679274	0.716132	0.506285	0.54418	0.509093	0.547924	0.399404	0.63119	0.490282	0.501651	0.577576	0.644479	0.650664	0.579974	0.496592	0.517688
475	0.315288	0.336444	0.33193	0.450037	0.714637	0.499972	0.765615	0.398249	0.398218	0.522596	0.427356	0.498151	0.473944	0.412419	0.55488	0.580303	0.528973	0.483539	0.41045	0.64731	0.463451	0.508481	0.65439	0.493532	0.577922	0.456038	0.47131	0.576651	0.503186	0.588859	0.567324	0.488279	0.617939
476	0.761907	0.944518	0.89269	0.494159	0.604936	0.810572	0.324879	0.217267	0.608991	0.666732	0.53803	0.586618	0.688619	0.678267	0.521384	0.581755	0.472872	0.597932	0.511866	0.473855	0.541995	0.491094	0.516789	0.509229	0.50437	0.535699	0.47758	0.61129	0.488912	0.6128	0.587299	0.581045	0.613194
477	0.727059	0.668043	0.668431	0.79288	0.515968	0.397394	0.564489	0.65388	0.444124	0.489171	0.575997	0.549029	0.544481	0.604841	0.589298	0.62912	0.672169	0.514092	0.63545	0.60386	0.6046	0.620152	0.513874	0.527565	0.618036	0.597327	0.456574	0.483109	0.529756	0.534833	0.556109	0.575788	0.568267
478	0.434409	0.347486	0.70641	0.685282	0.45476	0.626247	0.681939	0.573849	0.45111	0.535534	0.484396	0.461914	0.538245	0.605015	0.41383	0.564138	0.493232	0.567315	0.594603	0.652409	0.502159	0.463105	0.459251	0.556788	0.514595	0.623661	0.519303	0.527509	0.600712	0.565897	0.546038	0.563388	0.51532
479	0.453342	0.796957	0.379733	0.301253	0.489357	0.462928	0.71077	0.385485	0.675841	0.619842	0.466734	0.529428	0.605457	0.55345	0.616191	0.558156	0.722837	0.443375	0.616417	0.553315	0.512326	0.698333	0.408492	0.632805	0.495572	0.622279	0.607931	0.574198	0.534014	0.651548	0.612191	0.512616	0.565579
480	0.804998	0.322337	0.332291	0.808673	0.444591	0.397394	0.80829	0.639068	0.431383	0.485673	0.541303	0.469013	0.726264	0.621091	0.421818	0.585052	0.483745	0.649929	0.50063	0.616714	0.588009	0.53999	0.51951	0.591641	0.559253	0.572191	0.656388	0.459651	0.527199	0.570738	0.630953	0.521303	0.605538
481	0.361486	0.312352	0.63029	0.579626	0.453198	0.488048	0.42718	0.541735	0.733355	0.518662	0.525871	0.663123	0.536113	0.644399	0.545099	0.569696	0.551948	0.459084	0.608201	0.518986	0.463756	0.589135	0.564672	0.5577	0.471663	0.591065	0.646678	0.537649	0.62878	0.525567	0.564088	0.569613	0.565416
482	0.691692	0.597907	0.554755	0.269649	0.742791	0.398756	0.397795	0.442479	0.512478	0.376816	0.544327	0.617639	0.609329	0.56078	0.565487	0.536425	0.580939	0.554427	0.559853	0.582345	0.582582	0.453146	0.507952	0.558262	0.621609	0.558948	0.609021	0.550209	0.613225	0.599134	0.489504	0.581925	0.590851
483	0.850132	0.687427	0.455052	0.46391	0.859933	0.820379	0.427112	0.836967	0.348915	0.572126	0.457339	0.427005	0.654143	0.574656	0.567338	0.586639	0.609405	0.584654	0.593124	0.507012	0.568654	0.5181	0.58081	0.674501	0.495962	0.593148	0.467853	0.526925	0.553916	0.572926	0.584097	0.57701	0.573138
484	1.05934	0.713013	0.354457	0.810668	0.783335	0.631995	0.560673	0.707934	0.767631	0.602662	0.715754	0.513884	0.54182	0.57264	0.7141	0.564048	0.785681	0.505748	0.653698	0.607794	0.493492	0.582036	0.693784	0.435956	0.528687	0.535425	0.578176	0.674476	0.649191	0.576949	0.639617	0.539039	0.541281
485	0.210956	0.557598	0.50523	0.383521	0.342386	0.738316	0.458953	0.671234	0.450487	0.53206	0.503592	0.564467	0.53859	0.533399	0.337958	0.417054	0.526415	0.668703	0.531827	0.539904	0.464937	0.485415	0.586073	0.454451	0.59526	0.529616	0.597437	0.631363	0.621158	0.537187	0.577952	0.516017	0.599774
486	0.685664	0.473918	0.409311	0.410048	0.523443	0.43192	0.40783	0.548698	0.395821	0.536333	0.402806	0.617176	0.580954	0.66037	0.539069	0.615526	0.607335	0.423117	0.465221	0.611402	0.590409	0.511761	0.460746	0.583394	0.593086	0.590476	0.574916	0.510882	0.448191	0.562549	0.568899	0.55564	0.493345
487	0.356048	0.348046	0.695897	0.539861	0.618844	0.401692	0.648507	0.639573	0.449321	0.512093	0.422272	0.424971	0.610755	0.552	0.580998	0.578714	0.45977	0.726084	0.596506	0.476305	0.493401	0.583253	0.670683	0.526807	0.646932	0.603113	0.585943	0.543027	0.545253	0.625774	0.67216	0.611157	0.489911
488	0.313473	0.821272	0.718699	0.452781	0.824905	0.741507	0.776423	0.600434	0.618387	0.669938	0.498664	0.546394	0.539638	0.439216	0.481802	0.558753	0.531128	0.554114	0.485643	0.51082	0.556621	0.605812	0.623845	0.515718	0.572015	0.442677	0.402461	0.631071	0.505984	0.569023	0.584452	0.512138	0.598687
489	0.480487	0.675253	0.526809	0.922321	0.428654	0.382165	0.711086	0.583134	0.477689	0.67376	0.773837	0.664625	0.478992	0.614669	0.496258	0.415044	0.498885	0.487905	0.442414	0.719511	0.384438	0.570955	0.559157	0.536321	0.560428	0.475109	0.656754	0.438269	0.552404	0.554578	0.560853	0.595822	0.571363
490	0.361983	0.307054	0.961265	0.61208	0.702751	0.703343	0.446769	0.51028	0.451703	0.63814	0.598262	0.608185	0.455611	0.459642	0.589948	0.406828	0.69488	0.468497	0.544235	0.486332	0.553947	0.539097	0.515103	0.619754	0.484932	0.566798	0.374684	0.533694	0.557024	0.60442	0.569449	0.59656	0.608961
491	0.696491	0.592059	0.554723	0.431181	0.75812	0.657805	0.397312	0.784541	0.514055	0.67906	0.454942	0.563616	0.487874	0.588723	0.490045	0.624184	0.627694	0.594606	0.547676	0.595146	0.515023	0.480231	0.43258	0.61044	0.413542	0.550273	0.578736	0.531114	0.541414	0.602247	0.544215	0.495687	0.565328
492	0.662479	0.544537	0.450944	0.846298	0.502857	0.759804	0.451633	0.559409	0.584398	0.444927	0.6556	0.504635	0.570093	0.406955	0.485058	0.520849	0.446541	0.507293	0.562028	0.363633	0.482868	0.587259	0.480228	0.613809	0.578941	0.651912	0.532594	0.575609	0.50362	0.558295	0.602229	0.530929	0.599853
493	0.638424	0.279476	0.551904	0.607034	0.482439	0.369064	0.618268	0.462272	0.417092	0.724712	0.724133	0.572943	0.530511	0.628473	0.469386	0.700706	0.611571	0.693013	0.505094	0.519237	0.510288	0.613334	0.502134	0.649711	0.642786	0.630494	0.512426	0.532179	0.427933	0.563917	0.540217	0.568635	0.573466
494	0.714809	0.614751	0.396989	0.473946	0.676243	0.505502	0.527027	0.732098	0.587443	0.632626	0.779139	0.576746	0.569533	0.38708	0.701607	0.514095	0.536225	0.492046	0.434261	0.642151	0.481874	0.510361	0.571024	0.518591	0.59461	0.548515	0.560833	0.50423	0.551205	0.504724	0.553609	0.593011	0.59326
495	0.551083	0.266455	0.413894	0.48113	0.54053	0.717837	0.735111	0.575357	0.840858	0.431946	0.583357	0.592615	0.420513	0.638145	0.458971	0.589684	0.503706	0.644976	0.618534	0.582919	0.552518	0.437923	0.524797	0.461736	0.593766	0.405913	0.405655	0.553902	0.495933	0.651267	0.580224	0.543634	0.580993
496	0.234587	0.591287	0.669787	0.382523	0.675596	0.330576	0.515898	0.751457	0.641701	0.631979	0.540738	0.543239	0.403857	0.626952	0.555061	0.534889	0.540277	0.497613	0.612139	0.592513	0.543715	0.499312	0.593545	0.564822	0.591126	0.589146	0.541795	0.605178	0.574678	0.563213	0.554585	0.545299	0.585973
497	0.339312	0.331108	0.692351	0.666802	0.455356	0.346713	0.403438	0.367816	0.455332	0.482363	0.54902	0.576075	0.547551	0.489079	0.538168	0.455343	0.618925	0.705238	0.427357	0.684921	0.62446	0.401032	0.606935	0.557333	0.588049	0.617862	0.600965	0.446281	0.543661	0.512757	0.561471	0.486217	0.59987
498	0.645756	0.740306	0.972679	0.379093	0.580788	0.595899	0.346134	0.609837	0.55771	0.749811	0.541709	0.630007	0.612039	0.430559	0.414786	0.507339	0.607044	0.493418	0.611678	0.41928	0.648424	0.550016	0.600786	0.536304	0.579108	0.545408	0.598321	0.616468	0.593421	0.53506	0.55364	0.572783	0.546703
499	0.288908	0.418349	0.343338	0.318805	0.67299	0.692958	0.653289	0.542361	0.725111	0.717622	0.486916	0.437839	0.521116	0.465915	0.690668	0.582994	0.494648	0.556917	0.665115	0.534056	0.509387	0.514276	0.565247	0.550621	0.57694	0.540578	0.613036	0.432253	0.571066	0.552168	0.529235	0.625781	0.474764

## Sheet: Fit 1000
	3	4	5	6	7	8	9	10	11	12	13	14	15	16	17	18	20	21	23	24	26	27	28	29	31	32	35	43	57	65	69	82	121
0	0.779244	0.649008	0.564714	0.518125	0.610693	0.594234	0.557421	0.555023	0.529464	0.505033	0.490849	0.576031	0.570105	0.596016	0.611895	0.602113	0.607666	0.620362	0.619354	0.605971	0.591788	0.587877	0.589885	0.615243	0.599833	0.593519	0.584435	0.561588	0.549724	0.534998	0.566381	0.549865	0.556998
1	0.343141	0.6483	0.622926	0.545459	0.593774	0.639406	0.682846	0.63932	0.678559	0.675339	0.681443	0.622338	0.661407	0.616459	0.59718	0.586525	0.5638	0.516948	0.499287	0.499869	0.494442	0.490058	0.503956	0.484884	0.472681	0.474262	0.558945	0.514685	0.57561	0.577161	0.541165	0.592101	0.563332
2	0.773273	0.382246	0.62298	0.74553	0.727845	0.674314	0.58274	0.65244	0.57277	0.567719	0.551936	0.500236	0.443782	0.467397	0.417709	0.445497	0.470679	0.489745	0.607339	0.618981	0.608727	0.598869	0.557664	0.526473	0.566758	0.602624	0.603471	0.576615	0.573653	0.566111	0.561316	0.582207	0.56666
3	0.349296	0.616668	0.732306	0.684266	0.526539	0.603072	0.55551	0.48657	0.505072	0.456243	0.37303	0.481503	0.525171	0.484298	0.662557	0.677438	0.596392	0.568335	0.496261	0.527855	0.631639	0.634515	0.627195	0.625528	0.595571	0.546429	0.508919	0.586783	0.539033	0.584882	0.562064	0.481345	0.592664
4	0.734995	0.785656	0.602765	0.68735	0.602336	0.528106	0.447551	0.236086	0.416708	0.513488	0.535968	0.693302	0.617859	0.650772	0.444753	0.458873	0.59472	0.683295	0.628745	0.591406	0.48724	0.470085	0.532705	0.551322	0.64813	0.65815	0.606709	0.523009	0.552707	0.488379	0.567467	0.656345	0.538608
5	0.920636	0.701715	0.723354	0.467698	0.427945	0.270385	0.441831	0.510746	0.583134	0.673154	0.689051	0.441169	0.486559	0.574135	0.697073	0.673547	0.596042	0.421931	0.494656	0.537039	0.666101	0.69194	0.630708	0.612664	0.509126	0.432321	0.483451	0.61099	0.5607	0.657545	0.640271	0.572018	0.646861
6	0.96258	0.473184	0.422408	0.436132	0.263024	0.54674	0.525974	0.721973	0.740456	0.423779	0.463165	0.587195	0.715559	0.62556	0.535429	0.411717	0.535765	0.553864	0.72039	0.64517	0.521559	0.464589	0.481998	0.494455	0.494894	0.550799	0.595253	0.462729	0.658033	0.560826	0.537062	0.542877	0.563869
7	0.624398	0.579326	0.374886	0.285786	0.571375	0.461825	0.744125	0.456382	0.380371	0.636629	0.752149	0.673977	0.451831	0.449493	0.461643	0.546315	0.719585	0.641159	0.481306	0.448448	0.468978	0.507226	0.563539	0.555017	0.695802	0.623113	0.513644	0.595457	0.52748	0.609233	0.582193	0.62616	0.58405
8	0.074988	0.592965	0.253066	0.480145	0.507252	0.775164	0.457303	0.454369	0.727963	0.656237	0.4843	0.448055	0.463983	0.559861	0.719251	0.724272	0.488062	0.478685	0.455832	0.530314	0.545876	0.570917	0.675022	0.643454	0.394899	0.502391	0.510382	0.637684	0.628164	0.531645	0.548794	0.62349	0.557577
9	0.400404	0.382172	0.16712	0.510522	0.836922	0.404511	0.462629	0.679513	0.686393	0.443153	0.506166	0.542968	0.63203	0.76614	0.562511	0.506658	0.485925	0.461208	0.569891	0.570666	0.658505	0.549643	0.391564	0.493883	0.520033	0.430744	0.676715	0.573198	0.528141	0.642556	0.701405	0.493073	0.545213
10	0.258358	0.226773	0.496741	0.478957	0.535718	0.358608	0.726906	0.728019	0.427539	0.475577	0.587479	0.689528	0.705348	0.432314	0.515819	0.44565	0.541334	0.597676	0.703785	0.614686	0.476892	0.480624	0.533195	0.445278	0.589058	0.723707	0.606547	0.613017	0.542117	0.600204	0.56147	0.624417	0.583492
11	0.739339	0.321054	0.545133	0.91632	0.356519	0.744228	0.678219	0.449887	0.500227	0.588325	0.771955	0.590158	0.551353	0.424406	0.462446	0.545195	0.528344	0.740199	0.426596	0.467032	0.498285	0.499263	0.608592	0.734342	0.618768	0.577199	0.625606	0.604069	0.675357	0.58595	0.526977	0.57453	0.572172
12	0.466972	0.441985	0.510273	0.468558	0.548205	0.732248	0.445098	0.504401	0.621741	0.804082	0.478977	0.542409	0.44209	0.482841	0.609514	0.537666	0.656155	0.368878	0.479502	0.514469	0.61424	0.726949	0.646589	0.540883	0.690478	0.677266	0.541919	0.489211	0.601075	0.552908	0.612334	0.551496	0.52605
13	0.410908	0.607554	0.987227	0.348228	0.683989	0.508839	0.37595	0.567583	0.719229	0.499781	0.563088	0.438883	0.480388	0.60933	0.549702	0.77561	0.420356	0.509793	0.45251	0.640465	0.666256	0.563747	0.635769	0.682002	0.521819	0.484528	0.649827	0.574035	0.526087	0.567368	0.60327	0.572566	0.59596
14	0.302616	0.523763	0.465423	0.56805	0.747949	0.523851	0.416582	0.584844	0.626579	0.560612	0.446109	0.498682	0.628385	0.549292	0.695718	0.406737	0.494612	0.478761	0.756674	0.696921	0.640158	0.705712	0.599806	0.538126	0.530577	0.593899	0.540442	0.633962	0.575292	0.605828	0.492658	0.545837	0.506787
15	0.211222	0.415617	0.446615	0.769018	0.410724	0.41582	0.675357	0.864433	0.490508	0.328342	0.491922	0.646624	0.577125	0.64198	0.399042	0.485836	0.476402	0.673062	0.595458	0.472532	0.645597	0.448165	0.510718	0.514234	0.684183	0.665953	0.48042	0.679424	0.55987	0.488196	0.642469	0.588817	0.571545
16	0.0556373	1.19402	0.249231	0.786957	0.542295	0.386889	0.76335	0.350926	0.496904	0.497838	0.646319	0.553132	0.65907	0.406616	0.584239	0.445245	0.681097	0.734047	0.685602	0.701317	0.452227	0.578901	0.618283	0.706615	0.553281	0.490341	0.627795	0.598016	0.630076	0.643749	0.540795	0.578221	0.52904
17	0.479094	0.386655	0.635162	0.611908	0.382457	0.729717	0.744748	0.615288	0.452693	0.570491	0.450908	0.784419	0.417184	0.596444	0.425619	0.539983	0.748029	0.468402	0.666496	0.477905	0.58797	0.657964	0.630185	0.564271	0.508756	0.557423	0.510779	0.541796	0.503434	0.537718	0.508706	0.545787	0.54077
18	0.557471	0.367879	0.655233	0.300164	0.473578	0.828131	0.359564	0.358094	0.508904	0.638175	0.931153	0.391855	0.462842	0.363428	0.511086	0.690018	0.458609	0.748559	0.480399	0.609736	0.669051	0.630738	0.556961	0.484605	0.622084	0.522584	0.729163	0.518127	0.585942	0.514483	0.595959	0.527702	0.585761
19	0.343112	0.431671	0.667638	0.603282	0.647767	0.777771	0.621501	0.533773	0.63458	0.477941	0.350862	0.407434	0.510351	0.498244	0.699772	0.776279	0.76905	0.530393	0.50708	0.595058	0.566719	0.482377	0.473243	0.577024	0.476426	0.646077	0.659027	0.61187	0.59199	0.590964	0.570608	0.592858	0.550972
20	0.538301	0.193307	0.839569	0.40059	0.600669	0.390579	0.367696	0.432317	0.51728	0.820969	0.398359	0.505954	0.494088	0.757706	0.808379	0.458438	0.546146	0.48882	0.630333	0.646039	0.479878	0.512831	0.65573	0.514006	0.75531	0.699913	0.622431	0.606839	0.5326	0.580249	0.577777	0.570225	0.53318
21	0.513877	0.451505	0.518012	0.503855	0.729701	0.489149	0.455592	0.662551	0.558404	0.393984	0.551708	0.534662	0.620719	0.69164	0.409562	0.750965	0.498769	0.524969	0.657936	0.55086	0.589476	0.601732	0.453939	0.651479	0.59438	0.670273	0.492963	0.567295	0.534427	0.579298	0.449242	0.513609	0.594677
22	1.49875	0.698622	0.415144	0.485168	0.783238	0.531649	0.480873	0.539887	0.778162	0.369202	0.466916	0.362909	0.742813	0.535053	0.727337	0.638866	0.510793	0.640003	0.597611	0.518934	0.548296	0.48478	0.677814	0.701267	0.642404	0.602557	0.523161	0.57436	0.607754	0.491206	0.626265	0.56899	0.575086
23	0.479808	0.827818	0.386636	0.722832	0.393318	0.309427	0.564894	0.539135	0.374994	0.546404	0.528224	0.810584	0.719948	0.639553	0.607693	0.346432	0.646552	0.677996	0.500154	0.59389	0.497884	0.749337	0.716499	0.698064	0.604307	0.50021	0.629106	0.52601	0.589806	0.553011	0.563907	0.534857	0.5077
24	0.395073	0.631725	0.409793	0.614042	0.510588	0.536336	0.607758	0.91618	0.386921	0.487136	0.520605	0.696853	0.473814	0.745657	0.521371	0.626479	0.698457	0.559714	0.584862	0.545734	0.794793	0.637125	0.663854	0.552109	0.485882	0.552527	0.531779	0.592099	0.559733	0.586532	0.586563	0.533814	0.542134
25	0.614807	0.953938	0.642828	1.01768	0.593313	0.450671	0.42474	0.39068	0.498607	0.538288	0.725378	0.620349	0.735287	0.603155	0.540025	0.568164	0.556937	0.494121	0.558291	0.519306	0.594301	0.686847	0.60632	0.61161	0.523661	0.529726	0.611163	0.652665	0.539461	0.594798	0.511111	0.566089	0.515945
26	0.533782	0.576016	0.338242	0.634883	0.364741	0.600327	0.663964	0.434626	0.55697	0.467164	0.732389	0.535569	0.666527	0.394622	0.513257	0.679915	0.480537	0.512788	0.482241	0.758469	0.720444	0.600299	0.577403	0.498042	0.546427	0.633225	0.575958	0.553668	0.479562	0.525638	0.576037	0.528202	0.587921
27	0.161693	0.31744	0.791729	0.420392	0.421726	0.603477	0.750549	0.435887	0.52046	0.816257	0.612625	0.736982	0.541447	0.580116	0.672033	0.604981	0.493933	0.661066	0.695095	0.660183	0.565984	0.588334	0.508847	0.500047	0.661146	0.609759	0.613039	0.497799	0.606161	0.507613	0.532941	0.590592	0.576421
28	0.415725	0.446686	0.584588	0.47241	0.528613	0.450712	0.370067	0.602198	0.451142	0.66929	0.522866	0.645049	0.513807	0.531702	0.696498	0.589369	0.621048	0.4355	0.731383	0.721219	0.567448	0.508421	0.509465	0.640835	0.586362	0.536796	0.514344	0.526142	0.583152	0.592885	0.489035	0.602462	0.581567
29	0.768608	0.217303	0.569759	0.670994	0.506968	0.619464	0.460516	0.384669	0.61883	0.747704	0.751462	0.569259	0.568424	0.680173	0.502698	0.469282	0.566785	0.590884	0.636883	0.562252	0.535872	0.490008	0.642044	0.565082	0.544583	0.666618	0.520843	0.590877	0.630528	0.536255	0.598671	0.536918	0.587169
30	0.481089	0.490511	1.13331	0.404844	0.669298	1.05593	0.447876	0.557479	0.757065	0.329246	0.711125	0.444086	0.511662	0.704485	0.586659	0.517512	0.499521	0.814033	0.588726	0.54616	0.435606	0.52759	0.569054	0.620208	0.666433	0.491457	0.629447	0.616104	0.478827	0.508157	0.555035	0.515495	0.55592
31	1.00417	0.427389	0.677137	0.252109	0.642403	0.321461	0.538856	0.405347	0.785274	0.615066	0.571371	0.55984	0.658671	0.651237	0.535945	0.625649	0.678585	0.576461	0.670919	0.503333	0.572708	0.630108	0.536861	0.531111	0.508443	0.555493	0.635343	0.590125	0.505602	0.574433	0.511543	0.579266	0.554311
32	0.818913	0.579703	0.273414	0.474322	0.498277	0.429862	0.501061	0.638227	0.629577	0.831572	0.305118	0.541605	0.72181	0.482923	0.458119	0.567085	0.771539	0.675454	0.501278	0.564388	0.631255	0.537913	0.639744	0.667524	0.546308	0.489459	0.533078	0.540459	0.60195	0.602917	0.588944	0.576742	0.552624
33	1.06854	0.222781	0.393112	0.542292	0.652156	0.374125	0.392243	0.767243	0.465642	0.565671	0.59586	0.714492	0.537828	0.516541	0.665328	0.449602	0.543994	0.543244	0.548104	0.460723	0.567429	0.601713	0.618974	0.531097	0.490563	0.663512	0.528673	0.575741	0.539713	0.462463	0.589272	0.59461	0.579192
34	0.661493	0.949595	0.636845	0.481232	0.562005	0.494648	0.541855	0.828293	0.673323	0.624418	0.564364	0.685285	0.612265	0.457834	0.614587	0.609159	0.772142	0.681805	0.456355	0.592456	0.59267	0.595509	0.575594	0.565936	0.661596	0.63967	0.487841	0.459811	0.490214	0.598368	0.573083	0.506846	0.526368
35	0.463445	0.656307	0.654878	0.711733	0.847029	0.520063	0.524042	0.707193	0.806238	0.307667	0.608493	0.526833	0.504854	0.662092	0.42191	0.779018	0.615852	0.529176	0.538854	0.60904	0.571076	0.678862	0.518625	0.506411	0.681272	0.533438	0.55085	0.569364	0.55912	0.56868	0.580567	0.558771	0.559759
36	0.357152	0.707812	0.382644	0.702875	0.412104	0.513253	0.74055	0.28928	0.589831	0.678896	0.575608	0.61976	0.49818	0.581864	0.609971	0.663895	0.593826	0.485716	0.705702	0.558361	0.658467	0.504084	0.47821	0.605612	0.479164	0.559525	0.661251	0.596941	0.535099	0.60818	0.495236	0.517866	0.561223
37	0.172554	1.09274	0.339954	0.658829	0.377361	0.381848	0.625263	0.626327	0.641102	0.546709	0.750136	0.478272	0.673985	0.463035	0.796642	0.566049	0.471927	0.568164	0.51018	0.601738	0.508477	0.515682	0.617769	0.649642	0.570732	0.462352	0.575651	0.591504	0.570164	0.521222	0.555993	0.499215	0.587199
38	0.704973	0.957776	0.529424	0.229482	0.383914	0.610309	0.850321	0.839444	0.296098	0.56802	0.513286	0.480353	0.539385	0.547738	0.634859	0.733303	0.551444	0.441342	0.664982	0.573509	0.532489	0.491856	0.644785	0.531402	0.510257	0.561968	0.568857	0.564696	0.530595	0.541193	0.582934	0.597538	0.559457
39	0.241561	0.77958	0.632769	0.739358	0.512023	0.384954	0.752821	0.71239	0.652788	0.646917	0.636764	0.480556	0.561538	0.722788	0.531667	0.616486	0.526224	0.717791	0.533946	0.657251	0.49835	0.60506	0.613979	0.611314	0.529484	0.578321	0.614483	0.5986	0.582707	0.586547	0.567299	0.562612	0.564221
40	0.444181	0.325493	0.464032	0.615287	0.530152	0.65279	0.305574	0.459759	0.590473	0.722012	0.472301	0.706403	0.468507	0.833343	0.82496	0.603506	0.449514	0.524465	0.584385	0.527057	0.638513	0.693259	0.50475	0.47927	0.587883	0.629908	0.516651	0.507829	0.564046	0.590764	0.563772	0.539633	0.582927
41	0.250457	0.500836	0.447073	0.924999	0.501765	0.92056	0.613017	0.652275	0.481763	0.545428	0.491478	0.631734	0.707536	0.612502	0.506684	0.55818	0.634135	0.605416	0.707	0.549905	0.583624	0.493038	0.589685	0.487738	0.614242	0.588882	0.497564	0.500308	0.621194	0.520344	0.51606	0.626964	0.535026
42	0.37483	0.20234	0.733124	0.353833	0.434361	0.527382	0.738257	0.296229	0.779304	0.62464	0.497648	0.445712	0.784947	0.63309	0.640805	0.456271	0.625379	0.611207	0.449602	0.501483	0.705401	0.623995	0.499485	0.558436	0.595925	0.604185	0.477842	0.608016	0.524558	0.608436	0.563142	0.574745	0.572305
43	0.650443	0.662369	0.688658	0.44225	0.527697	0.824887	0.82189	0.684117	0.480826	0.473333	0.701629	0.484417	0.654985	0.670255	0.517796	0.591508	0.552431	0.567958	0.542396	0.527047	0.479629	0.498161	0.535332	0.605358	0.585925	0.60459	0.486383	0.531589	0.567159	0.495791	0.528412	0.579951	0.520798
44	0.188149	0.765827	0.564642	0.441332	0.482367	0.739795	0.654378	0.562054	0.79808	0.531897	0.543877	0.617916	0.575159	0.597863	0.551061	0.468069	0.631	0.568293	0.495199	0.621104	0.602626	0.478648	0.518366	0.620478	0.486816	0.534101	0.668626	0.524896	0.510374	0.523256	0.52166	0.565238	0.562063
45	0.746312	0.317864	0.593167	0.328227	0.368258	0.324945	0.649141	0.494015	0.561211	0.534003	0.581982	0.733305	0.801687	0.620917	0.528861	0.482294	0.545935	0.70697	0.538594	0.694787	0.468504	0.557868	0.633029	0.606975	0.590062	0.5051	0.643516	0.535381	0.557742	0.544846	0.528419	0.56128	0.530305
46	0.77469	0.379822	0.28551	0.484239	0.773321	0.597855	0.362706	0.68994	0.591284	0.550005	0.424236	0.821676	0.559064	0.503584	0.502488	0.717218	0.567135	0.468447	0.683491	0.554571	0.543962	0.556862	0.598553	0.576638	0.604592	0.461181	0.52735	0.499809	0.602221	0.538285	0.584273	0.548943	0.49141
47	0.494802	0.27516	0.818485	0.585461	0.944756	0.525414	0.354945	0.638124	0.495656	0.635697	0.585554	0.641644	0.617673	0.502721	0.45764	0.569959	0.690604	0.545145	0.698278	0.48423	0.52592	0.674099	0.576966	0.487875	0.489982	0.464547	0.558977	0.590491	0.559181	0.515786	0.606896	0.568955	0.521929
48	0.734498	0.337701	0.695182	0.5428	0.409521	0.774387	0.701522	0.773053	0.558568	0.663697	0.810147	0.508309	0.642649	0.552903	0.588861	0.550046	0.560128	0.510609	0.487633	0.636572	0.597809	0.507021	0.584419	0.608978	0.391244	0.670247	0.645887	0.523848	0.582504	0.57238	0.566695	0.527034	0.604591
49	0.291018	0.75968	1.05658	0.454402	0.940988	0.761502	0.582309	0.570628	0.49044	0.445494	0.782771	0.69192	0.523019	0.53761	0.723809	0.649878	0.521524	0.541649	0.494153	0.462309	0.655036	0.581108	0.643611	0.578229	0.63075	0.596708	0.427042	0.661038	0.486888	0.580781	0.601559	0.591623	0.544678
50	1.19756	0.382842	0.271981	0.349909	0.876183	0.463972	0.512165	0.467305	0.471918	0.444495	0.576935	0.544503	0.512296	0.466027	0.557792	0.480407	0.541181	0.631358	0.611362	0.538306	0.48756	0.649465	0.490346	0.521334	0.632082	0.610538	0.58671	0.427513	0.579344	0.582097	0.557536	0.570061	0.550586
51	1.15183	0.487552	0.354244	0.674714	0.313137	0.746226	0.641529	0.675306	0.768067	0.61622	0.575935	0.683383	0.563347	0.599029	0.535582	0.581423	0.450498	0.643236	0.483813	0.543487	0.571061	0.606489	0.593182	0.40199	0.60921	0.509518	0.420529	0.543779	0.549704	0.575496	0.583392	0.555933	0.520085
52	0.884598	0.773483	0.40072	0.327907	0.356205	0.285761	0.676886	0.475404	0.536169	0.715955	0.701621	0.557144	0.539127	0.739513	0.667807	0.660635	0.527905	0.693195	0.523493	0.592454	0.670052	0.494617	0.498639	0.487082	0.538449	0.6778	0.643644	0.615215	0.530201	0.59479	0.572706	0.538812	0.603883
53	0.334587	0.279297	0.495028	0.521417	0.656622	0.340061	0.71612	0.447791	0.591769	0.774299	0.747091	0.522296	0.446688	0.48368	0.493711	0.648701	0.660228	0.464194	0.579556	0.645476	0.614561	0.542169	0.367109	0.683321	0.582407	0.5204	0.462976	0.56642	0.554514	0.566521	0.565032	0.570294	0.477617
54	0.225198	0.657916	0.359307	0.651403	0.729679	0.752744	0.702891	0.518282	0.470974	0.730839	0.409056	0.451719	0.471298	0.544461	0.576177	0.437371	0.693891	0.577221	0.582116	0.549682	0.50175	0.505612	0.540359	0.582523	0.567778	0.553412	0.544073	0.628727	0.45857	0.611122	0.550714	0.567015	0.61503
55	0.594792	0.596021	0.56743	1.02956	0.766423	0.557435	0.539846	0.499776	0.490417	0.62651	0.710088	0.574529	0.772927	0.559683	0.679904	0.572072	0.595102	0.578459	0.609892	0.583604	0.565252	0.374408	0.680004	0.594709	0.543567	0.490744	0.569971	0.575254	0.578473	0.559351	0.586445	0.58277	0.549488
56	0.196157	0.716704	0.43121	0.402967	0.805301	0.604013	0.726785	0.529388	0.603728	0.52819	0.581111	0.557257	0.552834	0.628839	0.665008	0.548837	0.477455	0.47082	0.618055	0.610196	0.506065	0.499667	0.586985	0.574964	0.49817	0.440065	0.467242	0.534376	0.573364	0.545549	0.575402	0.543603	0.547696
57	0.523153	0.2174	0.825089	0.915976	0.549149	0.409521	0.492799	0.70728	0.847919	0.88867	0.505913	0.457058	0.591707	0.5764	0.419856	0.525048	0.538557	0.518923	0.607826	0.511911	0.38816	0.666704	0.606282	0.612305	0.498428	0.657358	0.522963	0.579355	0.571804	0.576947	0.52609	0.539605	0.542031
58	0.658853	0.352909	0.25794	0.913007	0.729721	0.873735	0.45453	0.681729	0.688369	0.488671	0.503026	0.483321	0.550244	0.594047	0.60084	0.522855	0.609103	0.56657	0.589422	0.630344	0.482164	0.622965	0.573119	0.621926	0.482195	0.471504	0.597281	0.465314	0.538525	0.519022	0.523852	0.605696	0.542868
59	0.913242	0.972094	0.509319	0.510921	0.437698	0.451016	0.434277	0.477971	0.777041	0.655738	0.577458	0.803983	0.698677	0.751193	0.512042	0.61704	0.463518	0.524158	0.542545	0.567692	0.667509	0.650684	0.544176	0.450436	0.655717	0.557368	0.560989	0.573565	0.620402	0.580655	0.63026	0.565577	0.580481
60	0.353943	0.494009	0.351332	0.294225	0.254546	0.777963	0.551999	0.443968	0.531503	0.562407	0.469292	0.559647	0.464085	0.478256	0.418181	0.656078	0.525036	0.60374	0.662937	0.532409	0.620343	0.527757	0.661682	0.521874	0.50677	0.555293	0.515202	0.539146	0.601607	0.541654	0.516111	0.584793	0.547845
61	0.524038	0.959328	0.742209	0.392067	0.606938	0.680851	0.515841	0.575717	0.578672	0.527969	0.420077	0.567785	0.615134	0.440578	0.582403	0.727651	0.570689	0.667325	0.439414	0.509385	0.61671	0.518678	0.513469	0.502777	0.546514	0.470268	0.576288	0.639898	0.563569	0.542038	0.577025	0.529965	0.539051
62	0.343464	0.312611	0.388864	0.713243	0.609451	0.580596	0.551928	0.563301	0.860079	0.537876	0.522007	0.608426	0.59583	0.554042	0.694644	0.434501	0.521642	0.503769	0.616028	0.361868	0.532342	0.676203	0.513944	0.495814	0.536718	0.527401	0.491812	0.538519	0.575364	0.621165	0.56651	0.544965	0.532649
63	0.209216	0.376609	0.467245	0.541708	0.593356	0.492085	0.71023	0.772068	0.673382	0.455796	0.650056	0.484436	0.728426	0.565616	0.607088	0.5237	0.639912	0.637517	0.519488	0.511175	0.521035	0.516667	0.512057	0.669556	0.495226	0.566507	0.558882	0.538367	0.573152	0.586168	0.557582	0.549034	0.581834
64	0.415103	0.429604	0.562816	0.878933	0.632028	0.763855	0.523583	0.787785	0.420233	0.559041	0.706203	0.66667	0.489415	0.418506	0.730724	0.683834	0.651632	0.605796	0.485322	0.68459	0.666387	0.465267	0.411568	0.469622	0.523842	0.574439	0.634771	0.614649	0.565183	0.489755	0.52477	0.541736	0.52584
65	0.527986	0.476378	0.710427	0.729358	0.359669	0.433659	0.640963	0.800508	0.650745	0.559158	0.581212	0.609228	0.455013	0.570527	0.437	0.506429	0.528644	0.532649	0.339538	0.641412	0.599686	0.6443	0.653062	0.556158	0.557287	0.497533	0.631752	0.484659	0.577802	0.574119	0.633988	0.513594	0.551087
66	0.628502	0.473772	1.08188	0.636347	0.764226	0.532544	0.476429	0.552244	0.626704	0.431812	0.590885	0.527688	0.558567	0.674252	0.494023	0.480005	0.587221	0.66609	0.642022	0.50762	0.44382	0.439776	0.502272	0.555764	0.613654	0.690249	0.512638	0.582406	0.539588	0.561856	0.55036	0.618481	0.568838
67	0.395125	0.294624	0.344649	0.504707	0.672977	0.546989	0.457211	0.524607	0.42461	0.478999	0.573089	0.711004	0.55279	0.629928	0.576161	0.502882	0.639104	0.474022	0.634139	0.551123	0.528775	0.538859	0.527148	0.514554	0.494865	0.430963	0.611329	0.492884	0.574367	0.570194	0.565501	0.496129	0.534484
68	0.195326	0.414131	0.875999	0.847698	0.607727	0.499294	0.592096	0.817705	0.535911	0.489672	0.680209	0.686916	0.39198	0.749043	0.59137	0.532437	0.549214	0.586251	0.644895	0.629035	0.531113	0.661917	0.55538	0.447319	0.625767	0.524303	0.594818	0.586548	0.561415	0.524396	0.530616	0.463147	0.509737
69	0.188847	0.657965	0.904318	0.437896	0.775576	0.450097	0.594893	0.696202	0.50208	0.702211	0.504904	0.451459	0.584702	0.412065	0.504595	0.535657	0.58128	0.486911	0.643833	0.573055	0.398861	0.492623	0.575429	0.553481	0.51378	0.555454	0.554034	0.495853	0.491997	0.636076	0.578592	0.546968	0.561061
70	0.670707	0.271955	0.933939	0.230231	0.344538	0.585473	0.825152	0.518592	0.612584	0.738632	0.610901	0.453083	0.698121	0.445015	0.480566	0.61648	0.544191	0.501291	0.535774	0.615681	0.659424	0.593052	0.447837	0.638066	0.497633	0.631976	0.514264	0.510106	0.555547	0.535127	0.577797	0.510333	0.559871
71	0.221073	0.600962	0.542562	0.386633	0.611211	0.740811	0.759137	0.731569	0.487533	0.477568	0.545325	0.592727	0.570147	0.642971	0.502532	0.688555	0.611278	0.376102	0.515471	0.522863	0.501218	0.526502	0.53254	0.577713	0.543775	0.642634	0.618239	0.587863	0.633507	0.561994	0.591891	0.62344	0.559055
72	0.475804	0.618943	0.328329	0.848948	0.502575	0.497802	0.778734	0.611954	0.452394	0.534597	0.586261	0.567065	0.624292	0.60876	0.5467	0.579169	0.548906	0.517243	0.591605	0.480747	0.505824	0.534345	0.546419	0.505106	0.649169	0.4918	0.392059	0.465526	0.59248	0.573901	0.531952	0.595274	0.544667
73	0.4577	0.368709	0.270022	0.573048	0.731723	0.655734	0.595771	0.566847	0.474189	0.618131	0.750209	0.389354	0.754733	0.497088	0.533192	0.622774	0.480584	0.702233	0.63292	0.577841	0.549813	0.434639	0.570601	0.653228	0.599803	0.63634	0.585106	0.565489	0.460256	0.529883	0.554086	0.492138	0.543038
74	0.564864	0.513569	0.644866	0.541669	0.468481	0.494055	0.604796	0.384761	0.405096	0.692812	0.477725	0.624655	0.498096	0.453619	0.63332	0.489516	0.461295	0.572187	0.530878	0.488991	0.550451	0.502831	0.552591	0.451059	0.519636	0.555344	0.57148	0.605066	0.610544	0.627139	0.561817	0.563851	0.52003
75	0.915973	0.260803	0.634229	0.624734	0.521781	0.476891	0.512083	0.518428	0.711293	0.485086	0.405234	0.60531	0.490296	0.500357	0.679681	0.650962	0.351936	0.591117	0.472254	0.471812	0.520652	0.595941	0.555077	0.471401	0.665972	0.485986	0.668426	0.5541	0.56603	0.585223	0.557387	0.529212	0.600504
76	0.244077	0.549277	0.810762	0.389147	0.495299	0.518755	0.893348	0.513456	0.777327	0.638095	0.571234	0.60636	0.56724	0.600433	0.605231	0.554314	0.54941	0.627745	0.547819	0.695444	0.457465	0.605031	0.663893	0.569834	0.600876	0.589886	0.52581	0.603734	0.528677	0.577115	0.514372	0.517633	0.467874
77	0.185426	0.646344	0.906626	0.664626	0.493648	0.643	0.613183	0.602279	0.532988	0.508231	0.499445	0.633596	0.605213	0.519471	0.473375	0.685979	0.739461	0.556507	0.551458	0.524921	0.525984	0.501468	0.406897	0.64841	0.488303	0.605796	0.535559	0.549909	0.55896	0.509455	0.512182	0.598832	0.509311
78	1.07233	0.317619	0.626686	0.851365	0.593388	0.79416	0.522868	0.590602	0.606868	0.567377	0.564519	0.790643	0.547069	0.558139	0.643866	0.412556	0.563369	0.478182	0.421304	0.506691	0.58779	0.557681	0.518201	0.600662	0.57454	0.479973	0.595135	0.627094	0.588926	0.521448	0.612592	0.556399	0.579901
79	0.17994	0.454781	0.814332	0.515269	0.403937	0.707782	0.73899	0.439734	0.497271	0.744728	0.46019	0.442098	0.496838	0.641897	0.676468	0.630863	0.580865	0.600633	0.627498	0.576079	0.615176	0.673979	0.546075	0.544178	0.500413	0.554164	0.62044	0.623483	0.573791	0.62153	0.555297	0.489554	0.603462
80	0.46097	0.655678	0.627358	0.834939	0.627952	0.808489	0.594718	0.458713	0.524682	0.623154	0.559385	0.46101	0.447577	0.737641	0.556964	0.568544	0.610645	0.663002	0.579872	0.541137	0.490841	0.410356	0.636053	0.61317	0.61687	0.537384	0.478038	0.531589	0.54627	0.528218	0.496117	0.636317	0.554441
81	0.420231	0.758108	0.320455	0.588199	0.778731	0.832858	0.648539	0.437411	0.779471	0.430228	0.732754	0.555342	0.616414	0.52434	0.424692	0.452014	0.57167	0.55456	0.495811	0.530589	0.577558	0.55846	0.62794	0.587999	0.430899	0.56995	0.518093	0.565971	0.541134	0.552195	0.473881	0.540945	0.561475
82	1.2609	0.974739	0.932743	0.482968	0.539081	0.518917	0.436333	0.628102	0.43664	0.480832	0.507234	0.689922	0.523366	0.638173	0.741639	0.486206	0.483598	0.449769	0.572704	0.445975	0.67079	0.546429	0.529689	0.627773	0.548261	0.636864	0.576182	0.559692	0.596792	0.504588	0.518855	0.541393	0.52273
83	0.238384	0.998934	0.381545	0.639882	0.781217	0.645639	0.627519	0.681437	0.653512	0.640049	0.654687	0.522078	0.504833	0.535483	0.428929	0.399953	0.611852	0.581941	0.517657	0.539684	0.425479	0.645242	0.624943	0.442321	0.627519	0.532765	0.527367	0.629764	0.513168	0.584574	0.524285	0.541269	0.555081
84	0.358103	0.303631	0.245624	0.555716	0.48218	0.419282	0.488979	0.799956	0.474107	0.585957	0.798249	0.477797	0.642236	0.673774	0.644943	0.497166	0.667864	0.544584	0.580461	0.541239	0.51158	0.60343	0.592499	0.601593	0.520138	0.564157	0.563134	0.523104	0.641888	0.583749	0.582021	0.572935	0.538567
85	0.369656	0.741749	0.322614	0.712701	0.422218	0.725651	0.441792	0.424529	0.564582	0.434558	0.461293	0.524908	0.697172	0.533774	0.555285	0.622065	0.580455	0.452092	0.499598	0.576804	0.565687	0.539562	0.621214	0.618173	0.664745	0.558322	0.498526	0.614427	0.544389	0.501736	0.595853	0.5266	0.599217
86	0.394251	1.02331	0.709955	0.576393	0.471668	0.897401	0.624151	0.619812	0.773926	0.608738	0.44573	0.421325	0.595265	0.441317	0.454782	0.625812	0.469168	0.484801	0.443633	0.590062	0.660132	0.620014	0.469252	0.480496	0.548734	0.577981	0.550135	0.519524	0.633562	0.473424	0.614207	0.551974	0.544849
87	0.585294	0.720527	0.715222	0.312276	0.539207	0.591509	0.525884	0.527755	0.696048	0.46186	0.52347	0.642795	0.493422	0.76071	0.490043	0.695731	0.477783	0.710734	0.536166	0.449295	0.518101	0.60648	0.592375	0.396062	0.50485	0.625944	0.58091	0.590689	0.526322	0.523431	0.487149	0.572148	0.477791
88	0.472662	1.14203	0.562473	0.578015	0.662024	0.382499	0.474968	0.543908	0.454596	0.738448	0.557916	0.526838	0.65793	0.408383	0.322029	0.44723	0.640159	0.539158	0.623331	0.672557	0.653152	0.621868	0.62765	0.630128	0.582344	0.441528	0.43064	0.521716	0.52651	0.5026	0.554189	0.588202	0.556313
89	0.523779	0.122011	0.566466	0.520706	0.584239	0.773851	0.47862	0.658063	0.345278	0.482634	0.663911	0.500126	0.410112	0.640021	0.55618	0.644087	0.401351	0.482405	0.523082	0.59683	0.525321	0.438365	0.526807	0.581432	0.604173	0.607883	0.483753	0.564561	0.535895	0.568762	0.554956	0.532867	0.580858
90	0.226159	0.341837	0.689053	0.550948	0.772745	0.544936	0.456214	0.532105	0.619391	0.661621	0.484006	0.661339	0.702442	0.585345	0.620379	0.566723	0.442388	0.604085	0.578247	0.422909	0.633754	0.618144	0.39096	0.615748	0.545512	0.508584	0.57297	0.574098	0.594307	0.618054	0.54145	0.512536	0.56432
91	0.404862	0.297175	0.302391	0.580411	0.724269	0.721946	0.541935	0.556925	0.422653	0.770446	0.449994	0.614814	0.537343	0.471848	0.644884	0.534824	0.590722	0.491653	0.518882	0.514692	0.632891	0.513188	0.548507	0.605063	0.454541	0.550346	0.601242	0.567978	0.5652	0.599965	0.523967	0.574855	0.577128
92	0.753544	0.337898	0.434811	0.504437	0.965875	0.367499	0.656965	0.561295	0.635684	0.597369	0.577702	0.67884	0.463106	0.511941	0.552892	0.511779	0.647272	0.559161	0.621395	0.551471	0.464303	0.619848	0.640577	0.527547	0.615079	0.54469	0.588415	0.512916	0.53916	0.523515	0.634792	0.516123	0.519179
93	0.275945	0.762501	0.870781	0.660241	0.579302	0.532388	0.795496	0.613802	0.396841	0.459051	0.524206	0.509872	0.764325	0.395372	0.583529	0.706255	0.460267	0.516618	0.592184	0.661268	0.499827	0.45543	0.52546	0.504742	0.504214	0.507025	0.588296	0.548482	0.50451	0.535302	0.499641	0.581618	0.536419
94	0.542384	0.566381	0.762314	0.354288	0.683664	0.476493	0.614508	0.625242	0.63335	0.483652	0.55081	0.681567	0.440649	0.506874	0.66014	0.621959	0.55839	0.467017	0.410959	0.564335	0.584104	0.585092	0.627596	0.577699	0.550313	0.562003	0.598048	0.549412	0.530617	0.559425	0.473836	0.546725	0.568989
95	0.694097	0.418528	0.57899	0.843439	0.617053	0.56461	0.49185	0.786768	0.471784	0.503178	0.526971	0.53219	0.679413	0.451846	0.428366	0.472897	0.571041	0.550106	0.522905	0.605329	0.643231	0.53247	0.544193	0.526641	0.561866	0.592255	0.504536	0.659143	0.607499	0.526591	0.641661	0.554902	0.58145
96	0.786472	0.562233	0.595392	0.482364	0.436091	0.456394	0.638656	0.676517	0.763373	0.798997	0.512511	0.634866	0.560585	0.700435	0.562459	0.471293	0.515217	0.510232	0.559196	0.496786	0.503831	0.569812	0.576827	0.666383	0.522671	0.46051	0.667415	0.586912	0.563066	0.542196	0.552987	0.512979	0.551809
97	0.295056	0.491241	0.475377	0.867083	0.694913	0.620572	0.490966	0.461132	0.557084	0.47307	0.650942	0.558923	0.404508	0.646358	0.536761	0.630578	0.584297	0.63659	0.557422	0.644632	0.404889	0.610024	0.546252	0.450288	0.543718	0.451843	0.548899	0.478864	0.493894	0.534729	0.549501	0.569464	0.538436
98	0.344934	0.846221	0.402777	0.404575	0.800833	0.572221	0.533754	0.339543	0.679061	0.515416	0.521063	0.539261	0.591709	0.653733	0.674666	0.550793	0.468941	0.558282	0.664983	0.616335	0.547745	0.631484	0.579204	0.577183	0.607346	0.56474	0.637886	0.532561	0.507425	0.644042	0.555882	0.545212	0.567258
99	0.528565	0.78092	0.719593	0.521748	0.598723	0.486329	0.697284	0.610854	0.713107	0.397644	0.754652	0.733011	0.390706	0.456131	0.675868	0.395597	0.430734	0.541213	0.628553	0.602867	0.582908	0.52389	0.650124	0.508375	0.456917	0.623219	0.552133	0.573437	0.453337	0.493015	0.55028	0.572771	0.503521
100	0.307718	0.729159	0.457939	0.409087	0.620887	0.364214	0.571637	0.453449	0.723473	0.551067	0.517981	0.492756	0.328066	0.660784	0.600437	0.460817	0.539582	0.51118	0.525285	0.475666	0.57247	0.515684	0.479152	0.515138	0.429935	0.564696	0.535029	0.603448	0.564863	0.494523	0.553517	0.531226	0.582744
101	0.453649	0.179593	0.507096	0.452795	0.454116	0.554171	0.39906	0.596272	0.419515	0.54913	0.466782	0.463657	0.570459	0.523677	0.388917	0.537688	0.509148	0.614835	0.604685	0.54017	0.631694	0.551025	0.440294	0.655112	0.577998	0.533539	0.582154	0.492858	0.511897	0.65822	0.546655	0.502068	0.545765
102	0.956913	1.14496	0.809351	0.608104	0.85358	0.283344	0.653137	0.471984	0.481438	0.569135	0.66068	0.693568	0.659983	0.496975	0.477558	0.700445	0.654945	0.600314	0.663203	0.590127	0.608458	0.554067	0.628078	0.477582	0.61126	0.634338	0.652971	0.591483	0.593495	0.518152	0.508888	0.56172	0.519602
103	0.497717	0.400248	0.589786	0.624788	0.527571	0.824428	0.542047	0.464415	0.553325	0.548015	0.434838	0.575013	0.63191	0.538931	0.60598	0.57503	0.565922	0.428413	0.618846	0.648215	0.534294	0.661084	0.536078	0.529869	0.551563	0.530777	0.529663	0.541338	0.610874	0.545293	0.584989	0.528341	0.53346
104	0.292081	0.345973	0.510591	0.635699	0.765637	0.62376	0.465699	0.662425	0.567246	0.508694	0.730564	0.420837	0.64404	0.615704	0.588115	0.524651	0.540435	0.493179	0.466457	0.525158	0.510243	0.495392	0.541097	0.530215	0.582595	0.510698	0.57416	0.59143	0.601148	0.540068	0.589884	0.589845	0.49829
105	0.41373	0.279361	0.317758	0.842782	0.449388	0.865938	0.764135	0.388977	0.723307	0.665765	0.58396	0.578618	0.612012	0.6575	0.439589	0.585705	0.501556	0.598994	0.446578	0.372413	0.581027	0.498083	0.557832	0.629731	0.598968	0.679413	0.54052	0.618286	0.497785	0.547344	0.568666	0.572009	0.524539
106	0.333444	0.235859	0.337086	0.684848	0.361422	0.434226	0.665923	0.861048	0.459438	0.538862	0.442599	0.409382	0.570163	0.702726	0.401913	0.473659	0.6355	0.46073	0.610655	0.573209	0.537934	0.584169	0.466321	0.450255	0.583869	0.552695	0.572858	0.576133	0.497128	0.566443	0.532128	0.552762	0.577416
107	0.80438	0.463149	0.603032	0.934473	0.57032	0.522132	0.546633	0.413192	0.522562	0.780442	0.79379	0.336798	0.708442	0.386709	0.513781	0.553473	0.636002	0.693426	0.540551	0.542902	0.670266	0.505945	0.574135	0.395257	0.527458	0.614001	0.596296	0.522901	0.600632	0.531422	0.485898	0.509854	0.498481
108	0.810732	0.98836	0.616183	1.03633	0.407488	0.668701	0.470643	0.693136	0.402535	0.571955	0.384223	0.55231	0.526997	0.48293	0.719848	0.577265	0.417152	0.517217	0.621474	0.576232	0.509859	0.578461	0.483143	0.595023	0.511244	0.58238	0.549061	0.565277	0.557974	0.569075	0.587947	0.548104	0.57362
109	0.311121	0.608824	0.487665	0.460798	0.489573	0.480703	0.352666	0.744322	0.593229	0.48016	0.613746	0.502032	0.500474	0.65257	0.590989	0.4864	0.511819	0.722324	0.465878	0.664492	0.441928	0.561355	0.663186	0.595941	0.671005	0.535842	0.500665	0.593816	0.516313	0.527265	0.48962	0.523603	0.544583
110	1.16741	0.656738	0.580896	0.616288	0.502954	0.565693	0.606793	0.709946	0.44718	0.663812	0.557367	0.776277	0.524086	0.451153	0.48298	0.445544	0.570876	0.50072	0.415053	0.573475	0.620695	0.450921	0.459652	0.582299	0.653811	0.596642	0.640182	0.515987	0.503872	0.581903	0.576219	0.536022	0.477781
111	1.03438	0.547628	0.472402	0.678736	0.667356	0.569307	0.562236	0.504706	0.630445	0.497317	0.599179	0.560919	0.697541	0.552798	0.539645	0.525458	0.507989	0.594441	0.600109	0.534338	0.541499	0.620409	0.458329	0.553792	0.578312	0.611463	0.483077	0.538722	0.602938	0.579831	0.61758	0.57948	0.592907
112	0.284008	0.706657	0.715702	0.486178	0.61647	0.824282	0.496985	0.487235	0.580166	0.614493	0.399052	0.563792	0.601972	0.480809	0.605501	0.532321	0.694718	0.624969	0.57081	0.56744	0.537931	0.452359	0.541296	0.580616	0.541664	0.563412	0.593852	0.635518	0.628432	0.53438	0.525272	0.562242	0.585212
113	0.47404	0.556191	0.396195	0.59994	0.519624	0.440938	0.640139	0.484194	0.529205	0.624285	0.622313	0.548774	0.694049	0.434122	0.514663	0.61946	0.564772	0.638065	0.565923	0.540532	0.602805	0.678172	0.602856	0.619744	0.545193	0.564358	0.49669	0.582713	0.483804	0.539886	0.541046	0.498831	0.488923
114	1.13542	0.322471	0.877336	0.867843	0.290104	0.593299	0.353019	0.537414	0.53542	0.585103	0.417485	0.666459	0.422492	0.704207	0.584773	0.554061	0.636648	0.479153	0.643644	0.59853	0.459438	0.443209	0.583177	0.563323	0.588171	0.603719	0.596161	0.6152	0.473255	0.511496	0.569347	0.506922	0.587231
115	0.741295	0.476787	0.503244	0.937133	0.592291	0.603585	0.703345	0.563909	0.678256	0.465107	0.336131	0.528108	0.518975	0.633044	0.511041	0.618677	0.548219	0.466403	0.638112	0.48763	0.496615	0.407144	0.537727	0.486767	0.601275	0.499701	0.526045	0.587041	0.598067	0.587003	0.526415	0.511557	0.523759
116	0.847023	0.755085	0.592483	0.413639	0.418827	0.52626	0.409126	0.771068	0.545797	0.825461	0.554558	0.561869	0.404379	0.467427	0.401233	0.436954	0.528828	0.607093	0.490207	0.700317	0.557848	0.59118	0.59796	0.700378	0.586365	0.577862	0.631338	0.513815	0.632053	0.480096	0.567538	0.596712	0.551134
117	1.24664	1.10387	0.804565	0.567522	0.527284	0.465209	0.614105	0.484129	0.807854	0.438865	0.411561	0.517958	0.629069	0.517497	0.440259	0.553041	0.628215	0.478324	0.578061	0.504494	0.585344	0.574152	0.6325	0.539354	0.52951	0.590604	0.606157	0.528757	0.527768	0.577743	0.535565	0.615527	0.591613
118	0.928279	0.309128	0.587976	0.435008	0.75917	0.781049	0.783596	0.509055	0.522798	0.46996	0.683347	0.512927	0.605782	0.503729	0.609446	0.655205	0.525984	0.689742	0.547633	0.44492	0.497732	0.632159	0.518666	0.634481	0.636452	0.534391	0.593903	0.550181	0.553855	0.598476	0.543216	0.535706	0.527048
119	0.137405	0.640652	0.371892	0.887818	0.670674	0.630274	0.434849	0.415161	0.478684	0.689267	0.686288	0.653921	0.437999	0.624023	0.527332	0.62964	0.637034	0.538286	0.599168	0.618339	0.403895	0.526415	0.515108	0.570815	0.488928	0.517543	0.565294	0.527711	0.573265	0.529057	0.52769	0.585136	0.538956
120	0.246403	0.576287	0.432466	0.543712	0.826402	0.692597	0.7331	0.614815	0.686851	0.554379	0.636729	0.661001	0.420011	0.525453	0.615277	0.434282	0.50582	0.372405	0.498348	0.514145	0.516859	0.571756	0.629469	0.521705	0.610154	0.612142	0.435623	0.601316	0.513273	0.529009	0.513574	0.571423	0.639785
121	0.291392	1.00952	0.372192	0.608245	0.630198	0.441456	0.636219	0.457577	0.516376	0.522769	0.640889	0.682564	0.484979	0.497749	0.655258	0.467156	0.447746	0.551357	0.686327	0.501757	0.582266	0.617138	0.534511	0.607968	0.562613	0.547815	0.563304	0.575884	0.587889	0.571512	0.544843	0.561631	0.582
122	0.404508	0.717886	0.654756	0.701532	0.449541	0.360059	0.863936	0.661187	0.418775	0.435387	0.488571	0.510262	0.732205	0.581486	0.564353	0.549048	0.644692	0.605905	0.534243	0.564994	0.599659	0.572691	0.666254	0.551398	0.550002	0.613655	0.561024	0.513798	0.554082	0.554962	0.556601	0.547423	0.519352
123	0.421888	0.44761	0.573441	0.367114	0.746394	0.522112	0.481829	0.517091	0.745555	0.588977	0.688065	0.41241	0.534982	0.431636	0.416551	0.569451	0.47365	0.619688	0.417608	0.618314	0.586815	0.534099	0.562615	0.636252	0.491662	0.498502	0.630676	0.583228	0.515028	0.555429	0.508207	0.55624	0.546876
124	0.836002	0.848274	0.48714	0.439103	0.394799	0.654995	0.470247	0.533287	0.614522	0.377396	0.489773	0.502072	0.444128	0.479053	0.547201	0.488517	0.699373	0.46095	0.59806	0.424766	0.510257	0.509064	0.583749	0.556011	0.621841	0.507272	0.460915	0.47701	0.508185	0.533629	0.60829	0.552239	0.589409
125	0.757169	0.391754	0.708522	0.588089	0.590625	0.508695	0.430083	0.54422	0.412332	0.354412	0.590283	0.653817	0.563858	0.581389	0.679663	0.7263	0.547296	0.653455	0.557441	0.604653	0.593286	0.672704	0.545092	0.503692	0.555089	0.554887	0.664607	0.532053	0.604484	0.54897	0.559655	0.561363	0.560416
126	0.746469	0.39642	0.839257	0.322508	0.585934	0.491555	0.562033	0.641086	0.403562	0.555898	0.484988	0.483067	0.608791	0.496366	0.654731	0.574262	0.387495	0.654203	0.487023	0.517171	0.621671	0.611767	0.588328	0.646301	0.587521	0.525333	0.501842	0.634125	0.587056	0.5565	0.542134	0.6016	0.591363
127	0.358241	0.571536	0.832878	0.61477	0.529131	0.617157	0.489057	0.675113	0.868008	0.481225	0.555454	0.534703	0.517454	0.639169	0.378748	0.607806	0.567847	0.498758	0.61249	0.655581	0.557811	0.599824	0.588052	0.494786	0.548377	0.684842	0.501156	0.587024	0.558885	0.521393	0.510763	0.543812	0.56042
128	0.546431	0.909247	0.673227	0.487292	0.910189	0.361992	0.617092	0.635982	0.291343	0.701196	0.694397	0.463922	0.542091	0.533071	0.499749	0.570362	0.586826	0.59329	0.572646	0.441479	0.483149	0.584599	0.606017	0.559425	0.493896	0.601144	0.622896	0.478026	0.5381	0.526167	0.580959	0.51892	0.521005
129	1.12999	0.660494	1.00528	0.680506	0.485113	0.503547	0.804261	0.710468	0.601	0.707917	0.642446	0.367139	0.519456	0.580706	0.520903	0.545722	0.50887	0.50413	0.483036	0.396505	0.532832	0.538111	0.533396	0.610592	0.569996	0.583027	0.585306	0.518014	0.548978	0.538961	0.524615	0.466671	0.585315
130	0.351039	0.516749	1.11726	0.465859	0.432688	0.690904	0.459435	0.604588	0.677012	0.630155	0.539774	0.528473	0.563167	0.549839	0.587078	0.645437	0.592557	0.547054	0.491004	0.518131	0.67494	0.559901	0.555561	0.491005	0.525009	0.512501	0.692988	0.432532	0.497111	0.524131	0.50961	0.57248	0.551101
131	0.728205	0.202683	0.536586	0.691211	0.72809	0.475202	0.565304	0.47835	0.555854	0.68924	0.650622	0.746642	0.462097	0.444269	0.500451	0.559015	0.654781	0.633459	0.561501	0.555404	0.601733	0.592083	0.613874	0.591471	0.595003	0.432281	0.395165	0.484403	0.582462	0.58686	0.545634	0.564238	0.587241
132	0.910753	0.710919	0.68966	0.581912	0.549107	0.752266	0.371337	0.688578	0.530957	0.499058	0.360047	0.552685	0.489007	0.663831	0.732884	0.673866	0.605092	0.642591	0.461625	0.636101	0.605463	0.63226	0.489326	0.505799	0.608643	0.570031	0.54706	0.564696	0.502958	0.587421	0.590346	0.601866	0.528674
133	0.4092	0.412718	0.462102	0.31446	0.52942	0.695208	0.595907	0.498029	0.450492	0.532359	0.541299	0.465931	0.497555	0.61484	0.516236	0.471747	0.582042	0.472116	0.716666	0.596339	0.578562	0.569646	0.622695	0.669348	0.633283	0.58516	0.584163	0.550725	0.578821	0.554737	0.571946	0.566515	0.517768
134	0.866877	0.435757	0.735674	0.493681	0.488669	0.440247	0.451461	0.501756	0.570166	0.665391	0.388769	0.531492	0.529008	0.625163	0.626711	0.440589	0.55552	0.521336	0.437516	0.553839	0.54035	0.619013	0.564368	0.491209	0.534645	0.689773	0.590653	0.488834	0.545232	0.562812	0.490422	0.576299	0.530003
135	0.22654	0.708054	0.366283	0.472903	0.70093	0.751758	0.549152	0.781102	0.439742	0.364191	0.676468	0.541841	0.608746	0.429961	0.626874	0.553761	0.511451	0.441128	0.435566	0.576465	0.569951	0.510627	0.467527	0.634967	0.479514	0.457496	0.518337	0.539	0.591007	0.493212	0.494524	0.582802	0.597781
136	0.362758	0.35724	0.729254	0.322262	0.631686	0.670385	0.618462	0.570229	0.360388	0.740212	0.644387	0.646922	0.609042	0.454955	0.380176	0.647364	0.523697	0.598043	0.504972	0.624578	0.606061	0.609853	0.611745	0.453083	0.502721	0.434649	0.510242	0.649165	0.51499	0.57281	0.530564	0.50288	0.508946
137	1.07006	0.698474	0.575711	0.667387	0.748776	0.777788	0.486761	0.55208	0.274403	0.503623	0.428223	0.438248	0.521789	0.529266	0.644486	0.527494	0.6093	0.583436	0.59663	0.55389	0.636138	0.487081	0.50682	0.543762	0.657393	0.683498	0.559882	0.591908	0.530873	0.53583	0.510964	0.536357	0.514948
138	0.602839	0.449245	0.869439	0.789025	0.513041	0.614066	0.570207	0.503601	0.519211	0.496119	0.438768	0.643127	0.63543	0.597667	0.633453	0.668506	0.53391	0.501768	0.567526	0.595958	0.568291	0.625552	0.639382	0.564085	0.550964	0.546551	0.659608	0.546421	0.569281	0.516308	0.604737	0.542254	0.601851
139	0.379682	0.533901	0.566914	0.691809	0.506508	0.515025	0.526	0.695677	0.441128	0.675487	0.379847	0.526884	0.473147	0.481399	0.547329	0.530433	0.705525	0.599694	0.554516	0.502944	0.539577	0.559486	0.504396	0.531164	0.58688	0.492478	0.59141	0.601567	0.487541	0.538673	0.604117	0.566892	0.56709
140	0.212467	0.852703	0.728497	0.808853	0.29967	0.489001	0.66023	0.753421	0.810057	0.693345	0.501034	0.462635	0.539396	0.730552	0.688033	0.401434	0.486609	0.605088	0.535147	0.645955	0.551892	0.460195	0.648327	0.565111	0.476399	0.641083	0.582385	0.50261	0.617803	0.591005	0.56636	0.560241	0.543589
141	0.264281	0.382265	0.24234	0.727403	0.559372	0.432033	0.597617	0.306773	0.618153	0.564516	0.751002	0.438224	0.533677	0.539117	0.475974	0.357213	0.41328	0.462923	0.584133	0.5404	0.636562	0.623263	0.460288	0.660688	0.676004	0.613744	0.634012	0.46493	0.580783	0.599011	0.586424	0.595878	0.520479
142	0.444767	1.03762	0.643011	0.397147	0.695308	0.594413	0.559545	0.599239	0.685628	0.68126	0.485215	0.471515	0.798128	0.526434	0.446741	0.641506	0.49159	0.537691	0.649017	0.624005	0.48209	0.478393	0.538551	0.602997	0.460714	0.692365	0.536295	0.62122	0.518708	0.463155	0.564336	0.554772	0.506723
143	0.39657	0.559682	0.83058	0.545124	0.522111	0.392568	0.832542	0.666976	0.682538	0.349501	0.477843	0.551242	0.498493	0.685653	0.559355	0.545501	0.637079	0.555003	0.548461	0.604641	0.573417	0.687673	0.573174	0.580031	0.620553	0.392229	0.510472	0.558946	0.525103	0.502668	0.551346	0.489291	0.573442
144	0.956622	0.493242	0.558728	0.653936	0.500885	0.641978	0.499008	0.567745	0.385663	0.563595	0.50902	0.486141	0.40423	0.565804	0.657497	0.677868	0.526274	0.548432	0.611954	0.618518	0.625074	0.498506	0.53769	0.535295	0.455054	0.554315	0.534005	0.503337	0.553518	0.498515	0.548041	0.588728	0.536811
145	0.871467	0.579474	0.663564	0.452793	0.683734	0.846219	0.572358	0.559066	0.570704	0.383777	0.504373	0.630988	0.446816	0.535808	0.468676	0.505272	0.515268	0.508144	0.502739	0.572065	0.477571	0.646127	0.551071	0.470245	0.643107	0.486464	0.541625	0.532176	0.509796	0.501814	0.556467	0.538994	0.595553
146	0.4132	0.817436	0.7535	0.645341	0.41067	0.513879	0.485286	0.415525	0.725333	0.713408	0.663488	0.597194	0.469208	0.609766	0.716365	0.656832	0.614041	0.56355	0.505996	0.551789	0.5717	0.495833	0.663339	0.537047	0.634511	0.65292	0.503968	0.536657	0.490311	0.582348	0.532946	0.537895	0.55167
147	0.809287	0.373062	0.448192	0.602636	0.41365	0.441625	0.741857	0.510875	0.360277	0.471113	0.45074	0.507608	0.599219	0.675944	0.482287	0.6496	0.556709	0.5084	0.712355	0.566748	0.519053	0.449601	0.614226	0.56464	0.63995	0.557263	0.579503	0.534484	0.577333	0.574365	0.582142	0.523233	0.563726
148	0.665886	0.739142	0.371699	0.577365	0.478616	0.476184	0.446384	0.533955	0.646063	0.570289	0.579631	0.623569	0.517404	0.514533	0.50162	0.573289	0.518969	0.396469	0.603584	0.538842	0.656955	0.629293	0.612161	0.711099	0.438601	0.486154	0.633485	0.561583	0.576028	0.64117	0.523721	0.564645	0.628634
149	0.636961	0.275022	0.446402	0.803286	0.650123	0.378465	0.5321	0.408373	0.499598	0.354493	0.543117	0.524969	0.530526	0.582402	0.398413	0.553539	0.442395	0.517136	0.634981	0.630763	0.492077	0.498604	0.557708	0.443738	0.531001	0.558231	0.529053	0.6858	0.505631	0.545291	0.60622	0.602362	0.559188
150	0.5318	0.395889	0.631643	0.551845	0.432339	0.581624	0.783077	0.372286	0.527513	0.498136	0.559068	0.404956	0.760435	0.528052	0.64312	0.504581	0.601744	0.551147	0.614455	0.5381	0.602666	0.5451	0.351902	0.456382	0.549734	0.593997	0.492855	0.509325	0.60892	0.616222	0.580949	0.515058	0.585201
151	0.599986	0.462962	0.458439	0.394363	0.789102	0.487351	0.561894	0.339585	0.481089	0.407865	0.497751	0.71089	0.592393	0.400694	0.555697	0.444911	0.54553	0.632726	0.541773	0.627165	0.565133	0.69828	0.566933	0.719146	0.655044	0.642335	0.553596	0.460288	0.563212	0.526721	0.532485	0.531073	0.580123
152	0.357963	0.451034	0.69495	0.421765	0.73234	0.576975	0.703725	0.553495	0.826844	0.568345	0.418774	0.623958	0.631779	0.583603	0.540238	0.587601	0.436234	0.62385	0.558399	0.485041	0.501891	0.609733	0.668444	0.476139	0.505846	0.558004	0.521937	0.522743	0.527124	0.556319	0.559419	0.538775	0.550149
153	0.400709	0.680002	0.332331	0.773817	0.512856	0.562024	0.446195	0.445629	0.646641	0.789331	0.49187	0.700885	0.65304	0.665201	0.571854	0.646287	0.763528	0.515206	0.5814	0.623828	0.541697	0.61017	0.587979	0.594327	0.524981	0.597082	0.495614	0.589249	0.567979	0.538609	0.43829	0.514463	0.564067
154	0.596418	0.586187	0.531706	0.441572	0.834992	0.5777	0.390766	0.821505	0.561948	0.499379	0.509593	0.340299	0.394339	0.444752	0.597646	0.547302	0.428812	0.617083	0.563674	0.479165	0.592554	0.499405	0.568043	0.462565	0.533597	0.626568	0.572745	0.683074	0.495284	0.522208	0.534019	0.48586	0.551972
155	0.418318	0.56334	0.736959	0.604774	0.464278	0.578384	0.950126	0.667275	0.717045	0.439567	0.551419	0.466825	0.608359	0.739944	0.665357	0.669378	0.399451	0.54187	0.676061	0.5774	0.536035	0.497575	0.487401	0.664482	0.619956	0.535308	0.637538	0.505045	0.557041	0.565505	0.58234	0.533336	0.550767
156	0.61575	0.57816	0.522585	0.45847	0.865863	0.543691	0.50072	0.603679	0.353817	0.46619	0.601635	0.525004	0.645066	0.478367	0.644747	0.492715	0.536237	0.613875	0.60013	0.630639	0.536072	0.515878	0.590651	0.645197	0.638426	0.505116	0.575249	0.573563	0.537853	0.576645	0.550652	0.536973	0.546789
157	1.12413	1.07308	0.704644	0.721526	0.776719	0.557389	0.337001	0.494862	0.583066	0.566046	0.544128	0.526063	0.595179	0.469029	0.491146	0.421459	0.560974	0.529879	0.549537	0.518373	0.729135	0.528285	0.582002	0.663299	0.562985	0.535274	0.559774	0.522795	0.577798	0.541376	0.632278	0.574923	0.589859
158	0.35877	0.632511	0.3649	0.751716	0.330899	0.71919	0.715398	0.689634	0.313875	0.630432	0.591851	0.620795	0.594444	0.422101	0.596222	0.461358	0.592166	0.624382	0.467955	0.569294	0.579191	0.587192	0.554651	0.347879	0.601153	0.564184	0.504116	0.535643	0.485685	0.552979	0.535723	0.529871	0.562218
159	0.577401	0.811502	0.555066	0.702819	0.51219	0.653528	0.579567	0.439387	0.606871	0.553325	0.626352	0.491861	0.551499	0.554483	0.512741	0.678067	0.585456	0.471045	0.661965	0.528846	0.612574	0.65563	0.495455	0.548312	0.62807	0.494798	0.465309	0.610752	0.555777	0.591608	0.568999	0.501975	0.585773
160	0.726415	0.761025	0.324088	0.729473	0.45198	0.41105	0.519408	0.661946	0.609769	0.456092	0.603047	0.530022	0.519335	0.54064	0.528093	0.534647	0.547485	0.515561	0.541305	0.525386	0.507301	0.521513	0.673201	0.52918	0.549246	0.551679	0.448227	0.535335	0.610545	0.582603	0.578569	0.581157	0.604883
161	1.20746	0.927749	0.518726	0.539683	0.481185	0.895116	0.640743	0.514259	0.667019	0.587999	0.405809	0.768474	0.409397	0.596345	0.570413	0.524246	0.606388	0.717057	0.502344	0.688469	0.508842	0.490642	0.538323	0.598002	0.533882	0.596894	0.520662	0.550492	0.590103	0.556538	0.562319	0.576097	0.57352
162	0.566052	1.08926	0.523222	0.435585	0.563137	0.531451	0.425038	0.376384	0.426363	0.615094	0.58798	0.597638	0.585334	0.664727	0.627081	0.537661	0.585122	0.618593	0.637856	0.490728	0.494613	0.619442	0.637202	0.635578	0.493965	0.636921	0.45829	0.58402	0.430055	0.474257	0.526996	0.496731	0.533165
163	0.653792	0.458162	0.310068	0.223912	0.624039	0.623774	0.493486	0.740878	0.463848	0.484693	0.551103	0.64093	0.626158	0.484393	0.5474	0.52703	0.56098	0.658035	0.564245	0.633668	0.529413	0.55967	0.623327	0.50249	0.567659	0.515927	0.561329	0.52921	0.515928	0.47711	0.529666	0.489605	0.574145
164	0.483496	0.635716	0.397369	0.447463	0.653971	0.442189	0.632504	0.436772	0.39979	0.523819	0.693764	0.673974	0.506809	0.731212	0.698194	0.630703	0.677509	0.606772	0.508957	0.557232	0.631614	0.565473	0.451714	0.53902	0.546521	0.49829	0.561042	0.540228	0.513354	0.548941	0.540343	0.590784	0.564041
165	0.442187	0.528096	0.842665	0.452283	0.790808	0.445783	0.349195	0.544584	0.502559	0.377463	0.69156	0.418908	0.740034	0.580102	0.502908	0.489927	0.533709	0.491439	0.57677	0.434444	0.636293	0.498482	0.542592	0.540547	0.468863	0.56623	0.486886	0.467671	0.53016	0.583752	0.541266	0.578623	0.579864
166	0.923375	0.674608	0.732042	0.801466	0.587059	0.839485	0.483114	0.488933	0.576852	0.503019	0.316696	0.559046	0.47956	0.616685	0.431466	0.510568	0.560351	0.564365	0.551143	0.586563	0.566019	0.669293	0.516291	0.673104	0.585929	0.531069	0.53943	0.602582	0.472006	0.599495	0.583504	0.57344	0.558064
167	0.085985	0.74066	0.725573	0.552471	0.509786	0.503103	0.332172	0.748826	0.825887	0.602995	0.474036	0.607946	0.539517	0.492639	0.487175	0.580527	0.454753	0.589787	0.521076	0.55159	0.484527	0.515982	0.670208	0.581613	0.598946	0.489946	0.62134	0.629052	0.650484	0.560353	0.615399	0.484728	0.550253
168	0.467098	0.47826	0.896194	0.391107	0.468865	0.444208	0.463271	0.660646	0.518453	0.504476	0.547176	0.698163	0.413919	0.589747	0.656198	0.534454	0.539634	0.587593	0.698874	0.549558	0.546511	0.664964	0.574738	0.583512	0.576305	0.525246	0.650437	0.584572	0.514415	0.582836	0.520916	0.536974	0.57737
169	0.648607	0.416153	0.714735	0.674284	0.525097	0.855695	0.529853	0.710348	0.354484	0.577023	0.506438	0.457628	0.390245	0.544774	0.578349	0.393313	0.724066	0.516367	0.507637	0.546517	0.615807	0.606806	0.483155	0.59842	0.525406	0.514268	0.51173	0.533068	0.662766	0.586114	0.579343	0.588709	0.517598
170	1.17425	0.689887	0.413929	0.517212	0.389211	0.530078	0.465711	0.61538	0.586448	0.653141	0.575728	0.718957	0.687605	0.526252	0.553961	0.779134	0.617781	0.659751	0.576807	0.705981	0.520318	0.376856	0.552243	0.588419	0.579468	0.675887	0.601332	0.549557	0.558996	0.580084	0.486084	0.562297	0.525454
171	0.387481	0.824755	0.445274	0.273516	0.643183	0.748954	0.807397	0.593825	0.482748	0.589425	0.534005	0.438719	0.579879	0.544025	0.397483	0.425486	0.566634	0.619372	0.546279	0.593266	0.546484	0.597568	0.554931	0.581606	0.556614	0.613758	0.619153	0.563888	0.584404	0.541184	0.55744	0.517168	0.620881
172	0.794864	1.04663	0.578149	0.38143	0.521243	0.444517	0.73124	0.346702	0.58351	0.639481	0.468184	0.453107	0.509298	0.630665	0.654699	0.437852	0.560588	0.567812	0.505891	0.577028	0.514172	0.517957	0.668402	0.59391	0.422998	0.502256	0.472374	0.485772	0.565393	0.499788	0.605336	0.547154	0.536735
173	0.340135	0.820035	0.744762	0.842593	0.44037	0.397065	0.457397	0.599825	0.635858	0.55711	0.820648	0.503678	0.640025	0.483997	0.584418	0.416498	0.625116	0.497246	0.568506	0.578147	0.658125	0.607794	0.590988	0.440674	0.521453	0.501073	0.54249	0.52704	0.546049	0.560968	0.537672	0.617722	0.509734
174	0.469519	0.250512	0.485776	0.470754	0.58702	0.800771	0.706957	0.404753	0.473927	0.49039	0.558947	0.55418	0.509597	0.790757	0.561604	0.542047	0.57347	0.588737	0.583177	0.596026	0.595448	0.602933	0.581994	0.561692	0.582821	0.506893	0.551831	0.618948	0.575379	0.494269	0.508881	0.528473	0.545737
175	0.243517	0.837855	0.587803	0.319694	0.598053	0.785665	0.732929	0.582536	0.545324	0.413948	0.516097	0.650274	0.724117	0.494641	0.437973	0.531813	0.548102	0.62175	0.517539	0.302136	0.662686	0.568291	0.594557	0.555578	0.656888	0.416581	0.577318	0.530463	0.548931	0.546936	0.514544	0.524304	0.539358
176	0.768104	0.24483	0.675227	0.705099	0.63121	0.295234	0.429277	0.652437	0.646114	0.61535	0.687699	0.50425	0.58502	0.460786	0.552349	0.626171	0.564205	0.472217	0.486595	0.54066	0.553539	0.512674	0.612439	0.490292	0.547522	0.528661	0.533277	0.407775	0.537491	0.624438	0.576108	0.535644	0.519956
177	0.306693	0.375727	0.346812	0.873626	0.468436	0.43277	0.489558	0.672511	0.495339	0.545816	0.624139	0.764568	0.632559	0.441473	0.577747	0.613526	0.628928	0.593459	0.643013	0.631928	0.479747	0.522111	0.562575	0.548615	0.59538	0.452355	0.507724	0.625222	0.557167	0.541082	0.606607	0.563223	0.531543
178	0.908134	0.442401	0.509362	0.477441	0.606401	0.666976	0.69865	0.4389	0.51275	0.902416	0.408319	0.485431	0.500339	0.56396	0.532016	0.528837	0.529752	0.591197	0.664133	0.529609	0.54184	0.592676	0.599562	0.633136	0.470897	0.594354	0.532024	0.537084	0.547594	0.567119	0.520442	0.66703	0.588659
179	0.193839	0.893427	0.89167	0.542679	0.48933	0.583257	0.519615	0.293623	0.50643	0.481663	0.615404	0.572789	0.562726	0.588684	0.377178	0.574707	0.63146	0.583843	0.61572	0.683031	0.499769	0.653455	0.435649	0.650183	0.528941	0.550788	0.557442	0.613578	0.563575	0.55422	0.535632	0.550881	0.585946
180	0.784368	0.561618	0.384691	0.876495	0.74751	0.56111	0.394078	0.549823	0.357504	0.338664	0.625988	0.381864	0.524272	0.50711	0.774305	0.601889	0.553339	0.451617	0.621505	0.526646	0.680559	0.591453	0.569128	0.490872	0.444957	0.423026	0.445383	0.571612	0.537502	0.572967	0.544699	0.554434	0.495922
181	0.342011	0.648099	0.527722	0.487302	0.634452	0.686155	0.732616	0.29861	0.527601	0.489819	0.663011	0.401643	0.481551	0.594945	0.43484	0.552452	0.582001	0.580924	0.538181	0.503851	0.586812	0.625517	0.546606	0.512221	0.4903	0.5807	0.581127	0.517423	0.582764	0.482522	0.529807	0.54742	0.569225
182	0.634789	0.699479	0.344741	0.745339	0.61488	0.403506	0.509313	0.480199	0.520852	0.53114	0.455295	0.574399	0.609133	0.407606	0.442059	0.639747	0.490121	0.51254	0.535035	0.517053	0.509758	0.520526	0.49873	0.605503	0.473842	0.551894	0.591849	0.525358	0.628623	0.616284	0.524393	0.534025	0.497669
183	0.556469	0.827211	0.708985	0.90397	0.388817	0.357598	0.559226	0.687643	0.58765	0.473025	0.769939	0.540789	0.667828	0.655096	0.435395	0.571067	0.698866	0.521284	0.388951	0.651709	0.556461	0.665305	0.548458	0.529431	0.508213	0.665014	0.693718	0.524439	0.505469	0.551232	0.478261	0.610545	0.554985
184	0.54827	0.475588	0.776045	0.684145	0.948783	0.499427	0.482597	0.763751	0.599931	0.645252	0.355503	0.591699	0.495103	0.566605	0.513818	0.59063	0.538545	0.696203	0.583121	0.478287	0.522849	0.534498	0.611613	0.442879	0.573158	0.612524	0.53414	0.576475	0.571567	0.576699	0.530606	0.546916	0.629648
185	0.596121	0.28569	0.404218	0.565627	0.593079	0.594845	0.546858	0.525723	0.586945	0.513112	0.518948	0.692599	0.66605	0.571675	0.599594	0.496645	0.452915	0.535518	0.639687	0.619511	0.645055	0.533151	0.57096	0.50347	0.55012	0.578699	0.472874	0.464514	0.484232	0.522956	0.51985	0.530704	0.59381
186	0.281775	0.428179	0.554299	0.303783	0.545748	0.434494	0.725242	0.317401	0.568464	0.576052	0.422323	0.47463	0.578363	0.427599	0.604421	0.474622	0.603021	0.5954	0.474825	0.395909	0.60283	0.455279	0.575742	0.595396	0.462773	0.536987	0.485215	0.632161	0.464605	0.493323	0.521999	0.591817	0.53905
187	1.02332	0.659195	0.713722	0.507726	0.467033	0.341708	0.684513	0.57331	0.584234	0.547372	0.602228	0.574659	0.525111	0.568493	0.592907	0.593167	0.608951	0.591521	0.727088	0.729659	0.594279	0.558871	0.498807	0.637772	0.596475	0.642889	0.507336	0.567543	0.538945	0.565787	0.631118	0.612312	0.576837
188	0.419973	0.665366	0.452389	0.409001	0.555298	0.260378	0.662689	0.579529	0.637714	0.762052	0.616781	0.684955	0.460554	0.533026	0.568512	0.720957	0.587083	0.522802	0.443095	0.52024	0.635176	0.598414	0.548779	0.567804	0.51929	0.464249	0.627898	0.528018	0.593386	0.61574	0.509626	0.542069	0.546874
189	0.367456	0.273331	0.706704	0.596844	0.79317	0.371897	0.625671	0.576776	0.638988	0.608174	0.565413	0.652535	0.453299	0.548298	0.500927	0.627777	0.471807	0.42289	0.504425	0.631269	0.527758	0.478883	0.538667	0.627345	0.670263	0.547251	0.68481	0.542134	0.549163	0.530945	0.491176	0.564872	0.618072
190	1.34028	0.521881	0.83016	0.519413	0.602725	0.618659	0.612181	0.586814	0.409444	0.418586	0.490192	0.604716	0.588261	0.409987	0.47907	0.556889	0.592665	0.628417	0.577735	0.716392	0.675315	0.549355	0.576615	0.477814	0.623397	0.437617	0.538188	0.555345	0.609834	0.537973	0.608091	0.502472	0.529527
191	0.486977	0.684467	0.77621	0.4803	0.404585	0.479797	0.349952	0.579049	0.427675	0.7268	0.745055	0.516366	0.584106	0.761781	0.666906	0.611806	0.519468	0.533389	0.632535	0.362152	0.528927	0.595617	0.480232	0.525751	0.566656	0.66826	0.485565	0.545972	0.525891	0.553802	0.503709	0.579849	0.591547
192	0.631339	0.332928	0.745641	0.757527	0.484061	0.661109	0.468146	0.455957	0.640425	0.646559	0.471797	0.575289	0.503664	0.361595	0.5696	0.643506	0.531604	0.508389	0.47926	0.471647	0.572111	0.578366	0.548886	0.472789	0.554181	0.562738	0.587347	0.528702	0.623731	0.506714	0.569129	0.539733	0.584749
193	0.4129	0.625374	0.600999	0.951203	0.896289	0.748071	0.488743	0.580911	0.532128	0.42933	0.59221	0.453117	0.607002	0.479167	0.704341	0.539762	0.651502	0.527434	0.600249	0.559997	0.460723	0.578925	0.503189	0.444457	0.651676	0.545228	0.521222	0.542892	0.556763	0.505183	0.479643	0.591095	0.540522
194	0.722599	0.688881	0.316684	0.471703	0.517241	0.746587	0.457766	0.571707	0.742304	0.639841	0.381479	0.574101	0.428869	0.376301	0.431383	0.507992	0.556575	0.720535	0.43231	0.50621	0.538384	0.506287	0.678596	0.558575	0.437547	0.538652	0.563996	0.473205	0.557128	0.574311	0.50862	0.56887	0.558266
195	1.01075	0.585811	0.632145	0.537923	0.47163	0.616539	0.819066	0.622277	0.730725	0.590024	0.41199	0.588554	0.644582	0.569312	0.641858	0.592858	0.539383	0.581917	0.687205	0.689408	0.538521	0.561224	0.562986	0.385563	0.528562	0.516948	0.59439	0.544241	0.574151	0.453028	0.541145	0.584054	0.507609
196	0.381893	0.512113	0.234809	0.477733	0.65568	0.557913	0.33659	0.447524	0.375752	0.672173	0.601572	0.566118	0.613831	0.435491	0.483398	0.624978	0.64882	0.621689	0.561222	0.573238	0.515713	0.547543	0.626105	0.588912	0.438363	0.550907	0.529432	0.548528	0.530595	0.535531	0.600425	0.496035	0.617588
197	0.480048	0.710844	0.455394	0.569014	0.468911	0.757849	0.743416	0.500344	0.486311	0.622919	0.548346	0.61106	0.528337	0.53736	0.481237	0.526074	0.586185	0.661322	0.649902	0.569038	0.502759	0.569446	0.479221	0.5193	0.650557	0.456382	0.55142	0.579257	0.509627	0.549718	0.624708	0.484906	0.538296
198	0.823479	0.415772	0.485994	0.363416	0.439721	0.449813	0.442904	0.369215	0.375039	0.64274	0.589417	0.431957	0.512672	0.625678	0.610974	0.651601	0.413176	0.501209	0.63767	0.470547	0.573109	0.473605	0.483582	0.553855	0.547081	0.590981	0.565161	0.524521	0.530525	0.584078	0.503389	0.563018	0.502417
199	0.24271	0.536332	0.811844	0.407741	0.783974	0.480976	0.310661	0.515786	0.591808	0.569151	0.540976	0.815535	0.518042	0.649851	0.719762	0.575285	0.563647	0.590906	0.589238	0.509654	0.626261	0.525766	0.519395	0.470163	0.518614	0.611365	0.530203	0.611572	0.556352	0.526192	0.477939	0.539695	0.569839
200	0.490836	0.3581	0.601466	0.654713	0.786691	0.562758	0.527283	0.372598	0.513571	0.545947	0.669403	0.405497	0.452383	0.536809	0.535761	0.548442	0.630896	0.318062	0.43728	0.543975	0.633081	0.550951	0.423865	0.590099	0.543035	0.704349	0.503792	0.578538	0.551959	0.535584	0.553173	0.612072	0.53302
201	0.446482	0.366527	0.34643	0.450085	0.450602	0.775422	0.416911	0.665257	0.588081	0.410567	0.481761	0.564559	0.634173	0.544166	0.591895	0.614807	0.47187	0.556967	0.57684	0.712095	0.496722	0.655699	0.550215	0.533359	0.53112	0.552306	0.547151	0.576905	0.596601	0.488251	0.582637	0.513694	0.518385
202	0.538834	0.807006	0.553727	0.487532	0.342046	0.488795	0.457454	0.450903	0.511087	0.54393	0.57049	0.37137	0.513891	0.528005	0.636559	0.537043	0.576133	0.540709	0.510547	0.616437	0.514551	0.580087	0.38534	0.652336	0.555003	0.474819	0.566207	0.511942	0.545321	0.608212	0.608294	0.49116	0.567985
203	0.418825	0.379749	0.723551	0.656487	0.566923	0.209597	0.629184	0.606762	0.602925	0.574899	0.692824	0.491147	0.374754	0.619878	0.610063	0.533639	0.55842	0.696295	0.605126	0.57727	0.577914	0.623133	0.584301	0.641651	0.494749	0.449829	0.466607	0.572815	0.548331	0.48914	0.452769	0.513535	0.523104
204	0.865028	0.321215	0.493631	0.672551	0.640551	0.823164	0.757087	0.685935	0.569414	0.694807	0.689727	0.694208	0.806808	0.587474	0.518855	0.665189	0.716415	0.462805	0.630998	0.615474	0.586255	0.528761	0.505819	0.506657	0.433741	0.466443	0.598219	0.480072	0.567766	0.588778	0.536448	0.598252	0.509309
205	0.486933	0.240586	0.290428	0.535882	0.387614	0.484822	0.578663	0.599987	0.806894	0.495411	0.595799	0.611693	0.433439	0.653953	0.599823	0.487055	0.524151	0.782772	0.511673	0.583981	0.426707	0.495399	0.57793	0.511308	0.646814	0.575039	0.652965	0.552956	0.579427	0.464936	0.610426	0.57403	0.543833
206	0.661544	0.874153	0.371579	0.520367	0.57069	0.54835	0.697141	0.471016	0.550474	0.601317	0.458055	0.487989	0.477749	0.551965	0.537458	0.518574	0.649792	0.384737	0.518824	0.645598	0.532034	0.502763	0.428445	0.737814	0.709937	0.580106	0.56346	0.566216	0.510302	0.495252	0.612848	0.59068	0.491433
207	0.694846	0.978152	0.619079	0.650669	0.758045	0.33173	0.471585	0.605568	0.542089	0.721829	0.599394	0.57805	0.353514	0.619516	0.551396	0.608042	0.666981	0.499645	0.563717	0.514544	0.532739	0.406714	0.611649	0.497283	0.600766	0.699373	0.586363	0.549202	0.535252	0.544686	0.509431	0.505443	0.5193
208	0.581515	0.484454	0.829641	0.522302	0.396977	0.494829	0.526295	0.578151	0.710908	0.489405	0.539442	0.347676	0.576233	0.505098	0.640005	0.594985	0.51017	0.516306	0.528969	0.595926	0.543667	0.512761	0.54024	0.516411	0.538431	0.542927	0.568918	0.541044	0.669952	0.617977	0.523435	0.542257	0.546905
209	0.864439	0.860293	0.524344	0.537241	0.371956	0.857065	0.546069	0.439122	0.716598	0.594371	0.516392	0.713318	0.442666	0.499627	0.474342	0.600211	0.585306	0.727308	0.528414	0.462887	0.669581	0.506445	0.630788	0.507118	0.455146	0.499254	0.495344	0.530852	0.469826	0.615265	0.549477	0.547476	0.544587
210	0.847089	1.06924	0.318391	0.539165	0.585213	0.707598	0.515606	0.463833	0.42503	0.299213	0.607158	0.409155	0.540039	0.457607	0.71919	0.409442	0.356764	0.444458	0.756736	0.508321	0.568178	0.45811	0.620751	0.479861	0.463404	0.5973	0.480762	0.50511	0.589687	0.533645	0.532117	0.491091	0.508259
211	0.399237	0.688082	0.487311	0.787775	0.564831	0.556411	0.703175	0.647397	0.58302	0.441181	0.532909	0.703144	0.604639	0.808885	0.619776	0.637565	0.57952	0.563688	0.551254	0.551424	0.626024	0.571422	0.62316	0.650121	0.454397	0.523482	0.572687	0.576641	0.464361	0.485341	0.631723	0.564295	0.489368
212	1.02415	0.536489	0.979944	0.567954	0.335556	0.657074	0.49046	0.638145	0.473142	0.394283	0.628355	0.480477	0.623004	0.450574	0.494832	0.524553	0.520152	0.540123	0.589797	0.515869	0.501008	0.534996	0.537616	0.576069	0.633041	0.588141	0.421732	0.560331	0.532763	0.502305	0.634692	0.570912	0.532304
213	0.497328	0.344531	0.871174	0.577972	0.503496	0.635862	0.462291	0.683281	0.612719	0.749421	0.539291	0.430246	0.599573	0.659798	0.580315	0.524444	0.695332	0.463102	0.604236	0.509569	0.534806	0.51853	0.639415	0.525983	0.585857	0.53839	0.559964	0.578903	0.557404	0.612445	0.548992	0.52674	0.545464
214	0.840182	0.473708	0.248446	0.856676	0.345184	0.525789	0.565626	0.741767	0.721145	0.590764	0.742704	0.609083	0.499494	0.648653	0.520339	0.64666	0.439795	0.712206	0.621003	0.574929	0.474175	0.486069	0.570215	0.522738	0.736157	0.572789	0.643253	0.626196	0.602025	0.55499	0.570678	0.576739	0.556132
215	1.1007	0.595423	0.598684	0.798872	0.255807	0.34067	0.566752	0.493296	0.521906	0.449536	0.503225	0.571883	0.516147	0.54087	0.565212	0.645806	0.694894	0.560205	0.628491	0.602731	0.412472	0.589593	0.481597	0.551593	0.497197	0.520464	0.531169	0.450213	0.597335	0.550466	0.504961	0.598372	0.645022
216	1.25572	0.912331	0.917697	0.62509	0.346297	0.440534	0.538076	0.322123	0.553606	0.739484	0.558161	0.528151	0.645065	0.633446	0.674463	0.408706	0.552697	0.651169	0.493816	0.573548	0.513322	0.540656	0.534344	0.555875	0.49298	0.549639	0.440865	0.490629	0.474722	0.510255	0.533303	0.566445	0.557559
217	1.16352	0.50424	0.388435	0.541198	0.655995	0.581478	0.660589	0.521269	0.64501	0.511379	0.448662	0.455521	0.538566	0.57557	0.493382	0.601536	0.475552	0.591594	0.634611	0.612528	0.499243	0.658828	0.44856	0.50945	0.623655	0.577531	0.585203	0.505439	0.560305	0.531046	0.576309	0.557453	0.599011
218	0.190451	0.298528	0.783616	0.490606	0.527169	0.409242	0.536492	0.389665	0.48477	0.53915	0.43123	0.622248	0.58867	0.591786	0.512247	0.677668	0.419777	0.619867	0.412173	0.515664	0.453148	0.561765	0.646842	0.426649	0.524178	0.575601	0.581665	0.496485	0.540105	0.608047	0.621364	0.548872	0.553399
219	0.785794	0.646152	0.85384	0.484053	0.444161	0.643947	0.461934	0.556957	0.502408	0.752693	0.479954	0.7028	0.703365	0.537866	0.627661	0.513722	0.702592	0.399285	0.507263	0.530631	0.597374	0.623688	0.568592	0.66211	0.566321	0.462413	0.561196	0.54722	0.530186	0.61022	0.541981	0.635428	0.568373
220	0.646897	0.785111	0.719478	0.406284	0.912641	0.620718	0.39255	0.571732	0.397209	0.499137	0.693335	0.400143	0.473275	0.55837	0.588763	0.395046	0.591818	0.555873	0.571675	0.602727	0.512154	0.544608	0.520137	0.546067	0.58065	0.562706	0.603997	0.453128	0.531957	0.514282	0.49312	0.572939	0.544615
221	0.671696	0.326336	0.797996	0.772293	0.626761	0.574471	0.512581	0.650071	0.557297	0.720039	0.613645	0.517217	0.637527	0.626259	0.585736	0.449125	0.501224	0.519587	0.592198	0.485993	0.549488	0.652536	0.612538	0.730069	0.551901	0.575725	0.565886	0.583888	0.532165	0.528671	0.635575	0.547223	0.572671
222	0.659851	0.70164	0.616173	0.588923	0.731641	0.705996	0.370242	0.545862	0.723367	0.601305	0.503252	0.315291	0.511627	0.502558	0.551548	0.724119	0.637864	0.551129	0.496401	0.560679	0.459612	0.582863	0.476165	0.560054	0.519022	0.454578	0.575222	0.648014	0.447684	0.551529	0.578363	0.639654	0.583802
223	0.753773	0.488792	0.479536	0.444709	0.630486	0.365383	0.626655	0.476447	0.507162	0.487946	0.593238	0.457411	0.478182	0.686061	0.453331	0.508174	0.44641	0.683647	0.499788	0.510085	0.597893	0.490659	0.536302	0.498897	0.55924	0.62209	0.570993	0.497625	0.54686	0.533632	0.561276	0.533697	0.491289
224	0.550928	1.03533	0.561681	0.506661	0.581718	0.324839	0.608497	0.498677	0.529725	0.614382	0.3481	0.591648	0.443831	0.610762	0.636366	0.52552	0.554415	0.573319	0.576841	0.491491	0.524314	0.470431	0.577836	0.452729	0.571441	0.547074	0.484942	0.59845	0.512916	0.617043	0.570217	0.594481	0.588274
225	0.432504	0.453156	0.501691	0.783572	0.335239	0.540514	0.547536	0.835131	0.575525	0.496688	0.688982	0.576009	0.775561	0.561739	0.489937	0.49503	0.72126	0.598587	0.652636	0.57227	0.64457	0.509072	0.450049	0.467751	0.543281	0.638327	0.524542	0.698579	0.549577	0.679022	0.543904	0.532662	0.540522
226	0.457679	0.659744	0.421668	0.679827	0.627481	0.461029	0.506298	0.533515	0.759057	0.518631	0.513562	0.62662	0.496619	0.606198	0.498176	0.581199	0.510338	0.342417	0.65341	0.483495	0.645433	0.610904	0.45307	0.543473	0.493584	0.581096	0.598953	0.496533	0.600985	0.524181	0.498179	0.548826	0.601054
227	0.773107	0.187918	0.6065	0.372247	0.61708	0.415625	0.64197	0.563256	0.498551	0.442636	0.667995	0.565043	0.683826	0.604695	0.71017	0.784096	0.684461	0.586413	0.491909	0.678192	0.558043	0.575955	0.658594	0.597038	0.546794	0.581466	0.457103	0.613897	0.516293	0.581445	0.58504	0.5704	0.612392
228	0.833196	0.521191	0.555847	0.463846	0.534996	0.537266	0.630914	0.536505	0.629049	0.62443	0.525736	0.713959	0.588209	0.458636	0.568427	0.535274	0.701244	0.49886	0.487031	0.617161	0.625562	0.570702	0.608988	0.733031	0.603852	0.595693	0.635504	0.538297	0.538993	0.529171	0.579135	0.556304	0.514913
229	0.75541	0.555187	0.505118	0.696095	0.742866	0.58455	0.429481	0.754008	0.278341	0.621494	0.467913	0.39414	0.608126	0.661611	0.551937	0.585366	0.447761	0.555776	0.535947	0.557066	0.52758	0.541951	0.709553	0.562339	0.436276	0.465748	0.53089	0.565673	0.479488	0.526578	0.515287	0.57823	0.555059
230	1.11395	0.831828	0.770954	0.51621	0.588764	0.843013	0.623328	0.718068	0.459176	0.586164	0.524883	0.573446	0.645616	0.558774	0.625001	0.636859	0.388583	0.787136	0.606518	0.49604	0.679498	0.536629	0.553956	0.515628	0.606392	0.552663	0.5515	0.570726	0.609404	0.534692	0.532487	0.508503	0.531339
231	0.949833	0.491215	0.403713	0.419079	0.462341	0.424411	0.643327	0.422919	0.412978	0.466194	0.460058	0.47336	0.562055	0.462141	0.63564	0.568013	0.542642	0.550483	0.537483	0.534302	0.495297	0.543989	0.49127	0.491403	0.595209	0.547832	0.548846	0.596721	0.503368	0.61726	0.614687	0.544329	0.462142
232	0.279871	0.655497	1.07156	0.425416	0.224676	0.60731	0.465669	0.421357	0.639306	0.803785	0.645366	0.704442	0.534868	0.56646	0.517171	0.439324	0.531457	0.531741	0.431045	0.479288	0.505081	0.503519	0.456294	0.61966	0.620008	0.414145	0.544715	0.55677	0.596436	0.592161	0.585118	0.540441	0.512084
233	0.588306	0.475719	0.465392	1.14253	0.829279	0.514634	0.461648	0.652431	0.585927	0.496664	0.537251	0.551242	0.51807	0.563189	0.380494	0.579203	0.483404	0.679584	0.527811	0.418157	0.529169	0.563602	0.473358	0.526224	0.579034	0.575566	0.472561	0.485261	0.544271	0.472464	0.498751	0.644182	0.560818
234	0.917699	0.560864	0.385075	0.591218	0.582796	0.509756	0.412528	0.630753	0.638463	0.569403	0.394776	0.690267	0.557515	0.636253	0.440269	0.355095	0.657427	0.506192	0.522266	0.506543	0.418659	0.394023	0.494203	0.584521	0.522144	0.628167	0.559374	0.562663	0.466672	0.571289	0.502416	0.53153	0.576878
235	0.244934	0.454318	0.650731	0.198137	0.333082	0.534795	0.715789	0.66919	0.53608	0.478042	0.647576	0.603662	0.621004	0.571905	0.738879	0.566941	0.630691	0.629409	0.55308	0.5454	0.691797	0.638569	0.605515	0.471888	0.592537	0.548844	0.558349	0.541472	0.490572	0.620196	0.536233	0.542617	0.511906
236	0.412463	0.874947	0.422355	0.26129	0.519036	0.592942	0.496353	0.513393	0.713282	0.337717	0.702218	0.448816	0.605763	0.54988	0.526272	0.582631	0.521114	0.547294	0.532774	0.332017	0.514629	0.606983	0.612017	0.61858	0.49348	0.506556	0.524127	0.573944	0.529583	0.592455	0.533608	0.611294	0.463374
237	0.473853	0.464297	0.597488	0.54559	0.586921	0.53135	0.794049	0.529428	0.426857	0.519961	0.420058	0.665369	0.46321	0.467787	0.516724	0.742757	0.525663	0.604636	0.66421	0.607337	0.53443	0.781011	0.730788	0.52542	0.506704	0.422514	0.521143	0.588652	0.645521	0.585281	0.578693	0.617139	0.508882
238	0.544102	0.715177	0.476301	0.684013	0.388397	0.736183	0.708099	0.749624	0.597518	0.640277	0.455135	0.527012	0.766522	0.627265	0.508528	0.442129	0.563652	0.566961	0.64526	0.534876	0.628905	0.507287	0.555701	0.573324	0.547167	0.663588	0.536341	0.549306	0.57018	0.546579	0.608462	0.593855	0.502641
239	1.0068	0.558163	0.398842	0.450143	0.926583	0.535841	0.515801	0.610217	0.765557	0.510736	0.391472	0.449265	0.645533	0.510908	0.56926	0.714115	0.560119	0.452142	0.538302	0.575982	0.476529	0.538806	0.460677	0.51177	0.474335	0.513038	0.516565	0.538553	0.605201	0.539839	0.514872	0.558069	0.576234
240	0.322213	0.852006	0.726616	0.525407	0.666933	0.429164	0.334895	0.484117	0.518823	0.66241	0.457307	0.467762	0.441711	0.515243	0.771673	0.580092	0.529009	0.544355	0.489496	0.465779	0.541371	0.438211	0.590531	0.628817	0.485659	0.640149	0.572724	0.588706	0.509997	0.508586	0.49898	0.524717	0.54479
241	0.573321	0.618924	0.448157	0.657822	0.664343	0.581854	0.415112	0.465119	0.709062	0.444628	0.571372	0.763776	0.612266	0.585179	0.568099	0.372758	0.639084	0.510332	0.556616	0.488408	0.566488	0.474574	0.445696	0.57128	0.548969	0.604988	0.533678	0.578908	0.471789	0.566775	0.466683	0.535755	0.565349
242	0.535265	0.581504	0.422306	0.612223	0.723506	0.583496	0.524622	0.403976	0.560733	0.606404	0.654191	0.570241	0.571883	0.697238	0.663054	0.465354	0.662501	0.611077	0.490814	0.600361	0.502344	0.47094	0.49155	0.428417	0.661114	0.539737	0.592594	0.59786	0.543993	0.565872	0.553985	0.64691	0.56837
243	0.524113	0.334943	0.49469	0.467054	0.604949	0.578247	0.471262	0.528602	0.521504	0.474102	0.493218	0.513494	0.373617	0.398388	0.560769	0.559094	0.622039	0.46208	0.427628	0.522867	0.432939	0.559298	0.49589	0.601653	0.52822	0.532074	0.481362	0.536549	0.592812	0.505135	0.659355	0.527603	0.560489
244	1.07249	0.586931	0.594601	0.357965	0.721993	0.67921	0.501525	0.578685	0.49767	0.672579	0.641946	0.648167	0.629181	0.565316	0.586198	0.718782	0.54266	0.505872	0.466386	0.638144	0.617255	0.592018	0.632738	0.547514	0.445149	0.594517	0.529365	0.528408	0.571918	0.625582	0.543686	0.533796	0.598472
245	0.511197	0.165084	0.747806	0.537289	0.396151	0.425216	0.592259	0.721137	0.635652	0.514124	0.639482	0.710285	0.68842	0.703504	0.531223	0.469834	0.637403	0.544924	0.554518	0.668689	0.619555	0.75975	0.543502	0.450329	0.512068	0.479787	0.644859	0.583767	0.589646	0.559423	0.585076	0.619574	0.590393
246	0.348879	0.44414	0.455093	0.703715	0.341637	0.465323	0.59707	0.545622	0.569748	0.694803	0.644367	0.470154	0.468883	0.507974	0.605486	0.54763	0.535035	0.674402	0.371	0.585357	0.785938	0.578091	0.520783	0.588406	0.634259	0.55137	0.576476	0.442816	0.458273	0.601621	0.540771	0.552724	0.571674
247	0.294177	0.692182	0.573498	0.558424	0.463542	0.426072	0.538357	0.399748	0.567375	0.496981	0.4584	0.614895	0.518439	0.609464	0.338706	0.552945	0.630789	0.576872	0.536269	0.537476	0.519254	0.51859	0.563388	0.594199	0.550941	0.540709	0.569447	0.474573	0.557809	0.491918	0.548892	0.550394	0.57957
248	0.205988	0.434394	0.557415	0.262898	0.639621	0.450229	0.537855	0.665256	0.492711	0.500105	0.505566	0.550279	0.639735	0.390348	0.457312	0.458842	0.534882	0.627001	0.582312	0.526996	0.505956	0.503458	0.553311	0.65499	0.600307	0.51285	0.550932	0.561111	0.52774	0.537142	0.493871	0.587894	0.523021
249	0.556269	0.943666	0.495299	0.504339	0.42566	0.537725	0.492887	0.70241	0.512148	0.370798	0.531962	0.578153	0.596717	0.574117	0.573232	0.567451	0.683489	0.512309	0.563104	0.72785	0.47558	0.578581	0.541524	0.502513	0.593574	0.478903	0.500064	0.51997	0.601273	0.452545	0.510896	0.561824	0.579236
250	0.579377	0.677088	0.691245	0.281791	0.417216	0.421768	0.892774	0.485483	0.645791	0.66116	0.640096	0.464655	0.518692	0.646383	0.623536	0.681754	0.51865	0.519847	0.529303	0.545616	0.488669	0.447597	0.549288	0.60432	0.533387	0.637953	0.580751	0.596155	0.598862	0.56231	0.489983	0.513451	0.578844
251	0.758746	0.380428	0.447933	0.242288	0.926017	0.605429	0.547142	0.665439	0.60042	0.539731	0.501773	0.596896	0.619106	0.485298	0.676603	0.614229	0.463461	0.516803	0.397016	0.490956	0.474765	0.488408	0.54534	0.529622	0.500974	0.594142	0.479867	0.556185	0.529324	0.526754	0.578662	0.5034	0.56892
252	0.137089	0.230106	0.576928	0.344841	0.36843	0.572274	0.615206	0.276179	0.488163	0.559909	0.699364	0.6183	0.36662	0.537435	0.46082	0.582592	0.538636	0.579578	0.601409	0.502442	0.454208	0.506667	0.50495	0.578181	0.575818	0.568905	0.532346	0.591982	0.509632	0.612143	0.602532	0.562375	0.571167
253	0.414505	0.728629	0.800472	0.65389	0.545262	0.522596	0.56383	0.467344	0.763347	0.553381	0.647641	0.629079	0.563076	0.520784	0.723696	0.634845	0.525381	0.56464	0.52532	0.535868	0.663642	0.617128	0.592479	0.438308	0.515018	0.53294	0.631571	0.64448	0.537702	0.55631	0.528213	0.606007	0.574957
254	0.959154	0.56764	0.744554	0.375209	0.726948	0.562466	0.648796	0.407657	0.622864	0.321019	0.441286	0.462527	0.599342	0.587151	0.587577	0.709331	0.622749	0.416876	0.565083	0.472785	0.569898	0.569187	0.445556	0.580426	0.545319	0.56158	0.551013	0.449736	0.550301	0.544371	0.519587	0.553619	0.622273
255	0.389142	0.518008	0.732368	0.514154	0.391628	0.636827	0.636855	0.458399	0.383536	0.780848	0.654667	0.690156	0.52919	0.711371	0.406037	0.401659	0.509889	0.540054	0.670774	0.63264	0.746382	0.466803	0.615002	0.519362	0.551431	0.481717	0.49548	0.617649	0.499435	0.492317	0.605219	0.559115	0.566667
256	0.358859	0.426934	0.308888	0.541228	0.333454	0.695688	0.720749	0.744195	0.606897	0.501019	0.508035	0.549192	0.492792	0.623351	0.51546	0.463891	0.455658	0.47281	0.594544	0.528423	0.529665	0.620661	0.585673	0.402607	0.513387	0.561692	0.553866	0.602975	0.703233	0.461487	0.58014	0.490719	0.619475
257	0.694706	0.297709	0.963597	0.900441	0.486114	0.636013	0.434937	0.551607	0.426122	0.437122	0.473341	0.708436	0.609611	0.620533	0.38471	0.565779	0.564189	0.64415	0.6194	0.535338	0.537782	0.564833	0.647236	0.593259	0.484483	0.577849	0.536834	0.581943	0.596153	0.55781	0.588991	0.560699	0.560576
258	0.465495	0.43659	0.837617	0.672028	0.373956	0.490864	0.331668	0.534645	0.437936	0.486889	0.461287	0.483461	0.688492	0.557756	0.841419	0.537134	0.570972	0.471894	0.602176	0.614432	0.488174	0.555361	0.504777	0.590957	0.640614	0.513608	0.462296	0.630851	0.56	0.644694	0.544102	0.52722	0.566269
259	0.794857	0.673314	0.540647	0.809232	0.33247	0.560846	0.689228	0.558073	0.491997	0.344626	0.550895	0.580569	0.385934	0.681044	0.465535	0.510794	0.591457	0.719364	0.44895	0.440276	0.630912	0.595264	0.612343	0.574894	0.563289	0.543461	0.583088	0.508743	0.568619	0.544809	0.556402	0.569144	0.576373
260	0.716463	0.926461	0.488372	0.488864	0.402849	0.599566	0.65188	0.740792	0.732664	0.474785	0.821307	0.582939	0.601447	0.495136	0.51513	0.672775	0.679113	0.562011	0.717003	0.542189	0.524799	0.415261	0.540322	0.553432	0.586028	0.51478	0.544738	0.513425	0.53072	0.595421	0.56652	0.539628	0.593881
261	0.143605	0.512744	0.69346	0.807665	0.623354	0.478066	0.718219	0.42448	0.560501	0.588593	0.526675	0.526814	0.607991	0.45574	0.571092	0.618447	0.506665	0.641119	0.560158	0.490422	0.572885	0.567953	0.559267	0.427892	0.551202	0.483114	0.56625	0.530654	0.54065	0.575905	0.652692	0.477563	0.566617
262	0.831515	0.427542	0.513025	0.559467	0.637993	0.477648	0.637298	0.614772	0.600444	0.531429	0.502971	0.685319	0.685472	0.590972	0.547452	0.545815	0.446703	0.541706	0.508325	0.598124	0.448019	0.608289	0.499067	0.509986	0.546665	0.599439	0.572559	0.529836	0.503577	0.487571	0.631386	0.503843	0.566848
263	0.291999	0.337414	0.514558	0.861944	0.797646	0.408908	0.511119	0.547239	0.458693	0.514278	0.55984	0.539806	0.53167	0.318772	0.409997	0.561258	0.570608	0.495022	0.480307	0.448554	0.660203	0.435893	0.547185	0.647044	0.39171	0.534542	0.696959	0.518517	0.583719	0.512327	0.482291	0.619709	0.595048
264	0.470128	0.474963	0.450371	0.437436	0.245266	0.669749	0.587233	0.741616	0.642615	0.661707	0.733063	0.470939	0.355752	0.618487	0.761752	0.295166	0.646438	0.550546	0.548892	0.530134	0.53214	0.609136	0.531382	0.544994	0.63557	0.484537	0.435602	0.514664	0.636084	0.559801	0.644721	0.54133	0.530518
265	0.78384	1.08521	0.831076	0.576883	0.70164	0.717906	0.663724	0.695	0.375376	0.602504	0.466981	0.539418	0.475252	0.498848	0.567101	0.609404	0.46019	0.473003	0.428367	0.630822	0.574457	0.569325	0.450389	0.61578	0.594577	0.626487	0.421003	0.543868	0.564928	0.522087	0.549293	0.585254	0.610823
266	0.339294	0.835245	0.536185	0.327009	0.38618	0.330812	0.348777	0.666092	0.682	0.610087	0.638176	0.653023	0.644792	0.613444	0.540349	0.524058	0.609143	0.472396	0.708543	0.574638	0.530899	0.571506	0.564922	0.592251	0.520983	0.450111	0.539614	0.608419	0.459628	0.492145	0.527998	0.540812	0.509998
267	0.264998	0.641607	0.460006	0.684343	0.57911	0.810245	0.631834	0.543434	0.592328	0.453801	0.597984	0.609735	0.629324	0.662129	0.694659	0.533478	0.403728	0.420032	0.53821	0.768147	0.569371	0.623557	0.507048	0.56438	0.468647	0.547446	0.51699	0.617217	0.590671	0.610821	0.571356	0.51242	0.537632
268	0.232756	0.687633	0.691141	0.838016	0.417988	0.921999	0.467036	0.475595	0.649546	0.54746	0.567057	0.538008	0.439183	0.509636	0.668195	0.669646	0.543851	0.610217	0.543037	0.582882	0.538529	0.617738	0.673626	0.611448	0.556786	0.653027	0.497096	0.531482	0.649793	0.551226	0.591639	0.596344	0.603656
269	0.643786	0.172367	0.343833	0.445028	0.549693	0.364175	0.396953	0.562418	0.542501	0.56823	0.487797	0.61124	0.539455	0.731659	0.584069	0.667431	0.466889	0.425786	0.550302	0.4739	0.59659	0.54672	0.51477	0.497605	0.491722	0.544867	0.508432	0.645894	0.557247	0.529803	0.526174	0.50283	0.5285
270	0.616563	1.05522	0.793887	0.476049	0.527056	0.359771	0.566078	0.654948	0.487543	0.485868	0.586217	0.477591	0.501923	0.599478	0.40948	0.597542	0.587508	0.440343	0.529141	0.478742	0.42457	0.599212	0.482978	0.576487	0.54571	0.57753	0.515699	0.474619	0.596973	0.572271	0.594812	0.511346	0.585818
271	0.469274	0.33041	0.75827	0.244172	0.573044	0.334173	0.589534	0.522642	0.499562	0.669267	0.584138	0.498402	0.607487	0.418298	0.470747	0.577469	0.494408	0.555375	0.481939	0.49996	0.576792	0.523075	0.43188	0.483436	0.509086	0.570898	0.486662	0.558763	0.530474	0.562436	0.558996	0.58047	0.543633
272	0.261133	0.538403	0.567605	0.923775	0.703559	0.540893	0.658724	0.519826	0.574467	0.495328	0.678625	0.62247	0.738645	0.497209	0.570933	0.594009	0.733354	0.556942	0.552593	0.482661	0.585716	0.43692	0.641117	0.49325	0.55013	0.509731	0.606734	0.601932	0.567745	0.580819	0.567698	0.598242	0.577614
273	0.228757	0.920778	0.554552	0.618017	0.700332	0.526007	0.540938	0.525497	0.449666	0.620018	0.551892	0.607923	0.644174	0.374419	0.544699	0.595719	0.57599	0.588571	0.615505	0.438009	0.468336	0.572719	0.582044	0.58566	0.566056	0.545625	0.623577	0.516647	0.503312	0.594815	0.53082	0.621015	0.611224
274	0.514738	0.888764	0.840771	0.321111	0.308585	0.548729	0.547795	0.53634	0.637196	0.759504	0.43411	0.46521	0.525932	0.754846	0.463001	0.629903	0.607863	0.498989	0.488334	0.616669	0.620846	0.537772	0.552505	0.525553	0.483684	0.571516	0.574451	0.506782	0.526251	0.546733	0.48738	0.602547	0.51603
275	0.93823	0.785919	0.296333	0.619879	0.513355	0.413377	0.511543	0.645718	0.50697	0.488971	0.787064	0.509749	0.619313	0.639656	0.674637	0.614889	0.554407	0.398474	0.409946	0.612347	0.484649	0.396807	0.658334	0.495005	0.515198	0.42314	0.531622	0.566927	0.584071	0.570206	0.581941	0.576249	0.597861
276	1.07088	0.770382	0.541579	0.339695	0.647657	0.592599	0.860704	0.568885	0.554339	0.486896	0.51994	0.736897	0.664912	0.423596	0.632335	0.522615	0.515271	0.61271	0.646274	0.742315	0.599223	0.597495	0.577964	0.643067	0.632366	0.597519	0.722405	0.60072	0.585195	0.55608	0.536881	0.539048	0.616595
277	0.323649	0.426985	0.495046	0.656431	0.646866	0.680644	0.513006	0.593935	0.288167	0.681411	0.6412	0.592455	0.628138	0.564735	0.612849	0.619056	0.53392	0.541161	0.567034	0.533628	0.67063	0.566923	0.560327	0.579883	0.612224	0.582184	0.585233	0.595457	0.502389	0.666613	0.655445	0.533497	0.61962
278	0.466639	0.665548	0.283032	0.561728	0.445554	0.4256	0.448984	0.570167	0.64499	0.454892	0.504793	0.441553	0.47616	0.62529	0.467289	0.532417	0.490165	0.554792	0.675514	0.540844	0.540312	0.627958	0.526186	0.584046	0.543014	0.577017	0.503177	0.477122	0.597886	0.55944	0.524862	0.558349	0.561829
279	1.02193	0.417877	0.96849	0.780113	0.739039	0.557725	0.701023	0.760718	0.748299	0.474709	0.607324	0.589876	0.604112	0.428057	0.528011	0.476731	0.486936	0.624449	0.686753	0.474569	0.61405	0.520176	0.568848	0.544918	0.556259	0.491743	0.556852	0.619056	0.487098	0.567099	0.590302	0.600811	0.552003
280	1.38925	0.654685	0.840532	0.757558	0.370965	0.530469	0.214258	0.553388	0.452431	0.434339	0.6045	0.673837	0.309868	0.480963	0.542288	0.486682	0.397595	0.698955	0.592953	0.596771	0.543329	0.493803	0.543509	0.526437	0.587537	0.555788	0.623028	0.467495	0.643319	0.596845	0.555569	0.608911	0.56664
281	0.324373	0.412764	0.507634	0.679511	0.584693	0.620359	0.51193	0.632524	0.470709	0.68455	0.515961	0.652869	0.425101	0.763077	0.504187	0.552329	0.525688	0.602249	0.51862	0.541711	0.58207	0.410906	0.53808	0.538514	0.453992	0.588247	0.524991	0.533127	0.593546	0.562143	0.575749	0.557448	0.567722
282	0.978471	0.365756	0.189589	0.507065	0.473733	0.923451	0.323894	0.443011	0.397568	0.871052	0.609298	0.547525	0.568152	0.523826	0.614946	0.627014	0.546397	0.522619	0.390929	0.520078	0.498596	0.644779	0.501455	0.550448	0.554228	0.449986	0.56399	0.533354	0.486025	0.520721	0.65463	0.54402	0.547581
283	0.601535	0.442448	0.378082	0.673015	0.432101	0.526042	0.366237	0.406261	0.350679	0.402929	0.701455	0.372609	0.578405	0.647526	0.535343	0.490454	0.34848	0.53303	0.465067	0.588421	0.477367	0.556806	0.624548	0.620864	0.577494	0.592686	0.555483	0.553214	0.536977	0.636709	0.565725	0.586859	0.552206
284	0.410007	0.677656	0.557947	0.695168	0.399364	0.675416	0.720306	0.464084	0.515733	0.595636	0.49557	0.430809	0.708963	0.626875	0.753102	0.544122	0.53306	0.656853	0.500848	0.410535	0.562997	0.560302	0.402387	0.518377	0.47459	0.499383	0.618044	0.62395	0.459809	0.516774	0.562047	0.582067	0.590483
285	0.449156	0.571035	0.641098	0.707019	0.537333	0.494053	0.618107	0.511037	0.583587	0.561666	0.485719	0.653419	0.417374	0.672077	0.56862	0.480165	0.608069	0.69621	0.455835	0.684824	0.479968	0.623681	0.621847	0.527794	0.553417	0.578823	0.54872	0.542885	0.557905	0.582725	0.54028	0.550968	0.506211
286	0.523256	0.337487	0.632981	0.304233	0.380184	0.659055	0.699427	0.692852	0.57717	0.747715	0.691649	0.618848	0.531809	0.604673	0.663633	0.567539	0.484591	0.501354	0.638033	0.539701	0.48318	0.600492	0.535778	0.506225	0.589468	0.589462	0.518173	0.59277	0.538279	0.537455	0.550301	0.54064	0.540938
287	0.676365	0.425611	0.437	0.302903	0.661098	0.542816	0.409741	0.486767	0.539648	0.518168	0.429622	0.527213	0.75657	0.41759	0.567052	0.671897	0.592648	0.48095	0.614745	0.445839	0.563428	0.536191	0.565909	0.529881	0.583918	0.552464	0.511313	0.461931	0.568345	0.557347	0.5622	0.607951	0.575418
288	0.461422	0.851509	0.592381	0.515732	0.577128	0.775987	0.599252	0.645358	0.688724	0.659899	0.650098	0.544546	0.618043	0.483789	0.668632	0.553964	0.498233	0.490127	0.745346	0.626212	0.61657	0.576733	0.603457	0.483405	0.485321	0.661714	0.573615	0.552851	0.623012	0.551505	0.636831	0.472018	0.547507
289	0.709962	0.353741	0.648343	0.659265	0.430852	0.428113	0.773663	0.540245	0.630679	0.558417	0.588191	0.538766	0.417543	0.506063	0.533459	0.677238	0.457475	0.544695	0.572314	0.52718	0.563698	0.500094	0.543688	0.589995	0.576653	0.492086	0.551983	0.521564	0.506301	0.585115	0.525297	0.527324	0.549118
290	0.499455	1.24009	0.837842	0.232838	0.743192	0.366957	0.400432	0.620104	0.525672	0.597352	0.556981	0.491334	0.523604	0.539707	0.62382	0.505209	0.579956	0.412272	0.543296	0.648661	0.547448	0.511835	0.526635	0.549132	0.56397	0.398309	0.569857	0.559591	0.519503	0.504372	0.558399	0.587873	0.550809
291	0.15059	0.468054	0.280555	0.450625	0.550218	0.72937	0.526076	0.421472	0.697709	0.596342	0.40102	0.520695	0.380441	0.534512	0.637745	0.549748	0.528666	0.692534	0.486517	0.460961	0.468128	0.522441	0.538673	0.533621	0.45476	0.534584	0.53174	0.534236	0.502092	0.502156	0.557551	0.611774	0.657523
292	0.548513	0.477401	0.478439	0.451896	0.66848	0.488129	0.667275	0.469251	0.442322	0.453172	0.511963	0.838498	0.659025	0.661129	0.537982	0.529331	0.553732	0.578911	0.55132	0.518066	0.407361	0.571352	0.562486	0.599601	0.523649	0.538505	0.640422	0.533284	0.455647	0.577521	0.558635	0.517429	0.620588
293	0.494777	0.596077	0.404611	0.976745	0.516406	0.526266	0.756451	0.698529	0.54671	0.534712	0.638547	0.498529	0.725904	0.638194	0.625808	0.547142	0.639888	0.625448	0.590821	0.573727	0.65592	0.579199	0.578333	0.47348	0.588983	0.453396	0.492177	0.527545	0.564516	0.542485	0.594786	0.488491	0.525855
294	0.839623	0.40624	0.617959	0.398254	0.539476	0.738261	0.59101	0.526398	0.520862	0.507847	0.567174	0.629857	0.446758	0.582422	0.512346	0.589595	0.71198	0.474314	0.536461	0.531637	0.597251	0.540066	0.521843	0.53349	0.542179	0.515994	0.562821	0.55762	0.601854	0.642996	0.532237	0.548038	0.478258
295	0.406472	0.488271	0.475586	0.581563	0.495319	0.585392	0.744212	0.686427	0.728594	0.689203	0.435767	0.586779	0.533226	0.548776	0.436486	0.40738	0.618376	0.62843	0.537911	0.582173	0.572277	0.459273	0.539556	0.583806	0.567208	0.564792	0.538206	0.420355	0.633502	0.546689	0.608342	0.577731	0.603551
296	0.443625	0.68399	0.596489	0.766632	0.611129	0.590173	0.612075	0.576364	0.503038	0.561752	0.49598	0.677619	0.602723	0.604205	0.46028	0.643946	0.529602	0.430044	0.49909	0.440591	0.632909	0.67546	0.54952	0.587824	0.572247	0.464811	0.578162	0.554815	0.524195	0.567033	0.585243	0.495535	0.459529
297	0.681397	0.227093	0.428341	0.413973	0.589698	0.62664	0.469339	0.527361	0.616732	0.411936	0.637526	0.595368	0.583054	0.278955	0.6471	0.407057	0.562652	0.525947	0.635587	0.633002	0.603408	0.536605	0.534057	0.557121	0.718093	0.490188	0.59079	0.502211	0.598913	0.551893	0.490997	0.585642	0.643309
298	0.608956	0.281788	0.398033	0.428738	0.619879	0.687251	0.492877	0.467752	0.667909	0.810085	0.691553	0.451253	0.402071	0.599582	0.481369	0.548329	0.494293	0.532615	0.548942	0.496266	0.542572	0.574209	0.492146	0.576523	0.417396	0.627263	0.620038	0.533298	0.543421	0.638167	0.532853	0.483227	0.627312
299	1.19037	0.452597	0.458805	0.315565	0.473175	0.355718	0.544149	0.40756	0.663538	0.429341	0.410734	0.601712	0.593521	0.494037	0.625252	0.45459	0.73313	0.60698	0.525815	0.606188	0.58111	0.531675	0.437127	0.55987	0.461833	0.675364	0.513378	0.558674	0.512336	0.58958	0.513578	0.597726	0.504686
300	0.547459	0.798677	0.278889	0.530582	0.340363	0.52026	0.687096	0.65047	0.475848	0.756439	0.621727	0.370281	0.751936	0.566551	0.513951	0.628572	0.609494	0.46959	0.591242	0.691207	0.468592	0.565831	0.626476	0.577445	0.488923	0.515352	0.548954	0.621549	0.518518	0.638602	0.545321	0.556906	0.569534
301	0.57804	0.487057	0.312598	0.363128	0.482053	0.498561	0.485512	0.422174	0.56666	0.489372	0.561931	0.324509	0.552547	0.55059	0.478881	0.453359	0.453208	0.395683	0.508672	0.537411	0.535699	0.571705	0.574242	0.521083	0.506714	0.573167	0.5737	0.534253	0.542604	0.546655	0.63983	0.501403	0.60475
302	0.651529	0.520176	0.184394	0.339842	0.806874	0.352161	0.403303	0.651716	0.612538	0.632641	0.675447	0.64335	0.657114	0.77443	0.530321	0.66284	0.507922	0.673619	0.59798	0.611239	0.526074	0.427326	0.46558	0.559037	0.502735	0.72586	0.464488	0.499523	0.53442	0.550237	0.539888	0.52023	0.552964
303	0.215051	0.532466	0.470104	0.442994	0.620589	0.463456	0.51022	0.514548	0.472021	0.545193	0.563953	0.527707	0.644656	0.564441	0.52624	0.653311	0.52658	0.557606	0.56566	0.589673	0.598028	0.573572	0.640372	0.503694	0.502925	0.592275	0.435876	0.58989	0.459058	0.530933	0.59149	0.482844	0.597877
304	0.422182	0.551322	0.831069	0.561489	0.335403	0.542058	0.707589	0.52862	0.520219	0.292081	0.606311	0.627923	0.701182	0.683726	0.680424	0.600304	0.479011	0.593722	0.583848	0.547349	0.522253	0.631541	0.469353	0.53025	0.545808	0.490277	0.495714	0.459576	0.570492	0.549299	0.482252	0.5588	0.576681
305	0.398307	0.720738	0.301532	0.640623	0.874335	0.617562	0.45955	0.306452	0.506693	0.640632	0.339008	0.736493	0.626248	0.540421	0.599018	0.678505	0.511206	0.828493	0.431863	0.531898	0.573308	0.491882	0.55208	0.532614	0.492892	0.527951	0.585255	0.523849	0.599756	0.578662	0.530906	0.495072	0.539185
306	0.808811	0.452129	0.512745	0.83474	0.804266	0.716694	0.680678	0.648605	0.471682	0.773066	0.449348	0.361447	0.383194	0.47053	0.684168	0.493774	0.674745	0.484475	0.557991	0.428289	0.417206	0.528938	0.606461	0.612731	0.504831	0.656871	0.51459	0.616799	0.559284	0.623128	0.571954	0.509164	0.573758
307	0.959572	0.606452	0.433216	0.785286	0.538821	0.562415	0.625194	0.795291	0.748513	0.487762	0.676509	0.730599	0.458298	0.706505	0.477418	0.503367	0.474884	0.577266	0.512333	0.566025	0.632986	0.54477	0.625451	0.544685	0.563027	0.522372	0.631104	0.527956	0.510653	0.532802	0.512321	0.518799	0.589156
308	0.512745	0.68648	1.04771	0.272892	0.485006	0.53884	0.469488	0.343197	0.643259	0.498486	0.63987	0.76785	0.543847	0.601934	0.550292	0.550647	0.586577	0.511308	0.607079	0.560444	0.525352	0.543642	0.561005	0.511032	0.628351	0.602278	0.507991	0.510613	0.559452	0.554897	0.55591	0.547645	0.53225
309	0.503247	0.576371	0.656562	0.647925	0.192617	0.481433	0.607703	0.534262	0.399482	0.498304	0.547456	0.409812	0.500146	0.602591	0.523683	0.434976	0.513118	0.387706	0.431382	0.433409	0.565594	0.500281	0.551298	0.575647	0.603026	0.494459	0.55455	0.611406	0.591035	0.573311	0.53809	0.560034	0.58327
310	0.836177	0.586592	0.825496	0.35187	0.46599	0.6935	0.80187	0.540317	0.760017	0.707163	0.464108	0.374011	0.496585	0.570407	0.448219	0.526139	0.599532	0.487245	0.647307	0.50285	0.58121	0.436728	0.553267	0.505471	0.511242	0.550397	0.634761	0.485781	0.608667	0.539738	0.486201	0.495148	0.57483
311	0.583848	0.517865	0.521984	0.57097	0.448079	0.781556	0.580779	0.294338	0.477786	0.449539	0.501856	0.526132	0.529811	0.588334	0.60117	0.430116	0.473181	0.509673	0.504609	0.553375	0.587822	0.630555	0.510784	0.517792	0.639381	0.620796	0.662634	0.461349	0.551386	0.598035	0.550192	0.527516	0.516457
312	0.685418	0.605771	0.553691	0.45607	0.57503	0.558323	0.377604	0.476562	0.737942	0.681871	0.524928	0.375806	0.720278	0.570742	0.471286	0.494178	0.550543	0.442998	0.614865	0.618115	0.478499	0.560235	0.550632	0.493851	0.676122	0.570609	0.395941	0.468431	0.552375	0.551781	0.491586	0.484858	0.637996
313	0.341283	0.564176	0.743967	0.504759	0.529811	0.384617	0.579266	0.589389	0.48452	0.47616	0.623336	0.675506	0.58211	0.559396	0.657569	0.568918	0.514548	0.591613	0.716061	0.618439	0.585786	0.48639	0.614381	0.597012	0.595542	0.51164	0.636262	0.518314	0.586131	0.572834	0.638821	0.493468	0.546454
314	0.600595	0.468119	0.6469	0.597979	0.52359	0.671785	0.52429	0.434865	0.615254	0.663696	0.620284	0.747569	0.626884	0.487231	0.417861	0.427052	0.621233	0.602556	0.522048	0.515696	0.481726	0.645096	0.436399	0.540993	0.503074	0.518147	0.627738	0.594826	0.532721	0.6072	0.533484	0.537094	0.638033
315	0.993795	0.674278	0.38286	0.5726	0.560221	0.229591	0.351188	0.685309	0.652739	0.493755	0.823413	0.445882	0.483365	0.500258	0.526631	0.351245	0.474053	0.566647	0.561746	0.490621	0.612519	0.448442	0.537506	0.59179	0.488249	0.563692	0.534522	0.650132	0.574726	0.506354	0.58968	0.48595	0.59341
316	0.501521	0.879901	0.937022	0.597642	0.7004	0.536632	0.573041	0.456953	0.388623	0.399644	0.430333	0.549588	0.624831	0.580939	0.460825	0.55402	0.417324	0.814	0.564203	0.445605	0.63237	0.558452	0.504111	0.630707	0.661397	0.519522	0.585251	0.533389	0.666735	0.554802	0.567219	0.594293	0.483747
317	1.07709	0.59781	0.488237	0.749352	0.57021	0.296402	0.476756	0.720102	0.592939	0.713264	0.749078	0.542396	0.277012	0.551127	0.591402	0.640424	0.585837	0.557033	0.556756	0.647038	0.447581	0.567238	0.632055	0.473473	0.513402	0.580019	0.576093	0.689584	0.577821	0.469968	0.469851	0.569621	0.504594
318	0.89803	0.611025	0.300138	0.542459	0.423966	0.461925	0.689263	0.538855	0.531919	0.481371	0.473752	0.693169	0.563613	0.591805	0.57804	0.462282	0.623169	0.485539	0.587035	0.57278	0.540709	0.59191	0.574135	0.660153	0.608677	0.616	0.666791	0.546248	0.598151	0.554241	0.564324	0.611254	0.541125
319	0.665768	0.845377	0.587265	0.632783	0.606966	0.756277	0.503541	0.670094	0.608665	0.543884	0.687939	0.381153	0.438002	0.495181	0.479443	0.599965	0.532506	0.494979	0.530835	0.520304	0.534754	0.548726	0.505275	0.48995	0.501219	0.536884	0.442165	0.447645	0.469041	0.611883	0.580745	0.667117	0.590326
320	0.804302	0.340261	0.517398	0.327284	0.564707	0.642637	0.678285	0.711438	0.535478	0.504278	0.542104	0.496788	0.557264	0.492516	0.772896	0.505699	0.779346	0.584081	0.475308	0.604322	0.514898	0.628499	0.558555	0.403514	0.555312	0.570031	0.55015	0.499091	0.69257	0.605266	0.508141	0.509929	0.508686
321	0.675163	0.536191	0.73439	0.540525	0.541415	0.402605	0.437242	0.382898	0.613981	0.527877	0.463256	0.754231	0.552129	0.518108	0.558755	0.396799	0.59121	0.597637	0.542519	0.625464	0.501744	0.552748	0.479213	0.530873	0.633348	0.494077	0.523233	0.522829	0.539149	0.536939	0.517488	0.597473	0.523676
322	0.576697	0.870179	0.641079	0.679208	0.964154	0.732085	0.507132	0.580366	0.589485	0.829945	0.471181	0.613816	0.783353	0.561292	0.578026	0.565587	0.552392	0.53235	0.522512	0.619982	0.443306	0.591428	0.533611	0.467428	0.557032	0.527366	0.507575	0.533535	0.488208	0.572075	0.522068	0.553555	0.544952
323	0.682638	1.10953	0.328417	0.47725	0.56156	0.425442	0.656739	0.603592	0.507595	0.612447	0.553056	0.514334	0.606063	0.704725	0.655742	0.636104	0.500688	0.487099	0.382163	0.531317	0.644581	0.452166	0.478676	0.49868	0.514805	0.643071	0.555901	0.616769	0.661427	0.472101	0.60675	0.576553	0.585496
324	0.316584	0.594972	0.547636	0.570392	0.637074	0.635661	0.396796	0.273703	0.43571	0.383953	0.288555	0.612938	0.573113	0.592132	0.524848	0.522421	0.509127	0.604833	0.529382	0.603687	0.559089	0.561096	0.618485	0.521635	0.522695	0.525818	0.483334	0.557396	0.491834	0.555802	0.616574	0.553768	0.525211
325	0.639933	0.57545	0.184369	0.649154	0.556408	0.794602	0.504725	0.779405	0.779539	0.653204	0.62835	0.727939	0.593376	0.680595	0.417054	0.610589	0.493706	0.47401	0.58813	0.436607	0.501774	0.579182	0.535243	0.558964	0.552907	0.583409	0.603572	0.646082	0.59798	0.54716	0.600396	0.570856	0.541592
326	0.312233	0.72913	0.988009	0.559178	0.443565	0.465877	0.781143	0.497846	0.516606	0.366107	0.451122	0.562226	0.570158	0.537534	0.530993	0.63287	0.429145	0.66665	0.623626	0.568709	0.598872	0.436153	0.56845	0.50063	0.562803	0.629429	0.479267	0.425661	0.549553	0.513377	0.636015	0.540734	0.603526
327	0.111917	0.61369	0.597134	0.460926	0.698425	0.480342	0.51027	0.607475	0.815353	0.722693	0.561737	0.653183	0.684864	0.533874	0.434055	0.685308	0.459493	0.515996	0.579148	0.546014	0.511551	0.557615	0.581818	0.507299	0.561295	0.520923	0.603287	0.478125	0.545871	0.554192	0.558527	0.577764	0.538878
328	0.491626	0.356046	0.572203	0.558916	0.591634	0.607486	0.681628	0.70999	0.298934	0.678405	0.735223	0.392144	0.525267	0.402386	0.553288	0.649102	0.468778	0.445447	0.567216	0.549683	0.511558	0.643073	0.581668	0.537022	0.57603	0.576999	0.624394	0.56564	0.605805	0.543317	0.522061	0.576529	0.523903
329	0.525883	0.602877	0.326464	0.524219	0.832226	0.837501	0.570792	0.590929	0.5995	0.413761	0.444605	0.454032	0.646241	0.628581	0.434186	0.551598	0.632937	0.618833	0.423088	0.454618	0.59405	0.500825	0.712625	0.583803	0.574468	0.54308	0.541171	0.523955	0.50301	0.516411	0.559127	0.581715	0.585398
330	0.420252	0.536408	0.670283	0.309083	0.421164	0.487936	0.559697	0.664357	0.525127	0.585022	0.523545	0.497552	0.655842	0.555783	0.430807	0.584984	0.634761	0.553832	0.434508	0.562859	0.590845	0.612022	0.443689	0.671761	0.633304	0.505523	0.584523	0.613089	0.571798	0.547402	0.59652	0.522772	0.541293
331	0.134818	0.465525	0.368161	0.412994	0.44801	0.725313	0.506459	0.409288	0.666971	0.328337	0.716973	0.51202	0.439754	0.599417	0.553901	0.416459	0.616968	0.571872	0.685618	0.57211	0.602855	0.480505	0.459808	0.535378	0.429098	0.493629	0.631505	0.625418	0.518115	0.449072	0.51027	0.518491	0.605738
332	1.03974	0.988359	0.600915	0.619736	0.412758	0.670618	0.34232	0.74722	0.375258	0.480299	0.749347	0.500707	0.684338	0.435222	0.52854	0.640379	0.717221	0.587438	0.570236	0.432822	0.604299	0.574401	0.50381	0.539357	0.586112	0.463089	0.466941	0.626359	0.504761	0.649612	0.62741	0.58685	0.508227
333	0.756922	0.600292	0.404814	0.423749	0.742195	0.663604	0.638715	0.502179	0.638035	0.716234	0.368717	0.488139	0.552795	0.59375	0.363277	0.833677	0.5345	0.559674	0.494362	0.712057	0.528859	0.486035	0.480066	0.713522	0.520964	0.45134	0.582473	0.484878	0.552928	0.534075	0.624421	0.549496	0.578992
334	0.683334	0.468497	0.669685	0.410425	0.494451	0.507698	0.480203	0.467299	0.768602	0.666086	0.37114	0.750755	0.521592	0.431316	0.538927	0.360004	0.481537	0.459201	0.6206	0.493322	0.566942	0.517709	0.54199	0.59467	0.636317	0.577202	0.535317	0.53433	0.575429	0.524418	0.541576	0.576725	0.550993
335	0.435897	0.578409	0.888632	0.740327	0.516576	0.497325	0.616692	0.490213	0.501391	0.506196	0.535317	0.64032	0.489133	0.581298	0.568089	0.480594	0.504084	0.604216	0.636809	0.571467	0.489343	0.458957	0.46729	0.565654	0.576689	0.57815	0.626252	0.533259	0.565849	0.606935	0.508718	0.586662	0.549144
336	0.170367	0.623794	0.87907	0.561628	0.747292	0.516391	0.629542	0.472851	0.520979	0.479702	0.381275	0.602466	0.44771	0.418366	0.598952	0.554458	0.585531	0.538035	0.624524	0.591937	0.571494	0.62902	0.532578	0.490007	0.640951	0.599121	0.558442	0.558843	0.65974	0.54858	0.585531	0.6123	0.526681
337	0.598128	0.260032	0.484495	0.454654	0.631402	0.648406	0.505511	0.528884	0.51484	0.51814	0.715129	0.583781	0.660195	0.602889	0.513081	0.467864	0.617521	0.58162	0.473364	0.559581	0.556371	0.539206	0.526849	0.610091	0.48727	0.519725	0.432622	0.522088	0.524424	0.46179	0.581739	0.546568	0.615073
338	0.737059	1.00322	0.662765	0.635041	0.591218	0.507635	0.541099	0.738713	0.55592	0.542873	0.68531	0.470304	0.468927	0.552325	0.616412	0.459333	0.508359	0.495716	0.668334	0.482119	0.481729	0.575397	0.469451	0.636478	0.529504	0.554983	0.513331	0.554765	0.597412	0.604303	0.602503	0.514725	0.575111
339	0.704196	0.893918	0.888846	0.533242	0.327883	0.583872	0.329678	0.59429	0.621324	0.617603	0.439045	0.527066	0.663061	0.524076	0.470134	0.419193	0.45397	0.43513	0.434029	0.603836	0.494076	0.541552	0.52982	0.486677	0.555771	0.647909	0.615244	0.527683	0.511965	0.531107	0.552752	0.523851	0.581365
340	0.325893	0.566914	0.314285	0.743589	0.711474	0.585615	0.645877	0.414339	0.66074	0.472884	0.427814	0.47666	0.441078	0.755958	0.388429	0.780142	0.64456	0.655353	0.600571	0.403887	0.59281	0.591997	0.563254	0.615665	0.598076	0.581291	0.720034	0.720955	0.634722	0.497616	0.540403	0.557132	0.548984
341	0.585455	0.348814	0.784196	0.613566	0.617718	0.279387	0.82424	0.566139	0.533845	0.849823	0.602017	0.531655	0.527791	0.51979	0.578959	0.534682	0.360507	0.500414	0.53428	0.598326	0.619425	0.722273	0.603832	0.51474	0.43682	0.526959	0.459793	0.591007	0.559772	0.523583	0.581937	0.540975	0.642604
342	0.198416	0.58492	0.791028	0.57459	0.324008	0.736743	0.430116	0.533424	0.611182	0.496945	0.404024	0.564961	0.467215	0.623271	0.646595	0.635362	0.695947	0.574966	0.479794	0.61293	0.553674	0.516833	0.667735	0.565449	0.481428	0.556349	0.490684	0.619405	0.640405	0.530483	0.539141	0.444343	0.542982
343	0.352249	0.959116	0.456773	0.591602	0.559749	0.469231	0.433675	0.636512	0.552596	0.573497	0.623842	0.522742	0.615453	0.664424	0.540482	0.436014	0.528495	0.719906	0.530416	0.547957	0.541063	0.500493	0.504159	0.623424	0.491778	0.60499	0.61025	0.496201	0.581276	0.583224	0.47745	0.554702	0.569912
344	0.35281	0.22197	0.352822	0.529411	0.442922	0.729999	0.454849	0.671621	0.440199	0.644213	0.428934	0.543157	0.497318	0.547237	0.602607	0.5783	0.527546	0.539131	0.593046	0.568289	0.482402	0.399815	0.545709	0.575798	0.528278	0.60713	0.466914	0.578331	0.59079	0.632309	0.609694	0.53437	0.588917
345	0.420254	0.591233	0.382992	0.748134	0.498076	0.600135	0.420718	0.523653	0.458032	0.608983	0.558337	0.752901	0.704176	0.553007	0.642512	0.517108	0.577464	0.593227	0.586143	0.487559	0.56864	0.549117	0.725597	0.4792	0.555687	0.505925	0.553988	0.514785	0.575164	0.642519	0.567501	0.536006	0.607565
346	0.766157	0.374726	0.515398	0.420334	0.445804	0.663137	0.320647	0.722068	0.712553	0.609291	0.757417	0.713769	0.574242	0.387226	0.707426	0.543335	0.549268	0.547996	0.400271	0.493369	0.603419	0.502173	0.60675	0.545758	0.534799	0.611481	0.512202	0.541656	0.493166	0.597898	0.633147	0.593371	0.569943
347	1.15425	0.414682	0.764415	0.707052	0.564138	0.333661	0.498239	0.582055	0.502605	0.579414	0.529122	0.574267	0.711125	0.59402	0.619601	0.527459	0.519248	0.586976	0.487972	0.562531	0.455795	0.454494	0.557909	0.524271	0.625922	0.553269	0.525343	0.565099	0.533824	0.60227	0.55289	0.557746	0.533079
348	0.597328	0.379588	0.266214	0.470346	0.491675	0.855259	0.61787	0.574239	0.574311	0.478592	0.535779	0.569209	0.494673	0.471596	0.543809	0.526254	0.593066	0.57377	0.688124	0.461581	0.457072	0.52673	0.502435	0.566618	0.517677	0.674522	0.555126	0.466211	0.594704	0.518309	0.46536	0.498858	0.547802
349	0.40373	0.851151	0.498823	0.49596	0.624974	0.735746	0.445323	0.53658	0.481129	0.578479	0.628811	0.588302	0.552036	0.457353	0.507545	0.624226	0.522741	0.48074	0.554297	0.462625	0.621645	0.519456	0.532098	0.569154	0.561132	0.434734	0.59123	0.61081	0.631917	0.566796	0.50388	0.455493	0.581564
350	0.175232	1.02241	0.412662	0.363818	0.751636	0.364005	0.66868	0.546992	0.502459	0.496311	0.647779	0.605582	0.437354	0.43323	0.57915	0.489614	0.634489	0.424384	0.608871	0.668308	0.537714	0.556079	0.662429	0.52011	0.65431	0.535049	0.63099	0.587053	0.528819	0.550277	0.555155	0.471186	0.596414
351	0.251128	0.565599	0.779526	0.488802	0.569455	0.403657	0.541566	0.635668	0.709041	0.297146	0.670757	0.619896	0.6121	0.465997	0.657383	0.422925	0.382272	0.570109	0.535445	0.535909	0.590448	0.466502	0.527468	0.638119	0.580204	0.488061	0.62243	0.591015	0.513665	0.553914	0.55919	0.53365	0.610115
352	0.410433	0.396757	0.825329	0.794903	0.57957	0.615106	0.709565	0.470574	0.52734	0.518558	0.66539	0.520919	0.514251	0.572662	0.640531	0.477311	0.592755	0.554114	0.581359	0.548312	0.540341	0.458808	0.567104	0.552318	0.52416	0.521699	0.47286	0.602141	0.54842	0.555574	0.502843	0.463215	0.514384
353	1.02257	0.199115	0.431428	0.504621	0.451636	0.568685	0.478188	0.494118	0.682141	0.561177	0.410765	0.642586	0.649122	0.565958	0.639431	0.671012	0.540262	0.497101	0.458095	0.497077	0.613053	0.662707	0.546447	0.596081	0.551734	0.604456	0.489341	0.471961	0.635862	0.641896	0.610046	0.570585	0.477841
354	0.950533	0.269452	0.574828	0.631166	0.671279	0.367967	0.677529	0.733199	0.413329	0.614004	0.306376	0.698587	0.357261	0.307266	0.466332	0.579752	0.57993	0.403877	0.603155	0.569685	0.685077	0.634942	0.589799	0.44264	0.611358	0.467931	0.596033	0.510316	0.533555	0.607923	0.453933	0.577675	0.54452
355	0.969045	0.640383	0.857507	0.340097	0.926217	0.455352	0.624811	0.595337	0.715205	0.61047	0.502821	0.480407	0.703853	0.549474	0.442447	0.608746	0.50387	0.632832	0.497667	0.477298	0.588854	0.568268	0.567776	0.598787	0.601396	0.491976	0.49418	0.656779	0.598587	0.553684	0.527975	0.532189	0.507992
356	0.73606	0.360676	0.43748	0.893514	0.509781	0.515932	0.467877	0.473686	0.529399	0.778877	0.556167	0.540735	0.422243	0.603949	0.537758	0.879544	0.437615	0.512746	0.54154	0.56271	0.450528	0.517334	0.575049	0.519738	0.492905	0.598663	0.550635	0.582255	0.552454	0.486485	0.603925	0.613451	0.542901
357	0.280179	0.620273	0.4703	0.879352	0.515019	0.666069	0.297201	0.588997	0.708732	0.352869	0.512053	0.575734	0.532983	0.572211	0.547153	0.451904	0.629026	0.648304	0.620807	0.61652	0.388511	0.611312	0.580358	0.659608	0.572836	0.519399	0.476385	0.570592	0.556135	0.600936	0.574683	0.517616	0.571179
358	0.895517	0.585147	0.360301	0.635081	0.403579	0.578878	0.619097	0.755148	0.624221	0.537703	0.542878	0.466061	0.456817	0.500174	0.425798	0.53354	0.561405	0.581126	0.557271	0.569416	0.514744	0.701882	0.51003	0.590665	0.605072	0.598153	0.567757	0.602064	0.561252	0.57997	0.501501	0.54284	0.563041
359	0.117919	0.372337	0.213926	0.362369	0.723351	0.487323	0.64255	0.456431	0.427358	0.786763	0.516281	0.512012	0.493895	0.607347	0.547696	0.509649	0.592277	0.546184	0.570277	0.544452	0.50989	0.607022	0.504802	0.587508	0.656101	0.601982	0.549319	0.554709	0.581001	0.608789	0.524065	0.593136	0.570538
360	1.07908	0.637536	0.582773	0.422135	0.240776	0.707171	0.289132	0.819794	0.607417	0.720731	0.70853	0.465767	0.548739	0.511293	0.721699	0.521606	0.738254	0.508561	0.498525	0.611598	0.53969	0.528525	0.558849	0.550284	0.453046	0.552873	0.45302	0.539958	0.518611	0.552074	0.480039	0.540342	0.557683
361	0.988461	0.556221	0.481131	0.287079	0.512064	0.478654	0.817806	0.312235	0.330662	0.384063	0.66103	0.650521	0.56411	0.353627	0.499437	0.46521	0.400926	0.434119	0.490797	0.557724	0.524709	0.504984	0.583388	0.562104	0.549656	0.572493	0.622286	0.587114	0.512245	0.533194	0.530525	0.60881	0.593165
362	0.562699	0.660036	0.299185	0.638141	0.401818	0.444144	0.511375	0.554599	0.498341	0.375053	0.622933	0.466201	0.500033	0.560671	0.648226	0.423399	0.692756	0.432852	0.567092	0.572282	0.476718	0.545522	0.533121	0.563144	0.49726	0.58451	0.498525	0.556551	0.496194	0.582803	0.525505	0.606588	0.560323
363	0.572082	0.829024	0.291017	0.32108	0.403986	0.728224	0.572311	0.645726	0.69617	0.536585	0.583426	0.618114	0.803836	0.630596	0.446281	0.517833	0.533068	0.685215	0.486401	0.510651	0.536397	0.665711	0.585838	0.573158	0.524398	0.518501	0.400588	0.467312	0.573297	0.582829	0.498719	0.573441	0.553502
364	1.03606	0.315387	0.401861	0.508861	0.338764	0.313232	0.629376	0.64562	0.673762	0.404461	0.439366	0.509303	0.447684	0.509585	0.600594	0.43226	0.556474	0.590696	0.457272	0.508048	0.487817	0.516131	0.51365	0.534138	0.545641	0.642714	0.555735	0.524505	0.603332	0.453311	0.530169	0.594868	0.539922
365	0.697546	0.507495	0.592709	0.600769	0.798741	0.504411	0.651865	0.242057	0.531842	0.588661	0.60945	0.528935	0.598236	0.540271	0.52758	0.586958	0.59291	0.569847	0.651541	0.606675	0.523018	0.564425	0.619713	0.397355	0.518933	0.491747	0.489881	0.577463	0.589378	0.518727	0.502706	0.584601	0.552349
366	1.04095	0.391473	0.704644	0.598719	0.715997	0.652005	0.682321	0.632595	0.453339	0.69991	0.26121	0.479263	0.704032	0.621353	0.507079	0.580453	0.53421	0.646293	0.529576	0.523878	0.557136	0.557991	0.514621	0.450587	0.478435	0.567066	0.527772	0.580639	0.55297	0.572291	0.524756	0.56378	0.597555
367	0.766684	0.354366	0.680553	0.381118	0.423695	0.649675	0.461493	0.638392	0.598362	0.729267	0.578812	0.538395	0.518233	0.696476	0.494294	0.639306	0.49309	0.595782	0.519648	0.428577	0.577461	0.552402	0.510742	0.521798	0.605656	0.568318	0.480993	0.593217	0.554558	0.650235	0.578711	0.510042	0.614313
368	1.00818	0.552582	0.754378	0.653887	0.779953	0.483001	0.439301	0.70271	0.563386	0.439757	0.46753	0.584969	0.53091	0.651554	0.549032	0.614353	0.436056	0.618985	0.502495	0.570196	0.682338	0.612526	0.543681	0.551718	0.508847	0.585455	0.597209	0.496311	0.531386	0.557325	0.579441	0.513451	0.623476
369	0.425367	0.573776	0.799198	0.677375	0.392499	0.716417	0.797422	0.497856	0.432986	0.550297	0.59828	0.622371	0.433081	0.662218	0.526983	0.731044	0.565667	0.523775	0.61247	0.566105	0.541546	0.537049	0.547908	0.541022	0.562448	0.432945	0.662103	0.570615	0.518501	0.510751	0.422068	0.578178	0.606785
370	0.366995	0.623015	0.244217	0.573415	0.64831	0.619715	0.477371	0.438343	0.666583	0.594009	0.607027	0.59521	0.588858	0.60733	0.584033	0.582629	0.541215	0.581243	0.448301	0.60552	0.485422	0.60191	0.645396	0.581625	0.631975	0.556715	0.515427	0.592959	0.575149	0.514398	0.538131	0.599486	0.58275
371	0.807274	0.441621	0.674928	0.459327	0.780889	0.505077	0.522406	0.519996	0.458177	0.610085	0.665428	0.549128	0.3721	0.424614	0.510653	0.537598	0.468488	0.498767	0.530668	0.576816	0.59625	0.512575	0.580939	0.591897	0.608087	0.610766	0.540881	0.521426	0.532765	0.498843	0.459332	0.62594	0.597295
372	0.521592	0.208372	0.272807	0.566734	0.506451	0.389707	0.438882	0.581645	0.860152	0.464865	0.645885	0.72787	0.560527	0.601386	0.381663	0.497224	0.434202	0.563494	0.552515	0.524371	0.792746	0.491247	0.612147	0.526739	0.531014	0.698523	0.501509	0.610491	0.493174	0.57179	0.506336	0.565266	0.543073
373	0.0938523	0.686666	0.377603	0.654748	0.425109	0.536063	0.535419	0.665187	0.484871	0.416089	0.630138	0.409392	0.440049	0.648109	0.59753	0.466889	0.629611	0.525589	0.642917	0.510986	0.584262	0.624106	0.552885	0.577874	0.5379	0.481216	0.55543	0.60858	0.527982	0.591714	0.513728	0.561848	0.549506
374	0.65162	0.290353	0.706661	0.287798	0.603624	0.370582	0.407283	0.494337	0.567016	0.545759	0.587234	0.562346	0.396109	0.670309	0.67266	0.615092	0.51551	0.539319	0.644927	0.566444	0.505725	0.532867	0.53769	0.652566	0.616656	0.512676	0.50224	0.516684	0.556137	0.471403	0.541007	0.567871	0.538
375	0.517475	0.28832	0.490463	0.726871	0.600889	0.675398	0.655231	0.609075	0.701054	0.761245	0.58199	0.391446	0.565406	0.667312	0.520656	0.49169	0.653494	0.580595	0.551177	0.601271	0.498334	0.533521	0.564547	0.556207	0.472563	0.600657	0.49972	0.510755	0.577519	0.610052	0.530912	0.611571	0.547054
376	0.397807	0.345257	0.692115	1.11066	0.553727	0.514333	0.924276	0.53683	0.477163	0.55995	0.596906	0.656079	0.606542	0.359781	0.608567	0.569351	0.593356	0.417244	0.58576	0.412246	0.554591	0.526235	0.585861	0.635274	0.607746	0.513053	0.64858	0.56274	0.491243	0.45903	0.574786	0.610801	0.549158
377	0.322619	0.154996	0.514836	0.460991	0.877744	0.65173	0.502297	0.633751	0.690065	0.553188	0.618364	0.540187	0.39927	0.503604	0.894072	0.498657	0.559105	0.640967	0.581767	0.472874	0.65863	0.629008	0.554187	0.432916	0.471186	0.469106	0.552182	0.406587	0.523675	0.508018	0.578183	0.556585	0.496308
378	0.496965	0.294123	0.61619	0.483801	0.652955	0.628797	0.451508	0.605029	0.600521	0.612033	0.587241	0.585765	0.331064	0.566663	0.476841	0.616242	0.520646	0.56967	0.555013	0.661741	0.542935	0.540254	0.389687	0.636828	0.650857	0.571922	0.48825	0.582243	0.488549	0.636668	0.582992	0.551161	0.597038
379	0.851384	0.421988	0.577823	0.726667	0.7322	0.539815	0.583588	0.236379	0.525641	0.688064	0.509429	0.504551	0.52444	0.49337	0.541875	0.351894	0.415796	0.415674	0.463666	0.508814	0.571277	0.633011	0.455422	0.666808	0.538253	0.535284	0.600994	0.522288	0.636813	0.542333	0.664309	0.638821	0.536367
380	0.599127	0.833476	0.454163	0.558365	0.549529	0.57566	0.528708	0.583905	0.45452	0.520585	0.668505	0.681619	0.60533	0.512633	0.468437	0.697201	0.422452	0.485302	0.570139	0.507428	0.572556	0.488057	0.506635	0.505221	0.552305	0.538606	0.575038	0.509684	0.527634	0.521792	0.570431	0.599496	0.580054
381	0.599796	0.451821	0.788151	0.284137	0.721193	0.204176	0.738908	0.689977	0.682726	0.835175	0.704786	0.455482	0.568438	0.401233	0.538005	0.550479	0.69955	0.692787	0.585194	0.63141	0.540861	0.547011	0.508613	0.593203	0.447357	0.549935	0.526598	0.531238	0.540407	0.542185	0.498229	0.513124	0.636316
382	0.535259	0.573897	0.545449	0.849925	0.52698	0.650706	0.711398	0.519701	0.332961	0.274893	0.464535	0.355491	0.486446	0.695936	0.419234	0.528803	0.599092	0.587736	0.512034	0.651529	0.584244	0.481003	0.55998	0.551918	0.560975	0.592774	0.471556	0.653693	0.608925	0.46159	0.634944	0.565082	0.560438
383	0.464878	0.511381	0.715058	0.572898	0.531844	0.878662	0.588357	0.609083	0.287678	0.405408	0.604933	0.602003	0.633454	0.57701	0.493576	0.471301	0.517375	0.514281	0.440783	0.515193	0.603835	0.660409	0.51894	0.567808	0.613069	0.644485	0.378493	0.626606	0.556204	0.509369	0.562405	0.583828	0.592897
384	1.07756	0.364898	0.335531	0.927602	0.521403	0.485965	0.537947	0.485768	0.512703	0.33086	0.637804	0.438235	0.478214	0.483464	0.484588	0.640205	0.596516	0.595569	0.591696	0.700718	0.580466	0.527089	0.600006	0.660541	0.697807	0.602705	0.548019	0.474516	0.497515	0.589985	0.561037	0.54289	0.569179
385	0.455762	0.950092	0.59348	0.386883	0.65118	0.399566	0.588849	0.470788	0.615276	0.564129	0.566886	0.545032	0.436455	0.668736	0.402452	0.542322	0.620046	0.558903	0.562034	0.477744	0.45911	0.580946	0.615615	0.477922	0.485404	0.536889	0.520799	0.517717	0.539243	0.465792	0.555214	0.6365	0.558609
386	0.392751	0.844558	0.574898	0.480871	0.560692	0.538522	0.653837	0.587963	0.586375	0.581016	0.40915	0.636928	0.543766	0.450466	0.485537	0.642876	0.591671	0.555142	0.609453	0.5155	0.580895	0.686035	0.542028	0.553241	0.518911	0.481275	0.601119	0.470512	0.557293	0.471876	0.579874	0.542917	0.530946
387	1.58832	0.736777	0.647554	0.341018	0.361932	0.417149	0.643844	0.716811	0.564576	0.530359	0.508479	0.396906	0.596515	0.580337	0.620174	0.547254	0.585654	0.490337	0.587606	0.357011	0.510273	0.47545	0.576265	0.50551	0.612866	0.501076	0.659174	0.524882	0.542153	0.533675	0.567993	0.55699	0.529738
388	0.567774	0.988567	0.684602	0.766298	0.625853	0.43837	0.588558	0.702237	0.761098	0.524388	0.561945	0.559323	0.560128	0.536244	0.56074	0.474216	0.601539	0.573893	0.542728	0.520296	0.588418	0.52543	0.601205	0.509964	0.503158	0.549483	0.586785	0.458773	0.517181	0.532437	0.514365	0.58128	0.596676
389	0.494032	0.552241	0.540966	0.525804	0.538691	0.333683	0.415398	0.368832	0.419825	0.495798	0.637094	0.77035	0.542366	0.479691	0.591992	0.665717	0.631182	0.449851	0.447339	0.513808	0.51989	0.59433	0.672319	0.542925	0.497075	0.478993	0.591312	0.590197	0.487629	0.524362	0.585504	0.586527	0.527541
390	0.297694	0.567745	0.545392	0.657742	0.443201	0.542719	0.527087	0.644474	0.51636	0.761343	0.461816	0.45833	0.564556	0.501045	0.831088	0.327787	0.446273	0.563734	0.583009	0.536384	0.544049	0.580524	0.484945	0.551616	0.560266	0.599312	0.640851	0.532383	0.525405	0.59349	0.581477	0.59472	0.538582
391	0.62368	0.766989	0.77116	0.487514	0.68798	0.357213	0.499159	0.454873	0.611052	0.539123	0.62867	0.623585	0.66301	0.589611	0.53657	0.645693	0.583709	0.638538	0.488929	0.454855	0.598892	0.526018	0.464932	0.467728	0.502682	0.426935	0.54676	0.622132	0.617661	0.565307	0.61558	0.512486	0.571597
392	0.30038	0.558499	0.393122	0.825692	0.46152	0.69455	0.550113	0.728245	0.762586	0.732619	0.52749	0.643747	0.717004	0.478109	0.519132	0.446905	0.564646	0.554193	0.531457	0.542425	0.520405	0.408924	0.669984	0.502748	0.545299	0.572419	0.499371	0.649515	0.634015	0.430838	0.502946	0.61919	0.554122
393	0.653445	0.47792	0.557429	0.476116	0.630371	0.470627	0.700394	0.594226	0.627414	0.501625	0.572247	0.595555	0.544948	0.660168	0.491309	0.615532	0.465592	0.504673	0.504132	0.549833	0.542646	0.45023	0.601415	0.609227	0.549036	0.556954	0.499696	0.538629	0.582888	0.542127	0.480073	0.536305	0.531518
394	0.252517	0.25741	0.478563	0.779062	0.716964	0.615956	0.576061	0.636151	0.44726	0.536218	0.434078	0.579659	0.676098	0.509397	0.526807	0.557546	0.620224	0.553684	0.526491	0.545863	0.591372	0.517544	0.535573	0.527774	0.587376	0.462895	0.448332	0.575669	0.590813	0.466167	0.604994	0.535127	0.541196
395	0.800352	1.08145	0.57277	0.418215	0.539255	0.507545	0.537092	0.414155	0.407732	0.637633	0.518408	0.430622	0.562411	0.423315	0.466813	0.448009	0.445718	0.540242	0.593397	0.458741	0.459339	0.511576	0.607758	0.592945	0.617467	0.628364	0.53979	0.596005	0.634643	0.517429	0.543501	0.528949	0.550461
396	0.218554	0.423961	0.326464	0.27516	0.555921	0.747256	0.390067	0.680124	0.481244	0.376787	0.627824	0.511408	0.576132	0.466203	0.651245	0.493553	0.598273	0.490224	0.517628	0.471883	0.624406	0.566732	0.589653	0.642619	0.545431	0.512085	0.549447	0.547664	0.58738	0.478197	0.509629	0.57935	0.571179
397	0.266993	0.560973	0.438284	0.94113	0.339102	0.360164	0.674637	0.249429	0.380509	0.511941	0.550473	0.519808	0.436736	0.717204	0.424598	0.674909	0.585681	0.539417	0.603588	0.614853	0.486271	0.517356	0.60456	0.579405	0.648835	0.336844	0.641867	0.434994	0.536917	0.574511	0.593737	0.580557	0.560877
398	0.267373	0.657779	0.43989	0.631752	0.957574	0.672684	0.744872	0.454796	0.375463	0.490296	0.641488	0.493092	0.699806	0.570598	0.588551	0.50587	0.425729	0.455276	0.538635	0.614299	0.651929	0.611949	0.650107	0.49854	0.480588	0.55542	0.536078	0.576444	0.542048	0.498782	0.640191	0.519131	0.570397
399	0.582921	0.171448	0.648777	0.33713	0.757743	0.619717	0.451438	0.557459	0.842485	0.365379	0.605506	0.429129	0.65896	0.587999	0.441283	0.619768	0.441953	0.462072	0.657416	0.701245	0.509648	0.601967	0.436857	0.591915	0.497123	0.531427	0.59907	0.535636	0.507524	0.626822	0.551384	0.605293	0.551296
400	0.994213	0.62219	0.311558	0.555937	0.381179	0.786693	0.863448	0.738307	0.775857	0.591828	0.573377	0.449919	0.68515	0.608207	0.696859	0.731732	0.747921	0.705016	0.519388	0.507166	0.641766	0.53086	0.558049	0.591142	0.559315	0.557859	0.642591	0.540646	0.623605	0.557461	0.642765	0.55317	0.525013
401	0.460908	0.633221	0.368446	0.546159	0.442748	0.319864	0.285605	0.608317	0.429942	0.622688	0.707266	0.469364	0.347982	0.836089	0.278919	0.437949	0.493767	0.537123	0.725257	0.475286	0.647005	0.587316	0.50644	0.5056	0.50851	0.487426	0.411701	0.486688	0.503265	0.4992	0.485844	0.561371	0.501844
402	0.446129	0.939017	0.56865	0.470965	0.660587	0.54689	0.525997	0.607603	0.460393	0.643024	0.412733	0.515675	0.514885	0.548654	0.693502	0.553058	0.539507	0.522739	0.402361	0.622189	0.479278	0.655791	0.520415	0.595128	0.523019	0.520386	0.490769	0.557364	0.567111	0.660466	0.535157	0.547679	0.553076
403	0.541035	0.60972	0.68277	0.388049	0.518258	0.512199	0.724924	0.45187	0.566438	0.747025	0.570376	0.591894	0.509437	0.61171	0.582652	0.621156	0.610668	0.48357	0.507869	0.739711	0.535092	0.596749	0.522855	0.483883	0.573325	0.522176	0.57222	0.474418	0.630402	0.697142	0.536153	0.601474	0.56431
404	0.489481	0.338599	0.546836	0.54023	0.482827	0.650894	0.590639	0.576399	0.599054	0.624997	0.366713	0.390412	0.453344	0.439847	0.559452	0.554346	0.580276	0.616965	0.389713	0.588481	0.59965	0.59314	0.561647	0.596765	0.500008	0.677079	0.521914	0.590302	0.626551	0.522689	0.56001	0.60346	0.5736
405	0.267409	0.629869	0.415718	0.589677	0.276516	0.255512	0.426787	0.584674	0.601253	0.588085	0.664814	0.336083	0.563566	0.555096	0.516837	0.589588	0.589686	0.541153	0.567418	0.600105	0.558522	0.444357	0.505543	0.571963	0.596508	0.520538	0.497213	0.576629	0.533592	0.552516	0.520792	0.522218	0.560083
406	0.626171	0.167829	0.683774	0.518228	0.54884	0.843247	0.39729	0.434194	0.411294	0.641055	0.422228	0.537623	0.441311	0.383621	0.572343	0.58361	0.457068	0.50805	0.445101	0.512315	0.564449	0.625781	0.492231	0.605848	0.519108	0.543757	0.622451	0.608295	0.513567	0.593729	0.508214	0.581814	0.531915
407	0.83321	0.230184	0.570983	0.644144	0.503137	0.586233	0.652608	0.629358	0.426016	0.446989	0.676505	0.602858	0.520439	0.486633	0.562153	0.536802	0.606608	0.560027	0.576425	0.423426	0.39291	0.58523	0.629114	0.410258	0.474628	0.520976	0.651112	0.51405	0.596839	0.532211	0.478796	0.607084	0.550479
408	0.257387	1.10675	0.693815	0.855082	0.446234	0.43654	0.673754	0.422256	0.579603	0.620384	0.524767	0.551865	0.717641	0.49804	0.553733	0.466552	0.449817	0.577692	0.471755	0.733626	0.479985	0.588968	0.460395	0.547995	0.583025	0.573363	0.599521	0.514633	0.586671	0.560669	0.520616	0.573724	0.561583
409	1.08778	0.662218	0.740147	0.566883	0.811096	0.699599	0.707145	0.825441	0.773249	0.713822	0.434211	0.472166	0.60207	0.441157	0.561053	0.44014	0.473733	0.614672	0.515576	0.589722	0.505384	0.537704	0.59215	0.583509	0.52286	0.494028	0.521448	0.526476	0.571276	0.573784	0.506113	0.639608	0.58632
410	0.632633	0.658696	0.369513	0.611082	0.586804	0.530004	0.52078	0.691535	0.530826	0.549177	0.663341	0.574258	0.516025	0.47542	0.584701	0.528583	0.657048	0.560798	0.532029	0.473072	0.462089	0.595104	0.635675	0.620005	0.417055	0.507644	0.526258	0.617124	0.576677	0.589694	0.57935	0.616631	0.570568
411	0.544899	0.355769	0.830153	0.389086	0.742709	0.748649	0.453079	0.393553	0.623358	0.524067	0.436351	0.610293	0.614152	0.660598	0.494073	0.567912	0.66804	0.587323	0.581714	0.635892	0.577995	0.603156	0.615196	0.643382	0.513003	0.637344	0.56626	0.595091	0.556746	0.549063	0.557428	0.562881	0.49821
412	0.733543	0.341893	0.542436	0.490672	0.489238	0.637104	0.473438	0.72529	0.705433	0.652149	0.48863	0.480544	0.486603	0.571002	0.631654	0.502758	0.428151	0.51768	0.420248	0.506382	0.50403	0.641894	0.497123	0.477835	0.54308	0.569408	0.491973	0.610459	0.540801	0.531679	0.610864	0.553993	0.561075
413	0.423744	0.493584	0.482197	0.697282	0.394128	0.506198	0.552085	0.572849	0.563526	0.715731	0.502898	0.351586	0.561203	0.638714	0.390739	0.427134	0.506349	0.605937	0.51102	0.556552	0.623107	0.522585	0.593585	0.45445	0.541151	0.433783	0.508527	0.50828	0.54809	0.558374	0.503314	0.554153	0.594328
414	0.659191	0.312462	0.76241	0.654586	0.443874	0.399861	0.78303	0.675448	0.749969	0.459331	0.38907	0.623037	0.558846	0.655101	0.627073	0.51768	0.534032	0.580588	0.586289	0.595469	0.602537	0.493545	0.562922	0.640508	0.496229	0.582955	0.590563	0.612089	0.637019	0.626238	0.506906	0.572183	0.550999
415	0.505619	0.367485	0.489944	0.85217	0.790094	0.812679	0.398181	0.635362	0.646616	0.630484	0.662908	0.607748	0.464422	0.78358	0.503821	0.574928	0.551396	0.46153	0.584869	0.623262	0.542076	0.539376	0.525494	0.491575	0.528019	0.584254	0.516262	0.5837	0.466789	0.577412	0.476067	0.587095	0.605837
416	0.559973	0.706048	0.471834	0.581334	0.328139	0.512388	0.678666	0.58205	0.718001	0.656461	0.593846	0.542573	0.502585	0.543273	0.593055	0.525236	0.530597	0.544707	0.673163	0.571245	0.573737	0.512533	0.61207	0.482163	0.528338	0.577795	0.557875	0.538053	0.469741	0.538898	0.43895	0.544395	0.576788
417	0.527228	0.282931	0.724054	0.437452	0.38717	0.339399	0.549797	0.506434	0.400065	0.614422	0.385228	0.526067	0.615365	0.530331	0.570755	0.6578	0.521138	0.563915	0.580047	0.509164	0.55271	0.522149	0.503022	0.584571	0.674223	0.522708	0.52798	0.562956	0.60605	0.519766	0.482944	0.559251	0.567488
418	0.513381	1.17429	0.502997	0.495269	0.559314	0.539424	0.619019	0.471376	0.354909	0.360979	0.585681	0.643284	0.464016	0.488785	0.453801	0.612052	0.447694	0.605323	0.548118	0.518094	0.651369	0.5387	0.551055	0.515067	0.537198	0.477932	0.707275	0.599053	0.528218	0.510147	0.535082	0.530136	0.57165
419	0.557939	0.180147	0.303665	0.728671	0.840273	0.462579	0.489813	0.54072	0.44508	0.51808	0.799255	0.63807	0.701838	0.517052	0.48137	0.572129	0.487335	0.419217	0.548365	0.504948	0.644643	0.556933	0.632507	0.530215	0.551117	0.385172	0.67558	0.616962	0.684343	0.602605	0.494647	0.567781	0.553998
420	0.537747	0.573215	0.505636	0.234135	0.551623	0.41809	0.636591	0.602781	0.503329	0.408695	0.48911	0.710986	0.432128	0.472123	0.65876	0.528187	0.695514	0.480488	0.618278	0.613743	0.490508	0.479772	0.537619	0.536587	0.525373	0.543713	0.617645	0.641892	0.532903	0.506691	0.571661	0.556017	0.572397
421	0.283711	0.79032	0.291669	0.337026	0.405206	0.501237	0.284767	0.341743	0.582204	0.651104	0.624515	0.622964	0.427807	0.661086	0.528392	0.429253	0.532303	0.620797	0.743372	0.5422	0.484187	0.486309	0.549358	0.621448	0.558121	0.518342	0.57955	0.575976	0.51166	0.605268	0.549356	0.570709	0.573675
422	1.06794	0.718256	0.485714	0.600924	0.833945	0.727657	0.510036	0.327544	0.521377	0.486569	0.725127	0.669546	0.424895	0.427093	0.655612	0.407163	0.543086	0.629151	0.643862	0.491566	0.656931	0.642163	0.447794	0.610583	0.486866	0.53052	0.519522	0.63315	0.495444	0.579506	0.599443	0.516813	0.543692
423	0.684465	0.457288	0.897916	0.27105	0.648323	0.911301	0.772313	0.687464	0.550265	0.572047	0.603519	0.627967	0.627818	0.57411	0.539424	0.560533	0.490886	0.561046	0.432786	0.584479	0.651938	0.45656	0.536626	0.534108	0.465725	0.717116	0.599692	0.488461	0.49765	0.583761	0.51401	0.531955	0.548862
424	0.718382	0.954397	0.501947	0.518944	0.486461	0.527483	0.44013	0.423675	0.533291	0.556273	0.46998	0.400652	0.614519	0.454175	0.712805	0.660821	0.640458	0.577268	0.513485	0.593721	0.510295	0.604121	0.607491	0.626653	0.612617	0.567547	0.491662	0.535254	0.559448	0.648583	0.598919	0.528875	0.545946
425	0.571002	0.246636	0.631704	0.247225	0.37245	0.458091	0.614421	0.635408	0.638187	0.522828	0.57034	0.579205	0.60504	0.610082	0.56929	0.576436	0.534726	0.548041	0.534806	0.528459	0.568116	0.640233	0.62383	0.501505	0.60092	0.509301	0.550334	0.703402	0.588795	0.598212	0.520921	0.594738	0.584308
426	0.883736	0.582327	0.332326	0.831746	0.585209	0.585875	0.471428	0.667975	0.694328	0.580756	0.407812	0.470825	0.657405	0.491427	0.616436	0.502991	0.41304	0.404244	0.661147	0.674632	0.546669	0.594546	0.652011	0.501483	0.54429	0.660331	0.465985	0.509063	0.534034	0.474377	0.56955	0.568845	0.516729
427	0.26796	0.780722	0.975801	0.771267	0.388177	0.758883	0.52512	0.712972	0.64341	0.452673	0.561044	0.702867	0.685524	0.523685	0.508602	0.622496	0.584435	0.622507	0.564895	0.516221	0.607852	0.536727	0.469854	0.498447	0.491625	0.636722	0.611003	0.592079	0.53984	0.522709	0.581229	0.532593	0.539911
428	0.563768	0.383296	0.536817	0.428013	0.730201	0.528636	0.486984	0.440782	0.617925	0.513063	0.441824	0.787924	0.77377	0.691199	0.518971	0.647805	0.551822	0.499064	0.52512	0.48421	0.638034	0.567473	0.471723	0.533828	0.539189	0.56726	0.461215	0.499803	0.57763	0.534572	0.555523	0.559288	0.590698
429	0.836375	0.356559	1.01442	0.794826	0.560427	0.671698	0.589513	0.408489	0.582365	0.613995	0.563646	0.556535	0.549221	0.557895	0.58902	0.576204	0.648344	0.567479	0.637107	0.581588	0.516337	0.583587	0.648373	0.499675	0.649287	0.454121	0.607014	0.652932	0.440015	0.56296	0.634364	0.561431	0.609074
430	1.01217	0.346021	0.667815	0.515077	0.313142	0.698323	0.750168	0.751535	0.44502	0.378807	0.407223	0.447776	0.571999	0.522782	0.629438	0.654757	0.598719	0.449193	0.516827	0.483622	0.504299	0.569448	0.496659	0.563508	0.529042	0.512383	0.566671	0.464013	0.504498	0.519998	0.545664	0.621594	0.555856
431	0.693624	0.300675	0.364141	0.416146	0.711455	0.569505	0.655272	0.723772	0.683904	0.777113	0.4089	0.465941	0.444856	0.467984	0.520225	0.490007	0.582352	0.448228	0.546491	0.59834	0.526709	0.536751	0.49651	0.488898	0.449835	0.430027	0.646643	0.605138	0.648864	0.519473	0.602349	0.62675	0.572442
432	0.668653	0.595705	0.441611	0.694249	0.67334	0.582471	0.46077	0.792713	0.353483	0.530928	0.484901	0.513189	0.575294	0.659383	0.472976	0.623312	0.64723	0.669934	0.598534	0.61446	0.505365	0.579341	0.59286	0.558088	0.482523	0.567169	0.599869	0.573326	0.540541	0.456464	0.571235	0.625444	0.540142
433	0.728268	0.356339	0.175326	0.825815	0.370402	0.583115	0.384488	0.398632	0.40079	0.562995	0.531953	0.472821	0.361943	0.579065	0.467866	0.532857	0.529547	0.51787	0.631066	0.606258	0.55899	0.492942	0.477704	0.570583	0.474566	0.517361	0.535595	0.536133	0.55863	0.549419	0.588192	0.522077	0.540715
434	0.157102	0.912535	0.428146	0.566374	0.420957	0.650296	0.693908	0.343882	0.500784	0.755673	0.626484	0.57393	0.517057	0.507423	0.548899	0.505341	0.531728	0.547289	0.591199	0.515045	0.512816	0.609917	0.559344	0.513174	0.489092	0.589563	0.48373	0.543244	0.492373	0.514659	0.585467	0.546368	0.517997
435	0.889012	0.28534	0.659038	0.419324	0.217508	0.42612	0.409577	0.59536	0.436451	0.54093	0.409257	0.438443	0.437853	0.582656	0.559398	0.590683	0.572681	0.572545	0.500036	0.675659	0.582931	0.5709	0.515679	0.456594	0.492189	0.625079	0.511397	0.575396	0.544457	0.555359	0.549221	0.461648	0.534225
436	0.408962	0.377333	0.323373	0.506075	0.373173	0.585879	0.674243	0.426473	0.631097	0.501017	0.331479	0.464086	0.50189	0.644865	0.531963	0.553105	0.472417	0.560013	0.490084	0.518697	0.493834	0.608636	0.578386	0.623033	0.624162	0.55589	0.576946	0.544877	0.459938	0.535961	0.570664	0.561694	0.564107
437	0.680248	0.504731	0.38174	0.633382	0.660462	0.62335	0.64115	0.412044	0.567344	0.535599	0.562692	0.775955	0.411675	0.420316	0.414088	0.416249	0.551147	0.68303	0.506939	0.478806	0.457426	0.427121	0.58945	0.527908	0.677943	0.563238	0.642222	0.540367	0.514833	0.568557	0.499223	0.595104	0.581564
438	0.349254	0.380817	0.558387	0.71748	0.904479	0.402944	0.648577	0.314655	0.428237	0.430171	0.489576	0.550656	0.568174	0.642514	0.509173	0.657588	0.549961	0.515993	0.527995	0.593653	0.653702	0.483109	0.644054	0.330524	0.566072	0.618907	0.618847	0.601982	0.581432	0.577335	0.546516	0.486073	0.561414
439	0.706511	0.850804	0.510779	0.861001	0.459811	0.673877	0.431778	0.888165	0.810338	0.635927	0.662647	0.521645	0.552823	0.391857	0.577052	0.382868	0.658602	0.741455	0.610423	0.610086	0.502389	0.613536	0.622842	0.570891	0.505938	0.484702	0.578572	0.513033	0.458308	0.534591	0.566732	0.531045	0.524957
440	0.561426	0.949323	0.544641	0.52281	0.439904	0.373962	0.687409	0.792401	0.853953	0.43306	0.559372	0.706851	0.586724	0.630627	0.522278	0.655065	0.408196	0.447426	0.533167	0.560955	0.5211	0.649503	0.534582	0.502979	0.694593	0.440107	0.562309	0.511915	0.528043	0.508133	0.629017	0.674999	0.523453
441	0.257972	0.195092	0.604614	0.534263	0.522707	0.533262	0.318198	0.375735	0.456467	0.704471	0.476004	0.43287	0.584909	0.460485	0.639456	0.632504	0.490032	0.500121	0.568196	0.38592	0.66096	0.622438	0.460636	0.523193	0.598885	0.599392	0.587723	0.485479	0.528775	0.428514	0.598713	0.629093	0.571014
442	0.523904	0.52649	0.567334	0.779112	0.454523	0.679151	0.471081	0.409078	0.628982	0.499336	0.65497	0.520156	0.86502	0.531346	0.659717	0.38674	0.544445	0.361551	0.579183	0.484305	0.599634	0.563432	0.518926	0.470053	0.520028	0.507252	0.568827	0.502023	0.526047	0.444821	0.551045	0.596524	0.558182
443	1.20095	0.737379	0.756414	0.742367	0.469884	0.632478	0.425594	0.600718	0.629916	0.288995	0.496751	0.691505	0.579598	0.666692	0.423567	0.447688	0.557085	0.53679	0.586365	0.430491	0.591917	0.483691	0.579252	0.450829	0.496833	0.525303	0.4924	0.63262	0.517311	0.494359	0.602657	0.465426	0.542453
444	0.489664	0.963454	0.557343	0.608518	0.357369	0.651176	0.759714	0.531399	0.458018	0.765912	0.464541	0.403578	0.518942	0.489839	0.612721	0.610419	0.656217	0.485924	0.527014	0.497691	0.505839	0.469429	0.520797	0.615595	0.48507	0.58649	0.63176	0.53533	0.548065	0.544459	0.542834	0.569101	0.636307
445	0.550663	0.489661	0.50411	0.622865	0.29902	0.469025	0.639781	0.454562	0.61553	0.487921	0.412706	0.490317	0.600164	0.378208	0.46931	0.66242	0.560608	0.488858	0.65377	0.594728	0.569038	0.661558	0.510121	0.451211	0.464753	0.605788	0.566173	0.571373	0.570834	0.497922	0.59416	0.626314	0.508392
446	0.148834	0.28804	0.401691	0.58349	0.533192	0.360739	0.650574	0.717932	0.689644	0.32458	0.632088	0.485579	0.44935	0.596529	0.443326	0.603719	0.529571	0.531056	0.433828	0.564409	0.679221	0.483266	0.603939	0.730472	0.545148	0.637654	0.462551	0.69086	0.558688	0.567886	0.607092	0.560691	0.57259
447	0.702427	0.45273	0.580237	0.416533	0.391082	0.87394	0.51587	0.392399	0.540756	0.594536	0.551189	0.560863	0.518959	0.625813	0.42172	0.492317	0.561944	0.49116	0.56521	0.503702	0.415969	0.466445	0.438861	0.511003	0.519691	0.565162	0.457935	0.510536	0.460409	0.557425	0.608236	0.54748	0.584631
448	0.689777	0.433051	0.614981	0.560801	0.720845	0.597562	0.459331	0.336939	0.473493	0.478847	0.591692	0.503692	0.487726	0.542091	0.724296	0.615308	0.482872	0.519698	0.585153	0.610161	0.632777	0.606436	0.5739	0.525218	0.588303	0.528941	0.602206	0.589358	0.51212	0.563878	0.580739	0.627287	0.565626
449	0.21972	0.215747	0.23638	0.739505	0.436476	0.470597	0.5524	0.613051	0.73506	0.467978	0.544369	0.716839	0.677963	0.613184	0.500616	0.556158	0.579572	0.486222	0.498008	0.620589	0.522002	0.484075	0.578633	0.527488	0.624075	0.510549	0.572408	0.605279	0.521661	0.544583	0.561008	0.596339	0.504993
450	0.209809	0.705926	0.610184	0.456251	0.662886	0.894711	0.588031	0.791927	0.595585	0.615952	0.533396	0.429338	0.440169	0.69611	0.595483	0.562715	0.530885	0.61847	0.676516	0.483828	0.493051	0.564563	0.479857	0.578155	0.555745	0.57027	0.601822	0.476604	0.494997	0.651401	0.549034	0.539048	0.558402
451	1.204	0.461908	1.14417	0.550718	0.596497	0.287625	0.452377	0.546667	0.652658	0.588929	0.668882	0.473638	0.494156	0.54582	0.537391	0.495131	0.544919	0.384138	0.530753	0.590778	0.694526	0.519803	0.543106	0.480324	0.568063	0.500081	0.598639	0.647023	0.501175	0.481834	0.648024	0.574545	0.558018
452	1.04811	0.429071	0.677708	0.582634	0.558757	0.550491	0.545865	0.627435	0.553296	0.403816	0.66766	0.408575	0.458878	0.573601	0.620587	0.601028	0.499846	0.571405	0.59646	0.680006	0.500817	0.577796	0.49211	0.486616	0.640892	0.55631	0.517999	0.571389	0.476699	0.565772	0.591132	0.525198	0.536843
453	0.167687	0.424241	0.46469	0.444043	0.778872	0.680365	0.623988	0.42242	0.575265	0.602948	0.698895	0.497621	0.59596	0.606461	0.671566	0.504298	0.51306	0.440416	0.632021	0.530699	0.608988	0.561976	0.536819	0.554518	0.433581	0.558514	0.468118	0.608859	0.567948	0.584863	0.505621	0.588912	0.586658
454	0.367971	0.237341	0.506339	0.581072	0.499653	0.502765	0.63331	0.63484	0.585422	0.817433	0.444735	0.718809	0.601632	0.498316	0.572756	0.349435	0.625102	0.669	0.577783	0.660353	0.398421	0.664445	0.372244	0.644215	0.404151	0.504964	0.64632	0.655501	0.436012	0.596402	0.569923	0.579029	0.534426
455	0.443216	0.415989	0.636232	0.279152	0.67534	0.620671	0.929928	0.744442	0.620538	0.547441	0.700938	0.611126	0.356343	0.534821	0.668596	0.644409	0.535114	0.561271	0.499971	0.448201	0.506137	0.595832	0.564599	0.584551	0.599053	0.544836	0.574558	0.623465	0.630839	0.501349	0.596703	0.571306	0.585935
456	0.722524	0.459739	0.641947	0.740679	0.627945	0.313014	0.532393	0.571342	0.373685	0.616516	0.572177	0.632758	0.755174	0.613213	0.50783	0.562401	0.527765	0.71987	0.485398	0.54551	0.612547	0.583005	0.509446	0.48762	0.55493	0.516538	0.489486	0.520225	0.610297	0.643675	0.565544	0.522804	0.547113
457	0.308363	0.675543	0.449142	0.489099	0.694055	0.468595	0.427474	0.666071	0.483308	0.594259	0.493387	0.496765	0.542303	0.637066	0.552243	0.666716	0.553334	0.501846	0.607767	0.59462	0.665088	0.457414	0.522239	0.502437	0.513207	0.679	0.651981	0.578839	0.556972	0.566156	0.515766	0.528926	0.520255
458	0.993958	0.457933	0.804755	0.438196	0.46234	0.658009	0.792691	0.774503	0.449037	0.629573	0.633305	0.991456	0.566136	0.516706	0.609714	0.440182	0.565273	0.517189	0.62448	0.614284	0.628351	0.468648	0.476994	0.577141	0.592772	0.76015	0.573721	0.532408	0.588462	0.567269	0.668372	0.586495	0.498962
459	0.213125	0.746303	0.719729	0.782945	0.321053	0.712236	0.576833	0.43712	0.493182	0.539449	0.435437	0.453743	0.511308	0.44663	0.450082	0.518018	0.703055	0.56189	0.539026	0.614954	0.576567	0.573575	0.453803	0.590776	0.591341	0.55913	0.621544	0.565145	0.626496	0.581209	0.552211	0.600793	0.57949
460	0.422687	0.820967	0.511398	0.654664	0.717162	0.720805	0.665939	0.329482	0.689675	0.54084	0.646323	0.559855	0.559443	0.419527	0.602871	0.574677	0.523823	0.595812	0.376514	0.492115	0.483614	0.531673	0.630703	0.529909	0.640157	0.658853	0.477501	0.486899	0.681501	0.598754	0.589725	0.488265	0.532384
461	0.754023	0.995092	0.951016	0.60014	0.440295	0.513406	0.573581	0.294722	0.454506	0.418178	0.763846	0.551143	0.577205	0.451677	0.482	0.466902	0.735418	0.788698	0.533527	0.58999	0.473222	0.470495	0.455531	0.48887	0.637425	0.497903	0.542962	0.568122	0.520671	0.578718	0.593264	0.6346	0.511718
462	0.42529	0.243502	0.512179	0.580334	0.663989	0.571449	0.64442	0.531994	0.692741	0.441797	0.628497	0.526098	0.568758	0.611383	0.587093	0.538769	0.554818	0.609498	0.37033	0.564543	0.651608	0.576345	0.703145	0.400275	0.498202	0.621198	0.450796	0.589357	0.505199	0.547445	0.591081	0.604272	0.655291
463	0.449306	0.627091	0.320614	0.372489	0.267368	0.295656	0.587682	0.614833	0.569003	0.642539	0.352707	0.515597	0.533065	0.559267	0.427945	0.545712	0.440839	0.527732	0.566582	0.584358	0.515792	0.507168	0.517039	0.493532	0.443824	0.510012	0.561496	0.690174	0.635661	0.577632	0.541349	0.582174	0.559675
464	0.391704	0.662091	0.522421	0.662539	0.815405	0.563527	0.492424	0.479988	0.458268	0.349779	0.539185	0.367317	0.590215	0.411622	0.637471	0.547433	0.403215	0.502282	0.487913	0.683088	0.485106	0.505767	0.56879	0.550252	0.578296	0.500468	0.422414	0.504651	0.553569	0.517601	0.596102	0.608906	0.538969
465	0.5663	0.313478	0.347384	1.01438	0.667777	0.60886	0.420756	0.533998	0.461249	0.590158	0.462126	0.532764	0.581145	0.39523	0.374302	0.450531	0.510908	0.44094	0.604061	0.492872	0.627955	0.596554	0.487683	0.490874	0.571581	0.55614	0.581865	0.519922	0.575272	0.513596	0.495608	0.603422	0.598303
466	0.50904	0.31125	0.826576	0.641377	0.44432	0.818275	0.726061	0.547467	0.509328	0.417643	0.541899	0.399768	0.529585	0.540879	0.649533	0.562999	0.513553	0.638162	0.484637	0.503002	0.390076	0.515443	0.512231	0.604461	0.530202	0.474655	0.555296	0.525937	0.531513	0.626254	0.61308	0.57435	0.56314
467	0.343495	0.781435	0.505287	0.368933	0.574687	0.359972	0.344815	0.469163	0.513044	0.41694	0.535087	0.548052	0.648688	0.612045	0.598678	0.637971	0.463919	0.663264	0.617172	0.515426	0.53586	0.456806	0.560015	0.648074	0.523389	0.620751	0.493772	0.59376	0.575516	0.54484	0.58847	0.5473	0.566627
468	0.545127	0.535035	0.486642	0.482549	0.664371	0.717615	0.333426	0.774471	0.626498	0.458613	0.509503	0.36338	0.330104	0.537007	0.403181	0.534676	0.594941	0.560977	0.606809	0.535389	0.576669	0.579944	0.468298	0.610061	0.576185	0.474009	0.564213	0.512668	0.584953	0.638252	0.511495	0.510678	0.563553
469	0.700999	0.546812	0.546421	0.700547	0.821248	0.519402	0.330403	0.514531	0.399192	0.463631	0.36804	0.494404	0.508136	0.698259	0.440794	0.558344	0.382283	0.523997	0.547004	0.559876	0.54695	0.541525	0.521832	0.491468	0.534024	0.539515	0.578801	0.667772	0.563962	0.569278	0.557458	0.481765	0.632981
470	0.224021	0.397599	0.724897	0.352861	0.527652	0.525613	0.716781	0.627346	0.663768	0.668474	0.609791	0.664188	0.614228	0.630859	0.580457	0.50599	0.535837	0.625261	0.535696	0.494313	0.593582	0.500798	0.662349	0.666744	0.556259	0.575447	0.607055	0.495632	0.532624	0.568144	0.514762	0.471245	0.60499
471	0.219922	0.557757	0.621229	0.505066	0.685139	0.641102	0.421325	0.658144	0.643633	0.428945	0.747141	0.607967	0.550259	0.414091	0.698782	0.561173	0.511241	0.515632	0.586394	0.612266	0.613266	0.4317	0.564715	0.610836	0.524849	0.644847	0.666975	0.619318	0.561998	0.559692	0.580412	0.608074	0.591096
472	0.154508	0.508913	0.354257	0.39558	0.471853	0.592714	0.629259	0.565159	0.553276	0.399381	0.602607	0.632233	0.614093	0.652833	0.508732	0.595512	0.559111	0.576383	0.702614	0.413636	0.526164	0.531326	0.46887	0.550613	0.701664	0.626195	0.433849	0.641274	0.59646	0.600534	0.599014	0.582744	0.535089
473	0.315475	0.739823	0.687751	0.307231	0.495371	0.514113	0.521893	0.488571	0.749481	0.330197	0.411547	0.474344	0.473534	0.444092	0.572048	0.459111	0.549291	0.533086	0.507408	0.46517	0.621361	0.551541	0.501787	0.539404	0.723524	0.610185	0.560508	0.452849	0.552843	0.527961	0.501425	0.549956	0.579294
474	0.758365	0.678088	0.734325	0.581806	0.546398	0.421809	0.750066	0.684502	0.626397	0.58709	0.675524	0.931944	0.468344	0.455211	0.63097	0.498788	0.420613	0.679274	0.716132	0.506285	0.54418	0.509093	0.547924	0.399404	0.63119	0.490282	0.501651	0.577576	0.644479	0.650664	0.579974	0.496592	0.517688
475	0.315288	0.336444	0.33193	0.450037	0.714637	0.499972	0.765615	0.398249	0.398218	0.522596	0.427356	0.498151	0.473944	0.412419	0.55488	0.580303	0.528973	0.483539	0.41045	0.64731	0.463451	0.508481	0.65439	0.493532	0.577922	0.456038	0.47131	0.576651	0.503186	0.588859	0.567324	0.488279	0.617939
476	0.761907	0.944518	0.89269	0.494159	0.604936	0.810572	0.324879	0.217267	0.608991	0.666732	0.53803	0.586618	0.688619	0.678267	0.521384	0.581755	0.472872	0.597932	0.511866	0.473855	0.541995	0.491094	0.516789	0.509229	0.50437	0.535699	0.47758	0.61129	0.488912	0.6128	0.587299	0.581045	0.613194
477	0.727059	0.668043	0.668431	0.79288	0.515968	0.397394	0.564489	0.65388	0.444124	0.489171	0.575997	0.549029	0.544481	0.604841	0.589298	0.62912	0.672169	0.514092	0.63545	0.60386	0.6046	0.620152	0.513874	0.527565	0.618036	0.597327	0.456574	0.483109	0.529756	0.534833	0.556109	0.575788	0.568267
478	0.434409	0.347486	0.70641	0.685282	0.45476	0.626247	0.681939	0.573849	0.45111	0.535534	0.484396	0.461914	0.538245	0.605015	0.41383	0.564138	0.493232	0.567315	0.594603	0.652409	0.502159	0.463105	0.459251	0.556788	0.514595	0.623661	0.519303	0.527509	0.600712	0.565897	0.546038	0.563388	0.51532
479	0.453342	0.796957	0.379733	0.301253	0.489357	0.462928	0.71077	0.385485	0.675841	0.619842	0.466734	0.529428	0.605457	0.55345	0.616191	0.558156	0.722837	0.443375	0.616417	0.553315	0.512326	0.698333	0.408492	0.632805	0.495572	0.622279	0.607931	0.574198	0.534014	0.651548	0.612191	0.512616	0.565579
480	0.804998	0.322337	0.332291	0.808673	0.444591	0.397394	0.80829	0.639068	0.431383	0.485673	0.541303	0.469013	0.726264	0.621091	0.421818	0.585052	0.483745	0.649929	0.50063	0.616714	0.588009	0.53999	0.51951	0.591641	0.559253	0.572191	0.656388	0.459651	0.527199	0.570738	0.630953	0.521303	0.605538
481	0.361486	0.312352	0.63029	0.579626	0.453198	0.488048	0.42718	0.541735	0.733355	0.518662	0.525871	0.663123	0.536113	0.644399	0.545099	0.569696	0.551948	0.459084	0.608201	0.518986	0.463756	0.589135	0.564672	0.5577	0.471663	0.591065	0.646678	0.537649	0.62878	0.525567	0.564088	0.569613	0.565416
482	0.691692	0.597907	0.554755	0.269649	0.742791	0.398756	0.397795	0.442479	0.512478	0.376816	0.544327	0.617639	0.609329	0.56078	0.565487	0.536425	0.580939	0.554427	0.559853	0.582345	0.582582	0.453146	0.507952	0.558262	0.621609	0.558948	0.609021	0.550209	0.613225	0.599134	0.489504	0.581925	0.590851
483	0.850132	0.687427	0.455052	0.46391	0.859933	0.820379	0.427112	0.836967	0.348915	0.572126	0.457339	0.427005	0.654143	0.574656	0.567338	0.586639	0.609405	0.584654	0.593124	0.507012	0.568654	0.5181	0.58081	0.674501	0.495962	0.593148	0.467853	0.526925	0.553916	0.572926	0.584097	0.57701	0.573138
484	1.05934	0.713013	0.354457	0.810668	0.783335	0.631995	0.560673	0.707934	0.767631	0.602662	0.715754	0.513884	0.54182	0.57264	0.7141	0.564048	0.785681	0.505748	0.653698	0.607794	0.493492	0.582036	0.693784	0.435956	0.528687	0.535425	0.578176	0.674476	0.649191	0.576949	0.639617	0.539039	0.541281
485	0.210956	0.557598	0.50523	0.383521	0.342386	0.738316	0.458953	0.671234	0.450487	0.53206	0.503592	0.564467	0.53859	0.533399	0.337958	0.417054	0.526415	0.668703	0.531827	0.539904	0.464937	0.485415	0.586073	0.454451	0.59526	0.529616	0.597437	0.631363	0.621158	0.537187	0.577952	0.516017	0.599774
486	0.685664	0.473918	0.409311	0.410048	0.523443	0.43192	0.40783	0.548698	0.395821	0.536333	0.402806	0.617176	0.580954	0.66037	0.539069	0.615526	0.607335	0.423117	0.465221	0.611402	0.590409	0.511761	0.460746	0.583394	0.593086	0.590476	0.574916	0.510882	0.448191	0.562549	0.568899	0.55564	0.493345
487	0.356048	0.348046	0.695897	0.539861	0.618844	0.401692	0.648507	0.639573	0.449321	0.512093	0.422272	0.424971	0.610755	0.552	0.580998	0.578714	0.45977	0.726084	0.596506	0.476305	0.493401	0.583253	0.670683	0.526807	0.646932	0.603113	0.585943	0.543027	0.545253	0.625774	0.67216	0.611157	0.489911
488	0.313473	0.821272	0.718699	0.452781	0.824905	0.741507	0.776423	0.600434	0.618387	0.669938	0.498664	0.546394	0.539638	0.439216	0.481802	0.558753	0.531128	0.554114	0.485643	0.51082	0.556621	0.605812	0.623845	0.515718	0.572015	0.442677	0.402461	0.631071	0.505984	0.569023	0.584452	0.512138	0.598687
489	0.480487	0.675253	0.526809	0.922321	0.428654	0.382165	0.711086	0.583134	0.477689	0.67376	0.773837	0.664625	0.478992	0.614669	0.496258	0.415044	0.498885	0.487905	0.442414	0.719511	0.384438	0.570955	0.559157	0.536321	0.560428	0.475109	0.656754	0.438269	0.552404	0.554578	0.560853	0.595822	0.571363
490	0.361983	0.307054	0.961265	0.61208	0.702751	0.703343	0.446769	0.51028	0.451703	0.63814	0.598262	0.608185	0.455611	0.459642	0.589948	0.406828	0.69488	0.468497	0.544235	0.486332	0.553947	0.539097	0.515103	0.619754	0.484932	0.566798	0.374684	0.533694	0.557024	0.60442	0.569449	0.59656	0.608961
491	0.696491	0.592059	0.554723	0.431181	0.75812	0.657805	0.397312	0.784541	0.514055	0.67906	0.454942	0.563616	0.487874	0.588723	0.490045	0.624184	0.627694	0.594606	0.547676	0.595146	0.515023	0.480231	0.43258	0.61044	0.413542	0.550273	0.578736	0.531114	0.541414	0.602247	0.544215	0.495687	0.565328
492	0.662479	0.544537	0.450944	0.846298	0.502857	0.759804	0.451633	0.559409	0.584398	0.444927	0.6556	0.504635	0.570093	0.406955	0.485058	0.520849	0.446541	0.507293	0.562028	0.363633	0.482868	0.587259	0.480228	0.613809	0.578941	0.651912	0.532594	0.575609	0.50362	0.558295	0.602229	0.530929	0.599853
493	0.638424	0.279476	0.551904	0.607034	0.482439	0.369064	0.618268	0.462272	0.417092	0.724712	0.724133	0.572943	0.530511	0.628473	0.469386	0.700706	0.611571	0.693013	0.505094	0.519237	0.510288	0.613334	0.502134	0.649711	0.642786	0.630494	0.512426	0.532179	0.427933	0.563917	0.540217	0.568635	0.573466
494	0.714809	0.614751	0.396989	0.473946	0.676243	0.505502	0.527027	0.732098	0.587443	0.632626	0.779139	0.576746	0.569533	0.38708	0.701607	0.514095	0.536225	0.492046	0.434261	0.642151	0.481874	0.510361	0.571024	0.518591	0.59461	0.548515	0.560833	0.50423	0.551205	0.504724	0.553609	0.593011	0.59326
495	0.551083	0.266455	0.413894	0.48113	0.54053	0.717837	0.735111	0.575357	0.840858	0.431946	0.583357	0.592615	0.420513	0.638145	0.458971	0.589684	0.503706	0.644976	0.618534	0.582919	0.552518	0.437923	0.524797	0.461736	0.593766	0.405913	0.405655	0.553902	0.495933	0.651267	0.580224	0.543634	0.580993
496	0.234587	0.591287	0.669787	0.382523	0.675596	0.330576	0.515898	0.751457	0.641701	0.631979	0.540738	0.543239	0.403857	0.626952	0.555061	0.534889	0.540277	0.497613	0.612139	0.592513	0.543715	0.499312	0.593545	0.564822	0.591126	0.589146	0.541795	0.605178	0.574678	0.563213	0.554585	0.545299	0.585973
497	0.339312	0.331108	0.692351	0.666802	0.455356	0.346713	0.403438	0.367816	0.455332	0.482363	0.54902	0.576075	0.547551	0.489079	0.538168	0.455343	0.618925	0.705238	0.427357	0.684921	0.62446	0.401032	0.606935	0.557333	0.588049	0.617862	0.600965	0.446281	0.543661	0.512757	0.561471	0.486217	0.59987
498	0.645756	0.740306	0.972679	0.379093	0.580788	0.595899	0.346134	0.609837	0.55771	0.749811	0.541709	0.630007	0.612039	0.430559	0.414786	0.507339	0.607044	0.493418	0.611678	0.41928	0.648424	0.550016	0.600786	0.536304	0.579108	0.545408	0.598321	0.616468	0.593421	0.53506	0.55364	0.572783	0.546703
499	0.288908	0.418349	0.343338	0.318805	0.67299	0.692958	0.653289	0.542361	0.725111	0.717622	0.486916	0.437839	0.521116	0.465915	0.690668	0.582994	0.494648	0.556917	0.665115	0.534056	0.509387	0.514276	0.565247	0.550621	0.57694	0.540578	0.613036	0.432253	0.571066	0.552168	0.529235	0.625781	0.474764
500	0.33602	0.275892	0.574976	0.786574	0.488748	0.590809	0.757305	0.507733	0.654508	0.765847	0.31254	0.611472	0.672077	0.738722	0.543245	0.486434	0.619271	0.541468	0.529353	0.618699	0.51017	0.508952	0.571119	0.526146	0.541247	0.639593	0.525349	0.56471	0.549364	0.537513	0.600145	0.600385	0.593209
501	0.326663	0.363396	0.33896	0.569853	0.411083	0.675938	0.615005	0.681901	0.404513	0.338206	0.550629	0.526972	0.661476	0.553594	0.396511	0.596066	0.515324	0.545457	0.62999	0.583761	0.532544	0.648884	0.545881	0.520916	0.528066	0.59999	0.484067	0.494032	0.533636	0.632694	0.506146	0.528243	0.544402
502	0.325822	0.204513	0.56591	0.38612	0.714462	0.542355	0.573075	0.250789	0.595941	0.482912	0.411091	0.391796	0.44326	0.580296	0.592781	0.471737	0.561721	0.601808	0.509877	0.402144	0.53237	0.664015	0.48919	0.564901	0.602141	0.584245	0.548073	0.468993	0.484465	0.530619	0.532304	0.614132	0.531623
503	0.18336	0.97961	0.803707	0.695207	0.337823	0.481936	0.506455	0.572714	0.381188	0.48696	0.536848	0.680399	0.584918	0.501268	0.549995	0.45764	0.455792	0.597988	0.595849	0.488292	0.535358	0.596984	0.472981	0.467328	0.574469	0.550493	0.538299	0.673571	0.477366	0.520911	0.539502	0.542	0.592281
504	0.220562	0.702747	0.171764	0.635305	0.535014	0.48849	0.76017	0.424582	0.441765	0.550431	0.398526	0.476039	0.559571	0.651722	0.572761	0.585636	0.505514	0.350277	0.520552	0.646152	0.455947	0.491334	0.556904	0.741996	0.507711	0.441584	0.643878	0.498313	0.416235	0.606855	0.540777	0.569985	0.571058
505	0.479626	0.52512	0.284353	0.346104	0.73953	0.537459	0.545039	0.483618	0.666227	0.468148	0.480366	0.533474	0.326354	0.562166	0.590517	0.584247	0.649268	0.539608	0.620825	0.413945	0.53741	0.663519	0.558076	0.698754	0.431122	0.551919	0.561499	0.56101	0.531245	0.584681	0.535273	0.67368	0.565341
506	0.466694	0.326091	0.568614	0.53647	0.669574	0.427219	0.733707	0.682477	0.339604	0.519068	0.629468	0.656118	0.420776	0.573124	0.565827	0.530543	0.551969	0.363445	0.525743	0.532623	0.646446	0.637153	0.459846	0.545879	0.55733	0.535138	0.607984	0.511228	0.498176	0.533503	0.580613	0.557161	0.60932
507	0.93663	0.721432	0.435342	0.599321	0.523396	0.541622	0.592952	0.500706	0.554137	0.59323	0.605843	0.476885	0.440797	0.550848	0.570754	0.560933	0.512265	0.544353	0.628376	0.600655	0.531488	0.55503	0.568343	0.612967	0.532627	0.436138	0.553075	0.623182	0.485524	0.560707	0.577516	0.519417	0.568156
508	0.575805	0.785946	0.223392	0.100909	0.571271	0.407681	0.715614	0.534697	0.455474	0.327163	0.603065	0.465842	0.75633	0.387368	0.59111	0.557843	0.584576	0.459043	0.476957	0.539386	0.553141	0.529776	0.628216	0.607318	0.65054	0.522581	0.576181	0.615869	0.502561	0.549121	0.541126	0.600147	0.578282
509	0.268823	0.39594	0.575118	0.451513	0.413469	0.721147	0.805948	0.552701	0.468752	0.49981	0.606643	0.48271	0.533272	0.665929	0.58017	0.573818	0.620288	0.601724	0.550476	0.617349	0.532115	0.433019	0.558837	0.50365	0.643158	0.558142	0.603405	0.523243	0.583276	0.615602	0.551781	0.557564	0.52784
510	0.457892	0.775133	0.249482	0.714187	0.656922	0.327189	0.255054	0.5538	0.388476	0.800028	0.665556	0.719251	0.629869	0.42669	0.536723	0.72529	0.524115	0.562615	0.661119	0.573161	0.482705	0.49783	0.650487	0.597721	0.524793	0.53817	0.508809	0.448876	0.548265	0.631374	0.557773	0.636099	0.534809
511	0.575599	0.368263	0.676848	0.874582	0.795906	0.7893	0.439265	0.589471	0.51036	0.614964	0.844857	0.489878	0.537529	0.499159	0.532025	0.478911	0.588792	0.53812	0.518466	0.64705	0.59324	0.469778	0.587873	0.542774	0.429731	0.442988	0.63271	0.560945	0.586294	0.550262	0.549082	0.588677	0.569338
512	0.443542	0.748855	0.782684	0.534206	0.638843	0.871018	0.372915	0.478334	0.538421	0.558307	0.560419	0.549022	0.6377	0.576289	0.583472	0.6859	0.619539	0.638394	0.620595	0.520368	0.598625	0.581823	0.556873	0.504806	0.55462	0.587258	0.586625	0.526599	0.522688	0.514047	0.644532	0.607442	0.60369
513	0.781523	0.611958	0.825291	0.487997	0.514551	0.516819	0.572576	0.46878	0.549485	0.516966	0.468369	0.656916	0.655055	0.509469	0.494958	0.661652	0.457031	0.591371	0.422747	0.636444	0.528261	0.450808	0.488126	0.540729	0.650668	0.57377	0.48792	0.620624	0.591967	0.599897	0.645722	0.533979	0.553609
514	1.27619	0.869539	0.455379	0.267866	0.852117	0.426533	0.471399	0.528362	0.507309	0.679809	0.534638	0.570634	0.601431	0.6529	0.522473	0.399582	0.503225	0.533117	0.460746	0.471303	0.464589	0.601898	0.559223	0.514757	0.549228	0.640899	0.59298	0.442071	0.587372	0.626384	0.645017	0.534133	0.568974
515	0.695681	0.446392	0.70142	0.588237	0.495869	0.696491	0.635289	0.655306	0.314278	0.408398	0.4664	0.786866	0.542761	0.531103	0.598593	0.5399	0.614765	0.556056	0.557443	0.533704	0.473693	0.649601	0.514198	0.586519	0.434252	0.603958	0.603389	0.544158	0.520807	0.588479	0.536874	0.520098	0.51389
516	0.875807	0.497515	0.637671	0.434114	0.33519	0.726489	0.551421	0.398616	0.343337	0.537267	0.536002	0.433257	0.672252	0.517464	0.584475	0.365064	0.477188	0.610695	0.583807	0.47511	0.367552	0.575268	0.54256	0.528077	0.68869	0.485057	0.667649	0.430549	0.569855	0.544867	0.511936	0.544674	0.503762
517	0.617683	0.574644	0.47526	0.357199	0.59032	0.535617	0.558974	0.678095	0.597447	0.623359	0.480244	0.576011	0.524524	0.55708	0.579098	0.505122	0.546226	0.659793	0.681498	0.574452	0.558217	0.548431	0.554587	0.49559	0.574522	0.526849	0.62112	0.589523	0.596423	0.65188	0.498594	0.645343	0.570329
518	1.08424	0.701846	0.573292	0.361927	0.753104	0.633134	0.538502	0.738965	0.546084	0.503523	0.666549	0.635665	0.554143	0.529413	0.408642	0.540441	0.708363	0.509715	0.642749	0.524043	0.562486	0.581268	0.53993	0.583802	0.583066	0.545463	0.536207	0.476964	0.608966	0.62983	0.532479	0.569668	0.578235
519	0.399309	0.418255	0.601708	0.305844	0.527944	0.633643	0.391536	0.597151	0.668479	0.486831	0.586574	0.536511	0.672399	0.535599	0.507402	0.46681	0.416369	0.697863	0.513739	0.538411	0.528319	0.6712	0.506324	0.560761	0.603133	0.501781	0.680953	0.662976	0.48421	0.577842	0.581326	0.610841	0.5407
520	0.200171	0.422041	0.919039	0.635993	0.658572	0.406675	0.714489	0.56111	0.573339	0.522283	0.502044	0.555994	0.380958	0.469144	0.597419	0.609392	0.642926	0.471294	0.46237	0.587876	0.596326	0.40981	0.54211	0.663432	0.450515	0.490139	0.451554	0.562861	0.678425	0.540336	0.564872	0.571851	0.565907
521	0.698365	0.822174	0.649644	0.290887	0.434785	0.585377	0.753587	0.747877	0.429667	0.591928	0.561576	0.620466	0.610053	0.568267	0.536474	0.425084	0.523416	0.416556	0.511284	0.457808	0.666651	0.473442	0.456217	0.597843	0.539315	0.464418	0.482839	0.641184	0.540799	0.522597	0.483837	0.535834	0.53956
522	0.897898	0.433304	0.481006	0.75885	0.278	0.501404	0.687387	0.580407	0.610732	0.506042	0.459686	0.593506	0.580318	0.529518	0.702106	0.475369	0.678783	0.669841	0.681434	0.499915	0.602512	0.549462	0.682797	0.639554	0.499171	0.47673	0.695868	0.622795	0.574397	0.584484	0.486364	0.506405	0.532099
523	0.303723	0.326357	0.356508	0.473831	0.719555	0.44871	0.459482	0.386997	0.570033	0.471439	0.604631	0.562574	0.523104	0.464882	0.491074	0.513415	0.523944	0.631263	0.54433	0.564159	0.539059	0.559333	0.688179	0.492253	0.551118	0.537469	0.63492	0.592977	0.605861	0.574926	0.703309	0.437572	0.689412
524	0.587917	0.61541	0.550299	0.397534	0.670383	0.679887	0.680578	0.584338	0.504165	0.691414	0.615821	0.497524	0.467453	0.484055	0.602084	0.534666	0.557938	0.646812	0.428991	0.596038	0.63025	0.529681	0.742935	0.494317	0.3948	0.597085	0.481425	0.619467	0.557024	0.552179	0.585507	0.550624	0.580015
525	0.494885	0.417576	0.706479	0.68632	0.785067	0.579604	0.646001	0.444998	0.480353	0.481501	0.248884	0.466684	0.48282	0.681005	0.531483	0.553395	0.533444	0.467442	0.50134	0.474565	0.704494	0.4981	0.614913	0.471257	0.616868	0.591162	0.635469	0.637024	0.563268	0.545341	0.654723	0.544005	0.559899
526	0.235415	0.147047	0.729796	0.430603	0.646897	0.320501	0.40579	0.47508	0.342414	0.538379	0.676876	0.428381	0.645587	0.508599	0.503188	0.56012	0.565627	0.55377	0.622374	0.469394	0.538495	0.596395	0.603218	0.568641	0.507307	0.629633	0.409395	0.538489	0.598117	0.615222	0.53938	0.520308	0.552691
527	0.987245	0.673707	0.3481	0.530082	0.506881	0.273158	0.736804	0.695608	0.599853	0.414882	0.641348	0.415033	0.279274	0.584205	0.499471	0.421096	0.618186	0.590143	0.426005	0.605406	0.560307	0.604393	0.444913	0.653481	0.569949	0.683207	0.645495	0.539717	0.560281	0.553592	0.478485	0.510737	0.516946
528	0.365969	0.408017	1.06787	0.731673	0.574175	0.506031	0.423849	0.411135	0.629548	0.393487	0.513243	0.641539	0.656106	0.545772	0.601888	0.525624	0.580145	0.590874	0.535866	0.556714	0.475581	0.652126	0.574081	0.588538	0.4938	0.543362	0.604722	0.542477	0.554066	0.545895	0.560048	0.562712	0.559894
529	0.482486	0.870367	0.326464	0.678022	0.25959	0.712839	0.21037	0.630513	0.543285	0.529952	0.570894	0.544701	0.525359	0.508025	0.516779	0.486539	0.32901	0.590241	0.609532	0.443409	0.432405	0.629868	0.613621	0.616945	0.549505	0.542307	0.500031	0.559172	0.565443	0.572715	0.672537	0.577571	0.59072
530	0.296835	0.578633	0.712419	0.529156	0.539615	0.42425	0.699981	0.732933	0.531145	0.77297	0.504181	0.517185	0.608676	0.597518	0.611839	0.681972	0.474225	0.661609	0.538341	0.428938	0.480315	0.513717	0.513939	0.611992	0.608766	0.563012	0.610731	0.580454	0.501223	0.514024	0.575197	0.58425	0.561733
531	0.722143	0.672111	0.800912	0.737513	0.542505	0.655443	0.504004	0.424015	0.55844	0.643226	0.446944	0.408537	0.438076	0.58822	0.401471	0.506696	0.471046	0.602574	0.585126	0.549393	0.499466	0.561499	0.467368	0.562443	0.590117	0.579337	0.565436	0.620134	0.55295	0.611679	0.551687	0.595922	0.503493
[truncated: 468 more rows]

## Sheet: Bootstrap sampling
	3	4	5	6	7	8	9	10	11	12	13	14	15	16	17	18	20	21	23	24	26	27	28	29	31	32	35	43	57	65	69	82	121
[truncated: 10,000 more rows]
