# Supplementary material for: Improved in situ characterization of protein complex dynamics at scale with thermal proximity co-aggregation
Source: Nat Commun. 2023 Nov 24;14:7697. doi: 10.1038/s41467-023-43526-2 (PMC10673876; doi:10.1038/s41467-023-43526-2)
Supplement: Supplementary file 9 — Source data [file 41467_2023_43526_MOESM9_ESM.zip › Source Data/Figure 4b.xlsx]

## Sheet: Fit 100
	3	4	5	6	7	8	9	10	11	12	13	14	15	16	19	20	21	22	23	25	26	27	28	31	34	38	42	66	67	68	85	126
0	0.0193903	0.0177683	-0.0054816	0.0146565	0.00421771	0.00531725	0.0203102	0.0272373	0.063059	0.027803	0.0300657	0.0218793	0.0205888	0.0181478	0.017265	0.0138881	0.0359345	0.0259911	-0.00569436	-0.0104224	-0.0117975	-0.012517	-0.0127841	-0.0133356	-0.00892644	-0.01417	-0.015879	0.00503954	0.00606015	0.00786507	-0.0233115	-0.0431099
1	0.0343517	-0.0164927	0.0553312	0.0571591	0.0313952	0.0258055	-0.00562017	0.00572829	-0.0167339	-0.0202919	-0.0372841	-0.0349391	-0.0389624	-0.044027	-0.0471031	-0.0625036	-0.073693	-0.0622611	-0.0212304	-0.0313084	-0.0279988	-0.0110589	-0.0101589	0.0157285	0.0280585	-0.0149919	-0.0295101	-0.093621	-0.0955335	-0.0872124	-0.0574347	-0.00950195
2	0.0484087	0.0966712	0.0515314	0.0340727	0.0840549	-0.0568318	-0.039717	-0.0576346	-0.102303	-0.0373036	-0.0429532	-0.0332695	-0.0170036	-0.0362787	0.0107657	0.0424444	0.0351019	0.0506261	0.0613727	-0.0112498	0.00492261	-0.0361352	-0.0523343	-0.128422	-0.131161	-0.0796007	-0.0705882	0.00290584	0.00588278	3.43222e-05	0.00566865	-0.057841
3	0.0393883	0.0611598	0.0386269	-0.0830454	-0.150321	-0.0427671	-0.0296517	-0.0568399	-0.0187745	-0.0427381	-0.00315937	0.0205366	0.045307	0.0772346	-0.0624425	-0.0848923	-0.101518	-0.189098	-0.19097	-0.088559	-0.0973451	-0.0674028	-0.0834543	-0.0352947	-0.0377492	-0.0614688	-0.0491533	-0.0180208	-0.0428064	-0.040088	-0.0711876	-0.0126799
4	0.0406567	0.0418397	-0.124119	-0.0327736	-0.0109205	-0.067074	-0.00238086	-0.0128253	0.0425515	0.102479	0.10776	0.0609986	-0.10133	-0.100486	-0.121204	-0.103616	-0.086607	-0.0171937	-0.0420189	-0.030761	-0.0748878	-0.0504105	-0.038015	-0.0726395	-0.0504441	0.0467773	0.0341895	-0.0871554	-0.0624124	-0.0685501	-0.0278565	-0.0265153
5	0.016522	-0.149383	-0.0154625	-0.0319851	-0.0547823	-0.0414246	0.0359252	0.13415	0.114808	0.00764309	-0.0764603	-0.162239	-0.160066	-0.131954	-0.0437027	-0.0517951	-0.0391691	-0.0588729	-0.0333278	-0.0904082	-0.058571	-0.0746704	-0.0577268	0.0828312	0.0387569	-0.00357247	-0.0274629	-0.0380702	-0.0446719	-0.0442283	-0.00556558	-0.0294648
6	0.156592	-0.00704883	0.0222009	-0.0279559	-0.0461455	0.0997192	0.0889799	0.021494	-0.1428	-0.153808	-0.221485	-0.123803	-0.00290504	-0.0409212	-0.0553117	-0.0369435	-0.0985571	-0.0759583	-0.0792941	0.121078	0.100662	0.0846743	0.0547283	-0.0157471	0.0230914	-0.0545697	-0.0809392	0.0270921	0.0337969	0.0343546	0.00415897	-0.0368042
7	-0.477334	0.0440973	-0.109414	-0.0585194	0.131787	0.106616	0.0294078	-0.177962	-0.222903	-0.148369	0.00592796	-0.043532	-0.0652351	-0.0313585	-0.0713593	-0.0909759	0.000137305	0.119087	0.109796	-0.0547484	-0.0348915	-0.0255497	0.00768537	-0.0119044	-0.0876003	-0.0703097	-0.0484244	-0.0223673	-0.0331744	-0.022995	-0.0473356	-0.0301537
8	0.005876	-0.0377507	0.0191136	0.1411	0.110207	0.0314596	-0.16509	-0.220895	0.0254983	0.0125768	-0.111893	0.000600165	-0.0226927	-0.0464206	-0.0014427	0.129838	0.0746242	-0.0402136	-0.0398625	0.00125188	0.0391041	0.0194365	-0.0476004	-0.103416	-0.0595983	-0.0563903	-0.0293101	-0.00275759	-0.00761488	-0.0278562	-0.0461345	-0.00440973
9	-0.0443543	-0.122858	-0.0375961	0.136325	0.0533196	-0.195668	-0.243646	0.0189298	-0.0486208	-0.0931148	-0.0408481	-0.0366332	-0.133638	-0.105313	0.0618455	-0.0415014	-0.0255924	0.0361087	0.0184132	-0.013925	-0.0634855	-0.111162	-0.0746925	-0.044706	-0.0749111	-0.0358546	-0.0454494	-0.0247234	-0.0141759	-0.0347221	-0.0370862	-0.0344795
10	-0.085328	0.021123	0.166974	0.0374689	-0.237892	-0.28224	0.0307463	-0.0436417	-0.0539342	-0.0683892	-0.0340309	-0.11911	0.0113281	0.166301	-0.0225529	0.0407675	0.0243784	-0.000806017	-0.0561407	-0.0959763	-0.113464	-0.0643949	-0.0299746	-0.0628025	-0.0309633	-0.0457189	0.0579819	-0.0522691	-0.0604833	-0.0379395	-0.0291977	-0.0121743
11	-0.0173137	-0.0639447	0.209297	0.0330955	-0.0856583	0.0139051	0.0203825	-0.0438816	-0.0640159	-0.0457785	-0.104025	0.00840436	0.162937	-0.0559184	0.018613	0.0027655	-0.0634054	-0.0773614	-0.0566456	-0.0623699	-0.00941783	-0.0300011	-0.083896	-0.0342062	-0.0609068	0.0604983	-0.0522951	-0.0465903	-0.0466152	-0.0465234	-0.035482	-0.0299694
12	-0.155469	0.0684822	0.0074181	-0.163216	-0.301404	0.0039725	-0.175684	-0.0918362	-0.0648451	-0.125931	-0.00181387	0.181327	-0.0419566	-0.0280018	0.00388804	-0.0846044	-0.058199	-0.134222	-0.089721	-0.0380711	-0.0754992	-0.0676664	-0.0412719	-0.0640977	0.0499458	-0.00452799	0.0178212	-0.0469011	-0.0233359	-0.0338267	0.0109146	-0.0324803
13	0.0680873	0.189184	0.0425565	-0.152737	0.0150078	-0.0819358	0.0851448	0.00379518	-0.124125	0.000878909	0.190777	-0.0571164	-0.0169624	0.0243399	-0.112806	-0.0962482	-0.108604	0.00278876	-0.0464313	-0.0729533	-0.0419291	-0.0291256	-0.0257832	0.0341403	0.0232132	-0.0281253	-0.00341432	-0.046351	-0.0423632	-0.0393809	-0.0411235	-0.00848489
14	0.0166503	0.232042	-0.307581	-0.347975	-0.0244698	-0.0181556	-0.00739747	-0.152963	0.0269635	0.210911	-0.0576163	-0.0321521	0.025635	0.0242989	-0.115449	-0.0368548	-0.013679	-0.0927093	-0.0548948	-0.0286625	-0.0174679	-0.0669298	-0.0406444	0.049041	-0.0582734	-0.00500389	-0.0698607	-0.013219	-0.0337	-0.0332828	-0.0351427	-0.0299553
15	-0.186249	0.000324	-0.0207544	0.0281019	-0.087259	-0.0394002	-0.0953729	-0.00704389	0.242617	-0.0581648	-0.0365175	0.0288689	0.016846	-0.101373	0.00138894	-0.0326273	-0.081572	-0.0272265	-0.0464427	-0.0759024	-0.0391481	0.0213204	0.0682232	-0.007149	-0.00766486	-0.0454835	0.0210333	0.00230529	-0.00378685	0.0161757	-0.0139316	-0.0438249
16	0.100115	-0.000792667	-0.109771	-0.0119511	-0.0168807	-0.0214476	-0.156674	0.0189721	-0.0449741	-0.0342954	0.0708766	0.0128428	-0.0872151	-0.0933602	-0.0434081	-0.0953613	-0.0643577	-0.0455054	-0.0378885	0.0200295	0.0416537	0.0695337	0.0215737	-0.0318341	0.016003	-0.0224635	-0.0801997	-0.0222016	-0.00700898	-0.0532656	-0.0246856	-0.0496958
17	0.272565	-0.0238368	-0.396624	0.0920406	0.0199213	-0.0718683	-0.00366533	0.238419	-0.0493698	0.0580463	-0.0120486	-0.128352	-0.12315	-0.132068	-0.0700808	-0.0538366	0.0050419	-0.0348756	-0.0689658	0.0678567	0.0369097	0.00153131	-0.0728751	-0.0196944	-0.0388374	-0.0446203	-0.0439151	-0.0321914	-0.0490881	-0.0154856	-0.0244887	0.00236755
18	-0.046803	-0.422816	0.0123357	-0.194963	-0.0777637	-0.169824	-0.00662622	-0.0676023	-0.035999	-0.0438275	-0.045657	-0.060574	-0.089196	0.010349	-0.0696529	-0.0043125	-0.0881928	-0.0419341	0.0452465	0.0232136	-0.0139113	-0.0630076	0.0379367	0.00468207	-0.0221631	-0.0354212	-0.0280806	-0.0361489	-0.0240472	-0.0223144	-0.024295	-0.0788009
19	0.208652	-0.0385082	-0.0139411	-0.0209384	0.0147277	-0.0179655	0.271765	-0.0331889	0.0797646	0.0443269	-0.100751	-0.0932959	0.014578	-0.0340995	-0.00413054	-0.0999607	0.000627729	0.0673789	0.0788309	-0.0339487	-0.0467656	-0.0109201	-0.0123154	-0.0470469	-0.0585918	-0.0600743	-0.0425045	-0.024917	-0.0222862	-0.0192268	-0.0263157	-0.0235242
20	-0.0417653	-0.129716	-0.0286927	0.0217507	-0.233614	0.0170897	-0.0190569	-0.0246215	-0.0429455	-0.1524	-0.0985148	-0.0719378	-0.0195175	-0.0974812	-0.0986335	0.00790061	0.0827784	0.0372821	-0.000932755	-0.0185144	-0.0037484	0.0203484	0.00310914	-0.0257606	-0.0427623	-0.0204166	-0.0241067	0.0093097	0.000378379	-0.0170451	-0.0365838	-0.00630859
21	0.120547	-0.544268	-0.0884378	-0.0403557	-0.00468276	0.319001	-0.0327238	0.0919841	0.0239837	-0.0151046	-0.147134	0.0120977	-0.104524	-0.0164664	0.00754539	0.08265	0.0322428	-0.00335326	-0.0785413	-0.0100786	-0.0340997	0.0102467	-0.0338197	-0.0568015	-0.0355488	-0.0466509	-0.075022	-0.0418413	-0.0322739	-0.0195741	-0.0361476	-0.030023
22	0.160389	-0.00570833	-0.0411665	0.0105905	0.0164486	-0.0181395	-0.0396361	-0.0387072	-0.161461	-0.0741208	0.0146353	-0.0907817	-0.0099237	-0.0425538	0.0334891	0.0458887	0.00106994	-0.0749093	0.028625	-0.0283981	0.0293056	-0.0635747	-0.0996553	-0.048972	-0.0472236	-0.0276612	-0.00209672	-0.0156917	-0.0316518	-0.0421495	-0.0475205	-0.00749012
23	-0.039384	0.0115925	-0.0365911	-0.108969	-0.00812548	-0.103491	-0.00117228	0.0311833	-0.0349641	-0.197531	-0.0248447	-0.0869905	-0.104075	-0.0440192	0.0901021	0.00424123	-0.0900757	0.0499786	0.0188504	-0.0107783	-0.100709	-0.0224997	0.0642624	-0.0345274	-0.0510532	-0.0831577	-0.0453726	-0.0103669	0.0063607	-0.0329412	-0.011689	-0.0374492
24	-0.637353	-0.000374	0.0409817	-0.244703	0.432388	-0.0523588	0.0175048	-0.098782	-0.100331	0.0278399	-0.0578444	-0.0333847	0.00817522	-0.0971733	-0.00307237	-0.0421345	0.0484629	-0.0223103	-0.0524251	-0.0969611	0.0193229	-0.0771907	-0.113585	-0.0242902	-0.0570311	0.00762135	0.0274775	-0.0300245	-0.04992	-0.0185904	-0.0501463	-0.0151474
25	0.211597	0.0226738	-0.200671	-0.000210133	-0.0608402	-0.0165255	0.0326989	-0.0703095	-0.15936	-0.026445	-0.0983513	-0.045469	-0.0264303	0.0273469	-0.00806864	-0.0333421	-0.0124562	-0.0420306	0.0229319	0.0241919	-0.0610456	-0.0706519	-0.0224954	-0.0787779	-0.0107976	-0.0227278	-0.0111903	-0.0172654	-0.00253546	-0.0145344	-0.032459	-0.0741257
26	-0.0550827	0.125157	0.103177	-0.0136246	-0.12303	0.0827905	0.0179045	-0.12997	-0.00720053	-0.0662756	-0.0144382	-0.0104127	-0.0826773	0.0115227	-0.0865102	-0.0456816	-0.0047864	0.0465784	-0.0607651	-0.0671541	-0.0675059	-0.00186785	-0.0726474	-0.0237393	-0.0890057	-0.0270503	-0.0283749	-0.0472834	-0.0517169	-0.0532451	0.0170575	-0.03859
27	-0.127956	-0.270002	-0.102126	-0.0513683	-0.0024189	-0.0416013	-0.19026	-0.0818792	0.0137544	-0.0987668	-0.0674711	-0.0587145	0.00646639	0.0855889	0.0300042	0.0340984	0.00433699	-0.0501013	-0.10179	-0.0565347	-0.0176931	-0.0752578	-0.0333634	-0.0186547	0.0103954	0.0220587	-0.0385463	-0.0266711	-0.0418078	-0.0226904	-0.0879222	-0.0777573
28	-0.807776	0.0092875	-0.287393	0.025019	-0.0662965	0.0182404	-0.007883	-0.106787	-0.0562559	-0.0379591	-0.00899422	-0.0919377	0.0775961	0.044769	0.0124289	-0.0420077	-0.0582101	-0.108417	0.0950169	-0.0230348	-0.0770032	-0.0338574	-0.0390417	-0.0665795	-0.0273192	-0.00748685	-0.035557	-0.038011	-0.042774	-0.054544	-0.0356272	-0.021934
29	0.002341	-0.0283742	-0.138196	0.370102	-0.0178297	0.0389358	-0.17024	0.0337354	-0.113769	-0.0892556	-0.0384993	0.0116804	0.0444664	0.00563171	-0.040349	0.0108366	-0.0882391	0.0798218	-0.0998684	-0.0608284	-0.0391327	-0.0640365	-0.0424837	-0.0436479	-0.0296113	-0.0309352	-0.0100893	-0.0450843	-0.0177077	-0.0129676	-0.027523	-0.0193986
30	-0.104598	-0.0270952	0.0152614	-0.00627247	0.106615	-0.0624151	0.04783	-0.0479847	-0.0479987	0.0178615	-0.116879	0.0697435	0.0458754	-0.00528355	-0.00892483	-0.054321	0.0319872	-0.0893869	-0.0466718	-0.0354429	-0.0626619	-0.0115454	-0.0208181	-0.00638308	0.0427767	-0.0496327	-0.0170741	0.0122279	-0.00960455	-0.0543624	0.0256354	-0.0453077
31	0.0731467	-0.160325	-0.0137226	-0.126323	-0.0424548	-0.145017	-0.206388	-0.0379966	-0.00509676	-0.0534244	0.0374656	0.0458401	-0.0038355	-0.115817	-0.0598208	-0.102748	0.00688774	-0.0651229	-0.0115617	-0.0483174	-0.0443052	-0.050892	-0.0445858	-0.0244498	-0.0177696	-0.0156832	-0.0392341	-0.0708823	-0.084135	-0.0268739	-0.0406178	-0.0496356
32	0.002005	-0.0872577	0.0620173	0.0190185	-0.0258588	-0.0299981	0.0150659	-0.131161	-0.096205	-0.0249981	0.0210421	0.0487842	-0.00764889	0.0546667	-0.0852418	0.0928598	-0.144681	0.0105178	-0.0739205	-0.0716438	-0.0352614	-0.0380375	-0.0808999	-0.0380741	-0.0396984	-0.0498985	0.0231945	-0.0246163	-0.0161165	-0.00818804	-0.0454154	-0.0128692
33	0.0415367	0.0944442	-0.044222	-0.0676293	0.0289754	-0.178996	0.0129102	-0.041267	-0.00297284	-0.114815	0.0691581	-0.0048321	-0.127497	-0.0793784	0.0291899	-0.104267	-0.0289628	-0.0677574	-0.0283324	-0.037761	-0.00328673	-0.0705309	0.00649263	0.0393748	-0.00424248	-0.0104204	-0.024635	0.00418735	0.0289201	-0.0169925	0.00294896	-0.0206931
34	0.0228027	-0.0612545	0.467664	-0.0207049	-0.0596981	-0.101222	-0.0121781	-0.0163257	-0.0453159	0.0466107	0.0644175	-0.0129792	0.0515789	0.0456397	0.00881193	-0.064118	0.0072054	-0.0542005	-0.071257	-0.0175554	-0.0693192	0.0290172	-0.0474346	-0.0179522	-0.0588392	0.00294411	-0.046508	-0.0161313	-0.0491288	-0.0904326	-0.0436872	-0.0130288
35	0.145624	-0.167335	0.0226916	0.0302105	-0.202824	-0.132198	-0.0725914	-0.0926948	-0.0359029	0.0581574	0.0193044	-0.151293	-0.0640426	-0.0198678	-0.0911646	-0.0426526	-0.0785938	-0.0355929	-0.0434673	-0.0669121	-0.0111089	-0.061303	-0.00562887	-0.0239595	0.0126478	-0.0118237	0.0170957	-0.0890553	-0.0992046	-0.0686667	-0.00715944	-0.0250892
36	-0.191072	-0.323613	0.0113399	0.109399	-0.0333899	0.0167942	-0.135376	0.0409748	-0.0945417	0.0967343	0.00504095	0.0637676	0.0723007	0.0619363	-0.0768202	-0.0362062	-0.051244	-0.0604151	-0.051471	-0.0577414	-0.0332181	-0.0382763	0.0119331	-0.0209604	-0.024445	0.00793404	-0.0666703	-0.0699663	-0.0332222	0.011303	-0.00154012	-0.0409945
37	-0.0770957	0.0908385	-0.15104	-0.14207	-0.0539222	0.0154978	-0.00203011	-0.0487271	0.0366015	0.0787805	-0.0175034	0.00692825	-0.0401426	-0.0904368	0.0237582	-0.0739984	-0.0182199	-0.0350184	-0.0138127	0.0115936	-0.0243322	-0.00480032	0.0145208	-0.0566624	-0.0204536	-0.0471691	0.0294992	0.00802238	-0.0184192	-0.0184282	-0.0459107	0.000220309
38	-0.226152	-0.0273967	-0.0091557	0.124268	-0.0652349	-0.00922046	-0.0372537	-0.0482253	0.0575864	0.00882179	-0.135028	-0.0182644	-0.0671215	-0.110659	-0.0598725	-0.043227	-0.0736542	-0.0496877	-0.0489986	-0.0280183	-0.0398429	0.0546206	0.00884563	-0.0335731	-0.0261001	-0.027526	-0.0510716	-0.0213021	-0.0110432	-0.00515272	-0.0961147	-0.0186284
39	0.221604	-0.0240813	-0.0157343	0.0322109	-0.112044	-0.0618605	-0.116698	-0.143283	0.0926348	0.00191597	0.0480569	-0.0181269	0.0301736	-0.0611006	-0.0657391	-0.0272307	-0.0145341	0.000878511	-0.0879631	-0.0450385	0.0144845	-0.0529538	-0.0454179	0.00250192	0.0158539	-0.0262169	-0.0125587	0.0204804	-0.0164785	-0.0317692	-0.0177121	-0.0387631
40	-0.164078	0.0568633	0.0041966	-0.0754107	-0.144341	-0.0422795	0.0593549	0.0218292	0.0455428	-0.00687388	-0.0626772	-0.0249733	-0.0338583	0.109843	-0.0381369	-0.0752624	-0.0426295	-0.0889909	0.0411238	-0.00199936	0.018543	0.0360298	-0.0185175	-0.0431367	-0.00778223	-0.0239801	-0.0208042	-0.049599	-0.0216089	-0.0247827	-0.100459	0.0245877
41	0.16522	-0.101388	-0.0292079	-0.219499	0.0201532	-0.156575	-0.0186205	0.0667864	0.0672747	-0.177564	0.0418041	0.030973	-0.114354	0.00241653	-0.0245266	-0.0125386	-0.00414042	-0.0642391	-0.0550278	0.0500329	0.00326254	-0.0522493	-0.0457093	-0.0200848	-0.0282862	0.0297079	-0.000359262	-0.0285652	-0.0293407	-0.00766332	-0.0445862	-0.0420887
42	-0.077937	0.0833735	0.050025	0.002197	0.0294987	0.0135913	-0.050313	0.0927539	-0.0253878	0.0877482	-0.0121961	-0.0739591	-0.0688065	-0.143206	-0.0599113	-0.0424921	-0.0706315	0.0133626	-0.0320992	-0.0607602	-0.0406051	-0.0788604	-0.0731094	-0.00588349	-0.071089	-0.0528647	-0.073384	-0.0228467	0.0117702	-0.0341216	-0.0203295	-0.04369
43	-0.100753	0.622902	0.121163	-0.0656291	0.00176614	-0.0412936	-0.0473509	0.0919048	0.0148271	0.0401357	-0.0581006	0.00248557	0.141576	-0.0461716	-0.0417627	-0.00168569	-0.0758494	-0.0454742	-0.0485048	0.0285375	-0.0279323	0.00408347	0.0291154	0.00303384	0.0259046	-0.0325897	-0.043314	0.0148337	-0.0255659	-0.0294693	-0.020862	-0.0471351
44	0.136213	-0.182106	-0.0618893	-0.225503	-0.0853947	-0.136382	-0.0924069	0.0420514	-0.0125778	-0.10276	-0.000749167	-0.142102	-0.1503	0.00922715	-0.051445	-0.0862492	0.021772	-0.0281138	0.0193647	-0.0495701	-0.062104	-0.00883284	-0.0220003	0.00501633	-0.0479462	-0.0062743	-0.00335244	-0.0518707	-0.0258326	-0.0249995	-0.0065498	-0.0235687
45	-0.138216	0.027593	-0.0375811	0.0029054	-0.114445	0.0398442	-0.0589931	0.0766027	-0.142227	0.126503	0.0555211	-0.0673523	-0.0085911	-0.0240289	-0.012282	-0.0715553	-0.0604424	-0.0445224	0.0219665	-0.00579049	-0.0199853	-0.00769305	-0.0479026	-0.0152721	-0.0218947	-0.00562204	-0.0563349	-0.0170521	-0.0270325	-0.0161425	-0.0388257	-0.038728
46	-0.050992	0.029576	0.0609278	-0.101614	-0.171	-0.0206338	0.111542	-0.0195401	0.0775691	-0.0670839	-0.0712269	0.149578	-0.0417981	-0.0529415	-0.0566439	0.0283972	-0.0314708	0.0187948	-0.0560425	-0.0550714	-0.00969544	-0.040155	0.0207482	-0.0581494	0.0325756	-0.0761075	-0.0325043	-0.00451737	-0.00467161	-0.00718214	-0.0552739	-0.0484529
47	-0.234082	-0.125845	-0.0360571	-0.183309	-0.0205065	-0.0625213	0.057949	0.0284282	0.039828	-0.0253668	-0.145712	-0.0128974	0.0108984	-0.0386059	-0.105224	-0.037136	-0.0450706	0.0264283	0.0464946	-0.0689711	-0.00862026	-0.041426	-0.0584758	-0.00498016	-0.0479859	-0.0113279	-0.0130746	-0.0198108	-0.0405723	-0.0699131	-0.0415761	-0.0399632
48	-0.377364	0.0588232	-0.0901926	0.00280793	0.0103121	-0.0369274	0.104897	-0.0188968	-0.128511	0.0233758	-0.0588514	-0.145329	0.0124321	-0.0217322	0.00449295	-0.0592092	-0.0147195	-0.0718594	-0.0614898	0.0295095	-0.0290382	-0.0180047	0.0216008	-0.055992	-0.0443399	-0.0240179	0.00145594	-0.0629314	-0.0952125	-0.0852314	-0.0322616	-0.0398039
49	-0.004754	-0.062357	-0.0555555	0.0466633	-0.0865294	-0.168836	0.0341116	-0.0806478	0.0790123	-0.0419398	0.111999	-0.0865913	-0.0808043	-0.0288676	0.0160012	-0.00193621	0.0711748	0.0206929	-0.0218909	-0.00397339	-0.0181577	-0.0230959	0.00594731	-0.0359239	-0.0183852	0.0121579	-0.0540323	-0.0979884	-0.0387958	-0.0180839	-0.0201742	-0.0376088
50	0.0377477	0.0118022	-0.154603	0.00787467	-0.125381	0.00633975	0.0719112	-0.128192	-0.0118355	-0.0667736	0.0362807	-0.0677098	-0.0782966	-0.0615899	-0.0368378	-0.00593588	-0.0795246	-0.059991	-0.0637563	-0.0312821	-0.00371741	0.0366094	-0.0381146	0.0173418	0.0035447	-0.106377	-0.0879847	-0.028121	-0.0423117	-0.133985	-0.0185406	-0.0230553
51	-0.0335087	0.0296567	-0.0314252	-0.0144232	0.0525134	0.0830542	0.0043975	0.0543724	0.004853	-0.144655	-0.151799	0.021219	-0.0501833	-0.0542533	-0.00506384	0.0262938	0.0480751	-0.0065743	-0.0243076	-0.0252476	-0.0136826	-0.0179066	-0.0585095	-0.0180542	-0.0314773	-0.0271696	-0.020337	-0.0994481	-0.103118	-0.0301744	-0.0150101	0.00981471
52	-0.05782	-0.0617895	0.0297486	0.0294987	-0.00864033	-0.00370354	-0.0271651	0.00260596	-0.0840524	-0.0530457	-0.0188171	-0.0999135	-0.0363578	-0.0579403	-0.0601298	0.0195954	-0.024159	-0.0837309	-0.0241785	-0.00411325	0.0285448	-0.0390594	-0.0112929	-0.0553231	-0.0582954	-0.0112135	0.00774411	-0.0585004	-0.0469403	-0.0296036	-0.0242332	-0.0428298
53	0.12878	0.0477495	-0.312609	-0.11896	-0.0241672	0.0399389	0.00789231	-0.0902923	0.120358	0.106284	-0.05506	-0.0595079	-0.101122	-0.0201233	0.000349211	-0.0570666	-0.0610471	-0.00638272	0.010186	-0.0226949	-0.0168537	-0.049676	0.0113703	-0.0253775	-0.0350412	-0.00893762	0.0142255	-0.0444308	-0.0226166	-0.0125741	-0.0196474	-0.0442923
54	0.133864	0.17035	0.0634552	-0.176866	-0.078732	0.141231	-0.011962	0.109136	-0.106544	0.0370128	-0.0692645	-0.0238146	-0.0193396	-0.021314	0.0573041	0.0278094	-0.0020402	-0.0403988	-0.0139783	0.0199054	-0.0439342	-0.0154724	-0.0718988	0.00100403	-0.0523991	-0.0149737	-0.0401904	-0.0260782	-0.0161898	-0.0213412	-0.0359551	-0.00320672
55	-0.221965	-0.200655	-0.0306184	0.000452867	-0.0291412	0.0445903	-0.142664	-0.025505	0.0166358	-0.0118989	0.0197063	-0.0349063	0.00336639	-0.0691606	-0.0108016	-0.0478218	-0.0625449	0.0125495	-0.0476973	0.0097822	-0.0608617	0.0068116	-0.0278482	0.0015238	0.00338515	-0.105524	-0.0408641	-0.0221957	-0.0301704	-0.0106537	-0.034659	-0.0380419
56	0.116161	-0.0789835	-0.231286	-0.0355916	-0.175976	0.0936081	-0.00516683	0.00993218	-0.176298	-0.155652	-0.044009	-0.0226292	-0.0578635	-0.121329	-0.00606594	-0.0210301	-0.0381911	-0.0572808	0.0225188	-0.010917	-0.0124471	-0.0634076	0.0528656	-0.0305404	-0.0689374	-0.0459247	-0.112889	-0.0134113	-0.0140784	-0.0326009	0.0315349	-0.0462096
57	0.00820933	0.0649905	-0.0191627	-0.0346734	-0.0297195	-0.000161036	0.0415638	-0.10117	-0.0587207	-0.0983999	-0.10122	-0.0507215	0.0285932	-0.00976023	-0.0051224	-0.104653	0.00569091	0.0100436	-0.032289	-0.0717175	0.00303235	-0.0419548	-0.0979029	-0.0596762	-0.0283851	-0.0147337	-0.084945	-0.00967652	-0.0197106	-0.0535722	-0.0348426	-0.0118499
58	0.763377	0.110419	0.0274334	-0.11133	-0.0477338	-0.0426877	-0.00224425	0.121627	0.110565	-0.0441708	-0.00535487	-0.0900825	-0.050497	0.0333976	-0.0557737	-0.00170742	0.000472748	-0.0192046	0.0051339	-0.0226236	-0.0588623	0.0610783	-0.0330483	-0.0352289	-0.0166937	0.048166	0.00544845	-0.033184	-0.0678002	-0.0630109	-0.0211621	-0.0025863
59	0.0794433	-0.107851	0.0731435	-0.0801624	0.123539	0.0526044	-0.0872668	-0.0486814	0.0596471	0.0306405	-0.0749102	0.000793451	-0.0913569	-0.0703847	-0.0236649	-0.059497	-0.0507977	0.00638401	0.0157861	0.000278847	-0.0147251	-0.0689558	-0.0172361	-0.0214436	-0.00781128	0.00419455	-0.0131654	-0.0861042	-0.059424	-0.0221867	-0.0126192	-0.0217894
60	0.084702	-0.140819	-0.002476	0.0768319	0.096184	-0.0160137	0.0614671	-0.0906107	-0.0132746	0.0258395	-0.0621076	-0.0644857	-0.0969551	-0.0672788	-0.103214	0.00175478	-0.0290927	-0.0211779	-0.0228395	-0.0494591	0.0077946	-0.0631646	-0.0159984	-0.0323607	-0.0115942	-0.0680224	-0.0497014	-0.0645999	-0.0201834	-0.0274319	0.0304726	-0.00798197
61	-0.117169	0.000557667	-0.0663521	-0.0569494	0.0311606	0.0384584	-0.0189297	0.00249767	-0.184896	-0.102627	-0.0754416	0.020307	-0.00513822	0.0458443	0.00265371	0.0460052	-0.0350425	0.00720422	-0.0228671	-0.0371629	0.0236616	-0.0130514	0.0126434	-0.0943716	-0.08539	-0.0764086	0.0100171	-0.0207074	-0.0250843	-0.0220539	-0.015932	-0.0214105
62	-0.133938	-0.369046	0.0344404	-0.0302433	0.0769945	-0.264683	0.00694533	-0.139962	-0.137869	-0.0592226	-0.046477	-0.0403164	0.0405825	-0.0630686	-0.0268433	-0.0549532	0.00567417	-0.0133662	-0.0727579	-0.00311489	-0.0645988	-0.0112165	-0.022556	-0.0265788	-0.0640745	-0.0789554	0.0241106	-0.0205685	-0.0251252	-0.0476315	-0.0362305	-0.0494241
63	-0.165794	0.056058	-0.0949862	-0.0924059	0.0394292	0.0704697	-0.0347549	-0.0812394	-0.0260428	-0.0321774	-0.035711	-0.0754772	-0.0676153	-0.0120166	0.0113697	-0.0318825	-0.018125	0.00608797	-0.024116	0.0390953	-0.0332838	-0.0093628	-0.0872001	-0.0681088	-0.028732	-0.0728204	-0.0438181	-0.0317881	-0.0422368	-0.00262291	-0.0739312	-0.0444152
64	0.0369747	-0.0339575	-0.110563	-0.0132023	0.0899211	0.0312676	-0.0533756	0.150532	0.00284187	-0.0428908	0.010959	-0.0723708	-0.0368914	0.061738	-0.00934362	-0.0224243	0.0118705	-0.0423492	0.00377013	-0.0800969	-0.026616	-0.00250533	-0.028946	0.0303766	-0.00582232	-0.0236893	-0.0487637	-0.0427286	-0.00974524	-0.0043006	-0.0122015	-0.0279472
65	0.0688997	0.01813	-0.209386	-0.00774767	0.0064399	0.0638209	0.14289	0.0392056	0.010055	-0.0697912	-0.0840872	-0.0949429	-0.0224538	0.0101601	-0.0938435	0.0195153	-0.0202222	-0.0462757	-0.0562085	-0.0302068	-0.00619809	-0.135072	-0.0272892	0.00945797	0.0572121	-0.00166481	-0.035903	-0.00636609	-0.00334106	-0.0180785	-0.0659624	-0.0304433
66	-0.021266	-0.113037	-0.0328278	-0.168687	0.00453371	-0.159196	-0.124543	-0.00711738	-0.0352908	-0.0832488	0.0474178	0.0280861	-0.0479469	-0.112183	0.0111547	-0.0169949	0.00447237	-0.0316218	-0.034544	-0.0187869	0.00698879	0.0225051	-0.0531108	-0.0206812	0.0122874	-0.0260355	-0.0237681	0.0017881	-0.0148314	-0.0218707	-0.0276948	-0.00204052
67	0.0431397	-0.27413	-0.0417738	-0.216332	-0.00432638	0.00606554	-0.0116333	-0.20939	-0.0574547	0.003535	-0.0576074	-0.0477452	-0.0316218	0.0471122	-0.0307669	0.0132774	-0.0387506	0.00241729	-0.015038	-0.0160104	-0.0128882	-0.0238778	0.0681244	-0.0949779	-0.0721148	-0.00990449	-0.00488225	-0.020656	-0.0228127	-0.0475815	-0.0456292	-0.00330658
68	-0.0477373	0.0183538	0.0465457	0.126491	-0.000746619	0.19205	-0.0326176	-0.031473	-0.0402799	-0.0842413	-0.0693704	-0.025535	0.0322515	0.00975613	0.0248605	0.00468155	-0.0623452	-0.0561033	0.0161808	-0.00271512	-0.0915661	-0.0131941	-0.113456	-0.0791196	-0.0155777	-0.0264913	0.00528627	-0.0213029	-0.0520294	-0.0243138	-0.0372067	-0.0525969
69	-0.128709	-0.012441	-0.129407	0.166108	-0.0312475	-0.111793	-0.113689	-0.0624617	-0.0755917	0.00138961	-0.0557678	-0.0683011	0.0409448	-0.0693798	-0.0296277	-0.0213328	-0.0347365	-0.0355118	0.0335825	-0.00960943	-0.0367084	-0.0354026	-0.0397042	-0.0256253	-0.140264	0.00915414	-0.0381877	-0.0599439	-0.0209425	-0.0365511	-0.038515	-0.0289623
70	0.0208573	-0.316023	-0.135732	0.0985539	-0.109235	0.009712	-0.0875583	-0.095683	-0.041793	-0.069617	-0.105841	0.0679188	-0.0230275	-0.0126358	-0.0430204	-0.0135124	0.0272927	-0.00112332	-0.0783137	-0.0196764	-0.0310786	-0.0767938	-0.0640127	-0.0115417	-0.0638978	-0.020927	-0.0567861	-0.0242712	-0.0379844	0.0344249	-0.0375409	-0.0517213
71	0.047766	0.0249272	-0.094989	0.0544541	-0.214025	-0.0409799	0.162303	0.0449773	-0.0815223	-0.0168487	0.0504227	-0.0783758	-0.0600605	-0.0291936	0.0205534	-0.0905268	-0.0208598	-0.00346265	-0.0575881	-0.0647921	-0.0428208	-0.027526	0.0324373	0.0354828	-0.0814847	-0.058909	0.0298771	-0.0373859	0.0348453	-0.00499096	-0.0304135	-0.0140905
72	0.254612	-0.084466	0.0899582	-0.0417671	0.0290183	-0.0843624	-0.00730994	0.0319646	-0.0141758	-0.0357997	-0.0152252	-0.0109081	0.0359227	-0.113343	0.0129186	-0.0478413	-0.091933	0.0163451	-0.0573761	-0.027872	0.0706913	-0.0348711	-0.0113056	0.022023	0.0253567	-0.0283471	-0.0416509	0.0422867	-0.00528674	-0.0389871	-0.042314	-0.0228684
73	0.049232	0.180969	0.0153415	0.0889073	0.0858945	0.220784	0.0162669	-0.0977814	-0.0687608	-0.080503	-0.0264099	0.0443017	0.018208	0.000643575	-0.00921359	0.0281957	-0.0223894	-0.063853	-0.00698371	-0.0406386	-0.171855	-0.0692375	-0.0151435	0.00325729	-0.0125078	-0.0360819	0.00107288	-0.0262215	-0.0407419	-0.0253625	-0.0287484	-0.0356086
74	-0.0478003	0.00291817	-0.0869987	0.0423535	0.0167416	-0.104561	-0.221512	-0.0265246	-0.0720758	-0.0456441	-0.0307437	0.0430754	-0.0915354	-0.0638029	-0.00936799	-0.00960744	0.00134197	-0.0560126	-0.0187343	-0.0553288	-0.00246237	0.0410978	-0.0674982	-0.0832128	-0.0285188	0.016278	-0.00480883	-0.0168017	-0.0246407	-0.00391997	-0.0382353	-0.0133675
75	-0.233161	-0.0355727	-0.053364	0.0957557	-0.020309	-0.104727	0.0604244	-0.122789	0.00992542	-0.108826	-0.0208267	-0.0269063	-0.00110274	0.0470885	-0.0777331	-0.0611271	0.0684096	-0.0137852	-0.010446	0.0788457	-0.0400402	-0.00287707	-0.0654945	-0.0653918	-0.010492	0.00482561	-0.0286026	-0.0281714	0.00177536	0.0347107	-0.033008	-0.0131844
76	0.0248957	0.02898	-0.0504068	0.0275389	-0.125631	-0.00425825	-0.190737	-0.0142504	-0.0677395	-0.00110823	-0.0644768	-0.0646417	-0.012605	-0.0232815	-0.0766865	-0.0239805	-0.0908232	-0.0227509	-0.0213276	-0.153665	-0.00365119	-0.0218533	-0.0592914	-0.108416	-0.0434574	-0.0342383	-0.0625907	-0.0284184	0.0239906	0.0203357	0.0199989	-0.0706377
77	0.237231	-0.013745	0.0154772	0.0318938	0.0981989	-0.20346	-0.0889869	-0.0796881	-0.0663061	0.03494	-0.0352035	0.0539839	-0.100377	-0.0167316	0.0364112	-0.0394755	-0.0366477	0.0004219	-0.0700837	-0.00364122	-0.0139591	-0.0844777	-0.0155761	-0.0489195	0.0469441	-0.0342224	-0.076728	0.044247	0.0126041	-0.0813734	-0.0267674	-0.0218846
78	0.136086	-0.0650467	-0.0071468	-0.0704178	0.0652081	-0.00596454	-0.0530804	0.00246258	0.0531746	-0.0360095	0.00589221	-0.000515527	-0.0213049	-0.0126529	0.0132075	0.0109096	-0.0433096	0.00802048	-0.0496643	-0.0393635	-0.0203481	-0.108044	-0.0385205	-0.0965313	-0.0751076	-0.0214376	-0.101731	-0.00576829	-0.0535944	-0.026126	-0.0344635	-0.0255427
79	-0.129594	-0.136191	-0.262119	0.0548523	-0.0949037	-0.0965935	0.0482393	-0.0580162	-0.0669506	-0.0274712	0.0345392	-0.0841502	-0.0710493	-0.0321488	-0.0603418	0.039369	-0.035786	-0.0217237	-0.0346018	-0.00285685	-0.00835186	-0.027107	0.0643264	0.0400904	-0.0141897	-0.0229296	-0.0117084	-0.0176319	-0.0252544	-0.0407278	-0.0572708	-0.0212012
80	0.0428573	-0.131363	-0.0042626	0.02301	0.0111034	0.162112	0.0308514	-0.139517	-0.116132	-0.0640605	0.0636736	-0.00565011	0.0476475	-0.0227454	-0.0213341	-0.0656953	-0.00960139	-0.158717	-0.00569864	-0.0361015	-0.099433	-0.0148903	0.00129011	-0.0239136	-0.023517	-0.0363486	-0.0397845	-0.0483866	-0.0478499	-0.0362727	0.00473107	-0.0128911
81	-0.196063	0.0340485	-0.035833	-0.0315608	-0.056963	0.0472966	-0.060306	-0.00233493	-0.0527571	-0.0264199	-0.0404949	-0.0154469	-0.0232825	0.0351009	-0.0436094	-0.0436679	-0.0168074	0.0511907	-0.0404966	0.0101733	-0.0869271	-0.0278145	0.00312611	-0.014628	-0.02381	0.0160367	-0.102932	-0.0528148	-0.0360255	-0.0847378	-0.0260151	-0.0237877
82	-0.0144767	-0.190043	-0.0356657	-0.125888	-0.0701209	0.0366181	-0.0618163	-0.0545028	-0.132221	-0.00489883	-0.0714773	-0.137219	-0.00602178	-0.0867293	-0.00128443	-0.0468243	0.0112278	-0.0112912	-0.0501411	-0.0346429	-0.0457447	0.0707352	-0.0877748	-0.0499735	-0.0402122	-0.00832668	-0.0865018	-0.0230333	-0.0554293	-0.0267648	-0.0381869	0.00263794
83	-0.44156	0.092275	0.205781	-0.14074	0.14453	-0.00878661	-0.0870828	0.0289999	0.000703309	-0.0575989	0.0476061	0.032415	-0.0153253	-0.00457416	0.0748329	-0.0507251	-0.00583238	-0.0450563	-0.0431162	-0.0783451	-0.0131046	-0.00482514	-0.0437994	0.00148755	0.0121176	-0.0243288	-0.0303783	-0.0451804	-0.0654386	-0.00744019	-0.0280624	-0.0290915
84	0.214466	0.0592223	0.114227	-0.0636679	0.032833	-0.248767	-0.0293763	-0.0891308	0.0415782	-0.0292776	-0.00927568	-0.0434804	-0.039573	0.0263998	-0.0963852	-0.0208049	-0.167214	-0.0409782	-0.0565129	-0.0757027	-0.04144	0.00260484	-0.117853	0.015871	0.0122416	-0.0812912	-0.0616694	-0.0732835	-0.0105249	-0.0913043	-0.0319472	-0.0474135
85	0.0314523	0.0932323	0.107836	0.040439	-0.0762168	-0.0200045	0.0306175	-0.0311642	-0.00617589	0.0451523	-0.0665075	-0.0805306	-0.0374614	0.00702202	-0.0192123	-0.00261189	0.0140558	0.0264332	-0.0154901	-0.06568	0.0551225	-0.0949576	-0.0625017	-0.0273586	-0.0123706	-0.0421665	-0.037507	-0.0267671	-0.0759767	0.011385	-0.0151864	-0.0263932
86	-0.0310883	-0.12249	0.0102764	0.0304023	-0.0239121	-0.0960436	-0.0850989	0.0750187	-0.0826065	0.0595406	-0.0414328	0.0786411	0.0176193	-0.0354743	-0.0865521	0.0168419	-0.00152115	-0.0936533	-0.00416377	-0.0293932	0.0190605	-0.0293651	-0.102871	-0.00755551	-0.0737204	-0.135358	0.00586082	-0.0407158	-0.000210779	-0.08187	-0.0207853	-0.0149871
87	-0.095314	0.0447015	0.097089	0.0663655	-0.0250718	-0.0251107	-0.0527783	-0.0724998	-0.00483095	0.00850429	-0.00548282	-0.0366775	-0.0299246	0.00831843	-0.0326202	-0.0203715	-0.0474392	-0.0125146	-0.0331911	0.0149173	0.0257915	-0.108349	-0.0117263	-0.0412015	-0.0185325	-0.0120999	-0.0345309	-0.0297323	-0.0445342	-0.0213379	-0.0274436	-0.0627564
88	-0.135673	-0.252126	0.0525861	-0.201678	-0.0837311	-0.0125978	0.0162695	-0.156446	-0.0995661	-0.14556	0.00171801	-0.0239072	0.0243925	-0.0102221	-0.0337013	-0.0353763	-0.0192639	-0.05079	0.0240275	0.0546523	-0.094633	-0.115742	-0.00276264	-0.0272788	0.00899823	-0.0279575	-0.0323912	-0.0515431	-0.0506417	-0.0402517	0.00493063	-0.0073135
89	-0.343389	-0.050754	0.0176957	-0.0166479	-0.224385	0.00531054	-0.141647	-0.0446794	0.0461196	0.0165213	-0.117726	-0.0102469	-0.00845288	-0.102887	0.0054908	-0.0802095	-0.0157475	-0.0313602	-0.0312074	-0.00459979	-0.0108529	-0.0738971	0.0262384	-0.0112282	-0.0458853	-0.0513359	-0.0170021	-0.0367237	-0.0161909	-0.0355089	-0.0223037	-0.0232124
90	0.002203	0.129682	0.0967025	0.0874519	-0.0730697	0.0187834	0.0554706	-0.00813127	-0.0825947	0.0720473	-0.0290089	-0.0441008	0.021658	-0.0437101	-0.00816415	-0.0449659	-0.0496536	-0.00901057	-0.069743	0.0255027	-0.127453	-0.0850426	-0.0371232	-0.0505606	0.00128186	-0.126904	-0.0108896	-0.024891	-0.0592079	-0.0868192	-0.00074929	-0.0185006
91	-0.146109	0.133975	-0.0183588	0.120417	-0.0267575	-0.0905302	-0.0927696	-0.136293	-0.0489672	-0.0227513	-0.00726797	-0.0336762	0.0510054	-0.0237073	0.0110582	-0.0477344	-0.0453101	-0.0164145	-0.0858074	-0.0541464	-0.0954222	0.0400191	-0.0368035	0.0121806	-0.0294986	-0.0531873	-0.0382858	-0.0500371	-0.0525427	0.00118904	-0.0179912	-0.059354
92	0.100422	0.0808673	0.0030624	-0.148751	0.239808	-0.0260229	0.000405639	-0.0152556	0.0265587	-0.056178	-0.0774366	0.0155036	-0.0257728	0.0281582	-0.0160362	-0.00941834	-0.0532566	0.00595045	-0.0501206	-0.0478692	-0.0760254	-0.00271005	-0.00429671	0.0374199	-0.0112156	-0.0538165	-0.0155061	-0.0300922	-0.0310895	-0.00781471	-0.0519084	-0.0333191
93	-0.457376	-0.0678535	0.0015173	-0.009541	0.102937	-0.0565146	-0.0329325	0.0400636	0.0451589	-0.0809783	0.0577743	0.0633796	-0.0128322	-0.0376306	-0.16294	-0.0703663	-0.0207646	-0.0293882	-0.0118869	-0.0384824	-0.0985758	-0.026359	0.037732	-0.0154599	-0.0083711	-0.047059	-0.0804371	-0.0614825	-0.0228431	-0.0404494	-0.0326583	-0.0215763
94	-0.367661	-0.10586	-0.0772244	0.0102954	-0.0119288	-0.0714496	-0.0946357	-0.013967	0.0656997	-0.0109731	0.0366867	-0.104799	0.00759235	-0.0666043	0.0413037	0.0955546	-0.0963395	0.0247047	-0.00670205	-0.110408	0.0258826	-0.0635922	-0.0256577	-0.0913672	-0.0709259	-0.0394479	-0.0548868	-0.0198269	-0.0445492	-0.0350158	-0.0593214	-0.0380179
95	0.0417143	-0.056028	0.0406989	-0.0913783	-0.00773681	-0.000656714	-0.0351756	-0.0144697	0.0144227	-0.0214496	-0.0615	-0.000514934	-0.109976	0.00137253	-0.0178206	-0.169476	0.0585766	-0.123557	-0.069476	-0.144352	-0.0091904	0.0243205	-0.0632488	-0.0351707	-0.0305491	0.00259136	-0.0697564	-0.0185184	-0.0335786	-0.00732217	-0.0306662	-0.0171826
96	-0.035556	-0.0246925	-0.0015809	-0.0771276	-0.243267	-0.059865	0.0739504	-0.058885	-0.0672189	-0.125529	-0.00532762	0.0262612	-0.0330708	-0.0672542	-0.0458713	-0.0150048	-0.00764145	-0.108934	0.0458009	-0.0342838	0.00857148	-0.0627224	-0.00884613	0.00432126	-0.133945	-0.0466238	-0.0268827	-0.0588159	-0.0195039	0.0325239	-0.0186103	-0.0159844
97	-0.0124893	-0.110703	-0.080745	0.156259	-0.0056341	-0.0154979	-0.0694539	-0.066463	-0.0866053	0.0178225	-0.0474498	-0.00189899	-0.0528497	-0.0328588	-0.00223585	-0.0309766	0.0148415	-0.00461753	0.0260989	-0.114912	-0.0294927	0.0884746	-0.0355598	-0.050764	-0.0372856	-0.0203527	-0.00380744	-0.00669342	0.0350956	-0.0573692	-0.0434843	-0.0307362
98	-0.10856	0.0380722	0.0174449	0.0784024	-0.154875	-0.0774279	-0.178129	0.0758482	0.0544433	-0.0506818	-0.004855	-0.0430108	0.0331474	0.0430438	-0.0751846	-0.0184363	-0.0267013	0.00983639	0.0313802	0.038653	-0.042418	-0.0673544	-0.00595975	-0.0214976	-0.0233745	-0.00101824	-0.0331178	-0.000292792	-0.0240901	-0.0263369	0.00996894	-0.0280522
99	0.130654	-0.256152	-0.135005	-0.0941825	-0.0402234	0.00864336	0.0212673	-0.097917	-0.00843484	-0.0846422	-0.0310702	0.0241249	0.0157486	0.0441237	0.0948141	-0.00480368	-0.0844575	-0.0330754	-0.0640239	0.0049266	0.0149316	-0.010437	-0.0340866	0.0285942	-0.0525054	-0.031642	-0.0279803	0.0296426	-0.0550663	-0.0556501	-0.0138046	0.00219155

## Sheet: Fit 200
	3	4	5	6	7	8	9	10	11	12	13	14	15	16	19	20	21	22	23	25	26	27	28	31	34	38	42	66	67	68	85	126
0	0.0193903	0.0177683	-0.0054816	0.0146565	0.00421771	0.00531725	0.0203102	0.0272373	0.063059	0.027803	0.0300657	0.0218793	0.0205888	0.0181478	0.017265	0.0138881	0.0359345	0.0259911	-0.00569436	-0.0104224	-0.0117975	-0.012517	-0.0127841	-0.0133356	-0.00892644	-0.01417	-0.015879	0.00503954	0.00606015	0.00786507	-0.0233115	-0.0431099
1	0.0343517	-0.0164927	0.0553312	0.0571591	0.0313952	0.0258055	-0.00562017	0.00572829	-0.0167339	-0.0202919	-0.0372841	-0.0349391	-0.0389624	-0.044027	-0.0471031	-0.0625036	-0.073693	-0.0622611	-0.0212304	-0.0313084	-0.0279988	-0.0110589	-0.0101589	0.0157285	0.0280585	-0.0149919	-0.0295101	-0.093621	-0.0955335	-0.0872124	-0.0574347	-0.00950195
2	0.0484087	0.0966712	0.0515314	0.0340727	0.0840549	-0.0568318	-0.039717	-0.0576346	-0.102303	-0.0373036	-0.0429532	-0.0332695	-0.0170036	-0.0362787	0.0107657	0.0424444	0.0351019	0.0506261	0.0613727	-0.0112498	0.00492261	-0.0361352	-0.0523343	-0.128422	-0.131161	-0.0796007	-0.0705882	0.00290584	0.00588278	3.43222e-05	0.00566865	-0.057841
3	0.0393883	0.0611598	0.0386269	-0.0830454	-0.150321	-0.0427671	-0.0296517	-0.0568399	-0.0187745	-0.0427381	-0.00315937	0.0205366	0.045307	0.0772346	-0.0624425	-0.0848923	-0.101518	-0.189098	-0.19097	-0.088559	-0.0973451	-0.0674028	-0.0834543	-0.0352947	-0.0377492	-0.0614688	-0.0491533	-0.0180208	-0.0428064	-0.040088	-0.0711876	-0.0126799
4	0.0406567	0.0418397	-0.124119	-0.0327736	-0.0109205	-0.067074	-0.00238086	-0.0128253	0.0425515	0.102479	0.10776	0.0609986	-0.10133	-0.100486	-0.121204	-0.103616	-0.086607	-0.0171937	-0.0420189	-0.030761	-0.0748878	-0.0504105	-0.038015	-0.0726395	-0.0504441	0.0467773	0.0341895	-0.0871554	-0.0624124	-0.0685501	-0.0278565	-0.0265153
5	0.016522	-0.149383	-0.0154625	-0.0319851	-0.0547823	-0.0414246	0.0359252	0.13415	0.114808	0.00764309	-0.0764603	-0.162239	-0.160066	-0.131954	-0.0437027	-0.0517951	-0.0391691	-0.0588729	-0.0333278	-0.0904082	-0.058571	-0.0746704	-0.0577268	0.0828312	0.0387569	-0.00357247	-0.0274629	-0.0380702	-0.0446719	-0.0442283	-0.00556558	-0.0294648
6	0.156592	-0.00704883	0.0222009	-0.0279559	-0.0461455	0.0997192	0.0889799	0.021494	-0.1428	-0.153808	-0.221485	-0.123803	-0.00290504	-0.0409212	-0.0553117	-0.0369435	-0.0985571	-0.0759583	-0.0792941	0.121078	0.100662	0.0846743	0.0547283	-0.0157471	0.0230914	-0.0545697	-0.0809392	0.0270921	0.0337969	0.0343546	0.00415897	-0.0368042
7	-0.477334	0.0440973	-0.109414	-0.0585194	0.131787	0.106616	0.0294078	-0.177962	-0.222903	-0.148369	0.00592796	-0.043532	-0.0652351	-0.0313585	-0.0713593	-0.0909759	0.000137305	0.119087	0.109796	-0.0547484	-0.0348915	-0.0255497	0.00768537	-0.0119044	-0.0876003	-0.0703097	-0.0484244	-0.0223673	-0.0331744	-0.022995	-0.0473356	-0.0301537
8	0.005876	-0.0377507	0.0191136	0.1411	0.110207	0.0314596	-0.16509	-0.220895	0.0254983	0.0125768	-0.111893	0.000600165	-0.0226927	-0.0464206	-0.0014427	0.129838	0.0746242	-0.0402136	-0.0398625	0.00125188	0.0391041	0.0194365	-0.0476004	-0.103416	-0.0595983	-0.0563903	-0.0293101	-0.00275759	-0.00761488	-0.0278562	-0.0461345	-0.00440973
9	-0.0443543	-0.122858	-0.0375961	0.136325	0.0533196	-0.195668	-0.243646	0.0189298	-0.0486208	-0.0931148	-0.0408481	-0.0366332	-0.133638	-0.105313	0.0618455	-0.0415014	-0.0255924	0.0361087	0.0184132	-0.013925	-0.0634855	-0.111162	-0.0746925	-0.044706	-0.0749111	-0.0358546	-0.0454494	-0.0247234	-0.0141759	-0.0347221	-0.0370862	-0.0344795
10	-0.085328	0.021123	0.166974	0.0374689	-0.237892	-0.28224	0.0307463	-0.0436417	-0.0539342	-0.0683892	-0.0340309	-0.11911	0.0113281	0.166301	-0.0225529	0.0407675	0.0243784	-0.000806017	-0.0561407	-0.0959763	-0.113464	-0.0643949	-0.0299746	-0.0628025	-0.0309633	-0.0457189	0.0579819	-0.0522691	-0.0604833	-0.0379395	-0.0291977	-0.0121743
11	-0.0173137	-0.0639447	0.209297	0.0330955	-0.0856583	0.0139051	0.0203825	-0.0438816	-0.0640159	-0.0457785	-0.104025	0.00840436	0.162937	-0.0559184	0.018613	0.0027655	-0.0634054	-0.0773614	-0.0566456	-0.0623699	-0.00941783	-0.0300011	-0.083896	-0.0342062	-0.0609068	0.0604983	-0.0522951	-0.0465903	-0.0466152	-0.0465234	-0.035482	-0.0299694
12	-0.155469	0.0684822	0.0074181	-0.163216	-0.301404	0.0039725	-0.175684	-0.0918362	-0.0648451	-0.125931	-0.00181387	0.181327	-0.0419566	-0.0280018	0.00388804	-0.0846044	-0.058199	-0.134222	-0.089721	-0.0380711	-0.0754992	-0.0676664	-0.0412719	-0.0640977	0.0499458	-0.00452799	0.0178212	-0.0469011	-0.0233359	-0.0338267	0.0109146	-0.0324803
13	0.0680873	0.189184	0.0425565	-0.152737	0.0150078	-0.0819358	0.0851448	0.00379518	-0.124125	0.000878909	0.190777	-0.0571164	-0.0169624	0.0243399	-0.112806	-0.0962482	-0.108604	0.00278876	-0.0464313	-0.0729533	-0.0419291	-0.0291256	-0.0257832	0.0341403	0.0232132	-0.0281253	-0.00341432	-0.046351	-0.0423632	-0.0393809	-0.0411235	-0.00848489
14	0.0166503	0.232042	-0.307581	-0.347975	-0.0244698	-0.0181556	-0.00739747	-0.152963	0.0269635	0.210911	-0.0576163	-0.0321521	0.025635	0.0242989	-0.115449	-0.0368548	-0.013679	-0.0927093	-0.0548948	-0.0286625	-0.0174679	-0.0669298	-0.0406444	0.049041	-0.0582734	-0.00500389	-0.0698607	-0.013219	-0.0337	-0.0332828	-0.0351427	-0.0299553
15	-0.186249	0.000324	-0.0207544	0.0281019	-0.087259	-0.0394002	-0.0953729	-0.00704389	0.242617	-0.0581648	-0.0365175	0.0288689	0.016846	-0.101373	0.00138894	-0.0326273	-0.081572	-0.0272265	-0.0464427	-0.0759024	-0.0391481	0.0213204	0.0682232	-0.007149	-0.00766486	-0.0454835	0.0210333	0.00230529	-0.00378685	0.0161757	-0.0139316	-0.0438249
16	0.100115	-0.000792667	-0.109771	-0.0119511	-0.0168807	-0.0214476	-0.156674	0.0189721	-0.0449741	-0.0342954	0.0708766	0.0128428	-0.0872151	-0.0933602	-0.0434081	-0.0953613	-0.0643577	-0.0455054	-0.0378885	0.0200295	0.0416537	0.0695337	0.0215737	-0.0318341	0.016003	-0.0224635	-0.0801997	-0.0222016	-0.00700898	-0.0532656	-0.0246856	-0.0496958
17	0.272565	-0.0238368	-0.396624	0.0920406	0.0199213	-0.0718683	-0.00366533	0.238419	-0.0493698	0.0580463	-0.0120486	-0.128352	-0.12315	-0.132068	-0.0700808	-0.0538366	0.0050419	-0.0348756	-0.0689658	0.0678567	0.0369097	0.00153131	-0.0728751	-0.0196944	-0.0388374	-0.0446203	-0.0439151	-0.0321914	-0.0490881	-0.0154856	-0.0244887	0.00236755
18	-0.046803	-0.422816	0.0123357	-0.194963	-0.0777637	-0.169824	-0.00662622	-0.0676023	-0.035999	-0.0438275	-0.045657	-0.060574	-0.089196	0.010349	-0.0696529	-0.0043125	-0.0881928	-0.0419341	0.0452465	0.0232136	-0.0139113	-0.0630076	0.0379367	0.00468207	-0.0221631	-0.0354212	-0.0280806	-0.0361489	-0.0240472	-0.0223144	-0.024295	-0.0788009
19	0.208652	-0.0385082	-0.0139411	-0.0209384	0.0147277	-0.0179655	0.271765	-0.0331889	0.0797646	0.0443269	-0.100751	-0.0932959	0.014578	-0.0340995	-0.00413054	-0.0999607	0.000627729	0.0673789	0.0788309	-0.0339487	-0.0467656	-0.0109201	-0.0123154	-0.0470469	-0.0585918	-0.0600743	-0.0425045	-0.024917	-0.0222862	-0.0192268	-0.0263157	-0.0235242
20	-0.0417653	-0.129716	-0.0286927	0.0217507	-0.233614	0.0170897	-0.0190569	-0.0246215	-0.0429455	-0.1524	-0.0985148	-0.0719378	-0.0195175	-0.0974812	-0.0986335	0.00790061	0.0827784	0.0372821	-0.000932755	-0.0185144	-0.0037484	0.0203484	0.00310914	-0.0257606	-0.0427623	-0.0204166	-0.0241067	0.0093097	0.000378379	-0.0170451	-0.0365838	-0.00630859
21	0.120547	-0.544268	-0.0884378	-0.0403557	-0.00468276	0.319001	-0.0327238	0.0919841	0.0239837	-0.0151046	-0.147134	0.0120977	-0.104524	-0.0164664	0.00754539	0.08265	0.0322428	-0.00335326	-0.0785413	-0.0100786	-0.0340997	0.0102467	-0.0338197	-0.0568015	-0.0355488	-0.0466509	-0.075022	-0.0418413	-0.0322739	-0.0195741	-0.0361476	-0.030023
22	0.160389	-0.00570833	-0.0411665	0.0105905	0.0164486	-0.0181395	-0.0396361	-0.0387072	-0.161461	-0.0741208	0.0146353	-0.0907817	-0.0099237	-0.0425538	0.0334891	0.0458887	0.00106994	-0.0749093	0.028625	-0.0283981	0.0293056	-0.0635747	-0.0996553	-0.048972	-0.0472236	-0.0276612	-0.00209672	-0.0156917	-0.0316518	-0.0421495	-0.0475205	-0.00749012
23	-0.039384	0.0115925	-0.0365911	-0.108969	-0.00812548	-0.103491	-0.00117228	0.0311833	-0.0349641	-0.197531	-0.0248447	-0.0869905	-0.104075	-0.0440192	0.0901021	0.00424123	-0.0900757	0.0499786	0.0188504	-0.0107783	-0.100709	-0.0224997	0.0642624	-0.0345274	-0.0510532	-0.0831577	-0.0453726	-0.0103669	0.0063607	-0.0329412	-0.011689	-0.0374492
24	-0.637353	-0.000374	0.0409817	-0.244703	0.432388	-0.0523588	0.0175048	-0.098782	-0.100331	0.0278399	-0.0578444	-0.0333847	0.00817522	-0.0971733	-0.00307237	-0.0421345	0.0484629	-0.0223103	-0.0524251	-0.0969611	0.0193229	-0.0771907	-0.113585	-0.0242902	-0.0570311	0.00762135	0.0274775	-0.0300245	-0.04992	-0.0185904	-0.0501463	-0.0151474
25	0.211597	0.0226738	-0.200671	-0.000210133	-0.0608402	-0.0165255	0.0326989	-0.0703095	-0.15936	-0.026445	-0.0983513	-0.045469	-0.0264303	0.0273469	-0.00806864	-0.0333421	-0.0124562	-0.0420306	0.0229319	0.0241919	-0.0610456	-0.0706519	-0.0224954	-0.0787779	-0.0107976	-0.0227278	-0.0111903	-0.0172654	-0.00253546	-0.0145344	-0.032459	-0.0741257
26	-0.0550827	0.125157	0.103177	-0.0136246	-0.12303	0.0827905	0.0179045	-0.12997	-0.00720053	-0.0662756	-0.0144382	-0.0104127	-0.0826773	0.0115227	-0.0865102	-0.0456816	-0.0047864	0.0465784	-0.0607651	-0.0671541	-0.0675059	-0.00186785	-0.0726474	-0.0237393	-0.0890057	-0.0270503	-0.0283749	-0.0472834	-0.0517169	-0.0532451	0.0170575	-0.03859
27	-0.127956	-0.270002	-0.102126	-0.0513683	-0.0024189	-0.0416013	-0.19026	-0.0818792	0.0137544	-0.0987668	-0.0674711	-0.0587145	0.00646639	0.0855889	0.0300042	0.0340984	0.00433699	-0.0501013	-0.10179	-0.0565347	-0.0176931	-0.0752578	-0.0333634	-0.0186547	0.0103954	0.0220587	-0.0385463	-0.0266711	-0.0418078	-0.0226904	-0.0879222	-0.0777573
28	-0.807776	0.0092875	-0.287393	0.025019	-0.0662965	0.0182404	-0.007883	-0.106787	-0.0562559	-0.0379591	-0.00899422	-0.0919377	0.0775961	0.044769	0.0124289	-0.0420077	-0.0582101	-0.108417	0.0950169	-0.0230348	-0.0770032	-0.0338574	-0.0390417	-0.0665795	-0.0273192	-0.00748685	-0.035557	-0.038011	-0.042774	-0.054544	-0.0356272	-0.021934
29	0.002341	-0.0283742	-0.138196	0.370102	-0.0178297	0.0389358	-0.17024	0.0337354	-0.113769	-0.0892556	-0.0384993	0.0116804	0.0444664	0.00563171	-0.040349	0.0108366	-0.0882391	0.0798218	-0.0998684	-0.0608284	-0.0391327	-0.0640365	-0.0424837	-0.0436479	-0.0296113	-0.0309352	-0.0100893	-0.0450843	-0.0177077	-0.0129676	-0.027523	-0.0193986
30	-0.104598	-0.0270952	0.0152614	-0.00627247	0.106615	-0.0624151	0.04783	-0.0479847	-0.0479987	0.0178615	-0.116879	0.0697435	0.0458754	-0.00528355	-0.00892483	-0.054321	0.0319872	-0.0893869	-0.0466718	-0.0354429	-0.0626619	-0.0115454	-0.0208181	-0.00638308	0.0427767	-0.0496327	-0.0170741	0.0122279	-0.00960455	-0.0543624	0.0256354	-0.0453077
31	0.0731467	-0.160325	-0.0137226	-0.126323	-0.0424548	-0.145017	-0.206388	-0.0379966	-0.00509676	-0.0534244	0.0374656	0.0458401	-0.0038355	-0.115817	-0.0598208	-0.102748	0.00688774	-0.0651229	-0.0115617	-0.0483174	-0.0443052	-0.050892	-0.0445858	-0.0244498	-0.0177696	-0.0156832	-0.0392341	-0.0708823	-0.084135	-0.0268739	-0.0406178	-0.0496356
32	0.002005	-0.0872577	0.0620173	0.0190185	-0.0258588	-0.0299981	0.0150659	-0.131161	-0.096205	-0.0249981	0.0210421	0.0487842	-0.00764889	0.0546667	-0.0852418	0.0928598	-0.144681	0.0105178	-0.0739205	-0.0716438	-0.0352614	-0.0380375	-0.0808999	-0.0380741	-0.0396984	-0.0498985	0.0231945	-0.0246163	-0.0161165	-0.00818804	-0.0454154	-0.0128692
33	0.0415367	0.0944442	-0.044222	-0.0676293	0.0289754	-0.178996	0.0129102	-0.041267	-0.00297284	-0.114815	0.0691581	-0.0048321	-0.127497	-0.0793784	0.0291899	-0.104267	-0.0289628	-0.0677574	-0.0283324	-0.037761	-0.00328673	-0.0705309	0.00649263	0.0393748	-0.00424248	-0.0104204	-0.024635	0.00418735	0.0289201	-0.0169925	0.00294896	-0.0206931
34	0.0228027	-0.0612545	0.467664	-0.0207049	-0.0596981	-0.101222	-0.0121781	-0.0163257	-0.0453159	0.0466107	0.0644175	-0.0129792	0.0515789	0.0456397	0.00881193	-0.064118	0.0072054	-0.0542005	-0.071257	-0.0175554	-0.0693192	0.0290172	-0.0474346	-0.0179522	-0.0588392	0.00294411	-0.046508	-0.0161313	-0.0491288	-0.0904326	-0.0436872	-0.0130288
35	0.145624	-0.167335	0.0226916	0.0302105	-0.202824	-0.132198	-0.0725914	-0.0926948	-0.0359029	0.0581574	0.0193044	-0.151293	-0.0640426	-0.0198678	-0.0911646	-0.0426526	-0.0785938	-0.0355929	-0.0434673	-0.0669121	-0.0111089	-0.061303	-0.00562887	-0.0239595	0.0126478	-0.0118237	0.0170957	-0.0890553	-0.0992046	-0.0686667	-0.00715944	-0.0250892
36	-0.191072	-0.323613	0.0113399	0.109399	-0.0333899	0.0167942	-0.135376	0.0409748	-0.0945417	0.0967343	0.00504095	0.0637676	0.0723007	0.0619363	-0.0768202	-0.0362062	-0.051244	-0.0604151	-0.051471	-0.0577414	-0.0332181	-0.0382763	0.0119331	-0.0209604	-0.024445	0.00793404	-0.0666703	-0.0699663	-0.0332222	0.011303	-0.00154012	-0.0409945
37	-0.0770957	0.0908385	-0.15104	-0.14207	-0.0539222	0.0154978	-0.00203011	-0.0487271	0.0366015	0.0787805	-0.0175034	0.00692825	-0.0401426	-0.0904368	0.0237582	-0.0739984	-0.0182199	-0.0350184	-0.0138127	0.0115936	-0.0243322	-0.00480032	0.0145208	-0.0566624	-0.0204536	-0.0471691	0.0294992	0.00802238	-0.0184192	-0.0184282	-0.0459107	0.000220309
38	-0.226152	-0.0273967	-0.0091557	0.124268	-0.0652349	-0.00922046	-0.0372537	-0.0482253	0.0575864	0.00882179	-0.135028	-0.0182644	-0.0671215	-0.110659	-0.0598725	-0.043227	-0.0736542	-0.0496877	-0.0489986	-0.0280183	-0.0398429	0.0546206	0.00884563	-0.0335731	-0.0261001	-0.027526	-0.0510716	-0.0213021	-0.0110432	-0.00515272	-0.0961147	-0.0186284
39	0.221604	-0.0240813	-0.0157343	0.0322109	-0.112044	-0.0618605	-0.116698	-0.143283	0.0926348	0.00191597	0.0480569	-0.0181269	0.0301736	-0.0611006	-0.0657391	-0.0272307	-0.0145341	0.000878511	-0.0879631	-0.0450385	0.0144845	-0.0529538	-0.0454179	0.00250192	0.0158539	-0.0262169	-0.0125587	0.0204804	-0.0164785	-0.0317692	-0.0177121	-0.0387631
40	-0.164078	0.0568633	0.0041966	-0.0754107	-0.144341	-0.0422795	0.0593549	0.0218292	0.0455428	-0.00687388	-0.0626772	-0.0249733	-0.0338583	0.109843	-0.0381369	-0.0752624	-0.0426295	-0.0889909	0.0411238	-0.00199936	0.018543	0.0360298	-0.0185175	-0.0431367	-0.00778223	-0.0239801	-0.0208042	-0.049599	-0.0216089	-0.0247827	-0.100459	0.0245877
41	0.16522	-0.101388	-0.0292079	-0.219499	0.0201532	-0.156575	-0.0186205	0.0667864	0.0672747	-0.177564	0.0418041	0.030973	-0.114354	0.00241653	-0.0245266	-0.0125386	-0.00414042	-0.0642391	-0.0550278	0.0500329	0.00326254	-0.0522493	-0.0457093	-0.0200848	-0.0282862	0.0297079	-0.000359262	-0.0285652	-0.0293407	-0.00766332	-0.0445862	-0.0420887
42	-0.077937	0.0833735	0.050025	0.002197	0.0294987	0.0135913	-0.050313	0.0927539	-0.0253878	0.0877482	-0.0121961	-0.0739591	-0.0688065	-0.143206	-0.0599113	-0.0424921	-0.0706315	0.0133626	-0.0320992	-0.0607602	-0.0406051	-0.0788604	-0.0731094	-0.00588349	-0.071089	-0.0528647	-0.073384	-0.0228467	0.0117702	-0.0341216	-0.0203295	-0.04369
43	-0.100753	0.622902	0.121163	-0.0656291	0.00176614	-0.0412936	-0.0473509	0.0919048	0.0148271	0.0401357	-0.0581006	0.00248557	0.141576	-0.0461716	-0.0417627	-0.00168569	-0.0758494	-0.0454742	-0.0485048	0.0285375	-0.0279323	0.00408347	0.0291154	0.00303384	0.0259046	-0.0325897	-0.043314	0.0148337	-0.0255659	-0.0294693	-0.020862	-0.0471351
44	0.136213	-0.182106	-0.0618893	-0.225503	-0.0853947	-0.136382	-0.0924069	0.0420514	-0.0125778	-0.10276	-0.000749167	-0.142102	-0.1503	0.00922715	-0.051445	-0.0862492	0.021772	-0.0281138	0.0193647	-0.0495701	-0.062104	-0.00883284	-0.0220003	0.00501633	-0.0479462	-0.0062743	-0.00335244	-0.0518707	-0.0258326	-0.0249995	-0.0065498	-0.0235687
45	-0.138216	0.027593	-0.0375811	0.0029054	-0.114445	0.0398442	-0.0589931	0.0766027	-0.142227	0.126503	0.0555211	-0.0673523	-0.0085911	-0.0240289	-0.012282	-0.0715553	-0.0604424	-0.0445224	0.0219665	-0.00579049	-0.0199853	-0.00769305	-0.0479026	-0.0152721	-0.0218947	-0.00562204	-0.0563349	-0.0170521	-0.0270325	-0.0161425	-0.0388257	-0.038728
46	-0.050992	0.029576	0.0609278	-0.101614	-0.171	-0.0206338	0.111542	-0.0195401	0.0775691	-0.0670839	-0.0712269	0.149578	-0.0417981	-0.0529415	-0.0566439	0.0283972	-0.0314708	0.0187948	-0.0560425	-0.0550714	-0.00969544	-0.040155	0.0207482	-0.0581494	0.0325756	-0.0761075	-0.0325043	-0.00451737	-0.00467161	-0.00718214	-0.0552739	-0.0484529
47	-0.234082	-0.125845	-0.0360571	-0.183309	-0.0205065	-0.0625213	0.057949	0.0284282	0.039828	-0.0253668	-0.145712	-0.0128974	0.0108984	-0.0386059	-0.105224	-0.037136	-0.0450706	0.0264283	0.0464946	-0.0689711	-0.00862026	-0.041426	-0.0584758	-0.00498016	-0.0479859	-0.0113279	-0.0130746	-0.0198108	-0.0405723	-0.0699131	-0.0415761	-0.0399632
48	-0.377364	0.0588232	-0.0901926	0.00280793	0.0103121	-0.0369274	0.104897	-0.0188968	-0.128511	0.0233758	-0.0588514	-0.145329	0.0124321	-0.0217322	0.00449295	-0.0592092	-0.0147195	-0.0718594	-0.0614898	0.0295095	-0.0290382	-0.0180047	0.0216008	-0.055992	-0.0443399	-0.0240179	0.00145594	-0.0629314	-0.0952125	-0.0852314	-0.0322616	-0.0398039
49	-0.004754	-0.062357	-0.0555555	0.0466633	-0.0865294	-0.168836	0.0341116	-0.0806478	0.0790123	-0.0419398	0.111999	-0.0865913	-0.0808043	-0.0288676	0.0160012	-0.00193621	0.0711748	0.0206929	-0.0218909	-0.00397339	-0.0181577	-0.0230959	0.00594731	-0.0359239	-0.0183852	0.0121579	-0.0540323	-0.0979884	-0.0387958	-0.0180839	-0.0201742	-0.0376088
50	0.0377477	0.0118022	-0.154603	0.00787467	-0.125381	0.00633975	0.0719112	-0.128192	-0.0118355	-0.0667736	0.0362807	-0.0677098	-0.0782966	-0.0615899	-0.0368378	-0.00593588	-0.0795246	-0.059991	-0.0637563	-0.0312821	-0.00371741	0.0366094	-0.0381146	0.0173418	0.0035447	-0.106377	-0.0879847	-0.028121	-0.0423117	-0.133985	-0.0185406	-0.0230553
51	-0.0335087	0.0296567	-0.0314252	-0.0144232	0.0525134	0.0830542	0.0043975	0.0543724	0.004853	-0.144655	-0.151799	0.021219	-0.0501833	-0.0542533	-0.00506384	0.0262938	0.0480751	-0.0065743	-0.0243076	-0.0252476	-0.0136826	-0.0179066	-0.0585095	-0.0180542	-0.0314773	-0.0271696	-0.020337	-0.0994481	-0.103118	-0.0301744	-0.0150101	0.00981471
52	-0.05782	-0.0617895	0.0297486	0.0294987	-0.00864033	-0.00370354	-0.0271651	0.00260596	-0.0840524	-0.0530457	-0.0188171	-0.0999135	-0.0363578	-0.0579403	-0.0601298	0.0195954	-0.024159	-0.0837309	-0.0241785	-0.00411325	0.0285448	-0.0390594	-0.0112929	-0.0553231	-0.0582954	-0.0112135	0.00774411	-0.0585004	-0.0469403	-0.0296036	-0.0242332	-0.0428298
53	0.12878	0.0477495	-0.312609	-0.11896	-0.0241672	0.0399389	0.00789231	-0.0902923	0.120358	0.106284	-0.05506	-0.0595079	-0.101122	-0.0201233	0.000349211	-0.0570666	-0.0610471	-0.00638272	0.010186	-0.0226949	-0.0168537	-0.049676	0.0113703	-0.0253775	-0.0350412	-0.00893762	0.0142255	-0.0444308	-0.0226166	-0.0125741	-0.0196474	-0.0442923
54	0.133864	0.17035	0.0634552	-0.176866	-0.078732	0.141231	-0.011962	0.109136	-0.106544	0.0370128	-0.0692645	-0.0238146	-0.0193396	-0.021314	0.0573041	0.0278094	-0.0020402	-0.0403988	-0.0139783	0.0199054	-0.0439342	-0.0154724	-0.0718988	0.00100403	-0.0523991	-0.0149737	-0.0401904	-0.0260782	-0.0161898	-0.0213412	-0.0359551	-0.00320672
55	-0.221965	-0.200655	-0.0306184	0.000452867	-0.0291412	0.0445903	-0.142664	-0.025505	0.0166358	-0.0118989	0.0197063	-0.0349063	0.00336639	-0.0691606	-0.0108016	-0.0478218	-0.0625449	0.0125495	-0.0476973	0.0097822	-0.0608617	0.0068116	-0.0278482	0.0015238	0.00338515	-0.105524	-0.0408641	-0.0221957	-0.0301704	-0.0106537	-0.034659	-0.0380419
56	0.116161	-0.0789835	-0.231286	-0.0355916	-0.175976	0.0936081	-0.00516683	0.00993218	-0.176298	-0.155652	-0.044009	-0.0226292	-0.0578635	-0.121329	-0.00606594	-0.0210301	-0.0381911	-0.0572808	0.0225188	-0.010917	-0.0124471	-0.0634076	0.0528656	-0.0305404	-0.0689374	-0.0459247	-0.112889	-0.0134113	-0.0140784	-0.0326009	0.0315349	-0.0462096
57	0.00820933	0.0649905	-0.0191627	-0.0346734	-0.0297195	-0.000161036	0.0415638	-0.10117	-0.0587207	-0.0983999	-0.10122	-0.0507215	0.0285932	-0.00976023	-0.0051224	-0.104653	0.00569091	0.0100436	-0.032289	-0.0717175	0.00303235	-0.0419548	-0.0979029	-0.0596762	-0.0283851	-0.0147337	-0.084945	-0.00967652	-0.0197106	-0.0535722	-0.0348426	-0.0118499
58	0.763377	0.110419	0.0274334	-0.11133	-0.0477338	-0.0426877	-0.00224425	0.121627	0.110565	-0.0441708	-0.00535487	-0.0900825	-0.050497	0.0333976	-0.0557737	-0.00170742	0.000472748	-0.0192046	0.0051339	-0.0226236	-0.0588623	0.0610783	-0.0330483	-0.0352289	-0.0166937	0.048166	0.00544845	-0.033184	-0.0678002	-0.0630109	-0.0211621	-0.0025863
59	0.0794433	-0.107851	0.0731435	-0.0801624	0.123539	0.0526044	-0.0872668	-0.0486814	0.0596471	0.0306405	-0.0749102	0.000793451	-0.0913569	-0.0703847	-0.0236649	-0.059497	-0.0507977	0.00638401	0.0157861	0.000278847	-0.0147251	-0.0689558	-0.0172361	-0.0214436	-0.00781128	0.00419455	-0.0131654	-0.0861042	-0.059424	-0.0221867	-0.0126192	-0.0217894
60	0.084702	-0.140819	-0.002476	0.0768319	0.096184	-0.0160137	0.0614671	-0.0906107	-0.0132746	0.0258395	-0.0621076	-0.0644857	-0.0969551	-0.0672788	-0.103214	0.00175478	-0.0290927	-0.0211779	-0.0228395	-0.0494591	0.0077946	-0.0631646	-0.0159984	-0.0323607	-0.0115942	-0.0680224	-0.0497014	-0.0645999	-0.0201834	-0.0274319	0.0304726	-0.00798197
61	-0.117169	0.000557667	-0.0663521	-0.0569494	0.0311606	0.0384584	-0.0189297	0.00249767	-0.184896	-0.102627	-0.0754416	0.020307	-0.00513822	0.0458443	0.00265371	0.0460052	-0.0350425	0.00720422	-0.0228671	-0.0371629	0.0236616	-0.0130514	0.0126434	-0.0943716	-0.08539	-0.0764086	0.0100171	-0.0207074	-0.0250843	-0.0220539	-0.015932	-0.0214105
62	-0.133938	-0.369046	0.0344404	-0.0302433	0.0769945	-0.264683	0.00694533	-0.139962	-0.137869	-0.0592226	-0.046477	-0.0403164	0.0405825	-0.0630686	-0.0268433	-0.0549532	0.00567417	-0.0133662	-0.0727579	-0.00311489	-0.0645988	-0.0112165	-0.022556	-0.0265788	-0.0640745	-0.0789554	0.0241106	-0.0205685	-0.0251252	-0.0476315	-0.0362305	-0.0494241
63	-0.165794	0.056058	-0.0949862	-0.0924059	0.0394292	0.0704697	-0.0347549	-0.0812394	-0.0260428	-0.0321774	-0.035711	-0.0754772	-0.0676153	-0.0120166	0.0113697	-0.0318825	-0.018125	0.00608797	-0.024116	0.0390953	-0.0332838	-0.0093628	-0.0872001	-0.0681088	-0.028732	-0.0728204	-0.0438181	-0.0317881	-0.0422368	-0.00262291	-0.0739312	-0.0444152
64	0.0369747	-0.0339575	-0.110563	-0.0132023	0.0899211	0.0312676	-0.0533756	0.150532	0.00284187	-0.0428908	0.010959	-0.0723708	-0.0368914	0.061738	-0.00934362	-0.0224243	0.0118705	-0.0423492	0.00377013	-0.0800969	-0.026616	-0.00250533	-0.028946	0.0303766	-0.00582232	-0.0236893	-0.0487637	-0.0427286	-0.00974524	-0.0043006	-0.0122015	-0.0279472
65	0.0688997	0.01813	-0.209386	-0.00774767	0.0064399	0.0638209	0.14289	0.0392056	0.010055	-0.0697912	-0.0840872	-0.0949429	-0.0224538	0.0101601	-0.0938435	0.0195153	-0.0202222	-0.0462757	-0.0562085	-0.0302068	-0.00619809	-0.135072	-0.0272892	0.00945797	0.0572121	-0.00166481	-0.035903	-0.00636609	-0.00334106	-0.0180785	-0.0659624	-0.0304433
66	-0.021266	-0.113037	-0.0328278	-0.168687	0.00453371	-0.159196	-0.124543	-0.00711738	-0.0352908	-0.0832488	0.0474178	0.0280861	-0.0479469	-0.112183	0.0111547	-0.0169949	0.00447237	-0.0316218	-0.034544	-0.0187869	0.00698879	0.0225051	-0.0531108	-0.0206812	0.0122874	-0.0260355	-0.0237681	0.0017881	-0.0148314	-0.0218707	-0.0276948	-0.00204052
67	0.0431397	-0.27413	-0.0417738	-0.216332	-0.00432638	0.00606554	-0.0116333	-0.20939	-0.0574547	0.003535	-0.0576074	-0.0477452	-0.0316218	0.0471122	-0.0307669	0.0132774	-0.0387506	0.00241729	-0.015038	-0.0160104	-0.0128882	-0.0238778	0.0681244	-0.0949779	-0.0721148	-0.00990449	-0.00488225	-0.020656	-0.0228127	-0.0475815	-0.0456292	-0.00330658
68	-0.0477373	0.0183538	0.0465457	0.126491	-0.000746619	0.19205	-0.0326176	-0.031473	-0.0402799	-0.0842413	-0.0693704	-0.025535	0.0322515	0.00975613	0.0248605	0.00468155	-0.0623452	-0.0561033	0.0161808	-0.00271512	-0.0915661	-0.0131941	-0.113456	-0.0791196	-0.0155777	-0.0264913	0.00528627	-0.0213029	-0.0520294	-0.0243138	-0.0372067	-0.0525969
69	-0.128709	-0.012441	-0.129407	0.166108	-0.0312475	-0.111793	-0.113689	-0.0624617	-0.0755917	0.00138961	-0.0557678	-0.0683011	0.0409448	-0.0693798	-0.0296277	-0.0213328	-0.0347365	-0.0355118	0.0335825	-0.00960943	-0.0367084	-0.0354026	-0.0397042	-0.0256253	-0.140264	0.00915414	-0.0381877	-0.0599439	-0.0209425	-0.0365511	-0.038515	-0.0289623
70	0.0208573	-0.316023	-0.135732	0.0985539	-0.109235	0.009712	-0.0875583	-0.095683	-0.041793	-0.069617	-0.105841	0.0679188	-0.0230275	-0.0126358	-0.0430204	-0.0135124	0.0272927	-0.00112332	-0.0783137	-0.0196764	-0.0310786	-0.0767938	-0.0640127	-0.0115417	-0.0638978	-0.020927	-0.0567861	-0.0242712	-0.0379844	0.0344249	-0.0375409	-0.0517213
71	0.047766	0.0249272	-0.094989	0.0544541	-0.214025	-0.0409799	0.162303	0.0449773	-0.0815223	-0.0168487	0.0504227	-0.0783758	-0.0600605	-0.0291936	0.0205534	-0.0905268	-0.0208598	-0.00346265	-0.0575881	-0.0647921	-0.0428208	-0.027526	0.0324373	0.0354828	-0.0814847	-0.058909	0.0298771	-0.0373859	0.0348453	-0.00499096	-0.0304135	-0.0140905
72	0.254612	-0.084466	0.0899582	-0.0417671	0.0290183	-0.0843624	-0.00730994	0.0319646	-0.0141758	-0.0357997	-0.0152252	-0.0109081	0.0359227	-0.113343	0.0129186	-0.0478413	-0.091933	0.0163451	-0.0573761	-0.027872	0.0706913	-0.0348711	-0.0113056	0.022023	0.0253567	-0.0283471	-0.0416509	0.0422867	-0.00528674	-0.0389871	-0.042314	-0.0228684
73	0.049232	0.180969	0.0153415	0.0889073	0.0858945	0.220784	0.0162669	-0.0977814	-0.0687608	-0.080503	-0.0264099	0.0443017	0.018208	0.000643575	-0.00921359	0.0281957	-0.0223894	-0.063853	-0.00698371	-0.0406386	-0.171855	-0.0692375	-0.0151435	0.00325729	-0.0125078	-0.0360819	0.00107288	-0.0262215	-0.0407419	-0.0253625	-0.0287484	-0.0356086
74	-0.0478003	0.00291817	-0.0869987	0.0423535	0.0167416	-0.104561	-0.221512	-0.0265246	-0.0720758	-0.0456441	-0.0307437	0.0430754	-0.0915354	-0.0638029	-0.00936799	-0.00960744	0.00134197	-0.0560126	-0.0187343	-0.0553288	-0.00246237	0.0410978	-0.0674982	-0.0832128	-0.0285188	0.016278	-0.00480883	-0.0168017	-0.0246407	-0.00391997	-0.0382353	-0.0133675
75	-0.233161	-0.0355727	-0.053364	0.0957557	-0.020309	-0.104727	0.0604244	-0.122789	0.00992542	-0.108826	-0.0208267	-0.0269063	-0.00110274	0.0470885	-0.0777331	-0.0611271	0.0684096	-0.0137852	-0.010446	0.0788457	-0.0400402	-0.00287707	-0.0654945	-0.0653918	-0.010492	0.00482561	-0.0286026	-0.0281714	0.00177536	0.0347107	-0.033008	-0.0131844
76	0.0248957	0.02898	-0.0504068	0.0275389	-0.125631	-0.00425825	-0.190737	-0.0142504	-0.0677395	-0.00110823	-0.0644768	-0.0646417	-0.012605	-0.0232815	-0.0766865	-0.0239805	-0.0908232	-0.0227509	-0.0213276	-0.153665	-0.00365119	-0.0218533	-0.0592914	-0.108416	-0.0434574	-0.0342383	-0.0625907	-0.0284184	0.0239906	0.0203357	0.0199989	-0.0706377
77	0.237231	-0.013745	0.0154772	0.0318938	0.0981989	-0.20346	-0.0889869	-0.0796881	-0.0663061	0.03494	-0.0352035	0.0539839	-0.100377	-0.0167316	0.0364112	-0.0394755	-0.0366477	0.0004219	-0.0700837	-0.00364122	-0.0139591	-0.0844777	-0.0155761	-0.0489195	0.0469441	-0.0342224	-0.076728	0.044247	0.0126041	-0.0813734	-0.0267674	-0.0218846
78	0.136086	-0.0650467	-0.0071468	-0.0704178	0.0652081	-0.00596454	-0.0530804	0.00246258	0.0531746	-0.0360095	0.00589221	-0.000515527	-0.0213049	-0.0126529	0.0132075	0.0109096	-0.0433096	0.00802048	-0.0496643	-0.0393635	-0.0203481	-0.108044	-0.0385205	-0.0965313	-0.0751076	-0.0214376	-0.101731	-0.00576829	-0.0535944	-0.026126	-0.0344635	-0.0255427
79	-0.129594	-0.136191	-0.262119	0.0548523	-0.0949037	-0.0965935	0.0482393	-0.0580162	-0.0669506	-0.0274712	0.0345392	-0.0841502	-0.0710493	-0.0321488	-0.0603418	0.039369	-0.035786	-0.0217237	-0.0346018	-0.00285685	-0.00835186	-0.027107	0.0643264	0.0400904	-0.0141897	-0.0229296	-0.0117084	-0.0176319	-0.0252544	-0.0407278	-0.0572708	-0.0212012
80	0.0428573	-0.131363	-0.0042626	0.02301	0.0111034	0.162112	0.0308514	-0.139517	-0.116132	-0.0640605	0.0636736	-0.00565011	0.0476475	-0.0227454	-0.0213341	-0.0656953	-0.00960139	-0.158717	-0.00569864	-0.0361015	-0.099433	-0.0148903	0.00129011	-0.0239136	-0.023517	-0.0363486	-0.0397845	-0.0483866	-0.0478499	-0.0362727	0.00473107	-0.0128911
81	-0.196063	0.0340485	-0.035833	-0.0315608	-0.056963	0.0472966	-0.060306	-0.00233493	-0.0527571	-0.0264199	-0.0404949	-0.0154469	-0.0232825	0.0351009	-0.0436094	-0.0436679	-0.0168074	0.0511907	-0.0404966	0.0101733	-0.0869271	-0.0278145	0.00312611	-0.014628	-0.02381	0.0160367	-0.102932	-0.0528148	-0.0360255	-0.0847378	-0.0260151	-0.0237877
82	-0.0144767	-0.190043	-0.0356657	-0.125888	-0.0701209	0.0366181	-0.0618163	-0.0545028	-0.132221	-0.00489883	-0.0714773	-0.137219	-0.00602178	-0.0867293	-0.00128443	-0.0468243	0.0112278	-0.0112912	-0.0501411	-0.0346429	-0.0457447	0.0707352	-0.0877748	-0.0499735	-0.0402122	-0.00832668	-0.0865018	-0.0230333	-0.0554293	-0.0267648	-0.0381869	0.00263794
83	-0.44156	0.092275	0.205781	-0.14074	0.14453	-0.00878661	-0.0870828	0.0289999	0.000703309	-0.0575989	0.0476061	0.032415	-0.0153253	-0.00457416	0.0748329	-0.0507251	-0.00583238	-0.0450563	-0.0431162	-0.0783451	-0.0131046	-0.00482514	-0.0437994	0.00148755	0.0121176	-0.0243288	-0.0303783	-0.0451804	-0.0654386	-0.00744019	-0.0280624	-0.0290915
84	0.214466	0.0592223	0.114227	-0.0636679	0.032833	-0.248767	-0.0293763	-0.0891308	0.0415782	-0.0292776	-0.00927568	-0.0434804	-0.039573	0.0263998	-0.0963852	-0.0208049	-0.167214	-0.0409782	-0.0565129	-0.0757027	-0.04144	0.00260484	-0.117853	0.015871	0.0122416	-0.0812912	-0.0616694	-0.0732835	-0.0105249	-0.0913043	-0.0319472	-0.0474135
85	0.0314523	0.0932323	0.107836	0.040439	-0.0762168	-0.0200045	0.0306175	-0.0311642	-0.00617589	0.0451523	-0.0665075	-0.0805306	-0.0374614	0.00702202	-0.0192123	-0.00261189	0.0140558	0.0264332	-0.0154901	-0.06568	0.0551225	-0.0949576	-0.0625017	-0.0273586	-0.0123706	-0.0421665	-0.037507	-0.0267671	-0.0759767	0.011385	-0.0151864	-0.0263932
86	-0.0310883	-0.12249	0.0102764	0.0304023	-0.0239121	-0.0960436	-0.0850989	0.0750187	-0.0826065	0.0595406	-0.0414328	0.0786411	0.0176193	-0.0354743	-0.0865521	0.0168419	-0.00152115	-0.0936533	-0.00416377	-0.0293932	0.0190605	-0.0293651	-0.102871	-0.00755551	-0.0737204	-0.135358	0.00586082	-0.0407158	-0.000210779	-0.08187	-0.0207853	-0.0149871
87	-0.095314	0.0447015	0.097089	0.0663655	-0.0250718	-0.0251107	-0.0527783	-0.0724998	-0.00483095	0.00850429	-0.00548282	-0.0366775	-0.0299246	0.00831843	-0.0326202	-0.0203715	-0.0474392	-0.0125146	-0.0331911	0.0149173	0.0257915	-0.108349	-0.0117263	-0.0412015	-0.0185325	-0.0120999	-0.0345309	-0.0297323	-0.0445342	-0.0213379	-0.0274436	-0.0627564
88	-0.135673	-0.252126	0.0525861	-0.201678	-0.0837311	-0.0125978	0.0162695	-0.156446	-0.0995661	-0.14556	0.00171801	-0.0239072	0.0243925	-0.0102221	-0.0337013	-0.0353763	-0.0192639	-0.05079	0.0240275	0.0546523	-0.094633	-0.115742	-0.00276264	-0.0272788	0.00899823	-0.0279575	-0.0323912	-0.0515431	-0.0506417	-0.0402517	0.00493063	-0.0073135
89	-0.343389	-0.050754	0.0176957	-0.0166479	-0.224385	0.00531054	-0.141647	-0.0446794	0.0461196	0.0165213	-0.117726	-0.0102469	-0.00845288	-0.102887	0.0054908	-0.0802095	-0.0157475	-0.0313602	-0.0312074	-0.00459979	-0.0108529	-0.0738971	0.0262384	-0.0112282	-0.0458853	-0.0513359	-0.0170021	-0.0367237	-0.0161909	-0.0355089	-0.0223037	-0.0232124
90	0.002203	0.129682	0.0967025	0.0874519	-0.0730697	0.0187834	0.0554706	-0.00813127	-0.0825947	0.0720473	-0.0290089	-0.0441008	0.021658	-0.0437101	-0.00816415	-0.0449659	-0.0496536	-0.00901057	-0.069743	0.0255027	-0.127453	-0.0850426	-0.0371232	-0.0505606	0.00128186	-0.126904	-0.0108896	-0.024891	-0.0592079	-0.0868192	-0.00074929	-0.0185006
91	-0.146109	0.133975	-0.0183588	0.120417	-0.0267575	-0.0905302	-0.0927696	-0.136293	-0.0489672	-0.0227513	-0.00726797	-0.0336762	0.0510054	-0.0237073	0.0110582	-0.0477344	-0.0453101	-0.0164145	-0.0858074	-0.0541464	-0.0954222	0.0400191	-0.0368035	0.0121806	-0.0294986	-0.0531873	-0.0382858	-0.0500371	-0.0525427	0.00118904	-0.0179912	-0.059354
92	0.100422	0.0808673	0.0030624	-0.148751	0.239808	-0.0260229	0.000405639	-0.0152556	0.0265587	-0.056178	-0.0774366	0.0155036	-0.0257728	0.0281582	-0.0160362	-0.00941834	-0.0532566	0.00595045	-0.0501206	-0.0478692	-0.0760254	-0.00271005	-0.00429671	0.0374199	-0.0112156	-0.0538165	-0.0155061	-0.0300922	-0.0310895	-0.00781471	-0.0519084	-0.0333191
93	-0.457376	-0.0678535	0.0015173	-0.009541	0.102937	-0.0565146	-0.0329325	0.0400636	0.0451589	-0.0809783	0.0577743	0.0633796	-0.0128322	-0.0376306	-0.16294	-0.0703663	-0.0207646	-0.0293882	-0.0118869	-0.0384824	-0.0985758	-0.026359	0.037732	-0.0154599	-0.0083711	-0.047059	-0.0804371	-0.0614825	-0.0228431	-0.0404494	-0.0326583	-0.0215763
94	-0.367661	-0.10586	-0.0772244	0.0102954	-0.0119288	-0.0714496	-0.0946357	-0.013967	0.0656997	-0.0109731	0.0366867	-0.104799	0.00759235	-0.0666043	0.0413037	0.0955546	-0.0963395	0.0247047	-0.00670205	-0.110408	0.0258826	-0.0635922	-0.0256577	-0.0913672	-0.0709259	-0.0394479	-0.0548868	-0.0198269	-0.0445492	-0.0350158	-0.0593214	-0.0380179
95	0.0417143	-0.056028	0.0406989	-0.0913783	-0.00773681	-0.000656714	-0.0351756	-0.0144697	0.0144227	-0.0214496	-0.0615	-0.000514934	-0.109976	0.00137253	-0.0178206	-0.169476	0.0585766	-0.123557	-0.069476	-0.144352	-0.0091904	0.0243205	-0.0632488	-0.0351707	-0.0305491	0.00259136	-0.0697564	-0.0185184	-0.0335786	-0.00732217	-0.0306662	-0.0171826
96	-0.035556	-0.0246925	-0.0015809	-0.0771276	-0.243267	-0.059865	0.0739504	-0.058885	-0.0672189	-0.125529	-0.00532762	0.0262612	-0.0330708	-0.0672542	-0.0458713	-0.0150048	-0.00764145	-0.108934	0.0458009	-0.0342838	0.00857148	-0.0627224	-0.00884613	0.00432126	-0.133945	-0.0466238	-0.0268827	-0.0588159	-0.0195039	0.0325239	-0.0186103	-0.0159844
97	-0.0124893	-0.110703	-0.080745	0.156259	-0.0056341	-0.0154979	-0.0694539	-0.066463	-0.0866053	0.0178225	-0.0474498	-0.00189899	-0.0528497	-0.0328588	-0.00223585	-0.0309766	0.0148415	-0.00461753	0.0260989	-0.114912	-0.0294927	0.0884746	-0.0355598	-0.050764	-0.0372856	-0.0203527	-0.00380744	-0.00669342	0.0350956	-0.0573692	-0.0434843	-0.0307362
98	-0.10856	0.0380722	0.0174449	0.0784024	-0.154875	-0.0774279	-0.178129	0.0758482	0.0544433	-0.0506818	-0.004855	-0.0430108	0.0331474	0.0430438	-0.0751846	-0.0184363	-0.0267013	0.00983639	0.0313802	0.038653	-0.042418	-0.0673544	-0.00595975	-0.0214976	-0.0233745	-0.00101824	-0.0331178	-0.000292792	-0.0240901	-0.0263369	0.00996894	-0.0280522
99	0.130654	-0.256152	-0.135005	-0.0941825	-0.0402234	0.00864336	0.0212673	-0.097917	-0.00843484	-0.0846422	-0.0310702	0.0241249	0.0157486	0.0441237	0.0948141	-0.00480368	-0.0844575	-0.0330754	-0.0640239	0.0049266	0.0149316	-0.010437	-0.0340866	0.0285942	-0.0525054	-0.031642	-0.0279803	0.0296426	-0.0550663	-0.0556501	-0.0138046	0.00219155
100	-0.0169783	-0.0542462	-0.264409	-0.108818	-0.030593	-0.130966	-0.0440733	-0.0125269	0.00411915	0.0282823	0.0679238	-0.0112671	0.0347756	-0.0838575	-0.180455	-0.034303	-0.114097	0.0771648	-0.047365	-0.0110537	-0.0182104	-0.0570092	-0.0177136	-0.0575504	-0.0651252	0.0123882	-0.0297987	-0.0631214	-0.0389392	-0.0250415	-0.0120824	-0.0489152
101	-0.0890743	-0.24509	0.0179689	0.0248959	0.0389278	0.0612722	-0.150489	-0.0254328	-0.0817907	0.056858	-0.0994948	-0.0346348	-0.129953	-0.0117942	0.00334455	0.00136053	-0.0667539	-0.00616953	-0.0111631	-0.0263265	0.0476565	-0.0305531	0.0212705	-0.00936091	-0.152922	-0.060889	-0.0408402	-0.0326747	-0.0391674	0.0237468	-0.0217729	-0.0395829
102	-0.00655867	0.22099	0.0658509	-0.0363273	0.0283111	-0.116781	0.0212265	0.00935693	-0.00924051	0.049028	-0.00566344	-0.099223	-0.0326758	-0.109068	-0.0567472	0.00992959	-0.0314263	-0.0214479	-0.153695	-0.0300808	-0.0894192	-0.0327094	0.0418275	-0.00345308	-0.00543727	-0.0289961	0.010183	-0.0586215	0.00999227	-0.0517335	-0.0590414	-0.0377378
103	-0.15956	0.133988	-0.0055524	-0.0765327	0.033638	0.00395789	0.0293835	0.0390068	-0.0258378	-0.0600101	0.00698855	-0.048714	-0.0120629	0.00535469	-0.0146558	-0.0283795	-0.00426712	0.0305558	-0.0901743	0.0130685	-0.0168414	-0.034562	-0.0242118	-0.0427101	-0.0627401	-0.0769482	-0.0289603	-0.0244044	-0.0245622	-0.0431372	-0.0291936	-0.0399131
104	0.00646967	0.0659872	0.0463454	-0.189684	0.0374296	0.00607329	0.00890431	0.030459	-0.000636091	-0.0108273	-0.000325167	-0.0419801	-0.00991289	-0.0656589	-0.107715	-0.11758	-0.0512957	-0.111334	-0.0891024	-0.0160911	-0.00225941	-0.0223853	-0.0831429	-0.0598467	-0.0558671	-0.0438789	-0.00208703	0.0241485	-0.0466593	-0.0157801	-0.0312845	-0.0887285
105	0.158952	0.129025	-0.040182	-0.124657	-0.172793	-0.078139	-0.1025	-0.0141609	-0.161272	-0.0172882	0.0599133	0.0264772	0.0395629	-0.0263468	0.0741119	-0.11621	0.0842316	-0.0177089	-0.0816336	0.0652225	-0.0473836	0.0423267	-0.0355156	-0.141572	-0.0328903	-0.0663514	0.00430112	-0.0470308	-0.028154	-0.0568746	-0.0539555	-0.048276
106	-0.241685	0.113757	-0.166942	-0.0273967	-0.00322267	-0.0209886	-0.0356086	-0.122234	0.0293148	-0.0431652	0.00933456	0.020667	0.00635245	0.00461191	0.00498744	-0.0506578	-0.00110974	-0.0625447	-0.00826944	-0.106852	-0.0269119	0.0187999	-0.025552	-0.0672518	-0.021547	-0.0390292	-0.0329508	-0.0446959	-0.0314918	-0.00880592	-0.00565743	0.00377411
107	-0.162481	0.00865467	-0.027266	0.277153	-0.11321	-0.0221896	-0.0475608	0.0155007	-0.0479618	-0.0256852	-0.00170267	0.013076	-0.0814582	-0.0102549	-0.0393096	-0.0238724	0.0225056	-0.149872	0.0221215	0.0222074	-0.0463686	0.00731648	0.0112065	-0.00498198	-0.00769176	-0.0132155	-0.0459992	-0.0272345	-0.0393601	-0.0176471	-0.0640697	-0.0366569
108	0.0188033	0.099246	-0.0520778	0.0588439	-0.093307	0.0390565	-0.0831491	0.0913606	-0.0722637	0.0325712	-0.021777	-0.109351	-0.0622356	0.0157247	-0.0346556	0.034411	0.0221818	-0.101883	-0.00586591	-0.052632	-0.0229307	-0.104126	-0.0294541	-0.0414171	-0.0394724	-0.0117893	-0.000727825	-0.0439191	-0.0090967	-0.0191745	0.000506598	-0.0224341
109	-0.513056	0.127949	0.218965	-0.0224535	0.0500479	-0.0767731	0.109344	-0.0552818	-0.0131465	-0.0444112	-0.0702135	-0.0277338	-0.0744232	-0.0289326	0.00896862	-0.054392	-0.117012	-0.0724042	-0.0412258	-0.0357228	0.0372785	-0.0344849	-0.0545689	-0.0229517	-0.0206981	-0.0293562	-0.0680471	-0.000734485	-0.0223474	-0.00939085	-0.0546544	-0.0453661
110	-0.0796837	0.0529233	0.101931	-0.0246909	-0.0540018	-0.177504	-0.0674372	0.0081252	0.0220244	0.0535805	-0.0761825	-0.0550894	-0.00327323	-0.0306713	-0.142828	0.0403534	-0.0233253	-0.102778	-0.00996777	-0.0084519	0.0504068	-0.0232628	0.0494065	-0.149619	0.00456964	-0.0181532	-0.0464871	-0.0318234	-0.00306549	-0.0152571	-0.00632668	-0.0559456
111	0.103515	0.120959	-0.0995789	-0.0148703	-0.0196076	0.0125536	-0.0379238	-0.118972	0.0567809	-0.0604331	-0.0492822	-0.0301009	-0.0596563	-0.103081	-0.0479441	0.0465428	-0.0523438	0.00877985	-0.0116331	-0.0416908	-0.0278699	0.0115129	-0.0590961	-0.130576	-0.0355124	-0.0317095	-0.0144868	0.00151969	-0.0392343	-0.0153691	-0.00128889	-0.0401495
112	0.051557	0.05443	-0.0257396	-0.296974	-0.0920871	-0.061201	-0.0220396	-0.0222095	-0.0269835	-0.00187395	-0.0408086	0.0277702	-0.0285712	-0.0344715	-0.0785527	-0.000182284	-0.128331	0.0104431	0.0104349	-0.019526	-0.0867434	-0.0287761	-0.00275199	-0.000647351	0.0118358	-0.052903	-0.0248395	-0.0137093	-0.00737839	-0.0328189	-0.0287396	-0.0261766
113	-0.081367	0.124343	-0.0006431	0.113589	0.00628057	-0.196885	-0.00220206	0.00572891	-0.105815	0.0212276	0.025264	0.116915	-0.00395299	-0.00246906	-0.0455447	0.0294052	-0.111778	0.026127	-0.0153971	0.0160148	-0.0427668	-0.0363473	-0.01112	-0.0441519	-0.0728899	0.0205408	-0.0248573	-0.0334934	-0.013644	0.027162	-0.0280677	-0.0140668
114	0.0612347	-0.020463	-0.0916833	-0.149062	-0.21234	-0.00912904	0.069428	-0.0130766	0.0601801	0.0658487	0.0301693	-0.0539809	-0.00732178	-0.0578429	0.00781098	-0.0821556	-0.0902917	-0.0438042	0.0770967	0.0564761	-0.0431267	0.00650051	-0.0551804	-0.0705035	-0.00250121	-0.0237889	0.0709057	-0.0161942	-0.0262318	-0.0373305	-0.0784319	-0.0204956
115	-0.157431	0.002413	-0.0882578	-0.110183	0.0854009	-0.00119346	0.0757016	-0.189633	-0.0443547	-0.0401619	-0.0275466	-0.080912	0.023778	-0.0640758	-0.0524681	-0.0549255	-0.0826095	-0.00602128	-0.0812592	-0.0498754	0.0253839	-0.0257032	-0.0489264	-0.0285451	-0.0970865	0.00350837	-0.033232	-0.00512267	0.00873037	-0.0325973	-0.0120795	-0.0196248
116	-0.00213667	0.0194257	-0.0290053	-0.157932	-0.151714	0.0470615	0.0244924	0.0289937	-0.018504	0.00784941	-0.0809211	-0.105748	-0.0232233	-0.0293327	0.0839505	0.00567031	-0.0521642	-0.0207353	-0.0210023	0.0159841	-0.041717	0.0121852	-0.0839395	-0.0139134	-0.0618761	-0.00450756	0.0162135	-0.0144101	-0.0104209	-0.055188	-0.0439723	-0.0211112
117	-0.163849	-0.0881208	0.229547	0.0179131	-0.0467339	-0.0268607	-0.00786194	-0.0289377	-0.0400755	-0.0155522	-0.0406796	-0.077129	-0.0363926	0.0210188	-0.0050442	-0.129178	0.0481929	0.0447321	-0.0621838	-0.0845572	-0.0291321	-0.0275296	-0.141586	-0.0047367	-0.0488017	0.0140021	-0.0380197	-0.0289043	-0.0623514	-0.0349299	-0.0086249	0.000876978
118	-0.260686	0.0469803	0.0815207	0.0496934	-0.00970633	-0.12168	-0.107074	-0.0227526	0.0382044	-0.0652371	-0.0346126	0.00011367	-0.177689	0.0905846	-0.00960056	-0.103301	0.00262726	-0.0813628	-0.0353412	-0.0253758	0.0105847	-0.0298138	-0.0459526	-0.0438074	-0.0833544	-0.0801436	-0.0484806	-0.00856345	-0.043735	-0.0801299	-0.017406	-0.0469949
119	0.00752467	-0.0171053	-0.0931153	0.0225068	0.0145816	-0.0367887	0.0281207	-0.0515205	-0.0422259	-0.0947967	0.0229111	-0.0654585	0.05319	-0.214066	0.0365644	-0.109323	0.00354038	0.0930993	0.0162826	-0.0233933	-0.0344966	-0.0927584	-0.0209258	-0.0478994	-0.00940811	-0.0156874	-0.0179697	-0.0477953	-0.0374857	-0.0365704	-0.0322164	-0.0409235
120	0.156273	-0.00715417	-0.122281	-0.021852	-0.0839856	-0.0268767	0.0548292	0.0195235	0.00466131	-0.0307476	-0.0403623	-0.0527849	-0.0634406	0.00157033	-0.0467036	-0.0373488	-0.0397428	-0.0390053	-0.0358953	-0.000357563	0.000387052	-0.0256415	-0.0307968	-0.0078922	-0.031641	-0.0427914	-0.0514234	-0.0513166	-0.0635044	-0.000115892	-0.00735028	-0.0176333
121	0.00528933	0.0186227	-0.0217458	-0.00350073	-0.0786571	-0.110067	-0.045959	0.0200594	-0.0522986	-0.104589	0.0266278	0.0158219	0.0244355	-0.000946475	-0.0773676	-0.091024	-0.0407389	-0.0841602	-0.0560685	-0.019427	-0.0447659	-0.149678	-0.033011	-0.000243067	-0.00407669	-0.0568094	0.0517937	-0.0476757	-0.0206881	-0.00914665	-0.0091283	-0.000533435
122	-0.141178	-0.114701	-0.0243795	-0.131048	-0.0255901	0.0495636	0.0582912	0.0436675	0.0293112	0.1062	0.0857437	-0.0178302	-0.0940066	-0.0393059	-0.0354165	-0.0104645	0.00131515	-0.000651831	-0.00675173	-0.0375242	0.0224092	-0.0851249	-0.155285	-0.00860298	-0.0381375	-0.00936291	0.0424652	-0.0259815	-0.0211996	-0.0530153	-0.0505007	0.0209945
123	0.017997	0.0261778	-0.0196407	-0.00467093	0.0656509	0.0383424	-0.0616364	0.0828897	0.0465305	0.0103677	-0.00731423	0.0363019	-0.0131632	-0.141166	-0.0640605	0.0237451	-0.0309292	-0.0139718	0.0373183	0.0559355	-0.05152	-0.035501	-0.0957181	-0.0282459	-0.00797767	-0.0252107	-0.0170827	-0.0416982	-0.0102786	0.01347	0.0184179	-0.0439144
124	-0.070396	-0.23918	-0.232207	-0.106964	-0.108107	-0.123269	-0.120975	-0.0950686	-0.0526241	-0.0342594	-0.208702	-0.018688	-0.111479	0.0668399	-0.137562	-0.00390578	-0.00387366	-0.0443921	0.0466319	-0.0693512	-0.0542471	-0.0146474	-0.0356669	-0.0517072	-0.0404758	-0.042747	0.0346455	-0.0176567	-0.0561084	-0.0135305	-0.0316839	0.000406647
125	0.0745743	-0.137331	0.0419946	-0.143577	0.00890638	-0.0589524	0.0372601	-0.0264478	-0.0288355	0.014464	-0.0267824	-0.0302295	0.0307998	-0.0297269	-0.128283	0.00690171	0.0807587	-0.0162223	-0.0546613	0.00151537	-0.0888457	-0.0484006	-0.0355431	0.00537817	-0.0545385	-0.0169462	-0.0680958	-0.0314714	0.00554683	-0.00813545	-0.0300714	0.00406875
126	-0.048884	-0.0894022	-0.11144	-0.0588122	-0.201631	-0.0478729	-0.0357636	-0.00507542	0.00290464	-0.115071	-0.0801543	-0.0375409	-0.012366	0.0236605	-0.111503	-0.0316762	-0.0805598	0.00701149	0.0592363	-0.0223594	-0.132214	-0.0291623	-0.0509687	-0.117478	0.0102413	0.0819003	-0.0878935	-0.0260575	-0.00577156	-0.0195278	-0.0353808	-0.0122828
127	-0.151873	0.0319687	-0.0945685	0.0535075	0.047958	0.00390875	-0.0317111	-0.0386175	-0.00971665	-0.00393644	0.00610949	-0.119813	-0.133865	-0.0154434	-0.0521494	-0.0673563	-0.0353161	-0.0736047	-0.105894	-0.0164289	-0.0655424	-0.121683	-0.0347278	-0.0564392	-0.0176215	-0.016573	-0.00445857	-0.00726181	-0.0127683	-0.0454164	-0.0349705	-0.0267361
128	-0.096845	0.00168517	-0.0455817	0.0173635	-0.127256	0.060317	-0.196549	-0.0249298	-0.0251119	-0.0997449	-0.0640137	0.00846879	0.00629143	-0.0108986	-0.120039	0.00520661	-0.0240189	-0.0339508	-0.039011	-0.0535424	-0.00414642	-0.134451	-0.036425	-0.0199621	-0.0296878	-0.00619827	-0.0681944	-0.0121049	-0.00423555	-0.0482451	-0.0176125	-0.0105339
129	-0.0800117	-0.0700328	0.305695	-0.200376	-0.0265493	0.0623681	-0.000451694	0.0244399	-0.0700563	0.0189518	0.010522	-0.0454861	-0.0151722	-0.00486182	0.0639509	0.00740989	-0.033614	0.0310157	-0.0514539	-0.0545686	-0.0375694	-0.00915403	-0.0207588	-0.100172	0.00235173	-0.0428749	-0.0669829	-0.00969857	-0.0543887	-0.0291262	-0.0365327	-0.0360634
130	-0.0492263	0.0500032	0.159637	0.00319013	-0.206382	0.00894439	0.0224228	0.089754	-0.0921439	-0.0589832	0.00991192	0.00402943	-0.0484102	-0.149694	-0.0216679	-0.0423385	-0.0453214	0.0542988	0.0283598	-0.0908361	-0.0426692	-0.0425803	0.00177161	-0.0396628	0.00612816	-0.0316749	0.019987	-0.00390089	-0.0553858	-0.0352451	-0.0624812	-0.0090559
131	0.028669	0.0580135	-0.0403208	-0.0856996	0.0149701	0.00780771	-0.0163095	-0.0688098	-0.0373246	0.0513547	0.00321005	-0.0935881	-0.0256607	-0.0326529	0.0291198	0.0680321	-0.0115857	-0.0571534	-0.0262362	-0.133439	-0.0585095	-0.0722604	-0.0113658	-0.00295462	0.0200415	-0.00968048	-0.0652307	-0.0589452	-0.014528	-0.0343128	-0.00467043	-0.0602737
132	-0.268883	-0.130917	-0.021827	0.047867	0.00112219	-0.105015	-0.051132	-0.0565241	-0.103483	0.110132	-0.0323014	-0.00976343	-0.124281	-0.0483222	-0.0292975	-0.0151696	0.012015	-0.034678	-0.0501875	-0.0861163	-0.121737	-0.0182971	-0.0620076	-0.0185653	-0.0942118	-0.0658156	-0.0823124	-0.0566311	-0.0432274	-0.0150579	-0.0077032	-0.0571615
133	-0.118684	-0.200094	-0.0058188	-0.116516	0.0716557	-0.139824	-0.104817	0.0250018	0.0693329	-0.0486776	0.0136133	-0.103739	0.0848091	-0.0844437	-0.029335	-0.0188678	-0.0881754	-0.0561293	-0.0313351	0.000116273	-0.126666	-0.0423143	-0.00537343	-0.0370751	-0.00307442	-0.000660579	-0.0190236	-0.0075241	-0.0420151	-0.0371858	-0.0280945	0.00662799
134	0.121862	0.0994713	-0.41198	-0.102798	0.00909076	0.0254238	0.106105	-0.0202628	-0.00924642	-0.0920088	0.0220658	0.0115107	-0.0315619	-0.0508961	-0.0846237	-0.010428	-0.0260096	-0.0264879	0.0367014	-0.0345398	-0.00759328	-0.0126265	0.0146025	-0.0257249	-0.00688809	0.0507993	-0.0450855	-0.0437234	-0.00905992	-0.0512156	-0.013639	-0.00827826
135	-0.298898	-0.045874	0.0507345	0.0605204	-0.129083	0.0803685	-0.0266876	0.0592255	0.0312964	-0.0471262	-0.0277792	0.130022	0.019147	-0.0261918	0.0227248	-0.0725953	0.0509369	-0.0353049	-0.045557	-0.0520341	-0.0435236	-0.00838148	-0.0241016	0.000694652	-0.0806619	0.0421499	-0.0215583	-0.0433563	-0.0320648	-0.00529677	-0.0499306	-0.0458019
136	0.605939	0.227482	0.0815412	-0.0677935	-0.002968	-0.0323704	-0.00080275	-0.0824879	-0.035028	-0.123789	-0.0599923	-0.243145	-0.0181106	0.00215277	-0.0206674	-0.0641056	0.0679688	0.0140413	0.0100402	-0.0249896	-0.0594398	-0.00881207	-0.00144778	-0.0470442	-0.0385873	-0.0196524	-0.064898	-0.00409417	-0.0528367	-0.0524102	-0.0486372	-0.0648853
137	-0.0603003	0.176887	-0.136232	-0.0733466	-0.0370313	0.0406768	0.042315	0.0976276	-0.0413701	0.0112927	-0.131576	-0.000511571	-0.0448811	-0.00462506	-0.0307418	0.0360103	-0.0651716	-0.0292161	-0.0259142	-0.120364	-0.0502274	-0.0590011	-0.0441812	-0.0603697	0.00078467	0.0616271	-0.0262976	-0.0390354	-0.00400704	-0.0124082	-0.014466	-0.0589916
138	0.369625	-0.0854568	-0.0821635	-0.0279876	-0.117203	-0.0221425	-0.0970752	0.0355884	-0.0427352	-0.0299953	-0.0338311	-0.0524435	0.0161425	0.119594	0.0996432	-0.0687236	0.0657342	-0.052672	-0.00894305	-0.162698	-0.0199832	-0.00901484	0.00905314	-0.0175507	-0.0281918	-0.0576309	-0.00707806	-0.0577979	-0.0524189	-0.0264407	-0.0218316	-0.0341102
139	-0.180385	-0.133564	-0.0605398	0.011632	-0.0463143	-0.110342	-0.0829313	0.0200648	-0.00192611	-0.0606463	-0.0318862	-0.0499007	-0.135545	0.0023988	-0.0461137	-0.0182106	-0.122735	-0.0357492	-0.0510385	0.0215196	-0.0132916	0.0151386	-0.0702408	0.034472	-0.0658023	-0.100338	-0.0754205	-0.000441667	-0.00998338	-0.0112248	-0.0396379	0.0231517
140	-0.025888	-0.0331687	-0.125617	-0.0338061	0.11626	-0.0393314	0.0868349	-0.0399771	-0.0921658	-0.0569447	0.00604414	0.00436759	-0.140006	-0.042467	-0.0723913	-0.0107624	-0.0597034	0.0572157	-0.0674688	-0.0376144	-0.00923939	-0.026744	-0.089522	-0.027172	-0.00632275	-0.011484	-0.0587275	-0.0567009	-0.0315541	-0.00722766	-0.0476989	-0.0551221
141	0.0769807	0.052424	-0.0729047	-0.136932	0.0334682	0.0156069	-0.08039	0.00747262	0.0435561	0.0338341	-0.1042	-0.135659	0.0155989	0.00157268	0.0393752	-0.0402249	-0.0724117	-0.0617386	-0.0391182	-0.0608435	-0.0163876	0.000362296	-0.0747665	0.00834739	0.0906	-0.0628451	-0.035355	-0.00347308	-0.00466205	-0.0240607	-0.0474184	-0.0207432
142	0.145098	0.0396813	0.0639702	0.0033404	-0.139687	-0.0130809	-0.00471489	-0.0921285	-0.0778331	-0.0295173	-0.0589052	0.0731362	-0.108527	0.055898	-0.0917271	0.0362753	0.0521806	-0.00549113	-0.166267	-0.0429493	-0.0621364	-0.0593399	-0.020475	-0.0229123	0.00359153	-0.0156795	-0.0312538	-0.0359363	-0.0132197	-0.0509046	-0.0022366	0.00477131
143	0.008146	-0.14861	0.0621518	-0.0609295	-0.0611793	-0.0224746	-0.0523569	-0.101067	0.0587911	-0.00635505	-0.062507	-0.0263278	-0.0405667	-0.0868139	0.000725842	0.0713104	-0.00877289	-0.0380552	-0.0940276	-0.0376695	-0.00798446	-0.00306223	-0.100028	0.0360596	-0.0550839	-0.050583	-0.0283039	-0.00123215	-0.00915517	-0.0756673	-0.00936394	-0.0183333
144	-0.00859367	-0.100715	-0.034767	0.113572	-0.0202152	-0.224978	0.0275402	-0.0286056	0.153732	0.0201465	-0.0263013	-0.0120862	-0.0462259	-0.0792817	-0.0395581	-0.0703412	-0.0349981	0.0110897	0.00300183	-0.0243741	-0.00491911	-0.00861303	-0.0457054	-0.0695269	-0.0292552	-0.0230576	-0.0414528	-0.0197653	-0.0560489	-0.014648	-0.0197285	-0.0151543
145	-0.130265	-0.0493252	-0.0095841	-0.12035	-0.00860129	0.00105918	0.0341591	-0.0592004	-0.0635775	-0.00685624	0.206764	-0.0284121	0.0108155	-0.0324733	-0.00320297	0.075763	-0.0304436	-0.0323294	-0.0160497	-0.00255505	-0.0249452	-0.128854	0.0185448	-0.0385066	-0.0149533	-0.0567606	-0.0252887	-0.0129448	-0.070144	-0.0329289	-0.0368018	-0.028988
146	-0.102747	0.210427	0.0438547	0.0121871	0.028442	0.0496797	-0.114386	-0.0307009	-0.107888	-0.0348594	-0.208325	0.000332934	-0.0272028	-0.068475	0.00623011	-0.127119	-0.0102702	-0.11594	-0.0396579	-0.0317249	-0.00650841	-0.0696978	-0.0539527	0.000170256	-0.0199229	-0.096589	-0.059959	-0.0361384	-0.00258866	-0.0341548	-0.029717	-0.061864
147	0.0154113	0.227252	-0.240948	-0.097113	0.0560414	-0.0713873	0.024695	0.100087	-0.0293942	-0.0464361	-0.135419	-0.0586762	0.0764898	-0.131314	-0.0877665	-0.0592612	0.0393614	0.0106789	-0.040357	-0.0102284	-0.00416023	-0.0519297	-0.0159269	-0.0301877	-0.0293077	-0.0266875	-0.0550144	-0.0760455	-0.0552641	-0.00951409	-0.00696979	-0.0164042
148	0.113021	-0.134888	0.0380006	-0.113895	0.0742984	-0.0407321	-0.0569845	0.0157645	-0.0270981	-0.14178	0.0332291	0.0234526	0.0161525	-0.154608	0.000872865	-0.0143786	-0.0624034	-0.136102	-0.032794	-0.069195	-0.0725932	-0.0817258	-0.00590607	-0.0833543	-0.060367	-0.0239834	-0.0136459	-0.0274048	-0.0265072	-0.015026	-0.00803906	-0.0422858
149	-0.102052	-0.0669918	0.0065963	0.00306353	0.00930652	0.0282155	-0.0147325	-0.049202	-0.104268	0.0363024	-0.0191566	-0.161575	0.0148937	-0.0573213	0.0402894	-0.00971408	0.0145632	-0.0944051	-0.120016	0.0215788	0.0223507	-0.0433919	-0.023607	-0.0273957	0.0581751	-0.0155228	-0.000966472	-0.0293617	-0.014539	-0.0469196	-0.0535021	-0.0317273
150	0.0699883	-0.114149	-0.187874	-0.034333	0.0149086	0.00542432	0.0653815	-0.0209769	-0.000765764	-0.0668067	-0.0644369	-0.0435754	-0.00239759	-0.0428385	0.0757905	0.0138108	-0.0651217	-0.0789038	-0.179547	0.0171463	-0.0865974	-0.0249853	-0.0247228	-0.010843	0.00746926	-0.0573781	-0.0381334	-0.0303234	-0.00484105	0.00661297	-0.0249342	-0.0368632
151	0.103659	-0.0245388	0.105901	-0.0550233	-0.129456	0.157513	-0.0269027	-0.11011	-0.0141887	-0.00526036	-0.0166918	-0.0679182	0.0249148	-0.066663	-0.0495804	-0.0641912	0.030709	-0.029564	0.0307335	-0.0535245	-0.057179	-0.00592204	-0.0491079	-0.0487542	0.0488938	-0.0561846	-0.0371683	-0.0138672	-0.0598947	0.00193919	-0.0487086	-0.00395484
152	0.00601033	0.000764833	-0.204648	-0.233245	-0.150445	0.014081	-0.00880894	-0.00790504	-0.0283656	-0.0173147	-0.123636	-0.0988914	-0.0216862	-0.113402	-0.0272191	-0.0227008	-0.0515314	-0.00662594	-0.0309337	0.00997171	-0.102801	-0.0315183	-0.0489608	-0.0208985	0.00380386	0.000198811	-0.0592064	-0.0111775	0.00142388	-0.065056	-0.0472827	-0.0302056
153	0.0100957	-0.102912	-0.0149875	0.00512887	0.0299567	0.0182196	-0.0484655	-0.011538	-0.0637767	0.0288042	0.0729937	-0.0096022	-0.139975	0.0295715	-0.000314883	-0.0438331	-0.113201	-0.0499415	-0.0593683	-0.0173897	-0.0168162	-0.0252107	-0.0163976	-0.031742	-0.0201296	-0.00789232	-0.00912377	-0.0532818	0.00603836	-0.00745214	-0.0156403	-0.0218956
154	0.021662	-0.121362	0.0821417	-0.00929407	0.0659566	0.0517317	0.0244552	-0.0856908	0.0245706	-0.000564758	-0.00693553	-0.0421451	-0.0269354	0.0479005	-0.0832121	0.0672628	0.0212726	-0.0105406	-0.0782138	-0.0555813	-0.13103	-0.0330861	0.0391611	0.038441	0.0402395	-0.0720122	-0.0264424	0.0255009	-0.0289253	0.0263121	-0.0584759	-0.0104911
155	0.0870993	-0.0949825	-0.260682	0.0280241	0.0378302	-0.0873104	-0.00484219	-0.000176533	0.00114367	-0.111993	-0.0187657	0.0540514	0.0126182	-0.0274944	-0.0436857	-0.0617382	-0.0897236	-0.107645	-0.0444513	0.0229786	-0.0189587	-0.00506039	-0.0422415	0.0242406	-0.0912476	-0.075095	0.0501683	-0.0227289	-0.0613767	-0.056617	-0.0703593	-0.0112171
156	-0.165707	-0.309286	0.0103081	0.0054414	-0.0824712	-0.103757	0.00483667	-0.0476337	-0.0372618	-0.0271568	-0.000561154	-0.100824	-0.0938042	0.0229856	-0.0948117	-0.00822382	-0.145907	-0.121734	-0.0172123	-0.0876059	-0.00424712	-0.022695	0.0258975	-0.0130856	-0.0757613	-0.0122399	0.00437984	-0.00944954	0.0529085	-0.0338383	-0.0931077	-0.0181554
157	-0.047577	-0.0854725	0.0525949	-0.0560913	0.0812872	0.103405	-0.0125716	0.017806	0.0423382	0.0992359	-0.0316928	-0.0233467	-0.172664	-0.0283067	0.0757502	0.0148492	-0.108343	-0.162839	0.0119809	-0.0641116	-0.0087552	-0.0142685	-0.025584	-0.034139	0.0225342	-0.0383371	-0.0265146	-0.0810782	-0.0413088	-0.0291099	-0.0313812	-0.0432328
158	0.115832	-0.115998	-0.150891	-0.101445	-0.0421051	-0.034838	-0.116982	0.0379353	-0.0140601	-0.030397	-0.0544145	0.164231	-0.14519	-0.0372274	-0.00646192	-0.0365743	-0.0284618	0.0349593	-0.00635258	-0.100024	-0.0238732	-0.0800061	0.00743303	-0.0359494	-0.0786452	-0.00709264	-0.0649017	0.0628219	-0.0196016	-0.0221706	0.022262	-0.0265868
159	0.0136637	-0.0135857	6.83e-05	-0.0001336	-0.149781	-0.0186475	-0.0777509	0.0659806	-0.0244767	-0.160552	0.0171168	-0.0279662	-0.0649787	-0.0823515	-0.0697754	-0.010149	0.00512597	-0.0390644	-0.0465768	-0.0380807	-0.0310104	0.0209933	0.0129264	-0.0224132	-0.018002	-0.0822375	-0.0304465	-0.0253535	-0.0408194	-0.0435143	-0.0498752	-0.0343824
160	0.0218797	-0.113296	-0.0813891	-0.0544457	-0.0229524	-0.0422717	-0.0193989	-0.025436	-0.0422347	0.0210988	-0.0115036	-0.00795484	-0.0476214	0.0154335	-0.0248182	-0.0598071	-0.0507561	-0.0808002	-0.0468116	-0.131999	-0.018775	-0.0119786	-0.0604601	-0.000786695	-0.0768881	-0.0441222	-0.0199728	-0.062076	-0.0223677	-0.0248803	-0.0162418	-0.0269255
161	-0.011567	0.448366	-0.111898	-0.0785869	0.0115769	0.0468588	-0.0781657	-0.101031	-0.0542196	-0.0624705	-0.147358	-0.000516253	-0.0534023	0.0461317	-0.0204575	-0.0514933	-0.0428624	-0.0682751	-0.0478944	-0.0106358	-0.0142074	-0.0349555	-0.0416769	-0.0288533	0.00587964	-0.0141124	-0.0720463	-0.031691	-0.040478	-0.0187877	-0.0128222	-0.0315253
162	-0.106756	0.0276783	0.0907199	-0.121846	-0.0216227	0.0255143	-0.0782184	-0.0633678	-0.119579	-0.0630295	-0.162353	0.0342946	-0.101687	-0.0607517	0.0567516	-0.0428439	-0.0299343	-0.0438808	0.0211274	-0.0350821	-0.0331282	0.0170328	-0.0037367	-0.0539182	-0.0419101	-0.119427	-0.0278704	-0.0370838	-0.0476494	-0.0456501	-0.0324042	-0.0206793
163	0.0922443	0.144821	-0.0975279	0.036533	-0.0207936	0.0269366	0.0886184	-0.00318449	0.00822404	0.0234071	-0.0278352	-0.0102112	0.00696267	-0.0159037	-0.0488045	-0.130377	-0.169269	-0.0107428	-0.00484833	0.00448217	-0.0252754	-0.0180814	-0.0158728	-0.0341637	-0.067495	0.0223184	0.0171933	-0.0174886	0.00393408	-0.0590123	-0.0554512	-0.0348022
164	-0.059574	0.0950103	0.030934	0.0607201	0.0404729	-0.112959	-0.0339331	-0.114399	-0.0738211	-0.053913	-0.0572007	-0.111179	0.015129	0.0551377	-0.0582773	-0.118473	-0.143743	0.00653974	-0.0282134	-0.0370677	-0.0668958	0.006035	-0.0998013	0.0718909	-0.105501	-0.051449	-0.0382744	-0.033288	-0.0440689	-0.0103814	-0.0593278	0.00605022
165	-0.175558	-0.0465202	-0.0938403	0.00857327	-0.292054	-0.0462785	0.0814656	0.00305973	0.00709456	-0.137457	-0.0428083	-0.073837	-0.0270844	0.052114	0.040447	-0.0880252	-0.0690026	-0.0279866	-0.00690525	-0.0149091	-0.0133578	0.0190152	-0.0153965	0.0179872	-0.0250533	0.0117033	-0.00259395	-0.0274638	-0.0402545	0.00675984	-0.0528024	-0.0577123
166	0.0271443	-0.0570473	-0.0610063	-0.162988	0.0136088	0.0448357	-0.0594153	-0.0266499	-0.000970327	0.0675027	-0.0518573	-0.0342205	0.0369539	-0.0864395	-0.0588946	-0.0284377	-0.00487524	-0.012487	0.00641133	-0.0366738	0.017231	-0.0673708	-0.023361	0.0546779	-0.0227964	-0.0452293	-0.0499141	0.00548113	-0.0546219	-0.0243753	-0.0322601	-0.0386431
167	-0.0565417	-0.041008	-0.0134445	0.00113907	0.0554743	-0.0117574	-0.0165233	-0.0780553	0.0284859	0.0113176	0.0527953	-0.0783847	0.00884141	-0.0858914	-0.00570502	0.00542378	-0.0120588	-0.0152292	-0.0763506	-0.0212136	-0.0453824	-0.0432511	-0.00997463	-0.0408208	-0.00176908	-0.0340263	-0.045062	-0.0660391	-0.00213637	-0.043078	-0.030208	-0.0117762
168	-0.0796813	-0.465395	-0.0610234	-0.0487157	-0.0828973	0.0464655	-0.11355	-0.0118332	-0.0625953	0.00939359	-0.0993898	-0.162382	-0.0509189	-0.00213212	-0.0283898	-0.0433837	-0.0960491	-0.086159	-0.0240674	-0.023178	-0.00211627	-0.00217629	-0.0321277	0.0459104	-0.0786408	-0.069291	-0.013609	-0.0652573	0.0011104	0.00699056	-0.0364356	-0.0263527
169	-0.0260967	0.0196412	-0.126569	0.0548025	-0.00560929	0.0111154	-0.0187573	-0.0126519	-0.0520937	-0.0156896	-0.0569042	-0.0762871	-0.0194271	-0.0308781	-0.11624	-0.0499792	-0.0502574	-0.0129358	-0.00828851	-0.042106	0.00667522	-0.0361603	-0.0565236	-0.0203962	-0.0490434	-0.010993	-0.0337978	-0.0012314	-0.0363365	-0.0510547	0.00449184	-0.0555527
170	0.161087	0.116016	-0.036527	-0.00177893	0.0112162	-0.0899719	0.0247884	-0.029404	-0.0563543	-0.0219632	0.116948	-0.117054	-0.086878	-0.00304088	-0.010385	-0.030064	-0.0378501	-0.0299735	-0.0809533	0.0125404	-0.0162915	-0.0563446	-0.0162784	-0.0956547	-0.00337618	-0.0174245	-0.0209044	-0.000347565	-0.00448267	-0.0838042	-0.0350093	-0.0229502
171	0.0372553	-0.167858	-0.0224127	0.0561399	-0.169162	0.140335	-0.0994958	0.00232849	0.0418768	-0.00722539	0.0288254	-0.083736	0.0101671	-0.0350916	-0.0937446	-0.176117	-0.0333107	-0.0107348	-0.0859071	-0.0993	0.0500418	-0.06253	0.0596883	-0.092712	-0.0150756	0.00991165	-0.0787524	-0.0237391	-0.0173968	-0.0160379	0.0059797	-0.0101165
172	-0.0564167	-0.291241	0.0346239	0.0351593	0.0683904	-0.1118	-0.0388612	-0.000480111	0.161128	-0.0186126	0.0042446	-0.079217	0.060478	-0.00944029	-0.175627	-0.0630995	0.0204879	-0.0209354	-0.0839098	0.0420462	-0.0338913	-0.0286899	0.0231115	0.0333353	-0.0498791	0.0573945	0.0260529	-0.040904	-0.0972195	-0.0494074	-0.0339413	-0.0686782
173	0.00766767	-0.0083895	0.145676	0.0397472	0.111027	0.0253614	0.0604984	0.0335231	-0.237808	-0.0158048	0.00323838	-0.0846387	-0.101696	-0.0218685	-0.0714753	-0.148971	-0.0310681	-0.00403013	-0.0385661	-0.0270753	-0.0941563	0.022068	-0.0322704	-0.0585604	-0.0461364	0.0203332	-0.0101747	-0.00347495	-0.0239346	0.0154216	-0.0386741	-0.0155044
174	0.0717567	-0.0907455	-0.13189	0.00237173	0.021099	0.0383543	-0.0960758	-0.0535421	-0.161023	-0.166478	-0.0159875	-0.111457	0.00292525	-0.0531725	-0.0234888	0.0376493	-0.0230066	0.00618455	-0.149569	-0.0311756	-0.00561192	-0.0444735	-0.0434954	-0.0504541	-0.0673941	-0.100695	-0.0424188	-0.0314992	-0.0274994	-0.0575114	0.0226939	-0.0344091
175	0.0752733	-0.177775	-0.0568157	0.0399647	0.0397625	-0.0461948	0.0548766	0.00915438	0.0597391	-0.0562062	0.0655069	0.0363854	0.0564877	-0.0105811	-0.033554	-0.0415345	-0.00594781	-0.0708314	-0.0116341	0.0204765	-0.0196586	-0.0397034	-0.0214455	-0.0938265	-0.0329268	-0.0433084	-0.00412422	-0.0801434	-0.0147813	-0.0526444	-0.0233321	-0.0249262
176	-0.169026	0.0408323	0.0360728	-0.120738	0.0624315	-0.0200769	0.04236	-0.0530636	-0.0633069	-0.0488141	-0.116625	0.0190848	0.0543489	-0.0352239	0.014194	-0.0656075	-0.0896749	0.0247204	-0.0322808	-0.0271964	-0.00830979	-0.0292289	-0.0135602	0.0389833	-0.0428533	-0.0266272	-0.0339825	0.00345565	-0.0086851	-0.0204574	-0.0515559	-0.0546441
177	-0.313721	0.033374	-0.260939	0.00624787	-0.115681	-0.00608171	0.0794681	-0.0170445	-0.0511593	-0.128156	-0.0611229	-0.0195459	-0.0992191	0.0689798	-0.044388	-0.0570917	-0.00886007	-0.0510858	0.0230012	-0.00951699	-0.10809	0.0395061	-0.0185672	-0.0301943	0.01018	-0.0281044	0.022236	-0.0369929	-0.0781453	-0.0480485	-0.0686261	-0.0237407
178	-0.107121	0.0665148	0.0264239	-0.187567	-0.0228054	-0.132752	-0.028613	-0.190558	0.0261252	-0.0128952	-0.0394843	0.0419198	-0.0806206	0.0620759	-0.0528908	-0.0340129	-0.0234277	-0.0872466	-0.0473396	0.0395363	-0.0272952	0.0659529	-0.0282928	-0.0806984	-0.0974412	-0.062893	-0.0473605	-0.0355759	-0.032261	0.00240259	-0.0144116	-0.0249088
179	0.165096	0.049315	0.003839	0.0405513	0.0143121	-0.0672532	-0.116767	0.0379002	-0.0627615	-0.0380229	0.0118713	0.00533908	0.0725171	0.00575488	-0.0356187	-0.0326705	0.0123452	-0.0549536	-0.0203799	-0.0783786	-0.0159287	0.0150393	-0.0163158	-0.0689482	-0.0385945	-0.0361767	0.00271061	-0.037072	-0.0493319	0.000137706	-0.0330197	-0.0157996
180	-0.0518617	-0.00713933	-0.0294185	0.040267	0.036786	-0.0674281	-0.0464224	-0.0869326	-0.159	-0.050898	-0.098274	-0.0608618	-0.0875001	-0.0749407	-0.0994465	-0.0322816	-0.0306848	-0.0707749	-0.0168625	-0.0488368	-0.0103489	-0.0745198	-0.0782143	-0.0729335	-0.0447009	-0.038765	-0.0235295	-0.0582132	-0.0140935	-0.029024	0.0144013	-0.0253114
181	0.288429	0.134677	-0.0373016	0.0747321	-0.123264	-0.0550361	-0.0178234	-0.0244483	0.123056	0.0616396	-0.157468	-0.000571813	0.0254714	0.0364228	-0.123741	-0.0203211	0.0157734	-0.0282478	-0.0155816	-0.00125221	-0.0295368	0.0490236	0.0195484	-0.0240424	-0.0897712	0.0244072	0.0221163	-0.0165564	-0.00198889	-0.0320395	0.00745688	-0.01983
182	-0.0282173	0.0942582	-0.278417	-0.142657	0.0353581	-0.0966849	-0.0922181	0.0196494	0.00540518	-0.0730162	-0.0827002	-0.068715	-0.106996	-0.110142	-0.170358	0.0260236	0.0205902	-0.166781	-0.0356738	-0.0181257	-0.0543747	-0.104993	0.0308623	-0.0271612	-0.0219095	0.00524088	-0.052683	-0.0512025	-0.0157408	-0.0367034	0.0164453	-0.0301552
183	0.243093	0.011181	-0.0101406	0.0800898	-0.0123945	0.0954021	-0.0152958	-0.0907445	-0.0340307	-0.016842	-0.115636	0.0136642	0.0254149	-0.0333244	0.03127	-0.0492966	-0.0916975	-0.0120352	-0.0160435	-0.0153653	-0.0163514	-0.0163273	0.0382377	-0.00937023	0.0106235	-0.0595002	0.0104652	-0.0046972	-0.0295646	-0.0160166	-0.0307432	-0.0116204
184	-0.020553	-0.309903	-0.0022202	-0.00868807	0.0200873	0.0735791	-0.0196939	0.0493524	0.0687804	0.0911506	-0.0616713	0.0599553	-0.0342062	-0.0689877	-0.0399408	-0.0301585	-0.0159649	-0.0328285	-0.0428176	-0.0911549	0.0440042	0.00230051	0.0711615	-0.0628419	-0.0384655	-0.0374913	-0.010172	-0.0150234	-0.026914	-0.0151588	-0.0138649	-0.0120792
185	-0.182775	0.0481022	-0.0226527	-0.125975	0.0105108	0.0267589	-0.0270869	-0.051429	-0.0562857	-0.0105106	-0.101413	-0.0653537	0.0201192	0.00235935	-0.0208619	-0.0644217	-0.0242475	0.0277592	0.0458034	-0.0256514	0.066777	-0.028905	-0.0397606	-0.0872151	-0.00555448	-0.0368541	-0.0332871	0.000664877	-0.0349251	-0.0160997	-0.0287219	-0.0359027
186	-0.0439987	-0.201732	0.116773	-0.102492	0.0943477	-0.0308178	-0.0522023	-0.0735612	0.00523665	0.111234	-0.0684643	-0.0610126	-0.104901	-0.0613462	-0.0997917	-0.00831205	-0.0629087	-0.0654679	-0.129483	-0.02489	-0.0062431	-0.0395254	0.00614901	0.00885868	-0.0654811	-0.0150344	-0.00145904	-0.0151816	-0.00974562	-0.0570648	0.0129636	0.00514511
187	-0.030017	0.0233403	-0.0156955	-0.0348689	0.0143351	-0.0411518	-0.0202567	-0.0590532	-0.0557762	-0.0584326	-0.125437	0.0503676	0.00726557	0.0169095	-0.0547298	-0.0306274	-0.0732621	0.00200177	0.0569247	-0.029841	-0.0602829	-0.0805677	0.0358162	0.0270883	-0.0184418	-0.0171094	-0.0456079	-0.048599	-0.00334733	-0.00943004	-0.0177057	-0.0309259
188	0.0777217	-0.268939	0.097065	0.0181667	-0.183288	0.0502063	-0.023209	0.0299036	0.00460242	0.0131191	-0.0771406	0.120267	-0.0661008	0.0164008	-0.0281799	0.0180338	-0.113996	-0.023587	-0.0229123	-0.0191384	0.0456339	0.0877203	-0.072298	-0.0398414	-0.0791671	-0.0355142	-0.0879842	-0.0355159	-0.0284473	-0.027934	-0.010875	-0.00506818
189	0.0754607	0.11903	-0.0960612	0.00166427	-0.0577982	-0.178998	-0.0142829	0.153075	-0.0428819	0.0281949	0.108143	-0.0956499	0.0625451	-0.0714704	-0.0457625	-0.030278	-0.0718073	-0.0422856	-0.0356148	-0.0354454	-0.103739	-0.0097764	-0.0877995	-0.0967429	0.0202057	-0.0788139	-0.0254566	-0.0200511	-0.051386	-0.0604403	-0.0253012	-0.0342449
190	-0.308544	-0.341	-0.0191485	-0.0195981	0.0899386	0.0126231	-0.0196868	-0.212614	-0.184517	0.00317023	0.0700807	-0.0244819	0.0934862	-0.0270021	0.0161666	0.0181941	-0.0109834	-0.0244701	-0.0222123	-0.0371547	-0.017124	0.0609603	-0.0526644	-0.0703262	-0.0421475	0.0112208	-0.0213182	-0.000818587	-0.0222267	-0.0645915	-0.00127605	-0.0205963
191	0.115984	0.207847	0.0149933	-0.0315643	-0.0195142	0.030059	-0.00767656	-0.13042	-0.0596979	-0.133571	-0.0754744	-0.0948681	-0.000337581	-0.016685	-0.022609	0.0185195	-0.0950854	-0.00127883	0.0340689	-0.00241882	-0.0159189	0.0317665	0.0311403	0.00121694	-0.0417789	-0.0189528	-0.0843593	0.00236088	-0.0195461	0.00703176	-0.0305331	0.00115817
192	0.074046	-0.0619653	-0.031736	0.0318324	-0.017461	-0.112381	0.0671924	0.0257099	-0.0818767	-0.0861485	0.0183302	0.0890575	-0.0752546	-0.00254558	-0.0324992	-0.0648491	-0.0435265	-0.0655349	-0.0281568	0.0344812	0.00194896	-0.0304825	-0.0945326	-0.0536534	0.0959842	-0.0138302	-0.0637877	-0.0930784	-0.0510678	-0.042294	-0.0085171	-0.0533417
193	-0.287228	0.0889938	0.0089978	-0.316534	0.10512	-0.0178989	-0.0193446	-0.0496959	-0.120773	-0.0438004	0.00258509	-0.0842864	0.00463297	0.0109666	-0.025882	-0.0606684	-0.0138686	0.00254611	0.0149404	0.0581298	-0.0424797	-0.0117441	-0.0397267	-0.0380178	0.0111262	-0.00831215	-0.000158606	-0.00717956	-0.0637432	-0.0544793	-0.01381	-0.0334813
194	0.039582	-0.335459	-0.0839765	-0.000771733	-0.0291639	0.0332604	-0.00721486	0.0189867	-0.00691065	0.0191795	-0.0570599	0.0260448	-0.0131547	-0.0418675	-0.043684	0.0535369	-0.00115219	-0.0941863	0.0209788	-0.0416197	-0.0771117	0.060274	-0.0849559	0.00378454	0.0096379	0.00039477	-0.0435392	-0.0198308	-0.00531233	-0.0749841	-0.0238396	-0.0553762
195	0.328705	-0.0157395	-0.116707	0.0630127	0.0446349	-0.0983948	-0.0333393	-0.100519	-0.043511	-0.110162	-0.00772692	-0.108964	-0.0996931	-0.0450948	-0.0592949	-0.0810342	-0.0397589	-0.0339061	-0.0784981	-0.0613827	0.0182751	-0.0749004	0.0526508	-0.0833756	-0.109192	-0.0116651	-0.00369609	-0.0579296	-0.0373396	-0.100077	-0.0481095	-0.0337606
196	0.0620717	0.00750967	0.0160911	-0.0760897	0.111369	0.0156761	-0.0553919	0.0136042	-0.0600239	-0.173678	-0.0710289	0.0182306	0.00600066	0.038431	0.0126599	-0.0970728	-0.0123294	0.0438004	-0.0320042	0.0432188	0.0315424	-0.079529	-0.0413988	-0.0314077	-0.0286275	-0.0291316	-0.0349749	-0.0819464	-0.0546341	-0.0383687	-0.0581123	-0.0431199
197	0.136217	-0.201007	0.0892326	-0.0345713	-0.169902	0.0611736	-0.0255919	-0.0463832	-0.0188308	-0.0702442	0.0227398	-0.0191776	-0.0924392	-0.0529409	-0.0278206	-0.0551027	-0.022331	-0.0381954	-0.00559789	-0.0481556	0.0375081	-0.0741373	-0.046603	-0.018276	-0.0220878	-0.0502717	-0.00319026	0.0169088	-0.0755187	-0.0242232	-0.063135	-0.0343341
198	-0.0695083	0.0519253	-0.0003992	-0.0858547	-0.0326057	0.189024	-0.207632	-0.159361	0.0703034	-0.180612	0.055391	-0.0196621	-0.0990288	0.0236092	0.0156834	-0.0670176	-0.0466526	-0.00478366	-0.0265745	-0.0382935	0.0464279	0.0331956	-0.0788909	-0.0902636	-0.0359607	0.018097	-0.0816703	-0.0474333	-0.101211	0.0100641	-0.000743524	-0.0555619
199	-0.146624	-0.0145592	-0.17499	0.0441087	0.0356749	-0.0766621	0.0851029	-0.0380246	0.00497256	-0.077781	-0.0388898	0.0466655	0.0673579	-0.00560953	-0.0339559	-0.0491666	-0.0208298	0.0201795	-0.0165905	-0.00475111	0.0302652	-0.0818356	-0.114181	-0.0847289	-0.0556875	-0.0255049	0.00167883	-0.0520044	-0.0393371	-0.0426838	0.00686564	-0.00213276

## Sheet: Fit 500
	3	4	5	6	7	8	9	10	11	12	13	14	15	16	19	20	21	22	23	25	26	27	28	31	34	38	42	66	67	68	85	126
0	0.0193903	0.0177683	-0.0054816	0.0146565	0.00421771	0.00531725	0.0203102	0.0272373	0.063059	0.027803	0.0300657	0.0218793	0.0205888	0.0181478	0.017265	0.0138881	0.0359345	0.0259911	-0.00569436	-0.0104224	-0.0117975	-0.012517	-0.0127841	-0.0133356	-0.00892644	-0.01417	-0.015879	0.00503954	0.00606015	0.00786507	-0.0233115	-0.0431099
1	0.0343517	-0.0164927	0.0553312	0.0571591	0.0313952	0.0258055	-0.00562017	0.00572829	-0.0167339	-0.0202919	-0.0372841	-0.0349391	-0.0389624	-0.044027	-0.0471031	-0.0625036	-0.073693	-0.0622611	-0.0212304	-0.0313084	-0.0279988	-0.0110589	-0.0101589	0.0157285	0.0280585	-0.0149919	-0.0295101	-0.093621	-0.0955335	-0.0872124	-0.0574347	-0.00950195
2	0.0484087	0.0966712	0.0515314	0.0340727	0.0840549	-0.0568318	-0.039717	-0.0576346	-0.102303	-0.0373036	-0.0429532	-0.0332695	-0.0170036	-0.0362787	0.0107657	0.0424444	0.0351019	0.0506261	0.0613727	-0.0112498	0.00492261	-0.0361352	-0.0523343	-0.128422	-0.131161	-0.0796007	-0.0705882	0.00290584	0.00588278	3.43222e-05	0.00566865	-0.057841
3	0.0393883	0.0611598	0.0386269	-0.0830454	-0.150321	-0.0427671	-0.0296517	-0.0568399	-0.0187745	-0.0427381	-0.00315937	0.0205366	0.045307	0.0772346	-0.0624425	-0.0848923	-0.101518	-0.189098	-0.19097	-0.088559	-0.0973451	-0.0674028	-0.0834543	-0.0352947	-0.0377492	-0.0614688	-0.0491533	-0.0180208	-0.0428064	-0.040088	-0.0711876	-0.0126799
4	0.0406567	0.0418397	-0.124119	-0.0327736	-0.0109205	-0.067074	-0.00238086	-0.0128253	0.0425515	0.102479	0.10776	0.0609986	-0.10133	-0.100486	-0.121204	-0.103616	-0.086607	-0.0171937	-0.0420189	-0.030761	-0.0748878	-0.0504105	-0.038015	-0.0726395	-0.0504441	0.0467773	0.0341895	-0.0871554	-0.0624124	-0.0685501	-0.0278565	-0.0265153
5	0.016522	-0.149383	-0.0154625	-0.0319851	-0.0547823	-0.0414246	0.0359252	0.13415	0.114808	0.00764309	-0.0764603	-0.162239	-0.160066	-0.131954	-0.0437027	-0.0517951	-0.0391691	-0.0588729	-0.0333278	-0.0904082	-0.058571	-0.0746704	-0.0577268	0.0828312	0.0387569	-0.00357247	-0.0274629	-0.0380702	-0.0446719	-0.0442283	-0.00556558	-0.0294648
6	0.156592	-0.00704883	0.0222009	-0.0279559	-0.0461455	0.0997192	0.0889799	0.021494	-0.1428	-0.153808	-0.221485	-0.123803	-0.00290504	-0.0409212	-0.0553117	-0.0369435	-0.0985571	-0.0759583	-0.0792941	0.121078	0.100662	0.0846743	0.0547283	-0.0157471	0.0230914	-0.0545697	-0.0809392	0.0270921	0.0337969	0.0343546	0.00415897	-0.0368042
7	-0.477334	0.0440973	-0.109414	-0.0585194	0.131787	0.106616	0.0294078	-0.177962	-0.222903	-0.148369	0.00592796	-0.043532	-0.0652351	-0.0313585	-0.0713593	-0.0909759	0.000137305	0.119087	0.109796	-0.0547484	-0.0348915	-0.0255497	0.00768537	-0.0119044	-0.0876003	-0.0703097	-0.0484244	-0.0223673	-0.0331744	-0.022995	-0.0473356	-0.0301537
8	0.005876	-0.0377507	0.0191136	0.1411	0.110207	0.0314596	-0.16509	-0.220895	0.0254983	0.0125768	-0.111893	0.000600165	-0.0226927	-0.0464206	-0.0014427	0.129838	0.0746242	-0.0402136	-0.0398625	0.00125188	0.0391041	0.0194365	-0.0476004	-0.103416	-0.0595983	-0.0563903	-0.0293101	-0.00275759	-0.00761488	-0.0278562	-0.0461345	-0.00440973
9	-0.0443543	-0.122858	-0.0375961	0.136325	0.0533196	-0.195668	-0.243646	0.0189298	-0.0486208	-0.0931148	-0.0408481	-0.0366332	-0.133638	-0.105313	0.0618455	-0.0415014	-0.0255924	0.0361087	0.0184132	-0.013925	-0.0634855	-0.111162	-0.0746925	-0.044706	-0.0749111	-0.0358546	-0.0454494	-0.0247234	-0.0141759	-0.0347221	-0.0370862	-0.0344795
10	-0.085328	0.021123	0.166974	0.0374689	-0.237892	-0.28224	0.0307463	-0.0436417	-0.0539342	-0.0683892	-0.0340309	-0.11911	0.0113281	0.166301	-0.0225529	0.0407675	0.0243784	-0.000806017	-0.0561407	-0.0959763	-0.113464	-0.0643949	-0.0299746	-0.0628025	-0.0309633	-0.0457189	0.0579819	-0.0522691	-0.0604833	-0.0379395	-0.0291977	-0.0121743
11	-0.0173137	-0.0639447	0.209297	0.0330955	-0.0856583	0.0139051	0.0203825	-0.0438816	-0.0640159	-0.0457785	-0.104025	0.00840436	0.162937	-0.0559184	0.018613	0.0027655	-0.0634054	-0.0773614	-0.0566456	-0.0623699	-0.00941783	-0.0300011	-0.083896	-0.0342062	-0.0609068	0.0604983	-0.0522951	-0.0465903	-0.0466152	-0.0465234	-0.035482	-0.0299694
12	-0.155469	0.0684822	0.0074181	-0.163216	-0.301404	0.0039725	-0.175684	-0.0918362	-0.0648451	-0.125931	-0.00181387	0.181327	-0.0419566	-0.0280018	0.00388804	-0.0846044	-0.058199	-0.134222	-0.089721	-0.0380711	-0.0754992	-0.0676664	-0.0412719	-0.0640977	0.0499458	-0.00452799	0.0178212	-0.0469011	-0.0233359	-0.0338267	0.0109146	-0.0324803
13	0.0680873	0.189184	0.0425565	-0.152737	0.0150078	-0.0819358	0.0851448	0.00379518	-0.124125	0.000878909	0.190777	-0.0571164	-0.0169624	0.0243399	-0.112806	-0.0962482	-0.108604	0.00278876	-0.0464313	-0.0729533	-0.0419291	-0.0291256	-0.0257832	0.0341403	0.0232132	-0.0281253	-0.00341432	-0.046351	-0.0423632	-0.0393809	-0.0411235	-0.00848489
14	0.0166503	0.232042	-0.307581	-0.347975	-0.0244698	-0.0181556	-0.00739747	-0.152963	0.0269635	0.210911	-0.0576163	-0.0321521	0.025635	0.0242989	-0.115449	-0.0368548	-0.013679	-0.0927093	-0.0548948	-0.0286625	-0.0174679	-0.0669298	-0.0406444	0.049041	-0.0582734	-0.00500389	-0.0698607	-0.013219	-0.0337	-0.0332828	-0.0351427	-0.0299553
15	-0.186249	0.000324	-0.0207544	0.0281019	-0.087259	-0.0394002	-0.0953729	-0.00704389	0.242617	-0.0581648	-0.0365175	0.0288689	0.016846	-0.101373	0.00138894	-0.0326273	-0.081572	-0.0272265	-0.0464427	-0.0759024	-0.0391481	0.0213204	0.0682232	-0.007149	-0.00766486	-0.0454835	0.0210333	0.00230529	-0.00378685	0.0161757	-0.0139316	-0.0438249
16	0.100115	-0.000792667	-0.109771	-0.0119511	-0.0168807	-0.0214476	-0.156674	0.0189721	-0.0449741	-0.0342954	0.0708766	0.0128428	-0.0872151	-0.0933602	-0.0434081	-0.0953613	-0.0643577	-0.0455054	-0.0378885	0.0200295	0.0416537	0.0695337	0.0215737	-0.0318341	0.016003	-0.0224635	-0.0801997	-0.0222016	-0.00700898	-0.0532656	-0.0246856	-0.0496958
17	0.272565	-0.0238368	-0.396624	0.0920406	0.0199213	-0.0718683	-0.00366533	0.238419	-0.0493698	0.0580463	-0.0120486	-0.128352	-0.12315	-0.132068	-0.0700808	-0.0538366	0.0050419	-0.0348756	-0.0689658	0.0678567	0.0369097	0.00153131	-0.0728751	-0.0196944	-0.0388374	-0.0446203	-0.0439151	-0.0321914	-0.0490881	-0.0154856	-0.0244887	0.00236755
18	-0.046803	-0.422816	0.0123357	-0.194963	-0.0777637	-0.169824	-0.00662622	-0.0676023	-0.035999	-0.0438275	-0.045657	-0.060574	-0.089196	0.010349	-0.0696529	-0.0043125	-0.0881928	-0.0419341	0.0452465	0.0232136	-0.0139113	-0.0630076	0.0379367	0.00468207	-0.0221631	-0.0354212	-0.0280806	-0.0361489	-0.0240472	-0.0223144	-0.024295	-0.0788009
19	0.208652	-0.0385082	-0.0139411	-0.0209384	0.0147277	-0.0179655	0.271765	-0.0331889	0.0797646	0.0443269	-0.100751	-0.0932959	0.014578	-0.0340995	-0.00413054	-0.0999607	0.000627729	0.0673789	0.0788309	-0.0339487	-0.0467656	-0.0109201	-0.0123154	-0.0470469	-0.0585918	-0.0600743	-0.0425045	-0.024917	-0.0222862	-0.0192268	-0.0263157	-0.0235242
20	-0.0417653	-0.129716	-0.0286927	0.0217507	-0.233614	0.0170897	-0.0190569	-0.0246215	-0.0429455	-0.1524	-0.0985148	-0.0719378	-0.0195175	-0.0974812	-0.0986335	0.00790061	0.0827784	0.0372821	-0.000932755	-0.0185144	-0.0037484	0.0203484	0.00310914	-0.0257606	-0.0427623	-0.0204166	-0.0241067	0.0093097	0.000378379	-0.0170451	-0.0365838	-0.00630859
21	0.120547	-0.544268	-0.0884378	-0.0403557	-0.00468276	0.319001	-0.0327238	0.0919841	0.0239837	-0.0151046	-0.147134	0.0120977	-0.104524	-0.0164664	0.00754539	0.08265	0.0322428	-0.00335326	-0.0785413	-0.0100786	-0.0340997	0.0102467	-0.0338197	-0.0568015	-0.0355488	-0.0466509	-0.075022	-0.0418413	-0.0322739	-0.0195741	-0.0361476	-0.030023
22	0.160389	-0.00570833	-0.0411665	0.0105905	0.0164486	-0.0181395	-0.0396361	-0.0387072	-0.161461	-0.0741208	0.0146353	-0.0907817	-0.0099237	-0.0425538	0.0334891	0.0458887	0.00106994	-0.0749093	0.028625	-0.0283981	0.0293056	-0.0635747	-0.0996553	-0.048972	-0.0472236	-0.0276612	-0.00209672	-0.0156917	-0.0316518	-0.0421495	-0.0475205	-0.00749012
23	-0.039384	0.0115925	-0.0365911	-0.108969	-0.00812548	-0.103491	-0.00117228	0.0311833	-0.0349641	-0.197531	-0.0248447	-0.0869905	-0.104075	-0.0440192	0.0901021	0.00424123	-0.0900757	0.0499786	0.0188504	-0.0107783	-0.100709	-0.0224997	0.0642624	-0.0345274	-0.0510532	-0.0831577	-0.0453726	-0.0103669	0.0063607	-0.0329412	-0.011689	-0.0374492
24	-0.637353	-0.000374	0.0409817	-0.244703	0.432388	-0.0523588	0.0175048	-0.098782	-0.100331	0.0278399	-0.0578444	-0.0333847	0.00817522	-0.0971733	-0.00307237	-0.0421345	0.0484629	-0.0223103	-0.0524251	-0.0969611	0.0193229	-0.0771907	-0.113585	-0.0242902	-0.0570311	0.00762135	0.0274775	-0.0300245	-0.04992	-0.0185904	-0.0501463	-0.0151474
25	0.211597	0.0226738	-0.200671	-0.000210133	-0.0608402	-0.0165255	0.0326989	-0.0703095	-0.15936	-0.026445	-0.0983513	-0.045469	-0.0264303	0.0273469	-0.00806864	-0.0333421	-0.0124562	-0.0420306	0.0229319	0.0241919	-0.0610456	-0.0706519	-0.0224954	-0.0787779	-0.0107976	-0.0227278	-0.0111903	-0.0172654	-0.00253546	-0.0145344	-0.032459	-0.0741257
26	-0.0550827	0.125157	0.103177	-0.0136246	-0.12303	0.0827905	0.0179045	-0.12997	-0.00720053	-0.0662756	-0.0144382	-0.0104127	-0.0826773	0.0115227	-0.0865102	-0.0456816	-0.0047864	0.0465784	-0.0607651	-0.0671541	-0.0675059	-0.00186785	-0.0726474	-0.0237393	-0.0890057	-0.0270503	-0.0283749	-0.0472834	-0.0517169	-0.0532451	0.0170575	-0.03859
27	-0.127956	-0.270002	-0.102126	-0.0513683	-0.0024189	-0.0416013	-0.19026	-0.0818792	0.0137544	-0.0987668	-0.0674711	-0.0587145	0.00646639	0.0855889	0.0300042	0.0340984	0.00433699	-0.0501013	-0.10179	-0.0565347	-0.0176931	-0.0752578	-0.0333634	-0.0186547	0.0103954	0.0220587	-0.0385463	-0.0266711	-0.0418078	-0.0226904	-0.0879222	-0.0777573
28	-0.807776	0.0092875	-0.287393	0.025019	-0.0662965	0.0182404	-0.007883	-0.106787	-0.0562559	-0.0379591	-0.00899422	-0.0919377	0.0775961	0.044769	0.0124289	-0.0420077	-0.0582101	-0.108417	0.0950169	-0.0230348	-0.0770032	-0.0338574	-0.0390417	-0.0665795	-0.0273192	-0.00748685	-0.035557	-0.038011	-0.042774	-0.054544	-0.0356272	-0.021934
29	0.002341	-0.0283742	-0.138196	0.370102	-0.0178297	0.0389358	-0.17024	0.0337354	-0.113769	-0.0892556	-0.0384993	0.0116804	0.0444664	0.00563171	-0.040349	0.0108366	-0.0882391	0.0798218	-0.0998684	-0.0608284	-0.0391327	-0.0640365	-0.0424837	-0.0436479	-0.0296113	-0.0309352	-0.0100893	-0.0450843	-0.0177077	-0.0129676	-0.027523	-0.0193986
30	-0.104598	-0.0270952	0.0152614	-0.00627247	0.106615	-0.0624151	0.04783	-0.0479847	-0.0479987	0.0178615	-0.116879	0.0697435	0.0458754	-0.00528355	-0.00892483	-0.054321	0.0319872	-0.0893869	-0.0466718	-0.0354429	-0.0626619	-0.0115454	-0.0208181	-0.00638308	0.0427767	-0.0496327	-0.0170741	0.0122279	-0.00960455	-0.0543624	0.0256354	-0.0453077
31	0.0731467	-0.160325	-0.0137226	-0.126323	-0.0424548	-0.145017	-0.206388	-0.0379966	-0.00509676	-0.0534244	0.0374656	0.0458401	-0.0038355	-0.115817	-0.0598208	-0.102748	0.00688774	-0.0651229	-0.0115617	-0.0483174	-0.0443052	-0.050892	-0.0445858	-0.0244498	-0.0177696	-0.0156832	-0.0392341	-0.0708823	-0.084135	-0.0268739	-0.0406178	-0.0496356
32	0.002005	-0.0872577	0.0620173	0.0190185	-0.0258588	-0.0299981	0.0150659	-0.131161	-0.096205	-0.0249981	0.0210421	0.0487842	-0.00764889	0.0546667	-0.0852418	0.0928598	-0.144681	0.0105178	-0.0739205	-0.0716438	-0.0352614	-0.0380375	-0.0808999	-0.0380741	-0.0396984	-0.0498985	0.0231945	-0.0246163	-0.0161165	-0.00818804	-0.0454154	-0.0128692
33	0.0415367	0.0944442	-0.044222	-0.0676293	0.0289754	-0.178996	0.0129102	-0.041267	-0.00297284	-0.114815	0.0691581	-0.0048321	-0.127497	-0.0793784	0.0291899	-0.104267	-0.0289628	-0.0677574	-0.0283324	-0.037761	-0.00328673	-0.0705309	0.00649263	0.0393748	-0.00424248	-0.0104204	-0.024635	0.00418735	0.0289201	-0.0169925	0.00294896	-0.0206931
34	0.0228027	-0.0612545	0.467664	-0.0207049	-0.0596981	-0.101222	-0.0121781	-0.0163257	-0.0453159	0.0466107	0.0644175	-0.0129792	0.0515789	0.0456397	0.00881193	-0.064118	0.0072054	-0.0542005	-0.071257	-0.0175554	-0.0693192	0.0290172	-0.0474346	-0.0179522	-0.0588392	0.00294411	-0.046508	-0.0161313	-0.0491288	-0.0904326	-0.0436872	-0.0130288
35	0.145624	-0.167335	0.0226916	0.0302105	-0.202824	-0.132198	-0.0725914	-0.0926948	-0.0359029	0.0581574	0.0193044	-0.151293	-0.0640426	-0.0198678	-0.0911646	-0.0426526	-0.0785938	-0.0355929	-0.0434673	-0.0669121	-0.0111089	-0.061303	-0.00562887	-0.0239595	0.0126478	-0.0118237	0.0170957	-0.0890553	-0.0992046	-0.0686667	-0.00715944	-0.0250892
36	-0.191072	-0.323613	0.0113399	0.109399	-0.0333899	0.0167942	-0.135376	0.0409748	-0.0945417	0.0967343	0.00504095	0.0637676	0.0723007	0.0619363	-0.0768202	-0.0362062	-0.051244	-0.0604151	-0.051471	-0.0577414	-0.0332181	-0.0382763	0.0119331	-0.0209604	-0.024445	0.00793404	-0.0666703	-0.0699663	-0.0332222	0.011303	-0.00154012	-0.0409945
37	-0.0770957	0.0908385	-0.15104	-0.14207	-0.0539222	0.0154978	-0.00203011	-0.0487271	0.0366015	0.0787805	-0.0175034	0.00692825	-0.0401426	-0.0904368	0.0237582	-0.0739984	-0.0182199	-0.0350184	-0.0138127	0.0115936	-0.0243322	-0.00480032	0.0145208	-0.0566624	-0.0204536	-0.0471691	0.0294992	0.00802238	-0.0184192	-0.0184282	-0.0459107	0.000220309
38	-0.226152	-0.0273967	-0.0091557	0.124268	-0.0652349	-0.00922046	-0.0372537	-0.0482253	0.0575864	0.00882179	-0.135028	-0.0182644	-0.0671215	-0.110659	-0.0598725	-0.043227	-0.0736542	-0.0496877	-0.0489986	-0.0280183	-0.0398429	0.0546206	0.00884563	-0.0335731	-0.0261001	-0.027526	-0.0510716	-0.0213021	-0.0110432	-0.00515272	-0.0961147	-0.0186284
39	0.221604	-0.0240813	-0.0157343	0.0322109	-0.112044	-0.0618605	-0.116698	-0.143283	0.0926348	0.00191597	0.0480569	-0.0181269	0.0301736	-0.0611006	-0.0657391	-0.0272307	-0.0145341	0.000878511	-0.0879631	-0.0450385	0.0144845	-0.0529538	-0.0454179	0.00250192	0.0158539	-0.0262169	-0.0125587	0.0204804	-0.0164785	-0.0317692	-0.0177121	-0.0387631
40	-0.164078	0.0568633	0.0041966	-0.0754107	-0.144341	-0.0422795	0.0593549	0.0218292	0.0455428	-0.00687388	-0.0626772	-0.0249733	-0.0338583	0.109843	-0.0381369	-0.0752624	-0.0426295	-0.0889909	0.0411238	-0.00199936	0.018543	0.0360298	-0.0185175	-0.0431367	-0.00778223	-0.0239801	-0.0208042	-0.049599	-0.0216089	-0.0247827	-0.100459	0.0245877
41	0.16522	-0.101388	-0.0292079	-0.219499	0.0201532	-0.156575	-0.0186205	0.0667864	0.0672747	-0.177564	0.0418041	0.030973	-0.114354	0.00241653	-0.0245266	-0.0125386	-0.00414042	-0.0642391	-0.0550278	0.0500329	0.00326254	-0.0522493	-0.0457093	-0.0200848	-0.0282862	0.0297079	-0.000359262	-0.0285652	-0.0293407	-0.00766332	-0.0445862	-0.0420887
42	-0.077937	0.0833735	0.050025	0.002197	0.0294987	0.0135913	-0.050313	0.0927539	-0.0253878	0.0877482	-0.0121961	-0.0739591	-0.0688065	-0.143206	-0.0599113	-0.0424921	-0.0706315	0.0133626	-0.0320992	-0.0607602	-0.0406051	-0.0788604	-0.0731094	-0.00588349	-0.071089	-0.0528647	-0.073384	-0.0228467	0.0117702	-0.0341216	-0.0203295	-0.04369
43	-0.100753	0.622902	0.121163	-0.0656291	0.00176614	-0.0412936	-0.0473509	0.0919048	0.0148271	0.0401357	-0.0581006	0.00248557	0.141576	-0.0461716	-0.0417627	-0.00168569	-0.0758494	-0.0454742	-0.0485048	0.0285375	-0.0279323	0.00408347	0.0291154	0.00303384	0.0259046	-0.0325897	-0.043314	0.0148337	-0.0255659	-0.0294693	-0.020862	-0.0471351
44	0.136213	-0.182106	-0.0618893	-0.225503	-0.0853947	-0.136382	-0.0924069	0.0420514	-0.0125778	-0.10276	-0.000749167	-0.142102	-0.1503	0.00922715	-0.051445	-0.0862492	0.021772	-0.0281138	0.0193647	-0.0495701	-0.062104	-0.00883284	-0.0220003	0.00501633	-0.0479462	-0.0062743	-0.00335244	-0.0518707	-0.0258326	-0.0249995	-0.0065498	-0.0235687
45	-0.138216	0.027593	-0.0375811	0.0029054	-0.114445	0.0398442	-0.0589931	0.0766027	-0.142227	0.126503	0.0555211	-0.0673523	-0.0085911	-0.0240289	-0.012282	-0.0715553	-0.0604424	-0.0445224	0.0219665	-0.00579049	-0.0199853	-0.00769305	-0.0479026	-0.0152721	-0.0218947	-0.00562204	-0.0563349	-0.0170521	-0.0270325	-0.0161425	-0.0388257	-0.038728
46	-0.050992	0.029576	0.0609278	-0.101614	-0.171	-0.0206338	0.111542	-0.0195401	0.0775691	-0.0670839	-0.0712269	0.149578	-0.0417981	-0.0529415	-0.0566439	0.0283972	-0.0314708	0.0187948	-0.0560425	-0.0550714	-0.00969544	-0.040155	0.0207482	-0.0581494	0.0325756	-0.0761075	-0.0325043	-0.00451737	-0.00467161	-0.00718214	-0.0552739	-0.0484529
47	-0.234082	-0.125845	-0.0360571	-0.183309	-0.0205065	-0.0625213	0.057949	0.0284282	0.039828	-0.0253668	-0.145712	-0.0128974	0.0108984	-0.0386059	-0.105224	-0.037136	-0.0450706	0.0264283	0.0464946	-0.0689711	-0.00862026	-0.041426	-0.0584758	-0.00498016	-0.0479859	-0.0113279	-0.0130746	-0.0198108	-0.0405723	-0.0699131	-0.0415761	-0.0399632
48	-0.377364	0.0588232	-0.0901926	0.00280793	0.0103121	-0.0369274	0.104897	-0.0188968	-0.128511	0.0233758	-0.0588514	-0.145329	0.0124321	-0.0217322	0.00449295	-0.0592092	-0.0147195	-0.0718594	-0.0614898	0.0295095	-0.0290382	-0.0180047	0.0216008	-0.055992	-0.0443399	-0.0240179	0.00145594	-0.0629314	-0.0952125	-0.0852314	-0.0322616	-0.0398039
49	-0.004754	-0.062357	-0.0555555	0.0466633	-0.0865294	-0.168836	0.0341116	-0.0806478	0.0790123	-0.0419398	0.111999	-0.0865913	-0.0808043	-0.0288676	0.0160012	-0.00193621	0.0711748	0.0206929	-0.0218909	-0.00397339	-0.0181577	-0.0230959	0.00594731	-0.0359239	-0.0183852	0.0121579	-0.0540323	-0.0979884	-0.0387958	-0.0180839	-0.0201742	-0.0376088
50	0.0377477	0.0118022	-0.154603	0.00787467	-0.125381	0.00633975	0.0719112	-0.128192	-0.0118355	-0.0667736	0.0362807	-0.0677098	-0.0782966	-0.0615899	-0.0368378	-0.00593588	-0.0795246	-0.059991	-0.0637563	-0.0312821	-0.00371741	0.0366094	-0.0381146	0.0173418	0.0035447	-0.106377	-0.0879847	-0.028121	-0.0423117	-0.133985	-0.0185406	-0.0230553
51	-0.0335087	0.0296567	-0.0314252	-0.0144232	0.0525134	0.0830542	0.0043975	0.0543724	0.004853	-0.144655	-0.151799	0.021219	-0.0501833	-0.0542533	-0.00506384	0.0262938	0.0480751	-0.0065743	-0.0243076	-0.0252476	-0.0136826	-0.0179066	-0.0585095	-0.0180542	-0.0314773	-0.0271696	-0.020337	-0.0994481	-0.103118	-0.0301744	-0.0150101	0.00981471
52	-0.05782	-0.0617895	0.0297486	0.0294987	-0.00864033	-0.00370354	-0.0271651	0.00260596	-0.0840524	-0.0530457	-0.0188171	-0.0999135	-0.0363578	-0.0579403	-0.0601298	0.0195954	-0.024159	-0.0837309	-0.0241785	-0.00411325	0.0285448	-0.0390594	-0.0112929	-0.0553231	-0.0582954	-0.0112135	0.00774411	-0.0585004	-0.0469403	-0.0296036	-0.0242332	-0.0428298
53	0.12878	0.0477495	-0.312609	-0.11896	-0.0241672	0.0399389	0.00789231	-0.0902923	0.120358	0.106284	-0.05506	-0.0595079	-0.101122	-0.0201233	0.000349211	-0.0570666	-0.0610471	-0.00638272	0.010186	-0.0226949	-0.0168537	-0.049676	0.0113703	-0.0253775	-0.0350412	-0.00893762	0.0142255	-0.0444308	-0.0226166	-0.0125741	-0.0196474	-0.0442923
54	0.133864	0.17035	0.0634552	-0.176866	-0.078732	0.141231	-0.011962	0.109136	-0.106544	0.0370128	-0.0692645	-0.0238146	-0.0193396	-0.021314	0.0573041	0.0278094	-0.0020402	-0.0403988	-0.0139783	0.0199054	-0.0439342	-0.0154724	-0.0718988	0.00100403	-0.0523991	-0.0149737	-0.0401904	-0.0260782	-0.0161898	-0.0213412	-0.0359551	-0.00320672
55	-0.221965	-0.200655	-0.0306184	0.000452867	-0.0291412	0.0445903	-0.142664	-0.025505	0.0166358	-0.0118989	0.0197063	-0.0349063	0.00336639	-0.0691606	-0.0108016	-0.0478218	-0.0625449	0.0125495	-0.0476973	0.0097822	-0.0608617	0.0068116	-0.0278482	0.0015238	0.00338515	-0.105524	-0.0408641	-0.0221957	-0.0301704	-0.0106537	-0.034659	-0.0380419
56	0.116161	-0.0789835	-0.231286	-0.0355916	-0.175976	0.0936081	-0.00516683	0.00993218	-0.176298	-0.155652	-0.044009	-0.0226292	-0.0578635	-0.121329	-0.00606594	-0.0210301	-0.0381911	-0.0572808	0.0225188	-0.010917	-0.0124471	-0.0634076	0.0528656	-0.0305404	-0.0689374	-0.0459247	-0.112889	-0.0134113	-0.0140784	-0.0326009	0.0315349	-0.0462096
57	0.00820933	0.0649905	-0.0191627	-0.0346734	-0.0297195	-0.000161036	0.0415638	-0.10117	-0.0587207	-0.0983999	-0.10122	-0.0507215	0.0285932	-0.00976023	-0.0051224	-0.104653	0.00569091	0.0100436	-0.032289	-0.0717175	0.00303235	-0.0419548	-0.0979029	-0.0596762	-0.0283851	-0.0147337	-0.084945	-0.00967652	-0.0197106	-0.0535722	-0.0348426	-0.0118499
58	0.763377	0.110419	0.0274334	-0.11133	-0.0477338	-0.0426877	-0.00224425	0.121627	0.110565	-0.0441708	-0.00535487	-0.0900825	-0.050497	0.0333976	-0.0557737	-0.00170742	0.000472748	-0.0192046	0.0051339	-0.0226236	-0.0588623	0.0610783	-0.0330483	-0.0352289	-0.0166937	0.048166	0.00544845	-0.033184	-0.0678002	-0.0630109	-0.0211621	-0.0025863
59	0.0794433	-0.107851	0.0731435	-0.0801624	0.123539	0.0526044	-0.0872668	-0.0486814	0.0596471	0.0306405	-0.0749102	0.000793451	-0.0913569	-0.0703847	-0.0236649	-0.059497	-0.0507977	0.00638401	0.0157861	0.000278847	-0.0147251	-0.0689558	-0.0172361	-0.0214436	-0.00781128	0.00419455	-0.0131654	-0.0861042	-0.059424	-0.0221867	-0.0126192	-0.0217894
60	0.084702	-0.140819	-0.002476	0.0768319	0.096184	-0.0160137	0.0614671	-0.0906107	-0.0132746	0.0258395	-0.0621076	-0.0644857	-0.0969551	-0.0672788	-0.103214	0.00175478	-0.0290927	-0.0211779	-0.0228395	-0.0494591	0.0077946	-0.0631646	-0.0159984	-0.0323607	-0.0115942	-0.0680224	-0.0497014	-0.0645999	-0.0201834	-0.0274319	0.0304726	-0.00798197
61	-0.117169	0.000557667	-0.0663521	-0.0569494	0.0311606	0.0384584	-0.0189297	0.00249767	-0.184896	-0.102627	-0.0754416	0.020307	-0.00513822	0.0458443	0.00265371	0.0460052	-0.0350425	0.00720422	-0.0228671	-0.0371629	0.0236616	-0.0130514	0.0126434	-0.0943716	-0.08539	-0.0764086	0.0100171	-0.0207074	-0.0250843	-0.0220539	-0.015932	-0.0214105
62	-0.133938	-0.369046	0.0344404	-0.0302433	0.0769945	-0.264683	0.00694533	-0.139962	-0.137869	-0.0592226	-0.046477	-0.0403164	0.0405825	-0.0630686	-0.0268433	-0.0549532	0.00567417	-0.0133662	-0.0727579	-0.00311489	-0.0645988	-0.0112165	-0.022556	-0.0265788	-0.0640745	-0.0789554	0.0241106	-0.0205685	-0.0251252	-0.0476315	-0.0362305	-0.0494241
63	-0.165794	0.056058	-0.0949862	-0.0924059	0.0394292	0.0704697	-0.0347549	-0.0812394	-0.0260428	-0.0321774	-0.035711	-0.0754772	-0.0676153	-0.0120166	0.0113697	-0.0318825	-0.018125	0.00608797	-0.024116	0.0390953	-0.0332838	-0.0093628	-0.0872001	-0.0681088	-0.028732	-0.0728204	-0.0438181	-0.0317881	-0.0422368	-0.00262291	-0.0739312	-0.0444152
64	0.0369747	-0.0339575	-0.110563	-0.0132023	0.0899211	0.0312676	-0.0533756	0.150532	0.00284187	-0.0428908	0.010959	-0.0723708	-0.0368914	0.061738	-0.00934362	-0.0224243	0.0118705	-0.0423492	0.00377013	-0.0800969	-0.026616	-0.00250533	-0.028946	0.0303766	-0.00582232	-0.0236893	-0.0487637	-0.0427286	-0.00974524	-0.0043006	-0.0122015	-0.0279472
65	0.0688997	0.01813	-0.209386	-0.00774767	0.0064399	0.0638209	0.14289	0.0392056	0.010055	-0.0697912	-0.0840872	-0.0949429	-0.0224538	0.0101601	-0.0938435	0.0195153	-0.0202222	-0.0462757	-0.0562085	-0.0302068	-0.00619809	-0.135072	-0.0272892	0.00945797	0.0572121	-0.00166481	-0.035903	-0.00636609	-0.00334106	-0.0180785	-0.0659624	-0.0304433
66	-0.021266	-0.113037	-0.0328278	-0.168687	0.00453371	-0.159196	-0.124543	-0.00711738	-0.0352908	-0.0832488	0.0474178	0.0280861	-0.0479469	-0.112183	0.0111547	-0.0169949	0.00447237	-0.0316218	-0.034544	-0.0187869	0.00698879	0.0225051	-0.0531108	-0.0206812	0.0122874	-0.0260355	-0.0237681	0.0017881	-0.0148314	-0.0218707	-0.0276948	-0.00204052
67	0.0431397	-0.27413	-0.0417738	-0.216332	-0.00432638	0.00606554	-0.0116333	-0.20939	-0.0574547	0.003535	-0.0576074	-0.0477452	-0.0316218	0.0471122	-0.0307669	0.0132774	-0.0387506	0.00241729	-0.015038	-0.0160104	-0.0128882	-0.0238778	0.0681244	-0.0949779	-0.0721148	-0.00990449	-0.00488225	-0.020656	-0.0228127	-0.0475815	-0.0456292	-0.00330658
68	-0.0477373	0.0183538	0.0465457	0.126491	-0.000746619	0.19205	-0.0326176	-0.031473	-0.0402799	-0.0842413	-0.0693704	-0.025535	0.0322515	0.00975613	0.0248605	0.00468155	-0.0623452	-0.0561033	0.0161808	-0.00271512	-0.0915661	-0.0131941	-0.113456	-0.0791196	-0.0155777	-0.0264913	0.00528627	-0.0213029	-0.0520294	-0.0243138	-0.0372067	-0.0525969
69	-0.128709	-0.012441	-0.129407	0.166108	-0.0312475	-0.111793	-0.113689	-0.0624617	-0.0755917	0.00138961	-0.0557678	-0.0683011	0.0409448	-0.0693798	-0.0296277	-0.0213328	-0.0347365	-0.0355118	0.0335825	-0.00960943	-0.0367084	-0.0354026	-0.0397042	-0.0256253	-0.140264	0.00915414	-0.0381877	-0.0599439	-0.0209425	-0.0365511	-0.038515	-0.0289623
70	0.0208573	-0.316023	-0.135732	0.0985539	-0.109235	0.009712	-0.0875583	-0.095683	-0.041793	-0.069617	-0.105841	0.0679188	-0.0230275	-0.0126358	-0.0430204	-0.0135124	0.0272927	-0.00112332	-0.0783137	-0.0196764	-0.0310786	-0.0767938	-0.0640127	-0.0115417	-0.0638978	-0.020927	-0.0567861	-0.0242712	-0.0379844	0.0344249	-0.0375409	-0.0517213
71	0.047766	0.0249272	-0.094989	0.0544541	-0.214025	-0.0409799	0.162303	0.0449773	-0.0815223	-0.0168487	0.0504227	-0.0783758	-0.0600605	-0.0291936	0.0205534	-0.0905268	-0.0208598	-0.00346265	-0.0575881	-0.0647921	-0.0428208	-0.027526	0.0324373	0.0354828	-0.0814847	-0.058909	0.0298771	-0.0373859	0.0348453	-0.00499096	-0.0304135	-0.0140905
72	0.254612	-0.084466	0.0899582	-0.0417671	0.0290183	-0.0843624	-0.00730994	0.0319646	-0.0141758	-0.0357997	-0.0152252	-0.0109081	0.0359227	-0.113343	0.0129186	-0.0478413	-0.091933	0.0163451	-0.0573761	-0.027872	0.0706913	-0.0348711	-0.0113056	0.022023	0.0253567	-0.0283471	-0.0416509	0.0422867	-0.00528674	-0.0389871	-0.042314	-0.0228684
73	0.049232	0.180969	0.0153415	0.0889073	0.0858945	0.220784	0.0162669	-0.0977814	-0.0687608	-0.080503	-0.0264099	0.0443017	0.018208	0.000643575	-0.00921359	0.0281957	-0.0223894	-0.063853	-0.00698371	-0.0406386	-0.171855	-0.0692375	-0.0151435	0.00325729	-0.0125078	-0.0360819	0.00107288	-0.0262215	-0.0407419	-0.0253625	-0.0287484	-0.0356086
74	-0.0478003	0.00291817	-0.0869987	0.0423535	0.0167416	-0.104561	-0.221512	-0.0265246	-0.0720758	-0.0456441	-0.0307437	0.0430754	-0.0915354	-0.0638029	-0.00936799	-0.00960744	0.00134197	-0.0560126	-0.0187343	-0.0553288	-0.00246237	0.0410978	-0.0674982	-0.0832128	-0.0285188	0.016278	-0.00480883	-0.0168017	-0.0246407	-0.00391997	-0.0382353	-0.0133675
75	-0.233161	-0.0355727	-0.053364	0.0957557	-0.020309	-0.104727	0.0604244	-0.122789	0.00992542	-0.108826	-0.0208267	-0.0269063	-0.00110274	0.0470885	-0.0777331	-0.0611271	0.0684096	-0.0137852	-0.010446	0.0788457	-0.0400402	-0.00287707	-0.0654945	-0.0653918	-0.010492	0.00482561	-0.0286026	-0.0281714	0.00177536	0.0347107	-0.033008	-0.0131844
76	0.0248957	0.02898	-0.0504068	0.0275389	-0.125631	-0.00425825	-0.190737	-0.0142504	-0.0677395	-0.00110823	-0.0644768	-0.0646417	-0.012605	-0.0232815	-0.0766865	-0.0239805	-0.0908232	-0.0227509	-0.0213276	-0.153665	-0.00365119	-0.0218533	-0.0592914	-0.108416	-0.0434574	-0.0342383	-0.0625907	-0.0284184	0.0239906	0.0203357	0.0199989	-0.0706377
77	0.237231	-0.013745	0.0154772	0.0318938	0.0981989	-0.20346	-0.0889869	-0.0796881	-0.0663061	0.03494	-0.0352035	0.0539839	-0.100377	-0.0167316	0.0364112	-0.0394755	-0.0366477	0.0004219	-0.0700837	-0.00364122	-0.0139591	-0.0844777	-0.0155761	-0.0489195	0.0469441	-0.0342224	-0.076728	0.044247	0.0126041	-0.0813734	-0.0267674	-0.0218846
78	0.136086	-0.0650467	-0.0071468	-0.0704178	0.0652081	-0.00596454	-0.0530804	0.00246258	0.0531746	-0.0360095	0.00589221	-0.000515527	-0.0213049	-0.0126529	0.0132075	0.0109096	-0.0433096	0.00802048	-0.0496643	-0.0393635	-0.0203481	-0.108044	-0.0385205	-0.0965313	-0.0751076	-0.0214376	-0.101731	-0.00576829	-0.0535944	-0.026126	-0.0344635	-0.0255427
79	-0.129594	-0.136191	-0.262119	0.0548523	-0.0949037	-0.0965935	0.0482393	-0.0580162	-0.0669506	-0.0274712	0.0345392	-0.0841502	-0.0710493	-0.0321488	-0.0603418	0.039369	-0.035786	-0.0217237	-0.0346018	-0.00285685	-0.00835186	-0.027107	0.0643264	0.0400904	-0.0141897	-0.0229296	-0.0117084	-0.0176319	-0.0252544	-0.0407278	-0.0572708	-0.0212012
80	0.0428573	-0.131363	-0.0042626	0.02301	0.0111034	0.162112	0.0308514	-0.139517	-0.116132	-0.0640605	0.0636736	-0.00565011	0.0476475	-0.0227454	-0.0213341	-0.0656953	-0.00960139	-0.158717	-0.00569864	-0.0361015	-0.099433	-0.0148903	0.00129011	-0.0239136	-0.023517	-0.0363486	-0.0397845	-0.0483866	-0.0478499	-0.0362727	0.00473107	-0.0128911
81	-0.196063	0.0340485	-0.035833	-0.0315608	-0.056963	0.0472966	-0.060306	-0.00233493	-0.0527571	-0.0264199	-0.0404949	-0.0154469	-0.0232825	0.0351009	-0.0436094	-0.0436679	-0.0168074	0.0511907	-0.0404966	0.0101733	-0.0869271	-0.0278145	0.00312611	-0.014628	-0.02381	0.0160367	-0.102932	-0.0528148	-0.0360255	-0.0847378	-0.0260151	-0.0237877
82	-0.0144767	-0.190043	-0.0356657	-0.125888	-0.0701209	0.0366181	-0.0618163	-0.0545028	-0.132221	-0.00489883	-0.0714773	-0.137219	-0.00602178	-0.0867293	-0.00128443	-0.0468243	0.0112278	-0.0112912	-0.0501411	-0.0346429	-0.0457447	0.0707352	-0.0877748	-0.0499735	-0.0402122	-0.00832668	-0.0865018	-0.0230333	-0.0554293	-0.0267648	-0.0381869	0.00263794
83	-0.44156	0.092275	0.205781	-0.14074	0.14453	-0.00878661	-0.0870828	0.0289999	0.000703309	-0.0575989	0.0476061	0.032415	-0.0153253	-0.00457416	0.0748329	-0.0507251	-0.00583238	-0.0450563	-0.0431162	-0.0783451	-0.0131046	-0.00482514	-0.0437994	0.00148755	0.0121176	-0.0243288	-0.0303783	-0.0451804	-0.0654386	-0.00744019	-0.0280624	-0.0290915
84	0.214466	0.0592223	0.114227	-0.0636679	0.032833	-0.248767	-0.0293763	-0.0891308	0.0415782	-0.0292776	-0.00927568	-0.0434804	-0.039573	0.0263998	-0.0963852	-0.0208049	-0.167214	-0.0409782	-0.0565129	-0.0757027	-0.04144	0.00260484	-0.117853	0.015871	0.0122416	-0.0812912	-0.0616694	-0.0732835	-0.0105249	-0.0913043	-0.0319472	-0.0474135
85	0.0314523	0.0932323	0.107836	0.040439	-0.0762168	-0.0200045	0.0306175	-0.0311642	-0.00617589	0.0451523	-0.0665075	-0.0805306	-0.0374614	0.00702202	-0.0192123	-0.00261189	0.0140558	0.0264332	-0.0154901	-0.06568	0.0551225	-0.0949576	-0.0625017	-0.0273586	-0.0123706	-0.0421665	-0.037507	-0.0267671	-0.0759767	0.011385	-0.0151864	-0.0263932
86	-0.0310883	-0.12249	0.0102764	0.0304023	-0.0239121	-0.0960436	-0.0850989	0.0750187	-0.0826065	0.0595406	-0.0414328	0.0786411	0.0176193	-0.0354743	-0.0865521	0.0168419	-0.00152115	-0.0936533	-0.00416377	-0.0293932	0.0190605	-0.0293651	-0.102871	-0.00755551	-0.0737204	-0.135358	0.00586082	-0.0407158	-0.000210779	-0.08187	-0.0207853	-0.0149871
87	-0.095314	0.0447015	0.097089	0.0663655	-0.0250718	-0.0251107	-0.0527783	-0.0724998	-0.00483095	0.00850429	-0.00548282	-0.0366775	-0.0299246	0.00831843	-0.0326202	-0.0203715	-0.0474392	-0.0125146	-0.0331911	0.0149173	0.0257915	-0.108349	-0.0117263	-0.0412015	-0.0185325	-0.0120999	-0.0345309	-0.0297323	-0.0445342	-0.0213379	-0.0274436	-0.0627564
88	-0.135673	-0.252126	0.0525861	-0.201678	-0.0837311	-0.0125978	0.0162695	-0.156446	-0.0995661	-0.14556	0.00171801	-0.0239072	0.0243925	-0.0102221	-0.0337013	-0.0353763	-0.0192639	-0.05079	0.0240275	0.0546523	-0.094633	-0.115742	-0.00276264	-0.0272788	0.00899823	-0.0279575	-0.0323912	-0.0515431	-0.0506417	-0.0402517	0.00493063	-0.0073135
89	-0.343389	-0.050754	0.0176957	-0.0166479	-0.224385	0.00531054	-0.141647	-0.0446794	0.0461196	0.0165213	-0.117726	-0.0102469	-0.00845288	-0.102887	0.0054908	-0.0802095	-0.0157475	-0.0313602	-0.0312074	-0.00459979	-0.0108529	-0.0738971	0.0262384	-0.0112282	-0.0458853	-0.0513359	-0.0170021	-0.0367237	-0.0161909	-0.0355089	-0.0223037	-0.0232124
90	0.002203	0.129682	0.0967025	0.0874519	-0.0730697	0.0187834	0.0554706	-0.00813127	-0.0825947	0.0720473	-0.0290089	-0.0441008	0.021658	-0.0437101	-0.00816415	-0.0449659	-0.0496536	-0.00901057	-0.069743	0.0255027	-0.127453	-0.0850426	-0.0371232	-0.0505606	0.00128186	-0.126904	-0.0108896	-0.024891	-0.0592079	-0.0868192	-0.00074929	-0.0185006
91	-0.146109	0.133975	-0.0183588	0.120417	-0.0267575	-0.0905302	-0.0927696	-0.136293	-0.0489672	-0.0227513	-0.00726797	-0.0336762	0.0510054	-0.0237073	0.0110582	-0.0477344	-0.0453101	-0.0164145	-0.0858074	-0.0541464	-0.0954222	0.0400191	-0.0368035	0.0121806	-0.0294986	-0.0531873	-0.0382858	-0.0500371	-0.0525427	0.00118904	-0.0179912	-0.059354
92	0.100422	0.0808673	0.0030624	-0.148751	0.239808	-0.0260229	0.000405639	-0.0152556	0.0265587	-0.056178	-0.0774366	0.0155036	-0.0257728	0.0281582	-0.0160362	-0.00941834	-0.0532566	0.00595045	-0.0501206	-0.0478692	-0.0760254	-0.00271005	-0.00429671	0.0374199	-0.0112156	-0.0538165	-0.0155061	-0.0300922	-0.0310895	-0.00781471	-0.0519084	-0.0333191
93	-0.457376	-0.0678535	0.0015173	-0.009541	0.102937	-0.0565146	-0.0329325	0.0400636	0.0451589	-0.0809783	0.0577743	0.0633796	-0.0128322	-0.0376306	-0.16294	-0.0703663	-0.0207646	-0.0293882	-0.0118869	-0.0384824	-0.0985758	-0.026359	0.037732	-0.0154599	-0.0083711	-0.047059	-0.0804371	-0.0614825	-0.0228431	-0.0404494	-0.0326583	-0.0215763
94	-0.367661	-0.10586	-0.0772244	0.0102954	-0.0119288	-0.0714496	-0.0946357	-0.013967	0.0656997	-0.0109731	0.0366867	-0.104799	0.00759235	-0.0666043	0.0413037	0.0955546	-0.0963395	0.0247047	-0.00670205	-0.110408	0.0258826	-0.0635922	-0.0256577	-0.0913672	-0.0709259	-0.0394479	-0.0548868	-0.0198269	-0.0445492	-0.0350158	-0.0593214	-0.0380179
95	0.0417143	-0.056028	0.0406989	-0.0913783	-0.00773681	-0.000656714	-0.0351756	-0.0144697	0.0144227	-0.0214496	-0.0615	-0.000514934	-0.109976	0.00137253	-0.0178206	-0.169476	0.0585766	-0.123557	-0.069476	-0.144352	-0.0091904	0.0243205	-0.0632488	-0.0351707	-0.0305491	0.00259136	-0.0697564	-0.0185184	-0.0335786	-0.00732217	-0.0306662	-0.0171826
96	-0.035556	-0.0246925	-0.0015809	-0.0771276	-0.243267	-0.059865	0.0739504	-0.058885	-0.0672189	-0.125529	-0.00532762	0.0262612	-0.0330708	-0.0672542	-0.0458713	-0.0150048	-0.00764145	-0.108934	0.0458009	-0.0342838	0.00857148	-0.0627224	-0.00884613	0.00432126	-0.133945	-0.0466238	-0.0268827	-0.0588159	-0.0195039	0.0325239	-0.0186103	-0.0159844
97	-0.0124893	-0.110703	-0.080745	0.156259	-0.0056341	-0.0154979	-0.0694539	-0.066463	-0.0866053	0.0178225	-0.0474498	-0.00189899	-0.0528497	-0.0328588	-0.00223585	-0.0309766	0.0148415	-0.00461753	0.0260989	-0.114912	-0.0294927	0.0884746	-0.0355598	-0.050764	-0.0372856	-0.0203527	-0.00380744	-0.00669342	0.0350956	-0.0573692	-0.0434843	-0.0307362
98	-0.10856	0.0380722	0.0174449	0.0784024	-0.154875	-0.0774279	-0.178129	0.0758482	0.0544433	-0.0506818	-0.004855	-0.0430108	0.0331474	0.0430438	-0.0751846	-0.0184363	-0.0267013	0.00983639	0.0313802	0.038653	-0.042418	-0.0673544	-0.00595975	-0.0214976	-0.0233745	-0.00101824	-0.0331178	-0.000292792	-0.0240901	-0.0263369	0.00996894	-0.0280522
99	0.130654	-0.256152	-0.135005	-0.0941825	-0.0402234	0.00864336	0.0212673	-0.097917	-0.00843484	-0.0846422	-0.0310702	0.0241249	0.0157486	0.0441237	0.0948141	-0.00480368	-0.0844575	-0.0330754	-0.0640239	0.0049266	0.0149316	-0.010437	-0.0340866	0.0285942	-0.0525054	-0.031642	-0.0279803	0.0296426	-0.0550663	-0.0556501	-0.0138046	0.00219155
100	-0.0169783	-0.0542462	-0.264409	-0.108818	-0.030593	-0.130966	-0.0440733	-0.0125269	0.00411915	0.0282823	0.0679238	-0.0112671	0.0347756	-0.0838575	-0.180455	-0.034303	-0.114097	0.0771648	-0.047365	-0.0110537	-0.0182104	-0.0570092	-0.0177136	-0.0575504	-0.0651252	0.0123882	-0.0297987	-0.0631214	-0.0389392	-0.0250415	-0.0120824	-0.0489152
101	-0.0890743	-0.24509	0.0179689	0.0248959	0.0389278	0.0612722	-0.150489	-0.0254328	-0.0817907	0.056858	-0.0994948	-0.0346348	-0.129953	-0.0117942	0.00334455	0.00136053	-0.0667539	-0.00616953	-0.0111631	-0.0263265	0.0476565	-0.0305531	0.0212705	-0.00936091	-0.152922	-0.060889	-0.0408402	-0.0326747	-0.0391674	0.0237468	-0.0217729	-0.0395829
102	-0.00655867	0.22099	0.0658509	-0.0363273	0.0283111	-0.116781	0.0212265	0.00935693	-0.00924051	0.049028	-0.00566344	-0.099223	-0.0326758	-0.109068	-0.0567472	0.00992959	-0.0314263	-0.0214479	-0.153695	-0.0300808	-0.0894192	-0.0327094	0.0418275	-0.00345308	-0.00543727	-0.0289961	0.010183	-0.0586215	0.00999227	-0.0517335	-0.0590414	-0.0377378
103	-0.15956	0.133988	-0.0055524	-0.0765327	0.033638	0.00395789	0.0293835	0.0390068	-0.0258378	-0.0600101	0.00698855	-0.048714	-0.0120629	0.00535469	-0.0146558	-0.0283795	-0.00426712	0.0305558	-0.0901743	0.0130685	-0.0168414	-0.034562	-0.0242118	-0.0427101	-0.0627401	-0.0769482	-0.0289603	-0.0244044	-0.0245622	-0.0431372	-0.0291936	-0.0399131
104	0.00646967	0.0659872	0.0463454	-0.189684	0.0374296	0.00607329	0.00890431	0.030459	-0.000636091	-0.0108273	-0.000325167	-0.0419801	-0.00991289	-0.0656589	-0.107715	-0.11758	-0.0512957	-0.111334	-0.0891024	-0.0160911	-0.00225941	-0.0223853	-0.0831429	-0.0598467	-0.0558671	-0.0438789	-0.00208703	0.0241485	-0.0466593	-0.0157801	-0.0312845	-0.0887285
105	0.158952	0.129025	-0.040182	-0.124657	-0.172793	-0.078139	-0.1025	-0.0141609	-0.161272	-0.0172882	0.0599133	0.0264772	0.0395629	-0.0263468	0.0741119	-0.11621	0.0842316	-0.0177089	-0.0816336	0.0652225	-0.0473836	0.0423267	-0.0355156	-0.141572	-0.0328903	-0.0663514	0.00430112	-0.0470308	-0.028154	-0.0568746	-0.0539555	-0.048276
106	-0.241685	0.113757	-0.166942	-0.0273967	-0.00322267	-0.0209886	-0.0356086	-0.122234	0.0293148	-0.0431652	0.00933456	0.020667	0.00635245	0.00461191	0.00498744	-0.0506578	-0.00110974	-0.0625447	-0.00826944	-0.106852	-0.0269119	0.0187999	-0.025552	-0.0672518	-0.021547	-0.0390292	-0.0329508	-0.0446959	-0.0314918	-0.00880592	-0.00565743	0.00377411
107	-0.162481	0.00865467	-0.027266	0.277153	-0.11321	-0.0221896	-0.0475608	0.0155007	-0.0479618	-0.0256852	-0.00170267	0.013076	-0.0814582	-0.0102549	-0.0393096	-0.0238724	0.0225056	-0.149872	0.0221215	0.0222074	-0.0463686	0.00731648	0.0112065	-0.00498198	-0.00769176	-0.0132155	-0.0459992	-0.0272345	-0.0393601	-0.0176471	-0.0640697	-0.0366569
108	0.0188033	0.099246	-0.0520778	0.0588439	-0.093307	0.0390565	-0.0831491	0.0913606	-0.0722637	0.0325712	-0.021777	-0.109351	-0.0622356	0.0157247	-0.0346556	0.034411	0.0221818	-0.101883	-0.00586591	-0.052632	-0.0229307	-0.104126	-0.0294541	-0.0414171	-0.0394724	-0.0117893	-0.000727825	-0.0439191	-0.0090967	-0.0191745	0.000506598	-0.0224341
109	-0.513056	0.127949	0.218965	-0.0224535	0.0500479	-0.0767731	0.109344	-0.0552818	-0.0131465	-0.0444112	-0.0702135	-0.0277338	-0.0744232	-0.0289326	0.00896862	-0.054392	-0.117012	-0.0724042	-0.0412258	-0.0357228	0.0372785	-0.0344849	-0.0545689	-0.0229517	-0.0206981	-0.0293562	-0.0680471	-0.000734485	-0.0223474	-0.00939085	-0.0546544	-0.0453661
110	-0.0796837	0.0529233	0.101931	-0.0246909	-0.0540018	-0.177504	-0.0674372	0.0081252	0.0220244	0.0535805	-0.0761825	-0.0550894	-0.00327323	-0.0306713	-0.142828	0.0403534	-0.0233253	-0.102778	-0.00996777	-0.0084519	0.0504068	-0.0232628	0.0494065	-0.149619	0.00456964	-0.0181532	-0.0464871	-0.0318234	-0.00306549	-0.0152571	-0.00632668	-0.0559456
111	0.103515	0.120959	-0.0995789	-0.0148703	-0.0196076	0.0125536	-0.0379238	-0.118972	0.0567809	-0.0604331	-0.0492822	-0.0301009	-0.0596563	-0.103081	-0.0479441	0.0465428	-0.0523438	0.00877985	-0.0116331	-0.0416908	-0.0278699	0.0115129	-0.0590961	-0.130576	-0.0355124	-0.0317095	-0.0144868	0.00151969	-0.0392343	-0.0153691	-0.00128889	-0.0401495
112	0.051557	0.05443	-0.0257396	-0.296974	-0.0920871	-0.061201	-0.0220396	-0.0222095	-0.0269835	-0.00187395	-0.0408086	0.0277702	-0.0285712	-0.0344715	-0.0785527	-0.000182284	-0.128331	0.0104431	0.0104349	-0.019526	-0.0867434	-0.0287761	-0.00275199	-0.000647351	0.0118358	-0.052903	-0.0248395	-0.0137093	-0.00737839	-0.0328189	-0.0287396	-0.0261766
113	-0.081367	0.124343	-0.0006431	0.113589	0.00628057	-0.196885	-0.00220206	0.00572891	-0.105815	0.0212276	0.025264	0.116915	-0.00395299	-0.00246906	-0.0455447	0.0294052	-0.111778	0.026127	-0.0153971	0.0160148	-0.0427668	-0.0363473	-0.01112	-0.0441519	-0.0728899	0.0205408	-0.0248573	-0.0334934	-0.013644	0.027162	-0.0280677	-0.0140668
114	0.0612347	-0.020463	-0.0916833	-0.149062	-0.21234	-0.00912904	0.069428	-0.0130766	0.0601801	0.0658487	0.0301693	-0.0539809	-0.00732178	-0.0578429	0.00781098	-0.0821556	-0.0902917	-0.0438042	0.0770967	0.0564761	-0.0431267	0.00650051	-0.0551804	-0.0705035	-0.00250121	-0.0237889	0.0709057	-0.0161942	-0.0262318	-0.0373305	-0.0784319	-0.0204956
115	-0.157431	0.002413	-0.0882578	-0.110183	0.0854009	-0.00119346	0.0757016	-0.189633	-0.0443547	-0.0401619	-0.0275466	-0.080912	0.023778	-0.0640758	-0.0524681	-0.0549255	-0.0826095	-0.00602128	-0.0812592	-0.0498754	0.0253839	-0.0257032	-0.0489264	-0.0285451	-0.0970865	0.00350837	-0.033232	-0.00512267	0.00873037	-0.0325973	-0.0120795	-0.0196248
116	-0.00213667	0.0194257	-0.0290053	-0.157932	-0.151714	0.0470615	0.0244924	0.0289937	-0.018504	0.00784941	-0.0809211	-0.105748	-0.0232233	-0.0293327	0.0839505	0.00567031	-0.0521642	-0.0207353	-0.0210023	0.0159841	-0.041717	0.0121852	-0.0839395	-0.0139134	-0.0618761	-0.00450756	0.0162135	-0.0144101	-0.0104209	-0.055188	-0.0439723	-0.0211112
117	-0.163849	-0.0881208	0.229547	0.0179131	-0.0467339	-0.0268607	-0.00786194	-0.0289377	-0.0400755	-0.0155522	-0.0406796	-0.077129	-0.0363926	0.0210188	-0.0050442	-0.129178	0.0481929	0.0447321	-0.0621838	-0.0845572	-0.0291321	-0.0275296	-0.141586	-0.0047367	-0.0488017	0.0140021	-0.0380197	-0.0289043	-0.0623514	-0.0349299	-0.0086249	0.000876978
118	-0.260686	0.0469803	0.0815207	0.0496934	-0.00970633	-0.12168	-0.107074	-0.0227526	0.0382044	-0.0652371	-0.0346126	0.00011367	-0.177689	0.0905846	-0.00960056	-0.103301	0.00262726	-0.0813628	-0.0353412	-0.0253758	0.0105847	-0.0298138	-0.0459526	-0.0438074	-0.0833544	-0.0801436	-0.0484806	-0.00856345	-0.043735	-0.0801299	-0.017406	-0.0469949
119	0.00752467	-0.0171053	-0.0931153	0.0225068	0.0145816	-0.0367887	0.0281207	-0.0515205	-0.0422259	-0.0947967	0.0229111	-0.0654585	0.05319	-0.214066	0.0365644	-0.109323	0.00354038	0.0930993	0.0162826	-0.0233933	-0.0344966	-0.0927584	-0.0209258	-0.0478994	-0.00940811	-0.0156874	-0.0179697	-0.0477953	-0.0374857	-0.0365704	-0.0322164	-0.0409235
120	0.156273	-0.00715417	-0.122281	-0.021852	-0.0839856	-0.0268767	0.0548292	0.0195235	0.00466131	-0.0307476	-0.0403623	-0.0527849	-0.0634406	0.00157033	-0.0467036	-0.0373488	-0.0397428	-0.0390053	-0.0358953	-0.000357563	0.000387052	-0.0256415	-0.0307968	-0.0078922	-0.031641	-0.0427914	-0.0514234	-0.0513166	-0.0635044	-0.000115892	-0.00735028	-0.0176333
121	0.00528933	0.0186227	-0.0217458	-0.00350073	-0.0786571	-0.110067	-0.045959	0.0200594	-0.0522986	-0.104589	0.0266278	0.0158219	0.0244355	-0.000946475	-0.0773676	-0.091024	-0.0407389	-0.0841602	-0.0560685	-0.019427	-0.0447659	-0.149678	-0.033011	-0.000243067	-0.00407669	-0.0568094	0.0517937	-0.0476757	-0.0206881	-0.00914665	-0.0091283	-0.000533435
122	-0.141178	-0.114701	-0.0243795	-0.131048	-0.0255901	0.0495636	0.0582912	0.0436675	0.0293112	0.1062	0.0857437	-0.0178302	-0.0940066	-0.0393059	-0.0354165	-0.0104645	0.00131515	-0.000651831	-0.00675173	-0.0375242	0.0224092	-0.0851249	-0.155285	-0.00860298	-0.0381375	-0.00936291	0.0424652	-0.0259815	-0.0211996	-0.0530153	-0.0505007	0.0209945
123	0.017997	0.0261778	-0.0196407	-0.00467093	0.0656509	0.0383424	-0.0616364	0.0828897	0.0465305	0.0103677	-0.00731423	0.0363019	-0.0131632	-0.141166	-0.0640605	0.0237451	-0.0309292	-0.0139718	0.0373183	0.0559355	-0.05152	-0.035501	-0.0957181	-0.0282459	-0.00797767	-0.0252107	-0.0170827	-0.0416982	-0.0102786	0.01347	0.0184179	-0.0439144
124	-0.070396	-0.23918	-0.232207	-0.106964	-0.108107	-0.123269	-0.120975	-0.0950686	-0.0526241	-0.0342594	-0.208702	-0.018688	-0.111479	0.0668399	-0.137562	-0.00390578	-0.00387366	-0.0443921	0.0466319	-0.0693512	-0.0542471	-0.0146474	-0.0356669	-0.0517072	-0.0404758	-0.042747	0.0346455	-0.0176567	-0.0561084	-0.0135305	-0.0316839	0.000406647
125	0.0745743	-0.137331	0.0419946	-0.143577	0.00890638	-0.0589524	0.0372601	-0.0264478	-0.0288355	0.014464	-0.0267824	-0.0302295	0.0307998	-0.0297269	-0.128283	0.00690171	0.0807587	-0.0162223	-0.0546613	0.00151537	-0.0888457	-0.0484006	-0.0355431	0.00537817	-0.0545385	-0.0169462	-0.0680958	-0.0314714	0.00554683	-0.00813545	-0.0300714	0.00406875
126	-0.048884	-0.0894022	-0.11144	-0.0588122	-0.201631	-0.0478729	-0.0357636	-0.00507542	0.00290464	-0.115071	-0.0801543	-0.0375409	-0.012366	0.0236605	-0.111503	-0.0316762	-0.0805598	0.00701149	0.0592363	-0.0223594	-0.132214	-0.0291623	-0.0509687	-0.117478	0.0102413	0.0819003	-0.0878935	-0.0260575	-0.00577156	-0.0195278	-0.0353808	-0.0122828
127	-0.151873	0.0319687	-0.0945685	0.0535075	0.047958	0.00390875	-0.0317111	-0.0386175	-0.00971665	-0.00393644	0.00610949	-0.119813	-0.133865	-0.0154434	-0.0521494	-0.0673563	-0.0353161	-0.0736047	-0.105894	-0.0164289	-0.0655424	-0.121683	-0.0347278	-0.0564392	-0.0176215	-0.016573	-0.00445857	-0.00726181	-0.0127683	-0.0454164	-0.0349705	-0.0267361
128	-0.096845	0.00168517	-0.0455817	0.0173635	-0.127256	0.060317	-0.196549	-0.0249298	-0.0251119	-0.0997449	-0.0640137	0.00846879	0.00629143	-0.0108986	-0.120039	0.00520661	-0.0240189	-0.0339508	-0.039011	-0.0535424	-0.00414642	-0.134451	-0.036425	-0.0199621	-0.0296878	-0.00619827	-0.0681944	-0.0121049	-0.00423555	-0.0482451	-0.0176125	-0.0105339
129	-0.0800117	-0.0700328	0.305695	-0.200376	-0.0265493	0.0623681	-0.000451694	0.0244399	-0.0700563	0.0189518	0.010522	-0.0454861	-0.0151722	-0.00486182	0.0639509	0.00740989	-0.033614	0.0310157	-0.0514539	-0.0545686	-0.0375694	-0.00915403	-0.0207588	-0.100172	0.00235173	-0.0428749	-0.0669829	-0.00969857	-0.0543887	-0.0291262	-0.0365327	-0.0360634
130	-0.0492263	0.0500032	0.159637	0.00319013	-0.206382	0.00894439	0.0224228	0.089754	-0.0921439	-0.0589832	0.00991192	0.00402943	-0.0484102	-0.149694	-0.0216679	-0.0423385	-0.0453214	0.0542988	0.0283598	-0.0908361	-0.0426692	-0.0425803	0.00177161	-0.0396628	0.00612816	-0.0316749	0.019987	-0.00390089	-0.0553858	-0.0352451	-0.0624812	-0.0090559
131	0.028669	0.0580135	-0.0403208	-0.0856996	0.0149701	0.00780771	-0.0163095	-0.0688098	-0.0373246	0.0513547	0.00321005	-0.0935881	-0.0256607	-0.0326529	0.0291198	0.0680321	-0.0115857	-0.0571534	-0.0262362	-0.133439	-0.0585095	-0.0722604	-0.0113658	-0.00295462	0.0200415	-0.00968048	-0.0652307	-0.0589452	-0.014528	-0.0343128	-0.00467043	-0.0602737
132	-0.268883	-0.130917	-0.021827	0.047867	0.00112219	-0.105015	-0.051132	-0.0565241	-0.103483	0.110132	-0.0323014	-0.00976343	-0.124281	-0.0483222	-0.0292975	-0.0151696	0.012015	-0.034678	-0.0501875	-0.0861163	-0.121737	-0.0182971	-0.0620076	-0.0185653	-0.0942118	-0.0658156	-0.0823124	-0.0566311	-0.0432274	-0.0150579	-0.0077032	-0.0571615
133	-0.118684	-0.200094	-0.0058188	-0.116516	0.0716557	-0.139824	-0.104817	0.0250018	0.0693329	-0.0486776	0.0136133	-0.103739	0.0848091	-0.0844437	-0.029335	-0.0188678	-0.0881754	-0.0561293	-0.0313351	0.000116273	-0.126666	-0.0423143	-0.00537343	-0.0370751	-0.00307442	-0.000660579	-0.0190236	-0.0075241	-0.0420151	-0.0371858	-0.0280945	0.00662799
134	0.121862	0.0994713	-0.41198	-0.102798	0.00909076	0.0254238	0.106105	-0.0202628	-0.00924642	-0.0920088	0.0220658	0.0115107	-0.0315619	-0.0508961	-0.0846237	-0.010428	-0.0260096	-0.0264879	0.0367014	-0.0345398	-0.00759328	-0.0126265	0.0146025	-0.0257249	-0.00688809	0.0507993	-0.0450855	-0.0437234	-0.00905992	-0.0512156	-0.013639	-0.00827826
135	-0.298898	-0.045874	0.0507345	0.0605204	-0.129083	0.0803685	-0.0266876	0.0592255	0.0312964	-0.0471262	-0.0277792	0.130022	0.019147	-0.0261918	0.0227248	-0.0725953	0.0509369	-0.0353049	-0.045557	-0.0520341	-0.0435236	-0.00838148	-0.0241016	0.000694652	-0.0806619	0.0421499	-0.0215583	-0.0433563	-0.0320648	-0.00529677	-0.0499306	-0.0458019
136	0.605939	0.227482	0.0815412	-0.0677935	-0.002968	-0.0323704	-0.00080275	-0.0824879	-0.035028	-0.123789	-0.0599923	-0.243145	-0.0181106	0.00215277	-0.0206674	-0.0641056	0.0679688	0.0140413	0.0100402	-0.0249896	-0.0594398	-0.00881207	-0.00144778	-0.0470442	-0.0385873	-0.0196524	-0.064898	-0.00409417	-0.0528367	-0.0524102	-0.0486372	-0.0648853
137	-0.0603003	0.176887	-0.136232	-0.0733466	-0.0370313	0.0406768	0.042315	0.0976276	-0.0413701	0.0112927	-0.131576	-0.000511571	-0.0448811	-0.00462506	-0.0307418	0.0360103	-0.0651716	-0.0292161	-0.0259142	-0.120364	-0.0502274	-0.0590011	-0.0441812	-0.0603697	0.00078467	0.0616271	-0.0262976	-0.0390354	-0.00400704	-0.0124082	-0.014466	-0.0589916
138	0.369625	-0.0854568	-0.0821635	-0.0279876	-0.117203	-0.0221425	-0.0970752	0.0355884	-0.0427352	-0.0299953	-0.0338311	-0.0524435	0.0161425	0.119594	0.0996432	-0.0687236	0.0657342	-0.052672	-0.00894305	-0.162698	-0.0199832	-0.00901484	0.00905314	-0.0175507	-0.0281918	-0.0576309	-0.00707806	-0.0577979	-0.0524189	-0.0264407	-0.0218316	-0.0341102
139	-0.180385	-0.133564	-0.0605398	0.011632	-0.0463143	-0.110342	-0.0829313	0.0200648	-0.00192611	-0.0606463	-0.0318862	-0.0499007	-0.135545	0.0023988	-0.0461137	-0.0182106	-0.122735	-0.0357492	-0.0510385	0.0215196	-0.0132916	0.0151386	-0.0702408	0.034472	-0.0658023	-0.100338	-0.0754205	-0.000441667	-0.00998338	-0.0112248	-0.0396379	0.0231517
140	-0.025888	-0.0331687	-0.125617	-0.0338061	0.11626	-0.0393314	0.0868349	-0.0399771	-0.0921658	-0.0569447	0.00604414	0.00436759	-0.140006	-0.042467	-0.0723913	-0.0107624	-0.0597034	0.0572157	-0.0674688	-0.0376144	-0.00923939	-0.026744	-0.089522	-0.027172	-0.00632275	-0.011484	-0.0587275	-0.0567009	-0.0315541	-0.00722766	-0.0476989	-0.0551221
141	0.0769807	0.052424	-0.0729047	-0.136932	0.0334682	0.0156069	-0.08039	0.00747262	0.0435561	0.0338341	-0.1042	-0.135659	0.0155989	0.00157268	0.0393752	-0.0402249	-0.0724117	-0.0617386	-0.0391182	-0.0608435	-0.0163876	0.000362296	-0.0747665	0.00834739	0.0906	-0.0628451	-0.035355	-0.00347308	-0.00466205	-0.0240607	-0.0474184	-0.0207432
142	0.145098	0.0396813	0.0639702	0.0033404	-0.139687	-0.0130809	-0.00471489	-0.0921285	-0.0778331	-0.0295173	-0.0589052	0.0731362	-0.108527	0.055898	-0.0917271	0.0362753	0.0521806	-0.00549113	-0.166267	-0.0429493	-0.0621364	-0.0593399	-0.020475	-0.0229123	0.00359153	-0.0156795	-0.0312538	-0.0359363	-0.0132197	-0.0509046	-0.0022366	0.00477131
143	0.008146	-0.14861	0.0621518	-0.0609295	-0.0611793	-0.0224746	-0.0523569	-0.101067	0.0587911	-0.00635505	-0.062507	-0.0263278	-0.0405667	-0.0868139	0.000725842	0.0713104	-0.00877289	-0.0380552	-0.0940276	-0.0376695	-0.00798446	-0.00306223	-0.100028	0.0360596	-0.0550839	-0.050583	-0.0283039	-0.00123215	-0.00915517	-0.0756673	-0.00936394	-0.0183333
144	-0.00859367	-0.100715	-0.034767	0.113572	-0.0202152	-0.224978	0.0275402	-0.0286056	0.153732	0.0201465	-0.0263013	-0.0120862	-0.0462259	-0.0792817	-0.0395581	-0.0703412	-0.0349981	0.0110897	0.00300183	-0.0243741	-0.00491911	-0.00861303	-0.0457054	-0.0695269	-0.0292552	-0.0230576	-0.0414528	-0.0197653	-0.0560489	-0.014648	-0.0197285	-0.0151543
145	-0.130265	-0.0493252	-0.0095841	-0.12035	-0.00860129	0.00105918	0.0341591	-0.0592004	-0.0635775	-0.00685624	0.206764	-0.0284121	0.0108155	-0.0324733	-0.00320297	0.075763	-0.0304436	-0.0323294	-0.0160497	-0.00255505	-0.0249452	-0.128854	0.0185448	-0.0385066	-0.0149533	-0.0567606	-0.0252887	-0.0129448	-0.070144	-0.0329289	-0.0368018	-0.028988
146	-0.102747	0.210427	0.0438547	0.0121871	0.028442	0.0496797	-0.114386	-0.0307009	-0.107888	-0.0348594	-0.208325	0.000332934	-0.0272028	-0.068475	0.00623011	-0.127119	-0.0102702	-0.11594	-0.0396579	-0.0317249	-0.00650841	-0.0696978	-0.0539527	0.000170256	-0.0199229	-0.096589	-0.059959	-0.0361384	-0.00258866	-0.0341548	-0.029717	-0.061864
147	0.0154113	0.227252	-0.240948	-0.097113	0.0560414	-0.0713873	0.024695	0.100087	-0.0293942	-0.0464361	-0.135419	-0.0586762	0.0764898	-0.131314	-0.0877665	-0.0592612	0.0393614	0.0106789	-0.040357	-0.0102284	-0.00416023	-0.0519297	-0.0159269	-0.0301877	-0.0293077	-0.0266875	-0.0550144	-0.0760455	-0.0552641	-0.00951409	-0.00696979	-0.0164042
148	0.113021	-0.134888	0.0380006	-0.113895	0.0742984	-0.0407321	-0.0569845	0.0157645	-0.0270981	-0.14178	0.0332291	0.0234526	0.0161525	-0.154608	0.000872865	-0.0143786	-0.0624034	-0.136102	-0.032794	-0.069195	-0.0725932	-0.0817258	-0.00590607	-0.0833543	-0.060367	-0.0239834	-0.0136459	-0.0274048	-0.0265072	-0.015026	-0.00803906	-0.0422858
149	-0.102052	-0.0669918	0.0065963	0.00306353	0.00930652	0.0282155	-0.0147325	-0.049202	-0.104268	0.0363024	-0.0191566	-0.161575	0.0148937	-0.0573213	0.0402894	-0.00971408	0.0145632	-0.0944051	-0.120016	0.0215788	0.0223507	-0.0433919	-0.023607	-0.0273957	0.0581751	-0.0155228	-0.000966472	-0.0293617	-0.014539	-0.0469196	-0.0535021	-0.0317273
150	0.0699883	-0.114149	-0.187874	-0.034333	0.0149086	0.00542432	0.0653815	-0.0209769	-0.000765764	-0.0668067	-0.0644369	-0.0435754	-0.00239759	-0.0428385	0.0757905	0.0138108	-0.0651217	-0.0789038	-0.179547	0.0171463	-0.0865974	-0.0249853	-0.0247228	-0.010843	0.00746926	-0.0573781	-0.0381334	-0.0303234	-0.00484105	0.00661297	-0.0249342	-0.0368632
151	0.103659	-0.0245388	0.105901	-0.0550233	-0.129456	0.157513	-0.0269027	-0.11011	-0.0141887	-0.00526036	-0.0166918	-0.0679182	0.0249148	-0.066663	-0.0495804	-0.0641912	0.030709	-0.029564	0.0307335	-0.0535245	-0.057179	-0.00592204	-0.0491079	-0.0487542	0.0488938	-0.0561846	-0.0371683	-0.0138672	-0.0598947	0.00193919	-0.0487086	-0.00395484
152	0.00601033	0.000764833	-0.204648	-0.233245	-0.150445	0.014081	-0.00880894	-0.00790504	-0.0283656	-0.0173147	-0.123636	-0.0988914	-0.0216862	-0.113402	-0.0272191	-0.0227008	-0.0515314	-0.00662594	-0.0309337	0.00997171	-0.102801	-0.0315183	-0.0489608	-0.0208985	0.00380386	0.000198811	-0.0592064	-0.0111775	0.00142388	-0.065056	-0.0472827	-0.0302056
153	0.0100957	-0.102912	-0.0149875	0.00512887	0.0299567	0.0182196	-0.0484655	-0.011538	-0.0637767	0.0288042	0.0729937	-0.0096022	-0.139975	0.0295715	-0.000314883	-0.0438331	-0.113201	-0.0499415	-0.0593683	-0.0173897	-0.0168162	-0.0252107	-0.0163976	-0.031742	-0.0201296	-0.00789232	-0.00912377	-0.0532818	0.00603836	-0.00745214	-0.0156403	-0.0218956
154	0.021662	-0.121362	0.0821417	-0.00929407	0.0659566	0.0517317	0.0244552	-0.0856908	0.0245706	-0.000564758	-0.00693553	-0.0421451	-0.0269354	0.0479005	-0.0832121	0.0672628	0.0212726	-0.0105406	-0.0782138	-0.0555813	-0.13103	-0.0330861	0.0391611	0.038441	0.0402395	-0.0720122	-0.0264424	0.0255009	-0.0289253	0.0263121	-0.0584759	-0.0104911
155	0.0870993	-0.0949825	-0.260682	0.0280241	0.0378302	-0.0873104	-0.00484219	-0.000176533	0.00114367	-0.111993	-0.0187657	0.0540514	0.0126182	-0.0274944	-0.0436857	-0.0617382	-0.0897236	-0.107645	-0.0444513	0.0229786	-0.0189587	-0.00506039	-0.0422415	0.0242406	-0.0912476	-0.075095	0.0501683	-0.0227289	-0.0613767	-0.056617	-0.0703593	-0.0112171
156	-0.165707	-0.309286	0.0103081	0.0054414	-0.0824712	-0.103757	0.00483667	-0.0476337	-0.0372618	-0.0271568	-0.000561154	-0.100824	-0.0938042	0.0229856	-0.0948117	-0.00822382	-0.145907	-0.121734	-0.0172123	-0.0876059	-0.00424712	-0.022695	0.0258975	-0.0130856	-0.0757613	-0.0122399	0.00437984	-0.00944954	0.0529085	-0.0338383	-0.0931077	-0.0181554
157	-0.047577	-0.0854725	0.0525949	-0.0560913	0.0812872	0.103405	-0.0125716	0.017806	0.0423382	0.0992359	-0.0316928	-0.0233467	-0.172664	-0.0283067	0.0757502	0.0148492	-0.108343	-0.162839	0.0119809	-0.0641116	-0.0087552	-0.0142685	-0.025584	-0.034139	0.0225342	-0.0383371	-0.0265146	-0.0810782	-0.0413088	-0.0291099	-0.0313812	-0.0432328
158	0.115832	-0.115998	-0.150891	-0.101445	-0.0421051	-0.034838	-0.116982	0.0379353	-0.0140601	-0.030397	-0.0544145	0.164231	-0.14519	-0.0372274	-0.00646192	-0.0365743	-0.0284618	0.0349593	-0.00635258	-0.100024	-0.0238732	-0.0800061	0.00743303	-0.0359494	-0.0786452	-0.00709264	-0.0649017	0.0628219	-0.0196016	-0.0221706	0.022262	-0.0265868
159	0.0136637	-0.0135857	6.83e-05	-0.0001336	-0.149781	-0.0186475	-0.0777509	0.0659806	-0.0244767	-0.160552	0.0171168	-0.0279662	-0.0649787	-0.0823515	-0.0697754	-0.010149	0.00512597	-0.0390644	-0.0465768	-0.0380807	-0.0310104	0.0209933	0.0129264	-0.0224132	-0.018002	-0.0822375	-0.0304465	-0.0253535	-0.0408194	-0.0435143	-0.0498752	-0.0343824
160	0.0218797	-0.113296	-0.0813891	-0.0544457	-0.0229524	-0.0422717	-0.0193989	-0.025436	-0.0422347	0.0210988	-0.0115036	-0.00795484	-0.0476214	0.0154335	-0.0248182	-0.0598071	-0.0507561	-0.0808002	-0.0468116	-0.131999	-0.018775	-0.0119786	-0.0604601	-0.000786695	-0.0768881	-0.0441222	-0.0199728	-0.062076	-0.0223677	-0.0248803	-0.0162418	-0.0269255
161	-0.011567	0.448366	-0.111898	-0.0785869	0.0115769	0.0468588	-0.0781657	-0.101031	-0.0542196	-0.0624705	-0.147358	-0.000516253	-0.0534023	0.0461317	-0.0204575	-0.0514933	-0.0428624	-0.0682751	-0.0478944	-0.0106358	-0.0142074	-0.0349555	-0.0416769	-0.0288533	0.00587964	-0.0141124	-0.0720463	-0.031691	-0.040478	-0.0187877	-0.0128222	-0.0315253
162	-0.106756	0.0276783	0.0907199	-0.121846	-0.0216227	0.0255143	-0.0782184	-0.0633678	-0.119579	-0.0630295	-0.162353	0.0342946	-0.101687	-0.0607517	0.0567516	-0.0428439	-0.0299343	-0.0438808	0.0211274	-0.0350821	-0.0331282	0.0170328	-0.0037367	-0.0539182	-0.0419101	-0.119427	-0.0278704	-0.0370838	-0.0476494	-0.0456501	-0.0324042	-0.0206793
163	0.0922443	0.144821	-0.0975279	0.036533	-0.0207936	0.0269366	0.0886184	-0.00318449	0.00822404	0.0234071	-0.0278352	-0.0102112	0.00696267	-0.0159037	-0.0488045	-0.130377	-0.169269	-0.0107428	-0.00484833	0.00448217	-0.0252754	-0.0180814	-0.0158728	-0.0341637	-0.067495	0.0223184	0.0171933	-0.0174886	0.00393408	-0.0590123	-0.0554512	-0.0348022
164	-0.059574	0.0950103	0.030934	0.0607201	0.0404729	-0.112959	-0.0339331	-0.114399	-0.0738211	-0.053913	-0.0572007	-0.111179	0.015129	0.0551377	-0.0582773	-0.118473	-0.143743	0.00653974	-0.0282134	-0.0370677	-0.0668958	0.006035	-0.0998013	0.0718909	-0.105501	-0.051449	-0.0382744	-0.033288	-0.0440689	-0.0103814	-0.0593278	0.00605022
165	-0.175558	-0.0465202	-0.0938403	0.00857327	-0.292054	-0.0462785	0.0814656	0.00305973	0.00709456	-0.137457	-0.0428083	-0.073837	-0.0270844	0.052114	0.040447	-0.0880252	-0.0690026	-0.0279866	-0.00690525	-0.0149091	-0.0133578	0.0190152	-0.0153965	0.0179872	-0.0250533	0.0117033	-0.00259395	-0.0274638	-0.0402545	0.00675984	-0.0528024	-0.0577123
166	0.0271443	-0.0570473	-0.0610063	-0.162988	0.0136088	0.0448357	-0.0594153	-0.0266499	-0.000970327	0.0675027	-0.0518573	-0.0342205	0.0369539	-0.0864395	-0.0588946	-0.0284377	-0.00487524	-0.012487	0.00641133	-0.0366738	0.017231	-0.0673708	-0.023361	0.0546779	-0.0227964	-0.0452293	-0.0499141	0.00548113	-0.0546219	-0.0243753	-0.0322601	-0.0386431
167	-0.0565417	-0.041008	-0.0134445	0.00113907	0.0554743	-0.0117574	-0.0165233	-0.0780553	0.0284859	0.0113176	0.0527953	-0.0783847	0.00884141	-0.0858914	-0.00570502	0.00542378	-0.0120588	-0.0152292	-0.0763506	-0.0212136	-0.0453824	-0.0432511	-0.00997463	-0.0408208	-0.00176908	-0.0340263	-0.045062	-0.0660391	-0.00213637	-0.043078	-0.030208	-0.0117762
168	-0.0796813	-0.465395	-0.0610234	-0.0487157	-0.0828973	0.0464655	-0.11355	-0.0118332	-0.0625953	0.00939359	-0.0993898	-0.162382	-0.0509189	-0.00213212	-0.0283898	-0.0433837	-0.0960491	-0.086159	-0.0240674	-0.023178	-0.00211627	-0.00217629	-0.0321277	0.0459104	-0.0786408	-0.069291	-0.013609	-0.0652573	0.0011104	0.00699056	-0.0364356	-0.0263527
169	-0.0260967	0.0196412	-0.126569	0.0548025	-0.00560929	0.0111154	-0.0187573	-0.0126519	-0.0520937	-0.0156896	-0.0569042	-0.0762871	-0.0194271	-0.0308781	-0.11624	-0.0499792	-0.0502574	-0.0129358	-0.00828851	-0.042106	0.00667522	-0.0361603	-0.0565236	-0.0203962	-0.0490434	-0.010993	-0.0337978	-0.0012314	-0.0363365	-0.0510547	0.00449184	-0.0555527
170	0.161087	0.116016	-0.036527	-0.00177893	0.0112162	-0.0899719	0.0247884	-0.029404	-0.0563543	-0.0219632	0.116948	-0.117054	-0.086878	-0.00304088	-0.010385	-0.030064	-0.0378501	-0.0299735	-0.0809533	0.0125404	-0.0162915	-0.0563446	-0.0162784	-0.0956547	-0.00337618	-0.0174245	-0.0209044	-0.000347565	-0.00448267	-0.0838042	-0.0350093	-0.0229502
171	0.0372553	-0.167858	-0.0224127	0.0561399	-0.169162	0.140335	-0.0994958	0.00232849	0.0418768	-0.00722539	0.0288254	-0.083736	0.0101671	-0.0350916	-0.0937446	-0.176117	-0.0333107	-0.0107348	-0.0859071	-0.0993	0.0500418	-0.06253	0.0596883	-0.092712	-0.0150756	0.00991165	-0.0787524	-0.0237391	-0.0173968	-0.0160379	0.0059797	-0.0101165
172	-0.0564167	-0.291241	0.0346239	0.0351593	0.0683904	-0.1118	-0.0388612	-0.000480111	0.161128	-0.0186126	0.0042446	-0.079217	0.060478	-0.00944029	-0.175627	-0.0630995	0.0204879	-0.0209354	-0.0839098	0.0420462	-0.0338913	-0.0286899	0.0231115	0.0333353	-0.0498791	0.0573945	0.0260529	-0.040904	-0.0972195	-0.0494074	-0.0339413	-0.0686782
173	0.00766767	-0.0083895	0.145676	0.0397472	0.111027	0.0253614	0.0604984	0.0335231	-0.237808	-0.0158048	0.00323838	-0.0846387	-0.101696	-0.0218685	-0.0714753	-0.148971	-0.0310681	-0.00403013	-0.0385661	-0.0270753	-0.0941563	0.022068	-0.0322704	-0.0585604	-0.0461364	0.0203332	-0.0101747	-0.00347495	-0.0239346	0.0154216	-0.0386741	-0.0155044
174	0.0717567	-0.0907455	-0.13189	0.00237173	0.021099	0.0383543	-0.0960758	-0.0535421	-0.161023	-0.166478	-0.0159875	-0.111457	0.00292525	-0.0531725	-0.0234888	0.0376493	-0.0230066	0.00618455	-0.149569	-0.0311756	-0.00561192	-0.0444735	-0.0434954	-0.0504541	-0.0673941	-0.100695	-0.0424188	-0.0314992	-0.0274994	-0.0575114	0.0226939	-0.0344091
175	0.0752733	-0.177775	-0.0568157	0.0399647	0.0397625	-0.0461948	0.0548766	0.00915438	0.0597391	-0.0562062	0.0655069	0.0363854	0.0564877	-0.0105811	-0.033554	-0.0415345	-0.00594781	-0.0708314	-0.0116341	0.0204765	-0.0196586	-0.0397034	-0.0214455	-0.0938265	-0.0329268	-0.0433084	-0.00412422	-0.0801434	-0.0147813	-0.0526444	-0.0233321	-0.0249262
176	-0.169026	0.0408323	0.0360728	-0.120738	0.0624315	-0.0200769	0.04236	-0.0530636	-0.0633069	-0.0488141	-0.116625	0.0190848	0.0543489	-0.0352239	0.014194	-0.0656075	-0.0896749	0.0247204	-0.0322808	-0.0271964	-0.00830979	-0.0292289	-0.0135602	0.0389833	-0.0428533	-0.0266272	-0.0339825	0.00345565	-0.0086851	-0.0204574	-0.0515559	-0.0546441
177	-0.313721	0.033374	-0.260939	0.00624787	-0.115681	-0.00608171	0.0794681	-0.0170445	-0.0511593	-0.128156	-0.0611229	-0.0195459	-0.0992191	0.0689798	-0.044388	-0.0570917	-0.00886007	-0.0510858	0.0230012	-0.00951699	-0.10809	0.0395061	-0.0185672	-0.0301943	0.01018	-0.0281044	0.022236	-0.0369929	-0.0781453	-0.0480485	-0.0686261	-0.0237407
178	-0.107121	0.0665148	0.0264239	-0.187567	-0.0228054	-0.132752	-0.028613	-0.190558	0.0261252	-0.0128952	-0.0394843	0.0419198	-0.0806206	0.0620759	-0.0528908	-0.0340129	-0.0234277	-0.0872466	-0.0473396	0.0395363	-0.0272952	0.0659529	-0.0282928	-0.0806984	-0.0974412	-0.062893	-0.0473605	-0.0355759	-0.032261	0.00240259	-0.0144116	-0.0249088
179	0.165096	0.049315	0.003839	0.0405513	0.0143121	-0.0672532	-0.116767	0.0379002	-0.0627615	-0.0380229	0.0118713	0.00533908	0.0725171	0.00575488	-0.0356187	-0.0326705	0.0123452	-0.0549536	-0.0203799	-0.0783786	-0.0159287	0.0150393	-0.0163158	-0.0689482	-0.0385945	-0.0361767	0.00271061	-0.037072	-0.0493319	0.000137706	-0.0330197	-0.0157996
180	-0.0518617	-0.00713933	-0.0294185	0.040267	0.036786	-0.0674281	-0.0464224	-0.0869326	-0.159	-0.050898	-0.098274	-0.0608618	-0.0875001	-0.0749407	-0.0994465	-0.0322816	-0.0306848	-0.0707749	-0.0168625	-0.0488368	-0.0103489	-0.0745198	-0.0782143	-0.0729335	-0.0447009	-0.038765	-0.0235295	-0.0582132	-0.0140935	-0.029024	0.0144013	-0.0253114
181	0.288429	0.134677	-0.0373016	0.0747321	-0.123264	-0.0550361	-0.0178234	-0.0244483	0.123056	0.0616396	-0.157468	-0.000571813	0.0254714	0.0364228	-0.123741	-0.0203211	0.0157734	-0.0282478	-0.0155816	-0.00125221	-0.0295368	0.0490236	0.0195484	-0.0240424	-0.0897712	0.0244072	0.0221163	-0.0165564	-0.00198889	-0.0320395	0.00745688	-0.01983
182	-0.0282173	0.0942582	-0.278417	-0.142657	0.0353581	-0.0966849	-0.0922181	0.0196494	0.00540518	-0.0730162	-0.0827002	-0.068715	-0.106996	-0.110142	-0.170358	0.0260236	0.0205902	-0.166781	-0.0356738	-0.0181257	-0.0543747	-0.104993	0.0308623	-0.0271612	-0.0219095	0.00524088	-0.052683	-0.0512025	-0.0157408	-0.0367034	0.0164453	-0.0301552
183	0.243093	0.011181	-0.0101406	0.0800898	-0.0123945	0.0954021	-0.0152958	-0.0907445	-0.0340307	-0.016842	-0.115636	0.0136642	0.0254149	-0.0333244	0.03127	-0.0492966	-0.0916975	-0.0120352	-0.0160435	-0.0153653	-0.0163514	-0.0163273	0.0382377	-0.00937023	0.0106235	-0.0595002	0.0104652	-0.0046972	-0.0295646	-0.0160166	-0.0307432	-0.0116204
184	-0.020553	-0.309903	-0.0022202	-0.00868807	0.0200873	0.0735791	-0.0196939	0.0493524	0.0687804	0.0911506	-0.0616713	0.0599553	-0.0342062	-0.0689877	-0.0399408	-0.0301585	-0.0159649	-0.0328285	-0.0428176	-0.0911549	0.0440042	0.00230051	0.0711615	-0.0628419	-0.0384655	-0.0374913	-0.010172	-0.0150234	-0.026914	-0.0151588	-0.0138649	-0.0120792
185	-0.182775	0.0481022	-0.0226527	-0.125975	0.0105108	0.0267589	-0.0270869	-0.051429	-0.0562857	-0.0105106	-0.101413	-0.0653537	0.0201192	0.00235935	-0.0208619	-0.0644217	-0.0242475	0.0277592	0.0458034	-0.0256514	0.066777	-0.028905	-0.0397606	-0.0872151	-0.00555448	-0.0368541	-0.0332871	0.000664877	-0.0349251	-0.0160997	-0.0287219	-0.0359027
186	-0.0439987	-0.201732	0.116773	-0.102492	0.0943477	-0.0308178	-0.0522023	-0.0735612	0.00523665	0.111234	-0.0684643	-0.0610126	-0.104901	-0.0613462	-0.0997917	-0.00831205	-0.0629087	-0.0654679	-0.129483	-0.02489	-0.0062431	-0.0395254	0.00614901	0.00885868	-0.0654811	-0.0150344	-0.00145904	-0.0151816	-0.00974562	-0.0570648	0.0129636	0.00514511
187	-0.030017	0.0233403	-0.0156955	-0.0348689	0.0143351	-0.0411518	-0.0202567	-0.0590532	-0.0557762	-0.0584326	-0.125437	0.0503676	0.00726557	0.0169095	-0.0547298	-0.0306274	-0.0732621	0.00200177	0.0569247	-0.029841	-0.0602829	-0.0805677	0.0358162	0.0270883	-0.0184418	-0.0171094	-0.0456079	-0.048599	-0.00334733	-0.00943004	-0.0177057	-0.0309259
188	0.0777217	-0.268939	0.097065	0.0181667	-0.183288	0.0502063	-0.023209	0.0299036	0.00460242	0.0131191	-0.0771406	0.120267	-0.0661008	0.0164008	-0.0281799	0.0180338	-0.113996	-0.023587	-0.0229123	-0.0191384	0.0456339	0.0877203	-0.072298	-0.0398414	-0.0791671	-0.0355142	-0.0879842	-0.0355159	-0.0284473	-0.027934	-0.010875	-0.00506818
189	0.0754607	0.11903	-0.0960612	0.00166427	-0.0577982	-0.178998	-0.0142829	0.153075	-0.0428819	0.0281949	0.108143	-0.0956499	0.0625451	-0.0714704	-0.0457625	-0.030278	-0.0718073	-0.0422856	-0.0356148	-0.0354454	-0.103739	-0.0097764	-0.0877995	-0.0967429	0.0202057	-0.0788139	-0.0254566	-0.0200511	-0.051386	-0.0604403	-0.0253012	-0.0342449
190	-0.308544	-0.341	-0.0191485	-0.0195981	0.0899386	0.0126231	-0.0196868	-0.212614	-0.184517	0.00317023	0.0700807	-0.0244819	0.0934862	-0.0270021	0.0161666	0.0181941	-0.0109834	-0.0244701	-0.0222123	-0.0371547	-0.017124	0.0609603	-0.0526644	-0.0703262	-0.0421475	0.0112208	-0.0213182	-0.000818587	-0.0222267	-0.0645915	-0.00127605	-0.0205963
191	0.115984	0.207847	0.0149933	-0.0315643	-0.0195142	0.030059	-0.00767656	-0.13042	-0.0596979	-0.133571	-0.0754744	-0.0948681	-0.000337581	-0.016685	-0.022609	0.0185195	-0.0950854	-0.00127883	0.0340689	-0.00241882	-0.0159189	0.0317665	0.0311403	0.00121694	-0.0417789	-0.0189528	-0.0843593	0.00236088	-0.0195461	0.00703176	-0.0305331	0.00115817
192	0.074046	-0.0619653	-0.031736	0.0318324	-0.017461	-0.112381	0.0671924	0.0257099	-0.0818767	-0.0861485	0.0183302	0.0890575	-0.0752546	-0.00254558	-0.0324992	-0.0648491	-0.0435265	-0.0655349	-0.0281568	0.0344812	0.00194896	-0.0304825	-0.0945326	-0.0536534	0.0959842	-0.0138302	-0.0637877	-0.0930784	-0.0510678	-0.042294	-0.0085171	-0.0533417
193	-0.287228	0.0889938	0.0089978	-0.316534	0.10512	-0.0178989	-0.0193446	-0.0496959	-0.120773	-0.0438004	0.00258509	-0.0842864	0.00463297	0.0109666	-0.025882	-0.0606684	-0.0138686	0.00254611	0.0149404	0.0581298	-0.0424797	-0.0117441	-0.0397267	-0.0380178	0.0111262	-0.00831215	-0.000158606	-0.00717956	-0.0637432	-0.0544793	-0.01381	-0.0334813
194	0.039582	-0.335459	-0.0839765	-0.000771733	-0.0291639	0.0332604	-0.00721486	0.0189867	-0.00691065	0.0191795	-0.0570599	0.0260448	-0.0131547	-0.0418675	-0.043684	0.0535369	-0.00115219	-0.0941863	0.0209788	-0.0416197	-0.0771117	0.060274	-0.0849559	0.00378454	0.0096379	0.00039477	-0.0435392	-0.0198308	-0.00531233	-0.0749841	-0.0238396	-0.0553762
195	0.328705	-0.0157395	-0.116707	0.0630127	0.0446349	-0.0983948	-0.0333393	-0.100519	-0.043511	-0.110162	-0.00772692	-0.108964	-0.0996931	-0.0450948	-0.0592949	-0.0810342	-0.0397589	-0.0339061	-0.0784981	-0.0613827	0.0182751	-0.0749004	0.0526508	-0.0833756	-0.109192	-0.0116651	-0.00369609	-0.0579296	-0.0373396	-0.100077	-0.0481095	-0.0337606
196	0.0620717	0.00750967	0.0160911	-0.0760897	0.111369	0.0156761	-0.0553919	0.0136042	-0.0600239	-0.173678	-0.0710289	0.0182306	0.00600066	0.038431	0.0126599	-0.0970728	-0.0123294	0.0438004	-0.0320042	0.0432188	0.0315424	-0.079529	-0.0413988	-0.0314077	-0.0286275	-0.0291316	-0.0349749	-0.0819464	-0.0546341	-0.0383687	-0.0581123	-0.0431199
197	0.136217	-0.201007	0.0892326	-0.0345713	-0.169902	0.0611736	-0.0255919	-0.0463832	-0.0188308	-0.0702442	0.0227398	-0.0191776	-0.0924392	-0.0529409	-0.0278206	-0.0551027	-0.022331	-0.0381954	-0.00559789	-0.0481556	0.0375081	-0.0741373	-0.046603	-0.018276	-0.0220878	-0.0502717	-0.00319026	0.0169088	-0.0755187	-0.0242232	-0.063135	-0.0343341
198	-0.0695083	0.0519253	-0.0003992	-0.0858547	-0.0326057	0.189024	-0.207632	-0.159361	0.0703034	-0.180612	0.055391	-0.0196621	-0.0990288	0.0236092	0.0156834	-0.0670176	-0.0466526	-0.00478366	-0.0265745	-0.0382935	0.0464279	0.0331956	-0.0788909	-0.0902636	-0.0359607	0.018097	-0.0816703	-0.0474333	-0.101211	0.0100641	-0.000743524	-0.0555619
199	-0.146624	-0.0145592	-0.17499	0.0441087	0.0356749	-0.0766621	0.0851029	-0.0380246	0.00497256	-0.077781	-0.0388898	0.0466655	0.0673579	-0.00560953	-0.0339559	-0.0491666	-0.0208298	0.0201795	-0.0165905	-0.00475111	0.0302652	-0.0818356	-0.114181	-0.0847289	-0.0556875	-0.0255049	0.00167883	-0.0520044	-0.0393371	-0.0426838	0.00686564	-0.00213276
200	-0.028842	-0.146988	0.0241296	-0.0503267	-0.0519151	-0.0295151	-0.0962578	0.153509	-0.0519549	-0.0587303	-0.0363496	-0.127515	0.0143583	-0.0420153	0.0257467	-0.0258022	0.00963519	-0.0264378	-0.111943	-0.014289	-0.0271995	-0.0672952	0.0104967	0.0508619	-0.0740178	0.0169156	0.0166504	-0.0744785	-0.0226047	-0.0224989	-0.0263611	-0.0375869
201	-0.072564	-0.181841	-0.143422	0.0536617	0.0148004	-0.108203	-0.0435344	-0.0321769	0.138238	-0.0177616	0.0176812	0.0284795	-0.00939455	-0.130069	-0.00121802	-0.0949738	-0.0729603	-0.00770208	-0.0182526	-0.0484208	0.0927016	0.00553093	-0.0526821	-0.0596573	-0.0166038	-0.0478888	-0.0356557	-0.107288	0.0190393	-0.0157849	0.0125517	-0.0483086
202	0.031737	0.188966	-0.0751016	0.153916	-0.0172198	-0.141036	0.0145287	0.0167909	-0.00159335	-0.130851	0.0621067	-0.0222392	-0.0730428	0.0085796	-0.0576669	-0.0581331	0.000178895	0.0481954	-0.0358315	-0.0735191	-0.0732647	-0.0579963	-0.0418853	0.00558171	0.0374681	-0.0433228	0.00805428	-0.0375525	-0.049104	-0.0109648	-0.0813061	-0.0536344
203	0.092014	-0.18179	0.020215	-0.0434506	-0.0917641	0.000830786	0.0210051	-0.0256513	0.122123	-0.0615595	0.0573006	0.0703809	-0.0360831	-0.0832219	-0.0464804	-0.00979112	-0.0815492	-0.000517385	0.0283846	0.0203904	-0.0949515	-0.0132328	0.0233241	-0.0232998	-0.0256697	0.0419268	0.0431512	-0.0185549	-0.0183682	-0.0488013	-0.0791719	-0.0152735
204	-0.171317	-0.129631	0.0082541	-0.0321319	-0.143437	-0.0715681	-0.153533	0.063477	-0.0816036	0.032255	-0.0909517	0.0806034	-0.0280548	-0.142492	0.0313364	0.0149406	-0.0251966	-0.120673	-0.0434489	0.0364251	-0.112733	-0.066456	-0.0751165	-0.0675378	0.00188084	-0.0358216	-0.04658	0.015641	-0.0179899	-0.0545426	-0.0721392	-0.0231143
205	0.0854623	0.0817722	0.0702894	0.12994	-0.0253347	-0.148383	0.0175926	0.0179893	-0.0117249	0.00922127	-0.116056	-0.0314286	0.0245164	-0.132627	0.000738953	-0.0233785	0.0290058	-0.0340763	-0.0446286	0.0369204	0.0321556	-0.0365047	-0.097033	-0.0234704	-0.0299428	-0.00459209	-0.0246118	-0.044969	-0.00983257	-0.00456531	-0.0270347	-0.00948783
206	-0.154494	-0.121119	0.0864363	0.000552333	-0.0384219	0.0315976	0.0386662	-0.118987	0.0189248	0.0152944	0.0386807	-0.0741614	0.0186583	-0.13139	-0.0876527	-0.0422176	-0.0228042	0.00164595	-0.0438374	0.0493973	-0.0211195	-0.0981854	-0.0411461	-0.0870631	-0.0525001	0.00171041	-0.0311727	-0.0178622	-0.0442982	-0.10046	-0.0393326	-0.0402816
207	-0.0544263	-0.102959	-0.0025931	-0.0606709	-0.0617562	-0.0318866	-0.12849	0.0315686	0.00343155	-0.0492438	-0.0810846	0.00283173	-0.0634417	-6.68667e-05	-0.0711567	-0.0125331	-0.037172	-0.0181896	-0.00736535	0.0363032	-0.0749731	-0.0679662	0.0358088	-0.00714788	-0.0410465	-0.0538928	-0.0769693	-0.0161813	-0.0583391	-0.0519831	0.0260382	-0.00897865
208	-0.485815	0.0813815	0.0141912	-0.00513367	-0.0962853	-0.0638361	-0.0871805	-0.0376316	-0.0298782	0.0224974	-0.0224742	-0.0248074	-0.0371591	-0.067847	-0.127069	-0.048131	-0.0326552	-0.0176033	0.0479159	-0.0552353	-0.0421252	-0.0348721	0.00112896	-0.0155176	-0.0137285	-0.0995678	-0.0361693	-0.0140017	-0.021011	-0.0287838	-0.0501452	-0.0178091
209	0.105458	-0.0270107	0.0271947	-0.0894763	0.0333826	-0.0438277	0.0225363	-0.196514	-0.178352	0.0042752	0.0209945	-0.0949283	0.0384703	0.0210743	-0.000761199	0.00485109	0.0493099	-0.0811706	0.0811869	0.0402919	-0.0957748	-0.0111995	-0.0482243	-0.0382216	-0.0513375	-0.0328127	-0.0418353	-0.028464	-0.0905853	-0.0365722	-0.0191297	-0.012186
210	-0.0590097	-0.10167	0.0275207	0.0916077	0.138063	-0.0233353	0.0163012	-0.0776031	-0.0364863	-0.0825838	-0.1118	-0.0381142	-0.0623241	-0.0292055	-0.0838625	-0.00318467	-0.028246	-0.0435086	0.00688524	0.00868674	0.0593192	-0.0165395	-0.0572	0.0228298	-0.0377751	-0.0144359	-0.0223148	-0.0672023	-0.0499597	-0.0303386	-0.010641	-0.0528062
211	-0.122609	-0.131117	-0.0055804	-0.0339545	-0.0853098	-0.0755296	-0.0581817	-0.167238	0.00903724	0.0171641	0.0107337	-0.0302769	0.00443149	-0.0702502	-0.160547	-0.0445282	-0.000587919	-0.0349257	-0.0587675	-0.0873022	-0.0436583	-0.0257684	-0.0867197	0.0603161	0.0411735	-0.0558988	-0.0562438	-0.0285521	-0.0357511	-0.00657205	-0.0444944	-0.0498784
212	-0.0206033	-0.138888	-0.132035	-0.0081782	0.116556	0.00201996	-0.0789053	0.0305585	0.00810671	-0.0962049	-0.00132812	-0.0467468	-0.00777554	-0.00741305	-0.00746114	-0.0551782	0.0244106	0.0396425	-0.0169448	-0.0869831	-0.0587601	-0.0589383	-0.00607467	0.00339777	-0.135811	-0.0873116	-0.0136666	-0.0787494	-0.0372068	-0.0145754	0.0343578	-0.0757564
213	-0.006888	0.000231333	-0.197166	0.019636	-0.0485315	-0.0476064	-0.187723	-0.122904	-0.11826	-0.063819	-0.0482363	-0.0319525	-0.0197359	-0.0660637	-0.0409325	0.0747023	-0.0259766	-0.066227	0.0413089	-0.0618302	-0.0476675	-0.0875944	-0.046674	-0.0147013	0.0296938	-0.0137197	-0.0592052	-0.0557378	-0.0154037	-0.0265027	-0.0249409	-0.0160924
214	-0.040495	0.026861	-0.0226853	-0.0155927	-0.033515	-0.0207947	0.0874091	-0.0424268	-0.183827	0.0117853	0.05924	-0.00164025	-0.0910571	-0.189718	0.0173214	-0.142989	-0.103609	-0.00985953	-0.0766435	0.0359517	-0.125876	0.0198425	-0.0213414	-0.109627	-0.0164696	-0.0486517	-0.0511843	-0.0378805	-0.00256739	-0.0115249	-0.0120352	-0.0309175
215	0.564464	0.067022	0.0656675	0.0429759	0.093022	-0.00042425	-0.0647106	-0.0523306	-0.0778216	0.0716677	-0.126318	0.005658	-0.0581552	-0.042369	-0.0158494	0.0389784	-0.0570908	-0.046796	-0.0195848	-0.0814858	-0.0450135	-0.0196317	-0.0147016	-0.00603755	-0.0362458	-0.0521216	0.0422108	-0.0431087	-0.0151653	-0.00193798	-0.0229491	-0.0176904
216	0.029278	0.0522533	0.060712	0.0264299	-0.167613	0.0502499	0.00464167	-0.0597708	-0.231029	-0.0798255	0.0130184	-0.0109231	-0.0210786	-0.130389	-0.0497344	-0.0129919	0.0068143	-0.0450371	-0.0395338	-0.0562745	-0.0324454	0.0123491	-0.0841518	-0.0268325	-0.0276637	0.0318821	-0.0418663	-0.0138648	-0.0346676	-0.0304165	-0.0167087	-0.0231609
217	0.189134	0.0386373	0.0176114	0.108144	-0.0883519	-0.0143973	-0.105309	0.0811287	-0.0286721	-0.0498573	-0.0761906	-0.0358918	-0.122186	-0.126392	-0.0348624	-0.0638032	-0.0156199	-0.00160377	-0.0184577	0.00334424	-0.0105746	-0.0699742	-0.0420018	-0.0277069	0.0234625	-0.0231789	-0.0391996	-0.0114993	-0.0098023	-0.0203231	-0.0561865	-0.0191289
218	-0.123084	-0.153242	0.0102685	0.0544639	-0.0620442	-0.0129311	0.0492123	-0.0632074	-0.0485943	0.0603179	0.0356907	-0.0577018	-0.188156	0.0419789	-0.0196187	0.00224925	-0.00868805	0.0635124	-0.00762288	-0.124093	-0.0367196	-0.0362428	-0.0254111	-0.0545768	-0.0497484	-0.0119475	-0.0973131	-0.00869116	0.000909318	0.0170214	-0.0568425	-0.0693608
219	0.0968517	-0.0212677	-0.0319258	-0.0949715	0.0149137	-0.0465659	-0.0682419	0.0183912	-0.0909269	0.0722957	0.0397325	-0.0101414	-0.0570246	-0.0580168	-0.0477289	0.0296611	-0.137266	0.0574601	-0.0883493	0.0544592	-0.00176878	-0.0745418	-0.0306004	-0.0832316	0.0108274	-0.0797759	0.00394162	-0.0372241	-0.0393644	-0.0251238	-0.0319603	-0.0288705
220	-0.0773217	0.0898483	0.009096	-0.110532	-0.0739924	0.0276842	-0.182815	-0.10253	-0.0713803	0.0558912	0.100379	0.0190694	-0.145565	-0.0657185	0.00665302	-0.0251311	-0.013374	0.0114391	-0.0287906	-0.0354879	-0.0612593	-0.0158972	-0.124536	-0.00994954	-0.0848534	0.00597722	0.0136774	0.00462849	-0.0289044	-0.0508254	-0.01227	-0.0182954
221	-0.063884	-0.0588418	0.0298131	0.0617839	-0.0379445	-0.0816716	-0.0477196	0.140234	-0.102804	-0.0961366	-0.0321158	0.0207419	0.00955617	-0.0654193	0.00133604	-0.00923603	-0.0379192	-0.0814124	0.104764	-0.0540793	-0.0807438	-0.0481963	-0.00594568	-0.0366948	0.0294303	0.0329328	-0.0736099	-0.0304317	-0.0162374	-0.0494126	-0.0561486	0.0135756
222	0.131989	-0.107276	-0.0585196	-0.0387125	0.0101422	-0.302296	0.0903759	0.0269009	-0.108007	-0.113797	-0.069885	-0.0191053	-0.0718286	-0.0827209	-0.0612632	0.0151685	0.0345477	0.0506961	-0.00862181	-0.0825235	-0.0352392	-0.0506037	-0.000155	0.0376989	0.000569843	-0.0393007	-0.0308665	-0.0270743	0.0100937	-0.0567116	-0.0126465	-0.0414514
223	-0.113449	0.028191	-0.17505	-0.0096922	-0.0742396	0.118975	0.0353135	0.0155473	0.0853979	-0.0429543	-0.00830114	-0.0666345	0.020011	-0.0603851	-0.0475573	0.0107344	-0.0388243	-0.0908273	0.0345376	-0.110608	0.0390195	0.0126265	-0.0584787	0.00577802	-0.0327973	-0.000953863	0.00868565	-0.0311155	-0.0495719	-0.0126105	-0.00921106	-0.0197071
224	-0.517807	0.0981945	-0.0540255	-0.00226273	-0.0839289	0.0216026	-0.0269983	-0.0195836	0.018756	0.0917246	0.0134559	0.0131078	-0.0463677	0.00214156	0.0483005	-0.0750214	-0.0170262	-0.0161827	0.0408353	-0.0327111	-0.0130017	-0.087608	0.014205	-0.034097	0.0167694	0.00724986	-0.048438	-0.0197697	-0.0371456	-0.0247843	-0.04996	-0.0274391
225	-0.031418	-0.0611613	0.0386738	0.0108121	0.122258	-0.10198	0.0401687	0.0120274	0.0244068	-0.108174	-0.0802088	0.0405386	-0.0265664	-0.0447058	-0.137696	-0.0495629	-0.0563183	-0.0257224	0.0317659	-0.0271029	-0.0136588	-0.044772	-0.0331051	-0.0448914	-0.0435173	-0.0372441	0.0129082	0.0126429	-0.0651789	-0.00583512	-0.0087475	-0.0347377
226	0.013571	0.0263908	0.029041	0.0643464	0.0403998	-0.0418414	-0.0307105	0.0335108	-0.0546068	0.0227081	-0.0688668	-0.0628601	-0.0685442	0.028376	-0.0231741	-0.0409562	-0.0443339	0.00312217	-0.0658875	-0.0279292	-0.0933004	-0.0472495	-0.0719147	-0.0673069	-0.0508974	-0.0211356	0.00016981	-0.0316072	-0.028855	-0.00792738	-0.0330912	-0.0359666
227	0.177607	0.0108275	0.0331679	-0.0684477	0.229332	-0.0189709	0.074047	0.0193781	0.0288791	-0.0124974	-0.0392354	-0.0595128	-0.043389	-0.0141052	0.0636835	0.0174475	-0.0188754	-0.0199626	0.0935413	-0.0174547	-0.0934095	-0.0328716	-0.0285422	-0.0157332	0.0412596	0.00381178	-0.0307705	-0.0496352	-0.0113494	0.0409384	-0.00408996	-0.02911
228	-0.197483	-0.367122	-0.0325606	0.0121907	-0.123881	0.0354046	0.00222014	0.0157581	0.0171798	-0.0562471	0.000334436	-0.000201978	-0.0900132	-0.021595	-0.00763531	-0.0218499	0.0710266	-0.0419658	-0.00316367	-0.0349082	-0.0138324	-0.0623265	-0.0631622	-0.0195635	-0.017064	-0.0741623	-0.0112586	-0.0553599	-0.0216388	0.00416064	-0.0337827	-0.0466009
229	-0.167799	0.049211	-0.0273815	0.17322	-0.0022031	-0.20036	-0.0985012	-0.0832034	-0.0471985	0.0276005	-0.0909991	-0.0512026	-0.132102	-0.0617183	-0.0494901	-0.00809986	0.074316	-0.0898639	-0.0819557	-0.0624825	-0.0312716	-0.104932	0.000852042	-0.0399928	-0.034749	-0.0494758	0.00652141	-0.0285026	0.00854442	-0.0262677	-0.0479168	-0.0369612
230	-0.273172	0.0168557	0.0171275	-0.186082	-0.102286	0.0386358	0.0326779	-0.144366	0.00964651	-0.0544693	0.0809203	-0.141981	-0.106768	0.00218223	-0.0188137	-0.0870476	0.00922012	-0.0303279	-0.0821153	-0.0863704	-0.0294746	0.0654407	-0.022812	-0.0204921	0.0108784	-0.02518	-0.0747443	-0.022978	-0.00346542	-0.0823573	0.0266441	-0.0316216
231	0.0272687	-0.0308852	-0.124372	0.135574	-0.0202324	-0.119551	-0.0209449	-0.00450102	-0.0510573	-0.0167778	-0.00685278	-0.00337753	-0.152525	-0.0830535	0.03063	-0.0453656	-0.0292739	0.110756	-0.107422	-0.0342603	-0.00170431	-0.0599207	-0.0371388	0.00392463	-0.0588115	-0.0445019	-0.0580731	-0.0388736	0.0194347	0.068401	-0.0165738	-0.00640566
232	-0.162791	0.010444	-0.28115	-0.0335525	-0.173353	0.0692232	-0.182845	0.0125646	-0.0326241	0.0322926	0.00467451	-0.0364979	0.0983458	-0.0652641	-0.0386485	-0.0313844	-0.0536939	-0.0220314	0.0449967	0.0382702	-0.102499	-0.0240139	-0.0433487	-0.113563	-0.0593771	-0.0247273	-0.0755001	0.0154882	0.000165202	-0.0301703	0.000480792	-0.0342695
233	-0.197793	0.157182	0.0084186	-0.00373227	-0.0327954	-0.109814	0.106017	-0.018075	-0.00714324	-0.121429	-0.0973921	-0.110402	-0.0809507	0.0341042	-0.0330086	-0.00521834	0.0507536	0.0253625	-0.0293446	-0.00801459	-0.0483137	0.00148844	0.10624	0.0126145	-0.0523401	-0.0392973	-0.023357	0.000128895	-0.066924	0.015757	-0.0314523	0.0258124
234	-0.130151	0.000892667	0.0111808	-0.009519	-0.071821	0.00181293	-0.1476	-0.096311	0.0457107	0.0146259	-0.0435171	-0.204614	-0.0191811	-0.0291494	0.0961316	-0.0327514	-0.141135	0.0592412	-0.0825381	-0.0122793	-0.0465091	-0.0374812	0.0297285	-0.0331535	-0.0504877	-0.0326644	-0.0245748	0.0245184	0.0185136	-0.0112077	-0.0472013	-0.0146357
235	0.000235333	0.0937647	-0.0407409	-0.0387144	-0.0449148	0.0294688	-0.0790966	-0.241068	0.0274187	-0.0439552	-0.0218192	-0.0315475	-0.0679394	0.0505953	-0.0353103	-0.0279753	0.0364998	0.0335455	-0.0358427	-0.104089	-0.0133014	-0.0645898	0.000315582	0.0236799	-0.0047873	-0.0514124	-0.0417036	0.0121287	-0.00587471	-0.0179128	-0.0533369	-0.0515619
236	0.03467	-0.0725512	-0.0103256	0.0369065	0.041981	0.0158092	-0.00838836	-0.0890446	-0.102051	0.060256	-0.0532686	-0.123275	-0.0454845	-0.052652	-0.0889294	-0.0271248	-0.0167864	-0.0511512	-0.01844	-0.0474009	-0.0360594	-0.0171528	-0.0136209	-0.0605075	-0.0471281	-0.0737457	-0.0467142	-0.0342054	-0.0140918	-0.0173673	-0.00437663	0.0190899
237	0.10456	-0.129828	-0.0232696	-0.0858913	-0.0669815	0.142744	-0.143602	-0.0644378	-0.084189	0.0174514	0.0671494	0.00122914	-0.0871544	-0.0218378	-0.0577184	-0.0537416	-0.0391735	-0.00808053	-0.092754	-0.0618046	-0.106317	-0.0855106	-0.104522	-0.00574898	-0.119853	-0.0111287	-0.0100034	-0.0523459	0.0155672	-0.0251201	-0.0358252	-0.02927
238	-0.0403293	0.0089065	-0.0849169	-0.136021	-0.0293552	-0.2965	-0.0424964	-0.159217	0.0640504	0.100483	0.0107286	-0.0507173	-0.0549042	0.00751974	-0.0345878	-0.0121673	-0.00115006	0.0869353	0.0439803	-0.0657599	-0.0651915	0.0014379	-0.012196	0.0220854	-0.00686431	0.0224907	-0.0114547	0.0306372	-0.0256614	0.00123602	-0.0173651	0.000111123
239	0.112338	0.010752	0.0061081	-0.0415723	-0.0618	-0.143713	-0.0167064	-0.0035702	0.0620009	-0.0110339	-0.0220839	0.0378928	0.00188106	0.0209987	0.0317021	0.0020211	-0.0391009	-0.0510644	-0.0408166	-0.00346849	0.0428037	-0.00021745	-0.0519705	-0.0557377	-0.0030446	-0.0389326	-0.0150214	-0.0253157	-0.00266002	-0.0594936	-0.0591712	-0.0364979
240	0.0242147	-0.0611085	-0.14699	-0.0306225	-0.0163058	0.0129205	-0.0666297	-0.131662	0.118359	-0.0862258	-0.056719	-0.0153115	-0.0427265	-0.0730012	-0.0230264	0.0601871	-0.0957542	-0.106278	-0.0444319	-0.00710123	-0.0500979	-0.0500928	-0.0280069	0.012631	-0.0380285	-0.0277422	-0.012883	0.0228454	-0.0255627	0.0273135	-0.00632541	-0.0358331
241	-0.0609793	-0.00141367	0.0303954	-0.0736249	-0.104502	-0.00755275	-0.036115	0.0151841	-0.131956	-0.00580967	0.0211127	-0.0376239	0.0370235	-0.0498406	-0.00207763	0.0622343	-0.0300751	-0.0598362	-0.082465	-0.0129858	-0.0154514	-0.0352239	-0.0830229	-0.0386636	-0.0525021	-0.0814255	-0.0331479	-0.0183593	-0.0368111	-0.0388601	-0.0319898	-0.042252
242	-0.160495	-0.115481	0.223248	-0.0525584	0.0418683	-0.07995	0.120625	-0.0895874	-0.0603349	0.0764789	0.00187663	-0.0663266	-0.0601972	-0.0200256	-0.0776444	0.0217124	0.113619	-0.074504	-0.123896	-0.0828013	-0.00229469	0.115795	-0.00602942	-0.0465936	0.0153457	-0.0244007	-0.0466617	-0.0181999	0.00296462	-0.0241532	-0.0228405	-0.0423141
243	0.109903	-0.0247667	-0.007294	-0.100806	-0.0129057	0.0735041	-0.079832	-0.0850119	-0.105179	-0.182372	-0.0975681	0.0462633	0.0398231	0.0323672	-0.0419776	-0.0778468	-0.028194	0.044975	-0.0512027	-0.0462621	-0.0373525	0.00756206	-0.091346	0.0483527	-0.00533732	0.0215117	0.0310192	0.00457336	-0.0182911	-0.0173729	-0.0175126	-0.010669
244	0.0444817	-0.173907	-0.0112049	0.0606511	-0.0324194	-0.129863	-0.0358503	-0.0814676	0.10422	-0.0449786	0.0488402	-0.0888687	-0.0570242	-0.0838034	-0.0507367	-0.0198636	0.0326775	-0.0441578	0.0188446	-0.0434142	-0.0639841	0.00678128	-0.00223837	-0.0208795	-0.0385752	-0.0321811	-0.00817416	-0.0404346	-0.00629384	-0.0514177	-0.0270323	0.00657493
245	-0.287468	-0.0332827	-0.0535619	0.114149	-0.0382373	0.0461468	-0.0183608	0.044489	-0.10808	-0.0382666	0.0118597	-0.212221	-0.0646987	-0.0955612	-0.0283871	0.0470065	0.0544067	-0.0743766	-0.0390787	-0.00206309	-0.0256067	-0.0409223	0.0420498	0.00601159	-0.066298	-0.0990041	-0.0127984	0.00148758	-0.0447747	-0.0498041	0.0150248	-0.0205655
246	-0.142722	0.0250802	0.135819	0.0630674	0.00473486	-0.0742052	0.14285	0.0650588	-0.0313186	-0.0388933	-0.0118663	-0.0320676	-0.00548434	-0.00934212	0.00305221	-0.116517	0.03444	-0.0560499	-0.0185972	-0.100713	-0.0811999	-0.100868	-0.0331367	-0.047908	-0.0259769	-0.0149824	-0.016616	-0.0472071	-0.00668724	-0.0379581	-0.0707852	0.000453563
247	0.178435	-0.00158817	0.0406378	-0.0553391	0.0538899	-0.233261	0.0510126	-0.00131742	0.0186187	-0.0272368	-0.106573	-0.208436	-0.0591375	-0.15139	-0.0609769	0.0135853	-0.0328279	-0.119184	-0.0209871	-0.0780263	0.0225242	-0.0205173	0.00300554	-0.0274711	0.081122	0.0090274	-0.0571367	0.00233941	-0.00869748	-0.0808912	-0.0671641	0.00087449
248	-0.279519	0.0994672	-0.175352	0.0735861	-0.0270108	-0.00381521	0.00778064	-0.0355794	-0.0679161	-0.0926943	-0.120436	-0.0597975	-0.0169726	-0.0239822	-0.000949901	-0.0248215	-0.00717996	0.0655017	-0.0406339	0.0197644	-0.0320791	-0.0361877	-0.0258764	-0.0354679	-0.062311	-0.0319381	-0.0808259	-0.0225482	-0.067603	-0.0134439	-0.00246325	-0.0599358
249	0.0637437	-0.22119	-0.0428477	-0.0826521	0.00846743	0.0849444	-0.0239042	0.0459958	0.0160532	0.0669614	0.0190223	0.040306	0.0161773	-0.0517311	-0.0385589	-0.0315566	0.105933	-6.62035e-05	-0.0663766	0.0118668	-0.0202988	-0.0314872	-0.0426025	0.0452823	-0.00632303	-0.0113947	0.105586	-0.0168923	-0.0612496	0.0183106	-0.00267902	-0.00220687
250	-0.135141	0.00179817	-0.197902	-0.0426681	-0.0085849	-0.0272296	-0.0360104	0.025486	0.0212697	0.033333	-0.0945084	-0.0564062	-0.0327323	-0.0256057	-0.0431842	-0.000942826	-0.070963	-0.0583698	-0.0795494	-0.0652411	-0.0592724	-0.0730573	-0.0305743	-0.0241647	-0.00622207	0.00562824	-0.0222497	-0.0356299	-0.0569557	-0.0171419	-0.0224778	-0.00628265
251	-0.217198	-0.0249333	-0.0184592	0.116397	-0.0275672	-0.01728	-0.0325386	0.0287049	-0.0558608	-0.0280933	-0.0912253	-0.0191886	0.0338492	-0.0920645	-0.0166064	-0.0423695	-0.101739	-0.0237992	-0.056659	0.00967255	0.0849608	-0.00814293	-0.0445461	-0.0352859	0.0577308	-0.0314735	0.0040964	-0.063079	-0.0497273	0.00759398	-0.0371265	-0.0278384
252	0.024222	-0.0634097	0.104355	0.00255173	-0.0845352	-0.00551821	-0.0741732	-0.075981	-0.0161116	-0.0277587	-0.198146	-0.06798	-0.0213481	-0.0477106	0.0598391	-0.0773826	-0.0617202	-0.0845922	0.0442736	-0.0229076	0.0603578	-0.0861993	-0.0469338	0.010496	-0.076352	-0.0102227	-0.0797447	-0.0412559	-0.000646863	-0.021259	-0.0670197	-0.0272478
253	-0.115092	-0.0554163	0.0367169	-0.292581	0.00345562	0.0632123	0.0624783	0.013688	0.0316455	-0.0833647	-0.0359569	-0.0609	-0.0300915	-0.0319217	0.0595256	-0.0542138	-0.117582	-0.128749	-0.0371751	-0.0453262	-0.0102199	-0.0152192	-0.00691622	-0.0426522	0.00816281	-0.0132784	-0.00277067	-0.0607867	0.00347174	-0.0836854	-0.00306083	-0.0211689
254	0.0614757	-0.0117685	-0.119742	0.0236629	-0.390642	-0.0706208	0.0292584	-0.0266835	-0.119602	-0.0449893	-0.134092	-0.0796014	0.00477489	-0.0116142	0.0150722	0.0391824	0.0443056	-0.0534257	0.0320386	-0.0612427	0.0191754	-0.00836942	-0.0376401	-0.0308473	-0.0270428	-0.0613105	-0.0631856	-0.0778886	-0.0045044	-0.0578259	-0.0189034	-0.0734789
255	0.0553047	0.00960433	0.0491436	0.0205125	0.1337	0.0787545	-0.191493	-0.0840035	-0.0245625	-0.0233733	-0.000987321	-0.0159937	0.0198418	-0.00266536	-0.00817868	0.0690812	0.00848239	0.0180097	-0.153145	-0.0183245	-0.11473	0.0366769	-0.0463367	-0.0664648	-0.0475425	-0.0349449	-0.0228486	0.000189103	0.0207256	-0.0929543	-0.0290533	-0.0437625
256	-0.0551133	0.0282532	0.0482757	-0.132111	0.0867186	-0.0464986	-0.0893767	-0.0849755	0.00782005	-0.00642009	-0.0279444	-0.0315099	-0.0675814	-0.00976573	-0.0899809	0.0450399	-0.0766028	-0.0334597	0.0157026	-0.0875419	-0.0609649	-0.0177706	0.0365949	-0.0531271	-0.0900329	-0.0843268	-0.0470464	0.0123835	-0.0422838	-0.0631024	-0.0515921	-0.0765609
257	0.109605	0.0491185	-0.114142	-0.0648227	-0.0667025	-0.0192798	-0.00508247	0.00594693	-0.0603018	0.0700559	0.049744	-0.0487231	-0.0364435	0.000764208	0.00779458	0.0605048	-0.107871	-0.0260549	-0.120952	0.0229689	-0.0167048	0.0115902	-0.123826	-0.0547387	-0.0416933	-0.0652441	-0.00892933	-0.0233028	-0.0911683	-0.0128968	-0.0651317	-0.0320839
258	0.020047	0.043024	0.0409107	0.0340255	-0.066877	-0.0582436	-0.0332308	0.0574578	0.119402	-0.00226944	-0.0216583	0.0120886	-0.0223329	-0.0721557	0.0440905	0.0285585	0.0424125	-0.00802809	0.0338477	-0.0302456	-0.0214995	-0.0236951	-0.011031	-0.00303256	-0.0510768	-0.00833119	-0.0378038	-0.017121	-0.058068	-0.0393882	-0.00133229	-0.0133436
259	-0.474168	-0.0145108	0.0612244	0.0205321	-0.00871395	0.0672145	-0.0249062	-0.062985	-0.0304847	-0.0844895	-0.0609984	-0.048956	0.0421951	-0.00749141	-0.127197	0.0321531	-0.143214	-0.0438315	-0.0616334	-0.0427314	-0.0380512	-0.0609349	0.0324507	-0.063042	-0.0115333	-0.0265548	-0.0344315	0.0154514	-0.0917434	0.0307792	-0.0397985	-0.0449121
260	-0.0468343	-0.0616362	0.0827443	-0.0255079	-0.00950538	-0.0637284	-0.00484933	0.00995551	0.111957	-0.00538809	-0.0679786	0.0371511	0.000634181	-0.0128296	0.0120096	-0.079245	0.0712829	-0.0688556	-0.00390139	-0.00124401	-0.0651033	-0.0772597	-0.0230645	-0.122428	-0.0365644	-0.0293431	-0.0384343	-0.0828144	-0.0381853	0.0185153	-0.0265004	-0.0303914
261	0.0720833	-0.0678343	-0.0016271	-0.0077248	0.047449	-0.269923	-0.141608	-0.0953689	0.0217916	0.0259118	-0.0451524	-0.0231099	-0.100242	-0.010369	-0.0274628	0.0811731	-0.0341215	-0.0834088	-0.0342849	0.0262163	-0.0512739	-0.00634935	-0.0638797	-0.00541042	-0.0625157	-0.0417195	0.00923028	-0.0485651	-0.0438791	-0.067523	-0.0180359	-9.67512e-05
262	0.0186053	0.182601	0.0520268	-0.049052	-0.255583	0.0607575	-0.226028	0.062141	-0.0991041	-0.012052	-0.013487	-0.072764	-0.12394	-0.0537686	-0.013482	0.0119628	-0.0730992	0.0012718	-0.0130387	0.069709	-0.0683556	-0.0139023	-0.00543557	-0.00887991	-0.0271241	-0.0181876	0.000694819	-0.0894074	-0.0364564	-0.0368663	-0.038524	-0.0115126
263	-0.336364	-0.0727058	-0.130781	0.0520789	0.0898313	-0.121027	-0.0645342	0.0837746	-0.00467705	-0.05558	-0.0541671	-0.012984	-0.0458536	0.0046542	-0.00940622	-0.0628393	-0.00676671	-0.0227223	-0.10128	0.013025	-0.00298413	-0.0188716	0.00843367	-0.0390878	-0.042632	-0.0118879	-0.0947656	-0.0683253	0.034077	-0.00938122	-0.043909	-0.0470334
264	-0.00724133	-0.07783	-0.148317	0.0618194	-0.112372	-0.213599	-0.159521	0.1367	0.0537696	0.0359928	-0.217386	-0.0469349	-0.0950612	-0.0445534	-0.0733233	-0.0747154	-0.082603	0.0145981	-0.0446651	0.017872	0.0602602	-0.0298858	-0.025967	-0.0748663	-0.0701753	-0.00878971	-0.0338202	-0.04687	0.0182594	-0.0161236	-0.0346535	-0.0276962
265	0.00543733	-0.171646	-0.0511814	0.251172	0.101471	0.0486412	-0.0291602	-0.148067	-0.0864551	0.0147626	-0.0834351	-0.0555783	0.0227087	-0.0552722	-0.0480729	-0.0916299	-0.127161	-0.000308623	-0.0336439	-0.0852844	-0.0345802	-0.0652217	-0.020771	0.0529846	-0.0256329	-0.0231351	-0.0768771	-0.0357856	-0.0695636	0.0117071	-0.0248471	-0.0427676
266	-0.073134	-0.018703	0.156061	-0.111869	-0.0518992	-0.195219	-0.17874	-0.0555347	-0.112464	-0.0475122	-0.176498	-0.0158443	-0.046216	0.0620313	-0.0535862	-0.101902	-0.0763324	-0.026114	-0.0238242	-0.113113	-0.0168416	0.056168	0.00412171	-0.0433164	0.0555797	-0.0115407	-0.0171978	-0.0256841	-0.0351585	-0.0197488	-0.0402999	-0.00584362
267	-0.190361	-0.271759	-0.0202648	-0.055418	-0.194757	0.0262319	-0.0896733	-0.10747	-0.0312145	-0.0741181	-0.0696028	0.0210189	-0.0648904	-0.153052	0.0247013	0.0252927	0.046029	-0.113196	-0.0238764	0.0119229	0.000415966	-0.160774	-0.0500451	0.0080379	-0.0667925	-0.0685375	0.012635	0.0434415	-0.018777	-0.0184715	-0.00265738	-0.0405684
268	-0.260189	-0.0512265	-0.065042	-0.0291137	0.0119145	-0.0678098	0.0294645	0.0463392	-0.0655398	-0.0694268	0.0444524	-0.0308331	-0.0956678	-0.0404986	0.0889048	0.0123028	-0.0521156	-0.0379984	-0.116535	-0.0424696	-0.0301645	0.0253788	-0.0492791	-0.0472227	-0.0381995	0.00768088	0.00511151	-0.0163364	-0.0152875	-0.0114007	-0.0310548	-0.0735686
269	-0.0570473	0.078633	-0.0058428	-0.178439	-0.0175738	-0.0422735	-0.00879719	0.0266014	-0.02601	-0.0675503	-0.060314	0.0491015	-0.0512667	0.0601775	-0.0142587	-0.0913265	-0.0280627	-0.0812914	-0.0723926	-0.0258341	-0.0368785	-0.0337204	0.0203145	-0.0562028	-0.016713	0.013344	-0.00444702	-0.0508871	0.0173057	-0.0332069	-0.0271982	-0.00724924
270	0.274817	0.0747692	0.0010042	-0.187536	0.0333917	-0.0631405	-0.218816	-0.0703195	-0.0433468	-0.0326852	-0.00905996	-0.0686755	-0.0237454	-0.0232598	0.0321371	-0.0952172	-0.0369314	-0.0290646	0.0683103	0.000620923	-0.0781099	0.0238573	-0.0180411	-0.00487798	-0.106496	0.00288363	-0.0427586	-0.0298684	-0.0139882	-0.00482897	-0.00697953	-0.0265012
271	-0.337588	0.162571	0.049006	-0.0656413	0.231947	0.00306721	-0.0476965	-0.0950731	-0.0682475	-0.0984352	-0.064983	-0.000651066	-0.0176298	0.00331429	0.0639431	0.0136085	0.0557107	-0.0485004	-0.0340416	-0.082643	-0.0045342	-0.0649867	-0.0229356	0.0684869	0.00783299	-0.00659941	-0.00991399	-0.0156067	-0.0286013	-0.0386494	-0.0603516	-0.0470069
272	0.0419853	0.104033	0.127648	-0.0518221	-0.300049	0.108907	-0.105109	0.0253846	0.078119	-0.0972293	-0.105116	0.0262073	0.051682	-0.0703498	0.0275732	-0.157103	-0.0832139	-0.0449795	-0.0706273	-0.0760876	-0.020551	-0.0293642	0.0264024	-0.074266	0.00808911	-0.0270873	-0.00905224	-0.0196672	-0.00656515	-0.0400193	-0.00117533	-0.0023977
273	-0.1324	-0.14474	-0.155457	-0.0783902	-0.1487	-0.123474	0.144917	-0.103226	0.00447293	-0.225103	-0.0479297	-0.0340333	-0.052204	0.00255445	-0.0283218	0.0484624	-0.0504202	-0.000911177	0.0296054	-0.0192748	-0.0198939	0.0468804	-0.0142679	-0.0116924	-0.0219978	-0.0407237	-0.0155954	0.0170932	-0.034943	-0.0699085	-0.00551252	-0.0361059
274	-0.0498253	0.047828	0.0557209	-0.0575097	-0.117103	0.0381501	0.024333	-0.00265918	-0.025364	0.00676492	-0.0449057	0.0367512	-0.0313879	0.0265501	-0.0185827	0.0301417	-0.0821067	-0.032815	-0.0387371	-0.0335153	-0.041217	-0.0644267	-0.0436579	0.0034716	-0.10477	-0.0908955	-0.0525035	-0.00986631	-0.00443372	-0.03272	-0.0194388	-0.0198211
275	-0.130893	0.0622615	0.188612	-0.00701473	0.0895936	-0.0472889	0.0241078	0.0174233	-0.00682327	-0.174647	-0.0678121	-0.081238	-0.0202929	-0.0147879	0.0835203	-0.028546	-0.0516367	-0.104831	-0.0284971	0.068544	-0.0495074	0.0114448	-0.0308637	0.0492682	-0.0147523	0.0229865	-0.0871694	-0.0226824	-0.0420963	-0.00459746	-0.01942	-0.0142083
276	-0.113284	0.0110817	-0.195278	-0.0234901	-0.0151253	0.0392218	-0.0521707	-0.0372343	-0.0882941	0.00306753	0.00296419	-0.0523417	-0.0340007	-0.0281766	-0.0106943	-0.0423982	0.0526051	-0.0434982	-0.0882824	-0.00474342	0.0580347	0.00102188	0.0354645	-0.0817317	0.054992	0.0890147	-0.0758698	-0.0153373	-0.0486919	-0.0422848	-0.0264442	-0.0421513
277	0.0221047	-0.033713	0.157564	-0.0398074	-0.0821326	0.231658	0.0484638	-0.0745413	-0.063197	0.0125775	-0.0553382	-0.0169863	-0.00369429	-0.0203238	-0.0407271	-0.0606736	-0.0395077	-0.0395616	-0.00552894	-0.00976457	-0.162334	-0.0530286	-0.0152927	0.0116774	-0.0837924	-0.0357067	-0.0217188	-0.0286546	-0.063175	-0.0398026	-0.0118685	-0.0139063
278	0.0464273	-0.098518	-0.044564	-0.0514185	0.0718884	-0.124593	0.0189291	0.0540488	-0.0436745	-0.0777312	0.0277498	0.057012	-0.0474893	0.0836616	-0.0951397	-0.0705665	0.0144379	-0.0300101	-0.0846233	-0.0250764	0.00640282	-0.0512136	-0.0384663	-0.0446506	0.0297219	-0.0110202	-0.0146777	-0.00529002	-0.032221	-0.0240837	0.0146784	-0.0192066
279	-0.0133947	-0.168011	0.0185334	-0.0497565	-0.179877	0.135398	-0.00316561	-0.0736212	-0.079896	-0.0139046	-0.0682743	-0.0597081	0.00615608	-0.034308	-0.0996373	-0.140835	-0.0813155	-0.0263459	0.000849115	-0.0664185	0.0259915	0.0364196	-0.000422127	0.00658639	-0.0213524	-0.0616704	0.00558976	-0.0479249	0.00284339	-0.0314324	-0.0486969	-0.00777437
280	-0.033491	-0.0593855	-0.0139359	0.0530056	0.0639915	-0.0750539	-0.0279666	-0.0758566	0.0823422	-0.0492106	0.0551308	-0.0821551	0.0188729	-0.00871986	-0.0741346	-0.0178744	-0.050253	-0.0968073	-0.018168	-0.00668855	-0.0555237	-0.0150114	0.0150749	-0.0931285	-0.0047696	-0.0344832	-0.0216992	-0.0413888	-0.0341969	-0.038264	-0.0118829	-0.0401952
281	0.00900267	0.0529862	-0.0299632	-0.0573307	-0.0169231	-0.0325239	-0.0216202	0.0337516	0.0682561	-0.0331727	-0.0212603	-0.112085	-0.0837463	-0.127569	0.0337636	-0.0256315	-0.0852372	-0.101246	-0.044025	-0.0794755	-0.0296395	-0.0453401	-0.0673324	-0.051224	-0.0442928	-0.0500881	-0.0165019	-0.0574694	-0.0524262	-0.016129	-0.0549086	-0.0184874
282	-0.162756	-0.00647833	-0.0164887	-0.0749989	-0.00374624	-0.0138988	-0.000327056	-0.0182214	-0.0368397	-0.0584289	-0.0773473	-0.0387718	-0.0664508	-0.0134964	0.0234684	-0.0155025	-0.0297581	0.0283963	-0.0320896	-0.00349183	-0.0121683	0.0212422	-0.0927345	-0.0392154	-0.00363733	-0.00548917	-0.0600247	-0.0315542	-0.016377	-0.0118618	-0.00148325	-0.0149804
283	-0.137251	0.0517647	-0.0782473	0.0239179	-0.202259	-0.0644613	-0.065581	0.014219	-0.102182	-0.014819	-0.0401949	-0.0794734	-0.0360841	-0.0514165	-0.108891	-0.0182679	-0.0166261	0.00501043	-0.0335848	-0.0251415	-0.00258882	-0.00473977	-0.0507112	-0.0555259	-0.0164411	-0.0537968	-0.0431575	0.00164879	-0.0480292	-0.0325018	0.00312996	-0.0164269
284	-0.0121137	0.132385	0.0947451	-0.0704489	0.000322143	0.124331	-0.0256744	0.096466	-0.0287124	-0.0737691	-0.0199956	-0.0396491	0.0864294	0.0390105	-0.016655	-0.00252394	-0.0532453	-0.0727155	0.120899	-0.0257792	0.0184274	-0.0606973	-0.0483685	-0.019229	-0.0571171	-0.0141845	-0.0778843	-0.0419696	-0.0122417	-0.00753516	-0.0133342	-0.0352959
285	-0.005999	-0.0304687	-0.161796	0.0319702	0.0212862	0.00246218	-0.0355692	0.00827673	0.0450905	-0.0337504	-0.0655258	-0.0602039	-0.152985	-0.00662377	-0.0647446	-0.0283797	-0.0461907	0.0134228	0.0319235	-0.0354969	-0.069817	-0.0352845	-0.0517656	-5.32258e-06	-0.0151266	-0.0298706	-0.00739752	-0.0368374	-0.0554144	-0.0194572	-0.0206388	-0.0300082
286	-0.033577	-0.035566	-0.140334	-0.0304322	-0.00848281	-0.0376842	-0.0161222	0.127546	-0.0111842	-0.222211	-0.0435626	-0.0403513	-0.0404078	0.0172446	0.0079719	-0.0647643	0.0015421	-0.00646815	0.000218016	-0.0393668	0.0283613	0.0281816	0.0103198	-0.0604896	-0.098753	-0.0555564	-0.0328574	-0.0328977	0.0145928	-0.0294776	-0.0568343	-0.042274
287	0.055622	-0.0205315	-0.0281927	-0.00718607	0.0102404	-0.130858	0.0710536	-0.0140793	-0.0692673	-0.0621743	0.0375202	-0.175973	0.0287881	-0.0544873	-0.141391	-0.0818678	-0.0303572	-0.0378825	0.0182431	0.026303	-0.0515096	0.0187219	-0.0717429	-0.0346999	-0.0592997	-0.02227	-0.0579704	-0.0434593	-0.0652207	-0.053639	-0.0332973	-0.0510605
288	0.0773547	0.0547688	-0.0593513	0.0971617	-0.0443115	-0.11948	-0.0719523	-0.0862485	0.0739804	-0.216261	-0.0546147	-0.00883886	0.00206281	-0.11564	0.0703275	-0.0813844	-0.0959411	-0.092586	-0.0748965	-0.128853	-0.0808132	-0.0568449	-0.124714	-0.044095	-0.0258974	-0.00338003	-0.00858215	-0.0175608	-0.00607741	0.0384647	-0.0283972	0.0049842
289	0.175949	-0.184798	-0.0247163	-0.0873985	0.0244964	-0.058524	-0.00744736	-0.0388671	-0.0784786	-0.10381	0.0514027	-0.0282575	-0.0201263	-0.00160736	-0.0301223	-0.0653568	-0.0535808	-0.0186372	-0.123818	-0.0415844	0.0146499	0.00322511	-0.00989909	-0.0284517	-0.0241844	-0.012876	0.0190256	-0.0508253	-0.00245165	0.00353939	-0.0606345	-0.000629322
290	-0.0554247	-0.336916	-0.0614873	-0.00461487	0.0623443	-0.0222436	-0.12227	0.0485768	0.0273343	0.0660508	-0.00908656	-0.0279911	-0.0615713	-0.0164282	-0.08264	0.0435758	-0.032195	-0.021998	0.0249357	0.0243387	0.0479081	-0.000334954	0.0166586	-0.0944176	-0.0227764	0.0173564	-0.0303663	-0.00928739	-0.0407291	-0.0360774	-0.0506944	-0.00985646
291	-0.16983	0.0885867	-0.0091802	-0.108784	-0.115674	-0.0573612	0.0928312	0.0820515	-0.0194555	0.000692242	-0.0203658	0.0222759	0.0119743	-0.0518624	0.00258512	-0.0327085	-0.0304309	-0.102411	-0.050798	-0.0517673	-0.039583	-0.0752127	-0.07053	0.0297723	-0.0410089	-0.0967119	0.00379208	-0.0332224	-0.0614868	-0.00436868	-0.0354857	-0.000133093
292	-0.02072	0.0452547	-0.215832	0.0347896	0.122225	0.0711635	0.111666	-0.205897	-0.111692	-0.0787973	-0.0359625	0.00882822	-0.0364737	0.043893	-0.0666182	0.0128267	-0.0729243	0.0463023	-0.0378132	0.0376318	-0.0192497	-0.00635342	-0.00848896	0.00422696	-0.0464695	-0.0370135	-0.0194425	-0.00134617	0.0412263	-0.0336145	-0.018878	-0.02351
293	0.0612067	0.015029	0.081867	-0.0249503	-0.0276996	-0.202753	0.0833383	-0.0424848	-0.144178	-0.0240431	0.023451	-0.0661501	0.0431859	-0.0551861	-0.115014	-0.0199171	-0.0623068	-0.0367808	0.0003517	-0.0442125	0.0276028	-0.0917672	-0.0159985	-0.0725684	-0.0240607	-0.0685533	-0.0445153	-0.0171065	0.00221726	-0.0494941	-0.0515057	-0.00974586
294	-0.169465	-0.106185	0.14401	0.027974	-0.0286473	-0.130984	-0.0398933	-0.0896097	0.037674	-0.0755891	-0.0159573	-0.00704423	-0.0582196	-0.0613888	-0.126035	-0.122358	-0.109078	-0.0422795	-0.0870308	-0.0495251	-0.0271531	-0.0477086	-0.0206379	-0.0366751	0.0051569	-0.0225688	-0.00950231	-0.0413088	-0.0462554	-0.0593544	-0.0359089	-0.0356675
295	-0.140891	-0.042332	0.0977171	-0.109659	-0.0785575	-0.100192	-0.126417	-0.0476775	0.0191044	-0.0750755	0.0322042	-0.0560512	0.0073509	-0.0183608	0.0150848	-0.0320655	0.0189807	-0.0265136	-0.0329732	0.0492378	-0.0507722	-0.0440109	-0.0185746	-0.0191327	-0.022062	0.0098109	-0.0390766	-0.0385742	0.00513478	0.0133859	-0.055223	-0.0303753
296	-0.293986	0.00359067	-0.124103	-0.00720547	0.0450575	-0.0941998	-0.0820652	0.00999776	-0.0950351	-0.0719043	-0.0871018	-0.0170531	0.0372186	-0.0163818	-0.0454272	-0.104361	0.0155857	-0.0100972	-0.0753816	-0.0394597	-0.0345973	0.00855901	0.00934413	-0.107076	-0.0131176	0.00475395	-0.0538757	0.0175442	-0.0303811	-0.0535308	-0.0231083	-0.042719
297	0.00678167	-0.106977	0.181663	-0.374651	-0.00907052	-0.299154	-0.117183	-0.0231271	-0.0824354	0.000136636	-0.0494351	-0.00175864	0.0420763	-0.0863911	0.00113784	0.0123466	-0.0389563	0.119261	0.011926	-0.0225789	0.0284341	-0.0465949	-0.110976	0.00833883	-0.0186395	-0.0255231	0.00591048	-0.00732059	-0.0227956	-0.0252355	-0.00785212	-0.012988
298	0.0303253	-0.0509208	0.0107005	0.14377	-0.00175395	0.0476691	-0.0382991	-0.102322	-0.248726	-0.0794604	-0.032789	-0.053997	-0.0246556	0.0394251	-0.030891	-0.0602454	-0.044298	0.0257388	-0.0701452	0.00615206	0.030488	-0.0831843	-0.0183862	0.0236066	-0.0264469	0.00470502	-0.0302716	-0.0179548	-0.0547222	-0.0116864	-0.0423638	-0.015007
299	-0.0486447	0.0272365	-0.0855201	-0.00988707	-0.308503	-0.192892	0.156773	0.0694011	-0.00354947	0.00406174	0.0466083	0.0224673	-0.0595237	0.00598987	0.00369658	-0.0346954	0.0374087	-0.0112249	0.080844	-0.00725158	-0.073183	-0.101986	-0.0178303	-0.0384767	-0.06517	-0.06923	-0.00218173	-0.0128738	-0.0451589	-0.0590775	-0.0176653	0.0047041
300	-0.0992523	-0.225386	-0.0526373	-0.0203363	-0.0229091	0.0348209	-0.135895	0.0361352	-0.168596	-0.0581524	-0.0225582	-0.0331861	-0.118597	0.0712957	-0.00295028	-0.0588761	-0.0501881	0.0433174	-0.00490318	-0.0569555	-0.000458323	-0.00407557	0.0549434	-0.0757669	0.0100323	-0.000604852	0.00208733	-0.0392315	-0.0118907	-0.0416617	-0.0835668	-0.00925361
301	0.0414623	0.0326645	-0.0101462	-0.0880053	-0.029819	-0.110979	-0.04508	-0.0241938	-0.0295503	0.015818	-0.106321	-0.00661246	-0.0171156	0.0806376	-0.0783521	0.0486633	-0.0337388	-0.123491	-0.0228102	-0.0188374	0.00327791	0.0114265	-0.0444104	-0.0443646	-0.00996103	-0.00232379	-0.0268893	0.00230341	-0.036941	-0.00605243	-0.0483041	-0.0245985
302	-0.157546	0.154404	0.0833856	-0.0518239	-0.249018	-0.0127691	0.0320375	0.00401996	0.0130591	0.0144804	-0.092812	-0.0516891	-0.0588212	-0.0155752	-0.0601993	-0.111207	-0.077826	-0.0996748	-0.0171317	0.0329542	-0.0477253	-0.0885283	-0.0212252	0.0423702	0.0126306	-0.0217848	-0.0818456	-0.0798315	-0.0266838	-0.0287048	-0.00984844	-0.0262249
303	0.0908883	0.216016	-0.224501	0.0389076	-0.00309286	-0.0994966	0.00976131	-0.120676	-0.0817941	-0.0767012	-0.00614135	-0.0316631	0.0413289	-0.020306	-0.0984156	-0.0476971	-0.0295349	-0.0134827	-0.0223958	-0.010131	-0.0322204	0.0217147	0.0102203	0.00499629	0.000758077	-0.0485791	-0.0344283	-0.0578133	-0.00831756	0.000574839	-0.01735	-0.0223935
304	-0.466917	-0.0200565	-0.119296	0.0958453	-0.178819	-0.0948341	-0.195791	0.0383946	0.0573546	0.0612203	-0.088681	0.00206622	-7.73429e-05	-0.080984	-0.0356732	-0.0445119	-0.0139151	-0.0286809	-0.0542365	-0.0352698	-0.0815925	-0.017934	-0.0188271	-0.100267	-0.0494669	-0.0865843	0.00748525	0.0274496	-0.0748581	-0.0399391	-0.0372497	-0.0318509
305	-0.0400897	-0.067645	-0.0079727	0.105674	-0.0409682	-0.0682861	0.0340147	-0.0617822	-0.0250119	-0.0743721	-0.109744	0.0557234	-0.0305268	-0.00313198	-0.00500843	-0.0404025	-0.119107	-0.0268469	-0.0685955	0.0322394	-0.0532675	-0.0228037	0.0717085	0.0437469	-0.00242077	-0.093365	-0.0272493	-0.0557735	-0.0156675	-0.0343243	0.00740808	-0.0284723
306	0.0394027	0.0408783	-0.0213076	-0.256536	0.00300357	-0.0779266	0.0117539	-0.0259006	-0.0302052	-0.0578261	0.0270754	-0.215849	-0.0272697	0.0446998	0.0263038	-0.0404904	0.0570155	-0.0418377	-0.0363429	-0.0261953	-0.0437536	-0.0181073	-0.0989748	-0.0368403	-0.101372	-0.0175485	-0.0288723	-0.0265288	-0.018572	0.0434512	-0.0201376	-0.0489423
307	-0.022184	-0.0662017	0.0031635	0.0554077	-0.045271	0.12766	-0.0567336	-0.0917128	-0.0412781	0.0118238	-0.100811	-0.0277433	-0.102655	-0.088917	0.017184	-0.0658513	-0.0280288	-0.0752567	-0.0483297	-0.0523567	-0.0554644	-0.00226651	0.0204833	-0.014531	-0.0476802	0.00461467	-0.0784197	-0.0102271	-0.0204801	-0.0407279	-0.0478406	-0.025541
308	0.079663	0.0589048	-0.121978	-0.166891	-0.0301377	0.0411703	-0.0495322	0.0649943	-0.0912404	-0.0897883	-0.0402257	0.0652556	-0.0920808	-0.0502353	-0.00247612	-0.0859088	-0.040794	-0.0165634	-0.00366207	-0.0390154	0.0039601	-0.0711878	-0.0542687	-0.015258	0.108244	-0.0817037	-0.0303028	-0.0552743	-0.0460615	-0.0671338	-0.00372528	-0.0201196
309	-0.0913927	0.044142	-0.0403262	0.018687	-0.118167	0.0276651	0.0151565	0.136244	0.0274924	-0.0681133	-0.152651	-0.0126109	-0.0126292	0.000241125	-0.17323	-0.109439	-0.0236668	-0.0797322	-0.0383707	0.05029	-0.0532356	-0.0753371	-0.00603176	-0.00174383	0.0157742	-0.0123979	-0.0769965	-0.0420699	0.00373149	-0.0614446	-0.0104944	-0.0173119
310	0.0367083	-0.222674	-0.0031069	0.0421765	-0.0459567	-0.0455211	0.0573489	-0.0393094	-0.100259	-0.0468736	-0.00802258	-0.0197111	-0.0787387	-0.0245696	0.0105442	0.0262237	-0.0625788	-0.0425174	-0.0289862	0.0420749	-0.12695	-0.0149581	-0.0960848	-0.0434565	-0.04942	-0.00639195	-1.33833e-05	-0.0108545	-0.0228728	-0.0559827	-0.0109301	-0.0530554
311	0.035843	0.00558867	0.0276168	-0.0898415	0.172195	-0.00359061	-0.131968	-0.0488054	-0.0362465	0.0374663	-0.0365888	-0.0619048	0.0440763	-0.0480922	-0.116283	0.0205387	0.108321	-0.010276	-0.0716214	-0.0936223	-0.0574802	0.0863691	-0.0318821	0.00772745	-0.00316997	-0.00707604	-0.00815802	-0.0286417	0.0339173	0.0181276	-0.0148308	-0.042631
312	0.040552	-0.0125098	0.0984789	-0.198802	-0.204994	0.0607725	-0.0377863	-0.0685764	-0.311233	-0.0510308	-0.0228775	0.00122325	0.0053383	-0.00632744	-0.0206367	-0.0199685	0.0662092	-0.0147261	0.0479183	-0.0134682	0.023979	-0.0436044	-0.0583662	-0.0832073	-0.0672967	-0.0534612	-0.0621723	-0.00867997	-0.061522	-0.0121409	-0.0373314	0.00163194
313	-0.00763733	-0.295337	-0.146936	-0.0596497	-0.0135652	-0.00277986	0.0165498	-0.0321028	-0.0320709	0.00217658	0.0247679	-0.0399881	-0.0463458	0.0128924	0.00300943	-0.082594	0.0323986	0.0519943	-0.147376	0.0122964	-0.0165481	-0.0352203	-0.0375765	-0.0381841	-0.00524686	-0.042678	-0.0699527	-0.0427057	-0.0630729	-0.0255521	-0.0440024	-0.0497383
314	0.081928	0.00639733	-0.0161206	0.14734	-0.0227429	-0.00375871	-0.0347783	0.0366162	-0.131886	0.0383344	0.0101983	0.0410711	-0.0597838	-0.0315287	-0.0654845	0.0377174	-0.0222392	-0.00974352	-0.0360499	0.0150824	-0.0500221	-0.0012083	-0.0328395	-0.0969398	-0.100998	-0.0717703	-0.0195513	-0.0234212	-0.0672643	-0.0388502	-0.0719721	-0.0135091
315	-0.141674	0.101726	0.0705571	0.0427649	-0.004319	-0.0594248	0.0451739	0.00187444	-0.199603	-0.0254824	-0.0537808	-0.010464	-0.0528798	-0.0805452	-0.00652735	-0.0189709	-0.0238476	0.031481	0.00550399	-0.0804713	-0.0837531	-0.0143599	-0.0303961	-0.0482476	0.0269345	-0.0231639	-0.0969076	0.00199066	-0.00580302	-0.0672245	-0.0130754	-0.0431162
316	-0.0494213	0.133655	0.0539962	0.250957	0.084945	-0.0820582	0.091263	-0.0947635	-0.00523582	-0.0150858	-0.0207273	-0.0169846	-0.0204361	-0.0569013	-0.0351599	-0.026636	-0.117278	-0.0634489	-0.0295318	-0.0899262	0.0558236	0.0164535	-0.0510182	-0.0213603	-0.0777874	-0.00312927	-0.0975423	-0.00387035	-0.00431218	-0.0501627	-0.0822752	-0.0435972
317	-0.0271137	-0.134503	0.0640219	-0.255617	0.254325	0.0212318	0.0100321	0.0831858	0.0530016	0.0362057	-0.0446078	-0.0293553	-0.0549885	-0.0304143	0.0123772	-0.0955081	-0.088948	-0.0698287	0.0203153	-0.0449391	-0.0332167	-0.0225821	-0.0658005	-0.0261617	0.0238643	-0.0704597	-0.0860234	-0.0530025	-0.0254007	0.00635272	-0.0239641	-0.0366775
318	-0.107077	-0.050913	0.318919	-0.152049	-0.127335	-0.0157441	0.137228	-0.0778613	-0.0499469	-0.0125893	-0.0342275	0.0445766	0.00396743	0.150649	-0.115341	-0.0377851	0.0152648	-0.00629968	-0.0786454	-0.0478052	-0.0119291	-0.041463	-0.0218445	-0.0283404	-0.0519098	-0.0411799	-0.0497311	-0.0919702	-0.00513489	-0.0357957	-0.0352008	-0.00574339
319	0.04338	-0.011631	-0.0163877	-0.177555	0.12528	-0.106559	-0.00792128	0.0337707	-0.0173053	0.0227791	-0.00776644	0.0413202	-0.0024286	0.00240847	-0.0267783	-0.0262547	-0.0462755	-0.0507951	-0.00478153	-0.0484694	0.00311062	0.016524	-0.0295449	-0.0338703	-0.0300191	0.0152954	-0.0311533	-0.0717418	-0.0321596	0.0122226	-0.0112962	-0.0488631
320	-0.0844757	-0.00427517	-0.172313	-0.141843	0.0221353	-0.0713576	-0.0125448	-0.000220156	-0.038419	-0.0415026	-0.00370395	0.0163963	0.0750938	0.0556518	-0.0614129	-0.0761043	-0.0126433	-0.0443087	0.00386109	0.00619924	-0.108658	-0.0365165	-0.0446851	-0.0145411	-0.0453504	-0.0150087	-0.0124076	0.0283248	-0.0888196	-0.0591555	-0.0221311	-0.0679632
321	-0.0522817	0.0576493	-0.0130913	0.131852	-0.0753067	0.0405803	-0.104356	-0.144176	-0.0850093	-0.105105	-0.0488764	-0.132142	0.0962161	0.00113373	-0.0368015	-0.0245001	-0.0347769	-0.0437518	0.026444	-0.0467868	-0.0221886	-0.0224653	-0.0959716	-0.0690425	-0.0175911	-0.0217989	-0.00892564	-0.00913312	-0.025407	-0.0372034	-0.00504592	-0.0392515
322	-0.093092	-0.125446	-0.0037354	-0.0230502	0.0425072	0.065276	-0.0221374	-0.101857	-0.0773278	-0.0250109	-0.00414936	-0.0614102	-0.018139	0.0563957	-0.0323844	0.0290306	-0.112738	-0.00332262	-0.092939	-0.0806714	-0.033916	-0.0783113	-0.0226671	0.0174851	-0.00711442	0.012902	-0.0019743	-0.00920469	-0.0155008	-0.072918	-0.0317696	-0.0597163
323	-0.259634	-0.0068405	-0.182584	-0.118069	-0.0683265	0.0249565	0.0711725	-0.0142291	-0.0474557	-0.019701	0.00642128	-0.0558086	-0.0243274	0.0487696	-0.0691644	-0.0156356	0.0103333	-0.0365069	0.0242993	-0.108349	0.0859221	-0.0724706	0.0460832	-0.00678554	-0.00121997	-0.0188981	-0.0330342	-0.0194856	-0.00581845	-0.00769662	-0.0145296	-0.0360113
324	-0.226448	0.0606245	-0.0608075	-0.0120127	-0.0664657	-0.0801478	0.030058	0.0450683	-0.0673186	0.0607084	-0.0257966	-0.0757416	-0.0349993	0.0300758	-0.088263	-0.0761449	-0.0933515	-0.0531384	-0.000673494	-0.00877064	-0.0337388	-0.0518819	-0.0124549	-0.0173263	0.00817842	-0.0449254	-0.0687652	-0.0377151	-0.00729127	-0.0309961	-0.0278717	-0.0309786
325	-0.302875	-0.0972482	-0.185709	-0.127055	0.137373	-0.0100348	-0.162144	-0.0740731	-0.0665632	-0.0221649	-0.0530022	0.0576349	-0.0799884	-0.0948342	-0.0850658	0.00206247	-0.0171727	-0.0364678	-0.0271361	0.0255373	-0.0328751	-0.053696	-0.0195156	-0.0142969	-0.0771655	-0.0120546	0.0162699	-0.090143	-0.0771131	-0.0239004	-0.0857608	-0.0599698
326	9.06667e-05	0.198538	0.0294197	-0.0337425	-0.0122596	-0.132009	-0.0284211	-0.120138	0.00640376	-0.0886311	-0.034122	0.00260801	0.00156391	0.0241662	-0.0474194	-0.0286763	-0.0430332	0.00645486	-0.05127	-0.0742653	-0.0119876	-0.00284211	-0.032086	-0.0292724	-0.0519302	-0.050825	-0.0102402	-0.0167739	-0.0200473	-0.0307885	-0.0124862	-0.0238846
327	0.146704	0.0161983	-0.112084	0.0716389	-0.00823681	0.0917369	-0.078948	-0.0763361	-0.0488737	-0.147237	-0.0182282	-0.0318822	0.0638006	0.0794535	0.0963456	0.133478	0.0846581	-0.0947505	-0.0184831	-0.0109409	0.00686288	-0.0430794	-0.0391603	-0.0587685	-0.0475987	-0.0106113	-0.0121514	-0.0231968	-0.0758592	-0.0258758	-0.0238216	-0.0534241
328	-0.082071	0.11204	-0.0779601	-0.0688649	-0.203802	0.132884	-0.0199858	-0.196647	-0.0396097	-0.0542442	0.0496978	-0.0107114	-0.160884	0.00461424	-0.0377712	0.0145	-0.0312565	-0.0739869	0.0528801	-0.0822842	-0.0209094	-0.0325594	-0.127861	-0.0551084	-0.0918983	-0.0386194	-0.0169933	0.0247936	-0.00748096	-0.0530861	-0.0344646	-0.0137752
329	0.073654	-0.20042	-0.0612913	0.00442373	-0.00353048	0.0294781	0.0195046	-0.00959413	0.0649102	-0.0514225	-0.180236	-0.1136	0.0372634	-0.0677786	-0.0741201	0.021698	-0.0194805	0.0425386	-0.0395532	0.0652931	0.0315428	-0.068823	0.0227574	0.0127929	-0.0280647	-0.0139509	-0.0385116	-0.0326954	-0.0265636	-0.0470678	-0.00181188	-0.0597628
330	-0.0730157	-0.187519	-0.0431415	-0.285254	-0.071554	0.120084	-0.0650132	-0.128737	-0.0879723	-0.123664	-0.0348828	-0.0975342	-0.0305348	-0.0879094	-0.0115302	0.00386244	0.04278	0.015085	-0.0362048	-0.0499339	-0.0417489	-0.0262332	0.0211773	0.0142379	0.0378141	-0.0337043	-0.0746295	-0.0762462	-0.0242309	-0.00103272	-0.0040254	-0.0231183
331	0.149237	-0.283324	0.143701	-0.0642373	-0.0793853	-0.0577367	-0.140863	-0.0598576	0.0595608	-0.0500947	0.00748994	-0.0279741	-0.0550381	-0.0882685	0.0299877	-0.0372537	-0.054451	-0.0592492	0.0391309	-0.011121	-0.0501697	-0.0298222	-0.0392872	-0.0171703	-0.0051038	0.0187047	-0.0390387	-0.0145592	-0.0319521	-0.0382937	-0.0432052	0.00944712
332	-0.237005	0.159887	-0.104509	0.00250713	0.0614894	-0.131272	0.0739564	-0.0216192	0.00715087	-0.0593431	0.0347969	-0.0149306	-0.0406786	-0.0718751	-0.050829	-0.0970747	-0.0178057	-3.52035e-05	-0.0261801	0.00878782	0.00082512	-0.0428623	-0.0810332	-0.0299465	-0.00470189	-0.0180914	-0.0404525	-0.0622787	-0.0258274	-0.034204	-0.0298644	-0.0328949
333	-0.142857	0.122364	-0.106752	0.115527	-0.0831799	-0.0711384	-0.0166586	-0.0418931	-0.103143	0.0138727	-0.0193939	-0.0303767	-0.0404856	-0.0868729	-0.0452058	-0.115386	-0.0655803	-0.0510156	-0.0350576	-0.110822	-0.0040567	-0.105844	-0.0583842	0.0258883	0.00110338	-0.0370242	-0.0118622	-0.00609267	-0.0634234	-0.0378274	0.00335229	-0.0293309
334	0.0433033	-0.00516067	-0.0233747	0.0122493	0.0728086	-0.0225706	0.0399656	-0.00403282	-0.0331358	-0.0532325	-0.033625	0.0361119	0.00801675	0.0393569	-0.0772567	0.0233059	-0.0710067	-0.0406766	-0.070573	-0.0293223	-0.112066	-0.0033795	-0.0149567	-0.0528227	-0.0472068	-0.0674471	-0.104315	-0.0511866	-0.0386202	-0.0115722	-0.0410241	-0.0295177
335	-0.060496	-0.0468268	-0.0217171	0.0132253	-0.186063	-0.159215	-0.0401984	-0.0194959	0.0029704	-0.165705	-0.0790471	-0.0728256	-0.038098	0.0243014	-0.0249037	-0.0191549	-0.0105608	0.0465426	-0.00360597	-0.0142087	-0.0318535	0.0624048	0.0383612	-0.0418205	-0.0259338	-0.0745551	-0.0539732	-0.0211728	0.00434746	-0.0266741	-0.0284821	-0.0158058
336	-0.0299313	0.006888	0.0415333	-0.0415892	-0.113961	0.169211	-0.00464906	-0.0144812	-0.0849285	-0.0252554	0.0103602	-0.00580975	-0.0827486	-0.0612082	-0.0262664	-0.00648225	-0.0557347	0.0280829	0.0180451	0.0708095	-0.0665028	-0.00837177	-0.028454	-0.091473	-0.0292532	0.0131418	-0.0563769	-0.0187103	-0.0646321	-0.0128274	-0.0518725	-0.0197882
337	-0.087131	0.00341083	-0.0274995	-0.0193987	-0.278713	-0.107833	-0.138607	-0.0768812	-0.0484709	-0.0390882	-0.0192989	0.0269868	-0.0649622	-0.111163	-0.118173	-0.0483678	-0.0180327	-0.0899188	0.0693652	-0.023148	-0.0188184	-0.0301034	-0.0293329	-0.0103088	0.0121603	-0.0311716	-0.0272745	-0.0392392	-0.0241632	-0.0399797	-0.0216157	-0.00713423
338	0.0873833	0.0210065	-0.160638	0.0668918	-0.0982155	-0.0431598	0.0380598	-0.0201963	-0.0558794	-0.0181267	0.0375926	-0.0892109	-0.0367335	-0.0661995	0.0150289	-0.0801133	-0.011175	0.0464899	-0.10608	-0.0272645	-0.0672291	-0.058429	0.00573367	0.112188	-0.00184272	-0.0204902	-0.0186596	-0.0402532	-0.0306751	-0.00565136	-0.0316118	0.0439424
339	-0.0107323	0.0601757	0.0567687	-0.102717	-0.0831774	0.00124014	-0.0666544	-0.103712	0.0261262	-0.0163053	-0.0101353	-0.0603771	0.0670211	0.0457432	0.00922102	-0.0131057	-0.0531835	-0.0371756	-0.0120565	-0.0486063	-0.0208378	-0.0257333	-0.0279975	0.0210391	-0.0680117	-0.05404	-0.0529775	-0.0507517	-0.0311495	-0.0595856	-0.0320427	-0.0422436
340	-0.0539363	0.135677	0.0295999	-0.0314235	-0.274477	0.0318755	-0.0380807	0.0410097	0.00991716	0.0605908	-0.0260626	-0.0285743	0.0982557	-0.0431121	-0.0189436	-0.0774485	0.00761305	-0.0292908	0.00227097	0.0310326	-0.0116594	-0.112534	-0.00885107	-0.056934	-0.0909075	-0.0532303	0.00130278	-0.000780039	-0.00532272	0.00327967	-0.0729084	-0.0198891
341	-0.008457	-0.178112	-0.0766851	0.0778603	0.0238015	-0.0485353	-0.0285404	-0.0787195	-0.025859	-0.058948	-0.0369998	-0.00087056	-0.033038	-0.15843	-0.0773214	-0.0779587	-0.0662382	-0.0682803	0.0116606	-0.0203829	-0.0674779	-0.00153301	-0.00907356	-0.00920168	-0.140645	-0.0641281	-0.0464011	-0.0421226	-0.0291339	-0.0365895	-0.0321331	-0.0211086
342	0.0674323	-0.175175	-0.0396846	-0.0615162	-0.109509	-0.125814	0.00745517	-0.0593762	0.0449091	-0.0950455	0.0520992	-0.00410982	0.039953	0.112464	-0.0132931	0.0169869	0.0763517	-0.0323622	-0.0828865	0.0762785	-0.0635003	0.0214257	-0.0238194	-0.0963062	0.0179766	-0.0802887	-0.0264415	-0.0337188	-0.0185542	0.00669544	-0.0152044	-0.029541
343	0.0753423	0.0494313	-0.024768	0.0293031	-0.0484418	0.0180371	0.0512031	-0.118822	-0.00756951	0.014682	0.047358	0.0967195	0.0291917	-0.0416823	-0.0243575	-0.0787853	-0.182102	0.0415004	-0.007965	-0.101633	-0.0100122	-0.00158158	-0.0209759	0.00929687	0.00814767	0.0334896	-0.00152585	-0.0398544	-0.0268093	-0.00149151	-0.0497351	-0.0171658
344	0.0139157	0.20078	-0.0099322	-0.153001	-0.188771	0.0369716	0.0510638	-0.154996	-0.0167736	-0.0490873	-0.0263013	-0.0134939	0.0390512	-0.0427687	0.104064	0.125802	-0.0369967	-0.0278716	-0.097222	0.0189549	-0.0483183	-0.000928282	-0.0169384	-0.0384257	-0.0730003	-0.00157743	0.0119644	-0.00881927	-0.0153414	-0.0333014	0.00156426	-0.0169426
345	0.032257	-0.294635	0.0045547	0.0447185	0.0272957	-0.0676138	-0.0166681	-0.0966738	-0.00828029	-0.00027603	-0.0288461	0.11605	0.0368315	-0.0777048	0.0743011	-0.0503168	0.0282572	-0.0346819	-0.0545701	-0.0332622	-0.0196083	-0.0975855	-0.0599073	-0.0517507	0.0279358	-0.0303877	-0.0328208	-0.016571	-0.0444294	-0.042755	-0.0216039	-0.0238318
346	-0.0599353	-0.00944467	0.0852661	0.0741306	0.0165647	-0.0367531	-0.131349	-0.228256	0.0188557	-0.0697324	-0.161692	0.0159707	-0.00283541	-0.0612226	0.00825915	-0.0143049	-0.0537023	0.0306182	-0.0560744	0.000594977	-0.0971581	-0.0668373	-0.0308963	0.00365491	-0.0805486	-0.0818028	-0.0312019	-0.0302983	-0.0120787	0.00920705	-0.0360478	-0.0366388
347	-0.178096	0.0476637	-0.0727416	-0.125629	-0.202377	-0.00632982	0.00123147	-0.0782342	-0.0169747	-0.0152412	0.00701027	-0.00402705	-0.0644375	-0.0282179	-0.0056843	0.063882	0.0513863	-0.0081208	-0.0492918	-0.0552097	-0.0111059	0.040031	-0.0407157	-0.0689474	0.0254634	-0.0370829	0.0090988	-0.017954	0.0268311	-0.01823	0.0501487	-0.0124774
348	-0.0829757	-0.0941758	-0.0529198	0.0164156	-0.125658	0.0611737	-0.0169942	-0.0235861	0.00999216	-0.0215777	0.0171018	-0.101604	0.0177118	-0.122896	0.0126576	-0.0720157	-0.0545529	-0.00951355	0.0173247	-0.0681146	0.0353696	0.0213819	-0.12157	0.00574584	-0.0177386	-0.0883416	-0.00231807	-0.0253139	-0.0211309	0.0172127	-0.0492624	0.00185362
349	0.0113053	0.0200645	-0.0005416	-0.32244	-0.0962415	-0.156801	0.026978	0.0289215	0.0147363	-0.0110072	-0.0374136	-0.0199087	0.0358983	-0.0909444	-0.0908468	-0.0305574	-0.0447729	-0.0650659	-0.054746	-0.0774197	-0.0134244	-0.0978848	-0.0424294	-0.0469767	-0.0637814	-0.0449575	-0.0243238	-0.0148562	-0.0230062	-0.0454866	-0.0142198	-0.0225128
350	0.220476	-0.0296132	0.0814112	0.0545583	-0.085888	-0.0440512	0.0159482	-0.0601705	-0.137074	0.0044753	0.00499506	0.0603676	0.0506282	-0.0515417	-0.135001	-0.0335934	-0.0407663	-0.0421225	-0.0911567	-0.0334197	-0.0162256	0.0100666	-0.00676071	-0.0247602	-0.0529688	-0.159434	-0.0431136	-0.05135	-0.0392148	-0.0151219	-0.0530221	-0.0400038
351	0.256172	-0.0844612	-0.0411448	-0.17514	0.162013	0.0197366	-0.0657652	-0.00545956	0.00338076	-0.0186894	0.0118341	-0.0326606	-0.0763247	0.0436045	-0.00514956	-0.0896288	0.0379002	0.0580099	-0.0999869	-0.0482416	-0.0486574	-0.0238394	-0.0266872	-0.0412265	-0.0559973	-0.0290484	-0.0330485	-0.0129628	-0.0314325	-0.016768	0.00779949	-0.0604329
352	-0.0400293	0.0543383	-0.0201917	-0.299917	0.0704799	-0.0416482	-0.00521017	-0.0163534	-0.0786042	-0.0766024	-0.00747458	-0.177014	-0.0731383	-0.0984505	-0.0546451	-0.0131556	0.0226683	0.0102113	-0.0111368	-0.0497026	-0.0314355	0.0183653	-0.0263335	-0.0239582	-0.0500668	-0.0533067	-0.0207909	0.026864	-0.00318477	-0.0640159	0.016896	-0.0312071
353	-0.247484	-0.0807912	0.0595269	0.0868931	-0.00876648	-0.0451	-0.0295077	-0.10601	0.111311	-0.0611193	-0.0264147	0.0429203	-0.0963024	-0.00990108	-0.0330264	-0.0593771	-0.0695348	-0.0298052	0.0395885	-0.0268712	-0.118717	-0.0051126	-0.0286935	-0.0178191	-6.24189e-05	-0.028637	-0.0414895	-0.0206119	0.000283521	-0.00455408	-0.00765284	-0.0252674
354	0.0755917	-0.0152312	-0.127661	-0.00109967	0.0369564	0.0499747	0.0614286	-0.0734779	-0.0325398	-0.0368408	-0.0755158	-0.0570185	-0.0681479	-0.0411595	-0.02356	-0.026143	0.00692004	-0.0576035	-0.0454596	-0.0230177	-0.00747842	-0.0369518	-0.0328957	0.0237334	-0.0521195	-0.00354804	0.0403694	-0.0280429	0.00047311	-0.0296666	-0.0468435	-0.0370316
355	0.00604067	0.0690413	-0.030158	-0.256489	-0.0973304	0.162944	-0.0197771	-0.0316727	0.0112291	0.0881381	-0.0982408	0.0174197	-0.125844	-0.0231674	-0.0285283	0.00535112	-0.0025079	-0.0114369	-0.0628604	-0.0421862	0.0253764	0.000886932	-0.0527412	-0.0659548	-0.0499048	-0.0044941	-0.0105136	-0.0321957	-0.0306951	0.0174647	0.00469615	-0.0314986
356	-0.363134	-0.136967	-0.549766	-0.00234853	-0.0101121	-0.035791	-0.0451721	-0.121151	-0.114185	-0.149515	-0.00638573	-0.010943	-0.00587392	0.0586754	-0.125155	-0.0467599	-0.00553621	0.0187983	-0.00960965	-0.0876518	-0.000900908	-0.042965	-0.0125643	0.0428521	-0.0215487	0.0200153	-0.0298209	-0.0204648	-0.0120028	-0.0170683	-0.0533653	-0.0102882
357	0.0371193	-0.0786413	0.141151	-0.0228235	0.0637509	0.136258	-0.126128	-0.00459976	-0.107627	-0.013062	-0.0204396	-0.070996	0.031915	0.0242654	0.000109778	-0.0128877	-0.108978	-0.0568165	-0.0213343	-0.00937473	0.0069879	-0.0273066	0.000598939	-0.111305	-0.0110558	-0.0392273	-0.0466988	-0.0161568	-0.0328553	-0.026827	-0.0201528	-0.0190556
358	-0.0138767	-0.141003	0.169415	-0.0538069	6.07143e-05	0.018522	-0.0166976	-0.111272	-0.0607288	-0.0133718	-0.0770336	0.0154528	-0.0300988	-0.148412	-0.0831614	-0.0556944	0.0135729	-0.0296611	-0.0304532	-0.0483735	-0.115733	-0.0453544	-0.0194242	-0.0477225	-0.000968761	-0.0549455	-0.0569192	0.015507	-0.0619371	-0.0578172	-0.0269244	-0.0253746
359	0.135649	-0.0185375	0.0979313	-0.0303825	-0.00222438	-0.0105702	-0.171683	0.029978	-0.0437249	0.0229823	0.042383	-0.0752703	-0.0984084	-0.0750241	-0.0485204	0.0426326	0.0573068	-0.103815	-0.0148294	-0.0155411	-0.0449886	-0.0261756	-0.00704137	-0.0862098	-0.0274342	-0.0452371	-0.057745	-0.0156824	-0.00783276	-0.0253009	-0.0429032	-0.0490491
360	0.0519093	-0.0546515	-0.0587106	0.00541327	-0.0100663	-0.0995379	0.0724288	-0.0714525	-0.146725	0.0208323	0.0156155	-0.0141134	-0.0461836	-0.0919263	0.00751481	0.00881704	-0.00119508	-0.028946	0.0146665	-0.106926	-0.0270691	-0.0470373	-0.0120376	-0.0397728	0.0185662	-0.00068922	-0.0615161	-0.0548013	0.0132026	-0.0271816	-0.0365378	-0.0314072
361	0.446844	-0.007999	-0.137991	-0.0771417	-0.0583382	-0.0345933	0.00551606	-0.0211794	-0.0127572	-0.00496345	-0.0537066	-0.122564	-0.0542131	-0.00747672	-0.0481737	-0.20187	-0.0221782	-0.0487857	-0.0171641	-0.0203355	0.0308857	-0.102593	-0.030355	-0.0102519	-0.0242389	-2.53698e-05	-0.026243	0.00149413	-0.0115652	-0.0373875	-0.0599831	-0.000152193
362	0.0520837	-0.119726	-0.0699568	0.0039096	0.0300396	-0.0259855	-0.141077	0.0681079	-0.00579285	-0.00871191	-0.0676507	-0.0508628	0.0378328	0.0190402	0.127919	0.0422953	-0.0561229	-0.0580448	-0.118481	0.0871543	-0.00982461	-0.0615249	-0.0440478	0.0382284	-0.0185099	-0.02372	-0.0278471	-0.00725239	0.00781279	-0.0456232	-0.00497964	-0.0335165
363	0.118022	0.0104845	-0.0070056	0.137586	-0.0425087	0.0790203	-0.122629	-0.0981774	-0.0853781	-0.107665	0.0201314	0.0388603	-0.176203	0.00358287	-0.0674547	0.0148858	0.0267875	-0.0471468	-0.0212398	-0.0127283	-0.0384799	-0.0172952	-0.0592632	-0.0123905	0.00805422	-0.0032176	0.0059758	-0.0706818	-0.0923824	-0.0503063	0.00621546	-0.00999976
364	-0.24666	0.0181732	0.0777589	-0.213689	-0.0337086	0.0526874	-0.21244	0.056573	-0.0780991	0.0497801	-0.058084	0.13423	-0.0310993	-0.0445192	-0.00733692	-0.0630408	-0.020217	0.0102741	-0.0250327	-0.068489	0.0160875	-0.0322006	0.00870425	0.00288103	-0.0800312	-0.0378569	-0.0651598	-0.00320372	-0.0201975	-0.0374791	-0.000121231	-0.0295967
365	-0.131832	-0.219024	0.106132	-0.021815	-0.0989856	-0.262664	-0.130703	0.0142993	-0.281876	-0.0684757	-0.0587654	-0.0319221	0.127554	0.0304469	0.0494801	0.0286333	-0.0639776	-0.0470216	0.080903	-0.0361306	-0.0400251	0.0229695	0.0407046	-0.0208897	-0.0111683	-0.0594966	0.00792019	-0.0088581	-0.0375553	-0.0503032	-0.0278514	-0.0016932
366	0.156353	0.0300313	0.169657	0.0262774	-0.059877	-0.0438137	-0.0486941	-0.0761396	0.0307319	0.0658035	-0.0315279	0.0662986	-0.0393034	-0.00702586	-0.0585103	-0.0876139	-0.0661084	-0.0950264	0.00219887	-0.00547016	0.00811166	-0.0624097	-0.0352207	-0.016633	-0.0528825	-0.0598086	0.00206498	-0.010859	-0.0358673	-0.0355685	-0.0193067	-0.0107688
367	0.013566	0.0476383	-0.25606	-0.0806949	0.0654864	-0.0266115	-0.164486	-0.0534096	-0.0347648	0.000124773	-0.00356603	-0.014553	-0.0452754	-0.133479	-0.0234465	-0.028416	-0.0237454	-0.104388	-0.0758534	-0.113951	-0.0133469	-0.0455352	0.0152053	-0.0657176	-0.0210615	-0.046736	-0.00512489	0.00772728	-0.0164598	-0.0380626	0.000693404	-0.0196091
368	0.150865	0.0794237	0.0578501	0.00657707	0.00660938	-0.0554103	-0.00904897	-0.0783165	-0.0233164	-0.0265133	-0.0226432	0.0736691	-0.0824473	-0.0500993	-0.0510176	-0.00654954	0.0556682	-0.00942858	-0.0140061	-0.0832299	-0.0386216	-0.0532134	0.0125786	0.00763646	-0.0121049	-0.0104585	0.0289636	-0.0596406	-0.0814711	-0.04016	0.00790009	-0.0182202
369	0.128712	0.101601	0.0437163	0.0834051	0.11799	-0.0583262	-0.031139	0.0756149	-0.0378369	0.0310012	0.0984516	0.0246734	0.00705446	-0.0497926	-0.041161	0.0460313	0.0164465	0.0149566	0.0152036	0.0491905	-0.0168294	-0.0530578	-0.00738	-0.00143089	-0.0272961	-0.0855614	0.0240365	-0.0314535	-0.0271446	-0.029202	-0.0426007	-0.0215862
370	-0.10838	-0.105045	-0.196241	0.2706	-0.0107578	0.0389564	0.0103452	-0.10047	-0.0143308	0.00972462	0.0383189	0.039873	-0.0691099	-0.16301	-0.0845163	-0.00111821	-0.0411113	-0.00943177	-0.0173339	0.0239691	0.00543082	0.0194756	-0.034594	-0.0339742	-0.00536663	-0.0736249	-0.00792919	-0.039074	-0.0439629	-0.0677093	0.00262696	0.00737156
371	-0.101606	0.0644605	-0.0800791	-0.14735	-0.172774	-0.0464823	-0.0856365	-0.0831678	0.0689267	0.0681648	0.106266	-0.015838	-0.0768472	0.0105353	-0.00977051	-0.083767	-0.0613201	-0.077473	0.0207252	-0.0451331	-0.0212519	-0.010092	-0.0648817	0.00970965	0.00248293	-0.0475388	0.0312202	-0.0199032	-0.0401507	-0.0169476	-0.0241368	-0.0142731
372	-0.185474	0.134263	0.0741995	0.0294328	0.0106582	-0.182738	0.0883267	-0.0790343	-0.0363866	0.00556432	-0.0322887	-0.0682543	-0.168013	0.0132407	-0.039936	0.0305235	-0.0151227	0.0103103	0.0619629	-0.0209233	-0.0902785	0.000555681	-0.0921551	-0.0819125	-0.0426136	-0.0597574	-0.0413368	-0.0455282	-0.0209836	0.00591496	0.0194395	-0.0139762
373	-0.0730267	-0.091731	-0.053092	0.0644315	-0.145201	0.0755209	-0.0222323	0.0579987	-0.0696078	0.0313585	-0.00641819	-0.00651347	-0.0857498	-0.0627293	-0.0111713	-0.00576978	0.0145167	-0.0406925	-0.0779758	-0.0951571	-0.000808751	-0.0344117	-0.0290671	-0.0934452	0.0386506	-0.0215056	-0.12239	-0.0479197	-0.0309014	-0.0338641	-0.040511	-0.0271173
374	-0.148669	0.013049	-0.193553	-0.0990436	0.114184	0.0461816	-0.0536401	0.0182068	-0.0253759	-0.096886	-0.0625398	0.103072	0.0252487	-0.0317266	-0.0297209	-0.0180976	0.0113184	0.0227836	0.0134171	-0.0612772	-0.0983153	0.00575243	0.109742	-0.141191	-0.116274	-0.0161884	0.0237844	-0.0582159	-0.055255	-0.0336763	-0.0206002	-0.0889205
375	0.094112	-0.0958873	-0.0884228	-0.0575541	-0.0277736	-0.0100001	-0.0379912	-0.0656625	-0.00264824	-0.128206	-0.103354	0.015306	0.0343747	-0.11601	-0.044032	-0.115683	-0.0938532	-0.0544383	-0.042925	0.0455089	-0.115599	-0.00790527	0.0486808	0.00581525	-0.03575	-0.0736101	0.067836	-0.0286089	-0.0661655	-0.0396173	-0.0488845	-0.0285768
376	0.0298077	-0.0288423	-0.0467893	0.0961692	0.128763	0.0283643	-0.0423493	0.0557331	-0.0605334	0.0265683	0.0085921	-0.0466223	-0.0470353	0.0491469	0.00420584	0.0139921	-0.0998039	-0.00592534	0.00486314	0.0165312	-0.0439101	-0.0531922	-0.0718188	-0.0164764	0.00709434	-0.00878734	-0.0278059	-0.0553647	-0.0255212	-0.0985353	0.00937252	-0.0328818
377	0.063882	0.0598882	0.133213	-0.0181084	0.135801	0.0286381	-0.0801701	0.0567756	-0.00257011	0.00853671	0.0715008	-0.0747908	-0.0179732	0.00154257	-0.0771028	0.0330435	0.0139978	0.00952358	-0.0423657	-0.0745525	0.00718921	-0.0644837	-0.016001	0.015671	-0.0186225	-0.0243744	-0.012885	-0.0150938	0.00651924	-0.0360322	-0.0365641	-0.0351241
378	-0.108988	0.163869	-0.038544	-0.0846075	0.0107284	0.0142265	0.0493847	-0.0688326	0.0100299	-0.0315603	-0.0768489	-0.13683	-0.0403413	-0.106093	0.0685986	0.0183136	-0.0635087	-0.0941476	-0.102577	-0.0326173	-0.029661	0.0163917	-0.0324089	-0.0619429	-0.0463301	-0.0677682	0.039401	-0.0485862	-0.0295749	-0.0230236	-0.0851887	-0.0228223
379	0.176694	-0.365061	0.429113	0.124767	-0.15802	-0.159223	-0.0504854	-0.0120246	-0.0193014	0.0190902	-0.157858	-0.0920835	-0.0228818	-0.0428073	-0.185906	-0.0144411	-0.0248706	-0.0667411	-0.0612295	0.01515	-0.0116634	0.0377653	-0.0478219	0.0189856	-0.0512057	0.0412977	-0.0348707	-0.0283275	-0.0469178	0.0010345	-0.02422	-0.0412146
380	-0.0941513	-0.151245	-0.0218014	-0.0228195	-0.0990516	0.0441802	-0.0804434	-0.0534355	-0.0301375	-0.0203757	0.0418819	-0.164458	0.0371622	-0.0651756	-0.0315185	-0.0355719	-0.0668642	-0.0349054	-0.0497709	-0.0295247	-0.0314027	-0.0361268	0.00539515	-0.0243534	-0.0514627	0.000738541	-0.0111434	-0.0375963	-0.00998194	-0.0340884	-0.0643903	-0.0288027
381	0.02007	0.0520842	-0.306383	0.0644291	0.00611938	-0.0241177	-0.130733	0.0440881	-0.0187788	-0.0379402	0.0203969	0.0210434	0.0226458	-0.037729	0.0456854	0.0361575	-0.000979343	-0.00651084	0.000472403	0.00768318	-0.0477718	0.0121206	-0.0504698	-0.0384036	-0.0332475	-0.0309955	-0.0416868	-0.0730208	-0.0690836	-0.00939777	-0.0812256	-0.0503251
382	0.040544	-0.0422323	-0.163486	-0.070155	-0.178	0.00891589	-0.225349	-0.019302	0.00639524	0.0493669	-0.0583913	0.0513357	-0.162482	-0.0312395	0.0230778	-0.00595296	-0.000631786	0.0798968	-0.0786782	-0.00960465	-0.0501654	-0.00748825	-0.0656723	-0.0079874	-0.110872	-0.0269025	0.0274296	-0.010094	-0.0781647	-0.0025147	-0.0501669	-0.0381878
383	0.0436447	-0.105615	-0.218447	-0.169547	-0.0366891	-0.0264215	-0.0581386	0.00820998	-0.0224239	-0.0807584	-0.0352605	0.0310647	-0.0552174	0.00787347	-0.0758189	-0.0516477	-0.067568	-0.0303968	-0.0103605	-0.0411716	-0.048083	-0.00311609	0.0214575	-0.0774763	0.015679	-0.0190661	0.00273201	-0.00340531	-0.0249452	-0.0135648	-0.037667	-0.00519154
384	0.062664	0.0857905	-0.149929	-0.0111049	0.165508	-0.0612545	-0.161637	0.00717931	-0.0401805	-0.0710879	-0.0465044	-0.0478975	-0.0864281	-0.0580309	0.0331012	-0.0438973	-0.144803	-0.0488277	-0.0129209	-0.0125312	0.0192157	-0.0307356	-0.100701	-0.0361515	0.00616933	0.00627262	-0.0461787	-0.0470353	-0.0253476	-0.0732779	0.000768652	-0.00345127
385	-0.0193413	-0.156897	0.150111	-0.0762935	-0.0868269	0.0579738	-0.143325	-0.137931	-0.0967847	-0.0970382	-0.0775368	-0.0806726	0.0160716	-0.117151	-0.0345165	-0.0251106	-0.0467144	-0.0328874	-0.0526784	-0.0313785	-0.0184952	-0.0605736	0.0275627	-0.0864438	-0.00300642	0.00760203	-0.0366099	-0.0184275	-0.00776322	-0.0155616	-0.0531453	-0.0381337
386	-0.577472	-0.0532592	-0.0061795	-0.0796335	-0.13485	0.108933	-0.180449	0.00605331	-0.0123367	-0.0265929	0.0908139	-0.0571921	-0.00527072	-0.0892479	-0.0555538	0.0317865	-0.0335872	0.0430554	-0.0662008	0.0112055	-0.0110639	-0.100128	-0.0498702	-0.0514792	-0.0769336	-0.031542	0.0133959	-0.0295369	-0.0282106	-0.0176206	-0.0223676	-0.00567323
387	0.053379	-0.0739293	-0.0325999	-0.0245155	-0.041981	-0.118465	0.110546	-0.0768108	0.0447153	0.0216917	-0.0211062	-0.0661869	0.000957229	-0.0769709	-0.0298339	0.0239755	0.0382174	-0.0172386	-0.0556707	-0.100345	-0.0108408	-0.0269494	0.00247161	0.001421	-0.0820792	-0.0419665	-0.0245155	-0.0569585	-0.013049	0.0157712	-0.0348009	-0.0456815
388	0.0425013	-0.124355	-0.140606	0.0326212	-0.0575212	0.0340286	-0.127031	0.020075	0.0166876	-0.0763606	-0.0894889	0.0620419	-0.0277998	0.0497602	0.0364483	-0.0154444	-0.0470436	0.0299824	-0.0103279	-0.0133994	-0.00850269	0.0796725	-0.0570699	-0.0510941	-0.0202764	-0.014703	-0.0667711	-0.0724095	-0.00750711	0.0017557	-0.0167205	-0.0202686
389	-0.0847153	0.068732	-0.045802	-0.0025892	0.0781627	-0.119192	-0.034727	0.0856104	-0.187231	0.045391	-0.0846436	-0.016109	0.0249052	0.0562034	0.0285748	-0.0297857	-0.0621492	0.0379163	-0.0507236	-0.0519538	0.00340072	0.0851	-0.0218355	-0.0546693	-0.0581493	-0.0395288	0.045163	-0.076377	-0.0108644	-0.0226537	0.00738292	-0.0190378
390	0.164434	0.12353	0.112733	0.081095	-0.0667074	-0.00115482	-0.0171001	-0.0404154	-0.0487698	0.0155845	-0.051373	-0.186489	0.0020033	-0.0547004	-0.101874	-0.048395	-0.00535538	-0.0693248	-0.014314	-0.111859	-0.0797138	-0.061678	-0.042076	-0.0566805	-0.0751873	-0.00321222	-0.0346979	0.0151296	-0.0734407	-0.0228546	-0.0199495	-0.0303358
391	0.0323	-0.24048	-0.213034	-0.250897	-0.195239	-0.0861225	-0.0324528	-0.0566652	0.00694436	-0.0719183	0.0735717	0.108514	-0.0304634	-0.0819655	0.0136931	0.0016949	-0.0511763	0.00395674	-0.117595	-0.0394212	-0.0769177	-0.0351647	-0.0183013	0.0335328	-0.14311	-0.00730725	-0.0212061	-0.0224816	-0.0154683	-0.0424855	-0.0426688	-0.0127748
392	-0.065408	-0.038618	0.0433559	-0.131472	0.0160673	0.0682366	-0.013553	-0.0503313	0.0721447	0.00907121	0.121373	-0.0166377	-0.191746	-0.0327097	0.0439374	0.00773325	0.0289968	-0.0335823	-0.00382146	-0.0967542	0.0102988	0.0164953	0.0275949	0.00100861	-0.0588732	0.0556252	-0.0652636	-0.0334979	-0.0180896	-0.0451711	-0.0241293	-0.0600885
393	0.0697253	-0.207783	0.0372828	-0.263588	-0.0225623	0.00196993	-0.118069	-0.106323	-0.00228713	0.0132008	-0.0311737	-0.0457822	0.00807687	0.0322268	-0.0243308	-0.0579799	-0.0585524	-0.00184526	0.0745266	0.038259	0.0210174	-0.102755	-0.0743481	-0.00953251	-0.0482547	-0.0266723	-0.00215056	0.0173908	0.0148397	-0.0798994	-0.0585475	-0.0456541
394	-0.0746273	0.191265	-0.0603992	-0.0334466	0.0407549	-0.0111459	-0.108262	-0.0461103	0.00234378	-0.0943782	0.0738004	-0.0669682	-0.0507431	-0.0333014	-0.0457252	-0.0331955	-0.000212271	-0.0232315	-0.00830219	-0.0849637	-0.0288395	-0.00366833	0.052951	-0.0376624	-0.0276013	-0.0380278	-0.0180305	-0.0192568	-0.0302019	-0.0217726	-0.00673776	-0.0188779
395	-0.040768	0.0685045	0.0072195	-0.1427	-0.0670301	-0.137937	-0.0453481	-0.0429985	-0.0338188	0.0104017	-0.00486986	-0.0069583	-0.174042	-0.0139694	-0.0858074	-0.117619	0.0066908	-0.12077	-0.0961161	0.038496	-0.00750394	-0.0360333	-0.0904924	0.0159676	-0.0494834	-0.0731749	-0.00273115	-0.0160773	0.0115654	-0.0890394	-0.0433912	-0.0182155
396	-0.177088	-0.0120395	-0.147912	-0.113001	-0.0650855	0.0848774	-0.0780989	-0.164923	-0.0872375	-0.0887059	0.0244287	-0.10539	0.0164395	-0.0523379	-0.0298888	0.00224441	-0.073626	-0.0159635	0.00123617	-0.072263	-0.0406074	-0.0646734	-0.0599958	-0.0206519	0.0121416	-0.0422199	-0.0963317	-0.0544437	-0.0171518	-0.0563642	-0.00181207	-0.00338223
397	-0.0330597	-0.0129425	-0.228659	-0.208427	0.0216493	-0.051901	-0.00323256	-0.0169543	0.0322655	0.0116968	0.0406899	-0.0414998	0.00993804	-0.0988718	0.062716	-0.0532384	-0.0643451	-0.0745275	-0.0431861	-0.0328093	0.0504444	0.00125666	-0.0422784	-0.0229679	0.00612301	-0.0610898	-0.0257734	-0.0231905	-0.0488446	-0.0147864	-0.0149907	-0.0324225
398	0.092741	0.265705	-0.0161273	-0.0090234	0.077619	0.0539339	-0.103023	0.0502582	-0.0274121	0.0264389	0.0389863	-0.12316	-0.0592805	-0.0382187	0.00130132	-0.0365558	-0.0407179	-0.0375518	-0.0215161	-0.0573976	-0.0506407	-0.0630915	-0.100993	-0.0102521	0.0233546	-0.0507923	-0.0572323	-0.00324606	-0.0314852	-0.0505102	-0.0737859	-0.0592175
399	-0.293463	-0.0284435	0.005012	-0.13682	0.0219962	-0.0391754	0.0390304	-0.0874516	0.067163	-0.0327099	0.0333175	-0.104626	-0.00286126	-0.0144153	-0.0238059	-0.0515293	-0.0175345	-0.0648531	-0.115394	-0.00282591	-0.00383573	-0.0252225	-0.0268289	-0.0331212	-0.0546984	-0.0596576	-0.0929004	-0.019583	-0.0750318	-0.00156496	-0.0637678	-0.0366713
400	-0.331812	-0.172818	0.247163	0.00493793	-0.178436	0.0244132	-0.0476655	-0.00207307	-0.00640389	0.0940889	-0.079093	-0.0754469	-0.0854364	-0.10377	-0.053114	-0.0189854	0.0956668	-0.0200632	-0.0909692	-0.0233399	-0.0828681	-0.0637618	-0.020316	-0.0584009	-0.0336224	-0.00439667	-0.0560896	0.0182287	-0.0348455	-0.0247467	-0.0197456	-0.0521633
401	0.051878	0.0762248	0.0677871	-0.301794	-0.0655038	-0.129705	-0.0387352	-0.0685097	-0.0607215	0.00405667	-0.0321842	0.0212454	0.00116336	-0.06264	0.0461599	-0.0227348	0.0261672	-0.0324006	0.0509721	-0.000203627	-0.0780269	0.0168866	0.0468652	-0.00730875	-0.0707285	-0.00372147	-0.0638164	-0.020059	-0.0746977	-0.000984987	-0.0166511	-0.0174544
402	-0.0858033	0.000336167	0.0141735	0.0278773	0.141059	-0.115198	0.0349177	-0.207786	-0.0292316	0.158563	0.0740787	0.0437319	0.0200551	0.0566983	0.0099078	-0.0648881	-0.103993	-0.0271659	0.0325592	0.00516952	-0.0122024	-0.0201106	-0.0193494	-0.0602253	0.0210622	-0.0343357	0.0115281	-0.0165845	-0.0652845	-0.00490303	-0.0186034	-0.0351795
403	0.211168	-0.130567	-0.0488297	-0.0205205	-0.00285195	-0.156408	0.0136851	0.00453309	0.0275434	-0.0366061	0.165608	-0.0658003	-0.102236	0.0172706	-0.041095	-0.114407	0.00342177	-0.0375302	-0.0369166	-0.0335912	0.121783	-0.0603826	0.0187489	0.00959566	-0.0180675	-0.0506473	-0.00779938	-0.0446689	-0.0355829	-0.0573858	-0.0556812	-0.00912038
404	0.278344	-0.315836	-0.0104476	-0.0206833	-0.10056	0.0471974	-0.0600544	-0.0475462	0.0418181	-0.0196384	-0.0828396	-0.0221682	-0.0747303	-0.0589247	-0.0843799	-0.102006	-0.0189501	-0.0728112	0.00232307	-0.0116499	0.0227737	-0.0102937	-0.0280059	-0.0316907	-0.0166223	0.0269246	0.00825489	-0.0448109	0.0102033	-0.00169377	-0.0344091	-0.00837375
405	-0.00411433	-0.0436737	-0.0144176	-0.200915	0.078081	-0.0113413	0.0547339	-0.0189097	0.0706345	0.0094253	-0.0662865	-0.0361348	-0.0543198	-0.043216	-0.0377699	-0.0266842	0.0208834	-0.0346353	-0.120965	0.00625492	-0.073555	-0.0489787	-0.00806263	-0.0397873	-0.00854125	0.00626483	0.00121396	-0.0837566	-0.0469877	-0.014276	0.00589089	-0.0679422
406	-0.209846	-0.144733	0.100191	-0.117121	0.0571479	0.00654371	0.0187359	-0.0482044	-0.0194545	-0.12203	-0.0609333	-0.0353465	-0.0242659	-0.0188643	0.00117847	0.00467454	-0.0329336	-0.0343787	-0.0452833	-0.0999802	-0.0161584	-0.0080269	-0.0749936	0.00547792	-0.0108029	-0.0197688	-0.0266741	-0.0188614	-0.0335448	-0.047479	-0.035476	0.000995534
407	0.134823	-0.0339498	-0.0844025	-0.0832345	0.0875952	-0.163237	-0.0841368	0.00129978	0.0339881	-0.0380325	-0.147539	0.0192134	-0.0406764	-0.0621679	0.0201861	-0.00701312	0.0974648	-0.0483981	-0.0313276	-0.0603239	0.0141402	0.0165097	-0.00451686	0.00529746	-0.0282549	0.0328654	-0.0405877	-0.0745242	-0.0133001	-0.0875325	-0.0250651	-0.0475984
408	0.093958	0.0290048	-0.0711111	-0.114225	0.00248148	-0.120248	-0.0572456	0.0473431	-0.0729544	-0.00512253	-0.099928	-0.0486761	-0.0761592	0.0496344	0.0546238	-0.0645846	-0.0727812	-0.0138986	0.053469	0.00633131	-0.105677	-0.0767343	-0.0403776	-0.0392422	-0.0522801	0.0351188	0.077031	-0.0704453	-0.00802333	-0.0175862	-0.0352962	-0.023718
409	-0.179483	-0.110423	0.0671695	0.0116111	0.175927	-0.0552446	-0.0835923	-0.03089	-0.144652	0.090483	-0.0650592	-0.0626482	0.0107303	0.123075	-0.0668807	-0.00496169	-0.051183	-0.110654	0.0179804	0.0198366	-0.0118432	0.055786	0.0265664	0.0357655	-0.0880297	-0.0179407	-0.035406	-0.0217532	-0.0372712	-0.0314905	0.00920821	-0.0112988
410	0.210691	-0.0879518	-0.0124631	0.158302	-0.0172726	-0.214203	0.0862741	-0.0360865	-0.0641024	-0.167679	-0.103951	-0.0672443	-0.0761951	0.0423747	-0.0551859	-0.0976455	-0.0356939	-0.028383	-0.102145	-0.0139536	-0.0266338	-0.115031	-0.0317158	-0.121727	-0.0333682	0.0322414	-0.130465	0.00664131	-0.00472884	-0.0223772	-0.0257585	-0.0436237
411	0.093469	-0.149251	0.0413024	0.123784	-0.0152953	-0.000986357	-0.103136	-0.0826151	-0.0361845	-0.00977802	0.0385882	-0.0672081	-0.126565	-0.0124245	-0.000244614	0.0710652	-0.00824608	0.0921665	0.00632106	-0.0198407	-0.10108	-0.0463706	0.00470243	-0.057184	0.00085672	-0.064333	-0.0370909	-0.0506378	-0.0288798	0.0047823	-0.0335768	-0.0540287
412	-0.042896	-0.149156	-0.0128476	-0.0128874	-0.0820448	-0.0854597	-0.0788357	-0.0237595	-0.0680683	-0.0267121	-0.0133361	-0.113621	-0.0914707	-0.0202877	-0.00756667	-0.0307344	-0.00203332	-0.00944402	-0.00433998	-0.0290653	0.0331947	-0.0347069	-0.0897785	0.0121782	-0.0110493	-0.0458364	-0.0800817	-0.0331509	-0.0209063	-0.0172922	-0.036122	-0.046155
413	-0.0150997	-0.0515428	-0.147636	0.164388	-0.0384508	-0.178896	-0.0370217	-0.0562274	0.0463977	-0.0784579	-8.46923e-05	-0.0320238	-0.113731	0.0612471	-0.0218439	-0.0121442	-0.019944	-0.0893209	-0.021027	0.0140214	-0.032452	-0.102374	-0.0744372	-0.0204907	-0.14581	-0.0676915	-0.0629013	-0.0162028	-0.105024	-0.00375974	-0.0061337	0.00295013
414	-0.221872	0.0990985	0.0052852	-0.178412	-0.022453	-0.00974914	0.0193356	0.00509391	0.0308441	0.00602839	-0.0643794	0.0553097	0.0718465	-0.0659772	-0.0519097	-0.0276833	-0.125827	0.0125409	-0.0120777	-0.0257997	-0.0519236	-0.0309617	-0.174743	-0.0165543	-0.060183	0.0397963	-0.0898421	-0.00074628	-0.0394808	-0.0448858	-0.0131692	-0.0182545
415	-0.0170093	-0.117274	0.0232835	0.0132911	0.035331	-0.0242098	0.0141253	-0.0606844	-0.0278272	-0.0386295	-0.129026	-0.00805692	0.0681988	-0.0732215	-0.0179821	0.0216228	-0.0179797	-0.08315	0.0180889	-0.00255397	0.0364153	-0.00849696	0.0215316	-0.0270834	-0.0628809	0.0271124	-0.0718916	-0.0499878	-0.0172435	-0.0267497	-0.00199575	-0.0245887
416	0.162064	-0.0708183	0.0044999	0.0792687	0.0599426	0.0278025	-0.00248911	0.0028116	-0.0517739	-0.0416501	-0.0872165	0.0083752	-0.0536307	-0.138495	-0.122739	-0.110723	-0.0888263	-2.6316e-05	-0.0462689	-0.0645796	-0.0619256	0.0281227	-0.0259829	-0.0669333	-0.0448403	-0.0330069	-0.0118629	-0.00409628	-0.00757915	-0.0281795	0.00397819	-0.0341396
417	-0.128839	0.0386298	-0.0201042	-0.0279537	-0.168283	-0.119975	-0.000327278	-0.0070592	0.0495195	-0.0183325	0.0104992	-0.00884267	-0.0793878	-0.0348378	-0.00046714	-0.0641379	-0.047253	-0.0164974	0.00472956	-0.0784399	-0.00130527	-0.0175596	0.0173784	-0.0495746	-0.0197778	-0.0244892	-0.0418973	-0.0223528	-0.0163521	0.00840212	-0.0685503	0.00815156
418	-0.128868	-0.096569	-0.0260191	0.00583593	-0.0712453	0.148348	0.0397566	-0.0265572	-0.0929333	0.0109817	0.0261918	-0.000919758	-0.0372114	-0.0144333	-0.0601777	-0.0393832	-0.0440927	-0.145161	-0.0430509	-0.0899858	-0.0572343	0.00924258	-0.0688941	-0.0422848	-0.0425178	0.0300106	-0.0492165	-0.0303424	-0.040731	-0.055904	-0.0443697	-0.0240677
419	0.026634	0.019358	-0.417993	-0.00328693	-0.0337938	-0.0676556	0.0662592	-0.0125678	-0.0668636	-0.0346674	-0.203944	-0.0421381	0.0399739	-0.0181429	-0.0277382	-0.0117285	-0.0575932	-0.0041908	-0.00362825	0.0647784	-0.0294585	-0.0123744	0.0416184	-0.122928	-0.0570827	-0.00114288	-0.0224466	-0.0990969	0.0483997	-0.0176049	-0.00407598	-0.0112274
420	-0.0173393	0.047166	0.204754	-0.0108733	-0.0297711	-0.0116833	-0.106696	-0.0407284	-0.105609	-0.0411389	-0.030169	-0.226599	0.00642824	-0.0191553	-0.0659774	0.0887459	-0.0353134	0.0319566	-0.058319	0.128004	-0.0431125	0.000124234	-0.0696044	0.0115606	-0.0216562	-0.00246198	-0.00737497	-0.0483736	-0.0324695	-0.0383485	0.00421312	0.01841
421	0.0318997	-0.043974	-0.200225	-0.0368319	-0.0402909	-0.0583721	0.00244533	0.0535719	-0.0025	-0.146693	0.123841	0.0264345	-0.0612457	-0.0315539	-0.0111377	0.0300622	-0.0236121	0.00292784	-0.0634851	-0.018084	-0.0130751	-0.0379132	0.0144366	0.00223153	0.0038325	-0.0240627	0.0629892	6.46457e-05	-0.0571952	-0.0212058	-0.0371268	-0.0363606
422	0.0826067	-0.00881917	-0.0680471	0.0218034	-0.0615258	-0.0616597	-0.0123697	-0.079834	-0.012867	-0.0264667	-0.0212096	-0.0395689	-0.00773712	-0.00952955	-0.0263227	-0.0696964	-0.0339054	-0.0297055	0.000628964	-0.0492058	0.0141948	-0.0719552	-0.0202827	-2.49183e-05	-0.0618274	-0.0251378	0.0230283	-0.0114937	-0.0503282	-0.03541	-0.00758538	-0.034956
423	-0.183072	-0.135197	-0.344755	0.0322494	0.0659811	-0.0628458	0.0184711	-0.058783	-0.0531823	-0.0320165	-0.0530331	-0.162809	-0.0692518	-0.134145	-0.0594515	-0.0300306	-0.0634838	-0.10271	-0.0866827	0.00226956	-0.00471523	-0.00634901	-0.0247048	-0.037926	-0.0177727	-0.00723534	-0.0630073	-0.0313036	0.0270805	-0.0206258	-0.0389442	-0.00645801
424	-0.143799	0.058115	0.093821	-0.0385439	-0.0261832	-0.0746469	0.0262709	-0.0660774	-0.0359393	0.0723077	-0.0168124	0.0134728	-0.095086	0.0121287	-0.0978662	-0.0581184	-0.0809863	-0.0655841	-0.0905509	-0.0710767	0.0269233	-0.0240928	-0.0649967	-0.0491792	0.0121381	-0.0281964	-0.0589052	-0.0338659	-0.0513118	-0.0441447	-0.0251057	-0.0602492
425	0.120468	-0.0580325	0.0474551	-0.0253853	-0.0545677	0.0359078	-0.0454827	-0.0588136	0.0306671	0.131553	-0.0900165	0.0182445	-0.0346612	-0.0445222	-0.0976732	0.041781	-0.00115234	-0.0219811	-0.048765	-0.050857	-0.0865182	-0.00472475	-0.0587137	-0.0888182	0.0357676	-0.0369199	-0.0357875	0.0547592	-0.0173465	-0.036051	-0.0370077	-0.0151959
426	-0.002712	0.0427548	-0.200604	-0.0694119	-0.150255	0.0101119	0.0645985	0.0698774	0.00685591	-0.0308057	-0.000381936	-0.134729	-0.0367092	-0.106766	-0.0546722	-0.0128703	-0.045379	-0.00746724	-0.0970179	-0.00861127	-0.0665544	-0.00931921	-0.0324027	-0.0295052	-0.0610593	-0.0284112	-0.0223783	-0.0559942	-0.0352588	-0.0672671	-0.0430654	-0.00708976
427	0.00432967	-0.113479	-0.168765	-0.0637837	0.104244	-0.132681	-0.12841	0.0824182	-0.0526569	0.0489902	-0.0662106	0.0324711	-0.0818235	-0.0383813	0.00830885	0.0287664	-0.021624	0.0291316	0.0265256	-0.0430832	-0.0521953	-0.0373451	-0.0892386	-0.101531	-0.0391354	0.00730153	-0.0331928	-0.0297728	-0.0228997	-0.0451058	-0.0486906	-0.0287896
428	0.0486923	-0.0055835	0.0562067	0.0841238	0.0200024	-0.012657	-0.0962395	-0.258429	-0.0808289	-0.0113149	-0.0901746	-0.027761	-0.0619483	0.00457844	0.0284872	0.0682486	-0.0606748	-0.0381359	-0.0627656	-0.0788856	-0.0314098	-0.0817155	-0.0226055	-0.0400725	-0.0136803	-8.47909e-05	-0.00277918	-0.0625653	-0.0507511	-0.0151278	-0.00355059	-0.0289716
429	-0.170359	-0.0933878	-0.0438623	-0.0107721	-0.0346527	-0.182357	0.0194711	-0.051157	0.0626043	0.0318131	-0.136329	-0.101626	0.05941	-0.0538394	-0.0514118	-0.112911	-0.0894789	-0.0538364	-0.0179579	0.00224765	-0.0828157	-0.0773305	-0.00558041	-0.131226	0.0291655	-0.0508869	-0.0387735	0.0193453	-0.0241805	-0.0508455	-0.00552583	-0.0774374
430	-0.004768	-0.026507	-0.0588284	0.0352411	0.0555646	-0.187481	-0.063852	-0.0110073	-0.0960482	0.0475573	-0.101623	0.0327737	0.0115633	0.139473	-0.0415023	-0.00479741	-0.019186	0.0245372	-0.0272695	-0.0616486	-0.00433491	-0.146004	-0.0350031	-0.0708134	-0.0702488	-0.00402568	0.0453147	-0.0321081	-0.0493773	-0.0273893	-0.0138512	-0.0266292
431	0.06369	-0.0246563	-0.0128486	0.0692673	0.0180651	-0.0964136	0.00173917	0.0210626	0.00678295	0.0500139	-0.0230217	0.0257447	-0.0504571	-0.0507299	-0.0039839	0.0272291	0.11071	0.00845105	-0.0330642	-0.0386151	-0.0532296	0.0244717	-0.0672378	-0.0532522	0.0135502	0.00993324	-0.0264263	-0.0263775	-0.0456546	0.00592953	0.0154561	-0.025904
432	0.0828663	0.0846538	-0.0143013	0.0192857	0.0625861	-0.151956	0.106431	0.00517209	-0.0752837	0.000411182	0.000731436	-0.160595	-0.0389841	0.0327762	-0.0713245	-0.0639138	-0.0260499	-0.00285483	-0.00951758	0.0208758	0.0688484	-0.0296547	-0.0612632	-0.0283694	-0.0234384	-0.0260935	-0.00147491	-0.0188864	-0.0459914	-0.0181171	-0.0262446	-0.0400899
433	-0.00303733	0.157722	-0.114826	-0.19172	-0.0697314	-0.118984	0.0227845	-0.032103	-0.0294496	-0.0377439	-0.0395783	-0.020613	-0.00764848	-0.0818253	0.0424865	0.01633	-0.0926761	-0.00573477	-0.0790061	-0.0484562	-0.0244752	0.0521418	0.0344458	-0.0415933	-0.0484296	-0.040011	-0.046026	-0.0424986	-0.0773476	-0.0473654	-0.00450715	-0.0417066
434	0.249169	-0.0632448	-0.0462845	0.0107702	-0.0921733	-0.19439	-0.0366681	-0.0159622	-0.000326818	-0.0638745	-0.00247174	-0.0574999	-0.0250617	0.0857241	-0.036624	-0.0626205	0.00224877	0.00447785	0.00888588	0.00295641	0.0130332	-0.111621	0.00402575	-0.0339327	-0.014604	-0.0487005	0.015918	-0.031965	-0.0184321	0.0251573	-0.023416	-0.0657701
435	-0.008276	-0.0517837	0.002808	-0.149259	0.0482478	-0.0169679	-0.110937	-0.0855488	0.0022776	0.0122265	-0.0251712	-0.0389797	-0.0919929	-0.0701222	-0.0337866	-0.0903048	-0.0548997	-0.0576705	-0.00353302	-0.0610331	-0.0119742	0.0334014	-0.0203499	0.00125159	-0.0397307	0.00955103	-0.0289946	-0.0384171	-0.00896956	0.0120145	-0.00365033	-0.0404109
436	0.0868063	0.0773015	0.285322	-0.0152763	-0.0413818	0.0553339	-0.104295	-0.00625373	0.0629529	0.108451	-0.0641013	-0.0408497	0.128991	0.00796088	0.0359097	-0.0312474	-0.0104187	0.00661365	-0.0237728	-0.0326106	-0.000122271	-0.129862	-0.0225608	0.00633936	-0.000220353	-0.012623	-0.0268014	-0.0252807	-0.0485655	-0.0418402	-0.0123503	-0.0350092
437	-0.017873	-0.144416	-0.164107	0.101437	-0.0223919	0.0290586	-0.133944	0.0252245	0.0214939	0.108298	0.0210375	-0.0612478	0.097339	-0.0971062	-0.0191808	-0.0667817	-0.0170016	-0.044357	0.0172364	-0.000404357	-0.0523337	0.063163	0.021134	0.0144258	-0.0266094	-0.00978923	-0.0232765	-0.0367042	-0.0145812	-0.00746233	-0.0273658	-0.0223095
438	-0.0306503	0.140511	-0.14667	0.205084	0.026525	-0.134212	-0.0340008	-0.0341764	-0.0113752	-0.0951501	0.00772187	0.0160751	0.0201976	-0.0462656	-0.0945226	-0.0475997	-0.15623	0.00131458	-0.0491943	-0.0456289	-0.0568257	-0.049045	-0.0197682	-0.0229829	0.0475071	-0.0973696	0.00562868	-0.0335675	0.00117941	-0.0595805	-0.038568	-0.0396971
439	-0.168218	-0.161834	0.0388347	0.0539473	-0.0344107	-0.0172894	-0.0422791	0.0918308	0.154034	-0.0876445	0.0284044	-0.0331504	0.0272073	-0.0902585	-0.0691942	-0.0440157	-0.000442224	-0.0437926	-0.0183591	-0.00927035	-0.00436933	0.00997691	-0.013983	-0.0667911	-0.0112961	-0.0311715	-0.0181779	-0.0672459	-0.0115775	0.00753688	-0.0167334	-0.0831056
440	-0.272191	0.0240522	-0.0633508	0.165933	-0.0114942	-0.0312422	-0.0482061	-0.0197396	-0.00137615	-0.0408787	-0.121969	-0.0542637	-0.0263162	-0.0461284	-0.03718	-0.060829	0.0416269	-0.0956601	-0.00489575	0.0109748	-0.0130527	-0.0760714	-0.0330892	-0.0704333	-0.0271988	-0.0529144	-0.0663558	-0.0493763	-0.0456854	-0.00283598	-0.057882	-0.0462227
441	-0.053013	0.0930642	-0.0085813	0.0630506	0.0519332	-0.0637598	-0.160755	-0.0269378	-0.0124878	-0.156046	-0.073291	-0.0871835	0.0646137	-0.0141325	-0.0159731	-0.0142557	0.0241228	-0.0118032	-0.0436084	-0.0612271	-0.00460906	-0.0546796	0.00879169	0.0403741	-0.0729976	-0.0641243	-0.0235347	-0.0169817	0.0253386	0.0163486	-0.0324984	-0.0201305
442	0.00727033	-0.25567	-0.0292742	-0.0808148	0.125172	-0.0837816	-0.0155061	-0.0230221	-0.00991565	-0.0577008	-0.0691574	-0.121636	-0.0837746	-0.0664389	0.0595656	-0.0125161	-0.0533576	-0.0519996	-0.0633807	0.0538059	-0.0409868	-0.034037	-0.0588516	-0.0362149	-0.0353872	-0.0253969	-0.0378914	-0.0401237	0.00769664	-0.00294869	0.0111978	-0.0241843
443	0.182043	0.0183657	0.0597644	-0.19085	-0.0944138	-0.114595	-0.13875	0.0439324	-0.113509	-0.0912263	-0.123483	-0.00841485	-0.093496	0.020083	0.0680938	-0.0549613	-0.0207989	-0.11412	-0.0248416	-0.122931	0.00594269	-0.0895955	-0.062815	0.0059104	-0.0399562	-0.121102	-0.0960841	-0.038741	-0.0551287	-0.0502543	-0.0689171	-0.0465615
444	0.181238	-0.0599483	0.234402	-0.0665445	0.0057841	-0.0437861	0.0242427	0.030845	-0.055757	-0.168761	0.0314581	0.0210619	-0.121639	-0.00948462	-0.0703665	-0.0444149	-0.101416	-0.0672001	0.0144767	-0.0446907	-0.0776084	-0.0314781	0.00218283	-0.0260767	-0.0683505	-0.0466387	-0.0158947	0.0169497	-0.0384408	-0.0129563	0.0105045	0.0158309
445	-0.027995	-0.0902247	0.137199	0.0220175	-0.0207164	-0.131158	-0.0920916	0.0707996	-0.00240504	-0.00406505	-0.106033	0.0563357	-0.0531658	-0.0277911	-0.0315444	-0.084303	-0.0611154	-0.017496	0.0344555	-0.0445191	-0.0882722	0.0145478	-0.0756489	-0.0372431	-0.0589705	0.00086669	-0.0361081	-0.0143275	-0.0155187	-0.0421679	0.00417334	-0.0441519
446	-0.01575	-0.412129	-0.047529	-0.0377619	-0.0976072	0.0532971	-0.0349176	0.0572143	0.120106	0.0402714	0.0304682	-0.026947	0.00318068	-0.0524727	-0.0523045	-0.0139407	-0.0301696	-0.00827227	-0.0308836	-0.10866	-0.171877	-0.0541085	-0.0172222	-0.0267695	-0.0601491	0.0252614	0.00443445	-0.045829	0.00685637	-0.0302381	-0.00804109	-0.0382034
447	-0.105774	0.0762362	0.180998	-0.200903	-0.0406782	-0.0586631	-0.162969	-0.0499555	-0.104098	-0.00647373	0.0263658	-0.0884169	-0.0152169	-0.009376	0.0536521	-0.0451292	0.0664141	-0.0333871	0.0172534	-0.0493992	0.0233127	-0.0549596	-0.000471053	-0.0217355	0.00168135	-0.00727727	-0.0486034	-0.00665947	-0.00449333	-0.0231543	0.0180131	-0.028512
448	-0.0421543	0.0720572	0.0593716	0.187108	0.0367806	0.0119706	0.00804853	0.0407629	-0.106414	-0.0629631	0.0688582	-0.000277791	-0.0481097	-0.0973857	-0.00583729	-0.0532446	0.0343955	0.0340028	-0.0459001	-0.012903	0.00321762	-0.0661127	-0.0302508	-0.0870124	-0.0228399	0.00455219	-0.0175913	0.0549674	0.0261211	-0.0376998	-0.0494299	-0.0230843
449	0.0258063	0.0515135	-0.129149	-0.0211751	0.0134878	-0.0517917	-0.0435793	-0.074056	0.0396587	-0.111024	-0.101816	0.00870118	-0.0106709	0.0536767	-0.0241231	-0.00275902	-0.0907705	-0.0697722	0.031141	0.0102246	0.00247902	0.0549727	0.0173763	-0.0477471	0.00690901	-0.0177753	-0.0400758	-0.0475502	-0.0240456	-0.0459593	-0.00305678	-0.0312174
450	0.167223	-0.0715623	-0.003034	-0.188873	0.070283	-0.114552	-0.0373764	-0.155902	-0.0472621	-0.0658796	-0.000399872	-0.000575121	-0.0561508	0.0616288	0.0862092	-0.106227	-0.0425076	-0.0580196	-0.0463454	0.0224037	-0.0455688	-0.0383973	0.00904821	-0.0456878	-0.0563688	-0.0315722	-0.0466833	-0.0157022	-0.0452943	-0.0373532	-0.0480422	-0.0406208
451	-0.07783	-0.0469865	-0.0361644	0.123983	0.00581671	0.00847286	-0.0833722	-0.079019	-0.034745	-0.104025	-0.0223376	-0.0673556	0.0250911	-0.246841	-0.0622752	-0.0545915	0.0260891	-0.0383285	0.000753395	0.0217035	-0.0303793	0.021499	-0.0455535	0.0103104	-0.00343686	0.0412101	-0.000698519	-0.0588892	0.00808955	-0.0346683	-0.0116439	-0.0391882
452	0.154096	-0.0525237	0.0343516	-0.134718	-0.124798	0.0477299	-0.00640589	-0.0753571	-0.00712964	0.0441369	-0.152968	-0.0218567	-0.129939	-0.0463856	-0.0786021	0.0649614	-0.0577143	-0.0354905	-0.0765037	-0.0103188	0.0277259	-0.0375255	-0.0535859	-0.0402376	0.000710807	-0.0170066	-0.0226014	-0.00671067	-0.0788915	-0.0619071	-0.0159355	-0.0204884
453	0.0477403	-0.0814308	-0.0376203	-0.0474245	0.0542419	0.0190665	0.032538	-0.0729424	-0.0973231	0.0443283	-0.0682363	-0.050337	-0.0324257	0.0481815	0.00761813	-0.00642429	0.0133682	-0.0539873	-0.0719277	-0.0229779	-0.110967	0.00900372	0.0453479	-0.117705	0.00621476	-0.00509202	-0.0625148	0.0133671	0.00804456	0.00654135	-0.036308	-0.0267754
454	0.0977523	-0.0283607	-0.136476	0.0955491	-0.0271754	-0.105548	0.0626184	-0.00199409	0.00270949	-0.226093	-0.00473776	-0.0998427	-0.0716492	0.0158805	-0.00409833	0.0123428	-0.021624	0.02746	-0.119784	-0.00613705	0.0275545	-0.0216406	-0.127794	-0.0733418	-0.0136355	-0.145474	-0.00126452	0.0200168	-0.0360747	0.0270044	-0.0499877	-0.0525359
455	-0.149505	-0.0382433	0.223017	-0.0370995	-0.0918104	0.0101618	-0.0264835	0.0214394	-0.0195509	-0.0406294	-0.14387	-0.043513	-0.0649764	-0.0857469	-0.0577173	-0.0782439	0.00784011	-0.0141218	0.0593091	-0.0616982	0.012904	-0.0191064	-0.0503233	-0.0512446	0.0277306	-0.0664302	-0.0679528	0.00064262	-0.0316273	-0.0278926	-0.0354459	-0.00532232
456	-0.378968	-0.00242917	-0.0311889	-0.309806	0.0579923	0.044503	-0.0659264	-0.019924	0.0388456	0.127368	-0.0458392	-0.00668675	-0.00420639	-0.0110078	-0.0118	-0.0215394	-0.0622782	-0.0150358	0.131858	-0.0509688	-0.0385494	-0.00402714	0.0179066	-0.0666172	0.0512745	-0.0519766	-0.0289245	-0.0579934	-0.050159	0.00824389	-0.0402759	-0.0172196
457	0.084058	0.0428008	0.0381842	0.0978658	-0.0227186	0.03562	-0.0470114	0.00217878	-0.109447	-0.0386184	-0.0225011	-0.0450066	-0.0181536	0.0147816	-0.0402072	-0.0150426	0.0219724	0.0110257	0.0243489	-0.00821717	-0.0846416	-0.0619807	-0.0137311	-0.0493519	-0.0209147	-0.0718715	0.0023303	0.00130873	-0.0352427	-0.0425625	-0.0273047	-0.0271636
458	0.16925	0.144812	0.0081002	0.0286115	-0.0536782	-0.101853	0.0171481	-0.022202	0.00396393	-0.0355124	-0.000787872	-0.144793	-0.0638208	-0.0960992	-0.101265	-0.0235471	-0.0443907	-0.0534211	-0.0633533	-0.0118243	-0.0694174	0.0128225	-0.0209552	-0.0244687	0.0193744	-0.079786	-0.0107149	0.00670855	-0.0391753	-0.0280989	0.012524	-0.0145345
459	0.241526	-0.304229	-0.093943	0.0150739	-0.0662414	-0.0322087	-0.0445651	-0.0167021	-0.129522	-0.0327214	-0.0568061	-0.00282399	0.162497	-0.013482	-0.0596135	-0.0208064	0.000988886	-0.0222656	-0.0253732	-0.00602733	-0.068415	-0.0702645	-0.0327849	0.0021506	-0.000825364	-0.0884422	-0.0656075	-0.0692264	-0.0602151	0.00681662	-0.0523186	-0.0257906
460	-0.0346183	-0.00736267	-0.203146	0.0316655	-0.142021	-0.0925606	-0.0632849	-0.0636828	-0.0875169	-0.11158	-0.0223679	0.0605775	-0.0499712	-0.0305902	-0.0548498	-0.147606	-0.021594	-0.0112108	0.00390297	-0.0481366	-0.0619255	-0.00970397	-0.0367062	-0.0801888	-0.0298529	-0.0447944	-0.0115949	-0.00658578	0.00687814	-0.00690952	-0.0213838	-0.0240942
461	-0.413164	0.0342588	-0.0247279	-0.0680305	-0.148214	0.0966445	-0.0127223	-0.0830706	-0.0382039	0.0170176	-0.00123891	-0.0224864	0.0223527	0.0556437	-0.0494902	-0.00572307	-0.111528	-0.0166529	-0.11337	0.00786063	-0.033251	-0.0252314	-0.063679	-0.0306362	-0.125914	-0.0124098	0.00429411	-0.0241124	0.0183317	0.0234058	-0.0510764	-0.016317
462	0.225422	-0.00986767	-0.0668325	-0.0398046	-0.061725	-0.160172	-0.0121094	-0.109106	0.019775	-0.0771709	-0.138749	-0.0578164	-0.0569414	0.00189697	-0.0468389	0.0391828	-0.0202465	-0.0769799	0.00282818	-0.0710736	0.0143987	-0.0543274	-0.0586326	0.009084	-0.0455432	-0.0190966	-0.0121777	-0.0270898	-0.0218501	-0.0645049	-0.0173247	-0.0415132
463	0.0522347	-0.131378	-0.0162966	0.00413173	0.091371	-0.0251471	0.00858286	0.0115556	0.0342869	-0.0228207	0.0413758	-0.039491	0.0703579	-0.0132399	-0.0603649	0.0317412	-0.0453175	-0.0459256	-0.0154555	-0.0686397	-0.0532176	0.00961385	-0.0293021	-0.0542846	0.101656	-0.0524436	-0.0350624	-0.0558889	0.0027322	-0.0220081	-0.0301654	-0.0304908
464	-0.187283	-0.0753608	-0.114851	-0.0089238	-0.0210331	-0.10955	-0.0905594	-0.0786601	0.180833	-0.0728942	0.0295288	0.000593198	-0.0611888	-0.078582	-0.00872951	-0.0428127	-0.0652937	0.0109058	-0.0497896	-0.0930026	-0.0578124	-0.0363945	-0.135544	-0.0530592	0.00814023	-0.0298971	-0.0379666	-0.0311592	-0.0406109	-0.0221873	0.0034094	-0.0423925
465	0.0291673	0.130588	-0.0075047	0.0538317	-0.0816911	-0.0785091	0.0234887	-0.042476	-0.0847818	-0.143693	-0.11618	-0.0183435	-0.0254217	0.023301	-0.0296576	0.0076827	-0.157477	0.0357961	-0.127982	-0.0607909	-0.0489449	-0.0191172	-0.0354103	0.0503721	-0.0381862	0.00742317	-0.0391934	-0.0428945	-0.0275437	0.0228634	-0.0348127	0.00284139
466	0.072868	0.0177112	0.0011584	-0.196684	-0.100409	0.0203169	-0.00574028	-0.0530619	0.0885644	-0.114904	-0.0968026	-0.0922594	-0.044077	-0.0020383	-0.0344371	-0.137525	-0.0185686	-0.0353899	0.0542318	-0.0327269	0.020866	0.0110164	0.0562834	-0.0138069	-0.0199593	0.0503584	-0.0471179	-0.0619486	-0.0185688	0.010633	-0.0406759	-0.0681447
467	-0.0588447	-0.093711	-0.0502235	-0.0451528	-0.104924	0.0120419	-0.0457969	0.0470964	-0.0283504	-0.0271729	-0.00933538	0.123389	-0.0432295	0.0282752	-0.0583332	-0.0566987	-0.0397057	-0.0185012	-0.00605238	-0.0306315	-0.0185116	-0.00144389	-0.0108122	0.0109601	0.00812397	0.0522974	0.0736346	-0.00803883	0.0126487	-0.033758	-0.0418391	0.000239893
468	-0.091681	-0.202005	0.0253847	-0.0825474	-0.0359323	-0.00102771	0.0545659	0.0435864	0.00986035	0.00167258	-0.0384533	0.109624	-0.0770029	-0.0444548	-0.0629652	-0.0150355	0.00376025	0.00201334	-0.10313	0.0511768	0.0360281	-0.0334822	-0.00567009	-0.0482716	0.019912	-0.067712	-0.020304	0.0370661	0.00924186	-0.0540049	-0.0059503	-0.0344509
469	0.0466063	-0.093629	-0.0353209	0.127938	-0.261401	0.0163158	-0.0789874	-0.0275081	0.0566183	0.0428525	-0.0267057	0.0355514	-0.0232924	-0.128	-0.0284718	-0.000918521	-0.0579853	0.00464134	-0.0234547	-0.125135	-0.0374104	-0.0561177	-0.0783945	-0.0330947	-0.00379329	-0.0592894	0.0324518	-0.0328659	-0.0450541	-0.0601754	-0.0526268	-0.0392684
470	-0.019152	0.092988	-0.246722	-0.0154607	-0.0119327	-0.00145393	-0.0699932	-0.0676726	0.0349719	-0.072908	0.0335565	-0.0100265	-0.0283546	0.0181601	-0.0323779	0.029742	-0.0138361	0.0102221	-0.0398967	0.0404032	-0.0392243	0.0512454	-0.0412815	-0.00886338	-0.02235	-0.0489589	-0.0743978	0.0166634	-0.06124	0.0174412	-0.0593945	-0.0402204
471	-0.0345973	-0.147404	-0.110362	-0.0272203	-0.075502	0.116678	-0.0833479	-0.0661206	0.0486411	-0.0360133	-0.0338771	-0.0118555	-0.0778914	-0.00205053	-0.0509637	-0.0444059	-0.0128482	-0.0731064	0.00352557	-0.139338	0.0373399	-0.129235	-0.0766785	0.00742034	-0.036401	-0.0160432	-0.0167719	-0.03892	0.0294869	-0.0153568	-0.0336548	-0.046739
472	-0.0228097	0.0762062	-0.340635	-0.0559777	-0.15801	-0.0935476	-0.0103177	0.0623292	0.0142773	0.00180136	-0.00189562	0.0342276	-0.0467431	0.0494208	-0.0147481	-0.0676354	-0.070148	-0.00202862	-0.00625652	0.0729734	-0.038971	-0.0449862	-0.0263351	-0.0535617	-0.000901781	-0.0320893	0.0117382	-0.0268423	-0.0157644	-0.0355128	-0.0323293	-0.0409793
473	0.009381	0.0641032	-0.063693	0.0943254	-0.12291	-0.0606327	0.0159289	-0.10886	-0.095014	-0.0170607	-0.0852963	0.000573846	0.0085483	0.0186448	-0.0728163	0.0321237	-0.0397851	-0.084275	-0.0786203	-0.0423011	-0.014301	-0.0164039	-0.115251	0.00681572	-0.00647237	0.015453	-0.0681628	-0.00514807	0.0355738	-0.068849	-0.051392	-0.0390219
474	0.0802447	0.536358	-0.0804174	0.197453	0.0200249	0.00519675	0.118037	0.000719378	-0.0775621	0.0140023	-0.138487	-0.0837819	-0.0170326	-0.0243734	-0.085864	0.00908035	-0.068354	-0.0969429	0.00133941	0.00151985	-0.0481554	-0.00144803	-0.0444844	-0.0207334	-0.027558	-0.0411146	0.00402403	0.000392656	-0.0388151	-0.0664932	0.028545	-0.0253214
475	-0.149244	-0.0509757	-0.172333	-0.0546379	-0.00931819	-0.0558242	0.0187569	-0.0734073	0.0864352	0.0367348	-0.0198678	-0.119985	-0.021108	-0.0519055	-0.0246129	-0.0522859	-0.0153377	-0.0895118	-0.027151	-0.0384505	0.0267571	-0.0477548	-0.123384	-0.0396885	-0.037532	-0.0318235	-0.0246114	0.00602589	-0.0455019	-0.0216029	-0.0515351	0.0126211
476	-0.132695	-0.374161	-0.153975	-0.0113575	-0.00968824	0.028614	-0.310283	-0.109289	0.110001	-0.0620299	-0.117525	-0.104296	-0.0791622	-0.00597805	0.093801	-0.00934889	0.00178032	0.0805043	-0.0335969	-0.0793302	-0.0596801	0.0142114	-0.103655	-0.0298751	-0.0108386	0.0690101	-0.0843459	-0.0462309	-0.0252694	-0.0589494	-0.0746748	-0.0756852
477	-0.167848	-0.280733	-0.16744	0.156934	-0.0986066	0.00800396	-0.0496902	0.043258	0.0685201	-0.0244629	-0.0149965	0.0443761	0.00950129	0.0533044	-0.00877862	0.0154891	-0.0139572	0.14218	-0.00624171	-0.0326066	-0.0874287	-0.0413818	-0.0604494	-0.035863	-0.012222	-0.0377654	-0.0740022	-0.0610036	-0.0327289	-0.0863791	-0.061763	-0.0240686
478	-0.241505	0.108176	0.151147	0.023393	0.0700657	-0.0484369	-0.00502692	0.0117792	-0.0858692	-0.126051	0.0195642	-0.0533007	-0.0880744	-0.0122251	-0.063814	-0.041121	-0.0323771	0.0300429	0.0231922	-0.0945936	0.0258644	-0.0843473	-0.0307832	-0.048216	0.0472009	-0.000584245	-0.0316404	0.0269652	-0.00588357	-0.061792	-0.0350248	-0.0284064
479	0.120148	-0.225628	-0.137032	-0.0473513	0.014905	0.0698887	0.0179468	-0.0244619	-0.0898684	-0.0140842	0.0855032	-0.0252529	0.0143982	0.0100268	-0.0662096	-0.0194078	0.0239594	-0.073445	-0.0774604	-0.069164	-0.0783235	-0.0688902	-0.0272554	-0.0144273	-0.0674246	-0.041602	0.0318897	-0.00923939	-0.014459	-0.0246881	-0.0769307	-0.0618349
480	-0.0460313	-0.173466	-0.0697222	-0.0533748	-0.011982	-0.050416	0.162991	0.111214	-0.0570508	-0.122236	-0.0575982	-0.0181493	0.0489298	-0.107187	-0.00786593	0.0114906	-0.0583414	-0.0255225	0.0539123	-0.00305865	-0.00686331	-0.0186798	-0.0830582	0.0267717	-0.0766668	0.0264142	-0.0447638	0.0379019	-0.0468132	-0.0434215	-0.0254096	-0.0251326
481	-0.012911	0.0047405	-0.0003463	-0.134478	-0.03349	-0.0897215	-0.0504397	0.0663886	-0.150329	-0.0241516	-0.0721023	-0.00582548	-0.237924	-0.104753	-0.0121384	-0.0436704	-0.0171463	0.0066349	-0.110477	-0.0139841	0.00874258	-0.0841615	0.0431671	0.0536593	0.0563344	-0.0283867	-0.0421171	-0.0437569	-0.0867809	0.00858853	-0.0367455	-0.0466278
482	-0.0264243	0.225693	-0.248522	-0.0481027	-0.00593752	-0.056699	0.0358281	0.035063	-0.100131	-0.0752073	-0.0544162	-0.0665109	-0.0352029	-0.0439549	-0.030134	0.00238414	-0.0297084	-0.0789977	-0.0541518	-0.0439273	-0.0415423	-0.0939455	-0.025558	-0.0242917	-0.0259127	-0.0255567	-0.0189937	-0.0448956	-0.0240516	-0.0630212	-0.0138187	-0.0218701
483	-0.146575	-0.015736	-0.0467339	-0.0345963	-0.0634883	-0.00633532	-0.030386	0.0951448	-0.102444	0.0660496	-0.00679751	-7.47802e-05	-0.00170514	0.0866343	-0.00811695	-0.0370929	-0.0141548	-0.0408322	-0.0505822	-0.0616727	-0.0354801	0.0733431	0.033069	-0.0458153	-0.0204494	-0.0291505	-0.0295933	-0.0282765	-0.0622938	-0.0318247	-0.066643	-0.0121516
484	-0.047851	-0.000319333	-0.0268177	0.0240253	-0.0676013	-0.0976245	-0.115129	-0.0312104	-0.168033	0.0115485	0.0373737	-0.137414	0.0311441	-0.0143147	-0.166769	-0.0843755	-0.0769393	-0.0139213	-0.027355	-0.0562754	0.00914449	-0.0159798	-0.0237371	-0.0704824	-0.0403016	-0.00711641	0.00457221	-0.0366361	-0.0489878	-0.0334038	-0.0727053	-0.0687082
485	-0.0914057	-0.148743	0.0027857	0.0654035	-0.0895173	0.0438173	-0.00594808	-0.0315087	0.0264954	-0.0274247	-0.0190138	0.0105984	0.0132183	0.0423191	0.00485152	-0.0382251	-0.0618363	-0.0600626	-0.0963899	0.0271553	0.012005	-0.0124356	-0.0252776	-0.0336924	-0.0401856	-0.0070989	-0.0157102	0.00623192	-0.098404	-0.0362443	-0.00765765	-0.0581882
486	0.02148	-0.0622122	-0.2188	0.0698828	-0.0028221	0.155721	-0.0392714	-0.00713413	0.0549931	-0.0259905	-0.0381831	-0.0439671	-0.102186	-0.0978101	0.0163	-0.0553543	-0.00678875	-0.0938886	-0.0512076	-0.0042692	-0.0032564	-0.0377078	-0.0704465	-0.0472762	-0.00136202	-0.00330884	-0.0744479	-0.0157496	-0.0301664	0.00432748	-0.0443839	-0.0191456
487	-0.191086	0.0871763	-0.0928809	-0.254021	0.101155	0.0404056	-0.00691394	-0.122334	-0.0302718	0.0457655	-0.00900756	-0.10583	0.0441408	-0.0571364	0.048607	-0.0714016	0.0210887	0.016601	-0.0232844	0.006776	-0.0731232	-0.0581173	-0.0696827	-0.0280137	-0.0306012	-0.0786197	-0.0511428	-0.0365622	-0.0421985	0.00784146	-0.0587342	-0.0204508
488	0.016198	-0.190275	-0.0870158	-0.150023	-0.182841	-0.038628	0.100686	-0.0545114	0.0176327	0.00909748	-0.0684946	-0.0668085	-0.043701	-0.00244576	-0.040992	-0.122576	0.023405	0.0141898	0.0175548	-0.0344969	0.0484613	-0.0886502	0.0359091	-0.0864623	-0.00563304	-0.0527166	-0.036522	-0.116526	0.0036249	-0.0157779	-0.026846	-0.0322483
489	0.129926	-0.096782	-0.148062	-0.0652381	-0.0271602	-0.132996	-0.0607052	-0.000469422	-0.0609436	-0.0420746	-0.121502	0.0398513	-0.101935	0.00484971	0.00133158	-0.0190785	-0.026941	-0.112887	0.0278917	-0.0413175	-0.13776	-0.0331106	-0.0524058	-0.0794933	-0.0578795	-0.0140439	0.00656555	-0.0260375	-0.0433134	-0.0144218	-0.00645674	-0.0435152
490	0.135263	0.0161432	-0.128369	-0.0165873	-0.117605	-0.0670837	0.0143128	0.105123	-0.118471	-0.277837	-0.0456799	-0.0770861	-0.0347482	-0.00296233	-0.141268	-0.0731099	0.0247562	0.00492585	0.00849984	0.0235162	-0.0316132	-0.0438738	0.0101984	0.00639885	-0.0458813	-0.0483924	-0.0265037	-0.0392886	-0.0518031	-0.0691171	-0.0763543	-0.0438996
491	0.0597157	0.0579313	0.0170011	-0.10659	-0.315338	-0.170077	-0.0521597	0.00716698	-0.0563717	0.0565374	-0.0131138	0.022989	-0.0233884	0.00551187	-0.0262557	0.0284189	-0.0505452	0.000185316	0.00156602	-0.0237882	-0.0210438	-0.117555	-0.0130351	-0.040407	-0.0334826	-0.0902912	-0.0271785	-0.0352213	-0.0268937	-0.0240134	-0.0248129	-0.0314097
492	0.13654	0.0105242	0.195047	0.161792	0.0155447	-0.104182	0.0103708	-0.140401	-0.108516	-0.0174297	-0.0152054	0.131217	0.0570298	-0.101604	-0.0616431	-0.0654731	0.031492	-0.0392354	0.00524469	-0.0208189	0.0054445	-0.0383129	-0.0129016	0.0146371	-0.0671701	-0.0314249	0.0116406	-0.129065	-0.0358476	-0.0559999	-0.00902841	-0.0209736
493	-0.0171767	0.00582383	0.0304439	-0.219803	-0.090241	0.0713321	-0.0737021	-0.152392	0.0535073	-0.0906504	-0.12832	-0.05817	0.0187704	-0.0106383	-0.0311917	0.0459077	-0.00984226	-0.00196063	-0.0208218	-0.0258908	-0.0491157	-0.173259	-0.0047439	-0.0397131	-0.0551844	-0.0247123	-0.08776	-0.0295236	-0.0179654	0.0257083	0.0109752	-0.0419054
494	-0.221307	-0.0366955	0.167376	0.0499769	-0.156595	-0.129404	0.0966528	0.112929	0.0572204	-0.172283	-0.0538064	0.0467498	-0.00864387	-0.109854	0.0684016	-0.073088	-0.0519458	-0.0650234	-0.0303773	-0.0203805	0.0205235	-0.0535702	-0.0523563	-0.0352914	-0.0392016	0.0145037	0.0247887	-0.0387181	0.0307574	-0.059399	-0.0343889	-0.0278242
495	0.0882013	-0.172874	-0.0663167	-0.0478673	-0.269691	-0.182233	0.0207342	-0.0594462	-0.0365342	0.0451914	0.0603556	-0.0881635	-0.119097	-0.0604478	0.0259242	-0.0506056	0.00783126	-0.06006	-0.0834964	-0.0194203	-0.050124	-0.0712805	-0.0151607	-0.00395535	-0.0998429	-0.04291	-0.0370212	-0.012943	-0.0240829	-0.0344689	-0.00637411	-0.042489
496	0.302834	-0.249308	0.328138	-0.0358523	-0.172264	-0.0184257	0.0872937	-0.0450392	-0.195348	-0.0110634	0.00848176	0.0905956	0.0326105	-0.0636569	-0.0902931	-0.0209293	-0.144969	-0.000743922	-0.00369256	-0.0623734	-0.0805326	-0.031487	-0.0569958	0.00676462	-0.0722474	-0.0154451	-0.00350166	-0.0120138	-0.0150433	0.00486195	-0.0464718	-0.041109
497	0.0826163	-0.0597508	-0.213229	-0.177858	0.00950824	-0.0297113	-0.0642012	0.00409782	0.0243119	-0.127838	-0.0619804	-0.0638821	0.0420398	-0.0715473	-0.0756813	-0.00310853	-0.0490693	-0.0394296	-0.0507705	-0.0164796	-0.0563677	-0.0311655	-0.0853565	0.00453294	0.025891	-0.0366635	0.0401976	-0.0621068	-0.0530085	-0.0466348	-0.0179657	-0.0968675
498	-0.126237	0.0248577	-0.0164533	0.0614967	0.0910399	0.011884	0.0400141	-0.049116	0.121148	0.0268906	0.0418812	-0.00906655	-0.0440451	-0.0201468	0.0547772	-0.104254	-0.0677492	-0.0221806	0.0322659	-0.0228352	-0.0198486	-0.0443419	-0.0380713	-0.0239821	-0.0333156	-0.0717742	-0.0381056	-0.0239088	-0.0410509	-0.0265869	-0.0234976	-0.0280931
499	-0.00281033	-0.0637028	0.0152074	0.0516791	-0.146	-0.147118	-0.0716307	0.0056186	-0.0230085	-0.0377186	-0.0997019	-0.0271649	-0.0505176	-0.079635	-0.00358025	0.034298	0.0808988	-0.00436144	-0.0191003	-0.0630274	-0.104902	0.00670538	-0.0127072	0.0329154	0.0191794	0.00737552	-0.080167	-0.0227511	-0.00291389	-0.0906038	-0.0331958	0.00131385

## Sheet: Fit 1000
	3	4	5	6	7	8	9	10	11	12	13	14	15	16	19	20	21	22	23	25	26	27	28	31	34	38	42	66	67	68	85	126
0	0.0193903	0.0177683	-0.0054816	0.0146565	0.00421771	0.00531725	0.0203102	0.0272373	0.063059	0.027803	0.0300657	0.0218793	0.0205888	0.0181478	0.017265	0.0138881	0.0359345	0.0259911	-0.00569436	-0.0104224	-0.0117975	-0.012517	-0.0127841	-0.0133356	-0.00892644	-0.01417	-0.015879	0.00503954	0.00606015	0.00786507	-0.0233115	-0.0431099
1	0.0343517	-0.0164927	0.0553312	0.0571591	0.0313952	0.0258055	-0.00562017	0.00572829	-0.0167339	-0.0202919	-0.0372841	-0.0349391	-0.0389624	-0.044027	-0.0471031	-0.0625036	-0.073693	-0.0622611	-0.0212304	-0.0313084	-0.0279988	-0.0110589	-0.0101589	0.0157285	0.0280585	-0.0149919	-0.0295101	-0.093621	-0.0955335	-0.0872124	-0.0574347	-0.00950195
2	0.0484087	0.0966712	0.0515314	0.0340727	0.0840549	-0.0568318	-0.039717	-0.0576346	-0.102303	-0.0373036	-0.0429532	-0.0332695	-0.0170036	-0.0362787	0.0107657	0.0424444	0.0351019	0.0506261	0.0613727	-0.0112498	0.00492261	-0.0361352	-0.0523343	-0.128422	-0.131161	-0.0796007	-0.0705882	0.00290584	0.00588278	3.43222e-05	0.00566865	-0.057841
3	0.0393883	0.0611598	0.0386269	-0.0830454	-0.150321	-0.0427671	-0.0296517	-0.0568399	-0.0187745	-0.0427381	-0.00315937	0.0205366	0.045307	0.0772346	-0.0624425	-0.0848923	-0.101518	-0.189098	-0.19097	-0.088559	-0.0973451	-0.0674028	-0.0834543	-0.0352947	-0.0377492	-0.0614688	-0.0491533	-0.0180208	-0.0428064	-0.040088	-0.0711876	-0.0126799
4	0.0406567	0.0418397	-0.124119	-0.0327736	-0.0109205	-0.067074	-0.00238086	-0.0128253	0.0425515	0.102479	0.10776	0.0609986	-0.10133	-0.100486	-0.121204	-0.103616	-0.086607	-0.0171937	-0.0420189	-0.030761	-0.0748878	-0.0504105	-0.038015	-0.0726395	-0.0504441	0.0467773	0.0341895	-0.0871554	-0.0624124	-0.0685501	-0.0278565	-0.0265153
5	0.016522	-0.149383	-0.0154625	-0.0319851	-0.0547823	-0.0414246	0.0359252	0.13415	0.114808	0.00764309	-0.0764603	-0.162239	-0.160066	-0.131954	-0.0437027	-0.0517951	-0.0391691	-0.0588729	-0.0333278	-0.0904082	-0.058571	-0.0746704	-0.0577268	0.0828312	0.0387569	-0.00357247	-0.0274629	-0.0380702	-0.0446719	-0.0442283	-0.00556558	-0.0294648
6	0.156592	-0.00704883	0.0222009	-0.0279559	-0.0461455	0.0997192	0.0889799	0.021494	-0.1428	-0.153808	-0.221485	-0.123803	-0.00290504	-0.0409212	-0.0553117	-0.0369435	-0.0985571	-0.0759583	-0.0792941	0.121078	0.100662	0.0846743	0.0547283	-0.0157471	0.0230914	-0.0545697	-0.0809392	0.0270921	0.0337969	0.0343546	0.00415897	-0.0368042
7	-0.477334	0.0440973	-0.109414	-0.0585194	0.131787	0.106616	0.0294078	-0.177962	-0.222903	-0.148369	0.00592796	-0.043532	-0.0652351	-0.0313585	-0.0713593	-0.0909759	0.000137305	0.119087	0.109796	-0.0547484	-0.0348915	-0.0255497	0.00768537	-0.0119044	-0.0876003	-0.0703097	-0.0484244	-0.0223673	-0.0331744	-0.022995	-0.0473356	-0.0301537
8	0.005876	-0.0377507	0.0191136	0.1411	0.110207	0.0314596	-0.16509	-0.220895	0.0254983	0.0125768	-0.111893	0.000600165	-0.0226927	-0.0464206	-0.0014427	0.129838	0.0746242	-0.0402136	-0.0398625	0.00125188	0.0391041	0.0194365	-0.0476004	-0.103416	-0.0595983	-0.0563903	-0.0293101	-0.00275759	-0.00761488	-0.0278562	-0.0461345	-0.00440973
9	-0.0443543	-0.122858	-0.0375961	0.136325	0.0533196	-0.195668	-0.243646	0.0189298	-0.0486208	-0.0931148	-0.0408481	-0.0366332	-0.133638	-0.105313	0.0618455	-0.0415014	-0.0255924	0.0361087	0.0184132	-0.013925	-0.0634855	-0.111162	-0.0746925	-0.044706	-0.0749111	-0.0358546	-0.0454494	-0.0247234	-0.0141759	-0.0347221	-0.0370862	-0.0344795
10	-0.085328	0.021123	0.166974	0.0374689	-0.237892	-0.28224	0.0307463	-0.0436417	-0.0539342	-0.0683892	-0.0340309	-0.11911	0.0113281	0.166301	-0.0225529	0.0407675	0.0243784	-0.000806017	-0.0561407	-0.0959763	-0.113464	-0.0643949	-0.0299746	-0.0628025	-0.0309633	-0.0457189	0.0579819	-0.0522691	-0.0604833	-0.0379395	-0.0291977	-0.0121743
11	-0.0173137	-0.0639447	0.209297	0.0330955	-0.0856583	0.0139051	0.0203825	-0.0438816	-0.0640159	-0.0457785	-0.104025	0.00840436	0.162937	-0.0559184	0.018613	0.0027655	-0.0634054	-0.0773614	-0.0566456	-0.0623699	-0.00941783	-0.0300011	-0.083896	-0.0342062	-0.0609068	0.0604983	-0.0522951	-0.0465903	-0.0466152	-0.0465234	-0.035482	-0.0299694
12	-0.155469	0.0684822	0.0074181	-0.163216	-0.301404	0.0039725	-0.175684	-0.0918362	-0.0648451	-0.125931	-0.00181387	0.181327	-0.0419566	-0.0280018	0.00388804	-0.0846044	-0.058199	-0.134222	-0.089721	-0.0380711	-0.0754992	-0.0676664	-0.0412719	-0.0640977	0.0499458	-0.00452799	0.0178212	-0.0469011	-0.0233359	-0.0338267	0.0109146	-0.0324803
13	0.0680873	0.189184	0.0425565	-0.152737	0.0150078	-0.0819358	0.0851448	0.00379518	-0.124125	0.000878909	0.190777	-0.0571164	-0.0169624	0.0243399	-0.112806	-0.0962482	-0.108604	0.00278876	-0.0464313	-0.0729533	-0.0419291	-0.0291256	-0.0257832	0.0341403	0.0232132	-0.0281253	-0.00341432	-0.046351	-0.0423632	-0.0393809	-0.0411235	-0.00848489
14	0.0166503	0.232042	-0.307581	-0.347975	-0.0244698	-0.0181556	-0.00739747	-0.152963	0.0269635	0.210911	-0.0576163	-0.0321521	0.025635	0.0242989	-0.115449	-0.0368548	-0.013679	-0.0927093	-0.0548948	-0.0286625	-0.0174679	-0.0669298	-0.0406444	0.049041	-0.0582734	-0.00500389	-0.0698607	-0.013219	-0.0337	-0.0332828	-0.0351427	-0.0299553
15	-0.186249	0.000324	-0.0207544	0.0281019	-0.087259	-0.0394002	-0.0953729	-0.00704389	0.242617	-0.0581648	-0.0365175	0.0288689	0.016846	-0.101373	0.00138894	-0.0326273	-0.081572	-0.0272265	-0.0464427	-0.0759024	-0.0391481	0.0213204	0.0682232	-0.007149	-0.00766486	-0.0454835	0.0210333	0.00230529	-0.00378685	0.0161757	-0.0139316	-0.0438249
16	0.100115	-0.000792667	-0.109771	-0.0119511	-0.0168807	-0.0214476	-0.156674	0.0189721	-0.0449741	-0.0342954	0.0708766	0.0128428	-0.0872151	-0.0933602	-0.0434081	-0.0953613	-0.0643577	-0.0455054	-0.0378885	0.0200295	0.0416537	0.0695337	0.0215737	-0.0318341	0.016003	-0.0224635	-0.0801997	-0.0222016	-0.00700898	-0.0532656	-0.0246856	-0.0496958
17	0.272565	-0.0238368	-0.396624	0.0920406	0.0199213	-0.0718683	-0.00366533	0.238419	-0.0493698	0.0580463	-0.0120486	-0.128352	-0.12315	-0.132068	-0.0700808	-0.0538366	0.0050419	-0.0348756	-0.0689658	0.0678567	0.0369097	0.00153131	-0.0728751	-0.0196944	-0.0388374	-0.0446203	-0.0439151	-0.0321914	-0.0490881	-0.0154856	-0.0244887	0.00236755
18	-0.046803	-0.422816	0.0123357	-0.194963	-0.0777637	-0.169824	-0.00662622	-0.0676023	-0.035999	-0.0438275	-0.045657	-0.060574	-0.089196	0.010349	-0.0696529	-0.0043125	-0.0881928	-0.0419341	0.0452465	0.0232136	-0.0139113	-0.0630076	0.0379367	0.00468207	-0.0221631	-0.0354212	-0.0280806	-0.0361489	-0.0240472	-0.0223144	-0.024295	-0.0788009
19	0.208652	-0.0385082	-0.0139411	-0.0209384	0.0147277	-0.0179655	0.271765	-0.0331889	0.0797646	0.0443269	-0.100751	-0.0932959	0.014578	-0.0340995	-0.00413054	-0.0999607	0.000627729	0.0673789	0.0788309	-0.0339487	-0.0467656	-0.0109201	-0.0123154	-0.0470469	-0.0585918	-0.0600743	-0.0425045	-0.024917	-0.0222862	-0.0192268	-0.0263157	-0.0235242
20	-0.0417653	-0.129716	-0.0286927	0.0217507	-0.233614	0.0170897	-0.0190569	-0.0246215	-0.0429455	-0.1524	-0.0985148	-0.0719378	-0.0195175	-0.0974812	-0.0986335	0.00790061	0.0827784	0.0372821	-0.000932755	-0.0185144	-0.0037484	0.0203484	0.00310914	-0.0257606	-0.0427623	-0.0204166	-0.0241067	0.0093097	0.000378379	-0.0170451	-0.0365838	-0.00630859
21	0.120547	-0.544268	-0.0884378	-0.0403557	-0.00468276	0.319001	-0.0327238	0.0919841	0.0239837	-0.0151046	-0.147134	0.0120977	-0.104524	-0.0164664	0.00754539	0.08265	0.0322428	-0.00335326	-0.0785413	-0.0100786	-0.0340997	0.0102467	-0.0338197	-0.0568015	-0.0355488	-0.0466509	-0.075022	-0.0418413	-0.0322739	-0.0195741	-0.0361476	-0.030023
22	0.160389	-0.00570833	-0.0411665	0.0105905	0.0164486	-0.0181395	-0.0396361	-0.0387072	-0.161461	-0.0741208	0.0146353	-0.0907817	-0.0099237	-0.0425538	0.0334891	0.0458887	0.00106994	-0.0749093	0.028625	-0.0283981	0.0293056	-0.0635747	-0.0996553	-0.048972	-0.0472236	-0.0276612	-0.00209672	-0.0156917	-0.0316518	-0.0421495	-0.0475205	-0.00749012
23	-0.039384	0.0115925	-0.0365911	-0.108969	-0.00812548	-0.103491	-0.00117228	0.0311833	-0.0349641	-0.197531	-0.0248447	-0.0869905	-0.104075	-0.0440192	0.0901021	0.00424123	-0.0900757	0.0499786	0.0188504	-0.0107783	-0.100709	-0.0224997	0.0642624	-0.0345274	-0.0510532	-0.0831577	-0.0453726	-0.0103669	0.0063607	-0.0329412	-0.011689	-0.0374492
24	-0.637353	-0.000374	0.0409817	-0.244703	0.432388	-0.0523588	0.0175048	-0.098782	-0.100331	0.0278399	-0.0578444	-0.0333847	0.00817522	-0.0971733	-0.00307237	-0.0421345	0.0484629	-0.0223103	-0.0524251	-0.0969611	0.0193229	-0.0771907	-0.113585	-0.0242902	-0.0570311	0.00762135	0.0274775	-0.0300245	-0.04992	-0.0185904	-0.0501463	-0.0151474
25	0.211597	0.0226738	-0.200671	-0.000210133	-0.0608402	-0.0165255	0.0326989	-0.0703095	-0.15936	-0.026445	-0.0983513	-0.045469	-0.0264303	0.0273469	-0.00806864	-0.0333421	-0.0124562	-0.0420306	0.0229319	0.0241919	-0.0610456	-0.0706519	-0.0224954	-0.0787779	-0.0107976	-0.0227278	-0.0111903	-0.0172654	-0.00253546	-0.0145344	-0.032459	-0.0741257
26	-0.0550827	0.125157	0.103177	-0.0136246	-0.12303	0.0827905	0.0179045	-0.12997	-0.00720053	-0.0662756	-0.0144382	-0.0104127	-0.0826773	0.0115227	-0.0865102	-0.0456816	-0.0047864	0.0465784	-0.0607651	-0.0671541	-0.0675059	-0.00186785	-0.0726474	-0.0237393	-0.0890057	-0.0270503	-0.0283749	-0.0472834	-0.0517169	-0.0532451	0.0170575	-0.03859
27	-0.127956	-0.270002	-0.102126	-0.0513683	-0.0024189	-0.0416013	-0.19026	-0.0818792	0.0137544	-0.0987668	-0.0674711	-0.0587145	0.00646639	0.0855889	0.0300042	0.0340984	0.00433699	-0.0501013	-0.10179	-0.0565347	-0.0176931	-0.0752578	-0.0333634	-0.0186547	0.0103954	0.0220587	-0.0385463	-0.0266711	-0.0418078	-0.0226904	-0.0879222	-0.0777573
28	-0.807776	0.0092875	-0.287393	0.025019	-0.0662965	0.0182404	-0.007883	-0.106787	-0.0562559	-0.0379591	-0.00899422	-0.0919377	0.0775961	0.044769	0.0124289	-0.0420077	-0.0582101	-0.108417	0.0950169	-0.0230348	-0.0770032	-0.0338574	-0.0390417	-0.0665795	-0.0273192	-0.00748685	-0.035557	-0.038011	-0.042774	-0.054544	-0.0356272	-0.021934
29	0.002341	-0.0283742	-0.138196	0.370102	-0.0178297	0.0389358	-0.17024	0.0337354	-0.113769	-0.0892556	-0.0384993	0.0116804	0.0444664	0.00563171	-0.040349	0.0108366	-0.0882391	0.0798218	-0.0998684	-0.0608284	-0.0391327	-0.0640365	-0.0424837	-0.0436479	-0.0296113	-0.0309352	-0.0100893	-0.0450843	-0.0177077	-0.0129676	-0.027523	-0.0193986
30	-0.104598	-0.0270952	0.0152614	-0.00627247	0.106615	-0.0624151	0.04783	-0.0479847	-0.0479987	0.0178615	-0.116879	0.0697435	0.0458754	-0.00528355	-0.00892483	-0.054321	0.0319872	-0.0893869	-0.0466718	-0.0354429	-0.0626619	-0.0115454	-0.0208181	-0.00638308	0.0427767	-0.0496327	-0.0170741	0.0122279	-0.00960455	-0.0543624	0.0256354	-0.0453077
31	0.0731467	-0.160325	-0.0137226	-0.126323	-0.0424548	-0.145017	-0.206388	-0.0379966	-0.00509676	-0.0534244	0.0374656	0.0458401	-0.0038355	-0.115817	-0.0598208	-0.102748	0.00688774	-0.0651229	-0.0115617	-0.0483174	-0.0443052	-0.050892	-0.0445858	-0.0244498	-0.0177696	-0.0156832	-0.0392341	-0.0708823	-0.084135	-0.0268739	-0.0406178	-0.0496356
32	0.002005	-0.0872577	0.0620173	0.0190185	-0.0258588	-0.0299981	0.0150659	-0.131161	-0.096205	-0.0249981	0.0210421	0.0487842	-0.00764889	0.0546667	-0.0852418	0.0928598	-0.144681	0.0105178	-0.0739205	-0.0716438	-0.0352614	-0.0380375	-0.0808999	-0.0380741	-0.0396984	-0.0498985	0.0231945	-0.0246163	-0.0161165	-0.00818804	-0.0454154	-0.0128692
33	0.0415367	0.0944442	-0.044222	-0.0676293	0.0289754	-0.178996	0.0129102	-0.041267	-0.00297284	-0.114815	0.0691581	-0.0048321	-0.127497	-0.0793784	0.0291899	-0.104267	-0.0289628	-0.0677574	-0.0283324	-0.037761	-0.00328673	-0.0705309	0.00649263	0.0393748	-0.00424248	-0.0104204	-0.024635	0.00418735	0.0289201	-0.0169925	0.00294896	-0.0206931
34	0.0228027	-0.0612545	0.467664	-0.0207049	-0.0596981	-0.101222	-0.0121781	-0.0163257	-0.0453159	0.0466107	0.0644175	-0.0129792	0.0515789	0.0456397	0.00881193	-0.064118	0.0072054	-0.0542005	-0.071257	-0.0175554	-0.0693192	0.0290172	-0.0474346	-0.0179522	-0.0588392	0.00294411	-0.046508	-0.0161313	-0.0491288	-0.0904326	-0.0436872	-0.0130288
35	0.145624	-0.167335	0.0226916	0.0302105	-0.202824	-0.132198	-0.0725914	-0.0926948	-0.0359029	0.0581574	0.0193044	-0.151293	-0.0640426	-0.0198678	-0.0911646	-0.0426526	-0.0785938	-0.0355929	-0.0434673	-0.0669121	-0.0111089	-0.061303	-0.00562887	-0.0239595	0.0126478	-0.0118237	0.0170957	-0.0890553	-0.0992046	-0.0686667	-0.00715944	-0.0250892
36	-0.191072	-0.323613	0.0113399	0.109399	-0.0333899	0.0167942	-0.135376	0.0409748	-0.0945417	0.0967343	0.00504095	0.0637676	0.0723007	0.0619363	-0.0768202	-0.0362062	-0.051244	-0.0604151	-0.051471	-0.0577414	-0.0332181	-0.0382763	0.0119331	-0.0209604	-0.024445	0.00793404	-0.0666703	-0.0699663	-0.0332222	0.011303	-0.00154012	-0.0409945
37	-0.0770957	0.0908385	-0.15104	-0.14207	-0.0539222	0.0154978	-0.00203011	-0.0487271	0.0366015	0.0787805	-0.0175034	0.00692825	-0.0401426	-0.0904368	0.0237582	-0.0739984	-0.0182199	-0.0350184	-0.0138127	0.0115936	-0.0243322	-0.00480032	0.0145208	-0.0566624	-0.0204536	-0.0471691	0.0294992	0.00802238	-0.0184192	-0.0184282	-0.0459107	0.000220309
38	-0.226152	-0.0273967	-0.0091557	0.124268	-0.0652349	-0.00922046	-0.0372537	-0.0482253	0.0575864	0.00882179	-0.135028	-0.0182644	-0.0671215	-0.110659	-0.0598725	-0.043227	-0.0736542	-0.0496877	-0.0489986	-0.0280183	-0.0398429	0.0546206	0.00884563	-0.0335731	-0.0261001	-0.027526	-0.0510716	-0.0213021	-0.0110432	-0.00515272	-0.0961147	-0.0186284
39	0.221604	-0.0240813	-0.0157343	0.0322109	-0.112044	-0.0618605	-0.116698	-0.143283	0.0926348	0.00191597	0.0480569	-0.0181269	0.0301736	-0.0611006	-0.0657391	-0.0272307	-0.0145341	0.000878511	-0.0879631	-0.0450385	0.0144845	-0.0529538	-0.0454179	0.00250192	0.0158539	-0.0262169	-0.0125587	0.0204804	-0.0164785	-0.0317692	-0.0177121	-0.0387631
40	-0.164078	0.0568633	0.0041966	-0.0754107	-0.144341	-0.0422795	0.0593549	0.0218292	0.0455428	-0.00687388	-0.0626772	-0.0249733	-0.0338583	0.109843	-0.0381369	-0.0752624	-0.0426295	-0.0889909	0.0411238	-0.00199936	0.018543	0.0360298	-0.0185175	-0.0431367	-0.00778223	-0.0239801	-0.0208042	-0.049599	-0.0216089	-0.0247827	-0.100459	0.0245877
41	0.16522	-0.101388	-0.0292079	-0.219499	0.0201532	-0.156575	-0.0186205	0.0667864	0.0672747	-0.177564	0.0418041	0.030973	-0.114354	0.00241653	-0.0245266	-0.0125386	-0.00414042	-0.0642391	-0.0550278	0.0500329	0.00326254	-0.0522493	-0.0457093	-0.0200848	-0.0282862	0.0297079	-0.000359262	-0.0285652	-0.0293407	-0.00766332	-0.0445862	-0.0420887
42	-0.077937	0.0833735	0.050025	0.002197	0.0294987	0.0135913	-0.050313	0.0927539	-0.0253878	0.0877482	-0.0121961	-0.0739591	-0.0688065	-0.143206	-0.0599113	-0.0424921	-0.0706315	0.0133626	-0.0320992	-0.0607602	-0.0406051	-0.0788604	-0.0731094	-0.00588349	-0.071089	-0.0528647	-0.073384	-0.0228467	0.0117702	-0.0341216	-0.0203295	-0.04369
43	-0.100753	0.622902	0.121163	-0.0656291	0.00176614	-0.0412936	-0.0473509	0.0919048	0.0148271	0.0401357	-0.0581006	0.00248557	0.141576	-0.0461716	-0.0417627	-0.00168569	-0.0758494	-0.0454742	-0.0485048	0.0285375	-0.0279323	0.00408347	0.0291154	0.00303384	0.0259046	-0.0325897	-0.043314	0.0148337	-0.0255659	-0.0294693	-0.020862	-0.0471351
44	0.136213	-0.182106	-0.0618893	-0.225503	-0.0853947	-0.136382	-0.0924069	0.0420514	-0.0125778	-0.10276	-0.000749167	-0.142102	-0.1503	0.00922715	-0.051445	-0.0862492	0.021772	-0.0281138	0.0193647	-0.0495701	-0.062104	-0.00883284	-0.0220003	0.00501633	-0.0479462	-0.0062743	-0.00335244	-0.0518707	-0.0258326	-0.0249995	-0.0065498	-0.0235687
45	-0.138216	0.027593	-0.0375811	0.0029054	-0.114445	0.0398442	-0.0589931	0.0766027	-0.142227	0.126503	0.0555211	-0.0673523	-0.0085911	-0.0240289	-0.012282	-0.0715553	-0.0604424	-0.0445224	0.0219665	-0.00579049	-0.0199853	-0.00769305	-0.0479026	-0.0152721	-0.0218947	-0.00562204	-0.0563349	-0.0170521	-0.0270325	-0.0161425	-0.0388257	-0.038728
46	-0.050992	0.029576	0.0609278	-0.101614	-0.171	-0.0206338	0.111542	-0.0195401	0.0775691	-0.0670839	-0.0712269	0.149578	-0.0417981	-0.0529415	-0.0566439	0.0283972	-0.0314708	0.0187948	-0.0560425	-0.0550714	-0.00969544	-0.040155	0.0207482	-0.0581494	0.0325756	-0.0761075	-0.0325043	-0.00451737	-0.00467161	-0.00718214	-0.0552739	-0.0484529
47	-0.234082	-0.125845	-0.0360571	-0.183309	-0.0205065	-0.0625213	0.057949	0.0284282	0.039828	-0.0253668	-0.145712	-0.0128974	0.0108984	-0.0386059	-0.105224	-0.037136	-0.0450706	0.0264283	0.0464946	-0.0689711	-0.00862026	-0.041426	-0.0584758	-0.00498016	-0.0479859	-0.0113279	-0.0130746	-0.0198108	-0.0405723	-0.0699131	-0.0415761	-0.0399632
48	-0.377364	0.0588232	-0.0901926	0.00280793	0.0103121	-0.0369274	0.104897	-0.0188968	-0.128511	0.0233758	-0.0588514	-0.145329	0.0124321	-0.0217322	0.00449295	-0.0592092	-0.0147195	-0.0718594	-0.0614898	0.0295095	-0.0290382	-0.0180047	0.0216008	-0.055992	-0.0443399	-0.0240179	0.00145594	-0.0629314	-0.0952125	-0.0852314	-0.0322616	-0.0398039
49	-0.004754	-0.062357	-0.0555555	0.0466633	-0.0865294	-0.168836	0.0341116	-0.0806478	0.0790123	-0.0419398	0.111999	-0.0865913	-0.0808043	-0.0288676	0.0160012	-0.00193621	0.0711748	0.0206929	-0.0218909	-0.00397339	-0.0181577	-0.0230959	0.00594731	-0.0359239	-0.0183852	0.0121579	-0.0540323	-0.0979884	-0.0387958	-0.0180839	-0.0201742	-0.0376088
50	0.0377477	0.0118022	-0.154603	0.00787467	-0.125381	0.00633975	0.0719112	-0.128192	-0.0118355	-0.0667736	0.0362807	-0.0677098	-0.0782966	-0.0615899	-0.0368378	-0.00593588	-0.0795246	-0.059991	-0.0637563	-0.0312821	-0.00371741	0.0366094	-0.0381146	0.0173418	0.0035447	-0.106377	-0.0879847	-0.028121	-0.0423117	-0.133985	-0.0185406	-0.0230553
51	-0.0335087	0.0296567	-0.0314252	-0.0144232	0.0525134	0.0830542	0.0043975	0.0543724	0.004853	-0.144655	-0.151799	0.021219	-0.0501833	-0.0542533	-0.00506384	0.0262938	0.0480751	-0.0065743	-0.0243076	-0.0252476	-0.0136826	-0.0179066	-0.0585095	-0.0180542	-0.0314773	-0.0271696	-0.020337	-0.0994481	-0.103118	-0.0301744	-0.0150101	0.00981471
52	-0.05782	-0.0617895	0.0297486	0.0294987	-0.00864033	-0.00370354	-0.0271651	0.00260596	-0.0840524	-0.0530457	-0.0188171	-0.0999135	-0.0363578	-0.0579403	-0.0601298	0.0195954	-0.024159	-0.0837309	-0.0241785	-0.00411325	0.0285448	-0.0390594	-0.0112929	-0.0553231	-0.0582954	-0.0112135	0.00774411	-0.0585004	-0.0469403	-0.0296036	-0.0242332	-0.0428298
53	0.12878	0.0477495	-0.312609	-0.11896	-0.0241672	0.0399389	0.00789231	-0.0902923	0.120358	0.106284	-0.05506	-0.0595079	-0.101122	-0.0201233	0.000349211	-0.0570666	-0.0610471	-0.00638272	0.010186	-0.0226949	-0.0168537	-0.049676	0.0113703	-0.0253775	-0.0350412	-0.00893762	0.0142255	-0.0444308	-0.0226166	-0.0125741	-0.0196474	-0.0442923
54	0.133864	0.17035	0.0634552	-0.176866	-0.078732	0.141231	-0.011962	0.109136	-0.106544	0.0370128	-0.0692645	-0.0238146	-0.0193396	-0.021314	0.0573041	0.0278094	-0.0020402	-0.0403988	-0.0139783	0.0199054	-0.0439342	-0.0154724	-0.0718988	0.00100403	-0.0523991	-0.0149737	-0.0401904	-0.0260782	-0.0161898	-0.0213412	-0.0359551	-0.00320672
55	-0.221965	-0.200655	-0.0306184	0.000452867	-0.0291412	0.0445903	-0.142664	-0.025505	0.0166358	-0.0118989	0.0197063	-0.0349063	0.00336639	-0.0691606	-0.0108016	-0.0478218	-0.0625449	0.0125495	-0.0476973	0.0097822	-0.0608617	0.0068116	-0.0278482	0.0015238	0.00338515	-0.105524	-0.0408641	-0.0221957	-0.0301704	-0.0106537	-0.034659	-0.0380419
56	0.116161	-0.0789835	-0.231286	-0.0355916	-0.175976	0.0936081	-0.00516683	0.00993218	-0.176298	-0.155652	-0.044009	-0.0226292	-0.0578635	-0.121329	-0.00606594	-0.0210301	-0.0381911	-0.0572808	0.0225188	-0.010917	-0.0124471	-0.0634076	0.0528656	-0.0305404	-0.0689374	-0.0459247	-0.112889	-0.0134113	-0.0140784	-0.0326009	0.0315349	-0.0462096
57	0.00820933	0.0649905	-0.0191627	-0.0346734	-0.0297195	-0.000161036	0.0415638	-0.10117	-0.0587207	-0.0983999	-0.10122	-0.0507215	0.0285932	-0.00976023	-0.0051224	-0.104653	0.00569091	0.0100436	-0.032289	-0.0717175	0.00303235	-0.0419548	-0.0979029	-0.0596762	-0.0283851	-0.0147337	-0.084945	-0.00967652	-0.0197106	-0.0535722	-0.0348426	-0.0118499
58	0.763377	0.110419	0.0274334	-0.11133	-0.0477338	-0.0426877	-0.00224425	0.121627	0.110565	-0.0441708	-0.00535487	-0.0900825	-0.050497	0.0333976	-0.0557737	-0.00170742	0.000472748	-0.0192046	0.0051339	-0.0226236	-0.0588623	0.0610783	-0.0330483	-0.0352289	-0.0166937	0.048166	0.00544845	-0.033184	-0.0678002	-0.0630109	-0.0211621	-0.0025863
59	0.0794433	-0.107851	0.0731435	-0.0801624	0.123539	0.0526044	-0.0872668	-0.0486814	0.0596471	0.0306405	-0.0749102	0.000793451	-0.0913569	-0.0703847	-0.0236649	-0.059497	-0.0507977	0.00638401	0.0157861	0.000278847	-0.0147251	-0.0689558	-0.0172361	-0.0214436	-0.00781128	0.00419455	-0.0131654	-0.0861042	-0.059424	-0.0221867	-0.0126192	-0.0217894
60	0.084702	-0.140819	-0.002476	0.0768319	0.096184	-0.0160137	0.0614671	-0.0906107	-0.0132746	0.0258395	-0.0621076	-0.0644857	-0.0969551	-0.0672788	-0.103214	0.00175478	-0.0290927	-0.0211779	-0.0228395	-0.0494591	0.0077946	-0.0631646	-0.0159984	-0.0323607	-0.0115942	-0.0680224	-0.0497014	-0.0645999	-0.0201834	-0.0274319	0.0304726	-0.00798197
61	-0.117169	0.000557667	-0.0663521	-0.0569494	0.0311606	0.0384584	-0.0189297	0.00249767	-0.184896	-0.102627	-0.0754416	0.020307	-0.00513822	0.0458443	0.00265371	0.0460052	-0.0350425	0.00720422	-0.0228671	-0.0371629	0.0236616	-0.0130514	0.0126434	-0.0943716	-0.08539	-0.0764086	0.0100171	-0.0207074	-0.0250843	-0.0220539	-0.015932	-0.0214105
62	-0.133938	-0.369046	0.0344404	-0.0302433	0.0769945	-0.264683	0.00694533	-0.139962	-0.137869	-0.0592226	-0.046477	-0.0403164	0.0405825	-0.0630686	-0.0268433	-0.0549532	0.00567417	-0.0133662	-0.0727579	-0.00311489	-0.0645988	-0.0112165	-0.022556	-0.0265788	-0.0640745	-0.0789554	0.0241106	-0.0205685	-0.0251252	-0.0476315	-0.0362305	-0.0494241
63	-0.165794	0.056058	-0.0949862	-0.0924059	0.0394292	0.0704697	-0.0347549	-0.0812394	-0.0260428	-0.0321774	-0.035711	-0.0754772	-0.0676153	-0.0120166	0.0113697	-0.0318825	-0.018125	0.00608797	-0.024116	0.0390953	-0.0332838	-0.0093628	-0.0872001	-0.0681088	-0.028732	-0.0728204	-0.0438181	-0.0317881	-0.0422368	-0.00262291	-0.0739312	-0.0444152
64	0.0369747	-0.0339575	-0.110563	-0.0132023	0.0899211	0.0312676	-0.0533756	0.150532	0.00284187	-0.0428908	0.010959	-0.0723708	-0.0368914	0.061738	-0.00934362	-0.0224243	0.0118705	-0.0423492	0.00377013	-0.0800969	-0.026616	-0.00250533	-0.028946	0.0303766	-0.00582232	-0.0236893	-0.0487637	-0.0427286	-0.00974524	-0.0043006	-0.0122015	-0.0279472
65	0.0688997	0.01813	-0.209386	-0.00774767	0.0064399	0.0638209	0.14289	0.0392056	0.010055	-0.0697912	-0.0840872	-0.0949429	-0.0224538	0.0101601	-0.0938435	0.0195153	-0.0202222	-0.0462757	-0.0562085	-0.0302068	-0.00619809	-0.135072	-0.0272892	0.00945797	0.0572121	-0.00166481	-0.035903	-0.00636609	-0.00334106	-0.0180785	-0.0659624	-0.0304433
66	-0.021266	-0.113037	-0.0328278	-0.168687	0.00453371	-0.159196	-0.124543	-0.00711738	-0.0352908	-0.0832488	0.0474178	0.0280861	-0.0479469	-0.112183	0.0111547	-0.0169949	0.00447237	-0.0316218	-0.034544	-0.0187869	0.00698879	0.0225051	-0.0531108	-0.0206812	0.0122874	-0.0260355	-0.0237681	0.0017881	-0.0148314	-0.0218707	-0.0276948	-0.00204052
67	0.0431397	-0.27413	-0.0417738	-0.216332	-0.00432638	0.00606554	-0.0116333	-0.20939	-0.0574547	0.003535	-0.0576074	-0.0477452	-0.0316218	0.0471122	-0.0307669	0.0132774	-0.0387506	0.00241729	-0.015038	-0.0160104	-0.0128882	-0.0238778	0.0681244	-0.0949779	-0.0721148	-0.00990449	-0.00488225	-0.020656	-0.0228127	-0.0475815	-0.0456292	-0.00330658
68	-0.0477373	0.0183538	0.0465457	0.126491	-0.000746619	0.19205	-0.0326176	-0.031473	-0.0402799	-0.0842413	-0.0693704	-0.025535	0.0322515	0.00975613	0.0248605	0.00468155	-0.0623452	-0.0561033	0.0161808	-0.00271512	-0.0915661	-0.0131941	-0.113456	-0.0791196	-0.0155777	-0.0264913	0.00528627	-0.0213029	-0.0520294	-0.0243138	-0.0372067	-0.0525969
69	-0.128709	-0.012441	-0.129407	0.166108	-0.0312475	-0.111793	-0.113689	-0.0624617	-0.0755917	0.00138961	-0.0557678	-0.0683011	0.0409448	-0.0693798	-0.0296277	-0.0213328	-0.0347365	-0.0355118	0.0335825	-0.00960943	-0.0367084	-0.0354026	-0.0397042	-0.0256253	-0.140264	0.00915414	-0.0381877	-0.0599439	-0.0209425	-0.0365511	-0.038515	-0.0289623
70	0.0208573	-0.316023	-0.135732	0.0985539	-0.109235	0.009712	-0.0875583	-0.095683	-0.041793	-0.069617	-0.105841	0.0679188	-0.0230275	-0.0126358	-0.0430204	-0.0135124	0.0272927	-0.00112332	-0.0783137	-0.0196764	-0.0310786	-0.0767938	-0.0640127	-0.0115417	-0.0638978	-0.020927	-0.0567861	-0.0242712	-0.0379844	0.0344249	-0.0375409	-0.0517213
71	0.047766	0.0249272	-0.094989	0.0544541	-0.214025	-0.0409799	0.162303	0.0449773	-0.0815223	-0.0168487	0.0504227	-0.0783758	-0.0600605	-0.0291936	0.0205534	-0.0905268	-0.0208598	-0.00346265	-0.0575881	-0.0647921	-0.0428208	-0.027526	0.0324373	0.0354828	-0.0814847	-0.058909	0.0298771	-0.0373859	0.0348453	-0.00499096	-0.0304135	-0.0140905
72	0.254612	-0.084466	0.0899582	-0.0417671	0.0290183	-0.0843624	-0.00730994	0.0319646	-0.0141758	-0.0357997	-0.0152252	-0.0109081	0.0359227	-0.113343	0.0129186	-0.0478413	-0.091933	0.0163451	-0.0573761	-0.027872	0.0706913	-0.0348711	-0.0113056	0.022023	0.0253567	-0.0283471	-0.0416509	0.0422867	-0.00528674	-0.0389871	-0.042314	-0.0228684
73	0.049232	0.180969	0.0153415	0.0889073	0.0858945	0.220784	0.0162669	-0.0977814	-0.0687608	-0.080503	-0.0264099	0.0443017	0.018208	0.000643575	-0.00921359	0.0281957	-0.0223894	-0.063853	-0.00698371	-0.0406386	-0.171855	-0.0692375	-0.0151435	0.00325729	-0.0125078	-0.0360819	0.00107288	-0.0262215	-0.0407419	-0.0253625	-0.0287484	-0.0356086
74	-0.0478003	0.00291817	-0.0869987	0.0423535	0.0167416	-0.104561	-0.221512	-0.0265246	-0.0720758	-0.0456441	-0.0307437	0.0430754	-0.0915354	-0.0638029	-0.00936799	-0.00960744	0.00134197	-0.0560126	-0.0187343	-0.0553288	-0.00246237	0.0410978	-0.0674982	-0.0832128	-0.0285188	0.016278	-0.00480883	-0.0168017	-0.0246407	-0.00391997	-0.0382353	-0.0133675
75	-0.233161	-0.0355727	-0.053364	0.0957557	-0.020309	-0.104727	0.0604244	-0.122789	0.00992542	-0.108826	-0.0208267	-0.0269063	-0.00110274	0.0470885	-0.0777331	-0.0611271	0.0684096	-0.0137852	-0.010446	0.0788457	-0.0400402	-0.00287707	-0.0654945	-0.0653918	-0.010492	0.00482561	-0.0286026	-0.0281714	0.00177536	0.0347107	-0.033008	-0.0131844
76	0.0248957	0.02898	-0.0504068	0.0275389	-0.125631	-0.00425825	-0.190737	-0.0142504	-0.0677395	-0.00110823	-0.0644768	-0.0646417	-0.012605	-0.0232815	-0.0766865	-0.0239805	-0.0908232	-0.0227509	-0.0213276	-0.153665	-0.00365119	-0.0218533	-0.0592914	-0.108416	-0.0434574	-0.0342383	-0.0625907	-0.0284184	0.0239906	0.0203357	0.0199989	-0.0706377
77	0.237231	-0.013745	0.0154772	0.0318938	0.0981989	-0.20346	-0.0889869	-0.0796881	-0.0663061	0.03494	-0.0352035	0.0539839	-0.100377	-0.0167316	0.0364112	-0.0394755	-0.0366477	0.0004219	-0.0700837	-0.00364122	-0.0139591	-0.0844777	-0.0155761	-0.0489195	0.0469441	-0.0342224	-0.076728	0.044247	0.0126041	-0.0813734	-0.0267674	-0.0218846
78	0.136086	-0.0650467	-0.0071468	-0.0704178	0.0652081	-0.00596454	-0.0530804	0.00246258	0.0531746	-0.0360095	0.00589221	-0.000515527	-0.0213049	-0.0126529	0.0132075	0.0109096	-0.0433096	0.00802048	-0.0496643	-0.0393635	-0.0203481	-0.108044	-0.0385205	-0.0965313	-0.0751076	-0.0214376	-0.101731	-0.00576829	-0.0535944	-0.026126	-0.0344635	-0.0255427
79	-0.129594	-0.136191	-0.262119	0.0548523	-0.0949037	-0.0965935	0.0482393	-0.0580162	-0.0669506	-0.0274712	0.0345392	-0.0841502	-0.0710493	-0.0321488	-0.0603418	0.039369	-0.035786	-0.0217237	-0.0346018	-0.00285685	-0.00835186	-0.027107	0.0643264	0.0400904	-0.0141897	-0.0229296	-0.0117084	-0.0176319	-0.0252544	-0.0407278	-0.0572708	-0.0212012
80	0.0428573	-0.131363	-0.0042626	0.02301	0.0111034	0.162112	0.0308514	-0.139517	-0.116132	-0.0640605	0.0636736	-0.00565011	0.0476475	-0.0227454	-0.0213341	-0.0656953	-0.00960139	-0.158717	-0.00569864	-0.0361015	-0.099433	-0.0148903	0.00129011	-0.0239136	-0.023517	-0.0363486	-0.0397845	-0.0483866	-0.0478499	-0.0362727	0.00473107	-0.0128911
81	-0.196063	0.0340485	-0.035833	-0.0315608	-0.056963	0.0472966	-0.060306	-0.00233493	-0.0527571	-0.0264199	-0.0404949	-0.0154469	-0.0232825	0.0351009	-0.0436094	-0.0436679	-0.0168074	0.0511907	-0.0404966	0.0101733	-0.0869271	-0.0278145	0.00312611	-0.014628	-0.02381	0.0160367	-0.102932	-0.0528148	-0.0360255	-0.0847378	-0.0260151	-0.0237877
82	-0.0144767	-0.190043	-0.0356657	-0.125888	-0.0701209	0.0366181	-0.0618163	-0.0545028	-0.132221	-0.00489883	-0.0714773	-0.137219	-0.00602178	-0.0867293	-0.00128443	-0.0468243	0.0112278	-0.0112912	-0.0501411	-0.0346429	-0.0457447	0.0707352	-0.0877748	-0.0499735	-0.0402122	-0.00832668	-0.0865018	-0.0230333	-0.0554293	-0.0267648	-0.0381869	0.00263794
83	-0.44156	0.092275	0.205781	-0.14074	0.14453	-0.00878661	-0.0870828	0.0289999	0.000703309	-0.0575989	0.0476061	0.032415	-0.0153253	-0.00457416	0.0748329	-0.0507251	-0.00583238	-0.0450563	-0.0431162	-0.0783451	-0.0131046	-0.00482514	-0.0437994	0.00148755	0.0121176	-0.0243288	-0.0303783	-0.0451804	-0.0654386	-0.00744019	-0.0280624	-0.0290915
84	0.214466	0.0592223	0.114227	-0.0636679	0.032833	-0.248767	-0.0293763	-0.0891308	0.0415782	-0.0292776	-0.00927568	-0.0434804	-0.039573	0.0263998	-0.0963852	-0.0208049	-0.167214	-0.0409782	-0.0565129	-0.0757027	-0.04144	0.00260484	-0.117853	0.015871	0.0122416	-0.0812912	-0.0616694	-0.0732835	-0.0105249	-0.0913043	-0.0319472	-0.0474135
85	0.0314523	0.0932323	0.107836	0.040439	-0.0762168	-0.0200045	0.0306175	-0.0311642	-0.00617589	0.0451523	-0.0665075	-0.0805306	-0.0374614	0.00702202	-0.0192123	-0.00261189	0.0140558	0.0264332	-0.0154901	-0.06568	0.0551225	-0.0949576	-0.0625017	-0.0273586	-0.0123706	-0.0421665	-0.037507	-0.0267671	-0.0759767	0.011385	-0.0151864	-0.0263932
86	-0.0310883	-0.12249	0.0102764	0.0304023	-0.0239121	-0.0960436	-0.0850989	0.0750187	-0.0826065	0.0595406	-0.0414328	0.0786411	0.0176193	-0.0354743	-0.0865521	0.0168419	-0.00152115	-0.0936533	-0.00416377	-0.0293932	0.0190605	-0.0293651	-0.102871	-0.00755551	-0.0737204	-0.135358	0.00586082	-0.0407158	-0.000210779	-0.08187	-0.0207853	-0.0149871
87	-0.095314	0.0447015	0.097089	0.0663655	-0.0250718	-0.0251107	-0.0527783	-0.0724998	-0.00483095	0.00850429	-0.00548282	-0.0366775	-0.0299246	0.00831843	-0.0326202	-0.0203715	-0.0474392	-0.0125146	-0.0331911	0.0149173	0.0257915	-0.108349	-0.0117263	-0.0412015	-0.0185325	-0.0120999	-0.0345309	-0.0297323	-0.0445342	-0.0213379	-0.0274436	-0.0627564
88	-0.135673	-0.252126	0.0525861	-0.201678	-0.0837311	-0.0125978	0.0162695	-0.156446	-0.0995661	-0.14556	0.00171801	-0.0239072	0.0243925	-0.0102221	-0.0337013	-0.0353763	-0.0192639	-0.05079	0.0240275	0.0546523	-0.094633	-0.115742	-0.00276264	-0.0272788	0.00899823	-0.0279575	-0.0323912	-0.0515431	-0.0506417	-0.0402517	0.00493063	-0.0073135
89	-0.343389	-0.050754	0.0176957	-0.0166479	-0.224385	0.00531054	-0.141647	-0.0446794	0.0461196	0.0165213	-0.117726	-0.0102469	-0.00845288	-0.102887	0.0054908	-0.0802095	-0.0157475	-0.0313602	-0.0312074	-0.00459979	-0.0108529	-0.0738971	0.0262384	-0.0112282	-0.0458853	-0.0513359	-0.0170021	-0.0367237	-0.0161909	-0.0355089	-0.0223037	-0.0232124
90	0.002203	0.129682	0.0967025	0.0874519	-0.0730697	0.0187834	0.0554706	-0.00813127	-0.0825947	0.0720473	-0.0290089	-0.0441008	0.021658	-0.0437101	-0.00816415	-0.0449659	-0.0496536	-0.00901057	-0.069743	0.0255027	-0.127453	-0.0850426	-0.0371232	-0.0505606	0.00128186	-0.126904	-0.0108896	-0.024891	-0.0592079	-0.0868192	-0.00074929	-0.0185006
91	-0.146109	0.133975	-0.0183588	0.120417	-0.0267575	-0.0905302	-0.0927696	-0.136293	-0.0489672	-0.0227513	-0.00726797	-0.0336762	0.0510054	-0.0237073	0.0110582	-0.0477344	-0.0453101	-0.0164145	-0.0858074	-0.0541464	-0.0954222	0.0400191	-0.0368035	0.0121806	-0.0294986	-0.0531873	-0.0382858	-0.0500371	-0.0525427	0.00118904	-0.0179912	-0.059354
92	0.100422	0.0808673	0.0030624	-0.148751	0.239808	-0.0260229	0.000405639	-0.0152556	0.0265587	-0.056178	-0.0774366	0.0155036	-0.0257728	0.0281582	-0.0160362	-0.00941834	-0.0532566	0.00595045	-0.0501206	-0.0478692	-0.0760254	-0.00271005	-0.00429671	0.0374199	-0.0112156	-0.0538165	-0.0155061	-0.0300922	-0.0310895	-0.00781471	-0.0519084	-0.0333191
93	-0.457376	-0.0678535	0.0015173	-0.009541	0.102937	-0.0565146	-0.0329325	0.0400636	0.0451589	-0.0809783	0.0577743	0.0633796	-0.0128322	-0.0376306	-0.16294	-0.0703663	-0.0207646	-0.0293882	-0.0118869	-0.0384824	-0.0985758	-0.026359	0.037732	-0.0154599	-0.0083711	-0.047059	-0.0804371	-0.0614825	-0.0228431	-0.0404494	-0.0326583	-0.0215763
94	-0.367661	-0.10586	-0.0772244	0.0102954	-0.0119288	-0.0714496	-0.0946357	-0.013967	0.0656997	-0.0109731	0.0366867	-0.104799	0.00759235	-0.0666043	0.0413037	0.0955546	-0.0963395	0.0247047	-0.00670205	-0.110408	0.0258826	-0.0635922	-0.0256577	-0.0913672	-0.0709259	-0.0394479	-0.0548868	-0.0198269	-0.0445492	-0.0350158	-0.0593214	-0.0380179
95	0.0417143	-0.056028	0.0406989	-0.0913783	-0.00773681	-0.000656714	-0.0351756	-0.0144697	0.0144227	-0.0214496	-0.0615	-0.000514934	-0.109976	0.00137253	-0.0178206	-0.169476	0.0585766	-0.123557	-0.069476	-0.144352	-0.0091904	0.0243205	-0.0632488	-0.0351707	-0.0305491	0.00259136	-0.0697564	-0.0185184	-0.0335786	-0.00732217	-0.0306662	-0.0171826
96	-0.035556	-0.0246925	-0.0015809	-0.0771276	-0.243267	-0.059865	0.0739504	-0.058885	-0.0672189	-0.125529	-0.00532762	0.0262612	-0.0330708	-0.0672542	-0.0458713	-0.0150048	-0.00764145	-0.108934	0.0458009	-0.0342838	0.00857148	-0.0627224	-0.00884613	0.00432126	-0.133945	-0.0466238	-0.0268827	-0.0588159	-0.0195039	0.0325239	-0.0186103	-0.0159844
97	-0.0124893	-0.110703	-0.080745	0.156259	-0.0056341	-0.0154979	-0.0694539	-0.066463	-0.0866053	0.0178225	-0.0474498	-0.00189899	-0.0528497	-0.0328588	-0.00223585	-0.0309766	0.0148415	-0.00461753	0.0260989	-0.114912	-0.0294927	0.0884746	-0.0355598	-0.050764	-0.0372856	-0.0203527	-0.00380744	-0.00669342	0.0350956	-0.0573692	-0.0434843	-0.0307362
98	-0.10856	0.0380722	0.0174449	0.0784024	-0.154875	-0.0774279	-0.178129	0.0758482	0.0544433	-0.0506818	-0.004855	-0.0430108	0.0331474	0.0430438	-0.0751846	-0.0184363	-0.0267013	0.00983639	0.0313802	0.038653	-0.042418	-0.0673544	-0.00595975	-0.0214976	-0.0233745	-0.00101824	-0.0331178	-0.000292792	-0.0240901	-0.0263369	0.00996894	-0.0280522
99	0.130654	-0.256152	-0.135005	-0.0941825	-0.0402234	0.00864336	0.0212673	-0.097917	-0.00843484	-0.0846422	-0.0310702	0.0241249	0.0157486	0.0441237	0.0948141	-0.00480368	-0.0844575	-0.0330754	-0.0640239	0.0049266	0.0149316	-0.010437	-0.0340866	0.0285942	-0.0525054	-0.031642	-0.0279803	0.0296426	-0.0550663	-0.0556501	-0.0138046	0.00219155
100	-0.0169783	-0.0542462	-0.264409	-0.108818	-0.030593	-0.130966	-0.0440733	-0.0125269	0.00411915	0.0282823	0.0679238	-0.0112671	0.0347756	-0.0838575	-0.180455	-0.034303	-0.114097	0.0771648	-0.047365	-0.0110537	-0.0182104	-0.0570092	-0.0177136	-0.0575504	-0.0651252	0.0123882	-0.0297987	-0.0631214	-0.0389392	-0.0250415	-0.0120824	-0.0489152
101	-0.0890743	-0.24509	0.0179689	0.0248959	0.0389278	0.0612722	-0.150489	-0.0254328	-0.0817907	0.056858	-0.0994948	-0.0346348	-0.129953	-0.0117942	0.00334455	0.00136053	-0.0667539	-0.00616953	-0.0111631	-0.0263265	0.0476565	-0.0305531	0.0212705	-0.00936091	-0.152922	-0.060889	-0.0408402	-0.0326747	-0.0391674	0.0237468	-0.0217729	-0.0395829
102	-0.00655867	0.22099	0.0658509	-0.0363273	0.0283111	-0.116781	0.0212265	0.00935693	-0.00924051	0.049028	-0.00566344	-0.099223	-0.0326758	-0.109068	-0.0567472	0.00992959	-0.0314263	-0.0214479	-0.153695	-0.0300808	-0.0894192	-0.0327094	0.0418275	-0.00345308	-0.00543727	-0.0289961	0.010183	-0.0586215	0.00999227	-0.0517335	-0.0590414	-0.0377378
103	-0.15956	0.133988	-0.0055524	-0.0765327	0.033638	0.00395789	0.0293835	0.0390068	-0.0258378	-0.0600101	0.00698855	-0.048714	-0.0120629	0.00535469	-0.0146558	-0.0283795	-0.00426712	0.0305558	-0.0901743	0.0130685	-0.0168414	-0.034562	-0.0242118	-0.0427101	-0.0627401	-0.0769482	-0.0289603	-0.0244044	-0.0245622	-0.0431372	-0.0291936	-0.0399131
104	0.00646967	0.0659872	0.0463454	-0.189684	0.0374296	0.00607329	0.00890431	0.030459	-0.000636091	-0.0108273	-0.000325167	-0.0419801	-0.00991289	-0.0656589	-0.107715	-0.11758	-0.0512957	-0.111334	-0.0891024	-0.0160911	-0.00225941	-0.0223853	-0.0831429	-0.0598467	-0.0558671	-0.0438789	-0.00208703	0.0241485	-0.0466593	-0.0157801	-0.0312845	-0.0887285
105	0.158952	0.129025	-0.040182	-0.124657	-0.172793	-0.078139	-0.1025	-0.0141609	-0.161272	-0.0172882	0.0599133	0.0264772	0.0395629	-0.0263468	0.0741119	-0.11621	0.0842316	-0.0177089	-0.0816336	0.0652225	-0.0473836	0.0423267	-0.0355156	-0.141572	-0.0328903	-0.0663514	0.00430112	-0.0470308	-0.028154	-0.0568746	-0.0539555	-0.048276
106	-0.241685	0.113757	-0.166942	-0.0273967	-0.00322267	-0.0209886	-0.0356086	-0.122234	0.0293148	-0.0431652	0.00933456	0.020667	0.00635245	0.00461191	0.00498744	-0.0506578	-0.00110974	-0.0625447	-0.00826944	-0.106852	-0.0269119	0.0187999	-0.025552	-0.0672518	-0.021547	-0.0390292	-0.0329508	-0.0446959	-0.0314918	-0.00880592	-0.00565743	0.00377411
107	-0.162481	0.00865467	-0.027266	0.277153	-0.11321	-0.0221896	-0.0475608	0.0155007	-0.0479618	-0.0256852	-0.00170267	0.013076	-0.0814582	-0.0102549	-0.0393096	-0.0238724	0.0225056	-0.149872	0.0221215	0.0222074	-0.0463686	0.00731648	0.0112065	-0.00498198	-0.00769176	-0.0132155	-0.0459992	-0.0272345	-0.0393601	-0.0176471	-0.0640697	-0.0366569
108	0.0188033	0.099246	-0.0520778	0.0588439	-0.093307	0.0390565	-0.0831491	0.0913606	-0.0722637	0.0325712	-0.021777	-0.109351	-0.0622356	0.0157247	-0.0346556	0.034411	0.0221818	-0.101883	-0.00586591	-0.052632	-0.0229307	-0.104126	-0.0294541	-0.0414171	-0.0394724	-0.0117893	-0.000727825	-0.0439191	-0.0090967	-0.0191745	0.000506598	-0.0224341
109	-0.513056	0.127949	0.218965	-0.0224535	0.0500479	-0.0767731	0.109344	-0.0552818	-0.0131465	-0.0444112	-0.0702135	-0.0277338	-0.0744232	-0.0289326	0.00896862	-0.054392	-0.117012	-0.0724042	-0.0412258	-0.0357228	0.0372785	-0.0344849	-0.0545689	-0.0229517	-0.0206981	-0.0293562	-0.0680471	-0.000734485	-0.0223474	-0.00939085	-0.0546544	-0.0453661
110	-0.0796837	0.0529233	0.101931	-0.0246909	-0.0540018	-0.177504	-0.0674372	0.0081252	0.0220244	0.0535805	-0.0761825	-0.0550894	-0.00327323	-0.0306713	-0.142828	0.0403534	-0.0233253	-0.102778	-0.00996777	-0.0084519	0.0504068	-0.0232628	0.0494065	-0.149619	0.00456964	-0.0181532	-0.0464871	-0.0318234	-0.00306549	-0.0152571	-0.00632668	-0.0559456
111	0.103515	0.120959	-0.0995789	-0.0148703	-0.0196076	0.0125536	-0.0379238	-0.118972	0.0567809	-0.0604331	-0.0492822	-0.0301009	-0.0596563	-0.103081	-0.0479441	0.0465428	-0.0523438	0.00877985	-0.0116331	-0.0416908	-0.0278699	0.0115129	-0.0590961	-0.130576	-0.0355124	-0.0317095	-0.0144868	0.00151969	-0.0392343	-0.0153691	-0.00128889	-0.0401495
112	0.051557	0.05443	-0.0257396	-0.296974	-0.0920871	-0.061201	-0.0220396	-0.0222095	-0.0269835	-0.00187395	-0.0408086	0.0277702	-0.0285712	-0.0344715	-0.0785527	-0.000182284	-0.128331	0.0104431	0.0104349	-0.019526	-0.0867434	-0.0287761	-0.00275199	-0.000647351	0.0118358	-0.052903	-0.0248395	-0.0137093	-0.00737839	-0.0328189	-0.0287396	-0.0261766
113	-0.081367	0.124343	-0.0006431	0.113589	0.00628057	-0.196885	-0.00220206	0.00572891	-0.105815	0.0212276	0.025264	0.116915	-0.00395299	-0.00246906	-0.0455447	0.0294052	-0.111778	0.026127	-0.0153971	0.0160148	-0.0427668	-0.0363473	-0.01112	-0.0441519	-0.0728899	0.0205408	-0.0248573	-0.0334934	-0.013644	0.027162	-0.0280677	-0.0140668
114	0.0612347	-0.020463	-0.0916833	-0.149062	-0.21234	-0.00912904	0.069428	-0.0130766	0.0601801	0.0658487	0.0301693	-0.0539809	-0.00732178	-0.0578429	0.00781098	-0.0821556	-0.0902917	-0.0438042	0.0770967	0.0564761	-0.0431267	0.00650051	-0.0551804	-0.0705035	-0.00250121	-0.0237889	0.0709057	-0.0161942	-0.0262318	-0.0373305	-0.0784319	-0.0204956
115	-0.157431	0.002413	-0.0882578	-0.110183	0.0854009	-0.00119346	0.0757016	-0.189633	-0.0443547	-0.0401619	-0.0275466	-0.080912	0.023778	-0.0640758	-0.0524681	-0.0549255	-0.0826095	-0.00602128	-0.0812592	-0.0498754	0.0253839	-0.0257032	-0.0489264	-0.0285451	-0.0970865	0.00350837	-0.033232	-0.00512267	0.00873037	-0.0325973	-0.0120795	-0.0196248
116	-0.00213667	0.0194257	-0.0290053	-0.157932	-0.151714	0.0470615	0.0244924	0.0289937	-0.018504	0.00784941	-0.0809211	-0.105748	-0.0232233	-0.0293327	0.0839505	0.00567031	-0.0521642	-0.0207353	-0.0210023	0.0159841	-0.041717	0.0121852	-0.0839395	-0.0139134	-0.0618761	-0.00450756	0.0162135	-0.0144101	-0.0104209	-0.055188	-0.0439723	-0.0211112
117	-0.163849	-0.0881208	0.229547	0.0179131	-0.0467339	-0.0268607	-0.00786194	-0.0289377	-0.0400755	-0.0155522	-0.0406796	-0.077129	-0.0363926	0.0210188	-0.0050442	-0.129178	0.0481929	0.0447321	-0.0621838	-0.0845572	-0.0291321	-0.0275296	-0.141586	-0.0047367	-0.0488017	0.0140021	-0.0380197	-0.0289043	-0.0623514	-0.0349299	-0.0086249	0.000876978
118	-0.260686	0.0469803	0.0815207	0.0496934	-0.00970633	-0.12168	-0.107074	-0.0227526	0.0382044	-0.0652371	-0.0346126	0.00011367	-0.177689	0.0905846	-0.00960056	-0.103301	0.00262726	-0.0813628	-0.0353412	-0.0253758	0.0105847	-0.0298138	-0.0459526	-0.0438074	-0.0833544	-0.0801436	-0.0484806	-0.00856345	-0.043735	-0.0801299	-0.017406	-0.0469949
119	0.00752467	-0.0171053	-0.0931153	0.0225068	0.0145816	-0.0367887	0.0281207	-0.0515205	-0.0422259	-0.0947967	0.0229111	-0.0654585	0.05319	-0.214066	0.0365644	-0.109323	0.00354038	0.0930993	0.0162826	-0.0233933	-0.0344966	-0.0927584	-0.0209258	-0.0478994	-0.00940811	-0.0156874	-0.0179697	-0.0477953	-0.0374857	-0.0365704	-0.0322164	-0.0409235
120	0.156273	-0.00715417	-0.122281	-0.021852	-0.0839856	-0.0268767	0.0548292	0.0195235	0.00466131	-0.0307476	-0.0403623	-0.0527849	-0.0634406	0.00157033	-0.0467036	-0.0373488	-0.0397428	-0.0390053	-0.0358953	-0.000357563	0.000387052	-0.0256415	-0.0307968	-0.0078922	-0.031641	-0.0427914	-0.0514234	-0.0513166	-0.0635044	-0.000115892	-0.00735028	-0.0176333
121	0.00528933	0.0186227	-0.0217458	-0.00350073	-0.0786571	-0.110067	-0.045959	0.0200594	-0.0522986	-0.104589	0.0266278	0.0158219	0.0244355	-0.000946475	-0.0773676	-0.091024	-0.0407389	-0.0841602	-0.0560685	-0.019427	-0.0447659	-0.149678	-0.033011	-0.000243067	-0.00407669	-0.0568094	0.0517937	-0.0476757	-0.0206881	-0.00914665	-0.0091283	-0.000533435
122	-0.141178	-0.114701	-0.0243795	-0.131048	-0.0255901	0.0495636	0.0582912	0.0436675	0.0293112	0.1062	0.0857437	-0.0178302	-0.0940066	-0.0393059	-0.0354165	-0.0104645	0.00131515	-0.000651831	-0.00675173	-0.0375242	0.0224092	-0.0851249	-0.155285	-0.00860298	-0.0381375	-0.00936291	0.0424652	-0.0259815	-0.0211996	-0.0530153	-0.0505007	0.0209945
123	0.017997	0.0261778	-0.0196407	-0.00467093	0.0656509	0.0383424	-0.0616364	0.0828897	0.0465305	0.0103677	-0.00731423	0.0363019	-0.0131632	-0.141166	-0.0640605	0.0237451	-0.0309292	-0.0139718	0.0373183	0.0559355	-0.05152	-0.035501	-0.0957181	-0.0282459	-0.00797767	-0.0252107	-0.0170827	-0.0416982	-0.0102786	0.01347	0.0184179	-0.0439144
124	-0.070396	-0.23918	-0.232207	-0.106964	-0.108107	-0.123269	-0.120975	-0.0950686	-0.0526241	-0.0342594	-0.208702	-0.018688	-0.111479	0.0668399	-0.137562	-0.00390578	-0.00387366	-0.0443921	0.0466319	-0.0693512	-0.0542471	-0.0146474	-0.0356669	-0.0517072	-0.0404758	-0.042747	0.0346455	-0.0176567	-0.0561084	-0.0135305	-0.0316839	0.000406647
125	0.0745743	-0.137331	0.0419946	-0.143577	0.00890638	-0.0589524	0.0372601	-0.0264478	-0.0288355	0.014464	-0.0267824	-0.0302295	0.0307998	-0.0297269	-0.128283	0.00690171	0.0807587	-0.0162223	-0.0546613	0.00151537	-0.0888457	-0.0484006	-0.0355431	0.00537817	-0.0545385	-0.0169462	-0.0680958	-0.0314714	0.00554683	-0.00813545	-0.0300714	0.00406875
126	-0.048884	-0.0894022	-0.11144	-0.0588122	-0.201631	-0.0478729	-0.0357636	-0.00507542	0.00290464	-0.115071	-0.0801543	-0.0375409	-0.012366	0.0236605	-0.111503	-0.0316762	-0.0805598	0.00701149	0.0592363	-0.0223594	-0.132214	-0.0291623	-0.0509687	-0.117478	0.0102413	0.0819003	-0.0878935	-0.0260575	-0.00577156	-0.0195278	-0.0353808	-0.0122828
127	-0.151873	0.0319687	-0.0945685	0.0535075	0.047958	0.00390875	-0.0317111	-0.0386175	-0.00971665	-0.00393644	0.00610949	-0.119813	-0.133865	-0.0154434	-0.0521494	-0.0673563	-0.0353161	-0.0736047	-0.105894	-0.0164289	-0.0655424	-0.121683	-0.0347278	-0.0564392	-0.0176215	-0.016573	-0.00445857	-0.00726181	-0.0127683	-0.0454164	-0.0349705	-0.0267361
128	-0.096845	0.00168517	-0.0455817	0.0173635	-0.127256	0.060317	-0.196549	-0.0249298	-0.0251119	-0.0997449	-0.0640137	0.00846879	0.00629143	-0.0108986	-0.120039	0.00520661	-0.0240189	-0.0339508	-0.039011	-0.0535424	-0.00414642	-0.134451	-0.036425	-0.0199621	-0.0296878	-0.00619827	-0.0681944	-0.0121049	-0.00423555	-0.0482451	-0.0176125	-0.0105339
129	-0.0800117	-0.0700328	0.305695	-0.200376	-0.0265493	0.0623681	-0.000451694	0.0244399	-0.0700563	0.0189518	0.010522	-0.0454861	-0.0151722	-0.00486182	0.0639509	0.00740989	-0.033614	0.0310157	-0.0514539	-0.0545686	-0.0375694	-0.00915403	-0.0207588	-0.100172	0.00235173	-0.0428749	-0.0669829	-0.00969857	-0.0543887	-0.0291262	-0.0365327	-0.0360634
130	-0.0492263	0.0500032	0.159637	0.00319013	-0.206382	0.00894439	0.0224228	0.089754	-0.0921439	-0.0589832	0.00991192	0.00402943	-0.0484102	-0.149694	-0.0216679	-0.0423385	-0.0453214	0.0542988	0.0283598	-0.0908361	-0.0426692	-0.0425803	0.00177161	-0.0396628	0.00612816	-0.0316749	0.019987	-0.00390089	-0.0553858	-0.0352451	-0.0624812	-0.0090559
131	0.028669	0.0580135	-0.0403208	-0.0856996	0.0149701	0.00780771	-0.0163095	-0.0688098	-0.0373246	0.0513547	0.00321005	-0.0935881	-0.0256607	-0.0326529	0.0291198	0.0680321	-0.0115857	-0.0571534	-0.0262362	-0.133439	-0.0585095	-0.0722604	-0.0113658	-0.00295462	0.0200415	-0.00968048	-0.0652307	-0.0589452	-0.014528	-0.0343128	-0.00467043	-0.0602737
132	-0.268883	-0.130917	-0.021827	0.047867	0.00112219	-0.105015	-0.051132	-0.0565241	-0.103483	0.110132	-0.0323014	-0.00976343	-0.124281	-0.0483222	-0.0292975	-0.0151696	0.012015	-0.034678	-0.0501875	-0.0861163	-0.121737	-0.0182971	-0.0620076	-0.0185653	-0.0942118	-0.0658156	-0.0823124	-0.0566311	-0.0432274	-0.0150579	-0.0077032	-0.0571615
133	-0.118684	-0.200094	-0.0058188	-0.116516	0.0716557	-0.139824	-0.104817	0.0250018	0.0693329	-0.0486776	0.0136133	-0.103739	0.0848091	-0.0844437	-0.029335	-0.0188678	-0.0881754	-0.0561293	-0.0313351	0.000116273	-0.126666	-0.0423143	-0.00537343	-0.0370751	-0.00307442	-0.000660579	-0.0190236	-0.0075241	-0.0420151	-0.0371858	-0.0280945	0.00662799
134	0.121862	0.0994713	-0.41198	-0.102798	0.00909076	0.0254238	0.106105	-0.0202628	-0.00924642	-0.0920088	0.0220658	0.0115107	-0.0315619	-0.0508961	-0.0846237	-0.010428	-0.0260096	-0.0264879	0.0367014	-0.0345398	-0.00759328	-0.0126265	0.0146025	-0.0257249	-0.00688809	0.0507993	-0.0450855	-0.0437234	-0.00905992	-0.0512156	-0.013639	-0.00827826
135	-0.298898	-0.045874	0.0507345	0.0605204	-0.129083	0.0803685	-0.0266876	0.0592255	0.0312964	-0.0471262	-0.0277792	0.130022	0.019147	-0.0261918	0.0227248	-0.0725953	0.0509369	-0.0353049	-0.045557	-0.0520341	-0.0435236	-0.00838148	-0.0241016	0.000694652	-0.0806619	0.0421499	-0.0215583	-0.0433563	-0.0320648	-0.00529677	-0.0499306	-0.0458019
136	0.605939	0.227482	0.0815412	-0.0677935	-0.002968	-0.0323704	-0.00080275	-0.0824879	-0.035028	-0.123789	-0.0599923	-0.243145	-0.0181106	0.00215277	-0.0206674	-0.0641056	0.0679688	0.0140413	0.0100402	-0.0249896	-0.0594398	-0.00881207	-0.00144778	-0.0470442	-0.0385873	-0.0196524	-0.064898	-0.00409417	-0.0528367	-0.0524102	-0.0486372	-0.0648853
137	-0.0603003	0.176887	-0.136232	-0.0733466	-0.0370313	0.0406768	0.042315	0.0976276	-0.0413701	0.0112927	-0.131576	-0.000511571	-0.0448811	-0.00462506	-0.0307418	0.0360103	-0.0651716	-0.0292161	-0.0259142	-0.120364	-0.0502274	-0.0590011	-0.0441812	-0.0603697	0.00078467	0.0616271	-0.0262976	-0.0390354	-0.00400704	-0.0124082	-0.014466	-0.0589916
138	0.369625	-0.0854568	-0.0821635	-0.0279876	-0.117203	-0.0221425	-0.0970752	0.0355884	-0.0427352	-0.0299953	-0.0338311	-0.0524435	0.0161425	0.119594	0.0996432	-0.0687236	0.0657342	-0.052672	-0.00894305	-0.162698	-0.0199832	-0.00901484	0.00905314	-0.0175507	-0.0281918	-0.0576309	-0.00707806	-0.0577979	-0.0524189	-0.0264407	-0.0218316	-0.0341102
139	-0.180385	-0.133564	-0.0605398	0.011632	-0.0463143	-0.110342	-0.0829313	0.0200648	-0.00192611	-0.0606463	-0.0318862	-0.0499007	-0.135545	0.0023988	-0.0461137	-0.0182106	-0.122735	-0.0357492	-0.0510385	0.0215196	-0.0132916	0.0151386	-0.0702408	0.034472	-0.0658023	-0.100338	-0.0754205	-0.000441667	-0.00998338	-0.0112248	-0.0396379	0.0231517
140	-0.025888	-0.0331687	-0.125617	-0.0338061	0.11626	-0.0393314	0.0868349	-0.0399771	-0.0921658	-0.0569447	0.00604414	0.00436759	-0.140006	-0.042467	-0.0723913	-0.0107624	-0.0597034	0.0572157	-0.0674688	-0.0376144	-0.00923939	-0.026744	-0.089522	-0.027172	-0.00632275	-0.011484	-0.0587275	-0.0567009	-0.0315541	-0.00722766	-0.0476989	-0.0551221
141	0.0769807	0.052424	-0.0729047	-0.136932	0.0334682	0.0156069	-0.08039	0.00747262	0.0435561	0.0338341	-0.1042	-0.135659	0.0155989	0.00157268	0.0393752	-0.0402249	-0.0724117	-0.0617386	-0.0391182	-0.0608435	-0.0163876	0.000362296	-0.0747665	0.00834739	0.0906	-0.0628451	-0.035355	-0.00347308	-0.00466205	-0.0240607	-0.0474184	-0.0207432
142	0.145098	0.0396813	0.0639702	0.0033404	-0.139687	-0.0130809	-0.00471489	-0.0921285	-0.0778331	-0.0295173	-0.0589052	0.0731362	-0.108527	0.055898	-0.0917271	0.0362753	0.0521806	-0.00549113	-0.166267	-0.0429493	-0.0621364	-0.0593399	-0.020475	-0.0229123	0.00359153	-0.0156795	-0.0312538	-0.0359363	-0.0132197	-0.0509046	-0.0022366	0.00477131
143	0.008146	-0.14861	0.0621518	-0.0609295	-0.0611793	-0.0224746	-0.0523569	-0.101067	0.0587911	-0.00635505	-0.062507	-0.0263278	-0.0405667	-0.0868139	0.000725842	0.0713104	-0.00877289	-0.0380552	-0.0940276	-0.0376695	-0.00798446	-0.00306223	-0.100028	0.0360596	-0.0550839	-0.050583	-0.0283039	-0.00123215	-0.00915517	-0.0756673	-0.00936394	-0.0183333
144	-0.00859367	-0.100715	-0.034767	0.113572	-0.0202152	-0.224978	0.0275402	-0.0286056	0.153732	0.0201465	-0.0263013	-0.0120862	-0.0462259	-0.0792817	-0.0395581	-0.0703412	-0.0349981	0.0110897	0.00300183	-0.0243741	-0.00491911	-0.00861303	-0.0457054	-0.0695269	-0.0292552	-0.0230576	-0.0414528	-0.0197653	-0.0560489	-0.014648	-0.0197285	-0.0151543
145	-0.130265	-0.0493252	-0.0095841	-0.12035	-0.00860129	0.00105918	0.0341591	-0.0592004	-0.0635775	-0.00685624	0.206764	-0.0284121	0.0108155	-0.0324733	-0.00320297	0.075763	-0.0304436	-0.0323294	-0.0160497	-0.00255505	-0.0249452	-0.128854	0.0185448	-0.0385066	-0.0149533	-0.0567606	-0.0252887	-0.0129448	-0.070144	-0.0329289	-0.0368018	-0.028988
146	-0.102747	0.210427	0.0438547	0.0121871	0.028442	0.0496797	-0.114386	-0.0307009	-0.107888	-0.0348594	-0.208325	0.000332934	-0.0272028	-0.068475	0.00623011	-0.127119	-0.0102702	-0.11594	-0.0396579	-0.0317249	-0.00650841	-0.0696978	-0.0539527	0.000170256	-0.0199229	-0.096589	-0.059959	-0.0361384	-0.00258866	-0.0341548	-0.029717	-0.061864
147	0.0154113	0.227252	-0.240948	-0.097113	0.0560414	-0.0713873	0.024695	0.100087	-0.0293942	-0.0464361	-0.135419	-0.0586762	0.0764898	-0.131314	-0.0877665	-0.0592612	0.0393614	0.0106789	-0.040357	-0.0102284	-0.00416023	-0.0519297	-0.0159269	-0.0301877	-0.0293077	-0.0266875	-0.0550144	-0.0760455	-0.0552641	-0.00951409	-0.00696979	-0.0164042
148	0.113021	-0.134888	0.0380006	-0.113895	0.0742984	-0.0407321	-0.0569845	0.0157645	-0.0270981	-0.14178	0.0332291	0.0234526	0.0161525	-0.154608	0.000872865	-0.0143786	-0.0624034	-0.136102	-0.032794	-0.069195	-0.0725932	-0.0817258	-0.00590607	-0.0833543	-0.060367	-0.0239834	-0.0136459	-0.0274048	-0.0265072	-0.015026	-0.00803906	-0.0422858
149	-0.102052	-0.0669918	0.0065963	0.00306353	0.00930652	0.0282155	-0.0147325	-0.049202	-0.104268	0.0363024	-0.0191566	-0.161575	0.0148937	-0.0573213	0.0402894	-0.00971408	0.0145632	-0.0944051	-0.120016	0.0215788	0.0223507	-0.0433919	-0.023607	-0.0273957	0.0581751	-0.0155228	-0.000966472	-0.0293617	-0.014539	-0.0469196	-0.0535021	-0.0317273
150	0.0699883	-0.114149	-0.187874	-0.034333	0.0149086	0.00542432	0.0653815	-0.0209769	-0.000765764	-0.0668067	-0.0644369	-0.0435754	-0.00239759	-0.0428385	0.0757905	0.0138108	-0.0651217	-0.0789038	-0.179547	0.0171463	-0.0865974	-0.0249853	-0.0247228	-0.010843	0.00746926	-0.0573781	-0.0381334	-0.0303234	-0.00484105	0.00661297	-0.0249342	-0.0368632
151	0.103659	-0.0245388	0.105901	-0.0550233	-0.129456	0.157513	-0.0269027	-0.11011	-0.0141887	-0.00526036	-0.0166918	-0.0679182	0.0249148	-0.066663	-0.0495804	-0.0641912	0.030709	-0.029564	0.0307335	-0.0535245	-0.057179	-0.00592204	-0.0491079	-0.0487542	0.0488938	-0.0561846	-0.0371683	-0.0138672	-0.0598947	0.00193919	-0.0487086	-0.00395484
152	0.00601033	0.000764833	-0.204648	-0.233245	-0.150445	0.014081	-0.00880894	-0.00790504	-0.0283656	-0.0173147	-0.123636	-0.0988914	-0.0216862	-0.113402	-0.0272191	-0.0227008	-0.0515314	-0.00662594	-0.0309337	0.00997171	-0.102801	-0.0315183	-0.0489608	-0.0208985	0.00380386	0.000198811	-0.0592064	-0.0111775	0.00142388	-0.065056	-0.0472827	-0.0302056
153	0.0100957	-0.102912	-0.0149875	0.00512887	0.0299567	0.0182196	-0.0484655	-0.011538	-0.0637767	0.0288042	0.0729937	-0.0096022	-0.139975	0.0295715	-0.000314883	-0.0438331	-0.113201	-0.0499415	-0.0593683	-0.0173897	-0.0168162	-0.0252107	-0.0163976	-0.031742	-0.0201296	-0.00789232	-0.00912377	-0.0532818	0.00603836	-0.00745214	-0.0156403	-0.0218956
154	0.021662	-0.121362	0.0821417	-0.00929407	0.0659566	0.0517317	0.0244552	-0.0856908	0.0245706	-0.000564758	-0.00693553	-0.0421451	-0.0269354	0.0479005	-0.0832121	0.0672628	0.0212726	-0.0105406	-0.0782138	-0.0555813	-0.13103	-0.0330861	0.0391611	0.038441	0.0402395	-0.0720122	-0.0264424	0.0255009	-0.0289253	0.0263121	-0.0584759	-0.0104911
155	0.0870993	-0.0949825	-0.260682	0.0280241	0.0378302	-0.0873104	-0.00484219	-0.000176533	0.00114367	-0.111993	-0.0187657	0.0540514	0.0126182	-0.0274944	-0.0436857	-0.0617382	-0.0897236	-0.107645	-0.0444513	0.0229786	-0.0189587	-0.00506039	-0.0422415	0.0242406	-0.0912476	-0.075095	0.0501683	-0.0227289	-0.0613767	-0.056617	-0.0703593	-0.0112171
156	-0.165707	-0.309286	0.0103081	0.0054414	-0.0824712	-0.103757	0.00483667	-0.0476337	-0.0372618	-0.0271568	-0.000561154	-0.100824	-0.0938042	0.0229856	-0.0948117	-0.00822382	-0.145907	-0.121734	-0.0172123	-0.0876059	-0.00424712	-0.022695	0.0258975	-0.0130856	-0.0757613	-0.0122399	0.00437984	-0.00944954	0.0529085	-0.0338383	-0.0931077	-0.0181554
157	-0.047577	-0.0854725	0.0525949	-0.0560913	0.0812872	0.103405	-0.0125716	0.017806	0.0423382	0.0992359	-0.0316928	-0.0233467	-0.172664	-0.0283067	0.0757502	0.0148492	-0.108343	-0.162839	0.0119809	-0.0641116	-0.0087552	-0.0142685	-0.025584	-0.034139	0.0225342	-0.0383371	-0.0265146	-0.0810782	-0.0413088	-0.0291099	-0.0313812	-0.0432328
158	0.115832	-0.115998	-0.150891	-0.101445	-0.0421051	-0.034838	-0.116982	0.0379353	-0.0140601	-0.030397	-0.0544145	0.164231	-0.14519	-0.0372274	-0.00646192	-0.0365743	-0.0284618	0.0349593	-0.00635258	-0.100024	-0.0238732	-0.0800061	0.00743303	-0.0359494	-0.0786452	-0.00709264	-0.0649017	0.0628219	-0.0196016	-0.0221706	0.022262	-0.0265868
159	0.0136637	-0.0135857	6.83e-05	-0.0001336	-0.149781	-0.0186475	-0.0777509	0.0659806	-0.0244767	-0.160552	0.0171168	-0.0279662	-0.0649787	-0.0823515	-0.0697754	-0.010149	0.00512597	-0.0390644	-0.0465768	-0.0380807	-0.0310104	0.0209933	0.0129264	-0.0224132	-0.018002	-0.0822375	-0.0304465	-0.0253535	-0.0408194	-0.0435143	-0.0498752	-0.0343824
160	0.0218797	-0.113296	-0.0813891	-0.0544457	-0.0229524	-0.0422717	-0.0193989	-0.025436	-0.0422347	0.0210988	-0.0115036	-0.00795484	-0.0476214	0.0154335	-0.0248182	-0.0598071	-0.0507561	-0.0808002	-0.0468116	-0.131999	-0.018775	-0.0119786	-0.0604601	-0.000786695	-0.0768881	-0.0441222	-0.0199728	-0.062076	-0.0223677	-0.0248803	-0.0162418	-0.0269255
161	-0.011567	0.448366	-0.111898	-0.0785869	0.0115769	0.0468588	-0.0781657	-0.101031	-0.0542196	-0.0624705	-0.147358	-0.000516253	-0.0534023	0.0461317	-0.0204575	-0.0514933	-0.0428624	-0.0682751	-0.0478944	-0.0106358	-0.0142074	-0.0349555	-0.0416769	-0.0288533	0.00587964	-0.0141124	-0.0720463	-0.031691	-0.040478	-0.0187877	-0.0128222	-0.0315253
162	-0.106756	0.0276783	0.0907199	-0.121846	-0.0216227	0.0255143	-0.0782184	-0.0633678	-0.119579	-0.0630295	-0.162353	0.0342946	-0.101687	-0.0607517	0.0567516	-0.0428439	-0.0299343	-0.0438808	0.0211274	-0.0350821	-0.0331282	0.0170328	-0.0037367	-0.0539182	-0.0419101	-0.119427	-0.0278704	-0.0370838	-0.0476494	-0.0456501	-0.0324042	-0.0206793
163	0.0922443	0.144821	-0.0975279	0.036533	-0.0207936	0.0269366	0.0886184	-0.00318449	0.00822404	0.0234071	-0.0278352	-0.0102112	0.00696267	-0.0159037	-0.0488045	-0.130377	-0.169269	-0.0107428	-0.00484833	0.00448217	-0.0252754	-0.0180814	-0.0158728	-0.0341637	-0.067495	0.0223184	0.0171933	-0.0174886	0.00393408	-0.0590123	-0.0554512	-0.0348022
164	-0.059574	0.0950103	0.030934	0.0607201	0.0404729	-0.112959	-0.0339331	-0.114399	-0.0738211	-0.053913	-0.0572007	-0.111179	0.015129	0.0551377	-0.0582773	-0.118473	-0.143743	0.00653974	-0.0282134	-0.0370677	-0.0668958	0.006035	-0.0998013	0.0718909	-0.105501	-0.051449	-0.0382744	-0.033288	-0.0440689	-0.0103814	-0.0593278	0.00605022
165	-0.175558	-0.0465202	-0.0938403	0.00857327	-0.292054	-0.0462785	0.0814656	0.00305973	0.00709456	-0.137457	-0.0428083	-0.073837	-0.0270844	0.052114	0.040447	-0.0880252	-0.0690026	-0.0279866	-0.00690525	-0.0149091	-0.0133578	0.0190152	-0.0153965	0.0179872	-0.0250533	0.0117033	-0.00259395	-0.0274638	-0.0402545	0.00675984	-0.0528024	-0.0577123
166	0.0271443	-0.0570473	-0.0610063	-0.162988	0.0136088	0.0448357	-0.0594153	-0.0266499	-0.000970327	0.0675027	-0.0518573	-0.0342205	0.0369539	-0.0864395	-0.0588946	-0.0284377	-0.00487524	-0.012487	0.00641133	-0.0366738	0.017231	-0.0673708	-0.023361	0.0546779	-0.0227964	-0.0452293	-0.0499141	0.00548113	-0.0546219	-0.0243753	-0.0322601	-0.0386431
167	-0.0565417	-0.041008	-0.0134445	0.00113907	0.0554743	-0.0117574	-0.0165233	-0.0780553	0.0284859	0.0113176	0.0527953	-0.0783847	0.00884141	-0.0858914	-0.00570502	0.00542378	-0.0120588	-0.0152292	-0.0763506	-0.0212136	-0.0453824	-0.0432511	-0.00997463	-0.0408208	-0.00176908	-0.0340263	-0.045062	-0.0660391	-0.00213637	-0.043078	-0.030208	-0.0117762
168	-0.0796813	-0.465395	-0.0610234	-0.0487157	-0.0828973	0.0464655	-0.11355	-0.0118332	-0.0625953	0.00939359	-0.0993898	-0.162382	-0.0509189	-0.00213212	-0.0283898	-0.0433837	-0.0960491	-0.086159	-0.0240674	-0.023178	-0.00211627	-0.00217629	-0.0321277	0.0459104	-0.0786408	-0.069291	-0.013609	-0.0652573	0.0011104	0.00699056	-0.0364356	-0.0263527
169	-0.0260967	0.0196412	-0.126569	0.0548025	-0.00560929	0.0111154	-0.0187573	-0.0126519	-0.0520937	-0.0156896	-0.0569042	-0.0762871	-0.0194271	-0.0308781	-0.11624	-0.0499792	-0.0502574	-0.0129358	-0.00828851	-0.042106	0.00667522	-0.0361603	-0.0565236	-0.0203962	-0.0490434	-0.010993	-0.0337978	-0.0012314	-0.0363365	-0.0510547	0.00449184	-0.0555527
170	0.161087	0.116016	-0.036527	-0.00177893	0.0112162	-0.0899719	0.0247884	-0.029404	-0.0563543	-0.0219632	0.116948	-0.117054	-0.086878	-0.00304088	-0.010385	-0.030064	-0.0378501	-0.0299735	-0.0809533	0.0125404	-0.0162915	-0.0563446	-0.0162784	-0.0956547	-0.00337618	-0.0174245	-0.0209044	-0.000347565	-0.00448267	-0.0838042	-0.0350093	-0.0229502
171	0.0372553	-0.167858	-0.0224127	0.0561399	-0.169162	0.140335	-0.0994958	0.00232849	0.0418768	-0.00722539	0.0288254	-0.083736	0.0101671	-0.0350916	-0.0937446	-0.176117	-0.0333107	-0.0107348	-0.0859071	-0.0993	0.0500418	-0.06253	0.0596883	-0.092712	-0.0150756	0.00991165	-0.0787524	-0.0237391	-0.0173968	-0.0160379	0.0059797	-0.0101165
172	-0.0564167	-0.291241	0.0346239	0.0351593	0.0683904	-0.1118	-0.0388612	-0.000480111	0.161128	-0.0186126	0.0042446	-0.079217	0.060478	-0.00944029	-0.175627	-0.0630995	0.0204879	-0.0209354	-0.0839098	0.0420462	-0.0338913	-0.0286899	0.0231115	0.0333353	-0.0498791	0.0573945	0.0260529	-0.040904	-0.0972195	-0.0494074	-0.0339413	-0.0686782
173	0.00766767	-0.0083895	0.145676	0.0397472	0.111027	0.0253614	0.0604984	0.0335231	-0.237808	-0.0158048	0.00323838	-0.0846387	-0.101696	-0.0218685	-0.0714753	-0.148971	-0.0310681	-0.00403013	-0.0385661	-0.0270753	-0.0941563	0.022068	-0.0322704	-0.0585604	-0.0461364	0.0203332	-0.0101747	-0.00347495	-0.0239346	0.0154216	-0.0386741	-0.0155044
174	0.0717567	-0.0907455	-0.13189	0.00237173	0.021099	0.0383543	-0.0960758	-0.0535421	-0.161023	-0.166478	-0.0159875	-0.111457	0.00292525	-0.0531725	-0.0234888	0.0376493	-0.0230066	0.00618455	-0.149569	-0.0311756	-0.00561192	-0.0444735	-0.0434954	-0.0504541	-0.0673941	-0.100695	-0.0424188	-0.0314992	-0.0274994	-0.0575114	0.0226939	-0.0344091
175	0.0752733	-0.177775	-0.0568157	0.0399647	0.0397625	-0.0461948	0.0548766	0.00915438	0.0597391	-0.0562062	0.0655069	0.0363854	0.0564877	-0.0105811	-0.033554	-0.0415345	-0.00594781	-0.0708314	-0.0116341	0.0204765	-0.0196586	-0.0397034	-0.0214455	-0.0938265	-0.0329268	-0.0433084	-0.00412422	-0.0801434	-0.0147813	-0.0526444	-0.0233321	-0.0249262
176	-0.169026	0.0408323	0.0360728	-0.120738	0.0624315	-0.0200769	0.04236	-0.0530636	-0.0633069	-0.0488141	-0.116625	0.0190848	0.0543489	-0.0352239	0.014194	-0.0656075	-0.0896749	0.0247204	-0.0322808	-0.0271964	-0.00830979	-0.0292289	-0.0135602	0.0389833	-0.0428533	-0.0266272	-0.0339825	0.00345565	-0.0086851	-0.0204574	-0.0515559	-0.0546441
177	-0.313721	0.033374	-0.260939	0.00624787	-0.115681	-0.00608171	0.0794681	-0.0170445	-0.0511593	-0.128156	-0.0611229	-0.0195459	-0.0992191	0.0689798	-0.044388	-0.0570917	-0.00886007	-0.0510858	0.0230012	-0.00951699	-0.10809	0.0395061	-0.0185672	-0.0301943	0.01018	-0.0281044	0.022236	-0.0369929	-0.0781453	-0.0480485	-0.0686261	-0.0237407
178	-0.107121	0.0665148	0.0264239	-0.187567	-0.0228054	-0.132752	-0.028613	-0.190558	0.0261252	-0.0128952	-0.0394843	0.0419198	-0.0806206	0.0620759	-0.0528908	-0.0340129	-0.0234277	-0.0872466	-0.0473396	0.0395363	-0.0272952	0.0659529	-0.0282928	-0.0806984	-0.0974412	-0.062893	-0.0473605	-0.0355759	-0.032261	0.00240259	-0.0144116	-0.0249088
179	0.165096	0.049315	0.003839	0.0405513	0.0143121	-0.0672532	-0.116767	0.0379002	-0.0627615	-0.0380229	0.0118713	0.00533908	0.0725171	0.00575488	-0.0356187	-0.0326705	0.0123452	-0.0549536	-0.0203799	-0.0783786	-0.0159287	0.0150393	-0.0163158	-0.0689482	-0.0385945	-0.0361767	0.00271061	-0.037072	-0.0493319	0.000137706	-0.0330197	-0.0157996
180	-0.0518617	-0.00713933	-0.0294185	0.040267	0.036786	-0.0674281	-0.0464224	-0.0869326	-0.159	-0.050898	-0.098274	-0.0608618	-0.0875001	-0.0749407	-0.0994465	-0.0322816	-0.0306848	-0.0707749	-0.0168625	-0.0488368	-0.0103489	-0.0745198	-0.0782143	-0.0729335	-0.0447009	-0.038765	-0.0235295	-0.0582132	-0.0140935	-0.029024	0.0144013	-0.0253114
181	0.288429	0.134677	-0.0373016	0.0747321	-0.123264	-0.0550361	-0.0178234	-0.0244483	0.123056	0.0616396	-0.157468	-0.000571813	0.0254714	0.0364228	-0.123741	-0.0203211	0.0157734	-0.0282478	-0.0155816	-0.00125221	-0.0295368	0.0490236	0.0195484	-0.0240424	-0.0897712	0.0244072	0.0221163	-0.0165564	-0.00198889	-0.0320395	0.00745688	-0.01983
182	-0.0282173	0.0942582	-0.278417	-0.142657	0.0353581	-0.0966849	-0.0922181	0.0196494	0.00540518	-0.0730162	-0.0827002	-0.068715	-0.106996	-0.110142	-0.170358	0.0260236	0.0205902	-0.166781	-0.0356738	-0.0181257	-0.0543747	-0.104993	0.0308623	-0.0271612	-0.0219095	0.00524088	-0.052683	-0.0512025	-0.0157408	-0.0367034	0.0164453	-0.0301552
183	0.243093	0.011181	-0.0101406	0.0800898	-0.0123945	0.0954021	-0.0152958	-0.0907445	-0.0340307	-0.016842	-0.115636	0.0136642	0.0254149	-0.0333244	0.03127	-0.0492966	-0.0916975	-0.0120352	-0.0160435	-0.0153653	-0.0163514	-0.0163273	0.0382377	-0.00937023	0.0106235	-0.0595002	0.0104652	-0.0046972	-0.0295646	-0.0160166	-0.0307432	-0.0116204
184	-0.020553	-0.309903	-0.0022202	-0.00868807	0.0200873	0.0735791	-0.0196939	0.0493524	0.0687804	0.0911506	-0.0616713	0.0599553	-0.0342062	-0.0689877	-0.0399408	-0.0301585	-0.0159649	-0.0328285	-0.0428176	-0.0911549	0.0440042	0.00230051	0.0711615	-0.0628419	-0.0384655	-0.0374913	-0.010172	-0.0150234	-0.026914	-0.0151588	-0.0138649	-0.0120792
185	-0.182775	0.0481022	-0.0226527	-0.125975	0.0105108	0.0267589	-0.0270869	-0.051429	-0.0562857	-0.0105106	-0.101413	-0.0653537	0.0201192	0.00235935	-0.0208619	-0.0644217	-0.0242475	0.0277592	0.0458034	-0.0256514	0.066777	-0.028905	-0.0397606	-0.0872151	-0.00555448	-0.0368541	-0.0332871	0.000664877	-0.0349251	-0.0160997	-0.0287219	-0.0359027
186	-0.0439987	-0.201732	0.116773	-0.102492	0.0943477	-0.0308178	-0.0522023	-0.0735612	0.00523665	0.111234	-0.0684643	-0.0610126	-0.104901	-0.0613462	-0.0997917	-0.00831205	-0.0629087	-0.0654679	-0.129483	-0.02489	-0.0062431	-0.0395254	0.00614901	0.00885868	-0.0654811	-0.0150344	-0.00145904	-0.0151816	-0.00974562	-0.0570648	0.0129636	0.00514511
187	-0.030017	0.0233403	-0.0156955	-0.0348689	0.0143351	-0.0411518	-0.0202567	-0.0590532	-0.0557762	-0.0584326	-0.125437	0.0503676	0.00726557	0.0169095	-0.0547298	-0.0306274	-0.0732621	0.00200177	0.0569247	-0.029841	-0.0602829	-0.0805677	0.0358162	0.0270883	-0.0184418	-0.0171094	-0.0456079	-0.048599	-0.00334733	-0.00943004	-0.0177057	-0.0309259
188	0.0777217	-0.268939	0.097065	0.0181667	-0.183288	0.0502063	-0.023209	0.0299036	0.00460242	0.0131191	-0.0771406	0.120267	-0.0661008	0.0164008	-0.0281799	0.0180338	-0.113996	-0.023587	-0.0229123	-0.0191384	0.0456339	0.0877203	-0.072298	-0.0398414	-0.0791671	-0.0355142	-0.0879842	-0.0355159	-0.0284473	-0.027934	-0.010875	-0.00506818
189	0.0754607	0.11903	-0.0960612	0.00166427	-0.0577982	-0.178998	-0.0142829	0.153075	-0.0428819	0.0281949	0.108143	-0.0956499	0.0625451	-0.0714704	-0.0457625	-0.030278	-0.0718073	-0.0422856	-0.0356148	-0.0354454	-0.103739	-0.0097764	-0.0877995	-0.0967429	0.0202057	-0.0788139	-0.0254566	-0.0200511	-0.051386	-0.0604403	-0.0253012	-0.0342449
190	-0.308544	-0.341	-0.0191485	-0.0195981	0.0899386	0.0126231	-0.0196868	-0.212614	-0.184517	0.00317023	0.0700807	-0.0244819	0.0934862	-0.0270021	0.0161666	0.0181941	-0.0109834	-0.0244701	-0.0222123	-0.0371547	-0.017124	0.0609603	-0.0526644	-0.0703262	-0.0421475	0.0112208	-0.0213182	-0.000818587	-0.0222267	-0.0645915	-0.00127605	-0.0205963
191	0.115984	0.207847	0.0149933	-0.0315643	-0.0195142	0.030059	-0.00767656	-0.13042	-0.0596979	-0.133571	-0.0754744	-0.0948681	-0.000337581	-0.016685	-0.022609	0.0185195	-0.0950854	-0.00127883	0.0340689	-0.00241882	-0.0159189	0.0317665	0.0311403	0.00121694	-0.0417789	-0.0189528	-0.0843593	0.00236088	-0.0195461	0.00703176	-0.0305331	0.00115817
192	0.074046	-0.0619653	-0.031736	0.0318324	-0.017461	-0.112381	0.0671924	0.0257099	-0.0818767	-0.0861485	0.0183302	0.0890575	-0.0752546	-0.00254558	-0.0324992	-0.0648491	-0.0435265	-0.0655349	-0.0281568	0.0344812	0.00194896	-0.0304825	-0.0945326	-0.0536534	0.0959842	-0.0138302	-0.0637877	-0.0930784	-0.0510678	-0.042294	-0.0085171	-0.0533417
193	-0.287228	0.0889938	0.0089978	-0.316534	0.10512	-0.0178989	-0.0193446	-0.0496959	-0.120773	-0.0438004	0.00258509	-0.0842864	0.00463297	0.0109666	-0.025882	-0.0606684	-0.0138686	0.00254611	0.0149404	0.0581298	-0.0424797	-0.0117441	-0.0397267	-0.0380178	0.0111262	-0.00831215	-0.000158606	-0.00717956	-0.0637432	-0.0544793	-0.01381	-0.0334813
194	0.039582	-0.335459	-0.0839765	-0.000771733	-0.0291639	0.0332604	-0.00721486	0.0189867	-0.00691065	0.0191795	-0.0570599	0.0260448	-0.0131547	-0.0418675	-0.043684	0.0535369	-0.00115219	-0.0941863	0.0209788	-0.0416197	-0.0771117	0.060274	-0.0849559	0.00378454	0.0096379	0.00039477	-0.0435392	-0.0198308	-0.00531233	-0.0749841	-0.0238396	-0.0553762
195	0.328705	-0.0157395	-0.116707	0.0630127	0.0446349	-0.0983948	-0.0333393	-0.100519	-0.043511	-0.110162	-0.00772692	-0.108964	-0.0996931	-0.0450948	-0.0592949	-0.0810342	-0.0397589	-0.0339061	-0.0784981	-0.0613827	0.0182751	-0.0749004	0.0526508	-0.0833756	-0.109192	-0.0116651	-0.00369609	-0.0579296	-0.0373396	-0.100077	-0.0481095	-0.0337606
196	0.0620717	0.00750967	0.0160911	-0.0760897	0.111369	0.0156761	-0.0553919	0.0136042	-0.0600239	-0.173678	-0.0710289	0.0182306	0.00600066	0.038431	0.0126599	-0.0970728	-0.0123294	0.0438004	-0.0320042	0.0432188	0.0315424	-0.079529	-0.0413988	-0.0314077	-0.0286275	-0.0291316	-0.0349749	-0.0819464	-0.0546341	-0.0383687	-0.0581123	-0.0431199
197	0.136217	-0.201007	0.0892326	-0.0345713	-0.169902	0.0611736	-0.0255919	-0.0463832	-0.0188308	-0.0702442	0.0227398	-0.0191776	-0.0924392	-0.0529409	-0.0278206	-0.0551027	-0.022331	-0.0381954	-0.00559789	-0.0481556	0.0375081	-0.0741373	-0.046603	-0.018276	-0.0220878	-0.0502717	-0.00319026	0.0169088	-0.0755187	-0.0242232	-0.063135	-0.0343341
198	-0.0695083	0.0519253	-0.0003992	-0.0858547	-0.0326057	0.189024	-0.207632	-0.159361	0.0703034	-0.180612	0.055391	-0.0196621	-0.0990288	0.0236092	0.0156834	-0.0670176	-0.0466526	-0.00478366	-0.0265745	-0.0382935	0.0464279	0.0331956	-0.0788909	-0.0902636	-0.0359607	0.018097	-0.0816703	-0.0474333	-0.101211	0.0100641	-0.000743524	-0.0555619
199	-0.146624	-0.0145592	-0.17499	0.0441087	0.0356749	-0.0766621	0.0851029	-0.0380246	0.00497256	-0.077781	-0.0388898	0.0466655	0.0673579	-0.00560953	-0.0339559	-0.0491666	-0.0208298	0.0201795	-0.0165905	-0.00475111	0.0302652	-0.0818356	-0.114181	-0.0847289	-0.0556875	-0.0255049	0.00167883	-0.0520044	-0.0393371	-0.0426838	0.00686564	-0.00213276
200	-0.028842	-0.146988	0.0241296	-0.0503267	-0.0519151	-0.0295151	-0.0962578	0.153509	-0.0519549	-0.0587303	-0.0363496	-0.127515	0.0143583	-0.0420153	0.0257467	-0.0258022	0.00963519	-0.0264378	-0.111943	-0.014289	-0.0271995	-0.0672952	0.0104967	0.0508619	-0.0740178	0.0169156	0.0166504	-0.0744785	-0.0226047	-0.0224989	-0.0263611	-0.0375869
201	-0.072564	-0.181841	-0.143422	0.0536617	0.0148004	-0.108203	-0.0435344	-0.0321769	0.138238	-0.0177616	0.0176812	0.0284795	-0.00939455	-0.130069	-0.00121802	-0.0949738	-0.0729603	-0.00770208	-0.0182526	-0.0484208	0.0927016	0.00553093	-0.0526821	-0.0596573	-0.0166038	-0.0478888	-0.0356557	-0.107288	0.0190393	-0.0157849	0.0125517	-0.0483086
202	0.031737	0.188966	-0.0751016	0.153916	-0.0172198	-0.141036	0.0145287	0.0167909	-0.00159335	-0.130851	0.0621067	-0.0222392	-0.0730428	0.0085796	-0.0576669	-0.0581331	0.000178895	0.0481954	-0.0358315	-0.0735191	-0.0732647	-0.0579963	-0.0418853	0.00558171	0.0374681	-0.0433228	0.00805428	-0.0375525	-0.049104	-0.0109648	-0.0813061	-0.0536344
203	0.092014	-0.18179	0.020215	-0.0434506	-0.0917641	0.000830786	0.0210051	-0.0256513	0.122123	-0.0615595	0.0573006	0.0703809	-0.0360831	-0.0832219	-0.0464804	-0.00979112	-0.0815492	-0.000517385	0.0283846	0.0203904	-0.0949515	-0.0132328	0.0233241	-0.0232998	-0.0256697	0.0419268	0.0431512	-0.0185549	-0.0183682	-0.0488013	-0.0791719	-0.0152735
204	-0.171317	-0.129631	0.0082541	-0.0321319	-0.143437	-0.0715681	-0.153533	0.063477	-0.0816036	0.032255	-0.0909517	0.0806034	-0.0280548	-0.142492	0.0313364	0.0149406	-0.0251966	-0.120673	-0.0434489	0.0364251	-0.112733	-0.066456	-0.0751165	-0.0675378	0.00188084	-0.0358216	-0.04658	0.015641	-0.0179899	-0.0545426	-0.0721392	-0.0231143
205	0.0854623	0.0817722	0.0702894	0.12994	-0.0253347	-0.148383	0.0175926	0.0179893	-0.0117249	0.00922127	-0.116056	-0.0314286	0.0245164	-0.132627	0.000738953	-0.0233785	0.0290058	-0.0340763	-0.0446286	0.0369204	0.0321556	-0.0365047	-0.097033	-0.0234704	-0.0299428	-0.00459209	-0.0246118	-0.044969	-0.00983257	-0.00456531	-0.0270347	-0.00948783
206	-0.154494	-0.121119	0.0864363	0.000552333	-0.0384219	0.0315976	0.0386662	-0.118987	0.0189248	0.0152944	0.0386807	-0.0741614	0.0186583	-0.13139	-0.0876527	-0.0422176	-0.0228042	0.00164595	-0.0438374	0.0493973	-0.0211195	-0.0981854	-0.0411461	-0.0870631	-0.0525001	0.00171041	-0.0311727	-0.0178622	-0.0442982	-0.10046	-0.0393326	-0.0402816
207	-0.0544263	-0.102959	-0.0025931	-0.0606709	-0.0617562	-0.0318866	-0.12849	0.0315686	0.00343155	-0.0492438	-0.0810846	0.00283173	-0.0634417	-6.68667e-05	-0.0711567	-0.0125331	-0.037172	-0.0181896	-0.00736535	0.0363032	-0.0749731	-0.0679662	0.0358088	-0.00714788	-0.0410465	-0.0538928	-0.0769693	-0.0161813	-0.0583391	-0.0519831	0.0260382	-0.00897865
208	-0.485815	0.0813815	0.0141912	-0.00513367	-0.0962853	-0.0638361	-0.0871805	-0.0376316	-0.0298782	0.0224974	-0.0224742	-0.0248074	-0.0371591	-0.067847	-0.127069	-0.048131	-0.0326552	-0.0176033	0.0479159	-0.0552353	-0.0421252	-0.0348721	0.00112896	-0.0155176	-0.0137285	-0.0995678	-0.0361693	-0.0140017	-0.021011	-0.0287838	-0.0501452	-0.0178091
209	0.105458	-0.0270107	0.0271947	-0.0894763	0.0333826	-0.0438277	0.0225363	-0.196514	-0.178352	0.0042752	0.0209945	-0.0949283	0.0384703	0.0210743	-0.000761199	0.00485109	0.0493099	-0.0811706	0.0811869	0.0402919	-0.0957748	-0.0111995	-0.0482243	-0.0382216	-0.0513375	-0.0328127	-0.0418353	-0.028464	-0.0905853	-0.0365722	-0.0191297	-0.012186
210	-0.0590097	-0.10167	0.0275207	0.0916077	0.138063	-0.0233353	0.0163012	-0.0776031	-0.0364863	-0.0825838	-0.1118	-0.0381142	-0.0623241	-0.0292055	-0.0838625	-0.00318467	-0.028246	-0.0435086	0.00688524	0.00868674	0.0593192	-0.0165395	-0.0572	0.0228298	-0.0377751	-0.0144359	-0.0223148	-0.0672023	-0.0499597	-0.0303386	-0.010641	-0.0528062
211	-0.122609	-0.131117	-0.0055804	-0.0339545	-0.0853098	-0.0755296	-0.0581817	-0.167238	0.00903724	0.0171641	0.0107337	-0.0302769	0.00443149	-0.0702502	-0.160547	-0.0445282	-0.000587919	-0.0349257	-0.0587675	-0.0873022	-0.0436583	-0.0257684	-0.0867197	0.0603161	0.0411735	-0.0558988	-0.0562438	-0.0285521	-0.0357511	-0.00657205	-0.0444944	-0.0498784
212	-0.0206033	-0.138888	-0.132035	-0.0081782	0.116556	0.00201996	-0.0789053	0.0305585	0.00810671	-0.0962049	-0.00132812	-0.0467468	-0.00777554	-0.00741305	-0.00746114	-0.0551782	0.0244106	0.0396425	-0.0169448	-0.0869831	-0.0587601	-0.0589383	-0.00607467	0.00339777	-0.135811	-0.0873116	-0.0136666	-0.0787494	-0.0372068	-0.0145754	0.0343578	-0.0757564
213	-0.006888	0.000231333	-0.197166	0.019636	-0.0485315	-0.0476064	-0.187723	-0.122904	-0.11826	-0.063819	-0.0482363	-0.0319525	-0.0197359	-0.0660637	-0.0409325	0.0747023	-0.0259766	-0.066227	0.0413089	-0.0618302	-0.0476675	-0.0875944	-0.046674	-0.0147013	0.0296938	-0.0137197	-0.0592052	-0.0557378	-0.0154037	-0.0265027	-0.0249409	-0.0160924
214	-0.040495	0.026861	-0.0226853	-0.0155927	-0.033515	-0.0207947	0.0874091	-0.0424268	-0.183827	0.0117853	0.05924	-0.00164025	-0.0910571	-0.189718	0.0173214	-0.142989	-0.103609	-0.00985953	-0.0766435	0.0359517	-0.125876	0.0198425	-0.0213414	-0.109627	-0.0164696	-0.0486517	-0.0511843	-0.0378805	-0.00256739	-0.0115249	-0.0120352	-0.0309175
215	0.564464	0.067022	0.0656675	0.0429759	0.093022	-0.00042425	-0.0647106	-0.0523306	-0.0778216	0.0716677	-0.126318	0.005658	-0.0581552	-0.042369	-0.0158494	0.0389784	-0.0570908	-0.046796	-0.0195848	-0.0814858	-0.0450135	-0.0196317	-0.0147016	-0.00603755	-0.0362458	-0.0521216	0.0422108	-0.0431087	-0.0151653	-0.00193798	-0.0229491	-0.0176904
216	0.029278	0.0522533	0.060712	0.0264299	-0.167613	0.0502499	0.00464167	-0.0597708	-0.231029	-0.0798255	0.0130184	-0.0109231	-0.0210786	-0.130389	-0.0497344	-0.0129919	0.0068143	-0.0450371	-0.0395338	-0.0562745	-0.0324454	0.0123491	-0.0841518	-0.0268325	-0.0276637	0.0318821	-0.0418663	-0.0138648	-0.0346676	-0.0304165	-0.0167087	-0.0231609
217	0.189134	0.0386373	0.0176114	0.108144	-0.0883519	-0.0143973	-0.105309	0.0811287	-0.0286721	-0.0498573	-0.0761906	-0.0358918	-0.122186	-0.126392	-0.0348624	-0.0638032	-0.0156199	-0.00160377	-0.0184577	0.00334424	-0.0105746	-0.0699742	-0.0420018	-0.0277069	0.0234625	-0.0231789	-0.0391996	-0.0114993	-0.0098023	-0.0203231	-0.0561865	-0.0191289
218	-0.123084	-0.153242	0.0102685	0.0544639	-0.0620442	-0.0129311	0.0492123	-0.0632074	-0.0485943	0.0603179	0.0356907	-0.0577018	-0.188156	0.0419789	-0.0196187	0.00224925	-0.00868805	0.0635124	-0.00762288	-0.124093	-0.0367196	-0.0362428	-0.0254111	-0.0545768	-0.0497484	-0.0119475	-0.0973131	-0.00869116	0.000909318	0.0170214	-0.0568425	-0.0693608
219	0.0968517	-0.0212677	-0.0319258	-0.0949715	0.0149137	-0.0465659	-0.0682419	0.0183912	-0.0909269	0.0722957	0.0397325	-0.0101414	-0.0570246	-0.0580168	-0.0477289	0.0296611	-0.137266	0.0574601	-0.0883493	0.0544592	-0.00176878	-0.0745418	-0.0306004	-0.0832316	0.0108274	-0.0797759	0.00394162	-0.0372241	-0.0393644	-0.0251238	-0.0319603	-0.0288705
220	-0.0773217	0.0898483	0.009096	-0.110532	-0.0739924	0.0276842	-0.182815	-0.10253	-0.0713803	0.0558912	0.100379	0.0190694	-0.145565	-0.0657185	0.00665302	-0.0251311	-0.013374	0.0114391	-0.0287906	-0.0354879	-0.0612593	-0.0158972	-0.124536	-0.00994954	-0.0848534	0.00597722	0.0136774	0.00462849	-0.0289044	-0.0508254	-0.01227	-0.0182954
221	-0.063884	-0.0588418	0.0298131	0.0617839	-0.0379445	-0.0816716	-0.0477196	0.140234	-0.102804	-0.0961366	-0.0321158	0.0207419	0.00955617	-0.0654193	0.00133604	-0.00923603	-0.0379192	-0.0814124	0.104764	-0.0540793	-0.0807438	-0.0481963	-0.00594568	-0.0366948	0.0294303	0.0329328	-0.0736099	-0.0304317	-0.0162374	-0.0494126	-0.0561486	0.0135756
222	0.131989	-0.107276	-0.0585196	-0.0387125	0.0101422	-0.302296	0.0903759	0.0269009	-0.108007	-0.113797	-0.069885	-0.0191053	-0.0718286	-0.0827209	-0.0612632	0.0151685	0.0345477	0.0506961	-0.00862181	-0.0825235	-0.0352392	-0.0506037	-0.000155	0.0376989	0.000569843	-0.0393007	-0.0308665	-0.0270743	0.0100937	-0.0567116	-0.0126465	-0.0414514
223	-0.113449	0.028191	-0.17505	-0.0096922	-0.0742396	0.118975	0.0353135	0.0155473	0.0853979	-0.0429543	-0.00830114	-0.0666345	0.020011	-0.0603851	-0.0475573	0.0107344	-0.0388243	-0.0908273	0.0345376	-0.110608	0.0390195	0.0126265	-0.0584787	0.00577802	-0.0327973	-0.000953863	0.00868565	-0.0311155	-0.0495719	-0.0126105	-0.00921106	-0.0197071
224	-0.517807	0.0981945	-0.0540255	-0.00226273	-0.0839289	0.0216026	-0.0269983	-0.0195836	0.018756	0.0917246	0.0134559	0.0131078	-0.0463677	0.00214156	0.0483005	-0.0750214	-0.0170262	-0.0161827	0.0408353	-0.0327111	-0.0130017	-0.087608	0.014205	-0.034097	0.0167694	0.00724986	-0.048438	-0.0197697	-0.0371456	-0.0247843	-0.04996	-0.0274391
225	-0.031418	-0.0611613	0.0386738	0.0108121	0.122258	-0.10198	0.0401687	0.0120274	0.0244068	-0.108174	-0.0802088	0.0405386	-0.0265664	-0.0447058	-0.137696	-0.0495629	-0.0563183	-0.0257224	0.0317659	-0.0271029	-0.0136588	-0.044772	-0.0331051	-0.0448914	-0.0435173	-0.0372441	0.0129082	0.0126429	-0.0651789	-0.00583512	-0.0087475	-0.0347377
226	0.013571	0.0263908	0.029041	0.0643464	0.0403998	-0.0418414	-0.0307105	0.0335108	-0.0546068	0.0227081	-0.0688668	-0.0628601	-0.0685442	0.028376	-0.0231741	-0.0409562	-0.0443339	0.00312217	-0.0658875	-0.0279292	-0.0933004	-0.0472495	-0.0719147	-0.0673069	-0.0508974	-0.0211356	0.00016981	-0.0316072	-0.028855	-0.00792738	-0.0330912	-0.0359666
227	0.177607	0.0108275	0.0331679	-0.0684477	0.229332	-0.0189709	0.074047	0.0193781	0.0288791	-0.0124974	-0.0392354	-0.0595128	-0.043389	-0.0141052	0.0636835	0.0174475	-0.0188754	-0.0199626	0.0935413	-0.0174547	-0.0934095	-0.0328716	-0.0285422	-0.0157332	0.0412596	0.00381178	-0.0307705	-0.0496352	-0.0113494	0.0409384	-0.00408996	-0.02911
228	-0.197483	-0.367122	-0.0325606	0.0121907	-0.123881	0.0354046	0.00222014	0.0157581	0.0171798	-0.0562471	0.000334436	-0.000201978	-0.0900132	-0.021595	-0.00763531	-0.0218499	0.0710266	-0.0419658	-0.00316367	-0.0349082	-0.0138324	-0.0623265	-0.0631622	-0.0195635	-0.017064	-0.0741623	-0.0112586	-0.0553599	-0.0216388	0.00416064	-0.0337827	-0.0466009
229	-0.167799	0.049211	-0.0273815	0.17322	-0.0022031	-0.20036	-0.0985012	-0.0832034	-0.0471985	0.0276005	-0.0909991	-0.0512026	-0.132102	-0.0617183	-0.0494901	-0.00809986	0.074316	-0.0898639	-0.0819557	-0.0624825	-0.0312716	-0.104932	0.000852042	-0.0399928	-0.034749	-0.0494758	0.00652141	-0.0285026	0.00854442	-0.0262677	-0.0479168	-0.0369612
230	-0.273172	0.0168557	0.0171275	-0.186082	-0.102286	0.0386358	0.0326779	-0.144366	0.00964651	-0.0544693	0.0809203	-0.141981	-0.106768	0.00218223	-0.0188137	-0.0870476	0.00922012	-0.0303279	-0.0821153	-0.0863704	-0.0294746	0.0654407	-0.022812	-0.0204921	0.0108784	-0.02518	-0.0747443	-0.022978	-0.00346542	-0.0823573	0.0266441	-0.0316216
231	0.0272687	-0.0308852	-0.124372	0.135574	-0.0202324	-0.119551	-0.0209449	-0.00450102	-0.0510573	-0.0167778	-0.00685278	-0.00337753	-0.152525	-0.0830535	0.03063	-0.0453656	-0.0292739	0.110756	-0.107422	-0.0342603	-0.00170431	-0.0599207	-0.0371388	0.00392463	-0.0588115	-0.0445019	-0.0580731	-0.0388736	0.0194347	0.068401	-0.0165738	-0.00640566
232	-0.162791	0.010444	-0.28115	-0.0335525	-0.173353	0.0692232	-0.182845	0.0125646	-0.0326241	0.0322926	0.00467451	-0.0364979	0.0983458	-0.0652641	-0.0386485	-0.0313844	-0.0536939	-0.0220314	0.0449967	0.0382702	-0.102499	-0.0240139	-0.0433487	-0.113563	-0.0593771	-0.0247273	-0.0755001	0.0154882	0.000165202	-0.0301703	0.000480792	-0.0342695
233	-0.197793	0.157182	0.0084186	-0.00373227	-0.0327954	-0.109814	0.106017	-0.018075	-0.00714324	-0.121429	-0.0973921	-0.110402	-0.0809507	0.0341042	-0.0330086	-0.00521834	0.0507536	0.0253625	-0.0293446	-0.00801459	-0.0483137	0.00148844	0.10624	0.0126145	-0.0523401	-0.0392973	-0.023357	0.000128895	-0.066924	0.015757	-0.0314523	0.0258124
234	-0.130151	0.000892667	0.0111808	-0.009519	-0.071821	0.00181293	-0.1476	-0.096311	0.0457107	0.0146259	-0.0435171	-0.204614	-0.0191811	-0.0291494	0.0961316	-0.0327514	-0.141135	0.0592412	-0.0825381	-0.0122793	-0.0465091	-0.0374812	0.0297285	-0.0331535	-0.0504877	-0.0326644	-0.0245748	0.0245184	0.0185136	-0.0112077	-0.0472013	-0.0146357
235	0.000235333	0.0937647	-0.0407409	-0.0387144	-0.0449148	0.0294688	-0.0790966	-0.241068	0.0274187	-0.0439552	-0.0218192	-0.0315475	-0.0679394	0.0505953	-0.0353103	-0.0279753	0.0364998	0.0335455	-0.0358427	-0.104089	-0.0133014	-0.0645898	0.000315582	0.0236799	-0.0047873	-0.0514124	-0.0417036	0.0121287	-0.00587471	-0.0179128	-0.0533369	-0.0515619
236	0.03467	-0.0725512	-0.0103256	0.0369065	0.041981	0.0158092	-0.00838836	-0.0890446	-0.102051	0.060256	-0.0532686	-0.123275	-0.0454845	-0.052652	-0.0889294	-0.0271248	-0.0167864	-0.0511512	-0.01844	-0.0474009	-0.0360594	-0.0171528	-0.0136209	-0.0605075	-0.0471281	-0.0737457	-0.0467142	-0.0342054	-0.0140918	-0.0173673	-0.00437663	0.0190899
237	0.10456	-0.129828	-0.0232696	-0.0858913	-0.0669815	0.142744	-0.143602	-0.0644378	-0.084189	0.0174514	0.0671494	0.00122914	-0.0871544	-0.0218378	-0.0577184	-0.0537416	-0.0391735	-0.00808053	-0.092754	-0.0618046	-0.106317	-0.0855106	-0.104522	-0.00574898	-0.119853	-0.0111287	-0.0100034	-0.0523459	0.0155672	-0.0251201	-0.0358252	-0.02927
238	-0.0403293	0.0089065	-0.0849169	-0.136021	-0.0293552	-0.2965	-0.0424964	-0.159217	0.0640504	0.100483	0.0107286	-0.0507173	-0.0549042	0.00751974	-0.0345878	-0.0121673	-0.00115006	0.0869353	0.0439803	-0.0657599	-0.0651915	0.0014379	-0.012196	0.0220854	-0.00686431	0.0224907	-0.0114547	0.0306372	-0.0256614	0.00123602	-0.0173651	0.000111123
239	0.112338	0.010752	0.0061081	-0.0415723	-0.0618	-0.143713	-0.0167064	-0.0035702	0.0620009	-0.0110339	-0.0220839	0.0378928	0.00188106	0.0209987	0.0317021	0.0020211	-0.0391009	-0.0510644	-0.0408166	-0.00346849	0.0428037	-0.00021745	-0.0519705	-0.0557377	-0.0030446	-0.0389326	-0.0150214	-0.0253157	-0.00266002	-0.0594936	-0.0591712	-0.0364979
240	0.0242147	-0.0611085	-0.14699	-0.0306225	-0.0163058	0.0129205	-0.0666297	-0.131662	0.118359	-0.0862258	-0.056719	-0.0153115	-0.0427265	-0.0730012	-0.0230264	0.0601871	-0.0957542	-0.106278	-0.0444319	-0.00710123	-0.0500979	-0.0500928	-0.0280069	0.012631	-0.0380285	-0.0277422	-0.012883	0.0228454	-0.0255627	0.0273135	-0.00632541	-0.0358331
241	-0.0609793	-0.00141367	0.0303954	-0.0736249	-0.104502	-0.00755275	-0.036115	0.0151841	-0.131956	-0.00580967	0.0211127	-0.0376239	0.0370235	-0.0498406	-0.00207763	0.0622343	-0.0300751	-0.0598362	-0.082465	-0.0129858	-0.0154514	-0.0352239	-0.0830229	-0.0386636	-0.0525021	-0.0814255	-0.0331479	-0.0183593	-0.0368111	-0.0388601	-0.0319898	-0.042252
242	-0.160495	-0.115481	0.223248	-0.0525584	0.0418683	-0.07995	0.120625	-0.0895874	-0.0603349	0.0764789	0.00187663	-0.0663266	-0.0601972	-0.0200256	-0.0776444	0.0217124	0.113619	-0.074504	-0.123896	-0.0828013	-0.00229469	0.115795	-0.00602942	-0.0465936	0.0153457	-0.0244007	-0.0466617	-0.0181999	0.00296462	-0.0241532	-0.0228405	-0.0423141
243	0.109903	-0.0247667	-0.007294	-0.100806	-0.0129057	0.0735041	-0.079832	-0.0850119	-0.105179	-0.182372	-0.0975681	0.0462633	0.0398231	0.0323672	-0.0419776	-0.0778468	-0.028194	0.044975	-0.0512027	-0.0462621	-0.0373525	0.00756206	-0.091346	0.0483527	-0.00533732	0.0215117	0.0310192	0.00457336	-0.0182911	-0.0173729	-0.0175126	-0.010669
244	0.0444817	-0.173907	-0.0112049	0.0606511	-0.0324194	-0.129863	-0.0358503	-0.0814676	0.10422	-0.0449786	0.0488402	-0.0888687	-0.0570242	-0.0838034	-0.0507367	-0.0198636	0.0326775	-0.0441578	0.0188446	-0.0434142	-0.0639841	0.00678128	-0.00223837	-0.0208795	-0.0385752	-0.0321811	-0.00817416	-0.0404346	-0.00629384	-0.0514177	-0.0270323	0.00657493
245	-0.287468	-0.0332827	-0.0535619	0.114149	-0.0382373	0.0461468	-0.0183608	0.044489	-0.10808	-0.0382666	0.0118597	-0.212221	-0.0646987	-0.0955612	-0.0283871	0.0470065	0.0544067	-0.0743766	-0.0390787	-0.00206309	-0.0256067	-0.0409223	0.0420498	0.00601159	-0.066298	-0.0990041	-0.0127984	0.00148758	-0.0447747	-0.0498041	0.0150248	-0.0205655
246	-0.142722	0.0250802	0.135819	0.0630674	0.00473486	-0.0742052	0.14285	0.0650588	-0.0313186	-0.0388933	-0.0118663	-0.0320676	-0.00548434	-0.00934212	0.00305221	-0.116517	0.03444	-0.0560499	-0.0185972	-0.100713	-0.0811999	-0.100868	-0.0331367	-0.047908	-0.0259769	-0.0149824	-0.016616	-0.0472071	-0.00668724	-0.0379581	-0.0707852	0.000453563
247	0.178435	-0.00158817	0.0406378	-0.0553391	0.0538899	-0.233261	0.0510126	-0.00131742	0.0186187	-0.0272368	-0.106573	-0.208436	-0.0591375	-0.15139	-0.0609769	0.0135853	-0.0328279	-0.119184	-0.0209871	-0.0780263	0.0225242	-0.0205173	0.00300554	-0.0274711	0.081122	0.0090274	-0.0571367	0.00233941	-0.00869748	-0.0808912	-0.0671641	0.00087449
248	-0.279519	0.0994672	-0.175352	0.0735861	-0.0270108	-0.00381521	0.00778064	-0.0355794	-0.0679161	-0.0926943	-0.120436	-0.0597975	-0.0169726	-0.0239822	-0.000949901	-0.0248215	-0.00717996	0.0655017	-0.0406339	0.0197644	-0.0320791	-0.0361877	-0.0258764	-0.0354679	-0.062311	-0.0319381	-0.0808259	-0.0225482	-0.067603	-0.0134439	-0.00246325	-0.0599358
249	0.0637437	-0.22119	-0.0428477	-0.0826521	0.00846743	0.0849444	-0.0239042	0.0459958	0.0160532	0.0669614	0.0190223	0.040306	0.0161773	-0.0517311	-0.0385589	-0.0315566	0.105933	-6.62035e-05	-0.0663766	0.0118668	-0.0202988	-0.0314872	-0.0426025	0.0452823	-0.00632303	-0.0113947	0.105586	-0.0168923	-0.0612496	0.0183106	-0.00267902	-0.00220687
250	-0.135141	0.00179817	-0.197902	-0.0426681	-0.0085849	-0.0272296	-0.0360104	0.025486	0.0212697	0.033333	-0.0945084	-0.0564062	-0.0327323	-0.0256057	-0.0431842	-0.000942826	-0.070963	-0.0583698	-0.0795494	-0.0652411	-0.0592724	-0.0730573	-0.0305743	-0.0241647	-0.00622207	0.00562824	-0.0222497	-0.0356299	-0.0569557	-0.0171419	-0.0224778	-0.00628265
251	-0.217198	-0.0249333	-0.0184592	0.116397	-0.0275672	-0.01728	-0.0325386	0.0287049	-0.0558608	-0.0280933	-0.0912253	-0.0191886	0.0338492	-0.0920645	-0.0166064	-0.0423695	-0.101739	-0.0237992	-0.056659	0.00967255	0.0849608	-0.00814293	-0.0445461	-0.0352859	0.0577308	-0.0314735	0.0040964	-0.063079	-0.0497273	0.00759398	-0.0371265	-0.0278384
252	0.024222	-0.0634097	0.104355	0.00255173	-0.0845352	-0.00551821	-0.0741732	-0.075981	-0.0161116	-0.0277587	-0.198146	-0.06798	-0.0213481	-0.0477106	0.0598391	-0.0773826	-0.0617202	-0.0845922	0.0442736	-0.0229076	0.0603578	-0.0861993	-0.0469338	0.010496	-0.076352	-0.0102227	-0.0797447	-0.0412559	-0.000646863	-0.021259	-0.0670197	-0.0272478
253	-0.115092	-0.0554163	0.0367169	-0.292581	0.00345562	0.0632123	0.0624783	0.013688	0.0316455	-0.0833647	-0.0359569	-0.0609	-0.0300915	-0.0319217	0.0595256	-0.0542138	-0.117582	-0.128749	-0.0371751	-0.0453262	-0.0102199	-0.0152192	-0.00691622	-0.0426522	0.00816281	-0.0132784	-0.00277067	-0.0607867	0.00347174	-0.0836854	-0.00306083	-0.0211689
254	0.0614757	-0.0117685	-0.119742	0.0236629	-0.390642	-0.0706208	0.0292584	-0.0266835	-0.119602	-0.0449893	-0.134092	-0.0796014	0.00477489	-0.0116142	0.0150722	0.0391824	0.0443056	-0.0534257	0.0320386	-0.0612427	0.0191754	-0.00836942	-0.0376401	-0.0308473	-0.0270428	-0.0613105	-0.0631856	-0.0778886	-0.0045044	-0.0578259	-0.0189034	-0.0734789
255	0.0553047	0.00960433	0.0491436	0.0205125	0.1337	0.0787545	-0.191493	-0.0840035	-0.0245625	-0.0233733	-0.000987321	-0.0159937	0.0198418	-0.00266536	-0.00817868	0.0690812	0.00848239	0.0180097	-0.153145	-0.0183245	-0.11473	0.0366769	-0.0463367	-0.0664648	-0.0475425	-0.0349449	-0.0228486	0.000189103	0.0207256	-0.0929543	-0.0290533	-0.0437625
256	-0.0551133	0.0282532	0.0482757	-0.132111	0.0867186	-0.0464986	-0.0893767	-0.0849755	0.00782005	-0.00642009	-0.0279444	-0.0315099	-0.0675814	-0.00976573	-0.0899809	0.0450399	-0.0766028	-0.0334597	0.0157026	-0.0875419	-0.0609649	-0.0177706	0.0365949	-0.0531271	-0.0900329	-0.0843268	-0.0470464	0.0123835	-0.0422838	-0.0631024	-0.0515921	-0.0765609
257	0.109605	0.0491185	-0.114142	-0.0648227	-0.0667025	-0.0192798	-0.00508247	0.00594693	-0.0603018	0.0700559	0.049744	-0.0487231	-0.0364435	0.000764208	0.00779458	0.0605048	-0.107871	-0.0260549	-0.120952	0.0229689	-0.0167048	0.0115902	-0.123826	-0.0547387	-0.0416933	-0.0652441	-0.00892933	-0.0233028	-0.0911683	-0.0128968	-0.0651317	-0.0320839
258	0.020047	0.043024	0.0409107	0.0340255	-0.066877	-0.0582436	-0.0332308	0.0574578	0.119402	-0.00226944	-0.0216583	0.0120886	-0.0223329	-0.0721557	0.0440905	0.0285585	0.0424125	-0.00802809	0.0338477	-0.0302456	-0.0214995	-0.0236951	-0.011031	-0.00303256	-0.0510768	-0.00833119	-0.0378038	-0.017121	-0.058068	-0.0393882	-0.00133229	-0.0133436
259	-0.474168	-0.0145108	0.0612244	0.0205321	-0.00871395	0.0672145	-0.0249062	-0.062985	-0.0304847	-0.0844895	-0.0609984	-0.048956	0.0421951	-0.00749141	-0.127197	0.0321531	-0.143214	-0.0438315	-0.0616334	-0.0427314	-0.0380512	-0.0609349	0.0324507	-0.063042	-0.0115333	-0.0265548	-0.0344315	0.0154514	-0.0917434	0.0307792	-0.0397985	-0.0449121
260	-0.0468343	-0.0616362	0.0827443	-0.0255079	-0.00950538	-0.0637284	-0.00484933	0.00995551	0.111957	-0.00538809	-0.0679786	0.0371511	0.000634181	-0.0128296	0.0120096	-0.079245	0.0712829	-0.0688556	-0.00390139	-0.00124401	-0.0651033	-0.0772597	-0.0230645	-0.122428	-0.0365644	-0.0293431	-0.0384343	-0.0828144	-0.0381853	0.0185153	-0.0265004	-0.0303914
261	0.0720833	-0.0678343	-0.0016271	-0.0077248	0.047449	-0.269923	-0.141608	-0.0953689	0.0217916	0.0259118	-0.0451524	-0.0231099	-0.100242	-0.010369	-0.0274628	0.0811731	-0.0341215	-0.0834088	-0.0342849	0.0262163	-0.0512739	-0.00634935	-0.0638797	-0.00541042	-0.0625157	-0.0417195	0.00923028	-0.0485651	-0.0438791	-0.067523	-0.0180359	-9.67512e-05
262	0.0186053	0.182601	0.0520268	-0.049052	-0.255583	0.0607575	-0.226028	0.062141	-0.0991041	-0.012052	-0.013487	-0.072764	-0.12394	-0.0537686	-0.013482	0.0119628	-0.0730992	0.0012718	-0.0130387	0.069709	-0.0683556	-0.0139023	-0.00543557	-0.00887991	-0.0271241	-0.0181876	0.000694819	-0.0894074	-0.0364564	-0.0368663	-0.038524	-0.0115126
263	-0.336364	-0.0727058	-0.130781	0.0520789	0.0898313	-0.121027	-0.0645342	0.0837746	-0.00467705	-0.05558	-0.0541671	-0.012984	-0.0458536	0.0046542	-0.00940622	-0.0628393	-0.00676671	-0.0227223	-0.10128	0.013025	-0.00298413	-0.0188716	0.00843367	-0.0390878	-0.042632	-0.0118879	-0.0947656	-0.0683253	0.034077	-0.00938122	-0.043909	-0.0470334
264	-0.00724133	-0.07783	-0.148317	0.0618194	-0.112372	-0.213599	-0.159521	0.1367	0.0537696	0.0359928	-0.217386	-0.0469349	-0.0950612	-0.0445534	-0.0733233	-0.0747154	-0.082603	0.0145981	-0.0446651	0.017872	0.0602602	-0.0298858	-0.025967	-0.0748663	-0.0701753	-0.00878971	-0.0338202	-0.04687	0.0182594	-0.0161236	-0.0346535	-0.0276962
265	0.00543733	-0.171646	-0.0511814	0.251172	0.101471	0.0486412	-0.0291602	-0.148067	-0.0864551	0.0147626	-0.0834351	-0.0555783	0.0227087	-0.0552722	-0.0480729	-0.0916299	-0.127161	-0.000308623	-0.0336439	-0.0852844	-0.0345802	-0.0652217	-0.020771	0.0529846	-0.0256329	-0.0231351	-0.0768771	-0.0357856	-0.0695636	0.0117071	-0.0248471	-0.0427676
266	-0.073134	-0.018703	0.156061	-0.111869	-0.0518992	-0.195219	-0.17874	-0.0555347	-0.112464	-0.0475122	-0.176498	-0.0158443	-0.046216	0.0620313	-0.0535862	-0.101902	-0.0763324	-0.026114	-0.0238242	-0.113113	-0.0168416	0.056168	0.00412171	-0.0433164	0.0555797	-0.0115407	-0.0171978	-0.0256841	-0.0351585	-0.0197488	-0.0402999	-0.00584362
267	-0.190361	-0.271759	-0.0202648	-0.055418	-0.194757	0.0262319	-0.0896733	-0.10747	-0.0312145	-0.0741181	-0.0696028	0.0210189	-0.0648904	-0.153052	0.0247013	0.0252927	0.046029	-0.113196	-0.0238764	0.0119229	0.000415966	-0.160774	-0.0500451	0.0080379	-0.0667925	-0.0685375	0.012635	0.0434415	-0.018777	-0.0184715	-0.00265738	-0.0405684
268	-0.260189	-0.0512265	-0.065042	-0.0291137	0.0119145	-0.0678098	0.0294645	0.0463392	-0.0655398	-0.0694268	0.0444524	-0.0308331	-0.0956678	-0.0404986	0.0889048	0.0123028	-0.0521156	-0.0379984	-0.116535	-0.0424696	-0.0301645	0.0253788	-0.0492791	-0.0472227	-0.0381995	0.00768088	0.00511151	-0.0163364	-0.0152875	-0.0114007	-0.0310548	-0.0735686
269	-0.0570473	0.078633	-0.0058428	-0.178439	-0.0175738	-0.0422735	-0.00879719	0.0266014	-0.02601	-0.0675503	-0.060314	0.0491015	-0.0512667	0.0601775	-0.0142587	-0.0913265	-0.0280627	-0.0812914	-0.0723926	-0.0258341	-0.0368785	-0.0337204	0.0203145	-0.0562028	-0.016713	0.013344	-0.00444702	-0.0508871	0.0173057	-0.0332069	-0.0271982	-0.00724924
270	0.274817	0.0747692	0.0010042	-0.187536	0.0333917	-0.0631405	-0.218816	-0.0703195	-0.0433468	-0.0326852	-0.00905996	-0.0686755	-0.0237454	-0.0232598	0.0321371	-0.0952172	-0.0369314	-0.0290646	0.0683103	0.000620923	-0.0781099	0.0238573	-0.0180411	-0.00487798	-0.106496	0.00288363	-0.0427586	-0.0298684	-0.0139882	-0.00482897	-0.00697953	-0.0265012
271	-0.337588	0.162571	0.049006	-0.0656413	0.231947	0.00306721	-0.0476965	-0.0950731	-0.0682475	-0.0984352	-0.064983	-0.000651066	-0.0176298	0.00331429	0.0639431	0.0136085	0.0557107	-0.0485004	-0.0340416	-0.082643	-0.0045342	-0.0649867	-0.0229356	0.0684869	0.00783299	-0.00659941	-0.00991399	-0.0156067	-0.0286013	-0.0386494	-0.0603516	-0.0470069
272	0.0419853	0.104033	0.127648	-0.0518221	-0.300049	0.108907	-0.105109	0.0253846	0.078119	-0.0972293	-0.105116	0.0262073	0.051682	-0.0703498	0.0275732	-0.157103	-0.0832139	-0.0449795	-0.0706273	-0.0760876	-0.020551	-0.0293642	0.0264024	-0.074266	0.00808911	-0.0270873	-0.00905224	-0.0196672	-0.00656515	-0.0400193	-0.00117533	-0.0023977
273	-0.1324	-0.14474	-0.155457	-0.0783902	-0.1487	-0.123474	0.144917	-0.103226	0.00447293	-0.225103	-0.0479297	-0.0340333	-0.052204	0.00255445	-0.0283218	0.0484624	-0.0504202	-0.000911177	0.0296054	-0.0192748	-0.0198939	0.0468804	-0.0142679	-0.0116924	-0.0219978	-0.0407237	-0.0155954	0.0170932	-0.034943	-0.0699085	-0.00551252	-0.0361059
274	-0.0498253	0.047828	0.0557209	-0.0575097	-0.117103	0.0381501	0.024333	-0.00265918	-0.025364	0.00676492	-0.0449057	0.0367512	-0.0313879	0.0265501	-0.0185827	0.0301417	-0.0821067	-0.032815	-0.0387371	-0.0335153	-0.041217	-0.0644267	-0.0436579	0.0034716	-0.10477	-0.0908955	-0.0525035	-0.00986631	-0.00443372	-0.03272	-0.0194388	-0.0198211
275	-0.130893	0.0622615	0.188612	-0.00701473	0.0895936	-0.0472889	0.0241078	0.0174233	-0.00682327	-0.174647	-0.0678121	-0.081238	-0.0202929	-0.0147879	0.0835203	-0.028546	-0.0516367	-0.104831	-0.0284971	0.068544	-0.0495074	0.0114448	-0.0308637	0.0492682	-0.0147523	0.0229865	-0.0871694	-0.0226824	-0.0420963	-0.00459746	-0.01942	-0.0142083
276	-0.113284	0.0110817	-0.195278	-0.0234901	-0.0151253	0.0392218	-0.0521707	-0.0372343	-0.0882941	0.00306753	0.00296419	-0.0523417	-0.0340007	-0.0281766	-0.0106943	-0.0423982	0.0526051	-0.0434982	-0.0882824	-0.00474342	0.0580347	0.00102188	0.0354645	-0.0817317	0.054992	0.0890147	-0.0758698	-0.0153373	-0.0486919	-0.0422848	-0.0264442	-0.0421513
277	0.0221047	-0.033713	0.157564	-0.0398074	-0.0821326	0.231658	0.0484638	-0.0745413	-0.063197	0.0125775	-0.0553382	-0.0169863	-0.00369429	-0.0203238	-0.0407271	-0.0606736	-0.0395077	-0.0395616	-0.00552894	-0.00976457	-0.162334	-0.0530286	-0.0152927	0.0116774	-0.0837924	-0.0357067	-0.0217188	-0.0286546	-0.063175	-0.0398026	-0.0118685	-0.0139063
278	0.0464273	-0.098518	-0.044564	-0.0514185	0.0718884	-0.124593	0.0189291	0.0540488	-0.0436745	-0.0777312	0.0277498	0.057012	-0.0474893	0.0836616	-0.0951397	-0.0705665	0.0144379	-0.0300101	-0.0846233	-0.0250764	0.00640282	-0.0512136	-0.0384663	-0.0446506	0.0297219	-0.0110202	-0.0146777	-0.00529002	-0.032221	-0.0240837	0.0146784	-0.0192066
279	-0.0133947	-0.168011	0.0185334	-0.0497565	-0.179877	0.135398	-0.00316561	-0.0736212	-0.079896	-0.0139046	-0.0682743	-0.0597081	0.00615608	-0.034308	-0.0996373	-0.140835	-0.0813155	-0.0263459	0.000849115	-0.0664185	0.0259915	0.0364196	-0.000422127	0.00658639	-0.0213524	-0.0616704	0.00558976	-0.0479249	0.00284339	-0.0314324	-0.0486969	-0.00777437
280	-0.033491	-0.0593855	-0.0139359	0.0530056	0.0639915	-0.0750539	-0.0279666	-0.0758566	0.0823422	-0.0492106	0.0551308	-0.0821551	0.0188729	-0.00871986	-0.0741346	-0.0178744	-0.050253	-0.0968073	-0.018168	-0.00668855	-0.0555237	-0.0150114	0.0150749	-0.0931285	-0.0047696	-0.0344832	-0.0216992	-0.0413888	-0.0341969	-0.038264	-0.0118829	-0.0401952
281	0.00900267	0.0529862	-0.0299632	-0.0573307	-0.0169231	-0.0325239	-0.0216202	0.0337516	0.0682561	-0.0331727	-0.0212603	-0.112085	-0.0837463	-0.127569	0.0337636	-0.0256315	-0.0852372	-0.101246	-0.044025	-0.0794755	-0.0296395	-0.0453401	-0.0673324	-0.051224	-0.0442928	-0.0500881	-0.0165019	-0.0574694	-0.0524262	-0.016129	-0.0549086	-0.0184874
282	-0.162756	-0.00647833	-0.0164887	-0.0749989	-0.00374624	-0.0138988	-0.000327056	-0.0182214	-0.0368397	-0.0584289	-0.0773473	-0.0387718	-0.0664508	-0.0134964	0.0234684	-0.0155025	-0.0297581	0.0283963	-0.0320896	-0.00349183	-0.0121683	0.0212422	-0.0927345	-0.0392154	-0.00363733	-0.00548917	-0.0600247	-0.0315542	-0.016377	-0.0118618	-0.00148325	-0.0149804
283	-0.137251	0.0517647	-0.0782473	0.0239179	-0.202259	-0.0644613	-0.065581	0.014219	-0.102182	-0.014819	-0.0401949	-0.0794734	-0.0360841	-0.0514165	-0.108891	-0.0182679	-0.0166261	0.00501043	-0.0335848	-0.0251415	-0.00258882	-0.00473977	-0.0507112	-0.0555259	-0.0164411	-0.0537968	-0.0431575	0.00164879	-0.0480292	-0.0325018	0.00312996	-0.0164269
284	-0.0121137	0.132385	0.0947451	-0.0704489	0.000322143	0.124331	-0.0256744	0.096466	-0.0287124	-0.0737691	-0.0199956	-0.0396491	0.0864294	0.0390105	-0.016655	-0.00252394	-0.0532453	-0.0727155	0.120899	-0.0257792	0.0184274	-0.0606973	-0.0483685	-0.019229	-0.0571171	-0.0141845	-0.0778843	-0.0419696	-0.0122417	-0.00753516	-0.0133342	-0.0352959
285	-0.005999	-0.0304687	-0.161796	0.0319702	0.0212862	0.00246218	-0.0355692	0.00827673	0.0450905	-0.0337504	-0.0655258	-0.0602039	-0.152985	-0.00662377	-0.0647446	-0.0283797	-0.0461907	0.0134228	0.0319235	-0.0354969	-0.069817	-0.0352845	-0.0517656	-5.32258e-06	-0.0151266	-0.0298706	-0.00739752	-0.0368374	-0.0554144	-0.0194572	-0.0206388	-0.0300082
286	-0.033577	-0.035566	-0.140334	-0.0304322	-0.00848281	-0.0376842	-0.0161222	0.127546	-0.0111842	-0.222211	-0.0435626	-0.0403513	-0.0404078	0.0172446	0.0079719	-0.0647643	0.0015421	-0.00646815	0.000218016	-0.0393668	0.0283613	0.0281816	0.0103198	-0.0604896	-0.098753	-0.0555564	-0.0328574	-0.0328977	0.0145928	-0.0294776	-0.0568343	-0.042274
287	0.055622	-0.0205315	-0.0281927	-0.00718607	0.0102404	-0.130858	0.0710536	-0.0140793	-0.0692673	-0.0621743	0.0375202	-0.175973	0.0287881	-0.0544873	-0.141391	-0.0818678	-0.0303572	-0.0378825	0.0182431	0.026303	-0.0515096	0.0187219	-0.0717429	-0.0346999	-0.0592997	-0.02227	-0.0579704	-0.0434593	-0.0652207	-0.053639	-0.0332973	-0.0510605
288	0.0773547	0.0547688	-0.0593513	0.0971617	-0.0443115	-0.11948	-0.0719523	-0.0862485	0.0739804	-0.216261	-0.0546147	-0.00883886	0.00206281	-0.11564	0.0703275	-0.0813844	-0.0959411	-0.092586	-0.0748965	-0.128853	-0.0808132	-0.0568449	-0.124714	-0.044095	-0.0258974	-0.00338003	-0.00858215	-0.0175608	-0.00607741	0.0384647	-0.0283972	0.0049842
289	0.175949	-0.184798	-0.0247163	-0.0873985	0.0244964	-0.058524	-0.00744736	-0.0388671	-0.0784786	-0.10381	0.0514027	-0.0282575	-0.0201263	-0.00160736	-0.0301223	-0.0653568	-0.0535808	-0.0186372	-0.123818	-0.0415844	0.0146499	0.00322511	-0.00989909	-0.0284517	-0.0241844	-0.012876	0.0190256	-0.0508253	-0.00245165	0.00353939	-0.0606345	-0.000629322
290	-0.0554247	-0.336916	-0.0614873	-0.00461487	0.0623443	-0.0222436	-0.12227	0.0485768	0.0273343	0.0660508	-0.00908656	-0.0279911	-0.0615713	-0.0164282	-0.08264	0.0435758	-0.032195	-0.021998	0.0249357	0.0243387	0.0479081	-0.000334954	0.0166586	-0.0944176	-0.0227764	0.0173564	-0.0303663	-0.00928739	-0.0407291	-0.0360774	-0.0506944	-0.00985646
291	-0.16983	0.0885867	-0.0091802	-0.108784	-0.115674	-0.0573612	0.0928312	0.0820515	-0.0194555	0.000692242	-0.0203658	0.0222759	0.0119743	-0.0518624	0.00258512	-0.0327085	-0.0304309	-0.102411	-0.050798	-0.0517673	-0.039583	-0.0752127	-0.07053	0.0297723	-0.0410089	-0.0967119	0.00379208	-0.0332224	-0.0614868	-0.00436868	-0.0354857	-0.000133093
292	-0.02072	0.0452547	-0.215832	0.0347896	0.122225	0.0711635	0.111666	-0.205897	-0.111692	-0.0787973	-0.0359625	0.00882822	-0.0364737	0.043893	-0.0666182	0.0128267	-0.0729243	0.0463023	-0.0378132	0.0376318	-0.0192497	-0.00635342	-0.00848896	0.00422696	-0.0464695	-0.0370135	-0.0194425	-0.00134617	0.0412263	-0.0336145	-0.018878	-0.02351
293	0.0612067	0.015029	0.081867	-0.0249503	-0.0276996	-0.202753	0.0833383	-0.0424848	-0.144178	-0.0240431	0.023451	-0.0661501	0.0431859	-0.0551861	-0.115014	-0.0199171	-0.0623068	-0.0367808	0.0003517	-0.0442125	0.0276028	-0.0917672	-0.0159985	-0.0725684	-0.0240607	-0.0685533	-0.0445153	-0.0171065	0.00221726	-0.0494941	-0.0515057	-0.00974586
294	-0.169465	-0.106185	0.14401	0.027974	-0.0286473	-0.130984	-0.0398933	-0.0896097	0.037674	-0.0755891	-0.0159573	-0.00704423	-0.0582196	-0.0613888	-0.126035	-0.122358	-0.109078	-0.0422795	-0.0870308	-0.0495251	-0.0271531	-0.0477086	-0.0206379	-0.0366751	0.0051569	-0.0225688	-0.00950231	-0.0413088	-0.0462554	-0.0593544	-0.0359089	-0.0356675
295	-0.140891	-0.042332	0.0977171	-0.109659	-0.0785575	-0.100192	-0.126417	-0.0476775	0.0191044	-0.0750755	0.0322042	-0.0560512	0.0073509	-0.0183608	0.0150848	-0.0320655	0.0189807	-0.0265136	-0.0329732	0.0492378	-0.0507722	-0.0440109	-0.0185746	-0.0191327	-0.022062	0.0098109	-0.0390766	-0.0385742	0.00513478	0.0133859	-0.055223	-0.0303753
296	-0.293986	0.00359067	-0.124103	-0.00720547	0.0450575	-0.0941998	-0.0820652	0.00999776	-0.0950351	-0.0719043	-0.0871018	-0.0170531	0.0372186	-0.0163818	-0.0454272	-0.104361	0.0155857	-0.0100972	-0.0753816	-0.0394597	-0.0345973	0.00855901	0.00934413	-0.107076	-0.0131176	0.00475395	-0.0538757	0.0175442	-0.0303811	-0.0535308	-0.0231083	-0.042719
297	0.00678167	-0.106977	0.181663	-0.374651	-0.00907052	-0.299154	-0.117183	-0.0231271	-0.0824354	0.000136636	-0.0494351	-0.00175864	0.0420763	-0.0863911	0.00113784	0.0123466	-0.0389563	0.119261	0.011926	-0.0225789	0.0284341	-0.0465949	-0.110976	0.00833883	-0.0186395	-0.0255231	0.00591048	-0.00732059	-0.0227956	-0.0252355	-0.00785212	-0.012988
298	0.0303253	-0.0509208	0.0107005	0.14377	-0.00175395	0.0476691	-0.0382991	-0.102322	-0.248726	-0.0794604	-0.032789	-0.053997	-0.0246556	0.0394251	-0.030891	-0.0602454	-0.044298	0.0257388	-0.0701452	0.00615206	0.030488	-0.0831843	-0.0183862	0.0236066	-0.0264469	0.00470502	-0.0302716	-0.0179548	-0.0547222	-0.0116864	-0.0423638	-0.015007
299	-0.0486447	0.0272365	-0.0855201	-0.00988707	-0.308503	-0.192892	0.156773	0.0694011	-0.00354947	0.00406174	0.0466083	0.0224673	-0.0595237	0.00598987	0.00369658	-0.0346954	0.0374087	-0.0112249	0.080844	-0.00725158	-0.073183	-0.101986	-0.0178303	-0.0384767	-0.06517	-0.06923	-0.00218173	-0.0128738	-0.0451589	-0.0590775	-0.0176653	0.0047041
300	-0.0992523	-0.225386	-0.0526373	-0.0203363	-0.0229091	0.0348209	-0.135895	0.0361352	-0.168596	-0.0581524	-0.0225582	-0.0331861	-0.118597	0.0712957	-0.00295028	-0.0588761	-0.0501881	0.0433174	-0.00490318	-0.0569555	-0.000458323	-0.00407557	0.0549434	-0.0757669	0.0100323	-0.000604852	0.00208733	-0.0392315	-0.0118907	-0.0416617	-0.0835668	-0.00925361
301	0.0414623	0.0326645	-0.0101462	-0.0880053	-0.029819	-0.110979	-0.04508	-0.0241938	-0.0295503	0.015818	-0.106321	-0.00661246	-0.0171156	0.0806376	-0.0783521	0.0486633	-0.0337388	-0.123491	-0.0228102	-0.0188374	0.00327791	0.0114265	-0.0444104	-0.0443646	-0.00996103	-0.00232379	-0.0268893	0.00230341	-0.036941	-0.00605243	-0.0483041	-0.0245985
302	-0.157546	0.154404	0.0833856	-0.0518239	-0.249018	-0.0127691	0.0320375	0.00401996	0.0130591	0.0144804	-0.092812	-0.0516891	-0.0588212	-0.0155752	-0.0601993	-0.111207	-0.077826	-0.0996748	-0.0171317	0.0329542	-0.0477253	-0.0885283	-0.0212252	0.0423702	0.0126306	-0.0217848	-0.0818456	-0.0798315	-0.0266838	-0.0287048	-0.00984844	-0.0262249
303	0.0908883	0.216016	-0.224501	0.0389076	-0.00309286	-0.0994966	0.00976131	-0.120676	-0.0817941	-0.0767012	-0.00614135	-0.0316631	0.0413289	-0.020306	-0.0984156	-0.0476971	-0.0295349	-0.0134827	-0.0223958	-0.010131	-0.0322204	0.0217147	0.0102203	0.00499629	0.000758077	-0.0485791	-0.0344283	-0.0578133	-0.00831756	0.000574839	-0.01735	-0.0223935
304	-0.466917	-0.0200565	-0.119296	0.0958453	-0.178819	-0.0948341	-0.195791	0.0383946	0.0573546	0.0612203	-0.088681	0.00206622	-7.73429e-05	-0.080984	-0.0356732	-0.0445119	-0.0139151	-0.0286809	-0.0542365	-0.0352698	-0.0815925	-0.017934	-0.0188271	-0.100267	-0.0494669	-0.0865843	0.00748525	0.0274496	-0.0748581	-0.0399391	-0.0372497	-0.0318509
305	-0.0400897	-0.067645	-0.0079727	0.105674	-0.0409682	-0.0682861	0.0340147	-0.0617822	-0.0250119	-0.0743721	-0.109744	0.0557234	-0.0305268	-0.00313198	-0.00500843	-0.0404025	-0.119107	-0.0268469	-0.0685955	0.0322394	-0.0532675	-0.0228037	0.0717085	0.0437469	-0.00242077	-0.093365	-0.0272493	-0.0557735	-0.0156675	-0.0343243	0.00740808	-0.0284723
306	0.0394027	0.0408783	-0.0213076	-0.256536	0.00300357	-0.0779266	0.0117539	-0.0259006	-0.0302052	-0.0578261	0.0270754	-0.215849	-0.0272697	0.0446998	0.0263038	-0.0404904	0.0570155	-0.0418377	-0.0363429	-0.0261953	-0.0437536	-0.0181073	-0.0989748	-0.0368403	-0.101372	-0.0175485	-0.0288723	-0.0265288	-0.018572	0.0434512	-0.0201376	-0.0489423
307	-0.022184	-0.0662017	0.0031635	0.0554077	-0.045271	0.12766	-0.0567336	-0.0917128	-0.0412781	0.0118238	-0.100811	-0.0277433	-0.102655	-0.088917	0.017184	-0.0658513	-0.0280288	-0.0752567	-0.0483297	-0.0523567	-0.0554644	-0.00226651	0.0204833	-0.014531	-0.0476802	0.00461467	-0.0784197	-0.0102271	-0.0204801	-0.0407279	-0.0478406	-0.025541
308	0.079663	0.0589048	-0.121978	-0.166891	-0.0301377	0.0411703	-0.0495322	0.0649943	-0.0912404	-0.0897883	-0.0402257	0.0652556	-0.0920808	-0.0502353	-0.00247612	-0.0859088	-0.040794	-0.0165634	-0.00366207	-0.0390154	0.0039601	-0.0711878	-0.0542687	-0.015258	0.108244	-0.0817037	-0.0303028	-0.0552743	-0.0460615	-0.0671338	-0.00372528	-0.0201196
309	-0.0913927	0.044142	-0.0403262	0.018687	-0.118167	0.0276651	0.0151565	0.136244	0.0274924	-0.0681133	-0.152651	-0.0126109	-0.0126292	0.000241125	-0.17323	-0.109439	-0.0236668	-0.0797322	-0.0383707	0.05029	-0.0532356	-0.0753371	-0.00603176	-0.00174383	0.0157742	-0.0123979	-0.0769965	-0.0420699	0.00373149	-0.0614446	-0.0104944	-0.0173119
310	0.0367083	-0.222674	-0.0031069	0.0421765	-0.0459567	-0.0455211	0.0573489	-0.0393094	-0.100259	-0.0468736	-0.00802258	-0.0197111	-0.0787387	-0.0245696	0.0105442	0.0262237	-0.0625788	-0.0425174	-0.0289862	0.0420749	-0.12695	-0.0149581	-0.0960848	-0.0434565	-0.04942	-0.00639195	-1.33833e-05	-0.0108545	-0.0228728	-0.0559827	-0.0109301	-0.0530554
311	0.035843	0.00558867	0.0276168	-0.0898415	0.172195	-0.00359061	-0.131968	-0.0488054	-0.0362465	0.0374663	-0.0365888	-0.0619048	0.0440763	-0.0480922	-0.116283	0.0205387	0.108321	-0.010276	-0.0716214	-0.0936223	-0.0574802	0.0863691	-0.0318821	0.00772745	-0.00316997	-0.00707604	-0.00815802	-0.0286417	0.0339173	0.0181276	-0.0148308	-0.042631
312	0.040552	-0.0125098	0.0984789	-0.198802	-0.204994	0.0607725	-0.0377863	-0.0685764	-0.311233	-0.0510308	-0.0228775	0.00122325	0.0053383	-0.00632744	-0.0206367	-0.0199685	0.0662092	-0.0147261	0.0479183	-0.0134682	0.023979	-0.0436044	-0.0583662	-0.0832073	-0.0672967	-0.0534612	-0.0621723	-0.00867997	-0.061522	-0.0121409	-0.0373314	0.00163194
313	-0.00763733	-0.295337	-0.146936	-0.0596497	-0.0135652	-0.00277986	0.0165498	-0.0321028	-0.0320709	0.00217658	0.0247679	-0.0399881	-0.0463458	0.0128924	0.00300943	-0.082594	0.0323986	0.0519943	-0.147376	0.0122964	-0.0165481	-0.0352203	-0.0375765	-0.0381841	-0.00524686	-0.042678	-0.0699527	-0.0427057	-0.0630729	-0.0255521	-0.0440024	-0.0497383
314	0.081928	0.00639733	-0.0161206	0.14734	-0.0227429	-0.00375871	-0.0347783	0.0366162	-0.131886	0.0383344	0.0101983	0.0410711	-0.0597838	-0.0315287	-0.0654845	0.0377174	-0.0222392	-0.00974352	-0.0360499	0.0150824	-0.0500221	-0.0012083	-0.0328395	-0.0969398	-0.100998	-0.0717703	-0.0195513	-0.0234212	-0.0672643	-0.0388502	-0.0719721	-0.0135091
315	-0.141674	0.101726	0.0705571	0.0427649	-0.004319	-0.0594248	0.0451739	0.00187444	-0.199603	-0.0254824	-0.0537808	-0.010464	-0.0528798	-0.0805452	-0.00652735	-0.0189709	-0.0238476	0.031481	0.00550399	-0.0804713	-0.0837531	-0.0143599	-0.0303961	-0.0482476	0.0269345	-0.0231639	-0.0969076	0.00199066	-0.00580302	-0.0672245	-0.0130754	-0.0431162
316	-0.0494213	0.133655	0.0539962	0.250957	0.084945	-0.0820582	0.091263	-0.0947635	-0.00523582	-0.0150858	-0.0207273	-0.0169846	-0.0204361	-0.0569013	-0.0351599	-0.026636	-0.117278	-0.0634489	-0.0295318	-0.0899262	0.0558236	0.0164535	-0.0510182	-0.0213603	-0.0777874	-0.00312927	-0.0975423	-0.00387035	-0.00431218	-0.0501627	-0.0822752	-0.0435972
317	-0.0271137	-0.134503	0.0640219	-0.255617	0.254325	0.0212318	0.0100321	0.0831858	0.0530016	0.0362057	-0.0446078	-0.0293553	-0.0549885	-0.0304143	0.0123772	-0.0955081	-0.088948	-0.0698287	0.0203153	-0.0449391	-0.0332167	-0.0225821	-0.0658005	-0.0261617	0.0238643	-0.0704597	-0.0860234	-0.0530025	-0.0254007	0.00635272	-0.0239641	-0.0366775
318	-0.107077	-0.050913	0.318919	-0.152049	-0.127335	-0.0157441	0.137228	-0.0778613	-0.0499469	-0.0125893	-0.0342275	0.0445766	0.00396743	0.150649	-0.115341	-0.0377851	0.0152648	-0.00629968	-0.0786454	-0.0478052	-0.0119291	-0.041463	-0.0218445	-0.0283404	-0.0519098	-0.0411799	-0.0497311	-0.0919702	-0.00513489	-0.0357957	-0.0352008	-0.00574339
319	0.04338	-0.011631	-0.0163877	-0.177555	0.12528	-0.106559	-0.00792128	0.0337707	-0.0173053	0.0227791	-0.00776644	0.0413202	-0.0024286	0.00240847	-0.0267783	-0.0262547	-0.0462755	-0.0507951	-0.00478153	-0.0484694	0.00311062	0.016524	-0.0295449	-0.0338703	-0.0300191	0.0152954	-0.0311533	-0.0717418	-0.0321596	0.0122226	-0.0112962	-0.0488631
320	-0.0844757	-0.00427517	-0.172313	-0.141843	0.0221353	-0.0713576	-0.0125448	-0.000220156	-0.038419	-0.0415026	-0.00370395	0.0163963	0.0750938	0.0556518	-0.0614129	-0.0761043	-0.0126433	-0.0443087	0.00386109	0.00619924	-0.108658	-0.0365165	-0.0446851	-0.0145411	-0.0453504	-0.0150087	-0.0124076	0.0283248	-0.0888196	-0.0591555	-0.0221311	-0.0679632
321	-0.0522817	0.0576493	-0.0130913	0.131852	-0.0753067	0.0405803	-0.104356	-0.144176	-0.0850093	-0.105105	-0.0488764	-0.132142	0.0962161	0.00113373	-0.0368015	-0.0245001	-0.0347769	-0.0437518	0.026444	-0.0467868	-0.0221886	-0.0224653	-0.0959716	-0.0690425	-0.0175911	-0.0217989	-0.00892564	-0.00913312	-0.025407	-0.0372034	-0.00504592	-0.0392515
322	-0.093092	-0.125446	-0.0037354	-0.0230502	0.0425072	0.065276	-0.0221374	-0.101857	-0.0773278	-0.0250109	-0.00414936	-0.0614102	-0.018139	0.0563957	-0.0323844	0.0290306	-0.112738	-0.00332262	-0.092939	-0.0806714	-0.033916	-0.0783113	-0.0226671	0.0174851	-0.00711442	0.012902	-0.0019743	-0.00920469	-0.0155008	-0.072918	-0.0317696	-0.0597163
323	-0.259634	-0.0068405	-0.182584	-0.118069	-0.0683265	0.0249565	0.0711725	-0.0142291	-0.0474557	-0.019701	0.00642128	-0.0558086	-0.0243274	0.0487696	-0.0691644	-0.0156356	0.0103333	-0.0365069	0.0242993	-0.108349	0.0859221	-0.0724706	0.0460832	-0.00678554	-0.00121997	-0.0188981	-0.0330342	-0.0194856	-0.00581845	-0.00769662	-0.0145296	-0.0360113
324	-0.226448	0.0606245	-0.0608075	-0.0120127	-0.0664657	-0.0801478	0.030058	0.0450683	-0.0673186	0.0607084	-0.0257966	-0.0757416	-0.0349993	0.0300758	-0.088263	-0.0761449	-0.0933515	-0.0531384	-0.000673494	-0.00877064	-0.0337388	-0.0518819	-0.0124549	-0.0173263	0.00817842	-0.0449254	-0.0687652	-0.0377151	-0.00729127	-0.0309961	-0.0278717	-0.0309786
325	-0.302875	-0.0972482	-0.185709	-0.127055	0.137373	-0.0100348	-0.162144	-0.0740731	-0.0665632	-0.0221649	-0.0530022	0.0576349	-0.0799884	-0.0948342	-0.0850658	0.00206247	-0.0171727	-0.0364678	-0.0271361	0.0255373	-0.0328751	-0.053696	-0.0195156	-0.0142969	-0.0771655	-0.0120546	0.0162699	-0.090143	-0.0771131	-0.0239004	-0.0857608	-0.0599698
326	9.06667e-05	0.198538	0.0294197	-0.0337425	-0.0122596	-0.132009	-0.0284211	-0.120138	0.00640376	-0.0886311	-0.034122	0.00260801	0.00156391	0.0241662	-0.0474194	-0.0286763	-0.0430332	0.00645486	-0.05127	-0.0742653	-0.0119876	-0.00284211	-0.032086	-0.0292724	-0.0519302	-0.050825	-0.0102402	-0.0167739	-0.0200473	-0.0307885	-0.0124862	-0.0238846
327	0.146704	0.0161983	-0.112084	0.0716389	-0.00823681	0.0917369	-0.078948	-0.0763361	-0.0488737	-0.147237	-0.0182282	-0.0318822	0.0638006	0.0794535	0.0963456	0.133478	0.0846581	-0.0947505	-0.0184831	-0.0109409	0.00686288	-0.0430794	-0.0391603	-0.0587685	-0.0475987	-0.0106113	-0.0121514	-0.0231968	-0.0758592	-0.0258758	-0.0238216	-0.0534241
328	-0.082071	0.11204	-0.0779601	-0.0688649	-0.203802	0.132884	-0.0199858	-0.196647	-0.0396097	-0.0542442	0.0496978	-0.0107114	-0.160884	0.00461424	-0.0377712	0.0145	-0.0312565	-0.0739869	0.0528801	-0.0822842	-0.0209094	-0.0325594	-0.127861	-0.0551084	-0.0918983	-0.0386194	-0.0169933	0.0247936	-0.00748096	-0.0530861	-0.0344646	-0.0137752
329	0.073654	-0.20042	-0.0612913	0.00442373	-0.00353048	0.0294781	0.0195046	-0.00959413	0.0649102	-0.0514225	-0.180236	-0.1136	0.0372634	-0.0677786	-0.0741201	0.021698	-0.0194805	0.0425386	-0.0395532	0.0652931	0.0315428	-0.068823	0.0227574	0.0127929	-0.0280647	-0.0139509	-0.0385116	-0.0326954	-0.0265636	-0.0470678	-0.00181188	-0.0597628
330	-0.0730157	-0.187519	-0.0431415	-0.285254	-0.071554	0.120084	-0.0650132	-0.128737	-0.0879723	-0.123664	-0.0348828	-0.0975342	-0.0305348	-0.0879094	-0.0115302	0.00386244	0.04278	0.015085	-0.0362048	-0.0499339	-0.0417489	-0.0262332	0.0211773	0.0142379	0.0378141	-0.0337043	-0.0746295	-0.0762462	-0.0242309	-0.00103272	-0.0040254	-0.0231183
331	0.149237	-0.283324	0.143701	-0.0642373	-0.0793853	-0.0577367	-0.140863	-0.0598576	0.0595608	-0.0500947	0.00748994	-0.0279741	-0.0550381	-0.0882685	0.0299877	-0.0372537	-0.054451	-0.0592492	0.0391309	-0.011121	-0.0501697	-0.0298222	-0.0392872	-0.0171703	-0.0051038	0.0187047	-0.0390387	-0.0145592	-0.0319521	-0.0382937	-0.0432052	0.00944712
332	-0.237005	0.159887	-0.104509	0.00250713	0.0614894	-0.131272	0.0739564	-0.0216192	0.00715087	-0.0593431	0.0347969	-0.0149306	-0.0406786	-0.0718751	-0.050829	-0.0970747	-0.0178057	-3.52035e-05	-0.0261801	0.00878782	0.00082512	-0.0428623	-0.0810332	-0.0299465	-0.00470189	-0.0180914	-0.0404525	-0.0622787	-0.0258274	-0.034204	-0.0298644	-0.0328949
333	-0.142857	0.122364	-0.106752	0.115527	-0.0831799	-0.0711384	-0.0166586	-0.0418931	-0.103143	0.0138727	-0.0193939	-0.0303767	-0.0404856	-0.0868729	-0.0452058	-0.115386	-0.0655803	-0.0510156	-0.0350576	-0.110822	-0.0040567	-0.105844	-0.0583842	0.0258883	0.00110338	-0.0370242	-0.0118622	-0.00609267	-0.0634234	-0.0378274	0.00335229	-0.0293309
334	0.0433033	-0.00516067	-0.0233747	0.0122493	0.0728086	-0.0225706	0.0399656	-0.00403282	-0.0331358	-0.0532325	-0.033625	0.0361119	0.00801675	0.0393569	-0.0772567	0.0233059	-0.0710067	-0.0406766	-0.070573	-0.0293223	-0.112066	-0.0033795	-0.0149567	-0.0528227	-0.0472068	-0.0674471	-0.104315	-0.0511866	-0.0386202	-0.0115722	-0.0410241	-0.0295177
335	-0.060496	-0.0468268	-0.0217171	0.0132253	-0.186063	-0.159215	-0.0401984	-0.0194959	0.0029704	-0.165705	-0.0790471	-0.0728256	-0.038098	0.0243014	-0.0249037	-0.0191549	-0.0105608	0.0465426	-0.00360597	-0.0142087	-0.0318535	0.0624048	0.0383612	-0.0418205	-0.0259338	-0.0745551	-0.0539732	-0.0211728	0.00434746	-0.0266741	-0.0284821	-0.0158058
336	-0.0299313	0.006888	0.0415333	-0.0415892	-0.113961	0.169211	-0.00464906	-0.0144812	-0.0849285	-0.0252554	0.0103602	-0.00580975	-0.0827486	-0.0612082	-0.0262664	-0.00648225	-0.0557347	0.0280829	0.0180451	0.0708095	-0.0665028	-0.00837177	-0.028454	-0.091473	-0.0292532	0.0131418	-0.0563769	-0.0187103	-0.0646321	-0.0128274	-0.0518725	-0.0197882
337	-0.087131	0.00341083	-0.0274995	-0.0193987	-0.278713	-0.107833	-0.138607	-0.0768812	-0.0484709	-0.0390882	-0.0192989	0.0269868	-0.0649622	-0.111163	-0.118173	-0.0483678	-0.0180327	-0.0899188	0.0693652	-0.023148	-0.0188184	-0.0301034	-0.0293329	-0.0103088	0.0121603	-0.0311716	-0.0272745	-0.0392392	-0.0241632	-0.0399797	-0.0216157	-0.00713423
338	0.0873833	0.0210065	-0.160638	0.0668918	-0.0982155	-0.0431598	0.0380598	-0.0201963	-0.0558794	-0.0181267	0.0375926	-0.0892109	-0.0367335	-0.0661995	0.0150289	-0.0801133	-0.011175	0.0464899	-0.10608	-0.0272645	-0.0672291	-0.058429	0.00573367	0.112188	-0.00184272	-0.0204902	-0.0186596	-0.0402532	-0.0306751	-0.00565136	-0.0316118	0.0439424
339	-0.0107323	0.0601757	0.0567687	-0.102717	-0.0831774	0.00124014	-0.0666544	-0.103712	0.0261262	-0.0163053	-0.0101353	-0.0603771	0.0670211	0.0457432	0.00922102	-0.0131057	-0.0531835	-0.0371756	-0.0120565	-0.0486063	-0.0208378	-0.0257333	-0.0279975	0.0210391	-0.0680117	-0.05404	-0.0529775	-0.0507517	-0.0311495	-0.0595856	-0.0320427	-0.0422436
340	-0.0539363	0.135677	0.0295999	-0.0314235	-0.274477	0.0318755	-0.0380807	0.0410097	0.00991716	0.0605908	-0.0260626	-0.0285743	0.0982557	-0.0431121	-0.0189436	-0.0774485	0.00761305	-0.0292908	0.00227097	0.0310326	-0.0116594	-0.112534	-0.00885107	-0.056934	-0.0909075	-0.0532303	0.00130278	-0.000780039	-0.00532272	0.00327967	-0.0729084	-0.0198891
341	-0.008457	-0.178112	-0.0766851	0.0778603	0.0238015	-0.0485353	-0.0285404	-0.0787195	-0.025859	-0.058948	-0.0369998	-0.00087056	-0.033038	-0.15843	-0.0773214	-0.0779587	-0.0662382	-0.0682803	0.0116606	-0.0203829	-0.0674779	-0.00153301	-0.00907356	-0.00920168	-0.140645	-0.0641281	-0.0464011	-0.0421226	-0.0291339	-0.0365895	-0.0321331	-0.0211086
342	0.0674323	-0.175175	-0.0396846	-0.0615162	-0.109509	-0.125814	0.00745517	-0.0593762	0.0449091	-0.0950455	0.0520992	-0.00410982	0.039953	0.112464	-0.0132931	0.0169869	0.0763517	-0.0323622	-0.0828865	0.0762785	-0.0635003	0.0214257	-0.0238194	-0.0963062	0.0179766	-0.0802887	-0.0264415	-0.0337188	-0.0185542	0.00669544	-0.0152044	-0.029541
343	0.0753423	0.0494313	-0.024768	0.0293031	-0.0484418	0.0180371	0.0512031	-0.118822	-0.00756951	0.014682	0.047358	0.0967195	0.0291917	-0.0416823	-0.0243575	-0.0787853	-0.182102	0.0415004	-0.007965	-0.101633	-0.0100122	-0.00158158	-0.0209759	0.00929687	0.00814767	0.0334896	-0.00152585	-0.0398544	-0.0268093	-0.00149151	-0.0497351	-0.0171658
344	0.0139157	0.20078	-0.0099322	-0.153001	-0.188771	0.0369716	0.0510638	-0.154996	-0.0167736	-0.0490873	-0.0263013	-0.0134939	0.0390512	-0.0427687	0.104064	0.125802	-0.0369967	-0.0278716	-0.097222	0.0189549	-0.0483183	-0.000928282	-0.0169384	-0.0384257	-0.0730003	-0.00157743	0.0119644	-0.00881927	-0.0153414	-0.0333014	0.00156426	-0.0169426
345	0.032257	-0.294635	0.0045547	0.0447185	0.0272957	-0.0676138	-0.0166681	-0.0966738	-0.00828029	-0.00027603	-0.0288461	0.11605	0.0368315	-0.0777048	0.0743011	-0.0503168	0.0282572	-0.0346819	-0.0545701	-0.0332622	-0.0196083	-0.0975855	-0.0599073	-0.0517507	0.0279358	-0.0303877	-0.0328208	-0.016571	-0.0444294	-0.042755	-0.0216039	-0.0238318
346	-0.0599353	-0.00944467	0.0852661	0.0741306	0.0165647	-0.0367531	-0.131349	-0.228256	0.0188557	-0.0697324	-0.161692	0.0159707	-0.00283541	-0.0612226	0.00825915	-0.0143049	-0.0537023	0.0306182	-0.0560744	0.000594977	-0.0971581	-0.0668373	-0.0308963	0.00365491	-0.0805486	-0.0818028	-0.0312019	-0.0302983	-0.0120787	0.00920705	-0.0360478	-0.0366388
347	-0.178096	0.0476637	-0.0727416	-0.125629	-0.202377	-0.00632982	0.00123147	-0.0782342	-0.0169747	-0.0152412	0.00701027	-0.00402705	-0.0644375	-0.0282179	-0.0056843	0.063882	0.0513863	-0.0081208	-0.0492918	-0.0552097	-0.0111059	0.040031	-0.0407157	-0.0689474	0.0254634	-0.0370829	0.0090988	-0.017954	0.0268311	-0.01823	0.0501487	-0.0124774
348	-0.0829757	-0.0941758	-0.0529198	0.0164156	-0.125658	0.0611737	-0.0169942	-0.0235861	0.00999216	-0.0215777	0.0171018	-0.101604	0.0177118	-0.122896	0.0126576	-0.0720157	-0.0545529	-0.00951355	0.0173247	-0.0681146	0.0353696	0.0213819	-0.12157	0.00574584	-0.0177386	-0.0883416	-0.00231807	-0.0253139	-0.0211309	0.0172127	-0.0492624	0.00185362
349	0.0113053	0.0200645	-0.0005416	-0.32244	-0.0962415	-0.156801	0.026978	0.0289215	0.0147363	-0.0110072	-0.0374136	-0.0199087	0.0358983	-0.0909444	-0.0908468	-0.0305574	-0.0447729	-0.0650659	-0.054746	-0.0774197	-0.0134244	-0.0978848	-0.0424294	-0.0469767	-0.0637814	-0.0449575	-0.0243238	-0.0148562	-0.0230062	-0.0454866	-0.0142198	-0.0225128
[truncated: 650 more rows]

## Sheet: Bootstrap sampling
	3	4	5	6	7	8	9	10	11	12	13	14	15	16	19	20	21	22	23	25	26	27	28	31	34	38	42	66	67	68	85	126
[truncated: 10,000 more rows]
