# Supplementary material for: Improved in situ characterization of protein complex dynamics at scale with thermal proximity co-aggregation
Source: Nat Commun. 2023 Nov 24;14:7697. doi: 10.1038/s41467-023-43526-2 (PMC10673876; doi:10.1038/s41467-023-43526-2)
Supplement: Supplementary file 9 — Source data [file 41467_2023_43526_MOESM9_ESM.zip › Source Data/Figure 4c.xlsx]

## Sheet: Fit 100
	3	4	5	6	7	8	9	10	11	12	13	14	15	16	19	20	21	22	23	25	26	27	28	31	34	38	42	66	67	68	85	126
0	0.0231284	0.0271581	-0.00978154	0.0243373	0.00665307	0.00883946	0.0349952	0.0493677	0.0929648	0.0429672	0.0483082	0.03668	0.0357622	0.0327358	0.0333718	0.027125	0.063516	0.0473061	-0.0104302	-0.0196365	-0.022358	-0.0239979	-0.0250281	-0.0254956	-0.017671	-0.0287887	-0.0320672	0.00992175	0.0120129	0.0156665	-0.0478326	-0.0883747
1	0.0595841	-0.0257379	0.096637	0.0783136	0.0525463	0.0485022	-0.0116371	0.011561	-0.0386516	-0.0454289	-0.0819624	-0.0788292	-0.0769467	-0.088536	-0.0979506	-0.127151	-0.169371	-0.138062	-0.0454109	-0.0628924	-0.0578456	-0.0227312	-0.0211864	0.0317602	0.0553566	-0.029428	-0.0601898	-0.202821	-0.206779	-0.182207	-0.127442	-0.0203958
2	0.0656369	0.113542	0.0756577	0.124848	0.152586	-0.105422	-0.0714544	-0.0982101	-0.230921	-0.0857027	-0.0938962	-0.0731873	-0.0358165	-0.0761658	0.0225314	0.080793	0.0655711	0.0930615	0.11697	-0.0227905	0.0100158	-0.0767009	-0.106689	-0.301913	-0.314302	-0.184408	-0.147784	0.00574231	0.0117603	7.16616e-05	0.0114629	-0.121327
3	0.047519	0.24974	0.115203	-0.139785	-0.410005	-0.0858135	-0.0795199	-0.131622	-0.0379711	-0.082798	-0.00752849	0.0457169	0.0810996	0.140875	-0.124441	-0.197872	-0.224926	-0.458417	-0.484215	-0.225229	-0.22669	-0.151417	-0.193141	-0.0723093	-0.0706826	-0.131715	-0.119987	-0.0408802	-0.0966388	-0.0905514	-0.146248	-0.0237616
4	0.152591	0.111447	-0.187802	-0.0582116	-0.0259228	-0.1425	-0.00412693	-0.0282447	0.0879668	0.16732	0.212418	0.111829	-0.221154	-0.220302	-0.292274	-0.256766	-0.201917	-0.0379802	-0.0895928	-0.0588645	-0.148821	-0.0957435	-0.0731266	-0.172043	-0.135089	0.0804471	0.0649341	-0.180951	-0.12711	-0.141397	-0.0544133	-0.0532156
5	0.0500192	-0.242462	-0.0255757	-0.100865	-0.106634	-0.104846	0.0726091	0.233055	0.204854	0.0174583	-0.1532	-0.355883	-0.423314	-0.312676	-0.0955763	-0.102721	-0.0752899	-0.114666	-0.059867	-0.214545	-0.158375	-0.232769	-0.144242	0.140799	0.0676504	-0.0101011	-0.0608689	-0.0815516	-0.0945819	-0.0905428	-0.0107946	-0.0573835
6	0.159271	-0.0279918	0.0635544	-0.0500563	-0.0930705	0.208425	0.154137	0.0488032	-0.323681	-0.337917	-0.624	-0.32503	-0.00607282	-0.0890296	-0.10278	-0.0722624	-0.240779	-0.200777	-0.24492	0.229313	0.171371	0.137856	0.0893188	-0.0381599	0.057816	-0.103484	-0.157039	0.0536857	0.0689597	0.0699091	0.00824166	-0.0706531
7	-1.53651	0.0961002	-0.20507	-0.131474	0.369604	0.177147	0.064289	-0.392443	-0.541262	-0.365339	0.0116368	-0.0889604	-0.132978	-0.0592143	-0.185097	-0.272547	0.000335902	0.207099	0.167432	-0.103011	-0.0722573	-0.0615893	0.0242115	-0.0252747	-0.177361	-0.152131	-0.101712	-0.0381181	-0.0553967	-0.0388659	-0.0909126	-0.0617766
8	0.0555382	-0.108137	0.0445933	0.242481	0.171484	0.0649232	-0.387045	-0.568463	0.0581779	0.0272064	-0.265913	0.00110651	-0.0388764	-0.111368	-0.00346379	0.217773	0.111183	-0.0717023	-0.0871173	0.00395781	0.107721	0.0450066	-0.0947187	-0.196303	-0.121371	-0.113277	-0.0693123	-0.00583571	-0.0165858	-0.0610228	-0.0902496	-0.0084897
9	-0.102491	-0.199736	-0.0675633	0.192643	0.108573	-0.443413	-0.605247	0.0429371	-0.0995128	-0.212667	-0.069814	-0.0829161	-0.422982	-0.320984	0.0885919	-0.0753486	-0.0713857	0.118964	0.0551892	-0.0262681	-0.118252	-0.216701	-0.140369	-0.103182	-0.15362	-0.0842112	-0.084161	-0.0470236	-0.0262355	-0.0650402	-0.0695901	-0.0621495
10	-0.292509	0.0518167	0.395215	0.0894876	-0.51348	-0.715695	0.0698093	-0.0867287	-0.123805	-0.128687	-0.0827469	-0.366386	0.031411	0.254168	-0.0606548	0.129632	0.0703975	-0.0017933	-0.103524	-0.196179	-0.213635	-0.12266	-0.0668681	-0.127165	-0.0732533	-0.084231	0.120955	-0.105575	-0.127876	-0.079469	-0.0596428	-0.0230957
11	-0.0464669	-0.134121	0.263679	0.0858734	-0.168352	0.0285819	0.0387042	-0.0968189	-0.121925	-0.114021	-0.316542	0.0174281	0.24991	-0.0917545	0.0536917	0.00603775	-0.114978	-0.142316	-0.110251	-0.124765	-0.0230812	-0.0613808	-0.165351	-0.0817191	-0.11098	0.115508	-0.0901938	-0.0864049	-0.0834951	-0.0808932	-0.0751091	-0.0602338
12	-0.233394	0.114383	0.024347	-0.323033	-1.08042	0.00809484	-0.463052	-0.163592	-0.158497	-0.39332	-0.00378912	0.269318	-0.0714003	-0.0897424	0.00698932	-0.159592	-0.118788	-0.254572	-0.179573	-0.0765641	-0.153021	-0.151906	-0.101918	-0.118022	0.086349	-0.00803954	0.0313416	-0.0881446	-0.0443202	-0.0675403	0.0199477	-0.066966
13	0.269077	0.443954	0.0715117	-0.319239	0.0309206	-0.179543	0.142106	0.00811807	-0.371593	0.00174543	0.270902	-0.102357	-0.053327	0.0739904	-0.217826	-0.186009	-0.198738	0.00691084	-0.0947858	-0.159615	-0.0996156	-0.0686216	-0.048581	0.0583935	0.056983	-0.0493473	-0.00728513	-0.104557	-0.089619	-0.0820384	-0.0872474	-0.0187763
14	0.0300855	0.250905	-0.543901	-1.13605	-0.0452431	-0.0360133	-0.0133286	-0.436005	0.0662507	0.330991	-0.103124	-0.118273	0.0761218	0.0505566	-0.217956	-0.0795901	-0.0352778	-0.17783	-0.115821	-0.0712082	-0.0322355	-0.124666	-0.076452	0.121007	-0.0979448	-0.0101402	-0.147055	-0.0239126	-0.0647424	-0.0697702	-0.0596514	-0.0579643
15	-0.410858	0.000943912	-0.0521208	0.0522092	-0.182559	-0.0672449	-0.376331	-0.0218856	0.331066	-0.0974544	-0.131411	0.0835609	0.0349001	-0.191964	0.00365254	-0.0626809	-0.148034	-0.0609911	-0.115422	-0.131851	-0.0741257	0.0362404	0.123358	-0.0117303	-0.0132608	-0.104693	0.0391708	0.00460221	-0.00811465	0.029566	-0.0279093	-0.0851797
16	0.150031	-0.00247675	-0.233205	-0.0361345	-0.0308413	-0.0372878	-0.47891	0.0371408	-0.0791473	-0.107287	0.223389	0.0261027	-0.162299	-0.188835	-0.077762	-0.215832	-0.149563	-0.112523	-0.0706906	0.0349041	0.0712328	0.152847	0.051717	-0.0549606	0.0324311	-0.0385733	-0.163867	-0.0441121	-0.013176	-0.110547	-0.0439629	-0.106771
17	0.524636	-0.117867	-1.13334	0.156862	0.0334787	-0.270151	-0.00996067	0.334454	-0.0873154	0.178844	-0.0306581	-0.25019	-0.251026	-0.236739	-0.155593	-0.125212	0.0120742	-0.0612048	-0.141008	0.136757	0.102537	0.00297686	-0.116673	-0.0373497	-0.0925325	-0.0952705	-0.0851917	-0.0677981	-0.100878	-0.0269561	-0.0514183	0.00416261
18	-0.157558	-0.955448	0.022711	-0.545447	-0.193973	-0.504841	-0.0127611	-0.105937	-0.123536	-0.130268	-0.0791871	-0.109286	-0.149006	0.0260126	-0.172838	-0.0097043	-0.153712	-0.0792924	0.0734398	0.0537037	-0.0214151	-0.109581	0.0644592	0.0104698	-0.0373343	-0.0722412	-0.053289	-0.0582301	-0.0392704	-0.0439333	-0.0536054	-0.153469
19	0.238545	-0.0837021	-0.0415067	-0.0372095	0.0284898	-0.0525967	0.366312	-0.0755084	0.25381	0.0836525	-0.205414	-0.180684	0.0352694	-0.0594473	-0.00901812	-0.177907	0.00121587	0.109555	0.179248	-0.0566806	-0.0816251	-0.0180941	-0.0245094	-0.104999	-0.121191	-0.109284	-0.0776816	-0.0489027	-0.0418355	-0.0351315	-0.0542304	-0.045367
20	-0.11544	-0.23232	-0.046572	0.0334853	-0.688816	0.0296212	-0.0339406	-0.0870577	-0.121038	-0.283586	-0.217101	-0.141885	-0.0501778	-0.207504	-0.170022	0.0148779	0.136577	0.107477	-0.00176369	-0.029969	-0.00692252	0.0424642	0.00662602	-0.0439895	-0.08815	-0.0398627	-0.0449041	0.0172314	0.000696744	-0.0306183	-0.0777277	-0.0116783
21	0.210456	-1.93903	-0.209003	-0.105137	-0.0168299	0.415941	-0.053434	0.262507	0.0433776	-0.0278152	-0.242613	0.029996	-0.186658	-0.0369657	0.0148888	0.135532	0.0972696	-0.00619397	-0.129699	-0.0193887	-0.0681075	0.0227584	-0.0746598	-0.114938	-0.0750368	-0.0811225	-0.191919	-0.077819	-0.0607179	-0.0376647	-0.0731435	-0.0601635
22	0.309175	-0.0225685	-0.12105	0.0176438	0.0427436	-0.0290324	-0.134579	-0.10626	-0.305565	-0.149714	0.0352803	-0.169253	-0.0199353	-0.103863	0.0585041	0.125724	0.00192377	-0.122108	0.0487807	-0.0554771	0.0686167	-0.137173	-0.192644	-0.0964819	-0.0819496	-0.0511906	-0.00387987	-0.0323312	-0.0739525	-0.104819	-0.0910336	-0.014366
23	-0.323506	0.0177487	-0.0623783	-0.489837	-0.0135557	-0.159556	-0.00461922	0.0553098	-0.068341	-0.360654	-0.0588848	-0.177489	-0.272177	-0.0729108	0.192713	0.00881398	-0.148668	0.0880591	0.0353354	-0.0251296	-0.193556	-0.0370618	0.11406	-0.070194	-0.0885539	-0.201204	-0.0866134	-0.0261432	0.0139482	-0.062707	-0.0215825	-0.0779685
24	-1.45431	-0.00107841	0.0614282	-0.669375	0.532922	-0.159848	0.0475634	-0.170876	-0.242597	0.0655438	-0.104899	-0.0738843	0.0190208	-0.205647	-0.0068752	-0.0665706	0.0806636	-0.043611	-0.112069	-0.181948	0.0371757	-0.154878	-0.235856	-0.0472219	-0.116059	0.0148209	0.0546359	-0.0547993	-0.0996781	-0.0438505	-0.108552	-0.0291826
25	0.556599	0.0334581	-0.371363	-0.000740603	-0.107206	-0.0524499	0.0909005	-0.154469	-0.251626	-0.0600087	-0.216451	-0.119839	-0.0430076	0.051404	-0.0119736	-0.0527187	-0.0224148	-0.0789498	0.0524757	0.0458313	-0.114066	-0.150312	-0.0424355	-0.137013	-0.021307	-0.0403355	-0.0215807	-0.0393908	-0.00567548	-0.0303511	-0.0581154	-0.157193
26	-0.148604	0.355485	0.14621	-0.0344868	-0.184781	0.249526	0.0310375	-0.279691	-0.0171752	-0.118414	-0.0290673	-0.0228144	-0.167133	0.0192117	-0.172671	-0.081087	-0.0105649	0.119383	-0.129309	-0.130507	-0.142265	-0.00354233	-0.137613	-0.0445018	-0.219904	-0.0726609	-0.0561571	-0.100834	-0.120704	-0.124095	0.0332801	-0.0789427
27	-0.180202	-0.719072	-0.415335	-0.104641	-0.00525777	-0.124695	-0.353032	-0.139718	0.0367424	-0.20453	-0.188724	-0.102357	0.0113556	0.164114	0.048133	0.0729245	0.00879732	-0.102769	-0.197755	-0.121746	-0.0351972	-0.139482	-0.0630711	-0.0351246	0.0194884	0.0384459	-0.0788989	-0.0638553	-0.0751082	-0.0384491	-0.164712	-0.14972
28	-3.26749	0.0255559	-1.3547	0.0625755	-0.231891	0.0567028	-0.0159543	-0.226495	-0.0898552	-0.0836823	-0.0189386	-0.179122	0.138892	0.132696	0.0229824	-0.0857332	-0.147868	-0.191084	0.162321	-0.0416209	-0.140096	-0.0633627	-0.0650536	-0.146036	-0.0486813	-0.0135353	-0.0607474	-0.0647312	-0.0806563	-0.110788	-0.0720133	-0.0430524
29	0.00640594	-0.0425462	-0.384324	0.394843	-0.074703	0.0611005	-0.370891	0.070424	-0.24991	-0.240295	-0.064411	0.0203652	0.0949022	0.0109291	-0.0979435	0.0255716	-0.160816	0.156859	-0.234341	-0.141389	-0.0895209	-0.123256	-0.0921962	-0.0974267	-0.0718956	-0.0626385	-0.0168812	-0.0892141	-0.032347	-0.0236814	-0.0532843	-0.041181
30	-0.266853	-0.0527586	0.0528371	-0.00979414	0.28956	-0.105785	0.0945085	-0.119616	-0.106343	0.0433833	-0.233597	0.122417	0.132805	-0.00748942	-0.0190704	-0.120608	0.055492	-0.178579	-0.0821779	-0.0624225	-0.103442	-0.0200556	-0.037771	-0.0133125	0.0700675	-0.107224	-0.0337661	0.0227256	-0.0196077	-0.118748	0.0442672	-0.0865915
31	0.199304	-0.255081	-0.0361759	-0.200574	-0.122032	-0.291225	-0.318416	-0.0626792	-0.0101858	-0.0784109	0.0644011	0.0938183	-0.00762021	-0.224505	-0.143358	-0.173908	0.0135773	-0.118744	-0.0259047	-0.0866941	-0.0815151	-0.103161	-0.0997967	-0.0397782	-0.0390194	-0.0266477	-0.0739261	-0.158457	-0.192124	-0.0526292	-0.0787928	-0.0958371
32	0.00744469	-0.210365	0.135263	0.0371104	-0.0832493	-0.050418	0.0333911	-0.272567	-0.289196	-0.054496	0.032607	0.151359	-0.0103992	0.0872801	-0.146435	0.174484	-0.301811	0.0218	-0.119004	-0.118065	-0.0671742	-0.0773343	-0.196116	-0.100631	-0.0735023	-0.0821727	0.0424582	-0.0468213	-0.0274667	-0.0140456	-0.0877395	-0.0238702
33	0.195859	0.135482	-0.079786	-0.221568	0.0438764	-0.431406	0.0334882	-0.0956384	-0.00635572	-0.213096	0.125946	-0.00961622	-0.247741	-0.15137	0.0508335	-0.199302	-0.057982	-0.153915	-0.0554143	-0.0815918	-0.00627395	-0.162892	0.0115387	0.0634573	-0.00930157	-0.0228149	-0.0446495	0.00729937	0.0544658	-0.0355954	0.00569349	-0.0390707
34	0.0274977	-0.276271	0.533187	-0.0817274	-0.120329	-0.175821	-0.0317613	-0.0326705	-0.0651177	0.082925	0.170193	-0.0170403	0.079174	0.0887829	0.0198199	-0.136472	0.0158752	-0.0915837	-0.130273	-0.0313135	-0.1724	0.0521666	-0.085528	-0.0389021	-0.121871	0.00487066	-0.0863573	-0.0346638	-0.0949387	-0.170833	-0.0910717	-0.0266368
35	0.347936	-0.881116	0.041309	0.0955721	-0.368861	-0.242214	-0.108989	-0.242062	-0.0818533	0.0966991	0.0539906	-0.300724	-0.117898	-0.0382635	-0.181667	-0.0880244	-0.133165	-0.0602809	-0.0799041	-0.16424	-0.0208706	-0.12814	-0.0114217	-0.0413482	0.0194671	-0.0260448	0.0357984	-0.161985	-0.195784	-0.150887	-0.0147758	-0.0524797
36	-0.427454	-0.889676	0.0190996	0.303967	-0.0936287	0.0349138	-0.305617	0.0895383	-0.190872	0.16851	0.00921018	0.102383	0.139893	0.163322	-0.142334	-0.0708057	-0.107993	-0.102603	-0.104633	-0.154323	-0.0753766	-0.0659528	0.0315029	-0.0458746	-0.0429574	0.0138657	-0.176676	-0.15696	-0.0630077	0.018995	-0.00322732	-0.086278
37	-0.208935	0.409123	-0.210791	-0.387628	-0.0894705	0.0457311	-0.00461549	-0.104951	0.0592831	0.2069	-0.0225746	0.0127155	-0.084521	-0.209729	0.056265	-0.118339	-0.0316201	-0.0748951	-0.0249366	0.0197928	-0.0394261	-0.0143654	0.0238073	-0.121724	-0.0453137	-0.0902343	0.0709238	0.0139221	-0.0380971	-0.0346083	-0.0884232	0.000431784
38	-0.543729	-0.0827849	-0.0192751	0.322606	-0.178405	-0.0181334	-0.0725661	-0.0748205	0.0838987	0.025083	-0.249081	-0.0348043	-0.151516	-0.180843	-0.121785	-0.107928	-0.112484	-0.0932561	-0.11762	-0.0563694	-0.0881894	0.0899252	0.0166017	-0.0580226	-0.047289	-0.0509698	-0.0893381	-0.0384956	-0.0200674	-0.00963363	-0.213068	-0.0329785
39	0.559792	-0.0618445	-0.0391617	0.0479114	-0.178675	-0.102369	-0.301128	-0.285249	0.175173	0.00340144	0.0759839	-0.0376424	0.0617014	-0.128895	-0.10616	-0.0457675	-0.0351157	0.00159895	-0.237578	-0.0770887	0.0361889	-0.113562	-0.0839216	0.00401421	0.0343805	-0.0604732	-0.02781	0.0394897	-0.0297519	-0.0601651	-0.0356278	-0.0784506
40	-0.321905	0.115696	0.0132768	-0.144549	-0.242048	-0.0902082	0.129411	0.0450661	0.103689	-0.0088704	-0.118328	-0.0469866	-0.072436	0.195219	-0.0927873	-0.114849	-0.0777818	-0.22834	0.0689416	-0.00587819	0.0301631	0.0596756	-0.0392858	-0.0757287	-0.013254	-0.0599327	-0.0467073	-0.0946012	-0.0447547	-0.0542075	-0.192569	0.0520122
41	0.192408	-0.192312	-0.104217	-0.361696	0.0436927	-0.308648	-0.0392119	0.116443	0.19932	-0.333627	0.0817875	0.0726777	-0.209585	0.00491566	-0.0412431	-0.0298231	-0.00760915	-0.168334	-0.121386	0.0859714	0.00592269	-0.111505	-0.0921239	-0.0413989	-0.0518712	0.0697188	-0.000763654	-0.0635507	-0.0534127	-0.0131983	-0.0844231	-0.0756404
42	-0.20274	0.156138	0.150204	0.0051744	0.085941	0.0266201	-0.0745491	0.143793	-0.0700222	0.147744	-0.0243761	-0.170917	-0.141788	-0.340351	-0.0925884	-0.0757171	-0.16615	0.0228022	-0.0529352	-0.13467	-0.0723623	-0.177988	-0.152211	-0.0101187	-0.121425	-0.0904562	-0.173814	-0.0416081	0.0223952	-0.0714335	-0.0412259	-0.0883293
43	-0.35267	0.532526	0.351819	-0.10705	0.00366439	-0.100045	-0.101496	0.155924	0.020888	0.066546	-0.109786	0.00504056	0.234115	-0.0749106	-0.0838992	-0.00295295	-0.213814	-0.0908835	-0.116214	0.0434854	-0.0625617	0.00812552	0.0438204	0.00722854	0.052865	-0.0777503	-0.100785	0.0280779	-0.0546548	-0.0609241	-0.0393008	-0.102549
44	0.152537	-0.452361	-0.150845	-0.631852	-0.223216	-0.353915	-0.183874	0.109392	-0.0179477	-0.178802	-0.00205643	-0.265946	-0.274746	0.0254226	-0.0985353	-0.228542	0.0379936	-0.0480151	0.0482969	-0.109214	-0.13659	-0.0141623	-0.0360635	0.00889493	-0.126053	-0.014462	-0.00541789	-0.108872	-0.0508577	-0.0502422	-0.0145663	-0.047867
45	-0.437934	0.0406613	-0.107487	0.00518285	-0.171446	0.0867551	-0.120803	0.213347	-0.245419	0.246791	0.109402	-0.1327	-0.0237133	-0.0484504	-0.0220001	-0.185976	-0.127203	-0.104244	0.0341119	-0.0116449	-0.0383558	-0.0129124	-0.105921	-0.0281193	-0.0500379	-0.0110094	-0.0988119	-0.0356513	-0.0540359	-0.0352437	-0.0695292	-0.0737357
46	-0.243488	0.0581258	0.146123	-0.171201	-0.352265	-0.048517	0.162701	-0.0521321	0.146342	-0.151058	-0.172638	0.244422	-0.0656133	-0.0792434	-0.151587	0.0494009	-0.0535682	0.0463843	-0.11628	-0.106372	-0.0145828	-0.0687168	0.0354295	-0.103108	0.0849013	-0.168329	-0.0744391	-0.00862282	-0.0099016	-0.0138262	-0.106312	-0.105446
47	-1.03871	-0.171606	-0.0541745	-0.286004	-0.038112	-0.0782354	0.125141	0.0479321	0.0629683	-0.0491182	-0.234259	-0.0251006	0.032352	-0.0745463	-0.231162	-0.080697	-0.0931914	0.0402652	0.0797703	-0.148359	-0.0148194	-0.101693	-0.114063	-0.00902166	-0.0801871	-0.0326915	-0.0221769	-0.0393843	-0.0808159	-0.140039	-0.0776496	-0.0762382
48	-0.82669	0.117623	-0.162455	0.00560241	0.0188316	-0.0932945	0.169696	-0.0221392	-0.22754	0.0577034	-0.116817	-0.347239	0.0236482	-0.0386584	0.00954878	-0.0952393	-0.0418772	-0.202746	-0.142469	0.0421522	-0.0527731	-0.0310095	0.0440959	-0.153773	-0.102422	-0.0419758	0.00290544	-0.129838	-0.190026	-0.187571	-0.0636874	-0.0775342
49	-0.013591	-0.326022	-0.103943	0.122045	-0.221532	-0.302377	0.0881272	-0.200668	0.158356	-0.0944114	0.213451	-0.153416	-0.161653	-0.0550855	0.0286783	-0.0036656	0.112858	0.0316341	-0.0430542	-0.00755667	-0.0475001	-0.0460003	0.00994163	-0.0934134	-0.041397	0.020846	-0.116536	-0.213081	-0.0843535	-0.0370175	-0.0353137	-0.0813055
50	0.185025	0.034201	-0.238199	0.0205527	-0.287335	0.0120886	0.183796	-0.218451	-0.022554	-0.158303	0.0775931	-0.120438	-0.121152	-0.0967838	-0.0715471	-0.0174572	-0.178593	-0.125201	-0.127607	-0.0556233	-0.00626364	0.0643038	-0.0777833	0.0417954	0.00748815	-0.198519	-0.203963	-0.0591605	-0.0895347	-0.269183	-0.0398418	-0.0450787
51	-0.0928499	0.0936441	-0.313399	-0.0314768	0.150437	0.139594	0.0126571	0.0750862	0.0113786	-0.22616	-0.251977	0.0409122	-0.122816	-0.109854	-0.00857634	0.0588413	0.0801283	-0.0138173	-0.0520402	-0.0665096	-0.0265925	-0.031433	-0.112438	-0.0337187	-0.0656728	-0.0599435	-0.0352892	-0.19744	-0.200352	-0.0543964	-0.0308433	0.0187068
52	-0.208354	-0.302159	0.0406478	0.0392622	-0.0205944	-0.00527096	-0.0494439	0.00521056	-0.159095	-0.119694	-0.070557	-0.232499	-0.0548531	-0.136527	-0.126171	0.0295997	-0.0408176	-0.195966	-0.0361725	-0.00707894	0.0500163	-0.0737712	-0.0203632	-0.0962508	-0.138069	-0.0184065	0.0124504	-0.108749	-0.0849903	-0.0621865	-0.048382	-0.0896317
53	0.258004	0.129668	-0.881985	-0.234334	-0.0472816	0.0877728	0.0116492	-0.150848	0.292077	0.178045	-0.0877638	-0.0943741	-0.198723	-0.0342513	0.00114642	-0.138175	-0.150973	-0.0120221	0.0169116	-0.0432001	-0.0296171	-0.0918563	0.0240155	-0.0610477	-0.0767733	-0.0177064	0.0278551	-0.0844501	-0.0480283	-0.0235557	-0.0436152	-0.0870436
54	0.283786	0.458018	0.154905	-0.403565	-0.105607	0.22193	-0.0162058	0.263979	-0.220681	0.0853234	-0.146672	-0.0432707	-0.0303922	-0.0376401	0.0971792	0.0420082	-0.00445751	-0.066671	-0.0244621	0.0375476	-0.08743	-0.0301216	-0.173722	0.00243981	-0.0879054	-0.033669	-0.0838735	-0.0555548	-0.028525	-0.043003	-0.0697194	-0.00660471
55	-0.471194	-0.708036	-0.0420556	0.000806894	-0.0688566	0.106771	-0.306352	-0.0463665	0.0332804	-0.0232741	0.0372866	-0.0655816	0.00757109	-0.176382	-0.0186583	-0.096509	-0.115386	0.0202309	-0.0971237	0.016664	-0.113311	0.0146568	-0.0694284	0.00308455	0.00604442	-0.234914	-0.0747894	-0.0392394	-0.0661265	-0.0242182	-0.0740088	-0.0778794
56	0.178446	-0.186422	-0.349045	-0.101496	-0.286908	0.233746	-0.00924372	0.0217764	-0.283032	-0.339376	-0.103599	-0.0424218	-0.0974067	-0.288696	-0.01102	-0.0467242	-0.084306	-0.0943867	0.0371178	-0.020743	-0.0218193	-0.151139	0.131243	-0.060861	-0.131322	-0.108925	-0.218519	-0.0317677	-0.0322514	-0.0608707	0.0577108	-0.0994017
57	0.072064	0.215211	-0.0609957	-0.0618365	-0.0804153	-0.00054675	0.0559686	-0.183171	-0.106093	-0.206584	-0.15222	-0.0743065	0.056852	-0.0241216	-0.00903197	-0.236965	0.00857579	0.0209389	-0.062696	-0.134475	0.00653329	-0.103404	-0.181819	-0.137942	-0.0586099	-0.0238846	-0.193342	-0.0198002	-0.0333192	-0.0995711	-0.0616478	-0.0214334
58	0.666102	0.250264	0.0466849	-0.216089	-0.0912982	-0.118374	-0.00426734	0.319403	0.192399	-0.0735695	-0.0107678	-0.188849	-0.0976492	0.055848	-0.114029	-0.0033974	0.000728469	-0.0494655	0.014638	-0.0407812	-0.157039	0.163167	-0.0584176	-0.0871602	-0.0265392	0.0772543	0.00896844	-0.0606691	-0.14144	-0.124573	-0.0376457	-0.00515833
59	0.199571	-0.188211	0.165725	-0.269957	0.182102	0.0834353	-0.150357	-0.0982667	0.141528	0.0844671	-0.189439	0.00173414	-0.217748	-0.176316	-0.0511466	-0.114531	-0.0843867	0.0102519	0.0258628	0.000543607	-0.036662	-0.13572	-0.0401101	-0.0382748	-0.0173612	0.00864498	-0.0253184	-0.169985	-0.106449	-0.0393089	-0.0292526	-0.0410526
60	0.109314	-0.227324	-0.00807613	0.181639	0.123747	-0.0186323	0.118955	-0.212723	-0.0242484	0.046386	-0.0901523	-0.105174	-0.239765	-0.104223	-0.229381	0.00254369	-0.0672293	-0.0387179	-0.0392854	-0.139639	0.0197635	-0.105202	-0.0382178	-0.0575025	-0.0241201	-0.143586	-0.111708	-0.117615	-0.0378098	-0.0494219	0.0626311	-0.0153347
61	-0.164591	0.000869843	-0.131545	-0.207873	0.0828712	0.0652873	-0.0326338	0.00488862	-0.409756	-0.187749	-0.14221	0.0398718	-0.0114575	0.0838429	0.00510134	0.0740837	-0.0784388	0.01611	-0.0452358	-0.0870197	0.0419535	-0.0319272	0.026018	-0.174311	-0.185386	-0.137111	0.0168814	-0.0380822	-0.0484537	-0.0440754	-0.0263932	-0.0465328
62	-0.373574	-0.700368	0.0871522	-0.0540384	0.15859	-0.477021	0.0177028	-0.238755	-0.294086	-0.100166	-0.0716534	-0.0750723	0.0661727	-0.135726	-0.0563966	-0.0892808	0.00931836	-0.0242803	-0.133926	-0.00722707	-0.111087	-0.0237836	-0.0481129	-0.0542734	-0.145667	-0.148023	0.0428584	-0.0391437	-0.048106	-0.0914349	-0.07788	-0.106226
63	-0.176857	0.104117	-0.122914	-0.141785	0.10509	0.134727	-0.0610869	-0.133719	-0.0480043	-0.0551977	-0.0817625	-0.216343	-0.162633	-0.0430171	0.016759	-0.0735908	-0.0331637	0.0108193	-0.0426109	0.097475	-0.081711	-0.020387	-0.190459	-0.129248	-0.0672327	-0.163821	-0.0847499	-0.061641	-0.0786373	-0.00529122	-0.148928	-0.0911924
64	0.0644996	-0.297932	-0.266755	-0.019465	0.2194	0.0419329	-0.141876	0.24442	0.00744577	-0.104522	0.0281589	-0.163368	-0.0637908	0.109889	-0.0143231	-0.0553869	0.026243	-0.0767475	0.00717736	-0.127059	-0.0573451	-0.00498094	-0.0771872	0.0526336	-0.00840929	-0.0438255	-0.0956929	-0.0807757	-0.0201438	-0.00882426	-0.0266264	-0.0571892
65	0.12317	0.0223393	-0.434393	-0.0191915	0.0260521	0.1706	0.310203	0.082893	0.0181717	-0.105366	-0.138439	-0.249375	-0.0341212	0.0149182	-0.158037	0.0308453	-0.0364333	-0.0903647	-0.142022	-0.0596626	-0.0142587	-0.314587	-0.0597888	0.0187069	0.0989352	-0.00298913	-0.0879847	-0.0130872	-0.00698419	-0.0377608	-0.143865	-0.0606561
66	-0.0805127	-0.483223	-0.0697047	-0.269439	0.0106459	-0.262844	-0.248204	-0.0123858	-0.108914	-0.158869	0.0832969	0.0455449	-0.103169	-0.378279	0.0221726	-0.0290006	0.00777763	-0.0562733	-0.0838589	-0.0453531	0.0138754	0.0575358	-0.0805513	-0.0436728	0.0246323	-0.053527	-0.0388331	0.00371605	-0.031123	-0.0435031	-0.0540514	-0.00382524
67	0.107539	-1.29225	-0.0956644	-0.609449	-0.0069542	0.0134907	-0.0268674	-0.448222	-0.101766	0.0053598	-0.115532	-0.104198	-0.110047	0.0788777	-0.07061	0.0404766	-0.0745954	0.00454683	-0.0355556	-0.0342566	-0.0291189	-0.0475914	0.120864	-0.218916	-0.15006	-0.016335	-0.00994567	-0.0430154	-0.04494	-0.103282	-0.0903919	-0.00638742
68	-0.204869	0.0282373	0.0701717	0.219428	-0.00108715	0.305578	-0.064336	-0.111347	-0.0565634	-0.179403	-0.16663	-0.0521195	0.067272	0.0154668	0.0396879	0.00766773	-0.116419	-0.140718	0.0486409	-0.00619374	-0.201505	-0.0254095	-0.196888	-0.179827	-0.0285662	-0.0604082	0.00988593	-0.041812	-0.111794	-0.0508631	-0.0713349	-0.103328
69	-1.09759	-0.0167108	-0.335519	0.222245	-0.0387301	-0.265176	-0.180897	-0.0968429	-0.160021	0.00347697	-0.143507	-0.111727	0.0650402	-0.140305	-0.052293	-0.0378547	-0.0598804	-0.0843496	0.0578512	-0.018643	-0.0966571	-0.0624546	-0.10545	-0.0598613	-0.261416	0.0152883	-0.0880475	-0.138569	-0.0437164	-0.0732448	-0.0861977	-0.0590011
70	0.0672537	-0.436553	-0.291432	0.132402	-0.23285	0.0217594	-0.141588	-0.156757	-0.0971352	-0.121495	-0.295728	0.130166	-0.0417247	-0.026669	-0.106123	-0.0240624	0.0503045	-0.00324126	-0.131115	-0.0445704	-0.0649477	-0.142888	-0.115772	-0.0185968	-0.131142	-0.0397706	-0.108682	-0.047412	-0.0766007	0.0651768	-0.0676575	-0.1068
71	0.123111	0.0774037	-0.293692	0.104429	-0.369352	-0.0646052	0.269127	0.13073	-0.119398	-0.0314906	0.074344	-0.164486	-0.134712	-0.0647203	0.041985	-0.184889	-0.0551062	-0.00865801	-0.140217	-0.144844	-0.0641071	-0.0517634	0.0538021	0.0517774	-0.216516	-0.113572	0.0619136	-0.0782327	0.067169	-0.00925347	-0.0614906	-0.0273671
72	0.556982	-0.251543	0.229013	-0.105432	0.0635	-0.273364	-0.0158833	0.0509825	-0.0333171	-0.057073	-0.0279797	-0.0431331	0.0590577	-0.273945	0.0215625	-0.0803016	-0.253214	0.0334715	-0.138882	-0.0832345	0.122327	-0.0717559	-0.0231012	0.0494096	0.0385659	-0.0706384	-0.0833037	0.0791421	-0.00958049	-0.0672568	-0.0837219	-0.0489755
73	0.132067	0.26096	0.0303519	0.144851	0.106839	0.458135	0.0351242	-0.248029	-0.0925806	-0.258673	-0.0749381	0.0892445	0.0292359	0.00106272	-0.0159293	0.0546506	-0.0559302	-0.0962969	-0.0169148	-0.0858476	-0.33731	-0.116578	-0.0311013	0.00642991	-0.0250392	-0.0577964	0.00210083	-0.0503359	-0.0687769	-0.04351	-0.0644802	-0.0695194
74	-0.0960565	0.00767907	-0.193594	0.121116	0.0283555	-0.203911	-0.357056	-0.0518912	-0.167026	-0.0977097	-0.0483471	0.065461	-0.222816	-0.120701	-0.0181858	-0.018034	0.00302582	-0.111573	-0.0398952	-0.0806098	-0.00484802	0.0788536	-0.158185	-0.183678	-0.0603217	0.0306679	-0.010567	-0.0275805	-0.0439893	-0.00980296	-0.0720376	-0.0243592
75	-0.728012	-0.106538	-0.102452	0.215313	-0.0373854	-0.28027	0.136726	-0.160913	0.0184992	-0.238666	-0.0328016	-0.0467329	-0.0021887	0.0704327	-0.143754	-0.154334	0.16137	-0.0345153	-0.0210868	0.138036	-0.080097	-0.00558467	-0.140441	-0.112954	-0.017004	0.00947118	-0.0539762	-0.051776	0.00409725	0.0660385	-0.068255	-0.0247622
76	0.0860146	0.0597177	-0.0562788	0.105081	-0.239128	-0.00748347	-0.381872	-0.029467	-0.174346	-0.00347959	-0.119807	-0.168751	-0.0272499	-0.037366	-0.121779	-0.0552874	-0.1715	-0.0488791	-0.0444271	-0.282319	-0.00542757	-0.0475879	-0.142603	-0.195039	-0.095792	-0.0752618	-0.129039	-0.0627664	0.0477731	0.036423	0.0376863	-0.139978
77	0.448611	-0.0237767	0.0337144	0.0732349	0.172879	-0.286799	-0.177084	-0.24955	-0.116705	0.054151	-0.0974274	0.080346	-0.209472	-0.0295063	0.0755548	-0.116252	-0.058972	0.00100281	-0.165988	-0.00768284	-0.031461	-0.192532	-0.0254079	-0.105821	0.0777872	-0.0671411	-0.155243	0.0865577	0.0236177	-0.158579	-0.0536408	-0.0428115
78	0.230333	-0.193822	-0.0165816	-0.159238	0.116736	-0.0272917	-0.0858398	0.00361984	0.0973305	-0.0711704	0.0186601	-0.000891208	-0.0389026	-0.0217562	0.0262778	0.024556	-0.0993246	0.0165082	-0.145398	-0.0770054	-0.0396016	-0.253908	-0.0640083	-0.237301	-0.144004	-0.0422708	-0.229897	-0.0121493	-0.0979335	-0.0576236	-0.0694259	-0.0544208
79	-0.173624	-0.147414	-0.424599	0.0915103	-0.207761	-0.140946	0.136773	-0.104237	-0.111532	-0.0747013	0.0705581	-0.161317	-0.14252	-0.0695044	-0.152383	0.0947717	-0.0822456	-0.0454255	-0.0669067	-0.00418691	-0.017473	-0.0654929	0.100148	0.0600111	-0.0272021	-0.0512727	-0.0227674	-0.0286162	-0.0547193	-0.0817872	-0.115676	-0.0407504
80	0.0950755	-0.272019	-0.0151387	0.0319235	0.0254521	0.228912	0.0504149	-0.241499	-0.354718	-0.102986	0.0857601	-0.0133389	0.064826	-0.0530641	-0.0482707	-0.124733	-0.0225832	-0.348973	-0.0100632	-0.0824529	-0.228286	-0.0242079	0.00319444	-0.0476229	-0.0531816	-0.0695372	-0.0866953	-0.106643	-0.0961587	-0.0742466	0.00938392	-0.0253628
81	-0.551677	0.0625461	-0.0547398	-0.0385601	-0.0851201	0.107262	-0.172871	-0.00307474	-0.117899	-0.0419681	-0.0816044	-0.0289675	-0.0384905	0.0488036	-0.123986	-0.0680821	-0.0380104	0.127946	-0.0683775	0.0202308	-0.211887	-0.0449874	0.00601197	-0.0302728	-0.0495854	0.0325548	-0.191028	-0.111292	-0.0739637	-0.184978	-0.0522337	-0.0477901
82	-0.0186125	-0.495481	-0.106646	-0.255393	-0.174125	0.0741384	-0.0981006	-0.112642	-0.291353	-0.00955549	-0.175297	-0.390533	-0.00991931	-0.220245	-0.00312823	-0.105643	0.0214299	-0.0341032	-0.0939334	-0.0769055	-0.10576	0.111139	-0.196256	-0.0830345	-0.0671868	-0.0172274	-0.17211	-0.0444773	-0.123048	-0.0567071	-0.0814254	0.00472496
83	-0.657432	0.153511	0.270974	-0.290084	0.323993	-0.0170298	-0.129053	0.0805722	0.00210653	-0.118302	0.0693542	0.0523867	-0.024204	-0.00794433	0.168781	-0.121492	-0.0121885	-0.0875339	-0.0765963	-0.177798	-0.020458	-0.0118801	-0.0714302	0.00302125	0.0229462	-0.0464114	-0.053623	-0.0963114	-0.142594	-0.0137639	-0.0516724	-0.0621162
84	0.32158	0.249773	0.134765	-0.0994744	0.0844968	-0.485547	-0.0531095	-0.169112	0.062631	-0.127992	-0.0155701	-0.107996	-0.0838826	0.0791386	-0.174517	-0.0488409	-0.36767	-0.0577539	-0.154784	-0.167367	-0.0675148	0.00493473	-0.222372	0.0312745	0.0228533	-0.165747	-0.124929	-0.172488	-0.0206214	-0.203234	-0.0726567	-0.0897567
85	0.222462	0.121569	0.202011	0.0821309	-0.172288	-0.0700783	0.0635298	-0.0594608	-0.0126963	0.0925654	-0.121621	-0.150439	-0.0798431	0.0108597	-0.0299703	-0.00565951	0.0389455	0.0481811	-0.0321381	-0.148396	0.0918557	-0.21174	-0.124602	-0.0497426	-0.0264039	-0.0856721	-0.082244	-0.0510872	-0.144767	0.0204634	-0.0279433	-0.0492724
86	-0.0397758	-0.369963	0.0290207	0.039429	-0.075426	-0.176349	-0.13467	0.150219	-0.168581	0.0925925	-0.117492	0.106952	0.0317619	-0.0678086	-0.206513	0.0339978	-0.00442392	-0.167806	-0.0058371	-0.0648441	0.0421409	-0.0491656	-0.24547	-0.0136807	-0.139367	-0.303176	0.0107268	-0.0731454	-0.000399207	-0.180033	-0.0424908	-0.0307786
87	-0.161043	0.0936901	0.179495	0.14904	-0.0423901	-0.038226	-0.0867188	-0.114475	-0.00974365	0.0124194	-0.0103484	-0.0597438	-0.0534179	0.0144987	-0.0821213	-0.0439921	-0.0895237	-0.0217397	-0.0746811	0.023375	0.0501746	-0.222316	-0.0236511	-0.0786801	-0.0410031	-0.025973	-0.0622991	-0.0653702	-0.0955381	-0.0477278	-0.0522807	-0.134801
88	-0.554396	-0.651122	0.0898098	-0.310248	-0.115994	-0.0338191	0.0374076	-0.598668	-0.159893	-0.42685	0.00403055	-0.0393384	0.0398481	-0.0190985	-0.0736627	-0.0796783	-0.0270192	-0.13117	0.0461705	0.0780842	-0.189877	-0.217559	-0.00425156	-0.0691342	0.0181984	-0.0586664	-0.067607	-0.0975102	-0.108695	-0.0687679	0.0088458	-0.0140651
89	-1.15825	-0.152844	0.0554891	-0.0321359	-0.681011	0.0150646	-0.248109	-0.0932439	0.0737658	0.0358658	-0.237556	-0.0159241	-0.0232087	-0.204782	0.0131883	-0.178368	-0.0285433	-0.0629037	-0.0634014	-0.00985237	-0.0204928	-0.174979	0.0517724	-0.0214009	-0.0922856	-0.100787	-0.0426873	-0.0902081	-0.0284392	-0.0748454	-0.0433318	-0.0437344
90	0.00667326	0.476315	0.198515	0.15561	-0.0998361	0.0278678	0.0765949	-0.0201145	-0.175692	0.106128	-0.0513447	-0.0925412	0.0437845	-0.0795881	-0.016482	-0.130449	-0.0870705	-0.0126274	-0.159474	0.0485582	-0.242304	-0.198241	-0.0806251	-0.0883679	0.00251481	-0.247425	-0.0234127	-0.0480343	-0.123914	-0.167528	-0.00144327	-0.0335495
91	-0.313433	0.202295	-0.0751943	0.186715	-0.117495	-0.296975	-0.197226	-0.350856	-0.135745	-0.037405	-0.0145448	-0.0742341	0.0864032	-0.038539	0.0238431	-0.0930309	-0.0776926	-0.0366913	-0.206792	-0.109028	-0.166864	0.0586027	-0.0591187	0.0221471	-0.0673582	-0.100361	-0.063254	-0.0900438	-0.101345	0.00259371	-0.0409455	-0.12711
92	0.241179	0.277722	0.00963529	-0.318033	0.307684	-0.0393264	0.000684392	-0.0303781	0.118256	-0.099781	-0.144768	0.0411749	-0.0466168	0.0475314	-0.0320992	-0.0173202	-0.144296	0.0118203	-0.10493	-0.109386	-0.161652	-0.00533323	-0.00891343	0.0742902	-0.0215131	-0.0964628	-0.0283277	-0.0610298	-0.0628699	-0.016877	-0.110483	-0.0677039
93	-0.66308	-0.217792	0.00364501	-0.0449698	0.212	-0.076844	-0.119048	0.0624341	0.0848016	-0.212202	0.0723934	0.0857463	-0.0225383	-0.100748	-0.34103	-0.120406	-0.0397733	-0.0578476	-0.0316504	-0.062912	-0.249538	-0.0511726	0.0758543	-0.0317064	-0.0163402	-0.0932074	-0.16173	-0.120436	-0.0509123	-0.0740582	-0.069838	-0.0387673
94	-0.389458	-0.193419	-0.17537	0.015923	-0.0235447	-0.14001	-0.129443	-0.0267149	0.101283	-0.0233324	0.057114	-0.228495	0.01565	-0.185292	0.107977	0.165742	-0.17891	0.0572872	-0.0107576	-0.221787	0.0472022	-0.149798	-0.0416015	-0.204003	-0.139536	-0.0912849	-0.109715	-0.0434443	-0.084606	-0.069611	-0.116646	-0.0758342
95	0.108662	-0.0716105	0.0643578	-0.154078	-0.0135679	-0.00121138	-0.0859093	-0.0363278	0.0200925	-0.0445535	-0.114046	-0.000880223	-0.212972	0.00305657	-0.0498308	-0.319499	0.0941761	-0.282041	-0.124513	-0.294621	-0.0142698	0.0358687	-0.126263	-0.0695662	-0.0620287	0.00489953	-0.122828	-0.0397661	-0.0616727	-0.0153291	-0.065621	-0.0300647
96	-0.214293	-0.0394127	-0.00286456	-0.173039	-0.458894	-0.201586	0.118609	-0.0938787	-0.223605	-0.280335	-0.00844668	0.0778058	-0.0578691	-0.211939	-0.0830876	-0.0280426	-0.0141484	-0.238255	0.0656129	-0.0736974	0.0177582	-0.148221	-0.0158754	0.00787824	-0.293847	-0.0872312	-0.0546572	-0.108682	-0.0457539	0.0586233	-0.0391619	-0.0315488
97	-0.0148244	-0.263457	-0.0981939	0.320816	-0.0227812	-0.0204471	-0.115351	-0.103442	-0.197944	0.0293157	-0.0964277	-0.00312647	-0.0870961	-0.069606	-0.00369172	-0.075187	0.0317597	-0.0109079	0.0572148	-0.289297	-0.0631247	0.143268	-0.0770295	-0.120414	-0.0823759	-0.0372516	-0.00655798	-0.0135344	0.0643265	-0.114933	-0.0897207	-0.0638642
98	-0.350837	0.0738399	0.0380513	0.250344	-0.239263	-0.129784	-0.667964	0.12761	0.0838261	-0.120421	-0.01045	-0.0743061	0.0670468	0.12939	-0.12751	-0.0358719	-0.0553528	0.0175275	0.0584143	0.0622055	-0.067919	-0.149991	-0.0152905	-0.0421617	-0.0464129	-0.0023352	-0.0631966	-0.000590249	-0.0459659	-0.0553179	0.0177606	-0.0623627
99	0.266707	-0.338815	-0.32867	-0.158237	-0.0763214	0.0189776	0.0436244	-0.201792	-0.0119073	-0.155789	-0.0995096	0.0412315	0.0292107	0.097085	0.161792	-0.00643489	-0.200027	-0.0566606	-0.124384	0.00767674	0.0288162	-0.0175015	-0.0577026	0.0558647	-0.124898	-0.0701362	-0.058352	0.0532294	-0.12163	-0.112944	-0.0265973	0.00486694

## Sheet: Fit 200
	3	4	5	6	7	8	9	10	11	12	13	14	15	16	19	20	21	22	23	25	26	27	28	31	34	38	42	66	67	68	85	126
0	0.0231284	0.0271581	-0.00978154	0.0243373	0.00665307	0.00883946	0.0349952	0.0493677	0.0929648	0.0429672	0.0483082	0.03668	0.0357622	0.0327358	0.0333718	0.027125	0.063516	0.0473061	-0.0104302	-0.0196365	-0.022358	-0.0239979	-0.0250281	-0.0254956	-0.017671	-0.0287887	-0.0320672	0.00992175	0.0120129	0.0156665	-0.0478326	-0.0883747
1	0.0595841	-0.0257379	0.096637	0.0783136	0.0525463	0.0485022	-0.0116371	0.011561	-0.0386516	-0.0454289	-0.0819624	-0.0788292	-0.0769467	-0.088536	-0.0979506	-0.127151	-0.169371	-0.138062	-0.0454109	-0.0628924	-0.0578456	-0.0227312	-0.0211864	0.0317602	0.0553566	-0.029428	-0.0601898	-0.202821	-0.206779	-0.182207	-0.127442	-0.0203958
2	0.0656369	0.113542	0.0756577	0.124848	0.152586	-0.105422	-0.0714544	-0.0982101	-0.230921	-0.0857027	-0.0938962	-0.0731873	-0.0358165	-0.0761658	0.0225314	0.080793	0.0655711	0.0930615	0.11697	-0.0227905	0.0100158	-0.0767009	-0.106689	-0.301913	-0.314302	-0.184408	-0.147784	0.00574231	0.0117603	7.16616e-05	0.0114629	-0.121327
3	0.047519	0.24974	0.115203	-0.139785	-0.410005	-0.0858135	-0.0795199	-0.131622	-0.0379711	-0.082798	-0.00752849	0.0457169	0.0810996	0.140875	-0.124441	-0.197872	-0.224926	-0.458417	-0.484215	-0.225229	-0.22669	-0.151417	-0.193141	-0.0723093	-0.0706826	-0.131715	-0.119987	-0.0408802	-0.0966388	-0.0905514	-0.146248	-0.0237616
4	0.152591	0.111447	-0.187802	-0.0582116	-0.0259228	-0.1425	-0.00412693	-0.0282447	0.0879668	0.16732	0.212418	0.111829	-0.221154	-0.220302	-0.292274	-0.256766	-0.201917	-0.0379802	-0.0895928	-0.0588645	-0.148821	-0.0957435	-0.0731266	-0.172043	-0.135089	0.0804471	0.0649341	-0.180951	-0.12711	-0.141397	-0.0544133	-0.0532156
5	0.0500192	-0.242462	-0.0255757	-0.100865	-0.106634	-0.104846	0.0726091	0.233055	0.204854	0.0174583	-0.1532	-0.355883	-0.423314	-0.312676	-0.0955763	-0.102721	-0.0752899	-0.114666	-0.059867	-0.214545	-0.158375	-0.232769	-0.144242	0.140799	0.0676504	-0.0101011	-0.0608689	-0.0815516	-0.0945819	-0.0905428	-0.0107946	-0.0573835
6	0.159271	-0.0279918	0.0635544	-0.0500563	-0.0930705	0.208425	0.154137	0.0488032	-0.323681	-0.337917	-0.624	-0.32503	-0.00607282	-0.0890296	-0.10278	-0.0722624	-0.240779	-0.200777	-0.24492	0.229313	0.171371	0.137856	0.0893188	-0.0381599	0.057816	-0.103484	-0.157039	0.0536857	0.0689597	0.0699091	0.00824166	-0.0706531
7	-1.53651	0.0961002	-0.20507	-0.131474	0.369604	0.177147	0.064289	-0.392443	-0.541262	-0.365339	0.0116368	-0.0889604	-0.132978	-0.0592143	-0.185097	-0.272547	0.000335902	0.207099	0.167432	-0.103011	-0.0722573	-0.0615893	0.0242115	-0.0252747	-0.177361	-0.152131	-0.101712	-0.0381181	-0.0553967	-0.0388659	-0.0909126	-0.0617766
8	0.0555382	-0.108137	0.0445933	0.242481	0.171484	0.0649232	-0.387045	-0.568463	0.0581779	0.0272064	-0.265913	0.00110651	-0.0388764	-0.111368	-0.00346379	0.217773	0.111183	-0.0717023	-0.0871173	0.00395781	0.107721	0.0450066	-0.0947187	-0.196303	-0.121371	-0.113277	-0.0693123	-0.00583571	-0.0165858	-0.0610228	-0.0902496	-0.0084897
9	-0.102491	-0.199736	-0.0675633	0.192643	0.108573	-0.443413	-0.605247	0.0429371	-0.0995128	-0.212667	-0.069814	-0.0829161	-0.422982	-0.320984	0.0885919	-0.0753486	-0.0713857	0.118964	0.0551892	-0.0262681	-0.118252	-0.216701	-0.140369	-0.103182	-0.15362	-0.0842112	-0.084161	-0.0470236	-0.0262355	-0.0650402	-0.0695901	-0.0621495
10	-0.292509	0.0518167	0.395215	0.0894876	-0.51348	-0.715695	0.0698093	-0.0867287	-0.123805	-0.128687	-0.0827469	-0.366386	0.031411	0.254168	-0.0606548	0.129632	0.0703975	-0.0017933	-0.103524	-0.196179	-0.213635	-0.12266	-0.0668681	-0.127165	-0.0732533	-0.084231	0.120955	-0.105575	-0.127876	-0.079469	-0.0596428	-0.0230957
11	-0.0464669	-0.134121	0.263679	0.0858734	-0.168352	0.0285819	0.0387042	-0.0968189	-0.121925	-0.114021	-0.316542	0.0174281	0.24991	-0.0917545	0.0536917	0.00603775	-0.114978	-0.142316	-0.110251	-0.124765	-0.0230812	-0.0613808	-0.165351	-0.0817191	-0.11098	0.115508	-0.0901938	-0.0864049	-0.0834951	-0.0808932	-0.0751091	-0.0602338
12	-0.233394	0.114383	0.024347	-0.323033	-1.08042	0.00809484	-0.463052	-0.163592	-0.158497	-0.39332	-0.00378912	0.269318	-0.0714003	-0.0897424	0.00698932	-0.159592	-0.118788	-0.254572	-0.179573	-0.0765641	-0.153021	-0.151906	-0.101918	-0.118022	0.086349	-0.00803954	0.0313416	-0.0881446	-0.0443202	-0.0675403	0.0199477	-0.066966
13	0.269077	0.443954	0.0715117	-0.319239	0.0309206	-0.179543	0.142106	0.00811807	-0.371593	0.00174543	0.270902	-0.102357	-0.053327	0.0739904	-0.217826	-0.186009	-0.198738	0.00691084	-0.0947858	-0.159615	-0.0996156	-0.0686216	-0.048581	0.0583935	0.056983	-0.0493473	-0.00728513	-0.104557	-0.089619	-0.0820384	-0.0872474	-0.0187763
14	0.0300855	0.250905	-0.543901	-1.13605	-0.0452431	-0.0360133	-0.0133286	-0.436005	0.0662507	0.330991	-0.103124	-0.118273	0.0761218	0.0505566	-0.217956	-0.0795901	-0.0352778	-0.17783	-0.115821	-0.0712082	-0.0322355	-0.124666	-0.076452	0.121007	-0.0979448	-0.0101402	-0.147055	-0.0239126	-0.0647424	-0.0697702	-0.0596514	-0.0579643
15	-0.410858	0.000943912	-0.0521208	0.0522092	-0.182559	-0.0672449	-0.376331	-0.0218856	0.331066	-0.0974544	-0.131411	0.0835609	0.0349001	-0.191964	0.00365254	-0.0626809	-0.148034	-0.0609911	-0.115422	-0.131851	-0.0741257	0.0362404	0.123358	-0.0117303	-0.0132608	-0.104693	0.0391708	0.00460221	-0.00811465	0.029566	-0.0279093	-0.0851797
16	0.150031	-0.00247675	-0.233205	-0.0361345	-0.0308413	-0.0372878	-0.47891	0.0371408	-0.0791473	-0.107287	0.223389	0.0261027	-0.162299	-0.188835	-0.077762	-0.215832	-0.149563	-0.112523	-0.0706906	0.0349041	0.0712328	0.152847	0.051717	-0.0549606	0.0324311	-0.0385733	-0.163867	-0.0441121	-0.013176	-0.110547	-0.0439629	-0.106771
17	0.524636	-0.117867	-1.13334	0.156862	0.0334787	-0.270151	-0.00996067	0.334454	-0.0873154	0.178844	-0.0306581	-0.25019	-0.251026	-0.236739	-0.155593	-0.125212	0.0120742	-0.0612048	-0.141008	0.136757	0.102537	0.00297686	-0.116673	-0.0373497	-0.0925325	-0.0952705	-0.0851917	-0.0677981	-0.100878	-0.0269561	-0.0514183	0.00416261
18	-0.157558	-0.955448	0.022711	-0.545447	-0.193973	-0.504841	-0.0127611	-0.105937	-0.123536	-0.130268	-0.0791871	-0.109286	-0.149006	0.0260126	-0.172838	-0.0097043	-0.153712	-0.0792924	0.0734398	0.0537037	-0.0214151	-0.109581	0.0644592	0.0104698	-0.0373343	-0.0722412	-0.053289	-0.0582301	-0.0392704	-0.0439333	-0.0536054	-0.153469
19	0.238545	-0.0837021	-0.0415067	-0.0372095	0.0284898	-0.0525967	0.366312	-0.0755084	0.25381	0.0836525	-0.205414	-0.180684	0.0352694	-0.0594473	-0.00901812	-0.177907	0.00121587	0.109555	0.179248	-0.0566806	-0.0816251	-0.0180941	-0.0245094	-0.104999	-0.121191	-0.109284	-0.0776816	-0.0489027	-0.0418355	-0.0351315	-0.0542304	-0.045367
20	-0.11544	-0.23232	-0.046572	0.0334853	-0.688816	0.0296212	-0.0339406	-0.0870577	-0.121038	-0.283586	-0.217101	-0.141885	-0.0501778	-0.207504	-0.170022	0.0148779	0.136577	0.107477	-0.00176369	-0.029969	-0.00692252	0.0424642	0.00662602	-0.0439895	-0.08815	-0.0398627	-0.0449041	0.0172314	0.000696744	-0.0306183	-0.0777277	-0.0116783
21	0.210456	-1.93903	-0.209003	-0.105137	-0.0168299	0.415941	-0.053434	0.262507	0.0433776	-0.0278152	-0.242613	0.029996	-0.186658	-0.0369657	0.0148888	0.135532	0.0972696	-0.00619397	-0.129699	-0.0193887	-0.0681075	0.0227584	-0.0746598	-0.114938	-0.0750368	-0.0811225	-0.191919	-0.077819	-0.0607179	-0.0376647	-0.0731435	-0.0601635
22	0.309175	-0.0225685	-0.12105	0.0176438	0.0427436	-0.0290324	-0.134579	-0.10626	-0.305565	-0.149714	0.0352803	-0.169253	-0.0199353	-0.103863	0.0585041	0.125724	0.00192377	-0.122108	0.0487807	-0.0554771	0.0686167	-0.137173	-0.192644	-0.0964819	-0.0819496	-0.0511906	-0.00387987	-0.0323312	-0.0739525	-0.104819	-0.0910336	-0.014366
23	-0.323506	0.0177487	-0.0623783	-0.489837	-0.0135557	-0.159556	-0.00461922	0.0553098	-0.068341	-0.360654	-0.0588848	-0.177489	-0.272177	-0.0729108	0.192713	0.00881398	-0.148668	0.0880591	0.0353354	-0.0251296	-0.193556	-0.0370618	0.11406	-0.070194	-0.0885539	-0.201204	-0.0866134	-0.0261432	0.0139482	-0.062707	-0.0215825	-0.0779685
24	-1.45431	-0.00107841	0.0614282	-0.669375	0.532922	-0.159848	0.0475634	-0.170876	-0.242597	0.0655438	-0.104899	-0.0738843	0.0190208	-0.205647	-0.0068752	-0.0665706	0.0806636	-0.043611	-0.112069	-0.181948	0.0371757	-0.154878	-0.235856	-0.0472219	-0.116059	0.0148209	0.0546359	-0.0547993	-0.0996781	-0.0438505	-0.108552	-0.0291826
25	0.556599	0.0334581	-0.371363	-0.000740603	-0.107206	-0.0524499	0.0909005	-0.154469	-0.251626	-0.0600087	-0.216451	-0.119839	-0.0430076	0.051404	-0.0119736	-0.0527187	-0.0224148	-0.0789498	0.0524757	0.0458313	-0.114066	-0.150312	-0.0424355	-0.137013	-0.021307	-0.0403355	-0.0215807	-0.0393908	-0.00567548	-0.0303511	-0.0581154	-0.157193
26	-0.148604	0.355485	0.14621	-0.0344868	-0.184781	0.249526	0.0310375	-0.279691	-0.0171752	-0.118414	-0.0290673	-0.0228144	-0.167133	0.0192117	-0.172671	-0.081087	-0.0105649	0.119383	-0.129309	-0.130507	-0.142265	-0.00354233	-0.137613	-0.0445018	-0.219904	-0.0726609	-0.0561571	-0.100834	-0.120704	-0.124095	0.0332801	-0.0789427
27	-0.180202	-0.719072	-0.415335	-0.104641	-0.00525777	-0.124695	-0.353032	-0.139718	0.0367424	-0.20453	-0.188724	-0.102357	0.0113556	0.164114	0.048133	0.0729245	0.00879732	-0.102769	-0.197755	-0.121746	-0.0351972	-0.139482	-0.0630711	-0.0351246	0.0194884	0.0384459	-0.0788989	-0.0638553	-0.0751082	-0.0384491	-0.164712	-0.14972
28	-3.26749	0.0255559	-1.3547	0.0625755	-0.231891	0.0567028	-0.0159543	-0.226495	-0.0898552	-0.0836823	-0.0189386	-0.179122	0.138892	0.132696	0.0229824	-0.0857332	-0.147868	-0.191084	0.162321	-0.0416209	-0.140096	-0.0633627	-0.0650536	-0.146036	-0.0486813	-0.0135353	-0.0607474	-0.0647312	-0.0806563	-0.110788	-0.0720133	-0.0430524
29	0.00640594	-0.0425462	-0.384324	0.394843	-0.074703	0.0611005	-0.370891	0.070424	-0.24991	-0.240295	-0.064411	0.0203652	0.0949022	0.0109291	-0.0979435	0.0255716	-0.160816	0.156859	-0.234341	-0.141389	-0.0895209	-0.123256	-0.0921962	-0.0974267	-0.0718956	-0.0626385	-0.0168812	-0.0892141	-0.032347	-0.0236814	-0.0532843	-0.041181
30	-0.266853	-0.0527586	0.0528371	-0.00979414	0.28956	-0.105785	0.0945085	-0.119616	-0.106343	0.0433833	-0.233597	0.122417	0.132805	-0.00748942	-0.0190704	-0.120608	0.055492	-0.178579	-0.0821779	-0.0624225	-0.103442	-0.0200556	-0.037771	-0.0133125	0.0700675	-0.107224	-0.0337661	0.0227256	-0.0196077	-0.118748	0.0442672	-0.0865915
31	0.199304	-0.255081	-0.0361759	-0.200574	-0.122032	-0.291225	-0.318416	-0.0626792	-0.0101858	-0.0784109	0.0644011	0.0938183	-0.00762021	-0.224505	-0.143358	-0.173908	0.0135773	-0.118744	-0.0259047	-0.0866941	-0.0815151	-0.103161	-0.0997967	-0.0397782	-0.0390194	-0.0266477	-0.0739261	-0.158457	-0.192124	-0.0526292	-0.0787928	-0.0958371
32	0.00744469	-0.210365	0.135263	0.0371104	-0.0832493	-0.050418	0.0333911	-0.272567	-0.289196	-0.054496	0.032607	0.151359	-0.0103992	0.0872801	-0.146435	0.174484	-0.301811	0.0218	-0.119004	-0.118065	-0.0671742	-0.0773343	-0.196116	-0.100631	-0.0735023	-0.0821727	0.0424582	-0.0468213	-0.0274667	-0.0140456	-0.0877395	-0.0238702
33	0.195859	0.135482	-0.079786	-0.221568	0.0438764	-0.431406	0.0334882	-0.0956384	-0.00635572	-0.213096	0.125946	-0.00961622	-0.247741	-0.15137	0.0508335	-0.199302	-0.057982	-0.153915	-0.0554143	-0.0815918	-0.00627395	-0.162892	0.0115387	0.0634573	-0.00930157	-0.0228149	-0.0446495	0.00729937	0.0544658	-0.0355954	0.00569349	-0.0390707
34	0.0274977	-0.276271	0.533187	-0.0817274	-0.120329	-0.175821	-0.0317613	-0.0326705	-0.0651177	0.082925	0.170193	-0.0170403	0.079174	0.0887829	0.0198199	-0.136472	0.0158752	-0.0915837	-0.130273	-0.0313135	-0.1724	0.0521666	-0.085528	-0.0389021	-0.121871	0.00487066	-0.0863573	-0.0346638	-0.0949387	-0.170833	-0.0910717	-0.0266368
35	0.347936	-0.881116	0.041309	0.0955721	-0.368861	-0.242214	-0.108989	-0.242062	-0.0818533	0.0966991	0.0539906	-0.300724	-0.117898	-0.0382635	-0.181667	-0.0880244	-0.133165	-0.0602809	-0.0799041	-0.16424	-0.0208706	-0.12814	-0.0114217	-0.0413482	0.0194671	-0.0260448	0.0357984	-0.161985	-0.195784	-0.150887	-0.0147758	-0.0524797
36	-0.427454	-0.889676	0.0190996	0.303967	-0.0936287	0.0349138	-0.305617	0.0895383	-0.190872	0.16851	0.00921018	0.102383	0.139893	0.163322	-0.142334	-0.0708057	-0.107993	-0.102603	-0.104633	-0.154323	-0.0753766	-0.0659528	0.0315029	-0.0458746	-0.0429574	0.0138657	-0.176676	-0.15696	-0.0630077	0.018995	-0.00322732	-0.086278
37	-0.208935	0.409123	-0.210791	-0.387628	-0.0894705	0.0457311	-0.00461549	-0.104951	0.0592831	0.2069	-0.0225746	0.0127155	-0.084521	-0.209729	0.056265	-0.118339	-0.0316201	-0.0748951	-0.0249366	0.0197928	-0.0394261	-0.0143654	0.0238073	-0.121724	-0.0453137	-0.0902343	0.0709238	0.0139221	-0.0380971	-0.0346083	-0.0884232	0.000431784
38	-0.543729	-0.0827849	-0.0192751	0.322606	-0.178405	-0.0181334	-0.0725661	-0.0748205	0.0838987	0.025083	-0.249081	-0.0348043	-0.151516	-0.180843	-0.121785	-0.107928	-0.112484	-0.0932561	-0.11762	-0.0563694	-0.0881894	0.0899252	0.0166017	-0.0580226	-0.047289	-0.0509698	-0.0893381	-0.0384956	-0.0200674	-0.00963363	-0.213068	-0.0329785
39	0.559792	-0.0618445	-0.0391617	0.0479114	-0.178675	-0.102369	-0.301128	-0.285249	0.175173	0.00340144	0.0759839	-0.0376424	0.0617014	-0.128895	-0.10616	-0.0457675	-0.0351157	0.00159895	-0.237578	-0.0770887	0.0361889	-0.113562	-0.0839216	0.00401421	0.0343805	-0.0604732	-0.02781	0.0394897	-0.0297519	-0.0601651	-0.0356278	-0.0784506
40	-0.321905	0.115696	0.0132768	-0.144549	-0.242048	-0.0902082	0.129411	0.0450661	0.103689	-0.0088704	-0.118328	-0.0469866	-0.072436	0.195219	-0.0927873	-0.114849	-0.0777818	-0.22834	0.0689416	-0.00587819	0.0301631	0.0596756	-0.0392858	-0.0757287	-0.013254	-0.0599327	-0.0467073	-0.0946012	-0.0447547	-0.0542075	-0.192569	0.0520122
41	0.192408	-0.192312	-0.104217	-0.361696	0.0436927	-0.308648	-0.0392119	0.116443	0.19932	-0.333627	0.0817875	0.0726777	-0.209585	0.00491566	-0.0412431	-0.0298231	-0.00760915	-0.168334	-0.121386	0.0859714	0.00592269	-0.111505	-0.0921239	-0.0413989	-0.0518712	0.0697188	-0.000763654	-0.0635507	-0.0534127	-0.0131983	-0.0844231	-0.0756404
42	-0.20274	0.156138	0.150204	0.0051744	0.085941	0.0266201	-0.0745491	0.143793	-0.0700222	0.147744	-0.0243761	-0.170917	-0.141788	-0.340351	-0.0925884	-0.0757171	-0.16615	0.0228022	-0.0529352	-0.13467	-0.0723623	-0.177988	-0.152211	-0.0101187	-0.121425	-0.0904562	-0.173814	-0.0416081	0.0223952	-0.0714335	-0.0412259	-0.0883293
43	-0.35267	0.532526	0.351819	-0.10705	0.00366439	-0.100045	-0.101496	0.155924	0.020888	0.066546	-0.109786	0.00504056	0.234115	-0.0749106	-0.0838992	-0.00295295	-0.213814	-0.0908835	-0.116214	0.0434854	-0.0625617	0.00812552	0.0438204	0.00722854	0.052865	-0.0777503	-0.100785	0.0280779	-0.0546548	-0.0609241	-0.0393008	-0.102549
44	0.152537	-0.452361	-0.150845	-0.631852	-0.223216	-0.353915	-0.183874	0.109392	-0.0179477	-0.178802	-0.00205643	-0.265946	-0.274746	0.0254226	-0.0985353	-0.228542	0.0379936	-0.0480151	0.0482969	-0.109214	-0.13659	-0.0141623	-0.0360635	0.00889493	-0.126053	-0.014462	-0.00541789	-0.108872	-0.0508577	-0.0502422	-0.0145663	-0.047867
45	-0.437934	0.0406613	-0.107487	0.00518285	-0.171446	0.0867551	-0.120803	0.213347	-0.245419	0.246791	0.109402	-0.1327	-0.0237133	-0.0484504	-0.0220001	-0.185976	-0.127203	-0.104244	0.0341119	-0.0116449	-0.0383558	-0.0129124	-0.105921	-0.0281193	-0.0500379	-0.0110094	-0.0988119	-0.0356513	-0.0540359	-0.0352437	-0.0695292	-0.0737357
46	-0.243488	0.0581258	0.146123	-0.171201	-0.352265	-0.048517	0.162701	-0.0521321	0.146342	-0.151058	-0.172638	0.244422	-0.0656133	-0.0792434	-0.151587	0.0494009	-0.0535682	0.0463843	-0.11628	-0.106372	-0.0145828	-0.0687168	0.0354295	-0.103108	0.0849013	-0.168329	-0.0744391	-0.00862282	-0.0099016	-0.0138262	-0.106312	-0.105446
47	-1.03871	-0.171606	-0.0541745	-0.286004	-0.038112	-0.0782354	0.125141	0.0479321	0.0629683	-0.0491182	-0.234259	-0.0251006	0.032352	-0.0745463	-0.231162	-0.080697	-0.0931914	0.0402652	0.0797703	-0.148359	-0.0148194	-0.101693	-0.114063	-0.00902166	-0.0801871	-0.0326915	-0.0221769	-0.0393843	-0.0808159	-0.140039	-0.0776496	-0.0762382
48	-0.82669	0.117623	-0.162455	0.00560241	0.0188316	-0.0932945	0.169696	-0.0221392	-0.22754	0.0577034	-0.116817	-0.347239	0.0236482	-0.0386584	0.00954878	-0.0952393	-0.0418772	-0.202746	-0.142469	0.0421522	-0.0527731	-0.0310095	0.0440959	-0.153773	-0.102422	-0.0419758	0.00290544	-0.129838	-0.190026	-0.187571	-0.0636874	-0.0775342
49	-0.013591	-0.326022	-0.103943	0.122045	-0.221532	-0.302377	0.0881272	-0.200668	0.158356	-0.0944114	0.213451	-0.153416	-0.161653	-0.0550855	0.0286783	-0.0036656	0.112858	0.0316341	-0.0430542	-0.00755667	-0.0475001	-0.0460003	0.00994163	-0.0934134	-0.041397	0.020846	-0.116536	-0.213081	-0.0843535	-0.0370175	-0.0353137	-0.0813055
50	0.185025	0.034201	-0.238199	0.0205527	-0.287335	0.0120886	0.183796	-0.218451	-0.022554	-0.158303	0.0775931	-0.120438	-0.121152	-0.0967838	-0.0715471	-0.0174572	-0.178593	-0.125201	-0.127607	-0.0556233	-0.00626364	0.0643038	-0.0777833	0.0417954	0.00748815	-0.198519	-0.203963	-0.0591605	-0.0895347	-0.269183	-0.0398418	-0.0450787
51	-0.0928499	0.0936441	-0.313399	-0.0314768	0.150437	0.139594	0.0126571	0.0750862	0.0113786	-0.22616	-0.251977	0.0409122	-0.122816	-0.109854	-0.00857634	0.0588413	0.0801283	-0.0138173	-0.0520402	-0.0665096	-0.0265925	-0.031433	-0.112438	-0.0337187	-0.0656728	-0.0599435	-0.0352892	-0.19744	-0.200352	-0.0543964	-0.0308433	0.0187068
52	-0.208354	-0.302159	0.0406478	0.0392622	-0.0205944	-0.00527096	-0.0494439	0.00521056	-0.159095	-0.119694	-0.070557	-0.232499	-0.0548531	-0.136527	-0.126171	0.0295997	-0.0408176	-0.195966	-0.0361725	-0.00707894	0.0500163	-0.0737712	-0.0203632	-0.0962508	-0.138069	-0.0184065	0.0124504	-0.108749	-0.0849903	-0.0621865	-0.048382	-0.0896317
53	0.258004	0.129668	-0.881985	-0.234334	-0.0472816	0.0877728	0.0116492	-0.150848	0.292077	0.178045	-0.0877638	-0.0943741	-0.198723	-0.0342513	0.00114642	-0.138175	-0.150973	-0.0120221	0.0169116	-0.0432001	-0.0296171	-0.0918563	0.0240155	-0.0610477	-0.0767733	-0.0177064	0.0278551	-0.0844501	-0.0480283	-0.0235557	-0.0436152	-0.0870436
54	0.283786	0.458018	0.154905	-0.403565	-0.105607	0.22193	-0.0162058	0.263979	-0.220681	0.0853234	-0.146672	-0.0432707	-0.0303922	-0.0376401	0.0971792	0.0420082	-0.00445751	-0.066671	-0.0244621	0.0375476	-0.08743	-0.0301216	-0.173722	0.00243981	-0.0879054	-0.033669	-0.0838735	-0.0555548	-0.028525	-0.043003	-0.0697194	-0.00660471
55	-0.471194	-0.708036	-0.0420556	0.000806894	-0.0688566	0.106771	-0.306352	-0.0463665	0.0332804	-0.0232741	0.0372866	-0.0655816	0.00757109	-0.176382	-0.0186583	-0.096509	-0.115386	0.0202309	-0.0971237	0.016664	-0.113311	0.0146568	-0.0694284	0.00308455	0.00604442	-0.234914	-0.0747894	-0.0392394	-0.0661265	-0.0242182	-0.0740088	-0.0778794
56	0.178446	-0.186422	-0.349045	-0.101496	-0.286908	0.233746	-0.00924372	0.0217764	-0.283032	-0.339376	-0.103599	-0.0424218	-0.0974067	-0.288696	-0.01102	-0.0467242	-0.084306	-0.0943867	0.0371178	-0.020743	-0.0218193	-0.151139	0.131243	-0.060861	-0.131322	-0.108925	-0.218519	-0.0317677	-0.0322514	-0.0608707	0.0577108	-0.0994017
57	0.072064	0.215211	-0.0609957	-0.0618365	-0.0804153	-0.00054675	0.0559686	-0.183171	-0.106093	-0.206584	-0.15222	-0.0743065	0.056852	-0.0241216	-0.00903197	-0.236965	0.00857579	0.0209389	-0.062696	-0.134475	0.00653329	-0.103404	-0.181819	-0.137942	-0.0586099	-0.0238846	-0.193342	-0.0198002	-0.0333192	-0.0995711	-0.0616478	-0.0214334
58	0.666102	0.250264	0.0466849	-0.216089	-0.0912982	-0.118374	-0.00426734	0.319403	0.192399	-0.0735695	-0.0107678	-0.188849	-0.0976492	0.055848	-0.114029	-0.0033974	0.000728469	-0.0494655	0.014638	-0.0407812	-0.157039	0.163167	-0.0584176	-0.0871602	-0.0265392	0.0772543	0.00896844	-0.0606691	-0.14144	-0.124573	-0.0376457	-0.00515833
59	0.199571	-0.188211	0.165725	-0.269957	0.182102	0.0834353	-0.150357	-0.0982667	0.141528	0.0844671	-0.189439	0.00173414	-0.217748	-0.176316	-0.0511466	-0.114531	-0.0843867	0.0102519	0.0258628	0.000543607	-0.036662	-0.13572	-0.0401101	-0.0382748	-0.0173612	0.00864498	-0.0253184	-0.169985	-0.106449	-0.0393089	-0.0292526	-0.0410526
60	0.109314	-0.227324	-0.00807613	0.181639	0.123747	-0.0186323	0.118955	-0.212723	-0.0242484	0.046386	-0.0901523	-0.105174	-0.239765	-0.104223	-0.229381	0.00254369	-0.0672293	-0.0387179	-0.0392854	-0.139639	0.0197635	-0.105202	-0.0382178	-0.0575025	-0.0241201	-0.143586	-0.111708	-0.117615	-0.0378098	-0.0494219	0.0626311	-0.0153347
61	-0.164591	0.000869843	-0.131545	-0.207873	0.0828712	0.0652873	-0.0326338	0.00488862	-0.409756	-0.187749	-0.14221	0.0398718	-0.0114575	0.0838429	0.00510134	0.0740837	-0.0784388	0.01611	-0.0452358	-0.0870197	0.0419535	-0.0319272	0.026018	-0.174311	-0.185386	-0.137111	0.0168814	-0.0380822	-0.0484537	-0.0440754	-0.0263932	-0.0465328
62	-0.373574	-0.700368	0.0871522	-0.0540384	0.15859	-0.477021	0.0177028	-0.238755	-0.294086	-0.100166	-0.0716534	-0.0750723	0.0661727	-0.135726	-0.0563966	-0.0892808	0.00931836	-0.0242803	-0.133926	-0.00722707	-0.111087	-0.0237836	-0.0481129	-0.0542734	-0.145667	-0.148023	0.0428584	-0.0391437	-0.048106	-0.0914349	-0.07788	-0.106226
63	-0.176857	0.104117	-0.122914	-0.141785	0.10509	0.134727	-0.0610869	-0.133719	-0.0480043	-0.0551977	-0.0817625	-0.216343	-0.162633	-0.0430171	0.016759	-0.0735908	-0.0331637	0.0108193	-0.0426109	0.097475	-0.081711	-0.020387	-0.190459	-0.129248	-0.0672327	-0.163821	-0.0847499	-0.061641	-0.0786373	-0.00529122	-0.148928	-0.0911924
64	0.0644996	-0.297932	-0.266755	-0.019465	0.2194	0.0419329	-0.141876	0.24442	0.00744577	-0.104522	0.0281589	-0.163368	-0.0637908	0.109889	-0.0143231	-0.0553869	0.026243	-0.0767475	0.00717736	-0.127059	-0.0573451	-0.00498094	-0.0771872	0.0526336	-0.00840929	-0.0438255	-0.0956929	-0.0807757	-0.0201438	-0.00882426	-0.0266264	-0.0571892
65	0.12317	0.0223393	-0.434393	-0.0191915	0.0260521	0.1706	0.310203	0.082893	0.0181717	-0.105366	-0.138439	-0.249375	-0.0341212	0.0149182	-0.158037	0.0308453	-0.0364333	-0.0903647	-0.142022	-0.0596626	-0.0142587	-0.314587	-0.0597888	0.0187069	0.0989352	-0.00298913	-0.0879847	-0.0130872	-0.00698419	-0.0377608	-0.143865	-0.0606561
66	-0.0805127	-0.483223	-0.0697047	-0.269439	0.0106459	-0.262844	-0.248204	-0.0123858	-0.108914	-0.158869	0.0832969	0.0455449	-0.103169	-0.378279	0.0221726	-0.0290006	0.00777763	-0.0562733	-0.0838589	-0.0453531	0.0138754	0.0575358	-0.0805513	-0.0436728	0.0246323	-0.053527	-0.0388331	0.00371605	-0.031123	-0.0435031	-0.0540514	-0.00382524
67	0.107539	-1.29225	-0.0956644	-0.609449	-0.0069542	0.0134907	-0.0268674	-0.448222	-0.101766	0.0053598	-0.115532	-0.104198	-0.110047	0.0788777	-0.07061	0.0404766	-0.0745954	0.00454683	-0.0355556	-0.0342566	-0.0291189	-0.0475914	0.120864	-0.218916	-0.15006	-0.016335	-0.00994567	-0.0430154	-0.04494	-0.103282	-0.0903919	-0.00638742
68	-0.204869	0.0282373	0.0701717	0.219428	-0.00108715	0.305578	-0.064336	-0.111347	-0.0565634	-0.179403	-0.16663	-0.0521195	0.067272	0.0154668	0.0396879	0.00766773	-0.116419	-0.140718	0.0486409	-0.00619374	-0.201505	-0.0254095	-0.196888	-0.179827	-0.0285662	-0.0604082	0.00988593	-0.041812	-0.111794	-0.0508631	-0.0713349	-0.103328
69	-1.09759	-0.0167108	-0.335519	0.222245	-0.0387301	-0.265176	-0.180897	-0.0968429	-0.160021	0.00347697	-0.143507	-0.111727	0.0650402	-0.140305	-0.052293	-0.0378547	-0.0598804	-0.0843496	0.0578512	-0.018643	-0.0966571	-0.0624546	-0.10545	-0.0598613	-0.261416	0.0152883	-0.0880475	-0.138569	-0.0437164	-0.0732448	-0.0861977	-0.0590011
70	0.0672537	-0.436553	-0.291432	0.132402	-0.23285	0.0217594	-0.141588	-0.156757	-0.0971352	-0.121495	-0.295728	0.130166	-0.0417247	-0.026669	-0.106123	-0.0240624	0.0503045	-0.00324126	-0.131115	-0.0445704	-0.0649477	-0.142888	-0.115772	-0.0185968	-0.131142	-0.0397706	-0.108682	-0.047412	-0.0766007	0.0651768	-0.0676575	-0.1068
71	0.123111	0.0774037	-0.293692	0.104429	-0.369352	-0.0646052	0.269127	0.13073	-0.119398	-0.0314906	0.074344	-0.164486	-0.134712	-0.0647203	0.041985	-0.184889	-0.0551062	-0.00865801	-0.140217	-0.144844	-0.0641071	-0.0517634	0.0538021	0.0517774	-0.216516	-0.113572	0.0619136	-0.0782327	0.067169	-0.00925347	-0.0614906	-0.0273671
72	0.556982	-0.251543	0.229013	-0.105432	0.0635	-0.273364	-0.0158833	0.0509825	-0.0333171	-0.057073	-0.0279797	-0.0431331	0.0590577	-0.273945	0.0215625	-0.0803016	-0.253214	0.0334715	-0.138882	-0.0832345	0.122327	-0.0717559	-0.0231012	0.0494096	0.0385659	-0.0706384	-0.0833037	0.0791421	-0.00958049	-0.0672568	-0.0837219	-0.0489755
73	0.132067	0.26096	0.0303519	0.144851	0.106839	0.458135	0.0351242	-0.248029	-0.0925806	-0.258673	-0.0749381	0.0892445	0.0292359	0.00106272	-0.0159293	0.0546506	-0.0559302	-0.0962969	-0.0169148	-0.0858476	-0.33731	-0.116578	-0.0311013	0.00642991	-0.0250392	-0.0577964	0.00210083	-0.0503359	-0.0687769	-0.04351	-0.0644802	-0.0695194
74	-0.0960565	0.00767907	-0.193594	0.121116	0.0283555	-0.203911	-0.357056	-0.0518912	-0.167026	-0.0977097	-0.0483471	0.065461	-0.222816	-0.120701	-0.0181858	-0.018034	0.00302582	-0.111573	-0.0398952	-0.0806098	-0.00484802	0.0788536	-0.158185	-0.183678	-0.0603217	0.0306679	-0.010567	-0.0275805	-0.0439893	-0.00980296	-0.0720376	-0.0243592
75	-0.728012	-0.106538	-0.102452	0.215313	-0.0373854	-0.28027	0.136726	-0.160913	0.0184992	-0.238666	-0.0328016	-0.0467329	-0.0021887	0.0704327	-0.143754	-0.154334	0.16137	-0.0345153	-0.0210868	0.138036	-0.080097	-0.00558467	-0.140441	-0.112954	-0.017004	0.00947118	-0.0539762	-0.051776	0.00409725	0.0660385	-0.068255	-0.0247622
76	0.0860146	0.0597177	-0.0562788	0.105081	-0.239128	-0.00748347	-0.381872	-0.029467	-0.174346	-0.00347959	-0.119807	-0.168751	-0.0272499	-0.037366	-0.121779	-0.0552874	-0.1715	-0.0488791	-0.0444271	-0.282319	-0.00542757	-0.0475879	-0.142603	-0.195039	-0.095792	-0.0752618	-0.129039	-0.0627664	0.0477731	0.036423	0.0376863	-0.139978
77	0.448611	-0.0237767	0.0337144	0.0732349	0.172879	-0.286799	-0.177084	-0.24955	-0.116705	0.054151	-0.0974274	0.080346	-0.209472	-0.0295063	0.0755548	-0.116252	-0.058972	0.00100281	-0.165988	-0.00768284	-0.031461	-0.192532	-0.0254079	-0.105821	0.0777872	-0.0671411	-0.155243	0.0865577	0.0236177	-0.158579	-0.0536408	-0.0428115
78	0.230333	-0.193822	-0.0165816	-0.159238	0.116736	-0.0272917	-0.0858398	0.00361984	0.0973305	-0.0711704	0.0186601	-0.000891208	-0.0389026	-0.0217562	0.0262778	0.024556	-0.0993246	0.0165082	-0.145398	-0.0770054	-0.0396016	-0.253908	-0.0640083	-0.237301	-0.144004	-0.0422708	-0.229897	-0.0121493	-0.0979335	-0.0576236	-0.0694259	-0.0544208
79	-0.173624	-0.147414	-0.424599	0.0915103	-0.207761	-0.140946	0.136773	-0.104237	-0.111532	-0.0747013	0.0705581	-0.161317	-0.14252	-0.0695044	-0.152383	0.0947717	-0.0822456	-0.0454255	-0.0669067	-0.00418691	-0.017473	-0.0654929	0.100148	0.0600111	-0.0272021	-0.0512727	-0.0227674	-0.0286162	-0.0547193	-0.0817872	-0.115676	-0.0407504
80	0.0950755	-0.272019	-0.0151387	0.0319235	0.0254521	0.228912	0.0504149	-0.241499	-0.354718	-0.102986	0.0857601	-0.0133389	0.064826	-0.0530641	-0.0482707	-0.124733	-0.0225832	-0.348973	-0.0100632	-0.0824529	-0.228286	-0.0242079	0.00319444	-0.0476229	-0.0531816	-0.0695372	-0.0866953	-0.106643	-0.0961587	-0.0742466	0.00938392	-0.0253628
81	-0.551677	0.0625461	-0.0547398	-0.0385601	-0.0851201	0.107262	-0.172871	-0.00307474	-0.117899	-0.0419681	-0.0816044	-0.0289675	-0.0384905	0.0488036	-0.123986	-0.0680821	-0.0380104	0.127946	-0.0683775	0.0202308	-0.211887	-0.0449874	0.00601197	-0.0302728	-0.0495854	0.0325548	-0.191028	-0.111292	-0.0739637	-0.184978	-0.0522337	-0.0477901
82	-0.0186125	-0.495481	-0.106646	-0.255393	-0.174125	0.0741384	-0.0981006	-0.112642	-0.291353	-0.00955549	-0.175297	-0.390533	-0.00991931	-0.220245	-0.00312823	-0.105643	0.0214299	-0.0341032	-0.0939334	-0.0769055	-0.10576	0.111139	-0.196256	-0.0830345	-0.0671868	-0.0172274	-0.17211	-0.0444773	-0.123048	-0.0567071	-0.0814254	0.00472496
83	-0.657432	0.153511	0.270974	-0.290084	0.323993	-0.0170298	-0.129053	0.0805722	0.00210653	-0.118302	0.0693542	0.0523867	-0.024204	-0.00794433	0.168781	-0.121492	-0.0121885	-0.0875339	-0.0765963	-0.177798	-0.020458	-0.0118801	-0.0714302	0.00302125	0.0229462	-0.0464114	-0.053623	-0.0963114	-0.142594	-0.0137639	-0.0516724	-0.0621162
84	0.32158	0.249773	0.134765	-0.0994744	0.0844968	-0.485547	-0.0531095	-0.169112	0.062631	-0.127992	-0.0155701	-0.107996	-0.0838826	0.0791386	-0.174517	-0.0488409	-0.36767	-0.0577539	-0.154784	-0.167367	-0.0675148	0.00493473	-0.222372	0.0312745	0.0228533	-0.165747	-0.124929	-0.172488	-0.0206214	-0.203234	-0.0726567	-0.0897567
85	0.222462	0.121569	0.202011	0.0821309	-0.172288	-0.0700783	0.0635298	-0.0594608	-0.0126963	0.0925654	-0.121621	-0.150439	-0.0798431	0.0108597	-0.0299703	-0.00565951	0.0389455	0.0481811	-0.0321381	-0.148396	0.0918557	-0.21174	-0.124602	-0.0497426	-0.0264039	-0.0856721	-0.082244	-0.0510872	-0.144767	0.0204634	-0.0279433	-0.0492724
86	-0.0397758	-0.369963	0.0290207	0.039429	-0.075426	-0.176349	-0.13467	0.150219	-0.168581	0.0925925	-0.117492	0.106952	0.0317619	-0.0678086	-0.206513	0.0339978	-0.00442392	-0.167806	-0.0058371	-0.0648441	0.0421409	-0.0491656	-0.24547	-0.0136807	-0.139367	-0.303176	0.0107268	-0.0731454	-0.000399207	-0.180033	-0.0424908	-0.0307786
87	-0.161043	0.0936901	0.179495	0.14904	-0.0423901	-0.038226	-0.0867188	-0.114475	-0.00974365	0.0124194	-0.0103484	-0.0597438	-0.0534179	0.0144987	-0.0821213	-0.0439921	-0.0895237	-0.0217397	-0.0746811	0.023375	0.0501746	-0.222316	-0.0236511	-0.0786801	-0.0410031	-0.025973	-0.0622991	-0.0653702	-0.0955381	-0.0477278	-0.0522807	-0.134801
88	-0.554396	-0.651122	0.0898098	-0.310248	-0.115994	-0.0338191	0.0374076	-0.598668	-0.159893	-0.42685	0.00403055	-0.0393384	0.0398481	-0.0190985	-0.0736627	-0.0796783	-0.0270192	-0.13117	0.0461705	0.0780842	-0.189877	-0.217559	-0.00425156	-0.0691342	0.0181984	-0.0586664	-0.067607	-0.0975102	-0.108695	-0.0687679	0.0088458	-0.0140651
89	-1.15825	-0.152844	0.0554891	-0.0321359	-0.681011	0.0150646	-0.248109	-0.0932439	0.0737658	0.0358658	-0.237556	-0.0159241	-0.0232087	-0.204782	0.0131883	-0.178368	-0.0285433	-0.0629037	-0.0634014	-0.00985237	-0.0204928	-0.174979	0.0517724	-0.0214009	-0.0922856	-0.100787	-0.0426873	-0.0902081	-0.0284392	-0.0748454	-0.0433318	-0.0437344
90	0.00667326	0.476315	0.198515	0.15561	-0.0998361	0.0278678	0.0765949	-0.0201145	-0.175692	0.106128	-0.0513447	-0.0925412	0.0437845	-0.0795881	-0.016482	-0.130449	-0.0870705	-0.0126274	-0.159474	0.0485582	-0.242304	-0.198241	-0.0806251	-0.0883679	0.00251481	-0.247425	-0.0234127	-0.0480343	-0.123914	-0.167528	-0.00144327	-0.0335495
91	-0.313433	0.202295	-0.0751943	0.186715	-0.117495	-0.296975	-0.197226	-0.350856	-0.135745	-0.037405	-0.0145448	-0.0742341	0.0864032	-0.038539	0.0238431	-0.0930309	-0.0776926	-0.0366913	-0.206792	-0.109028	-0.166864	0.0586027	-0.0591187	0.0221471	-0.0673582	-0.100361	-0.063254	-0.0900438	-0.101345	0.00259371	-0.0409455	-0.12711
92	0.241179	0.277722	0.00963529	-0.318033	0.307684	-0.0393264	0.000684392	-0.0303781	0.118256	-0.099781	-0.144768	0.0411749	-0.0466168	0.0475314	-0.0320992	-0.0173202	-0.144296	0.0118203	-0.10493	-0.109386	-0.161652	-0.00533323	-0.00891343	0.0742902	-0.0215131	-0.0964628	-0.0283277	-0.0610298	-0.0628699	-0.016877	-0.110483	-0.0677039
93	-0.66308	-0.217792	0.00364501	-0.0449698	0.212	-0.076844	-0.119048	0.0624341	0.0848016	-0.212202	0.0723934	0.0857463	-0.0225383	-0.100748	-0.34103	-0.120406	-0.0397733	-0.0578476	-0.0316504	-0.062912	-0.249538	-0.0511726	0.0758543	-0.0317064	-0.0163402	-0.0932074	-0.16173	-0.120436	-0.0509123	-0.0740582	-0.069838	-0.0387673
94	-0.389458	-0.193419	-0.17537	0.015923	-0.0235447	-0.14001	-0.129443	-0.0267149	0.101283	-0.0233324	0.057114	-0.228495	0.01565	-0.185292	0.107977	0.165742	-0.17891	0.0572872	-0.0107576	-0.221787	0.0472022	-0.149798	-0.0416015	-0.204003	-0.139536	-0.0912849	-0.109715	-0.0434443	-0.084606	-0.069611	-0.116646	-0.0758342
95	0.108662	-0.0716105	0.0643578	-0.154078	-0.0135679	-0.00121138	-0.0859093	-0.0363278	0.0200925	-0.0445535	-0.114046	-0.000880223	-0.212972	0.00305657	-0.0498308	-0.319499	0.0941761	-0.282041	-0.124513	-0.294621	-0.0142698	0.0358687	-0.126263	-0.0695662	-0.0620287	0.00489953	-0.122828	-0.0397661	-0.0616727	-0.0153291	-0.065621	-0.0300647
96	-0.214293	-0.0394127	-0.00286456	-0.173039	-0.458894	-0.201586	0.118609	-0.0938787	-0.223605	-0.280335	-0.00844668	0.0778058	-0.0578691	-0.211939	-0.0830876	-0.0280426	-0.0141484	-0.238255	0.0656129	-0.0736974	0.0177582	-0.148221	-0.0158754	0.00787824	-0.293847	-0.0872312	-0.0546572	-0.108682	-0.0457539	0.0586233	-0.0391619	-0.0315488
97	-0.0148244	-0.263457	-0.0981939	0.320816	-0.0227812	-0.0204471	-0.115351	-0.103442	-0.197944	0.0293157	-0.0964277	-0.00312647	-0.0870961	-0.069606	-0.00369172	-0.075187	0.0317597	-0.0109079	0.0572148	-0.289297	-0.0631247	0.143268	-0.0770295	-0.120414	-0.0823759	-0.0372516	-0.00655798	-0.0135344	0.0643265	-0.114933	-0.0897207	-0.0638642
98	-0.350837	0.0738399	0.0380513	0.250344	-0.239263	-0.129784	-0.667964	0.12761	0.0838261	-0.120421	-0.01045	-0.0743061	0.0670468	0.12939	-0.12751	-0.0358719	-0.0553528	0.0175275	0.0584143	0.0622055	-0.067919	-0.149991	-0.0152905	-0.0421617	-0.0464129	-0.0023352	-0.0631966	-0.000590249	-0.0459659	-0.0553179	0.0177606	-0.0623627
99	0.266707	-0.338815	-0.32867	-0.158237	-0.0763214	0.0189776	0.0436244	-0.201792	-0.0119073	-0.155789	-0.0995096	0.0412315	0.0292107	0.097085	0.161792	-0.00643489	-0.200027	-0.0566606	-0.124384	0.00767674	0.0288162	-0.0175015	-0.0577026	0.0558647	-0.124898	-0.0701362	-0.058352	0.0532294	-0.12163	-0.112944	-0.0265973	0.00486694
100	-0.102525	-0.187851	-0.366632	-0.270548	-0.0452968	-0.275013	-0.108098	-0.0322695	0.00684544	0.0389043	0.0898034	-0.0191412	0.0795628	-0.145631	-0.342423	-0.080027	-0.266025	0.103648	-0.116658	-0.0231279	-0.042371	-0.117643	-0.0310472	-0.133195	-0.118846	0.0253437	-0.0503758	-0.127118	-0.0768784	-0.0490513	-0.0237775	-0.0971393
101	-0.293095	-0.536032	0.0323707	0.0533471	0.107699	0.0781235	-0.373769	-0.102711	-0.226127	0.0811372	-0.249564	-0.0728159	-0.374261	-0.0178591	0.00597278	0.00256294	-0.142674	-0.0124754	-0.0179766	-0.0601665	0.0733081	-0.0717837	0.0413211	-0.0179318	-0.299541	-0.106175	-0.0780754	-0.0717761	-0.0761249	0.0477961	-0.0377831	-0.0832913
102	-0.0186876	0.299091	0.125937	-0.0608749	0.0798455	-0.234908	0.0526899	0.0196812	-0.0193997	0.0816952	-0.0083532	-0.19778	-0.0786853	-0.236471	-0.144728	0.0193934	-0.0854931	-0.0507114	-0.300701	-0.0456529	-0.203134	-0.0671202	0.0797386	-0.00654147	-0.00964704	-0.0511791	0.020609	-0.116927	0.0198684	-0.112687	-0.125499	-0.076826
103	-0.296981	0.178809	-0.00713308	-0.102253	0.049611	0.00752161	0.0424609	0.0877517	-0.0521449	-0.120116	0.0200224	-0.0834912	-0.0322658	0.013684	-0.0271441	-0.0605933	-0.00652807	0.0599791	-0.165976	0.026269	-0.0271561	-0.0568092	-0.0492308	-0.0885432	-0.117116	-0.153586	-0.0621022	-0.0477111	-0.0513019	-0.0890418	-0.064319	-0.073319
104	0.0224394	0.104871	0.0991889	-0.514827	0.10621	0.016621	0.016301	0.0426458	-0.00146845	-0.016451	-0.000634652	-0.0674275	-0.0211299	-0.15178	-0.195256	-0.291677	-0.0930879	-0.20867	-0.183072	-0.0369471	-0.00450688	-0.0440126	-0.193206	-0.117135	-0.11286	-0.091288	-0.00430278	0.047963	-0.0896123	-0.0285868	-0.061861	-0.185166
105	0.168	0.147004	-0.0725775	-0.240333	-0.328461	-0.154875	-0.275119	-0.0220529	-0.360623	-0.0335733	0.100919	0.0527677	0.118387	-0.0605306	0.1177	-0.273694	0.11828	-0.0392253	-0.218506	0.100449	-0.118169	0.0811669	-0.068588	-0.273783	-0.0759857	-0.111687	0.00890403	-0.100283	-0.0627831	-0.129428	-0.107191	-0.0979323
106	-0.522001	0.200563	-0.288019	-0.0460365	-0.00609327	-0.0302679	-0.0927904	-0.375963	0.0459839	-0.0990392	0.0166537	0.0387085	0.0123485	0.0117679	0.0121019	-0.101971	-0.00222978	-0.100312	-0.0155187	-0.228094	-0.0514644	0.0329099	-0.0532615	-0.205153	-0.0423631	-0.0825363	-0.068336	-0.0945937	-0.060099	-0.0157227	-0.0113141	0.0069784
107	-0.284066	0.0205711	-0.0482227	0.347542	-0.146396	-0.0443019	-0.070201	0.03176	-0.122959	-0.0726337	-0.00284694	0.0297342	-0.152763	-0.0197664	-0.0674656	-0.0617014	0.051276	-0.296757	0.033077	0.0381415	-0.0808912	0.0158795	0.0209605	-0.00975572	-0.01396	-0.0227227	-0.0889326	-0.0505121	-0.0877856	-0.035964	-0.150349	-0.0687374
108	0.0306888	0.275566	-0.105806	0.120319	-0.15518	0.0734486	-0.122027	0.136462	-0.161389	0.0462428	-0.0384931	-0.379327	-0.0919852	0.0301822	-0.0727677	0.052058	0.0430806	-0.204573	-0.0112904	-0.105608	-0.04559	-0.24892	-0.061648	-0.0828199	-0.0685339	-0.019043	-0.0016779	-0.0959512	-0.0158087	-0.0389024	0.00100163	-0.0451269
109	-1.60902	0.204273	0.389117	-0.0593916	0.0901626	-0.118398	0.199486	-0.0830543	-0.0177545	-0.0873195	-0.15548	-0.0532828	-0.179818	-0.0635653	0.0204102	-0.105384	-0.221131	-0.147167	-0.0825731	-0.0806965	0.069627	-0.0627864	-0.0934488	-0.0470179	-0.0472671	-0.0699093	-0.143923	-0.00133643	-0.0488417	-0.0180906	-0.105474	-0.089578
110	-0.143038	0.0815829	0.159866	-0.0529903	-0.17187	-0.746159	-0.154816	0.0153055	0.0325267	0.0804413	-0.154099	-0.180997	-0.0073885	-0.0718803	-0.310141	0.0589807	-0.0536478	-0.254413	-0.0236249	-0.0191203	0.0934176	-0.0502768	0.0952466	-0.287257	0.0112036	-0.0324987	-0.0943298	-0.0632239	-0.00561747	-0.0279596	-0.0114895	-0.117997
111	0.141915	0.25347	-0.179606	-0.0232806	-0.0274659	0.0235621	-0.0656583	-0.248934	0.0907362	-0.153988	-0.0810778	-0.0597202	-0.145858	-0.219063	-0.108118	0.0732624	-0.0830089	0.0171792	-0.0173253	-0.0701849	-0.0553834	0.0217602	-0.151703	-0.255092	-0.0771442	-0.0533362	-0.0280463	0.00344726	-0.071922	-0.0304212	-0.00234051	-0.0851886
112	0.267062	0.149178	-0.0526019	-0.622713	-0.140279	-0.144275	-0.0831776	-0.0562189	-0.0450051	-0.00566766	-0.0641336	0.0785853	-0.0643624	-0.102044	-0.182365	-0.000462948	-0.255237	0.0144797	0.0201599	-0.0351034	-0.21009	-0.0590388	-0.00505424	-0.00112472	0.023298	-0.115955	-0.0486058	-0.02495	-0.0141726	-0.0626305	-0.0575421	-0.0508593
113	-0.15285	0.269251	-0.00159236	0.350496	0.0161752	-0.437072	-0.00740221	0.0112347	-0.156502	0.0346329	0.0479616	0.27653	-0.0101521	-0.0062143	-0.108754	0.0551853	-0.214127	0.0555646	-0.0346207	0.028079	-0.0770207	-0.0640064	-0.0211016	-0.0798023	-0.12825	0.0423742	-0.0585889	-0.0630109	-0.0265357	0.0543439	-0.0530444	-0.0301875
114	0.0714869	-0.0748587	-0.137481	-0.616939	-0.334213	-0.0308407	0.127085	-0.0256941	0.13542	0.103176	0.0543759	-0.118891	-0.0155032	-0.1024	0.0113625	-0.162761	-0.183146	-0.0875494	0.121385	0.106206	-0.0892129	0.0126089	-0.105907	-0.142582	-0.00434669	-0.0486807	0.122615	-0.0302799	-0.05191	-0.0837227	-0.154278	-0.0387561
115	-0.849591	0.00959194	-0.177943	-0.172742	0.10934	-0.00223625	0.118876	-0.581347	-0.0831536	-0.0730103	-0.0728611	-0.134627	0.0447827	-0.185344	-0.0993662	-0.119036	-0.217253	-0.0140341	-0.168809	-0.0994095	0.047262	-0.0622659	-0.104049	-0.0705042	-0.215227	0.00725358	-0.0589917	-0.00960052	0.0176278	-0.0693438	-0.0240297	-0.0352494
116	-0.00424304	0.0384813	-0.112531	-0.290086	-0.258977	0.0686776	0.0361316	0.0582892	-0.0399558	0.0122741	-0.206425	-0.175386	-0.0474117	-0.0404688	0.106374	0.0101723	-0.117752	-0.0302805	-0.038196	0.0362347	-0.102541	0.0233737	-0.166129	-0.027498	-0.114582	-0.00907742	0.0318757	-0.0280072	-0.0238316	-0.120936	-0.0908595	-0.0459682
117	-0.245765	-0.276556	0.403593	0.0243714	-0.133107	-0.0529406	-0.0125143	-0.052439	-0.124599	-0.0274235	-0.111473	-0.187601	-0.0827994	0.0367895	-0.00943521	-0.227528	0.0773657	0.0874703	-0.112122	-0.187196	-0.0554026	-0.0489432	-0.325908	-0.00900955	-0.0887846	0.029003	-0.0596802	-0.0643277	-0.127067	-0.0809538	-0.0183189	0.00187944
118	-1.33791	0.0562051	0.211658	0.141023	-0.0173163	-0.332347	-0.347731	-0.0491077	0.0522367	-0.13938	-0.0767505	0.00029832	-0.37963	0.170872	-0.0234758	-0.184308	0.00386511	-0.196791	-0.071768	-0.0513026	0.0204929	-0.0642263	-0.100324	-0.0741395	-0.156015	-0.165204	-0.0977063	-0.0183849	-0.0939494	-0.148948	-0.0327193	-0.100294
119	0.0178593	-0.0387924	-0.139537	0.0727244	0.0393037	-0.0893707	0.0676909	-0.0949899	-0.080468	-0.189939	0.0623638	-0.149204	0.130945	-0.398485	0.0671988	-0.238338	0.00779302	0.146602	0.0482592	-0.0452093	-0.0707289	-0.187435	-0.0385766	-0.102452	-0.017354	-0.0305387	-0.0284131	-0.100656	-0.0877229	-0.0835266	-0.0683096	-0.0817393
120	0.484138	-0.0115883	-0.298623	-0.0348748	-0.162587	-0.038301	0.0787873	0.0270283	0.00699243	-0.0541782	-0.0846625	-0.122088	-0.215372	0.00261201	-0.103192	-0.0749375	-0.0861209	-0.0807309	-0.0666062	-0.000691872	0.000822136	-0.048844	-0.0726741	-0.0158631	-0.0616616	-0.10504	-0.146573	-0.111864	-0.12068	-0.000218506	-0.0135776	-0.033533
121	0.0140878	0.0269222	-0.0638295	-0.00899895	-0.107186	-0.173404	-0.0895245	0.0284601	-0.113497	-0.15865	0.0824233	0.042404	0.0526148	-0.0025584	-0.144369	-0.241359	-0.0985918	-0.156373	-0.0932755	-0.0382273	-0.0795507	-0.301766	-0.0666834	-0.000727516	-0.00628906	-0.103331	0.10756	-0.0974139	-0.0409557	-0.0194055	-0.0184602	-0.00122611
122	-0.39252	-0.131142	-0.0392761	-0.454992	-0.0659428	0.0902152	0.081145	0.0694914	0.0852168	0.201799	0.174407	-0.0332739	-0.195566	-0.0724157	-0.0662806	-0.0204394	0.00184049	-0.00128459	-0.0130497	-0.063196	0.0536202	-0.247509	-0.287145	-0.0171588	-0.0960912	-0.0210351	0.0767235	-0.0511731	-0.0445517	-0.105587	-0.0977214	0.0431207
123	0.0854416	0.0464967	-0.0471385	-0.00597816	0.122764	0.0654499	-0.0966386	0.131139	0.133551	0.0176041	-0.0122903	0.071116	-0.0211594	-0.294856	-0.113424	0.0394332	-0.067233	-0.025923	0.0649889	0.108391	-0.104903	-0.0726517	-0.179923	-0.0532555	-0.0150203	-0.0453895	-0.0427722	-0.087292	-0.0218836	0.0252165	0.0328301	-0.0901781
124	-0.187605	-0.672393	-0.275272	-0.335908	-0.205625	-0.23162	-0.451379	-0.180229	-0.0804744	-0.102675	-0.417988	-0.0429075	-0.184749	0.0913243	-0.277636	-0.00568024	-0.00846121	-0.118545	0.0886438	-0.155348	-0.110636	-0.0294065	-0.0676393	-0.0907544	-0.0697651	-0.0950931	0.0502566	-0.0370344	-0.110594	-0.0247162	-0.0668577	0.000853016
125	0.12141	-0.243596	0.163899	-0.170456	0.0189965	-0.15717	0.0706387	-0.0363179	-0.0474271	0.0356003	-0.0441456	-0.0577797	0.0569992	-0.0677849	-0.250213	0.0147864	0.123065	-0.0383745	-0.106435	0.00318026	-0.173673	-0.106604	-0.0657818	0.00917917	-0.102699	-0.0393295	-0.128108	-0.0652487	0.00993502	-0.0161908	-0.0544142	0.00814737
126	-0.102438	-0.10638	-0.372328	-0.0992131	-0.807421	-0.210919	-0.0689709	-0.0103809	0.00533335	-0.362427	-0.184651	-0.0877112	-0.0213268	0.0576957	-0.219949	-0.0675812	-0.168136	0.0121284	0.14207	-0.0376051	-0.302624	-0.0545159	-0.0969245	-0.257161	0.0222097	0.14314	-0.193484	-0.0507094	-0.0110752	-0.0382621	-0.0631135	-0.0244504
127	-0.169469	0.108164	-0.109002	0.115456	0.105508	0.0122859	-0.0755594	-0.0977915	-0.0164699	-0.00755381	0.0156557	-0.242397	-0.259471	-0.0262353	-0.131431	-0.166752	-0.060739	-0.113024	-0.237083	-0.0447223	-0.146602	-0.224272	-0.0627419	-0.109656	-0.0379838	-0.0310769	-0.00957333	-0.0127104	-0.0246425	-0.0821966	-0.0751469	-0.0450192
128	-0.1318	0.00340634	-0.196725	0.033147	-0.246925	0.111788	-0.565329	-0.0450484	-0.0432329	-0.306584	-0.140819	0.0226859	0.0101017	-0.0239231	-0.35998	0.00723368	-0.0509202	-0.0778025	-0.0713365	-0.106753	-0.00894604	-0.283359	-0.0853462	-0.0353246	-0.060039	-0.0111787	-0.145123	-0.0244289	-0.0079053	-0.0980469	-0.0339959	-0.0198247
129	-0.197521	-0.128692	0.305997	-0.655595	-0.0661566	0.0984792	-0.00125306	0.0939989	-0.15179	0.0526539	0.0208897	-0.175324	-0.0439166	-0.00931113	0.102877	0.0154866	-0.0614232	0.0579339	-0.103733	-0.111729	-0.0720459	-0.0157386	-0.0415891	-0.182073	0.00471107	-0.0747045	-0.122875	-0.0178696	-0.10287	-0.0680865	-0.0774806	-0.0758325
130	-0.20209	0.0916544	0.303896	0.00370766	-0.481987	0.0127658	0.0315653	0.113921	-0.178647	-0.121275	0.0243501	0.00634896	-0.123475	-0.363452	-0.0301356	-0.0972061	-0.123803	0.094931	0.0509846	-0.173784	-0.102369	-0.0763782	0.003184	-0.0842955	0.0124288	-0.0574314	0.0411085	-0.0074497	-0.114064	-0.0655222	-0.132183	-0.0199926
131	0.0458369	0.221846	-0.106994	-0.139628	0.0428394	0.0107052	-0.0396156	-0.1344	-0.0644128	0.15416	0.00761076	-0.400682	-0.0458134	-0.0727017	0.0590793	0.112158	-0.0269744	-0.118419	-0.0685543	-0.306905	-0.0981733	-0.14573	-0.0188847	-0.00474164	0.0412729	-0.0160467	-0.157329	-0.111461	-0.0318542	-0.073798	-0.00893293	-0.12932
132	-0.271031	-0.235618	-0.0431374	0.114426	0.00186028	-0.352684	-0.105747	-0.109412	-0.151868	0.216895	-0.0637994	-0.0150173	-0.205364	-0.101801	-0.0550003	-0.0257554	0.0204008	-0.072798	-0.0953904	-0.223715	-0.249603	-0.0373734	-0.138995	-0.0333633	-0.191735	-0.129021	-0.173113	-0.115281	-0.0860081	-0.0285343	-0.0152177	-0.116879
133	-0.326697	-0.238846	-0.00786792	-0.226187	0.104487	-0.448853	-0.193764	0.0358707	0.15783	-0.105221	0.0244256	-0.174999	0.121523	-0.192864	-0.0646981	-0.0382492	-0.135174	-0.121184	-0.0637578	0.000215681	-0.263479	-0.0973113	-0.0109309	-0.0734753	-0.00574887	-0.00161983	-0.0412328	-0.0162314	-0.0886434	-0.0761047	-0.0516214	0.0122755
134	0.583693	0.208748	-0.900956	-0.181561	0.0180902	0.0435651	0.125551	-0.0600352	-0.0184107	-0.162598	0.047663	0.0201859	-0.0749908	-0.137126	-0.217384	-0.0191312	-0.059264	-0.0503912	0.0665814	-0.0738185	-0.012707	-0.023443	0.041869	-0.0609157	-0.0192391	0.096423	-0.0876777	-0.0877827	-0.016934	-0.120334	-0.0241284	-0.0142835
135	-0.749884	-0.0911622	0.0935283	0.0659483	-0.321052	0.119818	-0.0408311	0.172796	0.0534147	-0.0636252	-0.0661083	0.247077	0.0351788	-0.0547626	0.0306669	-0.141765	0.0880496	-0.0726142	-0.11558	-0.117107	-0.0781184	-0.0165734	-0.0492553	0.00116139	-0.166423	0.0805401	-0.0423402	-0.090975	-0.0657145	-0.00993324	-0.103887	-0.100103
136	0.679521	0.349077	0.265948	-0.130427	-0.00670255	-0.0625579	-0.00139753	-0.137691	-0.0841443	-0.232533	-0.13182	-0.455686	-0.0353156	0.00305434	-0.0438826	-0.124022	0.11893	0.0260899	0.0196197	-0.0452294	-0.119812	-0.014084	-0.00310222	-0.0881666	-0.0709239	-0.0521561	-0.112271	-0.00764758	-0.123562	-0.104591	-0.0966522	-0.115486
137	-0.165447	0.230084	-0.523484	-0.215577	-0.0654766	0.054315	0.0701108	0.146219	-0.0985159	0.028771	-0.284746	-0.00078191	-0.0908645	-0.00851291	-0.0660707	0.10713	-0.127214	-0.0750209	-0.0424421	-0.231804	-0.100941	-0.125528	-0.0709431	-0.109263	0.00156289	0.0875561	-0.0626709	-0.0794406	-0.00744942	-0.024585	-0.0286614	-0.12316
138	0.353012	-0.490442	-0.116453	-0.0461387	-0.21649	-0.0340366	-0.187568	0.0641211	-0.114692	-0.0709088	-0.0934301	-0.142805	0.0366678	0.146657	0.148919	-0.146841	0.169333	-0.097682	-0.024021	-0.325511	-0.0460122	-0.0196193	0.0162211	-0.040185	-0.0525521	-0.11092	-0.0125428	-0.137286	-0.104091	-0.0463864	-0.0410282	-0.0685841
139	-0.411026	-0.208194	-0.107674	0.0287368	-0.0662543	-0.291008	-0.114549	0.035137	-0.0041869	-0.144998	-0.116217	-0.121394	-0.323472	0.00424018	-0.0885019	-0.0306278	-0.268805	-0.0713865	-0.0984423	0.0390211	-0.025914	0.0426359	-0.127617	0.0695712	-0.156757	-0.203054	-0.148756	-0.000848222	-0.0199416	-0.0223682	-0.0752954	0.043614
140	-0.0368515	-0.156205	-0.230254	-0.0967191	0.217846	-0.0882876	0.157805	-0.0692585	-0.329422	-0.142589	0.00912506	0.00716552	-0.327721	-0.114625	-0.189445	-0.0176956	-0.105728	0.114906	-0.139456	-0.0660193	-0.0165104	-0.053892	-0.217831	-0.056329	-0.013845	-0.0251879	-0.138454	-0.109811	-0.0575113	-0.0134451	-0.0970488	-0.100001
141	0.216483	0.0793203	-0.169325	-0.176022	0.0583322	0.0290252	-0.194746	0.0143164	0.111468	0.0816465	-0.436314	-0.287734	0.0313684	0.00296493	0.0578403	-0.0938239	-0.156476	-0.131098	-0.0771191	-0.111184	-0.0270868	0.000765877	-0.129512	0.0162705	0.151464	-0.131178	-0.0819203	-0.00669142	-0.0087736	-0.0427436	-0.0882286	-0.0408381
142	0.21283	0.109634	0.1585	0.00608069	-0.252779	-0.0282888	-0.00959942	-0.197561	-0.168269	-0.0592606	-0.125311	0.0992482	-0.240234	0.121805	-0.179158	0.0641211	0.0959915	-0.0111421	-0.310016	-0.0879035	-0.128757	-0.0970211	-0.0364574	-0.0522333	0.00656395	-0.0288978	-0.0655287	-0.0668343	-0.0259559	-0.111937	-0.00387003	0.00897069
143	0.021053	-0.186751	0.197827	-0.130864	-0.150333	-0.0566112	-0.143593	-0.186311	0.174921	-0.0129078	-0.0876737	-0.0628529	-0.106794	-0.155785	0.00147764	0.122799	-0.0191744	-0.0637765	-0.30146	-0.0881956	-0.0172472	-0.0059896	-0.178008	0.0656982	-0.112862	-0.0972068	-0.0438374	-0.00227485	-0.0155478	-0.145309	-0.019438	-0.0343112
144	-0.0694486	-0.177106	-0.0512142	0.167542	-0.0775645	-0.591528	0.0413412	-0.0498935	0.32298	0.0385213	-0.0434619	-0.0263395	-0.0971406	-0.18274	-0.101303	-0.135772	-0.0866621	0.026058	0.00604536	-0.0533451	-0.011596	-0.0146817	-0.0958025	-0.156365	-0.0543022	-0.0519464	-0.0911332	-0.0383834	-0.123935	-0.0296463	-0.0375988	-0.0296849
145	-0.335895	-0.213979	-0.0185642	-0.207854	-0.0370255	0.00270919	0.0474708	-0.0964887	-0.134794	-0.0133075	0.355914	-0.0539987	0.0146066	-0.0580002	-0.0082946	0.193624	-0.0522215	-0.0679631	-0.0311971	-0.0043608	-0.0512221	-0.288305	0.0301981	-0.077933	-0.02221	-0.133658	-0.0523063	-0.0233734	-0.133709	-0.068898	-0.0789058	-0.0553846
146	-0.394996	0.316279	0.162141	0.0233481	0.0713664	0.0650666	-0.322182	-0.0529735	-0.175799	-0.0899169	-0.370556	0.000610378	-0.0459478	-0.121016	0.0102828	-0.27088	-0.0194933	-0.227266	-0.0864933	-0.060879	-0.0164694	-0.140377	-0.116921	0.000307887	-0.0393767	-0.211074	-0.113688	-0.0744125	-0.00514718	-0.069942	-0.0705365	-0.128343
147	0.0281307	0.730886	-0.477409	-0.552794	0.0914584	-0.159284	0.0345879	0.204888	-0.0408439	-0.103396	-0.289011	-0.122192	0.106093	-0.285999	-0.128374	-0.102466	0.0759061	0.0207057	-0.0921653	-0.0167133	-0.0080415	-0.0967621	-0.0256762	-0.0915012	-0.0480446	-0.0559508	-0.108024	-0.139219	-0.117647	-0.0195817	-0.0143358	-0.0332928
148	0.197391	-0.322298	0.0504563	-0.302902	0.106859	-0.101676	-0.114628	0.0248548	-0.0523049	-0.278022	0.0506095	0.0521569	0.0258956	-0.260076	0.00198511	-0.0354387	-0.174812	-0.286017	-0.060449	-0.148681	-0.118578	-0.156066	-0.0128804	-0.168644	-0.139574	-0.0446213	-0.0295029	-0.0593722	-0.0543122	-0.0278871	-0.0187857	-0.0864259
149	-1.21429	-0.110805	0.0243116	0.00568312	0.0136569	0.050195	-0.0408161	-0.145577	-0.253091	0.0900836	-0.0531485	-0.39345	0.0352595	-0.124798	0.0662739	-0.0185628	0.0270365	-0.205737	-0.230876	0.0476993	0.0378479	-0.0704772	-0.0484582	-0.0492352	0.119519	-0.0343155	-0.00210837	-0.0569823	-0.0296953	-0.0983909	-0.105603	-0.0620372
150	0.119488	-0.309084	-0.204063	-0.0861938	0.0186849	0.0116358	0.203271	-0.047333	-0.00177121	-0.230921	-0.167955	-0.091385	-0.00540577	-0.0779102	0.137545	0.0249839	-0.108195	-0.201305	-0.356882	0.0416624	-0.161562	-0.0547394	-0.0430016	-0.0232654	0.0166709	-0.0926118	-0.0816053	-0.0635684	-0.00919493	0.0123002	-0.047529	-0.0762476
151	0.367562	-0.0545048	0.171465	-0.124643	-0.409537	0.185003	-0.0466248	-0.295374	-0.0341007	-0.0140093	-0.0261044	-0.153037	0.0461095	-0.161551	-0.0988993	-0.151972	0.0686942	-0.0576999	0.055394	-0.109251	-0.122966	-0.00939002	-0.0801542	-0.0874258	0.084076	-0.133887	-0.0646141	-0.0297543	-0.119998	0.00403808	-0.101037	-0.00766337
152	0.0193971	0.00137431	-0.503723	-0.599171	-0.474911	0.0187216	-0.0156608	-0.021536	-0.0634375	-0.0270123	-0.232232	-0.202368	-0.0434429	-0.324373	-0.0603872	-0.0438899	-0.110976	-0.0122475	-0.0547531	0.024557	-0.205276	-0.0572273	-0.0987826	-0.0458917	0.00987128	0.000390702	-0.112547	-0.0205632	0.00263291	-0.120951	-0.0963947	-0.058741
153	0.0656488	-0.240954	-0.0249144	0.0186311	0.0650514	0.0374086	-0.072834	-0.0242942	-0.159867	0.116416	0.0931082	-0.0251618	-0.263792	0.049692	-0.00065488	-0.0840663	-0.222344	-0.117175	-0.109744	-0.0298861	-0.0290179	-0.0476778	-0.0355762	-0.0757877	-0.0359402	-0.0139619	-0.0191924	-0.104002	0.0130903	-0.0150418	-0.0398986	-0.0411599
154	0.0482947	-0.337644	0.283498	-0.0149347	0.0848086	0.0997566	0.0445962	-0.288805	0.0587804	-0.000778997	-0.0162881	-0.0938689	-0.0710398	0.0803058	-0.190672	0.124804	0.0428993	-0.0206307	-0.169348	-0.0958472	-0.25875	-0.0749266	0.0829752	0.0696142	0.0605542	-0.158346	-0.0619667	0.048382	-0.05236	0.0448797	-0.100853	-0.021205
155	0.157812	-0.100683	-0.835077	0.0380752	0.0616102	-0.156582	-0.00803957	-0.000463563	0.00243601	-0.182376	-0.0397038	0.0700042	0.0206293	-0.0402215	-0.0743105	-0.129827	-0.181783	-0.194504	-0.0945895	0.0392888	-0.0348568	-0.00903379	-0.0825812	0.0417002	-0.177839	-0.169422	0.0900191	-0.047772	-0.124338	-0.128185	-0.141611	-0.0223141
156	-0.513847	-0.690892	0.011866	0.00837277	-0.114101	-0.134749	0.00825285	-0.0905648	-0.0725466	-0.0457885	-0.00101143	-0.221365	-0.154088	0.05829	-0.202232	-0.0217117	-0.323028	-0.240634	-0.0391363	-0.161133	-0.00760753	-0.0427364	0.051577	-0.0257629	-0.168951	-0.0251864	0.00755705	-0.019654	0.0876393	-0.0625569	-0.20333	-0.0351906
157	-0.0786102	-0.918342	0.0892061	-0.184557	0.183244	0.254155	-0.0236764	0.0472031	0.0846163	0.211951	-0.0653238	-0.0318849	-0.354648	-0.0487329	0.134992	0.0274242	-0.291401	-0.332906	0.0244	-0.138206	-0.015422	-0.0229718	-0.0549126	-0.0683726	0.0450616	-0.102755	-0.0543174	-0.148628	-0.0923658	-0.0564324	-0.0606595	-0.0848022
158	0.137836	-0.166585	-0.224564	-0.257275	-0.0609295	-0.0595211	-0.272023	0.121893	-0.0301162	-0.0452649	-0.113681	0.232152	-0.265449	-0.0915713	-0.0135991	-0.058771	-0.0530954	0.0641691	-0.0103908	-0.194439	-0.0421404	-0.178156	0.0145988	-0.0640011	-0.173579	-0.0106044	-0.127337	0.106634	-0.0385123	-0.0378989	0.0391397	-0.0515543
159	0.0268953	-0.0167586	0.000294915	-0.000279828	-0.391263	-0.0578715	-0.135881	0.13301	-0.0464425	-0.314793	0.0371681	-0.052883	-0.137509	-0.233691	-0.166186	-0.026122	0.00970237	-0.0689244	-0.0902476	-0.0757716	-0.0593511	0.044012	0.0263608	-0.0324927	-0.0326095	-0.165149	-0.0752387	-0.0544237	-0.0730634	-0.0930738	-0.0931687	-0.0655125
160	0.027481	-0.620861	-0.133155	-0.0858497	-0.0823469	-0.0785815	-0.0418315	-0.055572	-0.0893057	0.0319469	-0.0288871	-0.0222323	-0.0877817	0.020262	-0.0466071	-0.110612	-0.112928	-0.144424	-0.0856077	-0.254449	-0.0417353	-0.0260142	-0.135515	-0.00153921	-0.148642	-0.0927125	-0.043188	-0.132761	-0.045323	-0.0476142	-0.0314696	-0.0526131
161	-0.0143866	0.40251	-0.18707	-0.152498	0.0198938	0.138983	-0.138997	-0.162469	-0.132382	-0.173705	-0.293289	-0.0011173	-0.131507	0.0864158	-0.040319	-0.100954	-0.0982128	-0.146771	-0.0960069	-0.0173645	-0.0257273	-0.0683582	-0.0839625	-0.0491476	0.0129176	-0.0275436	-0.126269	-0.060213	-0.0735072	-0.0409297	-0.0260435	-0.0609649
162	-0.0938032	0.0815601	0.0873328	-0.164619	-0.0454303	0.0339014	-0.102956	-0.0800859	-0.26606	-0.157505	-0.538742	0.0622716	-0.255998	-0.139186	0.101099	-0.087608	-0.0527977	-0.0913693	0.049403	-0.0832545	-0.064258	0.0336269	-0.00692385	-0.103903	-0.0921455	-0.240076	-0.0531011	-0.0685361	-0.0921036	-0.08986	-0.0579606	-0.0377109
163	0.122819	0.233118	-0.186244	0.0640599	-0.0341997	0.0377521	0.200567	-0.00625316	0.0205919	0.0398793	-0.0578875	-0.0228512	0.0130393	-0.0362043	-0.113877	-0.27556	-0.346897	-0.024376	-0.0115419	0.00680224	-0.0390626	-0.0379175	-0.0465881	-0.0914543	-0.150681	0.0421743	0.0328947	-0.0316914	0.00850431	-0.133891	-0.119925	-0.0660223
164	-0.101754	0.227211	0.0708011	0.110359	0.120289	-0.299521	-0.0650181	-0.266753	-0.307738	-0.13205	-0.12489	-0.213379	0.0233214	0.0869824	-0.14928	-0.256126	-0.265224	0.0129924	-0.0581392	-0.0634099	-0.145152	0.0125	-0.216552	0.151688	-0.233418	-0.126713	-0.0843803	-0.0696957	-0.089864	-0.0193718	-0.122458	0.0114983
165	-0.330076	-0.158037	-0.219768	0.0173341	-0.75979	-0.105533	0.126312	0.00704885	0.0193929	-0.224443	-0.118895	-0.16418	-0.0386828	0.0922384	0.0759135	-0.241147	-0.164231	-0.0505508	-0.0158239	-0.0257746	-0.0291915	0.0377019	-0.0259761	0.0335191	-0.0536559	0.0241402	-0.00550268	-0.0546511	-0.0817393	0.013551	-0.127261	-0.120152
166	0.204997	-0.103775	-0.165548	-0.26793	0.0316792	0.0586636	-0.15784	-0.0658247	-0.0014464	0.0920884	-0.113726	-0.0574911	0.0731915	-0.183497	-0.0924541	-0.0521093	-0.00765212	-0.0222554	0.0118627	-0.106062	0.0333195	-0.148146	-0.0552745	0.108165	-0.0417507	-0.0966572	-0.106142	0.0108205	-0.123718	-0.0434499	-0.0653903	-0.0783832
167	-0.112992	-0.117833	-0.0349219	0.00262935	0.0673215	-0.0287536	-0.0377563	-0.182098	0.109122	0.0237182	0.0655072	-0.148773	0.0163645	-0.142622	-0.0160888	0.0102268	-0.023076	-0.024949	-0.127432	-0.0417953	-0.0947347	-0.0875295	-0.0200659	-0.118825	-0.00373384	-0.0577542	-0.0834766	-0.136015	-0.00368029	-0.0837509	-0.0608405	-0.0223705
168	-0.0792609	-1.09476	-0.348989	-0.161565	-0.185851	0.122554	-0.294569	-0.026134	-0.119899	0.0207876	-0.218142	-0.346884	-0.109612	-0.00364501	-0.0581906	-0.0961801	-0.177815	-0.185533	-0.0514259	-0.0390784	-0.00442721	-0.00396239	-0.0562727	0.0672403	-0.12216	-0.134799	-0.0302745	-0.147973	0.00239168	0.0118442	-0.0775483	-0.0520529
169	-0.0645491	0.035053	-0.204214	0.253483	-0.0137673	0.035643	-0.0576605	-0.0309869	-0.0709089	-0.0273482	-0.0960774	-0.124667	-0.0441064	-0.0666899	-0.228821	-0.130296	-0.101998	-0.0279584	-0.0129262	-0.0735582	0.014815	-0.109994	-0.126796	-0.0348975	-0.125399	-0.0239684	-0.0628431	-0.00221943	-0.0635738	-0.111562	0.00797008	-0.111529
170	0.30246	0.327432	-0.0406021	-0.00507555	0.0207215	-0.146453	0.0452333	-0.0685464	-0.0959813	-0.0433341	0.157089	-0.228491	-0.194874	-0.00575323	-0.0216088	-0.0561765	-0.0800367	-0.0650937	-0.169565	0.0219272	-0.0333772	-0.12579	-0.0401071	-0.182414	-0.00677721	-0.0357291	-0.0426523	-0.000712728	-0.0082055	-0.169924	-0.072976	-0.0414416
171	0.0616589	-1.47634	-0.0666812	0.088075	-0.299811	0.188806	-0.285527	0.00434031	0.077245	-0.0174253	0.0426562	-0.172443	0.0127808	-0.100279	-0.180938	-0.313698	-0.0784327	-0.0307088	-0.155456	-0.218398	0.0923223	-0.101907	0.10468	-0.215754	-0.0266688	0.0200152	-0.192016	-0.0429177	-0.0321321	-0.0302836	0.0103948	-0.0196721
172	-0.0808144	-0.316281	0.122354	0.0717164	0.080495	-0.202219	-0.123718	-0.00103403	0.263084	-0.0364797	0.00977577	-0.181815	0.118911	-0.0231112	-0.321852	-0.116821	0.0418026	-0.0395978	-0.190759	0.0948524	-0.0841127	-0.0765244	0.0391871	0.0675681	-0.0982409	0.0996449	0.0433953	-0.0811349	-0.212503	-0.113754	-0.0646457	-0.14097
173	0.00896328	-0.023791	0.185623	0.0689305	0.156434	0.0485638	0.100821	0.0702586	-0.443409	-0.0324229	0.00734482	-0.198384	-0.261507	-0.0365484	-0.207696	-0.305436	-0.0552198	-0.00908035	-0.0688782	-0.0568279	-0.172894	0.0395168	-0.0632605	-0.120476	-0.113086	0.0342207	-0.0200693	-0.00580364	-0.0475989	0.0269041	-0.0850744	-0.0328188
174	0.106045	-0.149283	-0.200756	0.00312952	0.0303861	0.0559153	-0.290756	-0.0990725	-0.306395	-0.441575	-0.0297117	-0.312677	0.00650548	-0.0933415	-0.0613021	0.065676	-0.0390735	0.0106986	-0.304135	-0.0608032	-0.0100867	-0.0793178	-0.0857382	-0.108896	-0.156575	-0.245744	-0.0821544	-0.0621934	-0.0517294	-0.11038	0.0499097	-0.0711823
175	0.254095	-0.30388	-0.115408	0.0454263	0.0917497	-0.118644	0.149656	0.0188762	0.0885838	-0.116603	0.131539	0.0577135	0.0864195	-0.01608	-0.0634992	-0.0710981	-0.00999639	-0.122777	-0.0196821	0.0388409	-0.0476285	-0.0945531	-0.0365005	-0.159515	-0.067246	-0.0854202	-0.00969204	-0.162749	-0.0305718	-0.111151	-0.0523809	-0.055835
176	-0.261622	0.0699206	0.0884649	-0.325423	0.0898004	-0.0307319	0.122165	-0.106319	-0.192574	-0.104014	-0.215966	0.0322419	0.0921262	-0.0846791	0.025672	-0.124001	-0.187916	0.0396918	-0.0715982	-0.0609552	-0.0189986	-0.0663621	-0.021573	0.0842582	-0.0865121	-0.0614137	-0.059849	0.00646365	-0.0153781	-0.038982	-0.100133	-0.110013
177	-0.402806	0.154483	-1.19195	0.0366353	-0.210094	-0.0143523	0.151766	-0.0405614	-0.125471	-0.263021	-0.126588	-0.0266709	-0.202464	0.111538	-0.0944277	-0.106719	-0.0193298	-0.100505	0.0343834	-0.0192831	-0.230397	0.0669744	-0.0343629	-0.0615876	0.0161607	-0.0600583	0.0430179	-0.0827122	-0.160223	-0.0874518	-0.156998	-0.0473567
178	-0.205986	0.145914	0.0620563	-0.508134	-0.0348891	-0.208758	-0.0611418	-0.394159	0.0422668	-0.0308326	-0.0953187	0.0808742	-0.13085	0.10764	-0.128162	-0.0696393	-0.0475571	-0.203306	-0.0999684	0.0744376	-0.0469949	0.138314	-0.0523381	-0.200825	-0.194808	-0.112146	-0.0822052	-0.0723533	-0.0652297	0.00409697	-0.0276049	-0.0544266
179	0.345317	0.153413	0.00647952	0.0757271	0.020514	-0.180614	-0.183122	0.085451	-0.160239	-0.105289	0.0193827	0.011495	0.138638	0.0120112	-0.0669879	-0.0793048	0.0402322	-0.115712	-0.033615	-0.174627	-0.0464097	0.0268125	-0.0240755	-0.141967	-0.0847875	-0.0707852	0.00537824	-0.064067	-0.0941477	0.000275052	-0.0645638	-0.0345586
180	-0.0802462	-0.0124745	-0.0642475	0.0502925	0.0908464	-0.111218	-0.0572165	-0.329182	-0.253223	-0.106738	-0.163116	-0.115262	-0.151847	-0.134663	-0.179079	-0.065675	-0.058464	-0.132649	-0.0329359	-0.0966667	-0.0200176	-0.148837	-0.20733	-0.162365	-0.0833582	-0.0795198	-0.0460575	-0.115541	-0.0241358	-0.060192	0.0287109	-0.0478105
181	0.486126	0.171846	-0.101328	0.156638	-0.217361	-0.112364	-0.0373574	-0.0882036	0.145935	0.08103	-0.339667	-0.00118123	0.0526016	0.0865701	-0.225489	-0.0391627	0.0366059	-0.0459973	-0.0327133	-0.00221534	-0.0496264	0.0864681	0.0448597	-0.0504964	-0.178553	0.0460926	0.0412163	-0.0322523	-0.00375937	-0.0600657	0.0160575	-0.0388954
182	-0.0630148	0.212601	-0.637639	-0.289568	0.103146	-0.123515	-0.205885	0.0380832	0.012069	-0.155111	-0.131513	-0.205405	-0.261123	-0.258481	-0.362767	0.0440759	0.0372552	-0.356847	-0.0776705	-0.0430391	-0.129342	-0.210299	0.0667652	-0.049315	-0.042969	0.0111447	-0.104299	-0.10252	-0.0314878	-0.0875659	0.0339229	-0.0607463
183	0.255879	0.0441681	-0.030807	0.103166	-0.022573	0.197997	-0.0388767	-0.143165	-0.0760844	-0.0293505	-0.216867	0.0173596	0.0716166	-0.078116	0.0520546	-0.0938918	-0.146394	-0.0202443	-0.0262433	-0.0385158	-0.0400063	-0.0235483	0.0694299	-0.0201246	0.023425	-0.118769	0.0198729	-0.00747317	-0.0595081	-0.0373883	-0.0711569	-0.0209726
184	-0.104835	-0.661543	-0.00603538	-0.0134605	0.0566278	0.162145	-0.0562551	0.175669	0.204108	0.112935	-0.122215	0.107411	-0.0732027	-0.112399	-0.0687898	-0.0518958	-0.0347378	-0.0733383	-0.0657046	-0.187053	0.0746014	0.00429083	0.137411	-0.0988909	-0.0840663	-0.0729226	-0.020447	-0.0303551	-0.054286	-0.0299569	-0.0239043	-0.0238064
185	-0.231697	0.0557136	-0.0390654	-0.21207	0.0251519	0.0381419	-0.0602622	-0.0967101	-0.0915433	-0.0169645	-0.2278	-0.145568	0.0356765	0.00670025	-0.0405591	-0.137947	-0.0411439	0.0431298	0.0884635	-0.0456284	0.126687	-0.050838	-0.110358	-0.19635	-0.0130579	-0.0833729	-0.0870468	0.00131154	-0.0845779	-0.0447403	-0.0700944	-0.0764799
186	-0.215643	-0.61205	0.15997	-0.317989	0.105611	-0.111396	-0.136687	-0.107147	0.009499	0.200605	-0.170993	-0.135496	-0.15113	-0.109127	-0.200857	-0.0176499	-0.109351	-0.143355	-0.285898	-0.0555955	-0.0117927	-0.0657594	0.0106033	0.0192508	-0.12482	-0.0299941	-0.00310389	-0.0300637	-0.0202484	-0.11471	0.027347	0.0108106
187	-0.184233	0.0666545	-0.025365	-0.118974	0.0227579	-0.0864924	-0.0425598	-0.0986849	-0.11294	-0.138217	-0.304527	0.121241	0.0133748	0.0344026	-0.109081	-0.0610882	-0.150938	0.00326668	0.122812	-0.0591468	-0.115632	-0.21422	0.0508347	0.0470554	-0.0307032	-0.0305349	-0.0899605	-0.10235	-0.0067479	-0.0181066	-0.0342836	-0.0551609
188	0.0965004	-0.285669	0.15308	0.0288867	-0.68379	0.137633	-0.0574631	0.0535077	0.0105912	0.0329783	-0.194344	0.167874	-0.149571	0.031925	-0.058868	0.0600254	-0.244335	-0.0432919	-0.0487074	-0.0326483	0.0811183	0.186185	-0.132565	-0.0776149	-0.158599	-0.0741393	-0.184032	-0.0900075	-0.0776736	-0.0518719	-0.021351	-0.0101133
189	0.161465	0.161157	-0.252764	0.00353242	-0.111932	-0.472696	-0.0545711	0.278597	-0.105674	0.048451	0.156322	-0.194931	0.0950043	-0.170004	-0.108604	-0.0568229	-0.133516	-0.105174	-0.0636368	-0.0815254	-0.204436	-0.0229555	-0.191764	-0.206058	0.0397907	-0.19244	-0.0567455	-0.040837	-0.10122	-0.14619	-0.0500299	-0.0663884
190	-0.371145	-0.857477	-0.0537106	-0.0363725	0.120491	0.0331641	-0.033638	-0.372266	-0.48499	0.00657209	0.0979728	-0.061592	0.16678	-0.0481295	0.0315077	0.0460305	-0.0191978	-0.0464269	-0.0496687	-0.0881222	-0.0242575	0.102155	-0.11423	-0.150823	-0.101209	0.0224716	-0.0498608	-0.00182013	-0.0414494	-0.122927	-0.00206236	-0.0397147
191	0.269579	0.385843	0.033158	-0.0733062	-0.0441747	0.0590782	-0.0171151	-0.251496	-0.118235	-0.236822	-0.126489	-0.147183	-0.000694385	-0.0371851	-0.0405491	0.032048	-0.16782	-0.00213165	0.0726084	-0.00533892	-0.0311244	0.0657349	0.065451	0.00316845	-0.0908843	-0.032376	-0.175192	0.00531904	-0.0379492	0.0137958	-0.0590503	0.00208764
192	0.177544	-0.103779	-0.192189	0.0855064	-0.0560888	-0.362108	0.118109	0.0375019	-0.191449	-0.219988	0.0400603	0.163319	-0.134911	-0.0045068	-0.0623817	-0.10547	-0.0868502	-0.116344	-0.063468	0.057281	0.0031879	-0.0864758	-0.208556	-0.105257	0.160806	-0.0280174	-0.116787	-0.192009	-0.112473	-0.101893	-0.0172312	-0.116177
193	-0.569995	0.282274	0.00903621	-0.68798	0.273904	-0.0505809	-0.0374698	-0.134158	-0.251868	-0.10199	0.00488464	-0.157472	0.0139912	0.0215997	-0.0512618	-0.123624	-0.0299274	0.00441623	0.0281838	0.101305	-0.069449	-0.01937	-0.0850144	-0.0783281	0.0194972	-0.0163517	-0.000370422	-0.013411	-0.125223	-0.0924383	-0.028196	-0.0705233
194	0.253655	-0.973146	-0.17265	-0.00187092	-0.0424882	0.0798169	-0.013972	0.0460634	-0.0148319	0.0299709	-0.113784	0.0475958	-0.0243755	-0.0888301	-0.0716921	0.0870335	-0.00168096	-0.207261	0.0402602	-0.0813014	-0.212197	0.0865642	-0.143086	0.00590453	0.0174396	0.00088901	-0.0826995	-0.0396502	-0.0110144	-0.138559	-0.0561106	-0.11364
195	0.385151	-0.0158168	-0.155812	0.0698126	0.0780163	-0.177484	-0.0873232	-0.240323	-0.117478	-0.176563	-0.0167025	-0.264646	-0.225349	-0.140421	-0.137331	-0.153775	-0.0895873	-0.0752318	-0.180785	-0.116633	0.0474324	-0.139331	0.10526	-0.155425	-0.21769	-0.0200951	-0.00706981	-0.116807	-0.0919126	-0.246811	-0.101068	-0.0692762
196	0.474306	0.0116664	0.0246142	-0.305283	0.162011	0.0455408	-0.102539	0.0217084	-0.134451	-0.373668	-0.200578	0.0505968	0.0115565	0.0684512	0.0258497	-0.223008	-0.020433	0.0865059	-0.061458	0.0788629	0.0685646	-0.164453	-0.0884693	-0.0746997	-0.0682376	-0.0609643	-0.0888815	-0.179332	-0.0913761	-0.0742906	-0.125308	-0.0915031
197	0.285933	-0.321043	0.148532	-0.0658604	-0.321559	0.181074	-0.0586545	-0.114136	-0.0389714	-0.139419	0.0305137	-0.0440244	-0.176409	-0.0803068	-0.0596418	-0.108835	-0.0400905	-0.077071	-0.00957782	-0.07517	0.0665347	-0.165382	-0.104677	-0.0344903	-0.0508233	-0.0866289	-0.0063033	0.0354941	-0.138618	-0.0469184	-0.127424	-0.0666684
198	-0.195917	0.0939669	-0.000723591	-0.204094	-0.0637968	0.361222	-0.405089	-0.248919	0.0913637	-0.304277	0.0980331	-0.0340906	-0.189331	0.0496178	0.0485438	-0.134202	-0.120495	-0.0100315	-0.0696922	-0.0589395	0.100557	0.068276	-0.179426	-0.180099	-0.0832945	0.0354381	-0.165927	-0.109386	-0.248347	0.0178203	-0.0014852	-0.115344
199	-0.233204	-0.0570865	-0.295681	0.0921773	0.054554	-0.181868	0.248049	-0.0515191	0.00895986	-0.195753	-0.0746453	0.0896454	0.152425	-0.0150452	-0.062656	-0.09195	-0.0394948	0.0393918	-0.0409916	-0.00998315	0.0744927	-0.184405	-0.246401	-0.161364	-0.0936417	-0.0527079	0.00330354	-0.0839379	-0.0757256	-0.0786268	0.0117092	-0.00375667

## Sheet: Fit 500
	3	4	5	6	7	8	9	10	11	12	13	14	15	16	19	20	21	22	23	25	26	27	28	31	34	38	42	66	67	68	85	126
0	0.0231284	0.0271581	-0.00978154	0.0243373	0.00665307	0.00883946	0.0349952	0.0493677	0.0929648	0.0429672	0.0483082	0.03668	0.0357622	0.0327358	0.0333718	0.027125	0.063516	0.0473061	-0.0104302	-0.0196365	-0.022358	-0.0239979	-0.0250281	-0.0254956	-0.017671	-0.0287887	-0.0320672	0.00992175	0.0120129	0.0156665	-0.0478326	-0.0883747
1	0.0595841	-0.0257379	0.096637	0.0783136	0.0525463	0.0485022	-0.0116371	0.011561	-0.0386516	-0.0454289	-0.0819624	-0.0788292	-0.0769467	-0.088536	-0.0979506	-0.127151	-0.169371	-0.138062	-0.0454109	-0.0628924	-0.0578456	-0.0227312	-0.0211864	0.0317602	0.0553566	-0.029428	-0.0601898	-0.202821	-0.206779	-0.182207	-0.127442	-0.0203958
2	0.0656369	0.113542	0.0756577	0.124848	0.152586	-0.105422	-0.0714544	-0.0982101	-0.230921	-0.0857027	-0.0938962	-0.0731873	-0.0358165	-0.0761658	0.0225314	0.080793	0.0655711	0.0930615	0.11697	-0.0227905	0.0100158	-0.0767009	-0.106689	-0.301913	-0.314302	-0.184408	-0.147784	0.00574231	0.0117603	7.16616e-05	0.0114629	-0.121327
3	0.047519	0.24974	0.115203	-0.139785	-0.410005	-0.0858135	-0.0795199	-0.131622	-0.0379711	-0.082798	-0.00752849	0.0457169	0.0810996	0.140875	-0.124441	-0.197872	-0.224926	-0.458417	-0.484215	-0.225229	-0.22669	-0.151417	-0.193141	-0.0723093	-0.0706826	-0.131715	-0.119987	-0.0408802	-0.0966388	-0.0905514	-0.146248	-0.0237616
4	0.152591	0.111447	-0.187802	-0.0582116	-0.0259228	-0.1425	-0.00412693	-0.0282447	0.0879668	0.16732	0.212418	0.111829	-0.221154	-0.220302	-0.292274	-0.256766	-0.201917	-0.0379802	-0.0895928	-0.0588645	-0.148821	-0.0957435	-0.0731266	-0.172043	-0.135089	0.0804471	0.0649341	-0.180951	-0.12711	-0.141397	-0.0544133	-0.0532156
5	0.0500192	-0.242462	-0.0255757	-0.100865	-0.106634	-0.104846	0.0726091	0.233055	0.204854	0.0174583	-0.1532	-0.355883	-0.423314	-0.312676	-0.0955763	-0.102721	-0.0752899	-0.114666	-0.059867	-0.214545	-0.158375	-0.232769	-0.144242	0.140799	0.0676504	-0.0101011	-0.0608689	-0.0815516	-0.0945819	-0.0905428	-0.0107946	-0.0573835
6	0.159271	-0.0279918	0.0635544	-0.0500563	-0.0930705	0.208425	0.154137	0.0488032	-0.323681	-0.337917	-0.624	-0.32503	-0.00607282	-0.0890296	-0.10278	-0.0722624	-0.240779	-0.200777	-0.24492	0.229313	0.171371	0.137856	0.0893188	-0.0381599	0.057816	-0.103484	-0.157039	0.0536857	0.0689597	0.0699091	0.00824166	-0.0706531
7	-1.53651	0.0961002	-0.20507	-0.131474	0.369604	0.177147	0.064289	-0.392443	-0.541262	-0.365339	0.0116368	-0.0889604	-0.132978	-0.0592143	-0.185097	-0.272547	0.000335902	0.207099	0.167432	-0.103011	-0.0722573	-0.0615893	0.0242115	-0.0252747	-0.177361	-0.152131	-0.101712	-0.0381181	-0.0553967	-0.0388659	-0.0909126	-0.0617766
8	0.0555382	-0.108137	0.0445933	0.242481	0.171484	0.0649232	-0.387045	-0.568463	0.0581779	0.0272064	-0.265913	0.00110651	-0.0388764	-0.111368	-0.00346379	0.217773	0.111183	-0.0717023	-0.0871173	0.00395781	0.107721	0.0450066	-0.0947187	-0.196303	-0.121371	-0.113277	-0.0693123	-0.00583571	-0.0165858	-0.0610228	-0.0902496	-0.0084897
9	-0.102491	-0.199736	-0.0675633	0.192643	0.108573	-0.443413	-0.605247	0.0429371	-0.0995128	-0.212667	-0.069814	-0.0829161	-0.422982	-0.320984	0.0885919	-0.0753486	-0.0713857	0.118964	0.0551892	-0.0262681	-0.118252	-0.216701	-0.140369	-0.103182	-0.15362	-0.0842112	-0.084161	-0.0470236	-0.0262355	-0.0650402	-0.0695901	-0.0621495
10	-0.292509	0.0518167	0.395215	0.0894876	-0.51348	-0.715695	0.0698093	-0.0867287	-0.123805	-0.128687	-0.0827469	-0.366386	0.031411	0.254168	-0.0606548	0.129632	0.0703975	-0.0017933	-0.103524	-0.196179	-0.213635	-0.12266	-0.0668681	-0.127165	-0.0732533	-0.084231	0.120955	-0.105575	-0.127876	-0.079469	-0.0596428	-0.0230957
11	-0.0464669	-0.134121	0.263679	0.0858734	-0.168352	0.0285819	0.0387042	-0.0968189	-0.121925	-0.114021	-0.316542	0.0174281	0.24991	-0.0917545	0.0536917	0.00603775	-0.114978	-0.142316	-0.110251	-0.124765	-0.0230812	-0.0613808	-0.165351	-0.0817191	-0.11098	0.115508	-0.0901938	-0.0864049	-0.0834951	-0.0808932	-0.0751091	-0.0602338
12	-0.233394	0.114383	0.024347	-0.323033	-1.08042	0.00809484	-0.463052	-0.163592	-0.158497	-0.39332	-0.00378912	0.269318	-0.0714003	-0.0897424	0.00698932	-0.159592	-0.118788	-0.254572	-0.179573	-0.0765641	-0.153021	-0.151906	-0.101918	-0.118022	0.086349	-0.00803954	0.0313416	-0.0881446	-0.0443202	-0.0675403	0.0199477	-0.066966
13	0.269077	0.443954	0.0715117	-0.319239	0.0309206	-0.179543	0.142106	0.00811807	-0.371593	0.00174543	0.270902	-0.102357	-0.053327	0.0739904	-0.217826	-0.186009	-0.198738	0.00691084	-0.0947858	-0.159615	-0.0996156	-0.0686216	-0.048581	0.0583935	0.056983	-0.0493473	-0.00728513	-0.104557	-0.089619	-0.0820384	-0.0872474	-0.0187763
14	0.0300855	0.250905	-0.543901	-1.13605	-0.0452431	-0.0360133	-0.0133286	-0.436005	0.0662507	0.330991	-0.103124	-0.118273	0.0761218	0.0505566	-0.217956	-0.0795901	-0.0352778	-0.17783	-0.115821	-0.0712082	-0.0322355	-0.124666	-0.076452	0.121007	-0.0979448	-0.0101402	-0.147055	-0.0239126	-0.0647424	-0.0697702	-0.0596514	-0.0579643
15	-0.410858	0.000943912	-0.0521208	0.0522092	-0.182559	-0.0672449	-0.376331	-0.0218856	0.331066	-0.0974544	-0.131411	0.0835609	0.0349001	-0.191964	0.00365254	-0.0626809	-0.148034	-0.0609911	-0.115422	-0.131851	-0.0741257	0.0362404	0.123358	-0.0117303	-0.0132608	-0.104693	0.0391708	0.00460221	-0.00811465	0.029566	-0.0279093	-0.0851797
16	0.150031	-0.00247675	-0.233205	-0.0361345	-0.0308413	-0.0372878	-0.47891	0.0371408	-0.0791473	-0.107287	0.223389	0.0261027	-0.162299	-0.188835	-0.077762	-0.215832	-0.149563	-0.112523	-0.0706906	0.0349041	0.0712328	0.152847	0.051717	-0.0549606	0.0324311	-0.0385733	-0.163867	-0.0441121	-0.013176	-0.110547	-0.0439629	-0.106771
17	0.524636	-0.117867	-1.13334	0.156862	0.0334787	-0.270151	-0.00996067	0.334454	-0.0873154	0.178844	-0.0306581	-0.25019	-0.251026	-0.236739	-0.155593	-0.125212	0.0120742	-0.0612048	-0.141008	0.136757	0.102537	0.00297686	-0.116673	-0.0373497	-0.0925325	-0.0952705	-0.0851917	-0.0677981	-0.100878	-0.0269561	-0.0514183	0.00416261
18	-0.157558	-0.955448	0.022711	-0.545447	-0.193973	-0.504841	-0.0127611	-0.105937	-0.123536	-0.130268	-0.0791871	-0.109286	-0.149006	0.0260126	-0.172838	-0.0097043	-0.153712	-0.0792924	0.0734398	0.0537037	-0.0214151	-0.109581	0.0644592	0.0104698	-0.0373343	-0.0722412	-0.053289	-0.0582301	-0.0392704	-0.0439333	-0.0536054	-0.153469
19	0.238545	-0.0837021	-0.0415067	-0.0372095	0.0284898	-0.0525967	0.366312	-0.0755084	0.25381	0.0836525	-0.205414	-0.180684	0.0352694	-0.0594473	-0.00901812	-0.177907	0.00121587	0.109555	0.179248	-0.0566806	-0.0816251	-0.0180941	-0.0245094	-0.104999	-0.121191	-0.109284	-0.0776816	-0.0489027	-0.0418355	-0.0351315	-0.0542304	-0.045367
20	-0.11544	-0.23232	-0.046572	0.0334853	-0.688816	0.0296212	-0.0339406	-0.0870577	-0.121038	-0.283586	-0.217101	-0.141885	-0.0501778	-0.207504	-0.170022	0.0148779	0.136577	0.107477	-0.00176369	-0.029969	-0.00692252	0.0424642	0.00662602	-0.0439895	-0.08815	-0.0398627	-0.0449041	0.0172314	0.000696744	-0.0306183	-0.0777277	-0.0116783
21	0.210456	-1.93903	-0.209003	-0.105137	-0.0168299	0.415941	-0.053434	0.262507	0.0433776	-0.0278152	-0.242613	0.029996	-0.186658	-0.0369657	0.0148888	0.135532	0.0972696	-0.00619397	-0.129699	-0.0193887	-0.0681075	0.0227584	-0.0746598	-0.114938	-0.0750368	-0.0811225	-0.191919	-0.077819	-0.0607179	-0.0376647	-0.0731435	-0.0601635
22	0.309175	-0.0225685	-0.12105	0.0176438	0.0427436	-0.0290324	-0.134579	-0.10626	-0.305565	-0.149714	0.0352803	-0.169253	-0.0199353	-0.103863	0.0585041	0.125724	0.00192377	-0.122108	0.0487807	-0.0554771	0.0686167	-0.137173	-0.192644	-0.0964819	-0.0819496	-0.0511906	-0.00387987	-0.0323312	-0.0739525	-0.104819	-0.0910336	-0.014366
23	-0.323506	0.0177487	-0.0623783	-0.489837	-0.0135557	-0.159556	-0.00461922	0.0553098	-0.068341	-0.360654	-0.0588848	-0.177489	-0.272177	-0.0729108	0.192713	0.00881398	-0.148668	0.0880591	0.0353354	-0.0251296	-0.193556	-0.0370618	0.11406	-0.070194	-0.0885539	-0.201204	-0.0866134	-0.0261432	0.0139482	-0.062707	-0.0215825	-0.0779685
24	-1.45431	-0.00107841	0.0614282	-0.669375	0.532922	-0.159848	0.0475634	-0.170876	-0.242597	0.0655438	-0.104899	-0.0738843	0.0190208	-0.205647	-0.0068752	-0.0665706	0.0806636	-0.043611	-0.112069	-0.181948	0.0371757	-0.154878	-0.235856	-0.0472219	-0.116059	0.0148209	0.0546359	-0.0547993	-0.0996781	-0.0438505	-0.108552	-0.0291826
25	0.556599	0.0334581	-0.371363	-0.000740603	-0.107206	-0.0524499	0.0909005	-0.154469	-0.251626	-0.0600087	-0.216451	-0.119839	-0.0430076	0.051404	-0.0119736	-0.0527187	-0.0224148	-0.0789498	0.0524757	0.0458313	-0.114066	-0.150312	-0.0424355	-0.137013	-0.021307	-0.0403355	-0.0215807	-0.0393908	-0.00567548	-0.0303511	-0.0581154	-0.157193
26	-0.148604	0.355485	0.14621	-0.0344868	-0.184781	0.249526	0.0310375	-0.279691	-0.0171752	-0.118414	-0.0290673	-0.0228144	-0.167133	0.0192117	-0.172671	-0.081087	-0.0105649	0.119383	-0.129309	-0.130507	-0.142265	-0.00354233	-0.137613	-0.0445018	-0.219904	-0.0726609	-0.0561571	-0.100834	-0.120704	-0.124095	0.0332801	-0.0789427
27	-0.180202	-0.719072	-0.415335	-0.104641	-0.00525777	-0.124695	-0.353032	-0.139718	0.0367424	-0.20453	-0.188724	-0.102357	0.0113556	0.164114	0.048133	0.0729245	0.00879732	-0.102769	-0.197755	-0.121746	-0.0351972	-0.139482	-0.0630711	-0.0351246	0.0194884	0.0384459	-0.0788989	-0.0638553	-0.0751082	-0.0384491	-0.164712	-0.14972
28	-3.26749	0.0255559	-1.3547	0.0625755	-0.231891	0.0567028	-0.0159543	-0.226495	-0.0898552	-0.0836823	-0.0189386	-0.179122	0.138892	0.132696	0.0229824	-0.0857332	-0.147868	-0.191084	0.162321	-0.0416209	-0.140096	-0.0633627	-0.0650536	-0.146036	-0.0486813	-0.0135353	-0.0607474	-0.0647312	-0.0806563	-0.110788	-0.0720133	-0.0430524
29	0.00640594	-0.0425462	-0.384324	0.394843	-0.074703	0.0611005	-0.370891	0.070424	-0.24991	-0.240295	-0.064411	0.0203652	0.0949022	0.0109291	-0.0979435	0.0255716	-0.160816	0.156859	-0.234341	-0.141389	-0.0895209	-0.123256	-0.0921962	-0.0974267	-0.0718956	-0.0626385	-0.0168812	-0.0892141	-0.032347	-0.0236814	-0.0532843	-0.041181
30	-0.266853	-0.0527586	0.0528371	-0.00979414	0.28956	-0.105785	0.0945085	-0.119616	-0.106343	0.0433833	-0.233597	0.122417	0.132805	-0.00748942	-0.0190704	-0.120608	0.055492	-0.178579	-0.0821779	-0.0624225	-0.103442	-0.0200556	-0.037771	-0.0133125	0.0700675	-0.107224	-0.0337661	0.0227256	-0.0196077	-0.118748	0.0442672	-0.0865915
31	0.199304	-0.255081	-0.0361759	-0.200574	-0.122032	-0.291225	-0.318416	-0.0626792	-0.0101858	-0.0784109	0.0644011	0.0938183	-0.00762021	-0.224505	-0.143358	-0.173908	0.0135773	-0.118744	-0.0259047	-0.0866941	-0.0815151	-0.103161	-0.0997967	-0.0397782	-0.0390194	-0.0266477	-0.0739261	-0.158457	-0.192124	-0.0526292	-0.0787928	-0.0958371
32	0.00744469	-0.210365	0.135263	0.0371104	-0.0832493	-0.050418	0.0333911	-0.272567	-0.289196	-0.054496	0.032607	0.151359	-0.0103992	0.0872801	-0.146435	0.174484	-0.301811	0.0218	-0.119004	-0.118065	-0.0671742	-0.0773343	-0.196116	-0.100631	-0.0735023	-0.0821727	0.0424582	-0.0468213	-0.0274667	-0.0140456	-0.0877395	-0.0238702
33	0.195859	0.135482	-0.079786	-0.221568	0.0438764	-0.431406	0.0334882	-0.0956384	-0.00635572	-0.213096	0.125946	-0.00961622	-0.247741	-0.15137	0.0508335	-0.199302	-0.057982	-0.153915	-0.0554143	-0.0815918	-0.00627395	-0.162892	0.0115387	0.0634573	-0.00930157	-0.0228149	-0.0446495	0.00729937	0.0544658	-0.0355954	0.00569349	-0.0390707
34	0.0274977	-0.276271	0.533187	-0.0817274	-0.120329	-0.175821	-0.0317613	-0.0326705	-0.0651177	0.082925	0.170193	-0.0170403	0.079174	0.0887829	0.0198199	-0.136472	0.0158752	-0.0915837	-0.130273	-0.0313135	-0.1724	0.0521666	-0.085528	-0.0389021	-0.121871	0.00487066	-0.0863573	-0.0346638	-0.0949387	-0.170833	-0.0910717	-0.0266368
35	0.347936	-0.881116	0.041309	0.0955721	-0.368861	-0.242214	-0.108989	-0.242062	-0.0818533	0.0966991	0.0539906	-0.300724	-0.117898	-0.0382635	-0.181667	-0.0880244	-0.133165	-0.0602809	-0.0799041	-0.16424	-0.0208706	-0.12814	-0.0114217	-0.0413482	0.0194671	-0.0260448	0.0357984	-0.161985	-0.195784	-0.150887	-0.0147758	-0.0524797
36	-0.427454	-0.889676	0.0190996	0.303967	-0.0936287	0.0349138	-0.305617	0.0895383	-0.190872	0.16851	0.00921018	0.102383	0.139893	0.163322	-0.142334	-0.0708057	-0.107993	-0.102603	-0.104633	-0.154323	-0.0753766	-0.0659528	0.0315029	-0.0458746	-0.0429574	0.0138657	-0.176676	-0.15696	-0.0630077	0.018995	-0.00322732	-0.086278
37	-0.208935	0.409123	-0.210791	-0.387628	-0.0894705	0.0457311	-0.00461549	-0.104951	0.0592831	0.2069	-0.0225746	0.0127155	-0.084521	-0.209729	0.056265	-0.118339	-0.0316201	-0.0748951	-0.0249366	0.0197928	-0.0394261	-0.0143654	0.0238073	-0.121724	-0.0453137	-0.0902343	0.0709238	0.0139221	-0.0380971	-0.0346083	-0.0884232	0.000431784
38	-0.543729	-0.0827849	-0.0192751	0.322606	-0.178405	-0.0181334	-0.0725661	-0.0748205	0.0838987	0.025083	-0.249081	-0.0348043	-0.151516	-0.180843	-0.121785	-0.107928	-0.112484	-0.0932561	-0.11762	-0.0563694	-0.0881894	0.0899252	0.0166017	-0.0580226	-0.047289	-0.0509698	-0.0893381	-0.0384956	-0.0200674	-0.00963363	-0.213068	-0.0329785
39	0.559792	-0.0618445	-0.0391617	0.0479114	-0.178675	-0.102369	-0.301128	-0.285249	0.175173	0.00340144	0.0759839	-0.0376424	0.0617014	-0.128895	-0.10616	-0.0457675	-0.0351157	0.00159895	-0.237578	-0.0770887	0.0361889	-0.113562	-0.0839216	0.00401421	0.0343805	-0.0604732	-0.02781	0.0394897	-0.0297519	-0.0601651	-0.0356278	-0.0784506
40	-0.321905	0.115696	0.0132768	-0.144549	-0.242048	-0.0902082	0.129411	0.0450661	0.103689	-0.0088704	-0.118328	-0.0469866	-0.072436	0.195219	-0.0927873	-0.114849	-0.0777818	-0.22834	0.0689416	-0.00587819	0.0301631	0.0596756	-0.0392858	-0.0757287	-0.013254	-0.0599327	-0.0467073	-0.0946012	-0.0447547	-0.0542075	-0.192569	0.0520122
41	0.192408	-0.192312	-0.104217	-0.361696	0.0436927	-0.308648	-0.0392119	0.116443	0.19932	-0.333627	0.0817875	0.0726777	-0.209585	0.00491566	-0.0412431	-0.0298231	-0.00760915	-0.168334	-0.121386	0.0859714	0.00592269	-0.111505	-0.0921239	-0.0413989	-0.0518712	0.0697188	-0.000763654	-0.0635507	-0.0534127	-0.0131983	-0.0844231	-0.0756404
42	-0.20274	0.156138	0.150204	0.0051744	0.085941	0.0266201	-0.0745491	0.143793	-0.0700222	0.147744	-0.0243761	-0.170917	-0.141788	-0.340351	-0.0925884	-0.0757171	-0.16615	0.0228022	-0.0529352	-0.13467	-0.0723623	-0.177988	-0.152211	-0.0101187	-0.121425	-0.0904562	-0.173814	-0.0416081	0.0223952	-0.0714335	-0.0412259	-0.0883293
43	-0.35267	0.532526	0.351819	-0.10705	0.00366439	-0.100045	-0.101496	0.155924	0.020888	0.066546	-0.109786	0.00504056	0.234115	-0.0749106	-0.0838992	-0.00295295	-0.213814	-0.0908835	-0.116214	0.0434854	-0.0625617	0.00812552	0.0438204	0.00722854	0.052865	-0.0777503	-0.100785	0.0280779	-0.0546548	-0.0609241	-0.0393008	-0.102549
44	0.152537	-0.452361	-0.150845	-0.631852	-0.223216	-0.353915	-0.183874	0.109392	-0.0179477	-0.178802	-0.00205643	-0.265946	-0.274746	0.0254226	-0.0985353	-0.228542	0.0379936	-0.0480151	0.0482969	-0.109214	-0.13659	-0.0141623	-0.0360635	0.00889493	-0.126053	-0.014462	-0.00541789	-0.108872	-0.0508577	-0.0502422	-0.0145663	-0.047867
45	-0.437934	0.0406613	-0.107487	0.00518285	-0.171446	0.0867551	-0.120803	0.213347	-0.245419	0.246791	0.109402	-0.1327	-0.0237133	-0.0484504	-0.0220001	-0.185976	-0.127203	-0.104244	0.0341119	-0.0116449	-0.0383558	-0.0129124	-0.105921	-0.0281193	-0.0500379	-0.0110094	-0.0988119	-0.0356513	-0.0540359	-0.0352437	-0.0695292	-0.0737357
46	-0.243488	0.0581258	0.146123	-0.171201	-0.352265	-0.048517	0.162701	-0.0521321	0.146342	-0.151058	-0.172638	0.244422	-0.0656133	-0.0792434	-0.151587	0.0494009	-0.0535682	0.0463843	-0.11628	-0.106372	-0.0145828	-0.0687168	0.0354295	-0.103108	0.0849013	-0.168329	-0.0744391	-0.00862282	-0.0099016	-0.0138262	-0.106312	-0.105446
47	-1.03871	-0.171606	-0.0541745	-0.286004	-0.038112	-0.0782354	0.125141	0.0479321	0.0629683	-0.0491182	-0.234259	-0.0251006	0.032352	-0.0745463	-0.231162	-0.080697	-0.0931914	0.0402652	0.0797703	-0.148359	-0.0148194	-0.101693	-0.114063	-0.00902166	-0.0801871	-0.0326915	-0.0221769	-0.0393843	-0.0808159	-0.140039	-0.0776496	-0.0762382
48	-0.82669	0.117623	-0.162455	0.00560241	0.0188316	-0.0932945	0.169696	-0.0221392	-0.22754	0.0577034	-0.116817	-0.347239	0.0236482	-0.0386584	0.00954878	-0.0952393	-0.0418772	-0.202746	-0.142469	0.0421522	-0.0527731	-0.0310095	0.0440959	-0.153773	-0.102422	-0.0419758	0.00290544	-0.129838	-0.190026	-0.187571	-0.0636874	-0.0775342
49	-0.013591	-0.326022	-0.103943	0.122045	-0.221532	-0.302377	0.0881272	-0.200668	0.158356	-0.0944114	0.213451	-0.153416	-0.161653	-0.0550855	0.0286783	-0.0036656	0.112858	0.0316341	-0.0430542	-0.00755667	-0.0475001	-0.0460003	0.00994163	-0.0934134	-0.041397	0.020846	-0.116536	-0.213081	-0.0843535	-0.0370175	-0.0353137	-0.0813055
50	0.185025	0.034201	-0.238199	0.0205527	-0.287335	0.0120886	0.183796	-0.218451	-0.022554	-0.158303	0.0775931	-0.120438	-0.121152	-0.0967838	-0.0715471	-0.0174572	-0.178593	-0.125201	-0.127607	-0.0556233	-0.00626364	0.0643038	-0.0777833	0.0417954	0.00748815	-0.198519	-0.203963	-0.0591605	-0.0895347	-0.269183	-0.0398418	-0.0450787
51	-0.0928499	0.0936441	-0.313399	-0.0314768	0.150437	0.139594	0.0126571	0.0750862	0.0113786	-0.22616	-0.251977	0.0409122	-0.122816	-0.109854	-0.00857634	0.0588413	0.0801283	-0.0138173	-0.0520402	-0.0665096	-0.0265925	-0.031433	-0.112438	-0.0337187	-0.0656728	-0.0599435	-0.0352892	-0.19744	-0.200352	-0.0543964	-0.0308433	0.0187068
52	-0.208354	-0.302159	0.0406478	0.0392622	-0.0205944	-0.00527096	-0.0494439	0.00521056	-0.159095	-0.119694	-0.070557	-0.232499	-0.0548531	-0.136527	-0.126171	0.0295997	-0.0408176	-0.195966	-0.0361725	-0.00707894	0.0500163	-0.0737712	-0.0203632	-0.0962508	-0.138069	-0.0184065	0.0124504	-0.108749	-0.0849903	-0.0621865	-0.048382	-0.0896317
53	0.258004	0.129668	-0.881985	-0.234334	-0.0472816	0.0877728	0.0116492	-0.150848	0.292077	0.178045	-0.0877638	-0.0943741	-0.198723	-0.0342513	0.00114642	-0.138175	-0.150973	-0.0120221	0.0169116	-0.0432001	-0.0296171	-0.0918563	0.0240155	-0.0610477	-0.0767733	-0.0177064	0.0278551	-0.0844501	-0.0480283	-0.0235557	-0.0436152	-0.0870436
54	0.283786	0.458018	0.154905	-0.403565	-0.105607	0.22193	-0.0162058	0.263979	-0.220681	0.0853234	-0.146672	-0.0432707	-0.0303922	-0.0376401	0.0971792	0.0420082	-0.00445751	-0.066671	-0.0244621	0.0375476	-0.08743	-0.0301216	-0.173722	0.00243981	-0.0879054	-0.033669	-0.0838735	-0.0555548	-0.028525	-0.043003	-0.0697194	-0.00660471
55	-0.471194	-0.708036	-0.0420556	0.000806894	-0.0688566	0.106771	-0.306352	-0.0463665	0.0332804	-0.0232741	0.0372866	-0.0655816	0.00757109	-0.176382	-0.0186583	-0.096509	-0.115386	0.0202309	-0.0971237	0.016664	-0.113311	0.0146568	-0.0694284	0.00308455	0.00604442	-0.234914	-0.0747894	-0.0392394	-0.0661265	-0.0242182	-0.0740088	-0.0778794
56	0.178446	-0.186422	-0.349045	-0.101496	-0.286908	0.233746	-0.00924372	0.0217764	-0.283032	-0.339376	-0.103599	-0.0424218	-0.0974067	-0.288696	-0.01102	-0.0467242	-0.084306	-0.0943867	0.0371178	-0.020743	-0.0218193	-0.151139	0.131243	-0.060861	-0.131322	-0.108925	-0.218519	-0.0317677	-0.0322514	-0.0608707	0.0577108	-0.0994017
57	0.072064	0.215211	-0.0609957	-0.0618365	-0.0804153	-0.00054675	0.0559686	-0.183171	-0.106093	-0.206584	-0.15222	-0.0743065	0.056852	-0.0241216	-0.00903197	-0.236965	0.00857579	0.0209389	-0.062696	-0.134475	0.00653329	-0.103404	-0.181819	-0.137942	-0.0586099	-0.0238846	-0.193342	-0.0198002	-0.0333192	-0.0995711	-0.0616478	-0.0214334
58	0.666102	0.250264	0.0466849	-0.216089	-0.0912982	-0.118374	-0.00426734	0.319403	0.192399	-0.0735695	-0.0107678	-0.188849	-0.0976492	0.055848	-0.114029	-0.0033974	0.000728469	-0.0494655	0.014638	-0.0407812	-0.157039	0.163167	-0.0584176	-0.0871602	-0.0265392	0.0772543	0.00896844	-0.0606691	-0.14144	-0.124573	-0.0376457	-0.00515833
59	0.199571	-0.188211	0.165725	-0.269957	0.182102	0.0834353	-0.150357	-0.0982667	0.141528	0.0844671	-0.189439	0.00173414	-0.217748	-0.176316	-0.0511466	-0.114531	-0.0843867	0.0102519	0.0258628	0.000543607	-0.036662	-0.13572	-0.0401101	-0.0382748	-0.0173612	0.00864498	-0.0253184	-0.169985	-0.106449	-0.0393089	-0.0292526	-0.0410526
60	0.109314	-0.227324	-0.00807613	0.181639	0.123747	-0.0186323	0.118955	-0.212723	-0.0242484	0.046386	-0.0901523	-0.105174	-0.239765	-0.104223	-0.229381	0.00254369	-0.0672293	-0.0387179	-0.0392854	-0.139639	0.0197635	-0.105202	-0.0382178	-0.0575025	-0.0241201	-0.143586	-0.111708	-0.117615	-0.0378098	-0.0494219	0.0626311	-0.0153347
61	-0.164591	0.000869843	-0.131545	-0.207873	0.0828712	0.0652873	-0.0326338	0.00488862	-0.409756	-0.187749	-0.14221	0.0398718	-0.0114575	0.0838429	0.00510134	0.0740837	-0.0784388	0.01611	-0.0452358	-0.0870197	0.0419535	-0.0319272	0.026018	-0.174311	-0.185386	-0.137111	0.0168814	-0.0380822	-0.0484537	-0.0440754	-0.0263932	-0.0465328
62	-0.373574	-0.700368	0.0871522	-0.0540384	0.15859	-0.477021	0.0177028	-0.238755	-0.294086	-0.100166	-0.0716534	-0.0750723	0.0661727	-0.135726	-0.0563966	-0.0892808	0.00931836	-0.0242803	-0.133926	-0.00722707	-0.111087	-0.0237836	-0.0481129	-0.0542734	-0.145667	-0.148023	0.0428584	-0.0391437	-0.048106	-0.0914349	-0.07788	-0.106226
63	-0.176857	0.104117	-0.122914	-0.141785	0.10509	0.134727	-0.0610869	-0.133719	-0.0480043	-0.0551977	-0.0817625	-0.216343	-0.162633	-0.0430171	0.016759	-0.0735908	-0.0331637	0.0108193	-0.0426109	0.097475	-0.081711	-0.020387	-0.190459	-0.129248	-0.0672327	-0.163821	-0.0847499	-0.061641	-0.0786373	-0.00529122	-0.148928	-0.0911924
64	0.0644996	-0.297932	-0.266755	-0.019465	0.2194	0.0419329	-0.141876	0.24442	0.00744577	-0.104522	0.0281589	-0.163368	-0.0637908	0.109889	-0.0143231	-0.0553869	0.026243	-0.0767475	0.00717736	-0.127059	-0.0573451	-0.00498094	-0.0771872	0.0526336	-0.00840929	-0.0438255	-0.0956929	-0.0807757	-0.0201438	-0.00882426	-0.0266264	-0.0571892
65	0.12317	0.0223393	-0.434393	-0.0191915	0.0260521	0.1706	0.310203	0.082893	0.0181717	-0.105366	-0.138439	-0.249375	-0.0341212	0.0149182	-0.158037	0.0308453	-0.0364333	-0.0903647	-0.142022	-0.0596626	-0.0142587	-0.314587	-0.0597888	0.0187069	0.0989352	-0.00298913	-0.0879847	-0.0130872	-0.00698419	-0.0377608	-0.143865	-0.0606561
66	-0.0805127	-0.483223	-0.0697047	-0.269439	0.0106459	-0.262844	-0.248204	-0.0123858	-0.108914	-0.158869	0.0832969	0.0455449	-0.103169	-0.378279	0.0221726	-0.0290006	0.00777763	-0.0562733	-0.0838589	-0.0453531	0.0138754	0.0575358	-0.0805513	-0.0436728	0.0246323	-0.053527	-0.0388331	0.00371605	-0.031123	-0.0435031	-0.0540514	-0.00382524
67	0.107539	-1.29225	-0.0956644	-0.609449	-0.0069542	0.0134907	-0.0268674	-0.448222	-0.101766	0.0053598	-0.115532	-0.104198	-0.110047	0.0788777	-0.07061	0.0404766	-0.0745954	0.00454683	-0.0355556	-0.0342566	-0.0291189	-0.0475914	0.120864	-0.218916	-0.15006	-0.016335	-0.00994567	-0.0430154	-0.04494	-0.103282	-0.0903919	-0.00638742
68	-0.204869	0.0282373	0.0701717	0.219428	-0.00108715	0.305578	-0.064336	-0.111347	-0.0565634	-0.179403	-0.16663	-0.0521195	0.067272	0.0154668	0.0396879	0.00766773	-0.116419	-0.140718	0.0486409	-0.00619374	-0.201505	-0.0254095	-0.196888	-0.179827	-0.0285662	-0.0604082	0.00988593	-0.041812	-0.111794	-0.0508631	-0.0713349	-0.103328
69	-1.09759	-0.0167108	-0.335519	0.222245	-0.0387301	-0.265176	-0.180897	-0.0968429	-0.160021	0.00347697	-0.143507	-0.111727	0.0650402	-0.140305	-0.052293	-0.0378547	-0.0598804	-0.0843496	0.0578512	-0.018643	-0.0966571	-0.0624546	-0.10545	-0.0598613	-0.261416	0.0152883	-0.0880475	-0.138569	-0.0437164	-0.0732448	-0.0861977	-0.0590011
70	0.0672537	-0.436553	-0.291432	0.132402	-0.23285	0.0217594	-0.141588	-0.156757	-0.0971352	-0.121495	-0.295728	0.130166	-0.0417247	-0.026669	-0.106123	-0.0240624	0.0503045	-0.00324126	-0.131115	-0.0445704	-0.0649477	-0.142888	-0.115772	-0.0185968	-0.131142	-0.0397706	-0.108682	-0.047412	-0.0766007	0.0651768	-0.0676575	-0.1068
71	0.123111	0.0774037	-0.293692	0.104429	-0.369352	-0.0646052	0.269127	0.13073	-0.119398	-0.0314906	0.074344	-0.164486	-0.134712	-0.0647203	0.041985	-0.184889	-0.0551062	-0.00865801	-0.140217	-0.144844	-0.0641071	-0.0517634	0.0538021	0.0517774	-0.216516	-0.113572	0.0619136	-0.0782327	0.067169	-0.00925347	-0.0614906	-0.0273671
72	0.556982	-0.251543	0.229013	-0.105432	0.0635	-0.273364	-0.0158833	0.0509825	-0.0333171	-0.057073	-0.0279797	-0.0431331	0.0590577	-0.273945	0.0215625	-0.0803016	-0.253214	0.0334715	-0.138882	-0.0832345	0.122327	-0.0717559	-0.0231012	0.0494096	0.0385659	-0.0706384	-0.0833037	0.0791421	-0.00958049	-0.0672568	-0.0837219	-0.0489755
73	0.132067	0.26096	0.0303519	0.144851	0.106839	0.458135	0.0351242	-0.248029	-0.0925806	-0.258673	-0.0749381	0.0892445	0.0292359	0.00106272	-0.0159293	0.0546506	-0.0559302	-0.0962969	-0.0169148	-0.0858476	-0.33731	-0.116578	-0.0311013	0.00642991	-0.0250392	-0.0577964	0.00210083	-0.0503359	-0.0687769	-0.04351	-0.0644802	-0.0695194
74	-0.0960565	0.00767907	-0.193594	0.121116	0.0283555	-0.203911	-0.357056	-0.0518912	-0.167026	-0.0977097	-0.0483471	0.065461	-0.222816	-0.120701	-0.0181858	-0.018034	0.00302582	-0.111573	-0.0398952	-0.0806098	-0.00484802	0.0788536	-0.158185	-0.183678	-0.0603217	0.0306679	-0.010567	-0.0275805	-0.0439893	-0.00980296	-0.0720376	-0.0243592
75	-0.728012	-0.106538	-0.102452	0.215313	-0.0373854	-0.28027	0.136726	-0.160913	0.0184992	-0.238666	-0.0328016	-0.0467329	-0.0021887	0.0704327	-0.143754	-0.154334	0.16137	-0.0345153	-0.0210868	0.138036	-0.080097	-0.00558467	-0.140441	-0.112954	-0.017004	0.00947118	-0.0539762	-0.051776	0.00409725	0.0660385	-0.068255	-0.0247622
76	0.0860146	0.0597177	-0.0562788	0.105081	-0.239128	-0.00748347	-0.381872	-0.029467	-0.174346	-0.00347959	-0.119807	-0.168751	-0.0272499	-0.037366	-0.121779	-0.0552874	-0.1715	-0.0488791	-0.0444271	-0.282319	-0.00542757	-0.0475879	-0.142603	-0.195039	-0.095792	-0.0752618	-0.129039	-0.0627664	0.0477731	0.036423	0.0376863	-0.139978
77	0.448611	-0.0237767	0.0337144	0.0732349	0.172879	-0.286799	-0.177084	-0.24955	-0.116705	0.054151	-0.0974274	0.080346	-0.209472	-0.0295063	0.0755548	-0.116252	-0.058972	0.00100281	-0.165988	-0.00768284	-0.031461	-0.192532	-0.0254079	-0.105821	0.0777872	-0.0671411	-0.155243	0.0865577	0.0236177	-0.158579	-0.0536408	-0.0428115
78	0.230333	-0.193822	-0.0165816	-0.159238	0.116736	-0.0272917	-0.0858398	0.00361984	0.0973305	-0.0711704	0.0186601	-0.000891208	-0.0389026	-0.0217562	0.0262778	0.024556	-0.0993246	0.0165082	-0.145398	-0.0770054	-0.0396016	-0.253908	-0.0640083	-0.237301	-0.144004	-0.0422708	-0.229897	-0.0121493	-0.0979335	-0.0576236	-0.0694259	-0.0544208
79	-0.173624	-0.147414	-0.424599	0.0915103	-0.207761	-0.140946	0.136773	-0.104237	-0.111532	-0.0747013	0.0705581	-0.161317	-0.14252	-0.0695044	-0.152383	0.0947717	-0.0822456	-0.0454255	-0.0669067	-0.00418691	-0.017473	-0.0654929	0.100148	0.0600111	-0.0272021	-0.0512727	-0.0227674	-0.0286162	-0.0547193	-0.0817872	-0.115676	-0.0407504
80	0.0950755	-0.272019	-0.0151387	0.0319235	0.0254521	0.228912	0.0504149	-0.241499	-0.354718	-0.102986	0.0857601	-0.0133389	0.064826	-0.0530641	-0.0482707	-0.124733	-0.0225832	-0.348973	-0.0100632	-0.0824529	-0.228286	-0.0242079	0.00319444	-0.0476229	-0.0531816	-0.0695372	-0.0866953	-0.106643	-0.0961587	-0.0742466	0.00938392	-0.0253628
81	-0.551677	0.0625461	-0.0547398	-0.0385601	-0.0851201	0.107262	-0.172871	-0.00307474	-0.117899	-0.0419681	-0.0816044	-0.0289675	-0.0384905	0.0488036	-0.123986	-0.0680821	-0.0380104	0.127946	-0.0683775	0.0202308	-0.211887	-0.0449874	0.00601197	-0.0302728	-0.0495854	0.0325548	-0.191028	-0.111292	-0.0739637	-0.184978	-0.0522337	-0.0477901
82	-0.0186125	-0.495481	-0.106646	-0.255393	-0.174125	0.0741384	-0.0981006	-0.112642	-0.291353	-0.00955549	-0.175297	-0.390533	-0.00991931	-0.220245	-0.00312823	-0.105643	0.0214299	-0.0341032	-0.0939334	-0.0769055	-0.10576	0.111139	-0.196256	-0.0830345	-0.0671868	-0.0172274	-0.17211	-0.0444773	-0.123048	-0.0567071	-0.0814254	0.00472496
83	-0.657432	0.153511	0.270974	-0.290084	0.323993	-0.0170298	-0.129053	0.0805722	0.00210653	-0.118302	0.0693542	0.0523867	-0.024204	-0.00794433	0.168781	-0.121492	-0.0121885	-0.0875339	-0.0765963	-0.177798	-0.020458	-0.0118801	-0.0714302	0.00302125	0.0229462	-0.0464114	-0.053623	-0.0963114	-0.142594	-0.0137639	-0.0516724	-0.0621162
84	0.32158	0.249773	0.134765	-0.0994744	0.0844968	-0.485547	-0.0531095	-0.169112	0.062631	-0.127992	-0.0155701	-0.107996	-0.0838826	0.0791386	-0.174517	-0.0488409	-0.36767	-0.0577539	-0.154784	-0.167367	-0.0675148	0.00493473	-0.222372	0.0312745	0.0228533	-0.165747	-0.124929	-0.172488	-0.0206214	-0.203234	-0.0726567	-0.0897567
85	0.222462	0.121569	0.202011	0.0821309	-0.172288	-0.0700783	0.0635298	-0.0594608	-0.0126963	0.0925654	-0.121621	-0.150439	-0.0798431	0.0108597	-0.0299703	-0.00565951	0.0389455	0.0481811	-0.0321381	-0.148396	0.0918557	-0.21174	-0.124602	-0.0497426	-0.0264039	-0.0856721	-0.082244	-0.0510872	-0.144767	0.0204634	-0.0279433	-0.0492724
86	-0.0397758	-0.369963	0.0290207	0.039429	-0.075426	-0.176349	-0.13467	0.150219	-0.168581	0.0925925	-0.117492	0.106952	0.0317619	-0.0678086	-0.206513	0.0339978	-0.00442392	-0.167806	-0.0058371	-0.0648441	0.0421409	-0.0491656	-0.24547	-0.0136807	-0.139367	-0.303176	0.0107268	-0.0731454	-0.000399207	-0.180033	-0.0424908	-0.0307786
87	-0.161043	0.0936901	0.179495	0.14904	-0.0423901	-0.038226	-0.0867188	-0.114475	-0.00974365	0.0124194	-0.0103484	-0.0597438	-0.0534179	0.0144987	-0.0821213	-0.0439921	-0.0895237	-0.0217397	-0.0746811	0.023375	0.0501746	-0.222316	-0.0236511	-0.0786801	-0.0410031	-0.025973	-0.0622991	-0.0653702	-0.0955381	-0.0477278	-0.0522807	-0.134801
88	-0.554396	-0.651122	0.0898098	-0.310248	-0.115994	-0.0338191	0.0374076	-0.598668	-0.159893	-0.42685	0.00403055	-0.0393384	0.0398481	-0.0190985	-0.0736627	-0.0796783	-0.0270192	-0.13117	0.0461705	0.0780842	-0.189877	-0.217559	-0.00425156	-0.0691342	0.0181984	-0.0586664	-0.067607	-0.0975102	-0.108695	-0.0687679	0.0088458	-0.0140651
89	-1.15825	-0.152844	0.0554891	-0.0321359	-0.681011	0.0150646	-0.248109	-0.0932439	0.0737658	0.0358658	-0.237556	-0.0159241	-0.0232087	-0.204782	0.0131883	-0.178368	-0.0285433	-0.0629037	-0.0634014	-0.00985237	-0.0204928	-0.174979	0.0517724	-0.0214009	-0.0922856	-0.100787	-0.0426873	-0.0902081	-0.0284392	-0.0748454	-0.0433318	-0.0437344
90	0.00667326	0.476315	0.198515	0.15561	-0.0998361	0.0278678	0.0765949	-0.0201145	-0.175692	0.106128	-0.0513447	-0.0925412	0.0437845	-0.0795881	-0.016482	-0.130449	-0.0870705	-0.0126274	-0.159474	0.0485582	-0.242304	-0.198241	-0.0806251	-0.0883679	0.00251481	-0.247425	-0.0234127	-0.0480343	-0.123914	-0.167528	-0.00144327	-0.0335495
91	-0.313433	0.202295	-0.0751943	0.186715	-0.117495	-0.296975	-0.197226	-0.350856	-0.135745	-0.037405	-0.0145448	-0.0742341	0.0864032	-0.038539	0.0238431	-0.0930309	-0.0776926	-0.0366913	-0.206792	-0.109028	-0.166864	0.0586027	-0.0591187	0.0221471	-0.0673582	-0.100361	-0.063254	-0.0900438	-0.101345	0.00259371	-0.0409455	-0.12711
92	0.241179	0.277722	0.00963529	-0.318033	0.307684	-0.0393264	0.000684392	-0.0303781	0.118256	-0.099781	-0.144768	0.0411749	-0.0466168	0.0475314	-0.0320992	-0.0173202	-0.144296	0.0118203	-0.10493	-0.109386	-0.161652	-0.00533323	-0.00891343	0.0742902	-0.0215131	-0.0964628	-0.0283277	-0.0610298	-0.0628699	-0.016877	-0.110483	-0.0677039
93	-0.66308	-0.217792	0.00364501	-0.0449698	0.212	-0.076844	-0.119048	0.0624341	0.0848016	-0.212202	0.0723934	0.0857463	-0.0225383	-0.100748	-0.34103	-0.120406	-0.0397733	-0.0578476	-0.0316504	-0.062912	-0.249538	-0.0511726	0.0758543	-0.0317064	-0.0163402	-0.0932074	-0.16173	-0.120436	-0.0509123	-0.0740582	-0.069838	-0.0387673
94	-0.389458	-0.193419	-0.17537	0.015923	-0.0235447	-0.14001	-0.129443	-0.0267149	0.101283	-0.0233324	0.057114	-0.228495	0.01565	-0.185292	0.107977	0.165742	-0.17891	0.0572872	-0.0107576	-0.221787	0.0472022	-0.149798	-0.0416015	-0.204003	-0.139536	-0.0912849	-0.109715	-0.0434443	-0.084606	-0.069611	-0.116646	-0.0758342
95	0.108662	-0.0716105	0.0643578	-0.154078	-0.0135679	-0.00121138	-0.0859093	-0.0363278	0.0200925	-0.0445535	-0.114046	-0.000880223	-0.212972	0.00305657	-0.0498308	-0.319499	0.0941761	-0.282041	-0.124513	-0.294621	-0.0142698	0.0358687	-0.126263	-0.0695662	-0.0620287	0.00489953	-0.122828	-0.0397661	-0.0616727	-0.0153291	-0.065621	-0.0300647
96	-0.214293	-0.0394127	-0.00286456	-0.173039	-0.458894	-0.201586	0.118609	-0.0938787	-0.223605	-0.280335	-0.00844668	0.0778058	-0.0578691	-0.211939	-0.0830876	-0.0280426	-0.0141484	-0.238255	0.0656129	-0.0736974	0.0177582	-0.148221	-0.0158754	0.00787824	-0.293847	-0.0872312	-0.0546572	-0.108682	-0.0457539	0.0586233	-0.0391619	-0.0315488
97	-0.0148244	-0.263457	-0.0981939	0.320816	-0.0227812	-0.0204471	-0.115351	-0.103442	-0.197944	0.0293157	-0.0964277	-0.00312647	-0.0870961	-0.069606	-0.00369172	-0.075187	0.0317597	-0.0109079	0.0572148	-0.289297	-0.0631247	0.143268	-0.0770295	-0.120414	-0.0823759	-0.0372516	-0.00655798	-0.0135344	0.0643265	-0.114933	-0.0897207	-0.0638642
98	-0.350837	0.0738399	0.0380513	0.250344	-0.239263	-0.129784	-0.667964	0.12761	0.0838261	-0.120421	-0.01045	-0.0743061	0.0670468	0.12939	-0.12751	-0.0358719	-0.0553528	0.0175275	0.0584143	0.0622055	-0.067919	-0.149991	-0.0152905	-0.0421617	-0.0464129	-0.0023352	-0.0631966	-0.000590249	-0.0459659	-0.0553179	0.0177606	-0.0623627
99	0.266707	-0.338815	-0.32867	-0.158237	-0.0763214	0.0189776	0.0436244	-0.201792	-0.0119073	-0.155789	-0.0995096	0.0412315	0.0292107	0.097085	0.161792	-0.00643489	-0.200027	-0.0566606	-0.124384	0.00767674	0.0288162	-0.0175015	-0.0577026	0.0558647	-0.124898	-0.0701362	-0.058352	0.0532294	-0.12163	-0.112944	-0.0265973	0.00486694
100	-0.102525	-0.187851	-0.366632	-0.270548	-0.0452968	-0.275013	-0.108098	-0.0322695	0.00684544	0.0389043	0.0898034	-0.0191412	0.0795628	-0.145631	-0.342423	-0.080027	-0.266025	0.103648	-0.116658	-0.0231279	-0.042371	-0.117643	-0.0310472	-0.133195	-0.118846	0.0253437	-0.0503758	-0.127118	-0.0768784	-0.0490513	-0.0237775	-0.0971393
101	-0.293095	-0.536032	0.0323707	0.0533471	0.107699	0.0781235	-0.373769	-0.102711	-0.226127	0.0811372	-0.249564	-0.0728159	-0.374261	-0.0178591	0.00597278	0.00256294	-0.142674	-0.0124754	-0.0179766	-0.0601665	0.0733081	-0.0717837	0.0413211	-0.0179318	-0.299541	-0.106175	-0.0780754	-0.0717761	-0.0761249	0.0477961	-0.0377831	-0.0832913
102	-0.0186876	0.299091	0.125937	-0.0608749	0.0798455	-0.234908	0.0526899	0.0196812	-0.0193997	0.0816952	-0.0083532	-0.19778	-0.0786853	-0.236471	-0.144728	0.0193934	-0.0854931	-0.0507114	-0.300701	-0.0456529	-0.203134	-0.0671202	0.0797386	-0.00654147	-0.00964704	-0.0511791	0.020609	-0.116927	0.0198684	-0.112687	-0.125499	-0.076826
103	-0.296981	0.178809	-0.00713308	-0.102253	0.049611	0.00752161	0.0424609	0.0877517	-0.0521449	-0.120116	0.0200224	-0.0834912	-0.0322658	0.013684	-0.0271441	-0.0605933	-0.00652807	0.0599791	-0.165976	0.026269	-0.0271561	-0.0568092	-0.0492308	-0.0885432	-0.117116	-0.153586	-0.0621022	-0.0477111	-0.0513019	-0.0890418	-0.064319	-0.073319
104	0.0224394	0.104871	0.0991889	-0.514827	0.10621	0.016621	0.016301	0.0426458	-0.00146845	-0.016451	-0.000634652	-0.0674275	-0.0211299	-0.15178	-0.195256	-0.291677	-0.0930879	-0.20867	-0.183072	-0.0369471	-0.00450688	-0.0440126	-0.193206	-0.117135	-0.11286	-0.091288	-0.00430278	0.047963	-0.0896123	-0.0285868	-0.061861	-0.185166
105	0.168	0.147004	-0.0725775	-0.240333	-0.328461	-0.154875	-0.275119	-0.0220529	-0.360623	-0.0335733	0.100919	0.0527677	0.118387	-0.0605306	0.1177	-0.273694	0.11828	-0.0392253	-0.218506	0.100449	-0.118169	0.0811669	-0.068588	-0.273783	-0.0759857	-0.111687	0.00890403	-0.100283	-0.0627831	-0.129428	-0.107191	-0.0979323
106	-0.522001	0.200563	-0.288019	-0.0460365	-0.00609327	-0.0302679	-0.0927904	-0.375963	0.0459839	-0.0990392	0.0166537	0.0387085	0.0123485	0.0117679	0.0121019	-0.101971	-0.00222978	-0.100312	-0.0155187	-0.228094	-0.0514644	0.0329099	-0.0532615	-0.205153	-0.0423631	-0.0825363	-0.068336	-0.0945937	-0.060099	-0.0157227	-0.0113141	0.0069784
107	-0.284066	0.0205711	-0.0482227	0.347542	-0.146396	-0.0443019	-0.070201	0.03176	-0.122959	-0.0726337	-0.00284694	0.0297342	-0.152763	-0.0197664	-0.0674656	-0.0617014	0.051276	-0.296757	0.033077	0.0381415	-0.0808912	0.0158795	0.0209605	-0.00975572	-0.01396	-0.0227227	-0.0889326	-0.0505121	-0.0877856	-0.035964	-0.150349	-0.0687374
108	0.0306888	0.275566	-0.105806	0.120319	-0.15518	0.0734486	-0.122027	0.136462	-0.161389	0.0462428	-0.0384931	-0.379327	-0.0919852	0.0301822	-0.0727677	0.052058	0.0430806	-0.204573	-0.0112904	-0.105608	-0.04559	-0.24892	-0.061648	-0.0828199	-0.0685339	-0.019043	-0.0016779	-0.0959512	-0.0158087	-0.0389024	0.00100163	-0.0451269
109	-1.60902	0.204273	0.389117	-0.0593916	0.0901626	-0.118398	0.199486	-0.0830543	-0.0177545	-0.0873195	-0.15548	-0.0532828	-0.179818	-0.0635653	0.0204102	-0.105384	-0.221131	-0.147167	-0.0825731	-0.0806965	0.069627	-0.0627864	-0.0934488	-0.0470179	-0.0472671	-0.0699093	-0.143923	-0.00133643	-0.0488417	-0.0180906	-0.105474	-0.089578
110	-0.143038	0.0815829	0.159866	-0.0529903	-0.17187	-0.746159	-0.154816	0.0153055	0.0325267	0.0804413	-0.154099	-0.180997	-0.0073885	-0.0718803	-0.310141	0.0589807	-0.0536478	-0.254413	-0.0236249	-0.0191203	0.0934176	-0.0502768	0.0952466	-0.287257	0.0112036	-0.0324987	-0.0943298	-0.0632239	-0.00561747	-0.0279596	-0.0114895	-0.117997
111	0.141915	0.25347	-0.179606	-0.0232806	-0.0274659	0.0235621	-0.0656583	-0.248934	0.0907362	-0.153988	-0.0810778	-0.0597202	-0.145858	-0.219063	-0.108118	0.0732624	-0.0830089	0.0171792	-0.0173253	-0.0701849	-0.0553834	0.0217602	-0.151703	-0.255092	-0.0771442	-0.0533362	-0.0280463	0.00344726	-0.071922	-0.0304212	-0.00234051	-0.0851886
112	0.267062	0.149178	-0.0526019	-0.622713	-0.140279	-0.144275	-0.0831776	-0.0562189	-0.0450051	-0.00566766	-0.0641336	0.0785853	-0.0643624	-0.102044	-0.182365	-0.000462948	-0.255237	0.0144797	0.0201599	-0.0351034	-0.21009	-0.0590388	-0.00505424	-0.00112472	0.023298	-0.115955	-0.0486058	-0.02495	-0.0141726	-0.0626305	-0.0575421	-0.0508593
113	-0.15285	0.269251	-0.00159236	0.350496	0.0161752	-0.437072	-0.00740221	0.0112347	-0.156502	0.0346329	0.0479616	0.27653	-0.0101521	-0.0062143	-0.108754	0.0551853	-0.214127	0.0555646	-0.0346207	0.028079	-0.0770207	-0.0640064	-0.0211016	-0.0798023	-0.12825	0.0423742	-0.0585889	-0.0630109	-0.0265357	0.0543439	-0.0530444	-0.0301875
114	0.0714869	-0.0748587	-0.137481	-0.616939	-0.334213	-0.0308407	0.127085	-0.0256941	0.13542	0.103176	0.0543759	-0.118891	-0.0155032	-0.1024	0.0113625	-0.162761	-0.183146	-0.0875494	0.121385	0.106206	-0.0892129	0.0126089	-0.105907	-0.142582	-0.00434669	-0.0486807	0.122615	-0.0302799	-0.05191	-0.0837227	-0.154278	-0.0387561
115	-0.849591	0.00959194	-0.177943	-0.172742	0.10934	-0.00223625	0.118876	-0.581347	-0.0831536	-0.0730103	-0.0728611	-0.134627	0.0447827	-0.185344	-0.0993662	-0.119036	-0.217253	-0.0140341	-0.168809	-0.0994095	0.047262	-0.0622659	-0.104049	-0.0705042	-0.215227	0.00725358	-0.0589917	-0.00960052	0.0176278	-0.0693438	-0.0240297	-0.0352494
116	-0.00424304	0.0384813	-0.112531	-0.290086	-0.258977	0.0686776	0.0361316	0.0582892	-0.0399558	0.0122741	-0.206425	-0.175386	-0.0474117	-0.0404688	0.106374	0.0101723	-0.117752	-0.0302805	-0.038196	0.0362347	-0.102541	0.0233737	-0.166129	-0.027498	-0.114582	-0.00907742	0.0318757	-0.0280072	-0.0238316	-0.120936	-0.0908595	-0.0459682
117	-0.245765	-0.276556	0.403593	0.0243714	-0.133107	-0.0529406	-0.0125143	-0.052439	-0.124599	-0.0274235	-0.111473	-0.187601	-0.0827994	0.0367895	-0.00943521	-0.227528	0.0773657	0.0874703	-0.112122	-0.187196	-0.0554026	-0.0489432	-0.325908	-0.00900955	-0.0887846	0.029003	-0.0596802	-0.0643277	-0.127067	-0.0809538	-0.0183189	0.00187944
118	-1.33791	0.0562051	0.211658	0.141023	-0.0173163	-0.332347	-0.347731	-0.0491077	0.0522367	-0.13938	-0.0767505	0.00029832	-0.37963	0.170872	-0.0234758	-0.184308	0.00386511	-0.196791	-0.071768	-0.0513026	0.0204929	-0.0642263	-0.100324	-0.0741395	-0.156015	-0.165204	-0.0977063	-0.0183849	-0.0939494	-0.148948	-0.0327193	-0.100294
119	0.0178593	-0.0387924	-0.139537	0.0727244	0.0393037	-0.0893707	0.0676909	-0.0949899	-0.080468	-0.189939	0.0623638	-0.149204	0.130945	-0.398485	0.0671988	-0.238338	0.00779302	0.146602	0.0482592	-0.0452093	-0.0707289	-0.187435	-0.0385766	-0.102452	-0.017354	-0.0305387	-0.0284131	-0.100656	-0.0877229	-0.0835266	-0.0683096	-0.0817393
120	0.484138	-0.0115883	-0.298623	-0.0348748	-0.162587	-0.038301	0.0787873	0.0270283	0.00699243	-0.0541782	-0.0846625	-0.122088	-0.215372	0.00261201	-0.103192	-0.0749375	-0.0861209	-0.0807309	-0.0666062	-0.000691872	0.000822136	-0.048844	-0.0726741	-0.0158631	-0.0616616	-0.10504	-0.146573	-0.111864	-0.12068	-0.000218506	-0.0135776	-0.033533
121	0.0140878	0.0269222	-0.0638295	-0.00899895	-0.107186	-0.173404	-0.0895245	0.0284601	-0.113497	-0.15865	0.0824233	0.042404	0.0526148	-0.0025584	-0.144369	-0.241359	-0.0985918	-0.156373	-0.0932755	-0.0382273	-0.0795507	-0.301766	-0.0666834	-0.000727516	-0.00628906	-0.103331	0.10756	-0.0974139	-0.0409557	-0.0194055	-0.0184602	-0.00122611
122	-0.39252	-0.131142	-0.0392761	-0.454992	-0.0659428	0.0902152	0.081145	0.0694914	0.0852168	0.201799	0.174407	-0.0332739	-0.195566	-0.0724157	-0.0662806	-0.0204394	0.00184049	-0.00128459	-0.0130497	-0.063196	0.0536202	-0.247509	-0.287145	-0.0171588	-0.0960912	-0.0210351	0.0767235	-0.0511731	-0.0445517	-0.105587	-0.0977214	0.0431207
123	0.0854416	0.0464967	-0.0471385	-0.00597816	0.122764	0.0654499	-0.0966386	0.131139	0.133551	0.0176041	-0.0122903	0.071116	-0.0211594	-0.294856	-0.113424	0.0394332	-0.067233	-0.025923	0.0649889	0.108391	-0.104903	-0.0726517	-0.179923	-0.0532555	-0.0150203	-0.0453895	-0.0427722	-0.087292	-0.0218836	0.0252165	0.0328301	-0.0901781
124	-0.187605	-0.672393	-0.275272	-0.335908	-0.205625	-0.23162	-0.451379	-0.180229	-0.0804744	-0.102675	-0.417988	-0.0429075	-0.184749	0.0913243	-0.277636	-0.00568024	-0.00846121	-0.118545	0.0886438	-0.155348	-0.110636	-0.0294065	-0.0676393	-0.0907544	-0.0697651	-0.0950931	0.0502566	-0.0370344	-0.110594	-0.0247162	-0.0668577	0.000853016
125	0.12141	-0.243596	0.163899	-0.170456	0.0189965	-0.15717	0.0706387	-0.0363179	-0.0474271	0.0356003	-0.0441456	-0.0577797	0.0569992	-0.0677849	-0.250213	0.0147864	0.123065	-0.0383745	-0.106435	0.00318026	-0.173673	-0.106604	-0.0657818	0.00917917	-0.102699	-0.0393295	-0.128108	-0.0652487	0.00993502	-0.0161908	-0.0544142	0.00814737
126	-0.102438	-0.10638	-0.372328	-0.0992131	-0.807421	-0.210919	-0.0689709	-0.0103809	0.00533335	-0.362427	-0.184651	-0.0877112	-0.0213268	0.0576957	-0.219949	-0.0675812	-0.168136	0.0121284	0.14207	-0.0376051	-0.302624	-0.0545159	-0.0969245	-0.257161	0.0222097	0.14314	-0.193484	-0.0507094	-0.0110752	-0.0382621	-0.0631135	-0.0244504
127	-0.169469	0.108164	-0.109002	0.115456	0.105508	0.0122859	-0.0755594	-0.0977915	-0.0164699	-0.00755381	0.0156557	-0.242397	-0.259471	-0.0262353	-0.131431	-0.166752	-0.060739	-0.113024	-0.237083	-0.0447223	-0.146602	-0.224272	-0.0627419	-0.109656	-0.0379838	-0.0310769	-0.00957333	-0.0127104	-0.0246425	-0.0821966	-0.0751469	-0.0450192
128	-0.1318	0.00340634	-0.196725	0.033147	-0.246925	0.111788	-0.565329	-0.0450484	-0.0432329	-0.306584	-0.140819	0.0226859	0.0101017	-0.0239231	-0.35998	0.00723368	-0.0509202	-0.0778025	-0.0713365	-0.106753	-0.00894604	-0.283359	-0.0853462	-0.0353246	-0.060039	-0.0111787	-0.145123	-0.0244289	-0.0079053	-0.0980469	-0.0339959	-0.0198247
129	-0.197521	-0.128692	0.305997	-0.655595	-0.0661566	0.0984792	-0.00125306	0.0939989	-0.15179	0.0526539	0.0208897	-0.175324	-0.0439166	-0.00931113	0.102877	0.0154866	-0.0614232	0.0579339	-0.103733	-0.111729	-0.0720459	-0.0157386	-0.0415891	-0.182073	0.00471107	-0.0747045	-0.122875	-0.0178696	-0.10287	-0.0680865	-0.0774806	-0.0758325
130	-0.20209	0.0916544	0.303896	0.00370766	-0.481987	0.0127658	0.0315653	0.113921	-0.178647	-0.121275	0.0243501	0.00634896	-0.123475	-0.363452	-0.0301356	-0.0972061	-0.123803	0.094931	0.0509846	-0.173784	-0.102369	-0.0763782	0.003184	-0.0842955	0.0124288	-0.0574314	0.0411085	-0.0074497	-0.114064	-0.0655222	-0.132183	-0.0199926
131	0.0458369	0.221846	-0.106994	-0.139628	0.0428394	0.0107052	-0.0396156	-0.1344	-0.0644128	0.15416	0.00761076	-0.400682	-0.0458134	-0.0727017	0.0590793	0.112158	-0.0269744	-0.118419	-0.0685543	-0.306905	-0.0981733	-0.14573	-0.0188847	-0.00474164	0.0412729	-0.0160467	-0.157329	-0.111461	-0.0318542	-0.073798	-0.00893293	-0.12932
132	-0.271031	-0.235618	-0.0431374	0.114426	0.00186028	-0.352684	-0.105747	-0.109412	-0.151868	0.216895	-0.0637994	-0.0150173	-0.205364	-0.101801	-0.0550003	-0.0257554	0.0204008	-0.072798	-0.0953904	-0.223715	-0.249603	-0.0373734	-0.138995	-0.0333633	-0.191735	-0.129021	-0.173113	-0.115281	-0.0860081	-0.0285343	-0.0152177	-0.116879
133	-0.326697	-0.238846	-0.00786792	-0.226187	0.104487	-0.448853	-0.193764	0.0358707	0.15783	-0.105221	0.0244256	-0.174999	0.121523	-0.192864	-0.0646981	-0.0382492	-0.135174	-0.121184	-0.0637578	0.000215681	-0.263479	-0.0973113	-0.0109309	-0.0734753	-0.00574887	-0.00161983	-0.0412328	-0.0162314	-0.0886434	-0.0761047	-0.0516214	0.0122755
134	0.583693	0.208748	-0.900956	-0.181561	0.0180902	0.0435651	0.125551	-0.0600352	-0.0184107	-0.162598	0.047663	0.0201859	-0.0749908	-0.137126	-0.217384	-0.0191312	-0.059264	-0.0503912	0.0665814	-0.0738185	-0.012707	-0.023443	0.041869	-0.0609157	-0.0192391	0.096423	-0.0876777	-0.0877827	-0.016934	-0.120334	-0.0241284	-0.0142835
135	-0.749884	-0.0911622	0.0935283	0.0659483	-0.321052	0.119818	-0.0408311	0.172796	0.0534147	-0.0636252	-0.0661083	0.247077	0.0351788	-0.0547626	0.0306669	-0.141765	0.0880496	-0.0726142	-0.11558	-0.117107	-0.0781184	-0.0165734	-0.0492553	0.00116139	-0.166423	0.0805401	-0.0423402	-0.090975	-0.0657145	-0.00993324	-0.103887	-0.100103
136	0.679521	0.349077	0.265948	-0.130427	-0.00670255	-0.0625579	-0.00139753	-0.137691	-0.0841443	-0.232533	-0.13182	-0.455686	-0.0353156	0.00305434	-0.0438826	-0.124022	0.11893	0.0260899	0.0196197	-0.0452294	-0.119812	-0.014084	-0.00310222	-0.0881666	-0.0709239	-0.0521561	-0.112271	-0.00764758	-0.123562	-0.104591	-0.0966522	-0.115486
137	-0.165447	0.230084	-0.523484	-0.215577	-0.0654766	0.054315	0.0701108	0.146219	-0.0985159	0.028771	-0.284746	-0.00078191	-0.0908645	-0.00851291	-0.0660707	0.10713	-0.127214	-0.0750209	-0.0424421	-0.231804	-0.100941	-0.125528	-0.0709431	-0.109263	0.00156289	0.0875561	-0.0626709	-0.0794406	-0.00744942	-0.024585	-0.0286614	-0.12316
138	0.353012	-0.490442	-0.116453	-0.0461387	-0.21649	-0.0340366	-0.187568	0.0641211	-0.114692	-0.0709088	-0.0934301	-0.142805	0.0366678	0.146657	0.148919	-0.146841	0.169333	-0.097682	-0.024021	-0.325511	-0.0460122	-0.0196193	0.0162211	-0.040185	-0.0525521	-0.11092	-0.0125428	-0.137286	-0.104091	-0.0463864	-0.0410282	-0.0685841
139	-0.411026	-0.208194	-0.107674	0.0287368	-0.0662543	-0.291008	-0.114549	0.035137	-0.0041869	-0.144998	-0.116217	-0.121394	-0.323472	0.00424018	-0.0885019	-0.0306278	-0.268805	-0.0713865	-0.0984423	0.0390211	-0.025914	0.0426359	-0.127617	0.0695712	-0.156757	-0.203054	-0.148756	-0.000848222	-0.0199416	-0.0223682	-0.0752954	0.043614
140	-0.0368515	-0.156205	-0.230254	-0.0967191	0.217846	-0.0882876	0.157805	-0.0692585	-0.329422	-0.142589	0.00912506	0.00716552	-0.327721	-0.114625	-0.189445	-0.0176956	-0.105728	0.114906	-0.139456	-0.0660193	-0.0165104	-0.053892	-0.217831	-0.056329	-0.013845	-0.0251879	-0.138454	-0.109811	-0.0575113	-0.0134451	-0.0970488	-0.100001
141	0.216483	0.0793203	-0.169325	-0.176022	0.0583322	0.0290252	-0.194746	0.0143164	0.111468	0.0816465	-0.436314	-0.287734	0.0313684	0.00296493	0.0578403	-0.0938239	-0.156476	-0.131098	-0.0771191	-0.111184	-0.0270868	0.000765877	-0.129512	0.0162705	0.151464	-0.131178	-0.0819203	-0.00669142	-0.0087736	-0.0427436	-0.0882286	-0.0408381
142	0.21283	0.109634	0.1585	0.00608069	-0.252779	-0.0282888	-0.00959942	-0.197561	-0.168269	-0.0592606	-0.125311	0.0992482	-0.240234	0.121805	-0.179158	0.0641211	0.0959915	-0.0111421	-0.310016	-0.0879035	-0.128757	-0.0970211	-0.0364574	-0.0522333	0.00656395	-0.0288978	-0.0655287	-0.0668343	-0.0259559	-0.111937	-0.00387003	0.00897069
143	0.021053	-0.186751	0.197827	-0.130864	-0.150333	-0.0566112	-0.143593	-0.186311	0.174921	-0.0129078	-0.0876737	-0.0628529	-0.106794	-0.155785	0.00147764	0.122799	-0.0191744	-0.0637765	-0.30146	-0.0881956	-0.0172472	-0.0059896	-0.178008	0.0656982	-0.112862	-0.0972068	-0.0438374	-0.00227485	-0.0155478	-0.145309	-0.019438	-0.0343112
144	-0.0694486	-0.177106	-0.0512142	0.167542	-0.0775645	-0.591528	0.0413412	-0.0498935	0.32298	0.0385213	-0.0434619	-0.0263395	-0.0971406	-0.18274	-0.101303	-0.135772	-0.0866621	0.026058	0.00604536	-0.0533451	-0.011596	-0.0146817	-0.0958025	-0.156365	-0.0543022	-0.0519464	-0.0911332	-0.0383834	-0.123935	-0.0296463	-0.0375988	-0.0296849
145	-0.335895	-0.213979	-0.0185642	-0.207854	-0.0370255	0.00270919	0.0474708	-0.0964887	-0.134794	-0.0133075	0.355914	-0.0539987	0.0146066	-0.0580002	-0.0082946	0.193624	-0.0522215	-0.0679631	-0.0311971	-0.0043608	-0.0512221	-0.288305	0.0301981	-0.077933	-0.02221	-0.133658	-0.0523063	-0.0233734	-0.133709	-0.068898	-0.0789058	-0.0553846
146	-0.394996	0.316279	0.162141	0.0233481	0.0713664	0.0650666	-0.322182	-0.0529735	-0.175799	-0.0899169	-0.370556	0.000610378	-0.0459478	-0.121016	0.0102828	-0.27088	-0.0194933	-0.227266	-0.0864933	-0.060879	-0.0164694	-0.140377	-0.116921	0.000307887	-0.0393767	-0.211074	-0.113688	-0.0744125	-0.00514718	-0.069942	-0.0705365	-0.128343
147	0.0281307	0.730886	-0.477409	-0.552794	0.0914584	-0.159284	0.0345879	0.204888	-0.0408439	-0.103396	-0.289011	-0.122192	0.106093	-0.285999	-0.128374	-0.102466	0.0759061	0.0207057	-0.0921653	-0.0167133	-0.0080415	-0.0967621	-0.0256762	-0.0915012	-0.0480446	-0.0559508	-0.108024	-0.139219	-0.117647	-0.0195817	-0.0143358	-0.0332928
148	0.197391	-0.322298	0.0504563	-0.302902	0.106859	-0.101676	-0.114628	0.0248548	-0.0523049	-0.278022	0.0506095	0.0521569	0.0258956	-0.260076	0.00198511	-0.0354387	-0.174812	-0.286017	-0.060449	-0.148681	-0.118578	-0.156066	-0.0128804	-0.168644	-0.139574	-0.0446213	-0.0295029	-0.0593722	-0.0543122	-0.0278871	-0.0187857	-0.0864259
149	-1.21429	-0.110805	0.0243116	0.00568312	0.0136569	0.050195	-0.0408161	-0.145577	-0.253091	0.0900836	-0.0531485	-0.39345	0.0352595	-0.124798	0.0662739	-0.0185628	0.0270365	-0.205737	-0.230876	0.0476993	0.0378479	-0.0704772	-0.0484582	-0.0492352	0.119519	-0.0343155	-0.00210837	-0.0569823	-0.0296953	-0.0983909	-0.105603	-0.0620372
150	0.119488	-0.309084	-0.204063	-0.0861938	0.0186849	0.0116358	0.203271	-0.047333	-0.00177121	-0.230921	-0.167955	-0.091385	-0.00540577	-0.0779102	0.137545	0.0249839	-0.108195	-0.201305	-0.356882	0.0416624	-0.161562	-0.0547394	-0.0430016	-0.0232654	0.0166709	-0.0926118	-0.0816053	-0.0635684	-0.00919493	0.0123002	-0.047529	-0.0762476
151	0.367562	-0.0545048	0.171465	-0.124643	-0.409537	0.185003	-0.0466248	-0.295374	-0.0341007	-0.0140093	-0.0261044	-0.153037	0.0461095	-0.161551	-0.0988993	-0.151972	0.0686942	-0.0576999	0.055394	-0.109251	-0.122966	-0.00939002	-0.0801542	-0.0874258	0.084076	-0.133887	-0.0646141	-0.0297543	-0.119998	0.00403808	-0.101037	-0.00766337
152	0.0193971	0.00137431	-0.503723	-0.599171	-0.474911	0.0187216	-0.0156608	-0.021536	-0.0634375	-0.0270123	-0.232232	-0.202368	-0.0434429	-0.324373	-0.0603872	-0.0438899	-0.110976	-0.0122475	-0.0547531	0.024557	-0.205276	-0.0572273	-0.0987826	-0.0458917	0.00987128	0.000390702	-0.112547	-0.0205632	0.00263291	-0.120951	-0.0963947	-0.058741
153	0.0656488	-0.240954	-0.0249144	0.0186311	0.0650514	0.0374086	-0.072834	-0.0242942	-0.159867	0.116416	0.0931082	-0.0251618	-0.263792	0.049692	-0.00065488	-0.0840663	-0.222344	-0.117175	-0.109744	-0.0298861	-0.0290179	-0.0476778	-0.0355762	-0.0757877	-0.0359402	-0.0139619	-0.0191924	-0.104002	0.0130903	-0.0150418	-0.0398986	-0.0411599
154	0.0482947	-0.337644	0.283498	-0.0149347	0.0848086	0.0997566	0.0445962	-0.288805	0.0587804	-0.000778997	-0.0162881	-0.0938689	-0.0710398	0.0803058	-0.190672	0.124804	0.0428993	-0.0206307	-0.169348	-0.0958472	-0.25875	-0.0749266	0.0829752	0.0696142	0.0605542	-0.158346	-0.0619667	0.048382	-0.05236	0.0448797	-0.100853	-0.021205
155	0.157812	-0.100683	-0.835077	0.0380752	0.0616102	-0.156582	-0.00803957	-0.000463563	0.00243601	-0.182376	-0.0397038	0.0700042	0.0206293	-0.0402215	-0.0743105	-0.129827	-0.181783	-0.194504	-0.0945895	0.0392888	-0.0348568	-0.00903379	-0.0825812	0.0417002	-0.177839	-0.169422	0.0900191	-0.047772	-0.124338	-0.128185	-0.141611	-0.0223141
156	-0.513847	-0.690892	0.011866	0.00837277	-0.114101	-0.134749	0.00825285	-0.0905648	-0.0725466	-0.0457885	-0.00101143	-0.221365	-0.154088	0.05829	-0.202232	-0.0217117	-0.323028	-0.240634	-0.0391363	-0.161133	-0.00760753	-0.0427364	0.051577	-0.0257629	-0.168951	-0.0251864	0.00755705	-0.019654	0.0876393	-0.0625569	-0.20333	-0.0351906
157	-0.0786102	-0.918342	0.0892061	-0.184557	0.183244	0.254155	-0.0236764	0.0472031	0.0846163	0.211951	-0.0653238	-0.0318849	-0.354648	-0.0487329	0.134992	0.0274242	-0.291401	-0.332906	0.0244	-0.138206	-0.015422	-0.0229718	-0.0549126	-0.0683726	0.0450616	-0.102755	-0.0543174	-0.148628	-0.0923658	-0.0564324	-0.0606595	-0.0848022
158	0.137836	-0.166585	-0.224564	-0.257275	-0.0609295	-0.0595211	-0.272023	0.121893	-0.0301162	-0.0452649	-0.113681	0.232152	-0.265449	-0.0915713	-0.0135991	-0.058771	-0.0530954	0.0641691	-0.0103908	-0.194439	-0.0421404	-0.178156	0.0145988	-0.0640011	-0.173579	-0.0106044	-0.127337	0.106634	-0.0385123	-0.0378989	0.0391397	-0.0515543
159	0.0268953	-0.0167586	0.000294915	-0.000279828	-0.391263	-0.0578715	-0.135881	0.13301	-0.0464425	-0.314793	0.0371681	-0.052883	-0.137509	-0.233691	-0.166186	-0.026122	0.00970237	-0.0689244	-0.0902476	-0.0757716	-0.0593511	0.044012	0.0263608	-0.0324927	-0.0326095	-0.165149	-0.0752387	-0.0544237	-0.0730634	-0.0930738	-0.0931687	-0.0655125
160	0.027481	-0.620861	-0.133155	-0.0858497	-0.0823469	-0.0785815	-0.0418315	-0.055572	-0.0893057	0.0319469	-0.0288871	-0.0222323	-0.0877817	0.020262	-0.0466071	-0.110612	-0.112928	-0.144424	-0.0856077	-0.254449	-0.0417353	-0.0260142	-0.135515	-0.00153921	-0.148642	-0.0927125	-0.043188	-0.132761	-0.045323	-0.0476142	-0.0314696	-0.0526131
161	-0.0143866	0.40251	-0.18707	-0.152498	0.0198938	0.138983	-0.138997	-0.162469	-0.132382	-0.173705	-0.293289	-0.0011173	-0.131507	0.0864158	-0.040319	-0.100954	-0.0982128	-0.146771	-0.0960069	-0.0173645	-0.0257273	-0.0683582	-0.0839625	-0.0491476	0.0129176	-0.0275436	-0.126269	-0.060213	-0.0735072	-0.0409297	-0.0260435	-0.0609649
162	-0.0938032	0.0815601	0.0873328	-0.164619	-0.0454303	0.0339014	-0.102956	-0.0800859	-0.26606	-0.157505	-0.538742	0.0622716	-0.255998	-0.139186	0.101099	-0.087608	-0.0527977	-0.0913693	0.049403	-0.0832545	-0.064258	0.0336269	-0.00692385	-0.103903	-0.0921455	-0.240076	-0.0531011	-0.0685361	-0.0921036	-0.08986	-0.0579606	-0.0377109
163	0.122819	0.233118	-0.186244	0.0640599	-0.0341997	0.0377521	0.200567	-0.00625316	0.0205919	0.0398793	-0.0578875	-0.0228512	0.0130393	-0.0362043	-0.113877	-0.27556	-0.346897	-0.024376	-0.0115419	0.00680224	-0.0390626	-0.0379175	-0.0465881	-0.0914543	-0.150681	0.0421743	0.0328947	-0.0316914	0.00850431	-0.133891	-0.119925	-0.0660223
164	-0.101754	0.227211	0.0708011	0.110359	0.120289	-0.299521	-0.0650181	-0.266753	-0.307738	-0.13205	-0.12489	-0.213379	0.0233214	0.0869824	-0.14928	-0.256126	-0.265224	0.0129924	-0.0581392	-0.0634099	-0.145152	0.0125	-0.216552	0.151688	-0.233418	-0.126713	-0.0843803	-0.0696957	-0.089864	-0.0193718	-0.122458	0.0114983
165	-0.330076	-0.158037	-0.219768	0.0173341	-0.75979	-0.105533	0.126312	0.00704885	0.0193929	-0.224443	-0.118895	-0.16418	-0.0386828	0.0922384	0.0759135	-0.241147	-0.164231	-0.0505508	-0.0158239	-0.0257746	-0.0291915	0.0377019	-0.0259761	0.0335191	-0.0536559	0.0241402	-0.00550268	-0.0546511	-0.0817393	0.013551	-0.127261	-0.120152
166	0.204997	-0.103775	-0.165548	-0.26793	0.0316792	0.0586636	-0.15784	-0.0658247	-0.0014464	0.0920884	-0.113726	-0.0574911	0.0731915	-0.183497	-0.0924541	-0.0521093	-0.00765212	-0.0222554	0.0118627	-0.106062	0.0333195	-0.148146	-0.0552745	0.108165	-0.0417507	-0.0966572	-0.106142	0.0108205	-0.123718	-0.0434499	-0.0653903	-0.0783832
167	-0.112992	-0.117833	-0.0349219	0.00262935	0.0673215	-0.0287536	-0.0377563	-0.182098	0.109122	0.0237182	0.0655072	-0.148773	0.0163645	-0.142622	-0.0160888	0.0102268	-0.023076	-0.024949	-0.127432	-0.0417953	-0.0947347	-0.0875295	-0.0200659	-0.118825	-0.00373384	-0.0577542	-0.0834766	-0.136015	-0.00368029	-0.0837509	-0.0608405	-0.0223705
168	-0.0792609	-1.09476	-0.348989	-0.161565	-0.185851	0.122554	-0.294569	-0.026134	-0.119899	0.0207876	-0.218142	-0.346884	-0.109612	-0.00364501	-0.0581906	-0.0961801	-0.177815	-0.185533	-0.0514259	-0.0390784	-0.00442721	-0.00396239	-0.0562727	0.0672403	-0.12216	-0.134799	-0.0302745	-0.147973	0.00239168	0.0118442	-0.0775483	-0.0520529
169	-0.0645491	0.035053	-0.204214	0.253483	-0.0137673	0.035643	-0.0576605	-0.0309869	-0.0709089	-0.0273482	-0.0960774	-0.124667	-0.0441064	-0.0666899	-0.228821	-0.130296	-0.101998	-0.0279584	-0.0129262	-0.0735582	0.014815	-0.109994	-0.126796	-0.0348975	-0.125399	-0.0239684	-0.0628431	-0.00221943	-0.0635738	-0.111562	0.00797008	-0.111529
170	0.30246	0.327432	-0.0406021	-0.00507555	0.0207215	-0.146453	0.0452333	-0.0685464	-0.0959813	-0.0433341	0.157089	-0.228491	-0.194874	-0.00575323	-0.0216088	-0.0561765	-0.0800367	-0.0650937	-0.169565	0.0219272	-0.0333772	-0.12579	-0.0401071	-0.182414	-0.00677721	-0.0357291	-0.0426523	-0.000712728	-0.0082055	-0.169924	-0.072976	-0.0414416
171	0.0616589	-1.47634	-0.0666812	0.088075	-0.299811	0.188806	-0.285527	0.00434031	0.077245	-0.0174253	0.0426562	-0.172443	0.0127808	-0.100279	-0.180938	-0.313698	-0.0784327	-0.0307088	-0.155456	-0.218398	0.0923223	-0.101907	0.10468	-0.215754	-0.0266688	0.0200152	-0.192016	-0.0429177	-0.0321321	-0.0302836	0.0103948	-0.0196721
172	-0.0808144	-0.316281	0.122354	0.0717164	0.080495	-0.202219	-0.123718	-0.00103403	0.263084	-0.0364797	0.00977577	-0.181815	0.118911	-0.0231112	-0.321852	-0.116821	0.0418026	-0.0395978	-0.190759	0.0948524	-0.0841127	-0.0765244	0.0391871	0.0675681	-0.0982409	0.0996449	0.0433953	-0.0811349	-0.212503	-0.113754	-0.0646457	-0.14097
173	0.00896328	-0.023791	0.185623	0.0689305	0.156434	0.0485638	0.100821	0.0702586	-0.443409	-0.0324229	0.00734482	-0.198384	-0.261507	-0.0365484	-0.207696	-0.305436	-0.0552198	-0.00908035	-0.0688782	-0.0568279	-0.172894	0.0395168	-0.0632605	-0.120476	-0.113086	0.0342207	-0.0200693	-0.00580364	-0.0475989	0.0269041	-0.0850744	-0.0328188
174	0.106045	-0.149283	-0.200756	0.00312952	0.0303861	0.0559153	-0.290756	-0.0990725	-0.306395	-0.441575	-0.0297117	-0.312677	0.00650548	-0.0933415	-0.0613021	0.065676	-0.0390735	0.0106986	-0.304135	-0.0608032	-0.0100867	-0.0793178	-0.0857382	-0.108896	-0.156575	-0.245744	-0.0821544	-0.0621934	-0.0517294	-0.11038	0.0499097	-0.0711823
175	0.254095	-0.30388	-0.115408	0.0454263	0.0917497	-0.118644	0.149656	0.0188762	0.0885838	-0.116603	0.131539	0.0577135	0.0864195	-0.01608	-0.0634992	-0.0710981	-0.00999639	-0.122777	-0.0196821	0.0388409	-0.0476285	-0.0945531	-0.0365005	-0.159515	-0.067246	-0.0854202	-0.00969204	-0.162749	-0.0305718	-0.111151	-0.0523809	-0.055835
176	-0.261622	0.0699206	0.0884649	-0.325423	0.0898004	-0.0307319	0.122165	-0.106319	-0.192574	-0.104014	-0.215966	0.0322419	0.0921262	-0.0846791	0.025672	-0.124001	-0.187916	0.0396918	-0.0715982	-0.0609552	-0.0189986	-0.0663621	-0.021573	0.0842582	-0.0865121	-0.0614137	-0.059849	0.00646365	-0.0153781	-0.038982	-0.100133	-0.110013
177	-0.402806	0.154483	-1.19195	0.0366353	-0.210094	-0.0143523	0.151766	-0.0405614	-0.125471	-0.263021	-0.126588	-0.0266709	-0.202464	0.111538	-0.0944277	-0.106719	-0.0193298	-0.100505	0.0343834	-0.0192831	-0.230397	0.0669744	-0.0343629	-0.0615876	0.0161607	-0.0600583	0.0430179	-0.0827122	-0.160223	-0.0874518	-0.156998	-0.0473567
178	-0.205986	0.145914	0.0620563	-0.508134	-0.0348891	-0.208758	-0.0611418	-0.394159	0.0422668	-0.0308326	-0.0953187	0.0808742	-0.13085	0.10764	-0.128162	-0.0696393	-0.0475571	-0.203306	-0.0999684	0.0744376	-0.0469949	0.138314	-0.0523381	-0.200825	-0.194808	-0.112146	-0.0822052	-0.0723533	-0.0652297	0.00409697	-0.0276049	-0.0544266
179	0.345317	0.153413	0.00647952	0.0757271	0.020514	-0.180614	-0.183122	0.085451	-0.160239	-0.105289	0.0193827	0.011495	0.138638	0.0120112	-0.0669879	-0.0793048	0.0402322	-0.115712	-0.033615	-0.174627	-0.0464097	0.0268125	-0.0240755	-0.141967	-0.0847875	-0.0707852	0.00537824	-0.064067	-0.0941477	0.000275052	-0.0645638	-0.0345586
180	-0.0802462	-0.0124745	-0.0642475	0.0502925	0.0908464	-0.111218	-0.0572165	-0.329182	-0.253223	-0.106738	-0.163116	-0.115262	-0.151847	-0.134663	-0.179079	-0.065675	-0.058464	-0.132649	-0.0329359	-0.0966667	-0.0200176	-0.148837	-0.20733	-0.162365	-0.0833582	-0.0795198	-0.0460575	-0.115541	-0.0241358	-0.060192	0.0287109	-0.0478105
181	0.486126	0.171846	-0.101328	0.156638	-0.217361	-0.112364	-0.0373574	-0.0882036	0.145935	0.08103	-0.339667	-0.00118123	0.0526016	0.0865701	-0.225489	-0.0391627	0.0366059	-0.0459973	-0.0327133	-0.00221534	-0.0496264	0.0864681	0.0448597	-0.0504964	-0.178553	0.0460926	0.0412163	-0.0322523	-0.00375937	-0.0600657	0.0160575	-0.0388954
182	-0.0630148	0.212601	-0.637639	-0.289568	0.103146	-0.123515	-0.205885	0.0380832	0.012069	-0.155111	-0.131513	-0.205405	-0.261123	-0.258481	-0.362767	0.0440759	0.0372552	-0.356847	-0.0776705	-0.0430391	-0.129342	-0.210299	0.0667652	-0.049315	-0.042969	0.0111447	-0.104299	-0.10252	-0.0314878	-0.0875659	0.0339229	-0.0607463
183	0.255879	0.0441681	-0.030807	0.103166	-0.022573	0.197997	-0.0388767	-0.143165	-0.0760844	-0.0293505	-0.216867	0.0173596	0.0716166	-0.078116	0.0520546	-0.0938918	-0.146394	-0.0202443	-0.0262433	-0.0385158	-0.0400063	-0.0235483	0.0694299	-0.0201246	0.023425	-0.118769	0.0198729	-0.00747317	-0.0595081	-0.0373883	-0.0711569	-0.0209726
184	-0.104835	-0.661543	-0.00603538	-0.0134605	0.0566278	0.162145	-0.0562551	0.175669	0.204108	0.112935	-0.122215	0.107411	-0.0732027	-0.112399	-0.0687898	-0.0518958	-0.0347378	-0.0733383	-0.0657046	-0.187053	0.0746014	0.00429083	0.137411	-0.0988909	-0.0840663	-0.0729226	-0.020447	-0.0303551	-0.054286	-0.0299569	-0.0239043	-0.0238064
185	-0.231697	0.0557136	-0.0390654	-0.21207	0.0251519	0.0381419	-0.0602622	-0.0967101	-0.0915433	-0.0169645	-0.2278	-0.145568	0.0356765	0.00670025	-0.0405591	-0.137947	-0.0411439	0.0431298	0.0884635	-0.0456284	0.126687	-0.050838	-0.110358	-0.19635	-0.0130579	-0.0833729	-0.0870468	0.00131154	-0.0845779	-0.0447403	-0.0700944	-0.0764799
186	-0.215643	-0.61205	0.15997	-0.317989	0.105611	-0.111396	-0.136687	-0.107147	0.009499	0.200605	-0.170993	-0.135496	-0.15113	-0.109127	-0.200857	-0.0176499	-0.109351	-0.143355	-0.285898	-0.0555955	-0.0117927	-0.0657594	0.0106033	0.0192508	-0.12482	-0.0299941	-0.00310389	-0.0300637	-0.0202484	-0.11471	0.027347	0.0108106
187	-0.184233	0.0666545	-0.025365	-0.118974	0.0227579	-0.0864924	-0.0425598	-0.0986849	-0.11294	-0.138217	-0.304527	0.121241	0.0133748	0.0344026	-0.109081	-0.0610882	-0.150938	0.00326668	0.122812	-0.0591468	-0.115632	-0.21422	0.0508347	0.0470554	-0.0307032	-0.0305349	-0.0899605	-0.10235	-0.0067479	-0.0181066	-0.0342836	-0.0551609
188	0.0965004	-0.285669	0.15308	0.0288867	-0.68379	0.137633	-0.0574631	0.0535077	0.0105912	0.0329783	-0.194344	0.167874	-0.149571	0.031925	-0.058868	0.0600254	-0.244335	-0.0432919	-0.0487074	-0.0326483	0.0811183	0.186185	-0.132565	-0.0776149	-0.158599	-0.0741393	-0.184032	-0.0900075	-0.0776736	-0.0518719	-0.021351	-0.0101133
189	0.161465	0.161157	-0.252764	0.00353242	-0.111932	-0.472696	-0.0545711	0.278597	-0.105674	0.048451	0.156322	-0.194931	0.0950043	-0.170004	-0.108604	-0.0568229	-0.133516	-0.105174	-0.0636368	-0.0815254	-0.204436	-0.0229555	-0.191764	-0.206058	0.0397907	-0.19244	-0.0567455	-0.040837	-0.10122	-0.14619	-0.0500299	-0.0663884
190	-0.371145	-0.857477	-0.0537106	-0.0363725	0.120491	0.0331641	-0.033638	-0.372266	-0.48499	0.00657209	0.0979728	-0.061592	0.16678	-0.0481295	0.0315077	0.0460305	-0.0191978	-0.0464269	-0.0496687	-0.0881222	-0.0242575	0.102155	-0.11423	-0.150823	-0.101209	0.0224716	-0.0498608	-0.00182013	-0.0414494	-0.122927	-0.00206236	-0.0397147
191	0.269579	0.385843	0.033158	-0.0733062	-0.0441747	0.0590782	-0.0171151	-0.251496	-0.118235	-0.236822	-0.126489	-0.147183	-0.000694385	-0.0371851	-0.0405491	0.032048	-0.16782	-0.00213165	0.0726084	-0.00533892	-0.0311244	0.0657349	0.065451	0.00316845	-0.0908843	-0.032376	-0.175192	0.00531904	-0.0379492	0.0137958	-0.0590503	0.00208764
192	0.177544	-0.103779	-0.192189	0.0855064	-0.0560888	-0.362108	0.118109	0.0375019	-0.191449	-0.219988	0.0400603	0.163319	-0.134911	-0.0045068	-0.0623817	-0.10547	-0.0868502	-0.116344	-0.063468	0.057281	0.0031879	-0.0864758	-0.208556	-0.105257	0.160806	-0.0280174	-0.116787	-0.192009	-0.112473	-0.101893	-0.0172312	-0.116177
193	-0.569995	0.282274	0.00903621	-0.68798	0.273904	-0.0505809	-0.0374698	-0.134158	-0.251868	-0.10199	0.00488464	-0.157472	0.0139912	0.0215997	-0.0512618	-0.123624	-0.0299274	0.00441623	0.0281838	0.101305	-0.069449	-0.01937	-0.0850144	-0.0783281	0.0194972	-0.0163517	-0.000370422	-0.013411	-0.125223	-0.0924383	-0.028196	-0.0705233
194	0.253655	-0.973146	-0.17265	-0.00187092	-0.0424882	0.0798169	-0.013972	0.0460634	-0.0148319	0.0299709	-0.113784	0.0475958	-0.0243755	-0.0888301	-0.0716921	0.0870335	-0.00168096	-0.207261	0.0402602	-0.0813014	-0.212197	0.0865642	-0.143086	0.00590453	0.0174396	0.00088901	-0.0826995	-0.0396502	-0.0110144	-0.138559	-0.0561106	-0.11364
195	0.385151	-0.0158168	-0.155812	0.0698126	0.0780163	-0.177484	-0.0873232	-0.240323	-0.117478	-0.176563	-0.0167025	-0.264646	-0.225349	-0.140421	-0.137331	-0.153775	-0.0895873	-0.0752318	-0.180785	-0.116633	0.0474324	-0.139331	0.10526	-0.155425	-0.21769	-0.0200951	-0.00706981	-0.116807	-0.0919126	-0.246811	-0.101068	-0.0692762
196	0.474306	0.0116664	0.0246142	-0.305283	0.162011	0.0455408	-0.102539	0.0217084	-0.134451	-0.373668	-0.200578	0.0505968	0.0115565	0.0684512	0.0258497	-0.223008	-0.020433	0.0865059	-0.061458	0.0788629	0.0685646	-0.164453	-0.0884693	-0.0746997	-0.0682376	-0.0609643	-0.0888815	-0.179332	-0.0913761	-0.0742906	-0.125308	-0.0915031
197	0.285933	-0.321043	0.148532	-0.0658604	-0.321559	0.181074	-0.0586545	-0.114136	-0.0389714	-0.139419	0.0305137	-0.0440244	-0.176409	-0.0803068	-0.0596418	-0.108835	-0.0400905	-0.077071	-0.00957782	-0.07517	0.0665347	-0.165382	-0.104677	-0.0344903	-0.0508233	-0.0866289	-0.0063033	0.0354941	-0.138618	-0.0469184	-0.127424	-0.0666684
198	-0.195917	0.0939669	-0.000723591	-0.204094	-0.0637968	0.361222	-0.405089	-0.248919	0.0913637	-0.304277	0.0980331	-0.0340906	-0.189331	0.0496178	0.0485438	-0.134202	-0.120495	-0.0100315	-0.0696922	-0.0589395	0.100557	0.068276	-0.179426	-0.180099	-0.0832945	0.0354381	-0.165927	-0.109386	-0.248347	0.0178203	-0.0014852	-0.115344
199	-0.233204	-0.0570865	-0.295681	0.0921773	0.054554	-0.181868	0.248049	-0.0515191	0.00895986	-0.195753	-0.0746453	0.0896454	0.152425	-0.0150452	-0.062656	-0.09195	-0.0394948	0.0393918	-0.0409916	-0.00998315	0.0744927	-0.184405	-0.246401	-0.161364	-0.0936417	-0.0527079	0.00330354	-0.0839379	-0.0757256	-0.0786268	0.0117092	-0.00375667
200	-0.108364	-0.219147	0.0510485	-0.0735201	-0.0915424	-0.059705	-0.256007	0.225589	-0.0698155	-0.108086	-0.0963857	-0.167578	0.0241344	-0.0788212	0.0632568	-0.0497732	0.0151505	-0.0570765	-0.233438	-0.0234305	-0.0512116	-0.142907	0.0212549	0.098859	-0.15287	0.0306932	0.0280958	-0.149807	-0.0451871	-0.0426642	-0.0470068	-0.068244
201	-0.148966	-0.299388	-0.48723	0.0607063	0.0226279	-0.155806	-0.149718	-0.0847414	0.228185	-0.0433506	0.0372087	0.0685999	-0.0231874	-0.254831	-0.00222381	-0.154272	-0.124636	-0.0162589	-0.030633	-0.0804377	0.128988	0.0101075	-0.113899	-0.137981	-0.0317077	-0.0930607	-0.0676906	-0.254451	0.0326378	-0.0307155	0.025011	-0.112545
202	0.105579	0.177893	-0.27103	0.216619	-0.0309631	-0.273294	0.037118	0.0379502	-0.00242548	-0.301194	0.0979263	-0.0495527	-0.190262	0.0192101	-0.0935401	-0.117252	0.000324603	0.0843228	-0.0897757	-0.190784	-0.138001	-0.103251	-0.0764887	0.0120496	0.0717816	-0.0864906	0.0157009	-0.0704624	-0.0906716	-0.0216295	-0.162034	-0.118099
203	0.126944	-0.289881	0.103145	-0.0567202	-0.243138	0.00125059	0.0277694	-0.0406643	0.209394	-0.168204	0.0869879	0.10474	-0.061366	-0.161292	-0.0851419	-0.0195403	-0.17698	-0.00119138	0.0495417	0.0512351	-0.180115	-0.0283264	0.0492998	-0.054537	-0.0525959	0.0783255	0.0874336	-0.0372414	-0.0350532	-0.0879412	-0.141643	-0.0285967
204	-0.332694	-0.21265	0.0252973	-0.0521613	-0.234092	-0.146333	-0.588443	0.139023	-0.318631	0.0540957	-0.191475	0.137475	-0.0508966	-0.303844	0.0522341	0.0225274	-0.0614485	-0.256458	-0.0758883	0.0807414	-0.251018	-0.150029	-0.118395	-0.128495	0.0041465	-0.0798009	-0.08743	0.0272766	-0.035115	-0.122249	-0.162225	-0.0463364
205	0.161458	0.16263	0.189441	0.197138	-0.0651032	-0.314236	0.0691398	0.0369659	-0.0226011	0.0131127	-0.28668	-0.0698218	0.0450463	-0.260945	0.00138435	-0.0470058	0.0488258	-0.0705919	-0.0952587	0.0654191	0.0694831	-0.0786438	-0.215091	-0.0392687	-0.0592722	-0.00959186	-0.0454204	-0.0825173	-0.0193474	-0.00926723	-0.0530036	-0.0179435
206	-0.437612	-0.488536	0.124058	0.00107793	-0.0576252	0.0721247	0.0465808	-0.228791	0.0341717	0.0224674	0.054536	-0.130364	0.0369301	-0.368752	-0.189209	-0.0717241	-0.0571138	0.00277782	-0.106028	0.105043	-0.0426895	-0.232865	-0.120573	-0.185105	-0.0950934	0.00390152	-0.0506881	-0.0338496	-0.0832539	-0.214748	-0.0773252	-0.0824906
207	-0.0545878	-0.148268	-0.00675873	-0.107871	-0.117466	-0.0900474	-0.221851	0.0719798	0.00763665	-0.0921534	-0.145489	0.00900175	-0.137868	-0.000135559	-0.140681	-0.0225741	-0.0663865	-0.0496962	-0.0194266	0.0883021	-0.164799	-0.153623	0.0609747	-0.0125009	-0.0996014	-0.109331	-0.161371	-0.0314232	-0.123607	-0.131549	0.0545412	-0.0196393
208	-1.27577	0.118034	0.0175966	-0.00834759	-0.115874	-0.131253	-0.148754	-0.0904052	-0.0632494	0.0542944	-0.0445315	-0.0457061	-0.114628	-0.147628	-0.262982	-0.121872	-0.0722741	-0.0426637	0.076405	-0.112565	-0.0901549	-0.076027	0.00187105	-0.0382566	-0.0283331	-0.207683	-0.0759551	-0.0278211	-0.0454571	-0.0576952	-0.0869253	-0.0381082
209	0.397111	-0.228	0.0385405	-0.132098	0.0809657	-0.108737	0.0406113	-0.493019	-0.329403	0.0078191	0.0409635	-0.234739	0.0667642	0.035904	-0.00137251	0.00918488	0.110834	-0.166046	0.157901	0.0605403	-0.161147	-0.0190123	-0.0949132	-0.0847229	-0.0996802	-0.0746367	-0.104108	-0.0528782	-0.18775	-0.0749385	-0.0338395	-0.0239958
210	-0.27458	-0.59742	0.0376902	0.209765	0.230486	-0.0522807	0.0563538	-0.151722	-0.0762035	-0.179229	-0.260831	-0.0759224	-0.127275	-0.072887	-0.137988	-0.00529009	-0.057856	-0.071961	0.0128529	0.0138834	0.116451	-0.0337186	-0.13883	0.0438343	-0.0724294	-0.0314599	-0.0449766	-0.14339	-0.11632	-0.0584053	-0.020832	-0.101047
211	-0.136247	-0.190984	-0.0100291	-0.052792	-0.19637	-0.181888	-0.0886992	-0.529969	0.0185306	0.0382596	0.0292399	-0.0515044	0.00679026	-0.145219	-0.341759	-0.0831985	-0.00116003	-0.0836622	-0.0986242	-0.15647	-0.0991655	-0.0562781	-0.190549	0.101074	0.0927978	-0.131948	-0.103889	-0.0625346	-0.0725992	-0.0144278	-0.0853141	-0.0937485
212	-0.0202931	-0.169962	-0.445251	-0.0237754	0.16824	0.00666632	-0.173123	0.0589337	0.0131036	-0.259288	-0.00386007	-0.105855	-0.0185296	-0.0155745	-0.0133092	-0.0881501	0.0477123	0.0694661	-0.0399716	-0.189712	-0.125456	-0.087947	-0.014396	0.0060288	-0.363178	-0.15197	-0.029308	-0.162026	-0.077301	-0.0256785	0.0643964	-0.138042
213	-0.0263521	0.000339319	-0.467404	0.0591081	-0.174993	-0.112022	-0.364902	-0.24777	-0.182489	-0.137782	-0.0863219	-0.0603439	-0.040425	-0.116562	-0.0847009	0.137751	-0.0635947	-0.16267	0.0725913	-0.133731	-0.100236	-0.222694	-0.0971061	-0.0280453	0.04431	-0.0301699	-0.125694	-0.130882	-0.0287912	-0.055002	-0.0446558	-0.0320859
214	-0.148316	0.0709857	-0.114029	-0.0297197	-0.0877901	-0.034872	0.118473	-0.104284	-0.379364	0.0144521	0.0976433	-0.00322599	-0.179385	-0.369313	0.0273121	-0.314845	-0.184899	-0.0166299	-0.133159	0.0742692	-0.294853	0.043767	-0.0380042	-0.225438	-0.0327141	-0.104891	-0.092941	-0.0754363	-0.00590336	-0.0213487	-0.0227777	-0.0549814
215	0.46377	0.194459	0.110125	0.117311	0.172905	-0.000870128	-0.207739	-0.138796	-0.149607	0.141822	-0.189861	0.010921	-0.109604	-0.0772984	-0.0280025	0.0840331	-0.116781	-0.105566	-0.0281338	-0.179612	-0.104666	-0.0376087	-0.0230341	-0.0140526	-0.0705228	-0.0984442	0.0791274	-0.0943429	-0.026747	-0.00319745	-0.0483638	-0.0367042
216	0.0664634	0.143597	0.0696517	0.0594893	-0.457727	0.0943304	0.0112081	-0.150082	-0.451951	-0.186784	0.022554	-0.0268277	-0.0446302	-0.260292	-0.0890118	-0.0277425	0.0127114	-0.109501	-0.0774612	-0.117346	-0.0692231	0.020441	-0.157624	-0.068304	-0.0575236	0.0628872	-0.089079	-0.0245767	-0.0716175	-0.0681176	-0.0310731	-0.0427783
217	0.283892	0.0717485	0.0441005	0.116365	-0.456404	-0.0259459	-0.247137	0.111547	-0.0528658	-0.112522	-0.173801	-0.0606579	-0.255143	-0.3109	-0.0717244	-0.133784	-0.0418181	-0.00346993	-0.0384485	0.00631419	-0.0179879	-0.140798	-0.0986128	-0.0544478	0.0583657	-0.0555876	-0.0806629	-0.0262374	-0.0178199	-0.0428195	-0.110436	-0.038941
218	-0.362314	-0.230833	0.0150653	0.0733294	-0.13536	-0.024271	0.073901	-0.0874076	-0.0931038	0.135963	0.071724	-0.0896955	-0.334554	0.0609368	-0.0366455	0.00444577	-0.0186758	0.103152	-0.0104696	-0.234631	-0.0777071	-0.0922434	-0.0534016	-0.0924167	-0.0817898	-0.0235327	-0.259258	-0.0160572	0.00159957	0.0381096	-0.121784	-0.16801
219	0.271666	-0.0489381	-0.039049	-0.275485	0.0240907	-0.116154	-0.155245	0.0347609	-0.193827	0.108591	0.0663452	-0.0202266	-0.145835	-0.106098	-0.118809	0.0556666	-0.300458	0.102502	-0.206633	0.109197	-0.00347894	-0.151629	-0.0554251	-0.180057	0.0222139	-0.160809	0.0076168	-0.0724787	-0.0761682	-0.0539567	-0.0656819	-0.0562816
220	-0.229593	0.208219	0.023262	-0.268512	-0.228935	0.0667496	-0.291376	-0.188344	-0.170074	0.0860985	0.159334	0.0336961	-0.369832	-0.116558	0.0122999	-0.0592186	-0.0216307	0.0228491	-0.0740624	-0.0742508	-0.0948155	-0.037606	-0.242869	-0.0187737	-0.158433	0.0117932	0.0292601	0.00878519	-0.0692595	-0.0983206	-0.025373	-0.0361925
221	-0.10344	-0.264642	0.041728	0.0672273	-0.12893	-0.172192	-0.0969929	0.169049	-0.277835	-0.222287	-0.0725996	0.0406381	0.0197352	-0.136443	0.00244749	-0.0196877	-0.0882881	-0.152647	0.204756	-0.129755	-0.195846	-0.102959	-0.0112611	-0.0793027	0.0575844	0.0583629	-0.131835	-0.0569694	-0.0339077	-0.114978	-0.114323	0.0285749
222	0.126403	-0.22128	-0.101684	-0.0814192	0.0235433	-0.563929	0.116172	0.042182	-0.247148	-0.27735	-0.12058	-0.0438888	-0.154077	-0.16413	-0.111623	0.0284857	0.0671494	0.0843593	-0.0201967	-0.178558	-0.102952	-0.0985183	-0.000341188	0.0755351	0.000944499	-0.0709598	-0.0618593	-0.0497528	0.0201573	-0.118985	-0.0233036	-0.0851877
223	-0.470751	0.0803675	-0.419424	-0.0214952	-0.120043	0.274616	0.0739047	0.0229277	0.131168	-0.0669079	-0.0231518	-0.179341	0.0327336	-0.127404	-0.0706718	0.0202704	-0.0945624	-0.202559	0.0614223	-0.224715	0.0640593	0.0186159	-0.142334	0.0104284	-0.0689862	-0.00164974	0.016964	-0.0683091	-0.106724	-0.0245864	-0.0189559	-0.0391982
224	-1.01083	0.16623	-0.24822	-0.00551692	-0.269073	0.0484613	-0.0611037	-0.0618546	0.0295234	0.157895	0.0270796	0.0228614	-0.122895	0.00652753	0.0906728	-0.162825	-0.0261896	-0.0243364	0.0831789	-0.0816791	-0.022019	-0.169017	0.0282659	-0.0795753	0.030471	0.016846	-0.0888739	-0.0447937	-0.0785671	-0.050231	-0.101838	-0.05294
225	-0.0552077	-0.303658	0.0672097	0.0377976	0.301425	-0.444537	0.110445	0.0245796	0.0324114	-0.204276	-0.195625	0.0874811	-0.0545753	-0.0885682	-0.332749	-0.0907077	-0.127571	-0.0420263	0.0825371	-0.0550492	-0.0250653	-0.100852	-0.0832785	-0.0895224	-0.0840323	-0.0675151	0.0204359	0.026041	-0.153336	-0.0116141	-0.0168014	-0.0635478
226	0.0840379	0.0550238	0.0581642	0.234699	0.126388	-0.147545	-0.0456234	0.0844284	-0.104357	0.0456913	-0.133862	-0.0958491	-0.153887	0.0553327	-0.0481932	-0.0774575	-0.107124	0.00638087	-0.131188	-0.0483697	-0.234816	-0.0946918	-0.130476	-0.123338	-0.100141	-0.0431123	0.000345242	-0.0716616	-0.0518537	-0.0171743	-0.0615601	-0.0811557
227	0.488986	0.0236817	0.0665395	-0.100223	0.413166	-0.049715	0.153017	0.0311389	0.0770452	-0.0228639	-0.0666544	-0.176314	-0.0824193	-0.024402	0.117915	0.0358511	-0.043718	-0.0315564	0.136076	-0.0360573	-0.201467	-0.0643706	-0.051768	-0.0374052	0.0793001	0.00671418	-0.0587443	-0.0940075	-0.0239911	0.0779529	-0.00826532	-0.0544256
228	-1.6065	-0.922281	-0.054728	0.0191394	-0.27285	0.0444335	0.00439667	0.037223	0.0322311	-0.143767	0.000877207	-0.000455565	-0.144707	-0.0442391	-0.0178241	-0.059015	0.118585	-0.0743164	-0.00501158	-0.0738375	-0.0375772	-0.11809	-0.126549	-0.0410371	-0.0360045	-0.124032	-0.0222209	-0.129094	-0.0386981	0.00866828	-0.0645339	-0.101961
229	-0.432795	0.125556	-0.0616677	0.241402	-0.00545763	-0.997844	-0.190722	-0.168748	-0.081319	0.0717384	-0.154481	-0.102085	-0.271311	-0.12021	-0.0872942	-0.0188528	0.140124	-0.208429	-0.150567	-0.0933692	-0.0586394	-0.205817	0.00145779	-0.0787417	-0.0854046	-0.0960077	0.0106083	-0.0555923	0.0185273	-0.0579448	-0.0966725	-0.0735786
230	-0.342622	0.0617034	0.0700321	-0.317928	-0.141852	0.16295	0.0817462	-0.2533	0.024187	-0.123934	0.140306	-0.269035	-0.214952	0.00342307	-0.0451764	-0.215658	0.0165569	-0.0783376	-0.17286	-0.211422	-0.0737469	0.124849	-0.0486522	-0.0379783	0.0218687	-0.0568771	-0.171025	-0.0457932	-0.00825591	-0.175554	0.0539968	-0.0566478
231	0.0705452	-0.0400187	-0.390415	0.244182	-0.057979	-0.260924	-0.0450638	-0.0089865	-0.131102	-0.0268203	-0.0128151	-0.00695384	-0.295811	-0.189597	0.0581039	-0.0723841	-0.054292	0.21864	-0.259743	-0.0982027	-0.00240031	-0.133794	-0.0938627	0.00899699	-0.123094	-0.10441	-0.110502	-0.0755233	0.0387606	0.12305	-0.0322466	-0.0141001
232	-0.228856	0.0151261	-0.60507	-0.0587097	-0.236144	0.0822397	-0.394992	0.0269854	-0.066945	0.063339	0.0133172	-0.0742365	0.182225	-0.142439	-0.0837929	-0.0584719	-0.105082	-0.0529426	0.0893635	0.0618355	-0.196233	-0.0534658	-0.0878563	-0.27502	-0.118722	-0.0525559	-0.138753	0.0315419	0.000358833	-0.0709948	0.000957584	-0.066254
233	-0.382565	0.182071	0.0175661	-0.00531956	-0.065642	-0.166402	0.236455	-0.0282125	-0.00930522	-0.178321	-0.237911	-0.221011	-0.130673	0.0700889	-0.0752552	-0.0146232	0.087377	0.0448687	-0.0580279	-0.0134357	-0.0990413	0.00332802	0.177358	0.0250855	-0.104001	-0.0679817	-0.0461123	0.000267246	-0.147095	0.0320762	-0.059982	0.0495645
234	-0.303716	0.00178401	0.0138595	-0.0215949	-0.438702	0.00306016	-0.322644	-0.171501	0.0755033	0.0241931	-0.0791422	-0.371533	-0.0340207	-0.0576496	0.164785	-0.0575796	-0.284013	0.1241	-0.182095	-0.0241003	-0.109888	-0.0874318	0.0550243	-0.051918	-0.123076	-0.0738724	-0.0519396	0.0514123	0.030846	-0.0234334	-0.0898138	-0.0241413
235	0.000408349	0.130691	-0.102356	-0.051621	-0.0749538	0.0506746	-0.170912	-0.681464	0.0500631	-0.102426	-0.0497461	-0.0808455	-0.123414	0.179142	-0.0761062	-0.0459262	0.0532453	0.0851705	-0.0749179	-0.239854	-0.0271377	-0.116959	0.000572492	0.0529347	-0.0105713	-0.105437	-0.084691	0.0254063	-0.0133105	-0.0317128	-0.110162	-0.0984468
236	0.145938	-0.175085	-0.0203589	0.0749116	0.0980291	0.0509047	-0.0173171	-0.17077	-0.240492	0.11883	-0.104162	-0.317215	-0.0937669	-0.123742	-0.206187	-0.0540789	-0.0286788	-0.125653	-0.0347663	-0.103453	-0.066288	-0.0300795	-0.0246674	-0.116699	-0.119943	-0.162161	-0.0982377	-0.0762362	-0.0331132	-0.0343874	-0.00826537	0.0365606
237	0.203495	-0.372463	-0.0561425	-0.220146	-0.199861	0.209335	-0.27819	-0.103561	-0.197567	0.0289913	0.124875	0.00249163	-0.189162	-0.0433807	-0.104989	-0.130872	-0.0727979	-0.0128793	-0.158781	-0.144727	-0.206852	-0.171966	-0.208011	-0.0116494	-0.198288	-0.0191264	-0.0199532	-0.102303	0.0317706	-0.0475697	-0.0696161	-0.0557472
238	-0.148329	0.0183578	-0.166743	-0.193985	-0.0602934	-0.523622	-0.0978445	-0.29627	0.137985	0.162916	0.019908	-0.104268	-0.112432	0.0173857	-0.0649354	-0.030382	-0.00188244	0.116023	0.0966345	-0.147276	-0.12295	0.00254277	-0.0288672	0.0555065	-0.0150769	0.0403648	-0.0262889	0.0577106	-0.0486744	0.00201191	-0.0318757	0.000197847
239	0.266406	0.0218842	0.0131004	-0.0976454	-0.16216	-0.266695	-0.0490894	-0.00838091	0.10257	-0.0240962	-0.0495448	0.088382	0.00555684	0.034961	0.0627127	0.00432689	-0.0641338	-0.0984365	-0.0916948	-0.00734512	0.0849222	-0.00054006	-0.121619	-0.0914207	-0.00674115	-0.0875773	-0.0295908	-0.0606449	-0.00498212	-0.119913	-0.11911	-0.0686337
240	0.0659711	-0.408076	-0.217026	-0.053535	-0.0275627	0.0187912	-0.14551	-0.230755	0.174635	-0.1649	-0.157597	-0.0275711	-0.0888824	-0.122171	-0.0622605	0.0953285	-0.249042	-0.198948	-0.0928989	-0.0123848	-0.116074	-0.110528	-0.0546247	0.023993	-0.068338	-0.056615	-0.0231164	0.0464601	-0.0487275	0.0525887	-0.0119819	-0.0745282
241	-0.0654695	-0.0015513	0.0509047	-0.124875	-0.370531	-0.013567	-0.0704066	0.0325056	-0.259489	-0.0123841	0.0374132	-0.0838306	0.069923	-0.0896627	-0.0046846	0.12069	-0.0773313	-0.12751	-0.177407	-0.0198069	-0.0348266	-0.0887138	-0.173996	-0.0783795	-0.110338	-0.241436	-0.0635577	-0.0384767	-0.0655071	-0.0834812	-0.0602236	-0.0871727
242	-0.645124	-0.188756	0.210426	-0.102631	0.0831489	-0.222157	0.137604	-0.223545	-0.164274	0.172941	0.00356839	-0.15685	-0.11078	-0.0383871	-0.19425	0.0370983	0.218766	-0.163115	-0.275552	-0.165596	-0.00500287	0.181849	-0.0108514	-0.0840185	0.0320656	-0.0457467	-0.0969295	-0.0324096	0.00499017	-0.0479432	-0.0425798	-0.0892127
243	0.202527	-0.0487167	-0.014056	-0.110824	-0.0476249	0.181441	-0.150153	-0.233895	-0.169356	-0.435147	-0.14906	0.0787587	0.0683918	0.0581186	-0.0683059	-0.135801	-0.0672141	0.0983836	-0.117929	-0.0939929	-0.0863137	0.014408	-0.186363	0.0881428	-0.0128021	0.0436255	0.0529714	0.00944141	-0.0345296	-0.0409879	-0.0325813	-0.024661
244	0.195485	-0.198835	-0.0137987	0.155021	-0.071243	-0.312648	-0.0726254	-0.208698	0.198886	-0.0970438	0.106069	-0.169363	-0.112814	-0.141106	-0.0916641	-0.0453462	0.0563027	-0.0957704	0.0402958	-0.0972858	-0.113945	0.0119549	-0.00438208	-0.0405971	-0.0700612	-0.0633364	-0.0180882	-0.076157	-0.0133555	-0.10669	-0.0572746	0.0114006
245	-0.78094	-0.0597916	-0.0897354	0.230942	-0.0618396	0.0652129	-0.0215427	0.0691838	-0.187181	-0.0807739	0.0302015	-0.407597	-0.11286	-0.206731	-0.0712888	0.0777818	0.10441	-0.153643	-0.0820613	-0.00387172	-0.044342	-0.0774181	0.0745765	0.0113314	-0.132844	-0.188593	-0.0271222	0.00240476	-0.0921403	-0.11132	0.026245	-0.0422604
246	-0.191753	0.0486154	0.198599	0.134083	0.00906241	-0.156891	0.213457	0.107051	-0.0557922	-0.0611251	-0.0230669	-0.0562235	-0.00946479	-0.0197908	0.00530896	-0.228844	0.0875592	-0.124876	-0.0328594	-0.200123	-0.18257	-0.194581	-0.0861771	-0.094521	-0.053093	-0.0301961	-0.0315574	-0.0944086	-0.0142372	-0.0759015	-0.145291	0.000929576
247	0.178079	-0.00223007	0.065695	-0.0951257	0.106584	-0.495242	0.0799943	-0.00226111	0.0497488	-0.0743941	-0.215499	-0.447886	-0.118397	-0.314155	-0.127268	0.0199217	-0.0905307	-0.191358	-0.0443361	-0.145571	0.042254	-0.0475567	0.00530067	-0.0539806	0.1358	0.0157211	-0.101349	0.00413697	-0.0184598	-0.169335	-0.152992	0.00168811
248	-0.703192	0.263274	-0.386029	0.0985368	-0.047506	-0.00694215	0.0122369	-0.041946	-0.109864	-0.149743	-0.246647	-0.124362	-0.0323313	-0.0435426	-0.00167595	-0.0422734	-0.0121134	0.116114	-0.0646546	0.0390025	-0.0628877	-0.0838021	-0.0657265	-0.0723071	-0.115802	-0.0565317	-0.165274	-0.0502595	-0.144133	-0.0268829	-0.00460692	-0.128376
249	0.209073	-0.327165	-0.0667922	-0.187498	0.0300408	0.0965672	-0.0720079	0.0821538	0.0516277	0.145071	0.0412622	0.0662299	0.0472867	-0.094064	-0.0901528	-0.0580005	0.13696	-0.000153946	-0.11372	0.0258554	-0.0503394	-0.0604245	-0.077942	0.0849	-0.0107262	-0.0197548	0.172912	-0.0337604	-0.129344	0.0303162	-0.0052974	-0.00387628
250	-0.131721	0.00473855	-0.232162	-0.0916807	-0.0162953	-0.0528988	-0.0706291	0.0617496	0.0536788	0.053674	-0.176284	-0.0977633	-0.0701023	-0.0465294	-0.0982047	-0.00147791	-0.134453	-0.119441	-0.218208	-0.167245	-0.126498	-0.150223	-0.0672895	-0.0493566	-0.0140373	0.0113895	-0.0427329	-0.0808569	-0.122978	-0.0316975	-0.0420994	-0.0113271
251	-0.237661	-0.0781832	-0.0413845	0.255916	-0.080417	-0.0481149	-0.0959149	0.0593384	-0.123605	-0.0685826	-0.175982	-0.0338126	0.116134	-0.14729	-0.0393973	-0.0722974	-0.178471	-0.0566855	-0.177245	0.0189541	0.144352	-0.0151475	-0.0777547	-0.0869686	0.112456	-0.0582469	0.00836872	-0.142139	-0.105317	0.0140731	-0.076349	-0.049769
252	0.0795222	-0.303616	0.218607	0.00726967	-0.153684	-0.0109865	-0.14585	-0.129117	-0.024556	-0.0685202	-0.353762	-0.12228	-0.0399093	-0.100655	0.0962666	-0.176625	-0.148466	-0.178795	0.0705571	-0.0537755	0.101533	-0.169461	-0.12394	0.0221366	-0.13575	-0.0203496	-0.180548	-0.083538	-0.00122722	-0.044493	-0.126418	-0.0503079
253	-0.116822	-0.183733	0.0611177	-1.1151	0.0114486	0.193239	0.124458	0.0324514	0.0605195	-0.198773	-0.141331	-0.123241	-0.0684815	-0.0710015	0.114857	-0.14213	-0.272896	-0.28018	-0.0670238	-0.100499	-0.0181932	-0.0301351	-0.0129536	-0.0931291	0.0157101	-0.0231568	-0.00515013	-0.142606	0.00581367	-0.155069	-0.00534201	-0.0384748
254	0.104271	-0.0664667	-0.240236	0.0539881	-0.775622	-0.1058	0.0585595	-0.0628285	-0.163102	-0.0694141	-0.334118	-0.155681	0.0106812	-0.0211388	0.025295	0.0910928	0.0884787	-0.12019	0.0602591	-0.109442	0.0363412	-0.0183421	-0.0724377	-0.0605025	-0.0497802	-0.118344	-0.118404	-0.162463	-0.00824236	-0.117346	-0.0388154	-0.141984
255	0.120445	0.0337551	0.135374	0.0349405	0.282582	0.153758	-0.326284	-0.197493	-0.0446594	-0.0462718	-0.0021003	-0.033813	0.0318907	-0.00373211	-0.014966	0.148167	0.0157702	0.0376185	-0.311616	-0.0312768	-0.282709	0.0649861	-0.086325	-0.15204	-0.080524	-0.0774734	-0.0423586	0.000389369	0.0375061	-0.171965	-0.054449	-0.0885241
256	-0.0725163	0.0529918	0.0820975	-0.442464	0.25086	-0.0868845	-0.178849	-0.168464	0.0189488	-0.0113886	-0.0526104	-0.0648028	-0.120529	-0.0211488	-0.176693	0.0820009	-0.165068	-0.0697456	0.0412076	-0.208808	-0.112377	-0.035523	0.0836956	-0.110367	-0.194667	-0.150178	-0.0993423	0.0210655	-0.0964713	-0.137623	-0.105721	-0.17644
257	0.364538	0.0641769	-0.295688	-0.209035	-0.155236	-0.0551601	-0.0121795	0.00715263	-0.139548	0.135328	0.112785	-0.112826	-0.0618823	0.00114931	0.0166101	0.10531	-0.245533	-0.0469172	-0.25409	0.0409929	-0.0443539	0.024667	-0.301487	-0.118436	-0.0872037	-0.130235	-0.0143214	-0.0417962	-0.166028	-0.0256399	-0.142829	-0.0664458
258	0.109229	0.0934627	0.0998684	0.109831	-0.280263	-0.100824	-0.101535	0.105406	0.161838	-0.00411065	-0.0360411	0.0252382	-0.048574	-0.146782	0.0732461	0.0615088	0.0692103	-0.0154769	0.083222	-0.0623218	-0.0440013	-0.0492045	-0.0280614	-0.00711965	-0.106718	-0.0165009	-0.0802149	-0.0299412	-0.113624	-0.075693	-0.00262126	-0.0268482
259	-1.20901	-0.0355411	0.237165	0.0428732	-0.0322664	0.129618	-0.0397958	-0.143533	-0.0712437	-0.190101	-0.13358	-0.0894274	0.0723141	-0.0144759	-0.246936	0.082056	-0.29315	-0.0954995	-0.116007	-0.108639	-0.0785979	-0.123165	0.0452225	-0.139963	-0.0265565	-0.0557449	-0.0632549	0.0305603	-0.179748	0.0638716	-0.0828133	-0.10648
260	-0.0426106	-0.118462	0.0968443	-0.0417084	-0.0219946	-0.149605	-0.00799347	0.0245398	0.166152	-0.0165375	-0.168232	0.0667131	0.00130172	-0.0329563	0.0173745	-0.193892	0.133947	-0.0999069	-0.00983259	-0.00249394	-0.116623	-0.147265	-0.0443067	-0.210258	-0.0806245	-0.0589038	-0.0787679	-0.194845	-0.0753541	0.032774	-0.05396	-0.0530449
261	0.0915847	-0.0775624	-0.00261457	-0.0216442	0.0575261	-0.689984	-0.244002	-0.226457	0.0466027	0.044015	-0.103797	-0.0452191	-0.207604	-0.0196257	-0.0457652	0.106335	-0.0688589	-0.199535	-0.0537133	0.0489762	-0.102489	-0.0143475	-0.138905	-0.0114747	-0.108215	-0.0841715	0.0196569	-0.0817354	-0.0931304	-0.118397	-0.0419141	-0.000213008
262	0.107827	0.281163	0.0725865	-0.147961	-1.38024	0.115541	-0.489472	0.13047	-0.184741	-0.0237692	-0.0250123	-0.137154	-0.307451	-0.115714	-0.025137	0.0176328	-0.174494	0.0033426	-0.0207767	0.110157	-0.137913	-0.0296757	-0.0104614	-0.0200031	-0.0623936	-0.0378238	0.0014148	-0.167081	-0.0721036	-0.0656835	-0.0848295	-0.0239771
263	-0.581256	-0.0810517	-0.385719	0.143848	0.300181	-0.310033	-0.116429	0.135862	-0.00951547	-0.080577	-0.0821211	-0.0197931	-0.07641	0.00670788	-0.0140075	-0.120432	-0.0163651	-0.0464875	-0.190597	0.0242305	-0.00561062	-0.0392939	0.0184964	-0.0739419	-0.088301	-0.0259209	-0.192687	-0.156511	0.0702905	-0.0186577	-0.0870181	-0.0932976
264	-0.01175	-0.29339	-0.368714	0.179317	-0.285659	-0.60107	-0.266222	0.209567	0.124839	0.0735297	-0.494176	-0.0911141	-0.175104	-0.0892574	-0.145269	-0.13521	-0.170847	0.0252372	-0.0943332	0.0288722	0.105521	-0.0511912	-0.0481962	-0.142983	-0.148672	-0.0170538	-0.0694721	-0.093501	0.0322286	-0.0317912	-0.0652076	-0.0537503
265	0.0718875	-0.510729	-0.097641	0.426481	0.113699	0.085247	-0.0509119	-0.251388	-0.196767	0.0374715	-0.155168	-0.178985	0.0510818	-0.082445	-0.0896747	-0.202422	-0.271848	-0.000514147	-0.0845289	-0.220365	-0.0864406	-0.137713	-0.0368662	0.106569	-0.0429105	-0.0416883	-0.178758	-0.0695159	-0.121454	0.0213065	-0.0520845	-0.0893987
266	-0.177005	-0.165697	0.155183	-0.260791	-0.089763	-0.391623	-0.537036	-0.125093	-0.270124	-0.103915	-0.366172	-0.0292089	-0.0701132	0.111135	-0.132046	-0.250266	-0.172884	-0.0482364	-0.0442032	-0.212847	-0.0304976	0.121855	0.00813077	-0.104366	0.105836	-0.0245175	-0.0344864	-0.0538257	-0.0624979	-0.0364864	-0.0909866	-0.0112318
267	-0.279334	-0.573601	-0.0485458	-0.105152	-0.30379	0.06601	-0.147153	-0.307828	-0.0767631	-0.146632	-0.142549	0.0636979	-0.157065	-0.357416	0.0683563	0.0527933	0.09413	-0.281696	-0.0450995	0.0275379	0.000959919	-0.416499	-0.105325	0.0163184	-0.146146	-0.126965	0.0230372	0.0854929	-0.0382738	-0.0343601	-0.00586754	-0.0845174
268	-0.356176	-0.210519	-0.211724	-0.0388109	0.019466	-0.174394	0.0599486	0.0561406	-0.0970971	-0.14037	0.0711272	-0.0599499	-0.146083	-0.0957899	0.181948	0.0222548	-0.108813	-0.083317	-0.221265	-0.100907	-0.0604576	0.0467982	-0.0863214	-0.0973922	-0.0815204	0.0193343	0.00994411	-0.0285078	-0.0290134	-0.0206966	-0.0574446	-0.162106
269	-0.176856	0.120863	-0.01487	-0.385749	-0.0324371	-0.116532	-0.0236634	0.0525255	-0.0549719	-0.121743	-0.103906	0.170705	-0.102627	0.116156	-0.0310831	-0.212283	-0.0486376	-0.188967	-0.13884	-0.0473265	-0.0759447	-0.0524817	0.0377743	-0.102645	-0.036809	0.0214255	-0.00865418	-0.0877003	0.0315332	-0.0744966	-0.0526182	-0.016667
270	0.206057	0.0761042	0.00320079	-0.300136	0.105486	-0.138389	-0.544245	-0.139972	-0.0997479	-0.069827	-0.0167247	-0.172331	-0.0564443	-0.0480887	0.0546686	-0.201317	-0.0785846	-0.0700195	0.128165	0.00184623	-0.145639	0.0531338	-0.0327051	-0.0101993	-0.277862	0.00684974	-0.0656028	-0.0574703	-0.0281456	-0.00994178	-0.0139659	-0.0484268
271	-0.50488	0.375884	0.203342	-0.0946351	0.315027	0.0058003	-0.116912	-0.174029	-0.124412	-0.206026	-0.125197	-0.00115083	-0.0311318	0.00727939	0.114877	0.0248922	0.120151	-0.097472	-0.0872498	-0.126452	-0.0100017	-0.133586	-0.0486688	0.11366	0.014092	-0.0138346	-0.0236765	-0.029839	-0.0496826	-0.0691244	-0.123866	-0.089388
272	0.161123	0.176754	0.291804	-0.101058	-0.50652	0.127529	-0.246574	0.0440072	0.130962	-0.182894	-0.178964	0.0600951	0.0732676	-0.125828	0.0666758	-0.291636	-0.127079	-0.114803	-0.164007	-0.171616	-0.045742	-0.0544075	0.0474192	-0.133162	0.0169258	-0.0534937	-0.0168827	-0.0394691	-0.0122022	-0.0797275	-0.00213974	-0.00447189
273	-0.152283	-0.229462	-0.213589	-0.434055	-0.284821	-0.237035	0.205847	-0.214075	0.00794902	-0.406173	-0.100781	-0.0799561	-0.100816	0.00542134	-0.0842011	0.0909536	-0.0881226	-0.00131903	0.0552277	-0.0369232	-0.039481	0.114295	-0.0273228	-0.0204169	-0.0400685	-0.0723453	-0.0263712	0.0306155	-0.0759213	-0.147625	-0.00989445	-0.0701912
274	-0.115465	0.0537098	0.0837161	-0.109109	-0.237779	0.0718892	0.0345926	-0.00880802	-0.0769236	0.0211336	-0.0898933	0.0611851	-0.048686	0.0547766	-0.0321907	0.062029	-0.224002	-0.0592337	-0.103001	-0.0630225	-0.0695016	-0.118121	-0.082469	0.00705172	-0.205856	-0.17169	-0.101189	-0.0189934	-0.00900031	-0.0683481	-0.0385081	-0.0389332
275	-0.450572	0.148782	0.236397	-0.0185782	0.112403	-0.0900313	0.0581479	0.0425403	-0.0161403	-0.430154	-0.133593	-0.115373	-0.0463538	-0.0334574	0.117001	-0.0630926	-0.176958	-0.195805	-0.0513358	0.127714	-0.100122	0.0192604	-0.0679332	0.0960617	-0.0290849	0.047119	-0.202325	-0.0400428	-0.0749591	-0.00928555	-0.0451138	-0.0275748
276	-0.136412	0.0342049	-0.295497	-0.05616	-0.0389347	0.0428353	-0.0592118	-0.111456	-0.224188	0.00760041	0.00860821	-0.112664	-0.0536233	-0.0579326	-0.0164456	-0.0904828	0.0805045	-0.0913542	-0.167232	-0.00943313	0.120734	0.00212314	0.065751	-0.159488	0.0995077	0.130826	-0.150252	-0.028801	-0.0919032	-0.0943288	-0.0518278	-0.0790721
277	0.0606032	-0.0345671	0.316618	-0.0870191	-0.213646	0.301229	0.0813957	-0.137866	-0.0936306	0.0218969	-0.112676	-0.0299126	-0.00931144	-0.0432481	-0.0786652	-0.126147	-0.0709527	-0.0985652	-0.00934967	-0.0194631	-0.440593	-0.109901	-0.0318702	0.0259842	-0.163955	-0.0787517	-0.0421136	-0.0623196	-0.134396	-0.0730392	-0.0243417	-0.0266794
278	0.065028	-0.208758	-0.0687632	-0.12256	0.170102	-0.276801	0.0488714	0.0879362	-0.0993091	-0.183403	0.0490042	0.0969716	-0.107896	0.145462	-0.172742	-0.178746	0.0272598	-0.0571647	-0.187778	-0.0618138	0.013094	-0.0883059	-0.0911908	-0.0795251	0.0443926	-0.0248917	-0.0278972	-0.0108607	-0.0703325	-0.0456361	0.0246957	-0.0386842
279	-0.0909644	-0.493811	0.0329164	-0.120916	-0.433429	0.194148	-0.00693723	-0.128633	-0.149337	-0.0219281	-0.141822	-0.0996903	0.0117289	-0.073042	-0.212496	-0.299879	-0.154178	-0.0488886	0.00146617	-0.132811	0.0395066	0.0682744	-0.000905409	0.0100377	-0.0441372	-0.120702	0.0120906	-0.0846386	0.00563673	-0.0667464	-0.10185	-0.0157843
280	-0.178385	-0.238209	-0.0212408	0.109416	0.171439	-0.270718	-0.0453521	-0.0990518	0.143632	-0.123724	0.095614	-0.18717	0.0319495	-0.0207568	-0.186785	-0.0448464	-0.132833	-0.190431	-0.0394056	-0.013782	-0.113918	-0.0273002	0.032792	-0.183533	-0.00874416	-0.0662587	-0.0440249	-0.0777513	-0.0749743	-0.0790276	-0.0226073	-0.0766157
281	0.0199646	0.163039	-0.0633435	-0.112975	-0.0197128	-0.06964	-0.0474971	0.0559508	0.140395	-0.0676668	-0.036612	-0.280895	-0.154578	-0.239861	0.0688604	-0.0506779	-0.171842	-0.195076	-0.101279	-0.145617	-0.0538403	-0.0979225	-0.134097	-0.107412	-0.0890878	-0.0970849	-0.0293349	-0.122176	-0.101838	-0.0316921	-0.115249	-0.040192
282	-0.21172	-0.0109324	-0.022703	-0.174658	-0.0314745	-0.0418516	-0.000752578	-0.0368456	-0.0767479	-0.131301	-0.151271	-0.0614686	-0.100858	-0.0266382	0.0440645	-0.0313329	-0.0736137	0.0562276	-0.068903	-0.00759637	-0.024889	0.0426623	-0.199704	-0.0915556	-0.0071172	-0.0106704	-0.11038	-0.0704291	-0.0304949	-0.0232082	-0.00299606	-0.0290995
283	-0.129206	0.0861677	-0.141343	0.0695202	-0.273816	-0.1049	-0.243833	0.0350765	-0.228479	-0.0302751	-0.0828435	-0.181544	-0.0668439	-0.0962747	-0.252892	-0.032617	-0.0368359	0.0108024	-0.082822	-0.0589686	-0.00546777	-0.00815606	-0.0984836	-0.111022	-0.0277976	-0.0998194	-0.0862531	0.00319197	-0.10208	-0.0610806	0.0055171	-0.0288871
284	-0.014405	0.338863	0.194692	-0.176285	0.000708852	0.24487	-0.0511302	0.127184	-0.0813203	-0.140286	-0.0328351	-0.0766607	0.147487	0.0711135	-0.0344441	-0.00491764	-0.105109	-0.178462	0.177724	-0.0487196	0.0452257	-0.121841	-0.118617	-0.0448085	-0.106414	-0.0225447	-0.160723	-0.0911721	-0.0237314	-0.0146962	-0.0241804	-0.0706672
285	-0.0236471	-0.0445107	-0.301874	0.0697628	0.0255666	0.00564835	-0.0506395	0.0244733	0.0778541	-0.0513422	-0.120288	-0.105141	-0.360441	-0.0169479	-0.137029	-0.0612705	-0.125323	0.025648	0.0576154	-0.0652761	-0.118483	-0.0735064	-0.123864	-1.08645e-05	-0.0330076	-0.0605731	-0.0151812	-0.0706835	-0.116045	-0.0385796	-0.0429023	-0.0583379
286	-0.0796525	-0.0717851	-0.199238	-0.0537836	-0.0156166	-0.0672789	-0.0200597	0.193755	-0.0211898	-0.48434	-0.0989948	-0.070293	-0.0934521	0.0564431	0.0133035	-0.0956199	0.00218644	-0.0150568	0.00046566	-0.0711103	0.0495711	0.0515296	0.0239898	-0.108095	-0.187889	-0.128284	-0.0621667	-0.0618108	0.026567	-0.0551209	-0.117029	-0.0770848
287	0.402113	-0.0436123	-0.0599081	-0.0150344	0.043333	-0.211467	0.140852	-0.0286333	-0.106527	-0.113289	0.0810371	-0.346475	0.0599062	-0.105958	-0.266005	-0.152246	-0.0533707	-0.0856804	0.0293003	0.0619627	-0.107734	0.0361708	-0.150875	-0.0728643	-0.103865	-0.0397524	-0.109803	-0.0916108	-0.137086	-0.108712	-0.0759003	-0.0974769
288	0.200403	0.149308	-0.201233	0.141821	-0.0858836	-0.25669	-0.155345	-0.177708	0.145966	-0.439504	-0.103287	-0.0151909	0.00397828	-0.23513	0.144902	-0.231305	-0.18672	-0.17899	-0.188218	-0.313078	-0.145091	-0.153477	-0.20934	-0.0942023	-0.0549412	-0.00828559	-0.0137135	-0.0355478	-0.0109904	0.0784517	-0.0587537	0.00889873
289	0.224241	-0.600128	-0.0314305	-0.407945	0.0619355	-0.139291	-0.0169255	-0.0690755	-0.223021	-0.226737	0.152837	-0.0533335	-0.0475215	-0.00276346	-0.0599969	-0.226653	-0.107067	-0.0304922	-0.236662	-0.105661	0.0286343	0.00693846	-0.0204101	-0.0595411	-0.0546681	-0.0256013	0.0354724	-0.109669	-0.00493633	0.00671472	-0.126027	-0.00112741
290	-0.102163	-0.607177	-0.112833	-0.00696219	0.139297	-0.0652647	-0.30188	0.158657	0.0683092	0.119724	-0.0282748	-0.0695491	-0.128797	-0.0294674	-0.182801	0.0704699	-0.0727877	-0.0423813	0.0542294	0.0351305	0.0815994	-0.000689391	0.0372354	-0.208445	-0.0422927	0.0360906	-0.0576261	-0.0174547	-0.0778538	-0.0780702	-0.102576	-0.0182267
291	-0.219522	0.159647	-0.0118467	-0.210357	-0.191893	-0.104767	0.229918	0.166426	-0.0360038	0.00100838	-0.0344207	0.0307378	0.0237256	-0.128091	0.0060857	-0.0540599	-0.0626683	-0.196193	-0.137514	-0.100783	-0.0745587	-0.168228	-0.150451	0.0472257	-0.0797924	-0.181151	0.00813763	-0.0637727	-0.123871	-0.00803951	-0.0692277	-0.000263255
292	-0.03756	0.0622169	-0.276643	0.0662166	0.215183	0.153517	0.170161	-0.447994	-0.204863	-0.142947	-0.0821223	0.0146741	-0.0736479	0.0704929	-0.131407	0.0234961	-0.128983	0.0900601	-0.0751015	0.0828811	-0.0397232	-0.0121212	-0.0154848	0.00796884	-0.10235	-0.079865	-0.0371573	-0.00251514	0.0751445	-0.0656439	-0.0420714	-0.0432371
293	0.114645	0.0168052	0.190048	-0.0656165	-0.0514581	-0.30382	0.110525	-0.0936874	-0.280319	-0.0516518	0.0574157	-0.155612	0.0943787	-0.160164	-0.282083	-0.0385225	-0.121165	-0.0739663	0.000771894	-0.0795472	0.0495959	-0.212048	-0.030102	-0.175432	-0.0484089	-0.159926	-0.0902349	-0.0340087	0.00460257	-0.0931001	-0.103572	-0.0194041
294	-1.48615	-0.479715	0.303323	0.0668907	-0.0817607	-0.277695	-0.0863068	-0.168044	0.0769869	-0.122805	-0.0285156	-0.0101323	-0.129013	-0.0942021	-0.252945	-0.310398	-0.224732	-0.112894	-0.16034	-0.0964484	-0.050389	-0.0895128	-0.0450664	-0.0756829	0.0105171	-0.0491444	-0.0177357	-0.0796247	-0.0948694	-0.121781	-0.0709764	-0.075868
295	-0.740589	-0.0724211	0.175076	-0.194314	-0.124561	-0.211976	-0.26125	-0.0759578	0.0370968	-0.147116	0.0633957	-0.141102	0.0174699	-0.0403546	0.0398811	-0.0776054	0.0359277	-0.0520658	-0.0610178	0.121054	-0.105023	-0.0993703	-0.0449934	-0.0412688	-0.0488807	0.0163054	-0.0875401	-0.0761832	0.00981978	0.0250775	-0.110118	-0.0606094
296	-0.702747	0.00931638	-0.230311	-0.0163497	0.0992212	-0.190827	-0.205035	0.0269088	-0.175488	-0.139581	-0.118942	-0.0266433	0.0632599	-0.0396135	-0.0917943	-0.220689	0.0311559	-0.0240494	-0.152321	-0.0720214	-0.0712916	0.0201556	0.0168208	-0.271069	-0.025108	0.00889458	-0.135611	0.0319928	-0.063162	-0.109536	-0.0424391	-0.0812341
297	0.0177633	-0.275293	0.233133	-0.668118	-0.0247542	-0.548383	-0.324992	-0.0514102	-0.185505	0.000277058	-0.102248	-0.00595323	0.0769759	-0.206124	0.00202774	0.0308246	-0.0892919	0.177096	0.0226028	-0.0386895	0.0514264	-0.112025	-0.246285	0.0159837	-0.034602	-0.061916	0.0143739	-0.016767	-0.0402281	-0.0480449	-0.0136134	-0.0278916
298	0.0660781	-0.0945928	0.0219776	0.339731	-0.00409051	0.0828254	-0.0497457	-0.176244	-0.45702	-0.153196	-0.0677728	-0.116471	-0.0529758	0.0957964	-0.061683	-0.109446	-0.115982	0.0462946	-0.153304	0.0132312	0.0585152	-0.163573	-0.0351972	0.043847	-0.0483094	0.00826882	-0.0563563	-0.0356504	-0.117713	-0.0198846	-0.0778016	-0.0314011
299	-0.121645	0.0543551	-0.256192	-0.0216417	-0.718528	-0.549563	0.29145	0.142833	-0.0110734	0.0113591	0.0788174	0.0402129	-0.154975	0.0119723	0.00727035	-0.0863608	0.0703613	-0.0243701	0.138536	-0.0134597	-0.194202	-0.178576	-0.0361718	-0.0921304	-0.13596	-0.114056	-0.00445691	-0.0257446	-0.0884515	-0.126462	-0.0401728	0.00945908
300	-0.658795	-0.345811	-0.125096	-0.0661959	-0.0410788	0.0560143	-0.239349	0.0569153	-0.437443	-0.11915	-0.0472035	-0.0563287	-0.208116	0.110889	-0.00709168	-0.112106	-0.131602	0.0671265	-0.0102783	-0.0935985	-0.00104966	-0.00838673	0.0923443	-0.129415	0.024303	-0.00133086	0.00602407	-0.073657	-0.0226064	-0.0827494	-0.187296	-0.018148
301	0.0718945	0.0939708	-0.0239981	-0.378788	-0.0959408	-0.210394	-0.0740417	-0.0564524	-0.0782936	0.0345591	-0.187038	-0.0115832	-0.0360711	0.142335	-0.110441	0.0638699	-0.0738761	-0.333005	-0.0452481	-0.0424602	0.00676402	0.0249961	-0.0817153	-0.0887405	-0.0158768	-0.0038316	-0.0558423	0.00409141	-0.0726585	-0.0117205	-0.108559	-0.0459581
302	-0.39284	0.150144	0.177135	-0.198358	-0.742928	-0.0386162	0.0807946	0.0105157	0.0219881	0.0267603	-0.225839	-0.116313	-0.106984	-0.0269489	-0.12185	-0.204028	-0.13157	-0.177962	-0.0423288	0.0581578	-0.102631	-0.190154	-0.0403707	0.0740369	0.0292174	-0.039187	-0.184629	-0.165032	-0.0531729	-0.0524421	-0.0181445	-0.0485765
303	0.167803	0.253282	-0.518349	0.0858829	-0.00666262	-0.19351	0.0175408	-0.273521	-0.172168	-0.12965	-0.0127225	-0.0497433	0.0725725	-0.0405792	-0.252035	-0.0945903	-0.0581641	-0.0294985	-0.0459093	-0.019812	-0.0623332	0.0391712	0.0187912	0.00968429	0.00154104	-0.0947684	-0.0607925	-0.1168	-0.015209	0.00104003	-0.0330271	-0.0460091
304	-0.93292	-0.0508187	-0.625219	0.478464	-0.355887	-0.341843	-0.440614	0.105488	0.121768	0.0988814	-0.189703	0.0032117	-0.000191004	-0.130526	-0.107686	-0.104829	-0.0250666	-0.0739363	-0.11341	-0.074347	-0.182064	-0.0330426	-0.0415421	-0.19627	-0.0986993	-0.199948	0.0160294	0.0514783	-0.145409	-0.0749728	-0.0796203	-0.0702858
305	-0.109513	-0.0753471	-0.0203461	0.121771	-0.0790123	-0.162224	0.148125	-0.0879621	-0.0429267	-0.172949	-0.198778	0.106719	-0.104009	-0.00670728	-0.00933926	-0.0953817	-0.234456	-0.0677466	-0.125442	0.0543133	-0.0956369	-0.0491722	0.131573	0.0655046	-0.00454852	-0.194514	-0.0505484	-0.111009	-0.03219	-0.0745929	0.0138528	-0.0501437
306	0.124614	0.0559425	-0.0542069	-1.08691	0.00702803	-0.161355	0.0265924	-0.0524026	-0.0673423	-0.125208	0.0490727	-0.549177	-0.0558081	0.078657	0.0467384	-0.0798258	0.110518	-0.0733448	-0.0741149	-0.0506581	-0.11954	-0.0456856	-0.192826	-0.078532	-0.190166	-0.0351548	-0.0574761	-0.0509359	-0.0318397	0.0711747	-0.0404011	-0.0936892
307	-0.0924827	-0.157431	0.00457224	0.192645	-0.130093	0.172791	-0.167376	-0.165191	-0.0877731	0.0163907	-0.177323	-0.0662939	-0.274477	-0.202843	0.0271163	-0.121279	-0.0549908	-0.150534	-0.120435	-0.105709	-0.130896	-0.00440884	0.037827	-0.0275878	-0.0926849	0.00859613	-0.195282	-0.0174733	-0.0402871	-0.0840667	-0.103028	-0.0472615
308	0.106912	0.082175	-0.322029	-0.515859	-0.0794683	0.0588811	-0.0927811	0.121065	-0.205783	-0.193385	-0.0763393	0.120903	-0.161469	-0.0809164	-0.00448423	-0.167725	-0.106763	-0.029421	-0.00706192	-0.0802825	0.00901126	-0.1566	-0.102317	-0.0282649	0.172738	-0.167925	-0.0529646	-0.117975	-0.0869889	-0.130795	-0.00782777	-0.0363097
309	-0.131974	0.0677236	-0.120048	0.0270306	-0.2894	0.0617842	0.0226019	0.232636	0.0530478	-0.206152	-0.275599	-0.0240829	-0.0188768	0.000371956	-0.379185	-0.221912	-0.0466811	-0.16919	-0.085519	0.0929231	-0.127084	-0.138546	-0.00908058	-0.00332428	0.0275323	-0.026893	-0.156713	-0.0821409	0.00667197	-0.150809	-0.0217941	-0.0356409
310	0.0493233	-0.443495	-0.0116509	0.0477707	-0.0878894	-0.0476761	0.102469	-0.0752902	-0.191982	-0.102444	-0.0142526	-0.0450999	-0.168032	-0.0367174	0.0259531	0.04909	-0.163026	-0.0838894	-0.0472429	0.083288	-0.200715	-0.0291605	-0.195613	-0.092236	-0.109163	-0.0124012	-2.80376e-05	-0.0202733	-0.0492981	-0.109533	-0.0225526	-0.103875
311	0.0388366	0.00838026	0.0523931	-0.140621	0.17713	-0.00881732	-0.173604	-0.122546	-0.0534137	0.0774139	-0.0666095	-0.12658	0.122788	-0.113776	-0.239686	0.0425777	0.167425	-0.018846	-0.146771	-0.219292	-0.115004	0.140637	-0.0729867	0.0115903	-0.00773578	-0.0123454	-0.0206042	-0.053253	0.0592484	0.0341321	-0.0303851	-0.0817927
312	0.0708322	-0.0196353	0.351219	-0.35417	-0.419853	0.134115	-0.0644204	-0.205206	-0.746208	-0.102803	-0.055628	0.00247628	0.00812449	-0.0116592	-0.0524066	-0.046934	0.108824	-0.0307846	0.102229	-0.0335564	0.0608143	-0.0860556	-0.120436	-0.203461	-0.128064	-0.0959109	-0.131915	-0.0159828	-0.12146	-0.0244254	-0.0702779	0.0030136
313	-0.00884426	-0.396472	-0.223023	-0.0877858	-0.0323966	-0.0075065	0.0393686	-0.0795724	-0.0581368	0.00598186	0.0362143	-0.077483	-0.143126	0.0195104	0.00697481	-0.19735	0.0669173	0.091161	-0.392777	0.0242264	-0.0384519	-0.0647982	-0.0676031	-0.07886	-0.0113199	-0.0939716	-0.113415	-0.0823293	-0.130344	-0.0454714	-0.0855968	-0.102907
314	0.499567	0.0157202	-0.0464191	0.309114	-0.0366368	-0.00573512	-0.0700626	0.0531292	-0.296696	0.127992	0.0160232	0.0851839	-0.0879437	-0.0488036	-0.131186	0.073627	-0.0381771	-0.0214139	-0.0924759	0.0332061	-0.0869102	-0.00208084	-0.0855467	-0.168993	-0.181638	-0.133633	-0.0364408	-0.0451794	-0.15118	-0.0767998	-0.14012	-0.0276507
315	-0.324691	0.188105	0.206547	0.130048	-0.00469655	-0.110267	0.123256	0.00381666	-0.372984	-0.0545173	-0.10776	-0.0239523	-0.103798	-0.169223	-0.0149585	-0.0424416	-0.043322	0.0583304	0.00924903	-0.160836	-0.169685	-0.0307611	-0.0733937	-0.0985515	0.0434181	-0.0507194	-0.185277	0.00399056	-0.0109857	-0.135944	-0.0260286	-0.0985823
316	-0.119944	0.308629	0.131011	0.326908	0.13311	-0.197976	0.118977	-0.128296	-0.0114835	-0.0277375	-0.039651	-0.0333194	-0.0489934	-0.141843	-0.0579238	-0.0577461	-0.277952	-0.164518	-0.0462789	-0.177898	0.100711	0.0375107	-0.109976	-0.0430271	-0.167992	-0.00574883	-0.224613	-0.00694526	-0.00840203	-0.0996214	-0.138565	-0.0892796
317	-0.0824632	-0.184511	0.166449	-0.485653	0.303553	0.0496164	0.0276984	0.174246	0.0780952	0.0763417	-0.0696129	-0.060827	-0.127471	-0.0902931	0.0180418	-0.1757	-0.172954	-0.133848	0.0428019	-0.122372	-0.0873404	-0.0396844	-0.11371	-0.0573783	0.0467689	-0.135465	-0.195509	-0.103045	-0.046207	0.0107924	-0.0475031	-0.0684356
318	-0.199018	-0.125945	0.491315	-0.293207	-0.265502	-0.0606123	0.199287	-0.212974	-0.090585	-0.0349786	-0.0550014	0.0872339	0.0105634	0.262119	-0.215071	-0.0656898	0.0337267	-0.0123221	-0.168493	-0.0935916	-0.0277212	-0.0767408	-0.0451925	-0.0591132	-0.0871514	-0.0747726	-0.0993282	-0.21856	-0.0101791	-0.0738282	-0.0666705	-0.0110044
319	0.143468	-0.0354547	-0.0328848	-0.314581	0.233778	-0.249124	-0.0171984	0.0835154	-0.0286037	0.033368	-0.0170307	0.0745899	-0.00486778	0.00654948	-0.0491247	-0.0465837	-0.10839	-0.0908304	-0.00852334	-0.10087	0.00541328	0.0309768	-0.0610732	-0.0645127	-0.0601499	0.025256	-0.0559837	-0.151593	-0.0627174	0.0241354	-0.01988	-0.0872162
320	-0.479636	-0.0153065	-0.473418	-0.364167	0.0586903	-0.133804	-0.0302925	-0.00039431	-0.0898759	-0.0794401	-0.00981589	0.0357752	0.115522	0.122907	-0.150742	-0.175413	-0.0218239	-0.105092	0.00840685	0.0139496	-0.232888	-0.0710818	-0.0921712	-0.0315459	-0.103406	-0.0279404	-0.0257219	0.0502188	-0.188977	-0.113083	-0.0455994	-0.141557
321	-0.0464626	0.117239	-0.0307518	0.179047	-0.23031	0.0441219	-0.171591	-0.265461	-0.139399	-0.161215	-0.10333	-0.305566	0.154074	0.00183436	-0.0848653	-0.0419328	-0.0984076	-0.106772	0.0647408	-0.114164	-0.044617	-0.0309952	-0.199412	-0.132068	-0.0307936	-0.0433929	-0.0146246	-0.0205959	-0.0472673	-0.0735793	-0.00967904	-0.0814803
322	-0.301445	-0.250857	-0.00446448	-0.0544143	0.0687395	0.119561	-0.0610201	-0.228238	-0.147399	-0.0503865	-0.00803495	-0.109364	-0.0309769	0.139694	-0.0636915	0.0563204	-0.215605	-0.00626653	-0.161875	-0.161278	-0.0659483	-0.188574	-0.0386274	0.0378559	-0.0170568	0.0280346	-0.00391379	-0.0150695	-0.0272733	-0.164717	-0.0588084	-0.118803
323	-0.792223	-0.0293286	-0.41118	-0.47294	-0.305777	0.0445901	0.148306	-0.0314824	-0.0905585	-0.0443045	0.00978454	-0.130403	-0.055964	0.0845298	-0.127382	-0.0345764	0.0184406	-0.0851242	0.0404158	-0.18473	0.133095	-0.146766	0.0978174	-0.0154954	-0.0023981	-0.0352171	-0.0617304	-0.0398542	-0.0114464	-0.0147959	-0.0286854	-0.0698164
324	-0.938485	0.204933	-0.160129	-0.0265706	-0.127045	-0.170953	0.073302	0.0942093	-0.141901	0.099677	-0.0451662	-0.14133	-0.0610116	0.0920092	-0.170907	-0.222274	-0.185043	-0.0879504	-0.00129834	-0.0177145	-0.0698341	-0.114523	-0.0232478	-0.0316357	0.0166362	-0.0905079	-0.128109	-0.076794	-0.0140352	-0.0718009	-0.0624025	-0.0628708
325	-0.606359	-0.17212	-0.242346	-0.273543	0.250084	-0.0229152	-0.289437	-0.138686	-0.119528	-0.0441786	-0.114779	0.098242	-0.151531	-0.253571	-0.162585	0.00398012	-0.0343924	-0.0702525	-0.0560638	0.0591138	-0.0594871	-0.108372	-0.0409146	-0.0248005	-0.159877	-0.0233637	0.0304523	-0.17458	-0.156407	-0.0472674	-0.215915	-0.128243
326	0.000114794	0.169141	0.0509006	-0.0973614	-0.028803	-0.30082	-0.0774396	-0.226352	0.0169724	-0.16407	-0.0508394	0.00624262	0.00311855	0.0388346	-0.0885792	-0.0583051	-0.0849494	0.0154734	-0.0824573	-0.159998	-0.0208542	-0.00738689	-0.0627394	-0.0711737	-0.101473	-0.10536	-0.0197707	-0.0304642	-0.0398705	-0.0641658	-0.0224323	-0.0453346
327	0.281692	0.0248069	-0.207814	0.155098	-0.0192322	0.218791	-0.147481	-0.161922	-0.12643	-0.340242	-0.0277106	-0.105443	0.0938821	0.108795	0.188814	0.199816	0.133507	-0.220559	-0.0400665	-0.0192076	0.0138225	-0.103061	-0.102501	-0.108064	-0.0996034	-0.0240055	-0.0227846	-0.0430871	-0.166021	-0.0610794	-0.0450202	-0.105006
328	-0.4336	0.195889	-0.391492	-0.0836502	-0.298029	0.216832	-0.0331113	-0.366342	-0.0748779	-0.140173	0.107602	-0.0207562	-0.373107	0.00652504	-0.0880595	0.0273355	-0.0736837	-0.187026	0.092267	-0.161834	-0.0589628	-0.0680668	-0.318031	-0.113636	-0.229547	-0.10181	-0.034247	0.0533153	-0.0145325	-0.121699	-0.0762927	-0.0310557
329	0.0981292	-0.588886	-0.104218	0.0355945	-0.00940207	0.0460425	0.0414319	-0.0449407	0.111587	-0.0753151	-0.400332	-0.306539	0.0529754	-0.134711	-0.17659	0.0389098	-0.0425436	0.0730644	-0.0711883	0.128103	0.057376	-0.11587	0.0408552	0.0314664	-0.054848	-0.0301327	-0.0761137	-0.0596896	-0.0600781	-0.0890218	-0.0040601	-0.112601
330	-0.107578	-0.563254	-0.09652	-0.507408	-0.139503	0.187166	-0.175315	-0.342516	-0.187671	-0.282215	-0.0745003	-0.175995	-0.0438947	-0.156039	-0.0224883	0.00675139	0.0764766	0.0222778	-0.0781886	-0.128331	-0.0687955	-0.055105	0.0383943	0.0226522	0.0629241	-0.0713119	-0.130876	-0.158043	-0.0472562	-0.00189883	-0.00825728	-0.0472513
331	0.347621	-0.975007	0.294439	-0.138112	-0.191082	-0.142847	-0.214056	-0.148431	0.0971795	-0.0917555	0.0163681	-0.0424257	-0.109109	-0.187803	0.0658795	-0.0728634	-0.139952	-0.124667	0.0764139	-0.0257374	-0.106846	-0.0603285	-0.0908448	-0.0395023	-0.00940387	0.0342151	-0.0946647	-0.0290176	-0.0682788	-0.0741279	-0.0864824	0.0158585
332	-0.595886	0.14464	-0.301241	0.00403765	0.104444	-0.24486	0.223528	-0.0395076	0.0127972	-0.111491	0.0598487	-0.0309526	-0.0773957	-0.155196	-0.150276	-0.23289	-0.0355915	-6.1686e-05	-0.0475953	0.0149794	0.00146853	-0.087125	-0.134373	-0.0624808	-0.0109595	-0.057919	-0.0865332	-0.128319	-0.060545	-0.0794715	-0.0578044	-0.06442
333	-0.157294	0.22232	-0.246212	0.122332	-0.150979	-0.186131	-0.0311736	-0.0927879	-0.202288	0.0200981	-0.0506229	-0.0793588	-0.0876234	-0.190229	-0.0973147	-0.218986	-0.133227	-0.109416	-0.0639963	-0.248925	-0.00599111	-0.219773	-0.132234	0.0530279	0.00200361	-0.0763254	-0.024574	-0.0128633	-0.150298	-0.0841682	0.00722218	-0.0595371
334	0.0751213	-0.0128048	-0.0527162	0.0214879	0.168683	-0.0341679	0.0775702	-0.00796602	-0.0710513	-0.162783	-0.0747419	0.0632013	0.0118118	0.0896271	-0.136294	0.051094	-0.125833	-0.0792555	-0.133051	-0.0581241	-0.231994	-0.00615867	-0.0290771	-0.10796	-0.0728546	-0.150456	-0.203458	-0.114049	-0.0706209	-0.0246947	-0.0752169	-0.0649378
335	-0.169827	-0.146718	-0.0477602	0.0505104	-0.290065	-0.300962	-0.0984425	-0.0332866	0.0039659	-0.273947	-0.138239	-0.162248	-0.0577869	0.0450053	-0.0443795	-0.0502732	-0.02023	0.116023	-0.00802769	-0.0275595	-0.0709534	0.12609	0.0715077	-0.0727823	-0.0653805	-0.145063	-0.119888	-0.0417582	0.0081205	-0.0521247	-0.0512118	-0.0339065
336	-0.157984	0.0199697	0.0824679	-0.0890449	-0.282302	0.300038	-0.00991882	-0.0272492	-0.182393	-0.0453735	0.0223502	-0.00924669	-0.169687	-0.133351	-0.0496522	-0.0132281	-0.152403	0.0695677	0.0348113	0.120708	-0.131314	-0.014719	-0.0556764	-0.192446	-0.0569263	0.026142	-0.144141	-0.038986	-0.124879	-0.0255836	-0.105515	-0.0387806
337	-0.232359	0.00857923	-0.0467226	-0.0381845	-0.545387	-0.166125	-0.346008	-0.238844	-0.110628	-0.0676808	-0.0378308	0.0505672	-0.215002	-0.245243	-0.266491	-0.0895214	-0.0372548	-0.149935	0.132576	-0.0440835	-0.0370579	-0.0666852	-0.0480404	-0.0184778	0.0188957	-0.0549787	-0.0545985	-0.0950983	-0.0528276	-0.0764578	-0.0471728	-0.0133813
338	0.393249	0.0618174	-0.588385	0.214571	-0.185214	-0.0944117	0.114354	-0.0361519	-0.13145	-0.0421182	0.078778	-0.183524	-0.0855509	-0.134093	0.0249345	-0.180084	-0.0203253	0.0785598	-0.247616	-0.0498757	-0.152261	-0.12243	0.00924547	0.18075	-0.00342537	-0.0388324	-0.0393781	-0.0861038	-0.0691195	-0.0114607	-0.0581519	0.0789007
339	-0.0553152	0.214446	0.096984	-0.134971	-0.129705	0.00241768	-0.0921943	-0.280022	0.0538804	-0.0288324	-0.0229047	-0.173888	0.144717	0.0819706	0.0185951	-0.02054	-0.100874	-0.082309	-0.0288172	-0.0938877	-0.0483247	-0.0554642	-0.0601408	0.0349783	-0.137692	-0.119166	-0.10912	-0.100344	-0.0714663	-0.114715	-0.0620522	-0.0887613
340	-0.202007	0.268657	0.0813567	-0.115645	-0.611553	0.047894	-0.0798151	0.0751547	0.0246672	0.0853449	-0.0528342	-0.0681845	0.206799	-0.0864655	-0.0408198	-0.179671	0.0138995	-0.0550711	0.00466094	0.0517243	-0.0244032	-0.312353	-0.0163922	-0.12954	-0.215394	-0.110977	0.00229613	-0.00140912	-0.0098931	0.00667616	-0.166738	-0.0363205
341	-0.0186741	-0.224254	-0.795087	0.142677	0.0394851	-0.117622	-0.0530073	-0.154597	-0.0478064	-0.0964175	-0.0825588	-0.0022441	-0.0735797	-0.277302	-0.224542	-0.154078	-0.13815	-0.108813	0.0262434	-0.0560266	-0.127826	-0.00282299	-0.0158241	-0.0219541	-0.343541	-0.121827	-0.0946027	-0.0811384	-0.0578696	-0.0651805	-0.0643011	-0.0396527
342	0.157378	-0.404052	-0.0740611	-0.112046	-0.287111	-0.335238	0.0145335	-0.105038	0.160703	-0.278562	0.0954718	-0.00798895	0.067172	0.210756	-0.0257332	0.0326001	0.153251	-0.0821149	-0.157114	0.134287	-0.123159	0.043374	-0.0575175	-0.211321	0.0308193	-0.183102	-0.0654934	-0.0769211	-0.0353045	0.0121113	-0.0271066	-0.0575787
343	0.076057	0.0645308	-0.0404395	0.0748868	-0.0765022	0.0929889	0.0949269	-0.223137	-0.0220402	0.0193822	0.0841908	0.145649	0.0600886	-0.096402	-0.0597528	-0.169994	-0.50638	0.0687373	-0.0162083	-0.186427	-0.0214388	-0.00345334	-0.0391081	0.0169751	0.0157475	0.0660669	-0.0029877	-0.0906783	-0.0545047	-0.00290429	-0.0944416	-0.0299245
344	0.038987	0.242479	-0.0190016	-0.244632	-0.390271	0.0780187	0.10214	-0.282096	-0.0278717	-0.131169	-0.0565361	-0.0269804	0.0792129	-0.0887449	0.155639	0.222884	-0.0989998	-0.0514525	-0.230726	0.0382159	-0.100802	-0.00187892	-0.0279023	-0.0683923	-0.134521	-0.00387732	0.020846	-0.0190146	-0.0298754	-0.0720544	0.00327988	-0.0360395
345	0.064546	-0.429258	0.00738362	0.144286	0.081608	-0.18849	-0.0313353	-0.170681	-0.0182789	-0.00038481	-0.0834307	0.21241	0.0786097	-0.161703	0.119034	-0.119152	0.0494455	-0.0748821	-0.0922991	-0.0573922	-0.0391256	-0.158987	-0.105793	-0.103737	0.0580379	-0.0711282	-0.061103	-0.031809	-0.0961647	-0.0888962	-0.0451401	-0.045431
346	-0.243783	-0.0280952	0.128631	0.125134	0.0416391	-0.0655292	-0.271907	-0.427936	0.0401256	-0.264292	-0.288641	0.0269118	-0.00868719	-0.164578	0.0166362	-0.0263149	-0.0776102	0.0581716	-0.154412	0.00115443	-0.21031	-0.143672	-0.0756668	0.00698053	-0.1912	-0.140112	-0.075516	-0.0598252	-0.0212653	0.0185583	-0.0707684	-0.068759
347	-0.39131	0.100169	-0.28883	-0.416577	-0.440777	-0.00929744	0.00441921	-0.154341	-0.0454919	-0.0362209	0.0126807	-0.00748239	-0.143188	-0.0517649	-0.00964941	0.124156	0.109007	-0.0142428	-0.110739	-0.0787447	-0.0176875	0.068263	-0.0790724	-0.123216	0.0480914	-0.0660349	0.0154329	-0.0338691	0.0483591	-0.0388104	0.0859912	-0.0261533
348	-0.284921	-0.149584	-0.0802985	0.0373483	-0.364151	0.121279	-0.0398944	-0.0625152	0.0154113	-0.0410195	0.0397773	-0.171944	0.0280218	-0.28792	0.0213005	-0.182254	-0.101511	-0.0184512	0.0361858	-0.156993	0.0765514	0.0433972	-0.214095	0.0105908	-0.0291203	-0.153845	-0.00409911	-0.0522312	-0.0391949	0.0298398	-0.09452	0.00358064
349	0.0178489	0.0307543	-0.00186795	-0.715136	-0.239299	-0.23013	0.0393147	0.0412893	0.0368846	-0.0205357	-0.0629322	-0.0434233	0.0494038	-0.184819	-0.249735	-0.0566975	-0.0983469	-0.124692	-0.138973	-0.161723	-0.0240682	-0.189574	-0.0835797	-0.0824617	-0.129104	-0.0964306	-0.0437801	-0.0284255	-0.0484797	-0.0819339	-0.0234107	-0.0449117
350	0.343085	-0.039618	0.146926	0.0924466	-0.168635	-0.0668005	0.03384	-0.103992	-0.187824	0.00686921	0.01181	0.0993666	0.0689867	-0.130365	-0.237856	-0.0683585	-0.0773709	-0.0928442	-0.170751	-0.0834223	-0.0341876	0.0151674	-0.0131838	-0.0490917	-0.113554	-0.370234	-0.0797677	-0.10944	-0.0982366	-0.0283283	-0.0995394	-0.0698702
351	0.239534	-0.182921	-0.0916288	-0.404221	0.202814	0.0282962	-0.129392	-0.00909516	0.00599884	-0.0314061	0.0294137	-0.0830696	-0.152555	0.079323	-0.0113704	-0.163668	0.0945963	0.100352	-0.171766	-0.0838867	-0.0973677	-0.043576	-0.0567865	-0.0933322	-0.100692	-0.0641668	-0.0800503	-0.0233917	-0.0602698	-0.0382984	0.0157102	-0.119741
352	-0.141074	0.0631985	-0.046298	-1.14042	0.116598	-0.124963	-0.00668716	-0.037108	-0.181768	-0.163378	-0.0247184	-0.31616	-0.126862	-0.228808	-0.149394	-0.0245606	0.0590784	0.0203878	-0.022078	-0.130139	-0.0730742	0.0383607	-0.0524005	-0.0406663	-0.138673	-0.105206	-0.047896	0.0478056	-0.00614472	-0.131951	0.0321881	-0.0576447
353	-0.504007	-0.131244	0.129984	0.154868	-0.0138995	-0.0862704	-0.0740609	-0.165252	0.160446	-0.0947432	-0.056756	0.0551643	-0.207966	-0.0186038	-0.0759724	-0.158938	-0.108845	-0.0703443	0.0853426	-0.0644879	-0.325569	-0.00918365	-0.056352	-0.0394514	-0.000112034	-0.0551977	-0.0870189	-0.0386838	0.00066182	-0.00891406	-0.0150704	-0.0513877
354	0.322801	-0.0356188	-0.204496	-0.00190368	0.0398707	0.129396	0.174541	-0.123617	-0.0660399	-0.0598307	-0.166112	-0.0917898	-0.140321	-0.0888757	-0.0392398	-0.0604733	0.0119979	-0.145581	-0.117992	-0.0494614	-0.0136004	-0.0711082	-0.0702681	0.048527	-0.110344	-0.00708589	0.0804864	-0.0571811	0.000725095	-0.0599583	-0.0855338	-0.072751
355	0.0505464	0.134634	-0.151144	-0.61398	-0.163034	0.202625	-0.0475443	-0.0830704	0.0201556	0.165183	-0.178033	0.037278	-0.362056	-0.0448705	-0.0783628	0.00977874	-0.00519998	-0.0234227	-0.109808	-0.0796824	0.0505815	0.00164575	-0.110524	-0.140017	-0.0930802	-0.00739222	-0.0215587	-0.0836718	-0.0636656	0.030858	0.00802162	-0.0627811
356	-0.58907	-0.297674	-1.01665	-0.00465957	-0.0200003	-0.0809524	-0.0861405	-0.269003	-0.224677	-0.297187	-0.0107844	-0.0189056	-0.0121274	0.135929	-0.2533	-0.0882846	-0.0109757	0.0428185	-0.0201092	-0.164075	-0.00196057	-0.0959554	-0.0240745	0.0970075	-0.0356396	0.0373252	-0.0742482	-0.0388261	-0.0224245	-0.030299	-0.104117	-0.0216007
357	0.193533	-0.106555	0.29256	-0.0522603	0.144923	0.205657	-0.222383	-0.0107651	-0.244374	-0.0351949	-0.0329007	-0.157791	0.0702091	0.0359882	0.000184067	-0.022235	-0.195935	-0.115735	-0.0374791	-0.0221314	0.0140539	-0.0460907	0.00134606	-0.201416	-0.0169855	-0.0699915	-0.0826093	-0.0310683	-0.0743005	-0.0556389	-0.0402433	-0.0429467
358	-0.0358886	-0.243105	0.348158	-0.156571	0.000153792	0.0358159	-0.0367472	-0.243415	-0.208861	-0.0296764	-0.216047	0.0222269	-0.0560592	-0.238205	-0.181178	-0.117069	0.0248363	-0.0593013	-0.0656616	-0.0992891	-0.190056	-0.0881027	-0.0469752	-0.104528	-0.0021421	-0.106258	-0.120281	0.0351585	-0.114139	-0.124996	-0.0575979	-0.0480558
359	0.172734	-0.0372397	0.270996	-0.0804089	-0.00401318	-0.0223801	-0.448947	0.0748469	-0.0600799	0.044061	0.111142	-0.128748	-0.218145	-0.14908	-0.0920811	0.0969433	0.0950184	-0.2176	-0.0351872	-0.0306998	-0.105611	-0.0580093	-0.0126226	-0.180482	-0.0518493	-0.0899219	-0.154507	-0.0240869	-0.0163314	-0.0539667	-0.0854523	-0.0951571
360	0.0496807	-0.193722	-0.11116	0.0127747	-0.0154445	-0.176276	0.144877	-0.150228	-0.387816	0.0365898	0.022894	-0.0237837	-0.104082	-0.26511	0.0140196	0.0217574	-0.00229748	-0.0783016	0.0366028	-0.228604	-0.0500403	-0.0959907	-0.0204397	-0.101335	0.0393817	-0.00121576	-0.13128	-0.123343	0.0226379	-0.0599066	-0.0806926	-0.0697906
361	0.645762	-0.0103194	-0.860574	-0.164495	-0.145721	-0.0588122	0.0107509	-0.044499	-0.0215845	-0.010929	-0.154289	-0.396083	-0.109318	-0.0204555	-0.103172	-0.487215	-0.0516496	-0.0907803	-0.0298215	-0.0324914	0.0561589	-0.179634	-0.0717616	-0.0194532	-0.0454008	-4.78435e-05	-0.046399	0.0026709	-0.0197812	-0.0714469	-0.127681	-0.000293007
362	0.125292	-0.173081	-0.292953	0.00707343	0.0636365	-0.0769313	-0.284626	0.111701	-0.0105379	-0.0201354	-0.0941157	-0.123268	0.0562452	0.0331278	0.22182	0.0789895	-0.113976	-0.133108	-0.257405	0.2007	-0.0191866	-0.11792	-0.0839791	0.0629085	-0.0426706	-0.0460333	-0.0554881	-0.0154048	0.0169668	-0.0988659	-0.0110655	-0.0792666
363	0.17364	0.0165468	-0.0236846	0.152021	-0.0835836	0.152542	-0.216053	-0.197288	-0.141559	-0.196145	0.0419993	0.105788	-0.450195	0.00666281	-0.161901	0.0218104	0.049339	-0.114178	-0.0410111	-0.0217812	-0.0621948	-0.0335659	-0.11017	-0.0231583	0.0142728	-0.00648302	0.0128702	-0.138293	-0.192505	-0.102645	0.0108701	-0.0192487
364	-0.349898	0.0213286	0.157957	-0.447219	-0.1592	0.154262	-0.396734	0.0904979	-0.141387	0.106304	-0.121447	0.225426	-0.052731	-0.0699983	-0.0135064	-0.121738	-0.0381001	0.0219838	-0.0485868	-0.167883	0.0256734	-0.0668837	0.0236737	0.00650109	-0.151858	-0.0743837	-0.121074	-0.00690521	-0.0409569	-0.0713678	-0.00022218	-0.0620045
365	-0.453321	-0.241606	0.511925	-0.0398188	-0.217679	-0.532963	-0.275091	0.0236651	-0.826651	-0.130428	-0.174031	-0.0904056	0.228868	0.0583786	0.0933529	0.0611372	-0.115453	-0.12028	0.134469	-0.0704749	-0.0836128	0.0461525	0.0689867	-0.0418144	-0.0258261	-0.104801	0.0148728	-0.0162092	-0.085766	-0.107733	-0.0599924	-0.00344328
366	0.15437	0.0676748	0.194959	0.0449312	-0.103023	-0.0991841	-0.179148	-0.184362	0.0402921	0.134763	-0.0721687	0.137115	-0.0906153	-0.0130148	-0.14435	-0.174547	-0.128407	-0.169979	0.00497015	-0.010917	0.0154831	-0.11713	-0.0629711	-0.0267243	-0.130828	-0.136424	0.00432362	-0.0188765	-0.073779	-0.0774628	-0.0382422	-0.0202627
367	0.0306676	0.10609	-1.5665	-0.139805	0.0682827	-0.0628301	-0.447505	-0.135262	-0.0737622	0.000273993	-0.00881787	-0.0240471	-0.0900072	-0.301217	-0.0470837	-0.0578972	-0.0587779	-0.178518	-0.127716	-0.402202	-0.0239442	-0.0993676	0.0362634	-0.118297	-0.0556312	-0.0943711	-0.0122115	0.0142464	-0.031839	-0.0754845	0.00144104	-0.0380642
368	0.357849	0.170622	0.16604	0.00735211	0.0111006	-0.103094	-0.0237004	-0.161972	-0.0476657	-0.0561762	-0.048116	0.158791	-0.180601	-0.117377	-0.110522	-0.0120952	0.0982277	-0.0182655	-0.027145	-0.159091	-0.0812932	-0.108647	0.0236749	0.0169563	-0.0230791	-0.0245108	0.0623766	-0.12538	-0.17678	-0.0747594	0.0148881	-0.0384952
369	0.151381	0.165339	0.204473	0.118292	0.216509	-0.0812608	-0.0615237	0.101563	-0.0859215	0.0796329	0.135623	0.0542429	0.0172065	-0.117945	-0.0849329	0.11709	0.0318516	0.0365	0.0260154	0.0922431	-0.0320645	-0.118172	-0.0154265	-0.00256276	-0.0619276	-0.167067	0.0450672	-0.0637628	-0.0519362	-0.0639222	-0.0887144	-0.0444533
370	-0.130211	-0.170252	-0.535321	0.295555	-0.0198108	0.12013	0.0198609	-0.213039	-0.024169	0.0170075	0.0782499	0.0841043	-0.132485	-0.349477	-0.151429	-0.00220483	-0.0985925	-0.0214216	-0.035028	0.0448996	0.0102687	0.0398738	-0.0700071	-0.0529431	-0.00995416	-0.159083	-0.0165773	-0.0908302	-0.0894839	-0.145684	0.00466874	0.013671
371	-0.198763	0.143748	-0.171357	-0.439625	-0.464359	-0.121647	-0.1909	-0.241965	0.0916723	0.11627	0.205551	-0.0509754	-0.262971	0.0257623	-0.0194704	-0.151436	-0.152061	-0.148296	0.047065	-0.103954	-0.0326236	-0.0226578	-0.113266	0.0180433	0.00752536	-0.122547	0.0698681	-0.0431707	-0.0947315	-0.0282535	-0.0441102	-0.0272347
372	-0.455361	0.161988	0.0804086	0.0457362	0.0243958	-0.293153	0.19673	-0.19904	-0.0631204	0.0109899	-0.0537178	-0.147015	-0.314542	0.0285869	-0.111646	0.0520609	-0.0326095	0.0189209	0.119055	-0.0352181	-0.193073	0.000981643	-0.188122	-0.15676	-0.110964	-0.133301	-0.0844172	-0.0873039	-0.0432241	0.00990222	0.0350044	-0.0243945
373	-0.242488	-0.284733	-0.0820068	0.105984	-0.303127	0.149146	-0.0340938	0.11238	-0.162634	0.0621812	-0.0114274	-0.010571	-0.170211	-0.114873	-0.0217656	-0.0108118	0.0316491	-0.0810428	-0.127751	-0.207086	-0.0016651	-0.0804259	-0.0540049	-0.254786	0.0706528	-0.0409632	-0.301981	-0.10408	-0.0594831	-0.0626271	-0.0679625	-0.0532432
374	-0.798764	0.0534353	-0.255601	-0.349353	0.283586	0.102465	-0.125038	0.0461114	-0.0372792	-0.287373	-0.129599	0.134799	0.0717711	-0.0776883	-0.0623034	-0.0399399	0.0255703	0.0421052	0.0311521	-0.13069	-0.22465	0.00926145	0.178731	-0.345353	-0.254017	-0.0335508	0.0401059	-0.121156	-0.107673	-0.0722142	-0.0378723	-0.179271
375	0.247537	-0.207911	-0.205405	-0.397756	-0.0692072	-0.0177814	-0.0731403	-0.114127	-0.00502308	-0.230025	-0.185489	0.0211771	0.0712717	-0.287724	-0.0783198	-0.20497	-0.18582	-0.153589	-0.0738314	0.0754657	-0.193585	-0.0169368	0.0757336	0.0102032	-0.060616	-0.160504	0.116414	-0.0529569	-0.139241	-0.0951831	-0.0868021	-0.0500935
376	0.0391787	-0.055849	-0.0656267	0.136087	0.183791	0.0429697	-0.0913476	0.152429	-0.111651	0.0495015	0.0166219	-0.0935348	-0.0903366	0.0681714	0.00777582	0.0252576	-0.179656	-0.0128819	0.00903214	0.0329101	-0.0902526	-0.107139	-0.16461	-0.0307743	0.016171	-0.0163615	-0.0640749	-0.116229	-0.0500446	-0.221936	0.0171653	-0.0567908
377	0.0939484	0.12282	0.304295	-0.083273	0.172604	0.0849583	-0.247163	0.208834	-0.00439837	0.0203471	0.118707	-0.141666	-0.0313164	0.00264174	-0.163542	0.0803374	0.0433849	0.0164619	-0.0587356	-0.158786	0.0138728	-0.131385	-0.0356255	0.0286639	-0.0302713	-0.0441473	-0.0299112	-0.0345532	0.0106977	-0.073568	-0.0710731	-0.0721465
378	-0.207006	0.307236	-0.138228	-0.158767	0.0309674	0.0310473	0.086375	-0.175518	0.0336036	-0.0560853	-0.167647	-0.24613	-0.0804594	-0.200906	0.13521	0.0293751	-0.103317	-0.207696	-0.231982	-0.0509321	-0.0606575	0.0378487	-0.0701663	-0.128136	-0.0982305	-0.16202	0.0775178	-0.0956714	-0.0509214	-0.0458856	-0.160905	-0.0478211
379	0.392795	-1.10256	0.570979	0.252652	-0.261368	-0.381908	-0.0948235	-0.0173134	-0.0449825	0.0327805	-0.277746	-0.206661	-0.0428148	-0.0778604	-0.489356	-0.0290036	-0.0754457	-0.143367	-0.130022	0.0240169	-0.0233334	0.0583352	-0.0922736	0.0449549	-0.107856	0.0893489	-0.0834133	-0.0529277	-0.0876263	0.00187552	-0.0517942	-0.0891655
380	-0.143855	-0.776541	-0.0404298	-0.0477984	-0.24259	0.129249	-0.130879	-0.141193	-0.0553098	-0.0530032	0.0515943	-0.337566	0.0788398	-0.151938	-0.0790758	-0.0724652	-0.134536	-0.0566035	-0.105974	-0.0634549	-0.0584072	-0.0793468	0.0108354	-0.0450471	-0.131197	0.00137254	-0.0218055	-0.0827917	-0.021074	-0.0675081	-0.124123	-0.0651542
381	0.046059	0.106455	-0.665815	0.165138	0.018374	-0.0308863	-0.216213	0.0955956	-0.0345273	-0.101848	0.0343259	0.0461791	0.0354494	-0.0885001	0.0832284	0.0705641	-0.00239036	-0.0155143	0.000930114	0.0145063	-0.104209	0.0258378	-0.0891556	-0.081143	-0.0570424	-0.0543446	-0.076003	-0.143328	-0.171191	-0.0188009	-0.18915	-0.108238
382	0.147593	-0.101531	-0.292613	-0.119577	-0.444379	0.0204939	-0.495908	-0.051001	0.00928274	0.152333	-0.11618	0.11243	-0.262808	-0.0583328	0.033349	-0.0103672	-0.0015608	0.117299	-0.173389	-0.0168151	-0.106037	-0.0152454	-0.130041	-0.0125155	-0.261407	-0.0508515	0.0467183	-0.0178798	-0.180475	-0.0047897	-0.105062	-0.0827095
383	0.110152	-0.357505	-0.418974	-0.272735	-0.041147	-0.059485	-0.100347	0.0119064	-0.0359318	-0.156573	-0.086211	0.0558478	-0.108261	0.0162079	-0.14537	-0.10355	-0.154839	-0.0567513	-0.0258416	-0.0851392	-0.097176	-0.00617438	0.0390265	-0.143129	0.0274945	-0.0377596	0.00698425	-0.00599511	-0.0503068	-0.0254946	-0.0803916	-0.010943
384	0.21602	0.11349	-0.258852	-0.0302201	0.332434	-0.104616	-0.350051	0.0173369	-0.095153	-0.19143	-0.0851549	-0.115169	-0.219868	-0.103696	0.0705001	-0.0835724	-0.221978	-0.0983688	-0.0273174	-0.0234581	0.0407713	-0.0617452	-0.206783	-0.0801728	0.0131107	0.0110803	-0.0781909	-0.0849037	-0.0478771	-0.171329	0.00155114	-0.00621651
385	-0.044112	-0.406437	0.168894	-0.13532	-0.170058	0.0972322	-0.246732	-0.18053	-0.133258	-0.163588	-0.1333	-0.1651	0.0386978	-0.251792	-0.0632152	-0.0526631	-0.0932898	-0.058024	-0.11886	-0.0652025	-0.038771	-0.104766	0.0503029	-0.160061	-0.00837942	0.013637	-0.0666224	-0.0344109	-0.0149945	-0.0297102	-0.119624	-0.0748881
386	-1.80768	-0.136933	-0.00926226	-0.170502	-0.261368	0.230988	-0.450639	0.0102973	-0.0211579	-0.037335	0.127072	-0.119578	-0.0101379	-0.162965	-0.123014	0.0556331	-0.0714229	0.0823214	-0.106206	0.0165406	-0.022857	-0.197927	-0.0793854	-0.138397	-0.165594	-0.057083	0.0213202	-0.0702392	-0.0533373	-0.0414644	-0.0498589	-0.010548
387	0.229094	-0.234358	-0.0893591	-0.0602714	-0.0708697	-0.267382	0.177805	-0.176417	0.0812927	0.0454068	-0.0346305	-0.139883	0.00192204	-0.152708	-0.0565141	0.0506527	0.0813611	-0.035478	-0.112043	-0.212294	-0.0218051	-0.0510663	0.00485191	0.00230967	-0.129058	-0.078672	-0.0452704	-0.125188	-0.0264252	0.0325158	-0.0579893	-0.0991077
388	0.0715838	-0.566858	-0.545249	0.0640329	-0.128098	0.0733245	-0.246692	0.034857	0.033497	-0.233828	-0.196943	0.089827	-0.0574388	0.0921334	0.0791603	-0.0288478	-0.117551	0.0639736	-0.0246797	-0.0296568	-0.0149374	0.145914	-0.136992	-0.109242	-0.0378408	-0.034245	-0.135698	-0.183766	-0.0144398	0.00357802	-0.0370224	-0.0355344
389	-0.36478	0.112915	-0.102532	-0.00315744	0.117151	-0.233793	-0.0610469	0.137262	-0.39925	0.113758	-0.271929	-0.0476595	0.0372917	0.114546	0.0728216	-0.0734754	-0.107437	0.0750882	-0.106429	-0.10716	0.00767715	0.119287	-0.0401241	-0.105657	-0.0976265	-0.0815695	0.0780235	-0.146725	-0.0205294	-0.0495176	0.0152647	-0.0362439
390	0.207337	0.379408	0.23745	0.166749	-0.168146	-0.00392224	-0.0266872	-0.115344	-0.12229	0.0220662	-0.117317	-0.317305	0.00373405	-0.138396	-0.174043	-0.112709	-0.0107148	-0.110498	-0.0277933	-0.191081	-0.147495	-0.161795	-0.0794845	-0.0995655	-0.155602	-0.00683715	-0.0796877	0.0279684	-0.170277	-0.0426552	-0.0411716	-0.0569635
391	0.0282425	-0.362632	-0.49805	-0.383297	-0.656635	-0.233229	-0.0654752	-0.0790399	0.0133408	-0.201649	0.200626	0.194239	-0.0544858	-0.185216	0.0208744	0.00327808	-0.0996895	0.0102383	-0.231385	-0.0720773	-0.148286	-0.0718978	-0.0416451	0.0543699	-0.35208	-0.0170306	-0.0446495	-0.0410879	-0.0294116	-0.0836366	-0.0954926	-0.0262735
392	-0.272504	-0.0993078	0.117485	-0.299141	0.0720953	0.0973488	-0.023946	-0.108286	0.149188	0.0122529	0.212067	-0.0383426	-0.494801	-0.08313	0.0937862	0.0200418	0.0521895	-0.0542872	-0.00757697	-0.244462	0.0273454	0.037645	0.0538478	0.00183106	-0.143376	0.11297	-0.129873	-0.0705678	-0.0419449	-0.0843294	-0.0447586	-0.123923
393	0.3593	-0.714412	0.0755581	-0.500047	-0.0518928	0.00422776	-0.195322	-0.248939	-0.00393723	0.0262893	-0.0868685	-0.100599	0.0185994	0.0537596	-0.0514336	-0.112192	-0.16144	-0.00338362	0.124131	0.0711761	0.0407863	-0.221444	-0.152887	-0.0184188	-0.0969314	-0.0537994	-0.0044283	0.0320034	0.0306492	-0.162296	-0.113311	-0.104091
394	-0.101746	0.551217	-0.0713512	-0.0736	0.109751	-0.0217544	-0.266645	-0.171792	0.00500982	-0.204486	0.151503	-0.13886	-0.108556	-0.0823292	-0.084104	-0.069409	-0.000454123	-0.0311813	-0.0155611	-0.203853	-0.0471346	-0.00678877	0.1206	-0.0731153	-0.0508896	-0.100342	-0.0402059	-0.036191	-0.0659574	-0.0383622	-0.0133037	-0.0387494
395	-0.0994481	0.144496	0.0569176	-0.252693	-0.141868	-0.184165	-0.0775775	-0.0558548	-0.0867512	0.0272519	-0.00789637	-0.0150441	-0.433245	-0.0304825	-0.138774	-0.224729	0.0126234	-0.336434	-0.211734	0.0704613	-0.0213481	-0.0606189	-0.182091	0.0366391	-0.0988972	-0.12076	-0.00645472	-0.0346512	0.0233059	-0.181607	-0.093732	-0.0373153
396	-0.442548	-0.0449771	-0.327759	-0.168837	-0.145038	0.159081	-0.166032	-0.413508	-0.156814	-0.216258	0.0568851	-0.292646	0.0406772	-0.0973399	-0.0706743	0.00702021	-0.14246	-0.0331141	0.00253544	-0.152085	-0.0798244	-0.131696	-0.115751	-0.0367039	0.0225658	-0.0937161	-0.208513	-0.11339	-0.0327754	-0.0989244	-0.00345925	-0.00634515
397	-0.0600907	-0.036012	-0.325381	-0.490381	0.0296323	-0.125108	-0.0073602	-0.0297074	0.0697676	0.0302455	0.0761322	-0.0739769	0.0209572	-0.176209	0.100376	-0.0842403	-0.135671	-0.14255	-0.0856145	-0.0725665	0.119935	0.00203251	-0.0871723	-0.050825	0.0102483	-0.16397	-0.0554353	-0.0479484	-0.09621	-0.0280979	-0.0285707	-0.0650292
398	0.242611	0.438875	-0.0332976	-0.0139377	0.148961	0.151534	-0.213496	0.103912	-0.058101	0.0595782	0.0826479	-0.280699	-0.106561	-0.0693723	0.00245536	-0.118157	-0.066206	-0.0978698	-0.0480282	-0.115336	-0.0931431	-0.151889	-0.24851	-0.018362	0.0429953	-0.109955	-0.119393	-0.00736351	-0.0561303	-0.0981735	-0.162399	-0.11892
399	-1.17384	-0.0491841	0.00749244	-0.350495	0.0389967	-0.0957428	0.0930653	-0.134785	0.120491	-0.0721204	0.107838	-0.203954	-0.00699389	-0.0239457	-0.0482903	-0.106306	-0.039879	-0.119197	-0.420278	-0.00528663	-0.00693565	-0.0473839	-0.0608077	-0.0643514	-0.102633	-0.114365	-0.209145	-0.0398663	-0.152855	-0.00272415	-0.13753	-0.0713167
400	-0.550371	-0.437143	0.240687	0.00690125	-0.209536	0.040967	-0.114042	-0.00307194	-0.013777	0.132704	-0.198787	-0.176291	-0.218982	-0.247379	-0.109641	-0.0449053	0.150548	-0.0516121	-0.173902	-0.0532404	-0.146053	-0.110889	-0.0374965	-0.131636	-0.0589119	-0.00776653	-0.113711	0.0377733	-0.0617539	-0.0483369	-0.0411271	-0.102663
401	0.245752	0.189752	0.110005	-0.87749	-0.0975277	-0.263193	-0.0777978	-0.205281	-0.151173	0.00733364	-0.0538805	0.0547051	0.00161426	-0.113058	0.0879212	-0.0551184	0.0570234	-0.0741153	0.0996021	-0.00048396	-0.179983	0.0285659	0.0763516	-0.0173848	-0.141039	-0.00828795	-0.129337	-0.0420152	-0.16265	-0.00190229	-0.0417295	-0.0354408
402	-0.231672	0.000763669	0.052288	0.0472889	0.300874	-0.27918	0.0743583	-0.355327	-0.0553102	0.327101	0.119049	0.080273	0.0291276	0.101437	0.017265	-0.158385	-0.1708	-0.0578746	0.0549538	0.00897175	-0.0222576	-0.0395918	-0.0355506	-0.15907	0.0374672	-0.0715539	0.0251606	-0.0317076	-0.107675	-0.00954915	-0.0346663	-0.0721562
403	0.178226	-0.13928	-0.127645	-0.0558969	-0.00713819	-0.259499	0.0218604	0.00696487	0.079318	-0.0596978	0.18073	-0.129581	-0.197094	0.032534	-0.079137	-0.184111	0.00710773	-0.0745956	-0.109028	-0.0806476	0.18147	-0.13755	0.0403453	0.0221301	-0.0362517	-0.0919216	-0.0135607	-0.0876752	-0.0715414	-0.103436	-0.10754	-0.0180365
404	0.274465	-0.840597	-0.0207064	-0.0549287	-0.193902	0.0891759	-0.0911703	-0.0959629	0.0683186	-0.0461428	-0.147472	-0.0387679	-0.137444	-0.131052	-0.18061	-0.180354	-0.0302192	-0.127134	0.00464103	-0.0193408	0.0380088	-0.0182345	-0.0563131	-0.0578857	-0.0313047	0.054099	0.01474	-0.0821787	0.0192313	-0.00321803	-0.0652934	-0.0178689
405	-0.00792974	-0.098012	-0.0321009	-0.425818	0.200621	-0.0267449	0.111138	-0.0385478	0.127342	0.0147463	-0.139015	-0.0736049	-0.106131	-0.119984	-0.0718662	-0.052076	0.0430786	-0.0711999	-0.189005	0.0169734	-0.17126	-0.0997459	-0.0143393	-0.0877526	-0.0170043	0.0122225	0.0020237	-0.169781	-0.0828056	-0.0296473	0.0107249	-0.134284
406	-0.220838	-0.137097	0.317873	-0.413782	0.101555	0.0119583	0.0298905	-0.111008	-0.0401385	-0.205172	-0.113144	-0.0698106	-0.0588955	-0.0345877	0.00267741	0.0141913	-0.091205	-0.0799397	-0.102086	-0.180997	-0.0347864	-0.018982	-0.112023	0.010134	-0.0216544	-0.0483517	-0.0470819	-0.0329118	-0.0640864	-0.116891	-0.0658264	0.00196826
407	0.167317	-0.0602303	-0.118113	-0.175676	0.106114	-0.33266	-0.169522	0.00229634	0.0638347	-0.0966663	-0.257462	0.0418335	-0.0868293	-0.146836	0.0364097	-0.013752	0.16177	-0.105221	-0.0599179	-0.116085	0.0319776	0.0323554	-0.012594	0.0155039	-0.0531904	0.0683239	-0.0733691	-0.157662	-0.0267879	-0.215151	-0.050037	-0.101356
408	0.117024	0.0561293	-0.124287	-0.233167	0.00844764	-0.253727	-0.13556	0.0556412	-0.280301	-0.0101885	-0.218169	-0.0885174	-0.156018	0.0932652	0.101945	-0.125618	-0.138683	-0.0263078	0.0982587	0.0167106	-0.225086	-0.157152	-0.0766953	-0.101288	-0.0916835	0.0644049	0.151116	-0.119462	-0.0163808	-0.0312224	-0.0726081	-0.0452547
409	-0.394352	-0.202951	0.125855	0.0205432	0.236696	-0.117718	-0.162493	-0.0550381	-0.277334	0.124831	-0.13397	-0.0873554	0.0206269	0.180073	-0.16462	-0.00867974	-0.0975178	-0.220346	0.0309423	0.038631	-0.0218307	0.128716	0.0440041	0.0683121	-0.188827	-0.0399734	-0.0694183	-0.0435312	-0.0648871	-0.0604277	0.0177409	-0.0228646
410	0.42867	-0.414676	-0.020277	0.212376	-0.0379058	-0.376698	0.113343	-0.0727133	-0.115523	-0.369502	-0.246583	-0.105977	-0.137789	0.0738137	-0.1352	-0.206277	-0.0723744	-0.0521342	-0.210319	-0.0221282	-0.045753	-0.202766	-0.0583614	-0.261038	-0.0731321	0.0668583	-0.338329	0.0124456	-0.00994255	-0.0443914	-0.0495587	-0.0856839
411	0.104024	-0.20959	0.0764022	0.193881	-0.0337367	-0.00255964	-0.218735	-0.205455	-0.0813486	-0.014975	0.0728511	-0.168611	-0.268439	-0.0283549	-0.000549865	0.132841	-0.0142809	0.158272	0.00921318	-0.0541719	-0.223407	-0.0946027	0.00830028	-0.105426	0.00174412	-0.144371	-0.0621266	-0.0889798	-0.0556278	0.01088	-0.0632394	-0.107905
412	-0.0588374	-0.827784	-0.0321011	-0.0187976	-0.151278	-0.289314	-0.179159	-0.0314755	-0.106592	-0.0398958	-0.0312835	-0.298926	-0.164605	-0.0314693	-0.0156801	-0.0632486	-0.00378169	-0.0182557	-0.00835533	-0.0560572	0.0536808	-0.0775225	-0.172139	0.0230618	-0.0219028	-0.102819	-0.154022	-0.0629181	-0.0458626	-0.0387107	-0.066566	-0.082623
413	-0.0562746	-0.147116	-0.214359	0.182476	-0.0605563	-0.396555	-0.0843115	-0.143319	0.0868417	-0.121277	-0.000146535	-0.0974816	-0.236735	0.121606	-0.0497056	-0.0370343	-0.0259698	-0.184902	-0.0429725	0.03394	-0.06383	-0.24664	-0.226072	-0.0393086	-0.305213	-0.151331	-0.102247	-0.0327361	-0.269335	-0.00759204	-0.0125011	0.00593422
414	-0.385704	0.234816	0.0128589	-0.217383	-0.0614305	-0.0291723	0.0301626	0.00698178	0.0600033	0.0122511	-0.167957	0.0962816	0.130844	-0.12409	-0.102655	-0.0624282	-0.344067	0.0262779	-0.0235258	-0.0458864	-0.101494	-0.0694935	-0.379477	-0.0321154	-0.132751	0.0572254	-0.196378	-0.00150499	-0.0745053	-0.0879051	-0.0246222	-0.038818
415	-0.0344122	-0.318942	0.0455268	0.0312104	0.134464	-0.0439547	0.078462	-0.170482	-0.0808924	-0.0968505	-0.258797	-0.0149339	0.138568	-0.194983	-0.0335937	0.0354957	-0.0393042	-0.186715	0.0301009	-0.0054189	0.072259	-0.0153771	0.0385852	-0.0510921	-0.166989	0.067066	-0.171251	-0.0883548	-0.0337209	-0.0519653	-0.00472059	-0.0494588
416	0.666536	-0.127158	0.0128063	0.133455	0.10558	0.051334	-0.00577935	0.00905952	-0.158885	-0.0740458	-0.177238	0.0161045	-0.123487	-0.235901	-0.252456	-0.241911	-0.161301	-5.12669e-05	-0.0948593	-0.109708	-0.100521	0.0465496	-0.060122	-0.149014	-0.106921	-0.0737046	-0.0214804	-0.00863425	-0.0141545	-0.0574148	0.00708552	-0.069168
417	-0.135397	0.0972983	-0.0484565	-0.142798	-0.404837	-0.253883	-0.000602953	-0.0173192	0.138032	-0.0363759	0.024262	-0.0139424	-0.166562	-0.078318	-0.00129275	-0.134626	-0.12217	-0.0564881	0.00842392	-0.168764	-0.00253512	-0.0316749	0.032848	-0.116489	-0.0371842	-0.060986	-0.0883538	-0.0431697	-0.0367694	0.0176603	-0.127947	0.0156679
418	-0.18251	-0.222321	-0.0620885	0.0132461	-0.135815	0.278243	0.113724	-0.0471153	-0.175185	0.0139255	0.0376134	-0.00166223	-0.106172	-0.0356184	-0.105927	-0.0622686	-0.082958	-0.325875	-0.101953	-0.169274	-0.133136	0.0216672	-0.114074	-0.0744843	-0.0909956	0.0604568	-0.101849	-0.0655466	-0.092221	-0.100926	-0.0949294	-0.0490244
419	0.0548057	0.0443843	-0.875924	-0.00552556	-0.134129	-0.0996833	0.228599	-0.0237952	-0.172772	-0.0523784	-0.486548	-0.0741321	0.0662801	-0.0453464	-0.0812722	-0.0272807	-0.148049	-0.00751495	-0.00556108	0.125321	-0.0526016	-0.0234002	0.087057	-0.289825	-0.117497	-0.00243346	-0.0426359	-0.268983	0.0952576	-0.0335918	-0.00840281	-0.0219042
420	-0.0342779	0.0831748	0.400152	-0.0152588	-0.0611717	-0.0247298	-0.293998	-0.0864281	-0.171649	-0.0809322	-0.0481717	-0.596014	0.0148235	-0.0456004	-0.134761	0.14864	-0.0833426	0.0593479	-0.0980589	0.173217	-0.0797733	0.000252071	-0.199441	0.0187473	-0.0440341	-0.00486943	-0.015891	-0.0885874	-0.0670842	-0.0667661	0.0081481	0.0342697
421	0.11917	-0.0703356	-0.383299	-0.0873352	-0.0712681	-0.162818	0.00354734	0.0819524	-0.0042212	-0.46358	0.219019	0.0679875	-0.178731	-0.0486904	-0.026773	0.0586333	-0.0523845	0.00614715	-0.154978	-0.0337201	-0.0294425	-0.0539287	0.0241331	0.00603541	0.00671822	-0.0446688	0.119673	0.000133751	-0.118204	-0.0501691	-0.0646474	-0.0638106
422	0.100798	-0.023241	-0.186988	0.0456866	-0.0837822	-0.11537	-0.0267988	-0.13225	-0.0240564	-0.0578187	-0.0482219	-0.0864101	-0.014557	-0.028542	-0.0622759	-0.129908	-0.0722584	-0.0651864	0.00127942	-0.115596	0.0391548	-0.180363	-0.0462433	-5.69477e-05	-0.138364	-0.045481	0.0394615	-0.019891	-0.0941541	-0.0761681	-0.0155023	-0.0664289
423	-0.292691	-0.716468	-1.00508	0.0908991	0.198986	-0.14648	0.0361306	-0.124849	-0.104472	-0.0993117	-0.109059	-0.340404	-0.138759	-0.256102	-0.148505	-0.0552476	-0.0975398	-0.15304	-0.193302	0.00484924	-0.00833689	-0.0133047	-0.0392665	-0.0914857	-0.0426766	-0.0148162	-0.119316	-0.0716357	0.0567221	-0.0361765	-0.0750554	-0.0133845
424	-0.367141	0.0858859	0.196979	-0.079031	-0.0579436	-0.218241	0.0893047	-0.0929469	-0.0832182	0.147025	-0.0410748	0.0298877	-0.158257	0.0189324	-0.164771	-0.123962	-0.173371	-0.151172	-0.151611	-0.182412	0.0510214	-0.0449043	-0.124169	-0.0956143	0.0241027	-0.0568309	-0.093822	-0.0792132	-0.110701	-0.0909381	-0.0472424	-0.136008
425	0.399191	-0.245726	0.0853853	-0.105522	-0.114933	0.0608354	-0.0887733	-0.0912237	0.0527764	0.246533	-0.168717	0.0519802	-0.0610698	-0.103629	-0.160223	0.0737609	-0.00281626	-0.0455291	-0.0859379	-0.0883793	-0.185767	-0.00676504	-0.121649	-0.144149	0.0598402	-0.0717158	-0.0680014	0.103462	-0.0305085	-0.0723709	-0.0735392	-0.0277861
426	-0.00873146	0.188899	-0.494836	-0.139439	-0.227249	0.0176025	0.0897772	0.130379	0.0120368	-0.0867437	-0.000993347	-0.264045	-0.0638011	-0.193234	-0.107013	-0.0264984	-0.088344	-0.0141142	-0.234583	-0.0177764	-0.119568	-0.0181152	-0.0629054	-0.0557194	-0.113821	-0.0505936	-0.0427164	-0.126599	-0.0629563	-0.169649	-0.0767208	-0.0147916
427	0.0150385	-0.176712	-0.27619	-0.110765	0.276768	-0.219865	-0.255531	0.14173	-0.176605	0.104967	-0.119073	0.0625307	-0.190998	-0.0853541	0.0214657	0.0630286	-0.0439817	0.051785	0.0498318	-0.0697634	-0.108672	-0.0845094	-0.18359	-0.178576	-0.0714852	0.0115294	-0.0705345	-0.059717	-0.0479722	-0.0906881	-0.0944135	-0.0540634
428	0.0820445	-0.0243463	0.120252	0.0961611	0.0322381	-0.0195827	-0.144084	-0.597364	-0.104647	-0.0179565	-0.291692	-0.0643887	-0.107674	0.00823121	0.062389	0.122337	-0.131396	-0.0748615	-0.172655	-0.173665	-0.0687851	-0.184493	-0.0480422	-0.0803477	-0.0346686	-0.000150466	-0.00508429	-0.120516	-0.104274	-0.0251107	-0.00587619	-0.0617308
429	-0.372995	-0.149991	-0.11866	-0.0121856	-0.0918113	-0.559278	0.038483	-0.12567	0.123235	0.071143	-0.286906	-0.195036	0.102431	-0.113701	-0.118082	-0.200053	-0.195683	-0.0965422	-0.0337749	0.00350511	-0.194422	-0.155348	-0.00954253	-0.323	0.047313	-0.10793	-0.0792798	0.0386512	-0.0452214	-0.0959698	-0.010698	-0.159792
430	-0.00890795	-0.0454427	-0.151385	0.0731392	0.0800508	-0.328252	-0.119336	-0.0260231	-0.198696	0.0833265	-0.208765	0.0452037	0.0212456	0.211925	-0.0717829	-0.009431	-0.0282553	0.037347	-0.0487244	-0.147433	-0.00986407	-0.357364	-0.07727	-0.17331	-0.145968	-0.00718111	0.0731434	-0.0700538	-0.100621	-0.0546374	-0.0243089	-0.0587527
431	0.420067	-0.0615039	-0.0386777	0.113494	0.0915399	-0.159884	0.00396304	0.0379956	0.0170697	0.117072	-0.0526526	0.0391072	-0.110406	-0.119152	-0.00751761	0.0469354	0.240063	0.0140697	-0.0710738	-0.0749362	-0.0930452	0.0405822	-0.122558	-0.12291	0.0234602	0.0190414	-0.0547702	-0.0459677	-0.0851485	0.0128252	0.0299128	-0.0588617
432	0.254615	0.150255	-0.0340957	0.0355485	0.15727	-0.379105	0.154235	0.00870754	-0.176892	0.00150676	0.00186635	-0.282974	-0.101212	0.063857	-0.136721	-0.126095	-0.0428286	-0.00614659	-0.0207653	0.039358	0.114575	-0.0564263	-0.107866	-0.0497062	-0.0388116	-0.0542609	-0.00279015	-0.033117	-0.10576	-0.0364929	-0.0476023	-0.0863956
433	-0.00472444	0.209842	-0.31419	-0.524279	-0.161122	-0.193743	0.0499603	-0.085218	-0.0751543	-0.103679	-0.0672605	-0.0464063	-0.0180999	-0.175073	0.0780807	0.0285772	-0.226922	-0.0109984	-0.149795	-0.0813353	-0.0433671	0.0878989	0.0533248	-0.0754721	-0.103556	-0.0974321	-0.0795191	-0.0836388	-0.166102	-0.0906855	-0.00841183	-0.0867439
434	0.25551	-0.208299	-0.0830515	0.0220839	-0.200499	-0.474591	-0.0655258	-0.0406949	-0.000836093	-0.135308	-0.00473713	-0.110058	-0.0490547	0.166333	-0.0887041	-0.0865604	0.0044991	0.00742266	0.0197914	0.00592762	0.0313466	-0.238971	0.00705791	-0.0693963	-0.0333146	-0.0930951	0.0297656	-0.0703185	-0.0336983	0.0451422	-0.0454554	-0.130584
435	-0.00975443	-0.068716	0.00560264	-0.417404	0.0620463	-0.0390943	-0.196328	-0.148185	0.00471117	0.0210179	-0.0425827	-0.0928305	-0.244903	-0.167602	-0.0808169	-0.200094	-0.114859	-0.124622	-0.00766271	-0.139269	-0.0220852	0.071991	-0.0447199	0.00264409	-0.0852472	0.019425	-0.0524797	-0.0807626	-0.0165824	0.025226	-0.00695478	-0.0769658
436	0.111057	0.213858	0.345444	-0.0377284	-0.0491186	0.0779842	-0.223839	-0.0116917	0.0932193	0.131887	-0.142555	-0.0894137	0.199078	0.0155312	0.0827067	-0.0758556	-0.021715	0.0115678	-0.0592685	-0.0667825	-0.000243202	-0.341587	-0.0422874	0.00968441	-0.000452348	-0.0273967	-0.0596682	-0.0452678	-0.0910852	-0.0714285	-0.0234246	-0.0672234
437	-0.0211915	-0.248539	-0.391104	0.223958	-0.0514558	0.0400699	-0.299925	0.0559817	0.0569694	0.144346	0.0401394	-0.114455	0.16261	-0.190245	-0.0311164	-0.122192	-0.0586855	-0.103836	0.0281053	-0.000698054	-0.0781523	0.109539	0.0426699	0.0275832	-0.0685697	-0.0225362	-0.0494806	-0.0769559	-0.0289449	-0.0119476	-0.0554158	-0.0478836
438	-0.0855888	0.268652	-0.255684	0.280574	0.0534214	-0.279121	-0.123685	-0.0712172	-0.0216772	-0.180941	0.0158899	0.0331123	0.032485	-0.0981438	-0.236615	-0.121086	-0.346442	0.00203597	-0.123772	-0.0934323	-0.122682	-0.0985802	-0.0378902	-0.0378511	0.0949959	-0.211564	0.010667	-0.0666903	0.00279531	-0.104554	-0.0903403	-0.0952668
439	-0.64149	-0.3824	0.0835036	0.0973451	-0.0637549	-0.0300822	-0.0510885	0.157026	0.264188	-0.16035	0.0681646	-0.0607443	0.052279	-0.168388	-0.145384	-0.0806425	-0.000769562	-0.072743	-0.0302873	-0.0243279	-0.00968101	0.0152222	-0.0296582	-0.131298	-0.0219044	-0.0663589	-0.0349362	-0.1674	-0.0232271	0.0165539	-0.0323265	-0.137216
440	-0.709645	0.0626634	-0.100935	0.197236	-0.0207839	-0.0687995	-0.140247	-0.0410402	-0.00212476	-0.0784095	-0.166124	-0.112551	-0.0424765	-0.0914839	-0.0569381	-0.154557	0.0760731	-0.22241	-0.0116757	0.0201101	-0.0229742	-0.151749	-0.0756749	-0.137319	-0.0638134	-0.123061	-0.115988	-0.0985561	-0.0839457	-0.00520906	-0.12161	-0.0922568
441	-0.172347	0.138794	-0.0114459	0.165949	0.082838	-0.106783	-0.254435	-0.0614678	-0.0213675	-0.272814	-0.130371	-0.153475	0.101565	-0.0297764	-0.036614	-0.035057	0.053688	-0.0266038	-0.0773397	-0.1328	-0.0068103	-0.11079	0.0147517	0.0697982	-0.155732	-0.131331	-0.0482307	-0.0285049	0.0472981	0.0315941	-0.0601342	-0.0375507
442	0.00954705	-0.45289	-0.03034	-0.209919	0.226362	-0.130205	-0.0350658	-0.0471422	-0.0190635	-0.129432	-0.137114	-0.235783	-0.214835	-0.196532	0.118485	-0.0266702	-0.109538	-0.105355	-0.127397	0.116845	-0.0843565	-0.0651551	-0.115446	-0.0701894	-0.0624541	-0.0522001	-0.08091	-0.0750288	0.0143417	-0.00607215	0.0227152	-0.054532
443	0.133969	0.0471649	0.0816483	-0.319022	-0.187739	-0.261939	-0.256007	0.124526	-0.183963	-0.17839	-0.325375	-0.0183593	-0.250047	0.0401205	0.108863	-0.123889	-0.0403243	-0.211736	-0.0530485	-0.230481	0.0109543	-0.179994	-0.140525	0.0110565	-0.0902732	-0.297665	-0.183726	-0.0771009	-0.0934291	-0.0940722	-0.147856	-0.0881664
444	0.285647	-0.298276	0.431175	-0.168089	0.013266	-0.0699005	0.0377261	0.05715	-0.167748	-0.493509	0.0703021	0.0402281	-0.201217	-0.0172198	-0.133141	-0.0765998	-0.178322	-0.153427	0.0356	-0.0883334	-0.152079	-0.0765425	0.0048152	-0.0505006	-0.184174	-0.0898758	-0.0370386	0.0351687	-0.0627351	-0.023171	0.0226373	0.0285306
445	-0.0890196	-0.148081	0.156084	0.058822	-0.0449319	-0.358541	-0.151179	0.129919	-0.0049681	-0.00757528	-0.447882	0.109717	-0.144026	-0.0634032	-0.0576447	-0.156469	-0.136115	-0.0343815	0.0569401	-0.0963094	-0.220654	0.0244447	-0.206942	-0.0834183	-0.126983	0.00179171	-0.0720008	-0.0297526	-0.0285955	-0.0727369	0.00800948	-0.0938329
446	-0.0247611	-0.732292	-0.0946443	-0.0500197	-0.249287	0.135072	-0.117062	0.09111	0.171564	0.104394	0.0482395	-0.0654532	0.00673782	-0.0856037	-0.092452	-0.0321991	-0.0558809	-0.0159753	-0.0506309	-0.234947	-0.393102	-0.111316	-0.044403	-0.0453039	-0.116716	0.0437761	0.00827903	-0.0948124	0.0140116	-0.0630082	-0.016244	-0.079857
447	-0.412921	0.21056	0.277084	-0.341078	-0.107779	-0.100523	-0.244879	-0.120325	-0.22758	-0.0114389	0.0447647	-0.186917	-0.0361495	-0.0173357	0.0998306	-0.0971437	0.118805	-0.0684885	0.0416235	-0.118042	0.0401351	-0.101594	-0.000925567	-0.0469617	0.00328133	-0.0132977	-0.101687	-0.0115208	-0.00858854	-0.0452865	0.0333557	-0.0623207
448	-0.139416	0.262442	0.0972965	0.356145	0.0799111	0.0259108	0.0130283	0.0809057	-0.195825	-0.152729	0.108408	-0.000719915	-0.123442	-0.193791	-0.0106974	-0.111049	0.0647641	0.0641609	-0.0924164	-0.0251794	0.0074601	-0.11605	-0.0584401	-0.148646	-0.0429719	0.0073721	-0.0453765	0.107839	0.0491111	-0.0801493	-0.0961176	-0.0495707
449	0.04901	0.186024	-0.855659	-0.0337172	0.0183973	-0.180315	-0.0968478	-0.271761	0.0502515	-0.227602	-0.197965	0.014557	-0.0162149	0.118935	-0.0760387	-0.00514882	-0.198138	-0.147398	0.0749001	0.0187242	0.00459904	0.0911896	0.03158	-0.112	0.0139761	-0.0331692	-0.0722185	-0.0848326	-0.0470508	-0.0994843	-0.00572916	-0.0752919
450	0.489733	-0.126876	-0.00754566	-0.355073	0.199424	-0.2466	-0.0691779	-0.289422	-0.0769195	-0.142066	-0.000693561	-0.00138648	-0.154855	0.131387	0.13928	-0.225046	-0.0636305	-0.119515	-0.0806201	0.0411056	-0.0784203	-0.059067	0.0228541	-0.0982746	-0.111178	-0.053965	-0.0882862	-0.0251423	-0.0903065	-0.0707679	-0.0924175	-0.07728
451	-0.269497	-0.212324	-0.0582226	0.355177	0.010489	0.0196581	-0.229391	-0.147229	-0.0501991	-0.215083	-0.0461786	-0.181986	0.0764125	-0.635197	-0.113509	-0.095099	0.037598	-0.0814894	0.00155825	0.0368733	-0.0646928	0.0526115	-0.152863	0.0200539	-0.00552913	0.076785	-0.00133277	-0.10199	0.013241	-0.0804429	-0.0237673	-0.0825284
452	0.4477	-0.212164	0.0799992	-0.192437	-0.159315	0.0969821	-0.0115567	-0.171528	-0.0153683	0.0903423	-0.337365	-0.0413071	-0.200945	-0.121718	-0.147958	0.106878	-0.122505	-0.0681167	-0.124388	-0.0232404	0.061293	-0.070106	-0.141834	-0.0930221	0.00222337	-0.0349668	-0.0437478	-0.0139183	-0.150755	-0.130349	-0.0298341	-0.0385651
453	0.187043	-0.410057	-0.102599	-0.126361	0.0986586	0.0287456	0.0409993	-0.14093	-0.203829	0.0651555	-0.157886	-0.098027	-0.0570072	0.0790665	0.0197425	-0.0157339	0.0269055	-0.109772	-0.143216	-0.0448332	-0.254808	0.0154267	0.0831786	-0.223171	0.0113381	-0.0117553	-0.133159	0.026431	0.0157368	0.0145854	-0.0934238	-0.058958
454	0.20706	-0.091799	-0.233409	0.131268	-0.0708956	-0.228867	0.106139	-0.00355121	0.00472829	-0.528574	-0.0123969	-0.176327	-0.152175	0.0218094	-0.00676664	0.0206694	-0.0413356	0.0535152	-0.24461	-0.0111575	0.0543753	-0.064325	-0.267478	-0.170059	-0.0365661	-0.323941	-0.00268351	0.0377533	-0.0740496	0.0519731	-0.081739	-0.109745
455	-0.148313	-0.0880176	0.434649	-0.0857571	-0.290338	0.0168259	-0.0426559	0.0401865	-0.0366766	-0.0647605	-0.255858	-0.0763378	-0.117127	-0.164369	-0.113514	-0.183361	0.0137035	-0.0360209	0.114313	-0.0887741	0.0196096	-0.0322248	-0.0891643	-0.122905	0.0553663	-0.103906	-0.147581	0.00121999	-0.0666421	-0.0494699	-0.0678348	-0.0100547
456	-1.42418	-0.00798482	-0.0658018	-0.973219	0.117021	0.079613	-0.141483	-0.0485889	0.0513468	0.207678	-0.117102	-0.011531	-0.00854508	-0.0261747	-0.0156458	-0.0480406	-0.130406	-0.0331005	0.190239	-0.151664	-0.0686481	-0.00955698	0.0325804	-0.158794	0.0939228	-0.122512	-0.0570356	-0.112697	-0.108716	0.0162268	-0.0769511	-0.0329571
457	0.21741	0.0647723	0.0759089	0.294364	-0.0507362	0.0697048	-0.110638	0.0068008	-0.185789	-0.132145	-0.0576486	-0.0946701	-0.0334062	0.0257237	-0.0735551	-0.0274329	0.0383202	0.0184198	0.0402521	-0.0176995	-0.161517	-0.113964	-0.0287076	-0.109376	-0.0468909	-0.11258	0.00424143	0.00229062	-0.0664813	-0.0896884	-0.0508786	-0.050955
458	0.30477	0.152229	0.0175657	0.15248	-0.104533	-0.215127	0.0215234	-0.0844416	0.00594257	-0.0569711	-0.00163908	-0.30201	-0.131551	-0.224992	-0.235924	-0.0515253	-0.103262	-0.134049	-0.153412	-0.0209419	-0.168527	0.023978	-0.034447	-0.0455234	0.0391268	-0.17212	-0.0220735	0.0117865	-0.0902622	-0.0547426	0.0222269	-0.0271806
459	0.230207	-1.68013	-0.182603	0.0278863	-0.121816	-0.0752932	-0.112692	-0.0321938	-0.40604	-0.0805306	-0.102168	-0.00439811	0.251079	-0.0254192	-0.14597	-0.0811465	0.00150082	-0.0364433	-0.0500529	-0.00881276	-0.122147	-0.136029	-0.0816687	0.00474734	-0.00189973	-0.201286	-0.128957	-0.126285	-0.130429	0.0142752	-0.0996984	-0.050568
460	-0.0527576	-0.0289706	-0.287734	0.0850604	-0.327587	-0.168899	-0.0879542	-0.139758	-0.282942	-0.257888	-0.0467078	0.139302	-0.116136	-0.0542819	-0.0978809	-0.321908	-0.0350273	-0.0264301	0.00837765	-0.0987024	-0.142589	-0.0224954	-0.0680837	-0.16955	-0.0584944	-0.10052	-0.02081	-0.0136936	0.0147036	-0.0147442	-0.0460533	-0.0492768
461	-0.617313	0.101015	-0.0650483	-0.132322	-0.241979	0.116973	-0.0250143	-0.236819	-0.0876637	0.0366752	-0.00353471	-0.0429286	0.0427297	0.136064	-0.124285	-0.00972601	-0.265307	-0.0334149	-0.28523	0.0150261	-0.0806576	-0.0563258	-0.160311	-0.0609476	-0.31445	-0.023066	0.00821872	-0.0508095	0.0365914	0.040293	-0.0953442	-0.0328558
462	0.40961	-0.0446128	-0.112606	-0.0800086	-0.189718	-0.503651	-0.0470972	-0.167407	0.0548378	-0.206633	-0.287211	-0.119986	-0.125797	0.00548525	-0.0840005	0.0709973	-0.0486087	-0.147483	0.00508423	-0.130113	0.0237293	-0.157764	-0.113009	0.0157607	-0.0882068	-0.0354864	-0.0257171	-0.0549216	-0.0377634	-0.144996	-0.035886	-0.0877978
463	0.0901858	-0.286292	-0.0804979	0.00499383	0.17762	-0.0458794	0.0185312	0.0196877	0.0681109	-0.0384991	0.0563502	-0.101379	0.121493	-0.0241744	-0.145065	0.0663639	-0.088036	-0.0900128	-0.0320468	-0.205206	-0.108224	0.0224322	-0.0548473	-0.122291	0.148274	-0.1175	-0.0674814	-0.115708	0.00527682	-0.0393617	-0.0565296	-0.0584581
464	-0.266706	-0.176578	-0.21847	-0.0254452	-0.0413525	-0.293386	-0.207249	-0.139493	0.330386	-0.299569	0.046257	0.00102666	-0.1638	-0.133933	-0.0243907	-0.10994	-0.1215	0.0248181	-0.0843268	-0.206939	-0.105271	-0.0672167	-0.354522	-0.121268	0.023034	-0.060925	-0.0730399	-0.0626102	-0.0855855	-0.0432938	0.00604731	-0.0852856
465	0.0594583	0.127546	-0.0167332	0.081978	-0.176617	-0.223283	0.0469324	-0.0735892	-0.208551	-0.255708	-0.23053	-0.0500397	-0.0508108	0.0371563	-0.0711729	0.0152079	-0.287229	0.0622783	-0.309364	-0.114255	-0.0871634	-0.040687	-0.0683448	0.117312	-0.0858332	0.0158771	-0.0784744	-0.0899109	-0.0574782	0.0370388	-0.0673748	0.0053953
466	0.112503	0.0445381	0.00218429	-0.316846	-0.168588	0.034519	-0.00992238	-0.179052	0.183932	-0.253203	-0.18107	-0.235087	-0.0916445	-0.00425131	-0.0736457	-0.215823	-0.0355092	-0.0584447	0.0888322	-0.0614696	0.0348327	0.0191086	0.108596	-0.026548	-0.0497864	0.0977026	-0.0922771	-0.148169	-0.0383313	0.0185265	-0.0861384	-0.120534
467	-0.0697316	-0.252326	-0.066525	-0.056071	-0.275198	0.0305868	-0.10381	0.107018	-0.0445115	-0.060958	-0.0164106	0.189608	-0.0800051	0.0600305	-0.114724	-0.113577	-0.0815991	-0.0522337	-0.0122829	-0.0585707	-0.0306653	-0.00379752	-0.0238038	0.0173398	0.0167965	0.0836709	0.126955	-0.0180263	0.0264382	-0.0601702	-0.0915057	0.000459469
468	-0.175694	-0.380856	0.0651476	-0.114063	-0.077973	-0.00347053	0.0775855	0.0569912	0.0224814	0.00406802	-0.096803	0.1713	-0.222282	-0.0798546	-0.113835	-0.0307309	0.00724619	0.00416808	-0.198573	0.0898106	0.076949	-0.111936	-0.0166602	-0.0942559	0.0393515	-0.134384	-0.0511575	0.0666851	0.0167994	-0.111194	-0.011007	-0.0690389
469	0.100423	-0.192266	-0.0438376	0.26911	-0.443084	0.0322033	-0.129845	-0.0706084	0.141217	0.0823433	-0.0585727	0.0559245	-0.035967	-0.230071	-0.0505385	-0.00177181	-0.154576	0.00925486	-0.0476961	-0.261836	-0.0716868	-0.147757	-0.156189	-0.0678347	-0.00853466	-0.099836	0.0581521	-0.0584093	-0.0923572	-0.0990938	-0.126751	-0.0709911
470	-0.0190171	0.133792	-0.383306	-0.0416076	-0.0249788	-0.00457602	-0.139367	-0.207362	0.0627243	-0.150011	0.0977199	-0.0232664	-0.062069	0.0298321	-0.0825143	0.0514025	-0.0248956	0.0209344	-0.0596697	0.0838403	-0.073839	0.0929822	-0.0667892	-0.0157725	-0.0431916	-0.0852722	-0.180435	0.0339357	-0.1269	0.0320811	-0.137003	-0.080513
471	-0.0451947	-0.255279	-0.298143	-0.0455391	-0.249254	0.338554	-0.110367	-0.0803403	0.103499	-0.076554	-0.0591945	-0.0221871	-0.205446	-0.00536915	-0.100728	-0.0830716	-0.022486	-0.152519	0.00621418	-0.373943	0.0769414	-0.282575	-0.124911	0.0139576	-0.0676825	-0.0309178	-0.0330804	-0.0807145	0.0512809	-0.0277742	-0.0641614	-0.0898844
472	-0.113936	0.153765	-0.617076	-0.150303	-0.425827	-0.246923	-0.0203938	0.120649	0.0442348	0.00454712	-0.00349545	0.0591312	-0.12438	0.0779654	-0.029487	-0.13324	-0.180124	-0.00363874	-0.0116976	0.118197	-0.0764587	-0.0840974	-0.0542844	-0.115162	-0.00150905	-0.0637041	0.0210196	-0.052574	-0.0270147	-0.0685324	-0.0621832	-0.0795845
473	0.0139774	0.14923	-0.140046	0.221971	-0.292199	-0.138951	0.0220769	-0.220842	-0.236326	-0.0449956	-0.147444	0.000909548	0.0166839	0.0333994	-0.163549	0.0449725	-0.0889217	-0.152919	-0.183791	-0.102392	-0.0289154	-0.0280224	-0.208056	0.0112763	-0.0133863	0.029388	-0.137391	-0.0109256	0.0650193	-0.129446	-0.0990689	-0.0760131
474	0.288407	0.610901	-0.153112	0.250098	0.0609532	0.0080406	0.223741	0.00170682	-0.15632	0.0258682	-0.32103	-0.251438	-0.0329351	-0.0461645	-0.172188	0.0161015	-0.131182	-0.191907	0.00242888	0.00234958	-0.116105	-0.00322404	-0.0872428	-0.0334971	-0.053889	-0.0826919	0.00776411	0.000833216	-0.0675101	-0.132133	0.0504287	-0.0557454
475	-0.279362	-0.0943507	-0.284104	-0.105376	-0.0135023	-0.132064	0.0412303	-0.205537	0.121608	0.0972114	-0.0356253	-0.275062	-0.0468756	-0.115827	-0.0417983	-0.129969	-0.0302607	-0.175566	-0.0535542	-0.0680208	0.0438768	-0.0852211	-0.325895	-0.0809679	-0.0725854	-0.0600091	-0.0423701	0.0109507	-0.0829124	-0.0413847	-0.09243	0.0219972
476	-0.224607	-0.63651	-0.240776	-0.0367713	-0.0192379	0.0576543	-0.696125	-0.256561	0.128552	-0.105834	-0.24199	-0.177113	-0.130408	-0.0123081	0.149882	-0.0174823	0.00366633	0.159708	-0.0669547	-0.172571	-0.1138	0.0296104	-0.240651	-0.0735921	-0.0192988	0.115164	-0.19463	-0.0947319	-0.0432125	-0.129545	-0.147005	-0.139692
477	-0.178887	-0.495931	-0.25481	0.246842	-0.197416	0.0280773	-0.129459	0.109574	0.0922934	-0.0323851	-0.0315966	0.0877906	0.016728	0.0909862	-0.0164923	0.0278051	-0.0266743	0.198344	-0.0159539	-0.0631596	-0.202662	-0.0789958	-0.13442	-0.0714828	-0.0195082	-0.0820419	-0.140716	-0.125255	-0.059861	-0.211204	-0.131465	-0.0442874
478	-0.573335	0.221458	0.300102	0.0438089	0.121917	-0.0889544	-0.0115621	0.0258651	-0.177809	-0.219086	0.0364187	-0.13939	-0.174789	-0.0219957	-0.134419	-0.0742191	-0.0961686	0.0478179	0.0452864	-0.181257	0.0583505	-0.189674	-0.0634204	-0.109816	0.0779197	-0.000997118	-0.0626179	0.0478174	-0.0111238	-0.124968	-0.0728337	-0.0531375
479	0.231476	-0.378095	-0.325085	-0.108632	0.0484897	0.0903207	0.0311641	-0.0506543	-0.156528	-0.0309588	0.162413	-0.0620113	0.0316433	0.0187894	-0.160236	-0.0415333	0.039543	-0.190786	-0.144982	-0.195517	-0.20027	-0.183609	-0.0465545	-0.0352657	-0.123808	-0.0748546	0.0613533	-0.0154751	-0.0259831	-0.0493831	-0.15729	-0.137888
480	-0.136786	-0.259663	-0.103608	-0.117168	-0.0180257	-0.154542	0.338636	0.139269	-0.114297	-0.33677	-0.141839	-0.0476999	0.104044	-0.213627	-0.0176548	0.0211808	-0.144346	-0.0485151	0.119722	-0.00583928	-0.0173676	-0.0290383	-0.176301	0.0571456	-0.16877	0.0479151	-0.0876646	0.0715527	-0.0910152	-0.0931514	-0.0519951	-0.0495775
481	-0.0140031	0.00598244	-0.000964035	-0.237423	-0.0705853	-0.123588	-0.0853797	0.169014	-0.254098	-0.0591535	-0.143443	-0.00846279	-0.694495	-0.204084	-0.0216593	-0.0967205	-0.0273413	0.0140147	-0.214903	-0.0245394	0.0193747	-0.185774	0.0853409	0.104389	0.0975512	-0.0528179	-0.090801	-0.0761051	-0.159594	0.0167965	-0.072239	-0.0936283
482	-0.12735	0.426158	-0.700333	-0.0773867	-0.0174056	-0.0912117	0.0697929	0.0575507	-0.225728	-0.253962	-0.159555	-0.206751	-0.0840986	-0.104345	-0.0660245	0.00355617	-0.0716628	-0.195264	-0.0950651	-0.0948907	-0.0772119	-0.181642	-0.0538015	-0.04615	-0.0563955	-0.0531772	-0.0353328	-0.078704	-0.0553339	-0.151941	-0.02527	-0.0397971
483	-0.179436	-0.0271931	-0.0887942	-0.0895018	-0.107339	-0.0117662	-0.0827441	0.18506	-0.224254	0.110259	-0.012291	-0.000239032	-0.00460116	0.140732	-0.0311966	-0.0646264	-0.0268917	-0.0724478	-0.110145	-0.112644	-0.0772434	0.143252	0.0460813	-0.124687	-0.0412359	-0.0629623	-0.0582682	-0.048588	-0.11307	-0.0725106	-0.13909	-0.0256693
484	-0.072283	-0.00144941	-0.069219	0.0803007	-0.14512	-0.199496	-0.226515	-0.0502425	-0.412253	0.0215718	0.0764983	-0.214625	0.0498463	-0.0339212	-0.353488	-0.173714	-0.149946	-0.0291824	-0.0619266	-0.0983237	0.0152849	-0.0436267	-0.0489507	-0.145934	-0.0947131	-0.0137414	0.00724292	-0.0644435	-0.121288	-0.0624383	-0.159131	-0.145466
485	-0.187586	-0.54236	0.00805031	0.12545	-0.254662	0.127756	-0.011261	-0.0672672	0.0528081	-0.0543196	-0.0449038	0.0164295	0.0176107	0.0755143	0.00822015	-0.0947067	-0.116219	-0.0980408	-0.226166	0.0446438	0.0326136	-0.0280746	-0.0420446	-0.0573514	-0.0734232	-0.0150547	-0.0362692	0.012788	-0.209036	-0.0648048	-0.0134265	-0.132724
486	0.0204982	-0.136079	-0.428508	0.189721	-0.00542841	0.230468	-0.105975	-0.0116428	0.112789	-0.0390621	-0.118676	-0.100064	-0.195225	-0.234006	0.0347345	-0.112257	-0.0181033	-0.205181	-0.121589	-0.00701898	-0.0100941	-0.0984763	-0.133368	-0.104788	-0.00265001	-0.00619991	-0.153051	-0.0263402	-0.0601737	0.00934596	-0.0917187	-0.0381237
487	-0.172544	0.193436	-0.381919	-0.600959	0.144972	0.0838916	-0.0140155	-0.177273	-0.0882446	0.086445	-0.0162922	-0.20155	0.087087	-0.158714	0.0817841	-0.13376	0.0406219	0.0322617	-0.0424223	0.0139488	-0.18407	-0.116787	-0.138239	-0.0763659	-0.072316	-0.138885	-0.0947105	-0.072169	-0.0957077	0.0158628	-0.11272	-0.0397304
488	0.0301387	-0.326675	-0.205143	-0.247202	-0.432123	-0.0636031	0.167999	-0.175099	0.0275732	0.0168072	-0.124836	-0.140133	-0.076073	-0.00542165	-0.124385	-0.210497	0.0369784	0.0238688	0.0318808	-0.0664538	0.0892341	-0.12921	0.0587839	-0.179311	-0.0128067	-0.104183	-0.0783219	-0.221004	0.00760226	-0.0325079	-0.0561923	-0.0637581
489	0.452373	-0.332802	-0.670056	-0.336443	-0.0438954	-0.21684	-0.135221	-0.000831236	-0.157313	-0.0719067	-0.202447	0.0712099	-0.340481	0.00908561	0.00252933	-0.0321429	-0.0556482	-0.217979	0.0491247	-0.080808	-0.286859	-0.0561133	-0.11476	-0.171684	-0.108941	-0.0289928	0.0120752	-0.0565402	-0.0845064	-0.030533	-0.0137301	-0.0888994
490	0.258013	0.0408249	-0.23233	-0.034437	-0.179709	-0.136204	0.031079	0.1579	-0.231498	-0.705021	-0.0858149	-0.164175	-0.0716613	-0.00643765	-0.209015	-0.193859	0.0557697	0.00984854	0.0141423	0.0503043	-0.0598905	-0.0750467	0.0193702	0.0111959	-0.118623	-0.0954087	-0.0431505	-0.0750571	-0.113414	-0.145292	-0.147236	-0.0852815
491	0.108757	0.128555	0.0287531	-0.172649	-0.816986	-0.470196	-0.112849	0.0135388	-0.118524	0.14396	-0.0242823	0.0421723	-0.040391	0.0132154	-0.0593865	0.0575265	-0.101875	0.000329742	0.00351889	-0.0441107	-0.0354381	-0.260616	-0.0237236	-0.0764635	-0.0688152	-0.204382	-0.0516112	-0.0767708	-0.0609438	-0.0457476	-0.0530864	-0.0702439
492	0.175772	0.0101179	0.233969	0.273954	0.0288366	-0.244623	0.0195138	-0.368283	-0.217832	-0.0481771	-0.0276917	0.225373	0.147324	-0.203771	-0.146626	-0.133792	0.0752829	-0.0648284	0.0102413	-0.0441981	0.0124151	-0.0815561	-0.0265123	0.0322583	-0.150392	-0.0609093	0.0202563	-0.284849	-0.0588753	-0.108887	-0.0165452	-0.041672
493	-0.0754316	0.00952527	0.0977634	-0.357866	-0.149539	0.110442	-0.188038	-0.28209	0.116392	-0.16883	-0.273121	-0.121248	0.0478299	-0.0195357	-0.057044	0.0867841	-0.0175618	-0.0034391	-0.0397863	-0.0574647	-0.0849187	-0.401306	-0.00947037	-0.0812587	-0.109848	-0.053117	-0.174685	-0.0612062	-0.0395615	0.0492085	0.0180456	-0.087171
494	-0.314189	-0.386669	0.20027	0.142926	-0.37213	-0.225835	0.142652	0.143964	0.0761491	-0.417925	-0.0932547	0.0906574	-0.0153097	-0.203135	0.115991	-0.162997	-0.103199	-0.161919	-0.0487538	-0.0379802	0.0429623	-0.129096	-0.0942699	-0.0683144	-0.0832906	0.0293958	0.0491493	-0.083873	0.0740908	-0.115634	-0.0733303	-0.0661285
495	0.18238	-0.516348	-0.195655	-0.109704	-0.493537	-0.394581	0.0573417	-0.0927585	-0.130095	0.101367	0.106591	-0.176693	-0.219769	-0.181774	0.0481965	-0.100077	0.0133205	-0.126853	-0.13929	-0.0366105	-0.0933847	-0.160622	-0.0322111	-0.00642452	-0.234289	-0.0875712	-0.0685999	-0.0282046	-0.0468062	-0.0865077	-0.0109805	-0.0847132
496	0.341365	-0.243398	0.333636	-0.067696	-0.409066	-0.0290504	0.135015	-0.0645452	-0.31935	-0.0235633	0.0142321	0.1648	0.0483274	-0.169001	-0.196646	-0.0421017	-0.249092	-0.00125088	-0.00985714	-0.123053	-0.182565	-0.0634491	-0.0973999	0.0206635	-0.140595	-0.0378985	-0.00731152	-0.0231385	-0.0304773	0.00800077	-0.0974681	-0.0912603
497	0.354935	-0.21997	-0.238309	-0.243224	0.0168765	-0.0653649	-0.134922	0.00796667	0.0412633	-0.275452	-0.247223	-0.165634	0.0897594	-0.121046	-0.128126	-0.00733758	-0.123274	-0.0780619	-0.110195	-0.0372947	-0.152996	-0.0523551	-0.178341	0.00830276	0.0539228	-0.0614321	0.0626719	-0.132836	-0.112644	-0.0980044	-0.0402791	-0.189513
498	-0.314662	0.0616578	-0.0402936	0.198226	0.152094	0.0212705	0.0794818	-0.137878	0.256919	0.0527591	0.0808821	-0.0205451	-0.0817477	-0.0547696	0.0780722	-0.214366	-0.130229	-0.04729	0.0540475	-0.0501147	-0.0315866	-0.0929424	-0.0901646	-0.0597542	-0.0653492	-0.14565	-0.0869017	-0.0583877	-0.0823006	-0.056831	-0.0496865	-0.0565286
499	-0.0112612	-0.129191	0.0282846	0.111972	-0.306539	-0.262811	-0.257536	0.00856069	-0.0493509	-0.0783459	-0.24053	-0.0518399	-0.130847	-0.157904	-0.00638171	0.0619043	0.145074	-0.0124134	-0.0277021	-0.185487	-0.216076	0.0131459	-0.0265631	0.0690124	0.0325079	0.0138837	-0.175326	-0.0400286	-0.00536969	-0.2168	-0.0720967	0.0024113

## Sheet: Fit 1000
	3	4	5	6	7	8	9	10	11	12	13	14	15	16	19	20	21	22	23	25	26	27	28	31	34	38	42	66	67	68	85	126
0	0.0231284	0.0271581	-0.00978154	0.0243373	0.00665307	0.00883946	0.0349952	0.0493677	0.0929648	0.0429672	0.0483082	0.03668	0.0357622	0.0327358	0.0333718	0.027125	0.063516	0.0473061	-0.0104302	-0.0196365	-0.022358	-0.0239979	-0.0250281	-0.0254956	-0.017671	-0.0287887	-0.0320672	0.00992175	0.0120129	0.0156665	-0.0478326	-0.0883747
1	0.0595841	-0.0257379	0.096637	0.0783136	0.0525463	0.0485022	-0.0116371	0.011561	-0.0386516	-0.0454289	-0.0819624	-0.0788292	-0.0769467	-0.088536	-0.0979506	-0.127151	-0.169371	-0.138062	-0.0454109	-0.0628924	-0.0578456	-0.0227312	-0.0211864	0.0317602	0.0553566	-0.029428	-0.0601898	-0.202821	-0.206779	-0.182207	-0.127442	-0.0203958
2	0.0656369	0.113542	0.0756577	0.124848	0.152586	-0.105422	-0.0714544	-0.0982101	-0.230921	-0.0857027	-0.0938962	-0.0731873	-0.0358165	-0.0761658	0.0225314	0.080793	0.0655711	0.0930615	0.11697	-0.0227905	0.0100158	-0.0767009	-0.106689	-0.301913	-0.314302	-0.184408	-0.147784	0.00574231	0.0117603	7.16616e-05	0.0114629	-0.121327
3	0.047519	0.24974	0.115203	-0.139785	-0.410005	-0.0858135	-0.0795199	-0.131622	-0.0379711	-0.082798	-0.00752849	0.0457169	0.0810996	0.140875	-0.124441	-0.197872	-0.224926	-0.458417	-0.484215	-0.225229	-0.22669	-0.151417	-0.193141	-0.0723093	-0.0706826	-0.131715	-0.119987	-0.0408802	-0.0966388	-0.0905514	-0.146248	-0.0237616
4	0.152591	0.111447	-0.187802	-0.0582116	-0.0259228	-0.1425	-0.00412693	-0.0282447	0.0879668	0.16732	0.212418	0.111829	-0.221154	-0.220302	-0.292274	-0.256766	-0.201917	-0.0379802	-0.0895928	-0.0588645	-0.148821	-0.0957435	-0.0731266	-0.172043	-0.135089	0.0804471	0.0649341	-0.180951	-0.12711	-0.141397	-0.0544133	-0.0532156
5	0.0500192	-0.242462	-0.0255757	-0.100865	-0.106634	-0.104846	0.0726091	0.233055	0.204854	0.0174583	-0.1532	-0.355883	-0.423314	-0.312676	-0.0955763	-0.102721	-0.0752899	-0.114666	-0.059867	-0.214545	-0.158375	-0.232769	-0.144242	0.140799	0.0676504	-0.0101011	-0.0608689	-0.0815516	-0.0945819	-0.0905428	-0.0107946	-0.0573835
6	0.159271	-0.0279918	0.0635544	-0.0500563	-0.0930705	0.208425	0.154137	0.0488032	-0.323681	-0.337917	-0.624	-0.32503	-0.00607282	-0.0890296	-0.10278	-0.0722624	-0.240779	-0.200777	-0.24492	0.229313	0.171371	0.137856	0.0893188	-0.0381599	0.057816	-0.103484	-0.157039	0.0536857	0.0689597	0.0699091	0.00824166	-0.0706531
7	-1.53651	0.0961002	-0.20507	-0.131474	0.369604	0.177147	0.064289	-0.392443	-0.541262	-0.365339	0.0116368	-0.0889604	-0.132978	-0.0592143	-0.185097	-0.272547	0.000335902	0.207099	0.167432	-0.103011	-0.0722573	-0.0615893	0.0242115	-0.0252747	-0.177361	-0.152131	-0.101712	-0.0381181	-0.0553967	-0.0388659	-0.0909126	-0.0617766
8	0.0555382	-0.108137	0.0445933	0.242481	0.171484	0.0649232	-0.387045	-0.568463	0.0581779	0.0272064	-0.265913	0.00110651	-0.0388764	-0.111368	-0.00346379	0.217773	0.111183	-0.0717023	-0.0871173	0.00395781	0.107721	0.0450066	-0.0947187	-0.196303	-0.121371	-0.113277	-0.0693123	-0.00583571	-0.0165858	-0.0610228	-0.0902496	-0.0084897
9	-0.102491	-0.199736	-0.0675633	0.192643	0.108573	-0.443413	-0.605247	0.0429371	-0.0995128	-0.212667	-0.069814	-0.0829161	-0.422982	-0.320984	0.0885919	-0.0753486	-0.0713857	0.118964	0.0551892	-0.0262681	-0.118252	-0.216701	-0.140369	-0.103182	-0.15362	-0.0842112	-0.084161	-0.0470236	-0.0262355	-0.0650402	-0.0695901	-0.0621495
10	-0.292509	0.0518167	0.395215	0.0894876	-0.51348	-0.715695	0.0698093	-0.0867287	-0.123805	-0.128687	-0.0827469	-0.366386	0.031411	0.254168	-0.0606548	0.129632	0.0703975	-0.0017933	-0.103524	-0.196179	-0.213635	-0.12266	-0.0668681	-0.127165	-0.0732533	-0.084231	0.120955	-0.105575	-0.127876	-0.079469	-0.0596428	-0.0230957
11	-0.0464669	-0.134121	0.263679	0.0858734	-0.168352	0.0285819	0.0387042	-0.0968189	-0.121925	-0.114021	-0.316542	0.0174281	0.24991	-0.0917545	0.0536917	0.00603775	-0.114978	-0.142316	-0.110251	-0.124765	-0.0230812	-0.0613808	-0.165351	-0.0817191	-0.11098	0.115508	-0.0901938	-0.0864049	-0.0834951	-0.0808932	-0.0751091	-0.0602338
12	-0.233394	0.114383	0.024347	-0.323033	-1.08042	0.00809484	-0.463052	-0.163592	-0.158497	-0.39332	-0.00378912	0.269318	-0.0714003	-0.0897424	0.00698932	-0.159592	-0.118788	-0.254572	-0.179573	-0.0765641	-0.153021	-0.151906	-0.101918	-0.118022	0.086349	-0.00803954	0.0313416	-0.0881446	-0.0443202	-0.0675403	0.0199477	-0.066966
13	0.269077	0.443954	0.0715117	-0.319239	0.0309206	-0.179543	0.142106	0.00811807	-0.371593	0.00174543	0.270902	-0.102357	-0.053327	0.0739904	-0.217826	-0.186009	-0.198738	0.00691084	-0.0947858	-0.159615	-0.0996156	-0.0686216	-0.048581	0.0583935	0.056983	-0.0493473	-0.00728513	-0.104557	-0.089619	-0.0820384	-0.0872474	-0.0187763
14	0.0300855	0.250905	-0.543901	-1.13605	-0.0452431	-0.0360133	-0.0133286	-0.436005	0.0662507	0.330991	-0.103124	-0.118273	0.0761218	0.0505566	-0.217956	-0.0795901	-0.0352778	-0.17783	-0.115821	-0.0712082	-0.0322355	-0.124666	-0.076452	0.121007	-0.0979448	-0.0101402	-0.147055	-0.0239126	-0.0647424	-0.0697702	-0.0596514	-0.0579643
15	-0.410858	0.000943912	-0.0521208	0.0522092	-0.182559	-0.0672449	-0.376331	-0.0218856	0.331066	-0.0974544	-0.131411	0.0835609	0.0349001	-0.191964	0.00365254	-0.0626809	-0.148034	-0.0609911	-0.115422	-0.131851	-0.0741257	0.0362404	0.123358	-0.0117303	-0.0132608	-0.104693	0.0391708	0.00460221	-0.00811465	0.029566	-0.0279093	-0.0851797
16	0.150031	-0.00247675	-0.233205	-0.0361345	-0.0308413	-0.0372878	-0.47891	0.0371408	-0.0791473	-0.107287	0.223389	0.0261027	-0.162299	-0.188835	-0.077762	-0.215832	-0.149563	-0.112523	-0.0706906	0.0349041	0.0712328	0.152847	0.051717	-0.0549606	0.0324311	-0.0385733	-0.163867	-0.0441121	-0.013176	-0.110547	-0.0439629	-0.106771
17	0.524636	-0.117867	-1.13334	0.156862	0.0334787	-0.270151	-0.00996067	0.334454	-0.0873154	0.178844	-0.0306581	-0.25019	-0.251026	-0.236739	-0.155593	-0.125212	0.0120742	-0.0612048	-0.141008	0.136757	0.102537	0.00297686	-0.116673	-0.0373497	-0.0925325	-0.0952705	-0.0851917	-0.0677981	-0.100878	-0.0269561	-0.0514183	0.00416261
18	-0.157558	-0.955448	0.022711	-0.545447	-0.193973	-0.504841	-0.0127611	-0.105937	-0.123536	-0.130268	-0.0791871	-0.109286	-0.149006	0.0260126	-0.172838	-0.0097043	-0.153712	-0.0792924	0.0734398	0.0537037	-0.0214151	-0.109581	0.0644592	0.0104698	-0.0373343	-0.0722412	-0.053289	-0.0582301	-0.0392704	-0.0439333	-0.0536054	-0.153469
19	0.238545	-0.0837021	-0.0415067	-0.0372095	0.0284898	-0.0525967	0.366312	-0.0755084	0.25381	0.0836525	-0.205414	-0.180684	0.0352694	-0.0594473	-0.00901812	-0.177907	0.00121587	0.109555	0.179248	-0.0566806	-0.0816251	-0.0180941	-0.0245094	-0.104999	-0.121191	-0.109284	-0.0776816	-0.0489027	-0.0418355	-0.0351315	-0.0542304	-0.045367
20	-0.11544	-0.23232	-0.046572	0.0334853	-0.688816	0.0296212	-0.0339406	-0.0870577	-0.121038	-0.283586	-0.217101	-0.141885	-0.0501778	-0.207504	-0.170022	0.0148779	0.136577	0.107477	-0.00176369	-0.029969	-0.00692252	0.0424642	0.00662602	-0.0439895	-0.08815	-0.0398627	-0.0449041	0.0172314	0.000696744	-0.0306183	-0.0777277	-0.0116783
21	0.210456	-1.93903	-0.209003	-0.105137	-0.0168299	0.415941	-0.053434	0.262507	0.0433776	-0.0278152	-0.242613	0.029996	-0.186658	-0.0369657	0.0148888	0.135532	0.0972696	-0.00619397	-0.129699	-0.0193887	-0.0681075	0.0227584	-0.0746598	-0.114938	-0.0750368	-0.0811225	-0.191919	-0.077819	-0.0607179	-0.0376647	-0.0731435	-0.0601635
22	0.309175	-0.0225685	-0.12105	0.0176438	0.0427436	-0.0290324	-0.134579	-0.10626	-0.305565	-0.149714	0.0352803	-0.169253	-0.0199353	-0.103863	0.0585041	0.125724	0.00192377	-0.122108	0.0487807	-0.0554771	0.0686167	-0.137173	-0.192644	-0.0964819	-0.0819496	-0.0511906	-0.00387987	-0.0323312	-0.0739525	-0.104819	-0.0910336	-0.014366
23	-0.323506	0.0177487	-0.0623783	-0.489837	-0.0135557	-0.159556	-0.00461922	0.0553098	-0.068341	-0.360654	-0.0588848	-0.177489	-0.272177	-0.0729108	0.192713	0.00881398	-0.148668	0.0880591	0.0353354	-0.0251296	-0.193556	-0.0370618	0.11406	-0.070194	-0.0885539	-0.201204	-0.0866134	-0.0261432	0.0139482	-0.062707	-0.0215825	-0.0779685
24	-1.45431	-0.00107841	0.0614282	-0.669375	0.532922	-0.159848	0.0475634	-0.170876	-0.242597	0.0655438	-0.104899	-0.0738843	0.0190208	-0.205647	-0.0068752	-0.0665706	0.0806636	-0.043611	-0.112069	-0.181948	0.0371757	-0.154878	-0.235856	-0.0472219	-0.116059	0.0148209	0.0546359	-0.0547993	-0.0996781	-0.0438505	-0.108552	-0.0291826
25	0.556599	0.0334581	-0.371363	-0.000740603	-0.107206	-0.0524499	0.0909005	-0.154469	-0.251626	-0.0600087	-0.216451	-0.119839	-0.0430076	0.051404	-0.0119736	-0.0527187	-0.0224148	-0.0789498	0.0524757	0.0458313	-0.114066	-0.150312	-0.0424355	-0.137013	-0.021307	-0.0403355	-0.0215807	-0.0393908	-0.00567548	-0.0303511	-0.0581154	-0.157193
26	-0.148604	0.355485	0.14621	-0.0344868	-0.184781	0.249526	0.0310375	-0.279691	-0.0171752	-0.118414	-0.0290673	-0.0228144	-0.167133	0.0192117	-0.172671	-0.081087	-0.0105649	0.119383	-0.129309	-0.130507	-0.142265	-0.00354233	-0.137613	-0.0445018	-0.219904	-0.0726609	-0.0561571	-0.100834	-0.120704	-0.124095	0.0332801	-0.0789427
27	-0.180202	-0.719072	-0.415335	-0.104641	-0.00525777	-0.124695	-0.353032	-0.139718	0.0367424	-0.20453	-0.188724	-0.102357	0.0113556	0.164114	0.048133	0.0729245	0.00879732	-0.102769	-0.197755	-0.121746	-0.0351972	-0.139482	-0.0630711	-0.0351246	0.0194884	0.0384459	-0.0788989	-0.0638553	-0.0751082	-0.0384491	-0.164712	-0.14972
28	-3.26749	0.0255559	-1.3547	0.0625755	-0.231891	0.0567028	-0.0159543	-0.226495	-0.0898552	-0.0836823	-0.0189386	-0.179122	0.138892	0.132696	0.0229824	-0.0857332	-0.147868	-0.191084	0.162321	-0.0416209	-0.140096	-0.0633627	-0.0650536	-0.146036	-0.0486813	-0.0135353	-0.0607474	-0.0647312	-0.0806563	-0.110788	-0.0720133	-0.0430524
29	0.00640594	-0.0425462	-0.384324	0.394843	-0.074703	0.0611005	-0.370891	0.070424	-0.24991	-0.240295	-0.064411	0.0203652	0.0949022	0.0109291	-0.0979435	0.0255716	-0.160816	0.156859	-0.234341	-0.141389	-0.0895209	-0.123256	-0.0921962	-0.0974267	-0.0718956	-0.0626385	-0.0168812	-0.0892141	-0.032347	-0.0236814	-0.0532843	-0.041181
30	-0.266853	-0.0527586	0.0528371	-0.00979414	0.28956	-0.105785	0.0945085	-0.119616	-0.106343	0.0433833	-0.233597	0.122417	0.132805	-0.00748942	-0.0190704	-0.120608	0.055492	-0.178579	-0.0821779	-0.0624225	-0.103442	-0.0200556	-0.037771	-0.0133125	0.0700675	-0.107224	-0.0337661	0.0227256	-0.0196077	-0.118748	0.0442672	-0.0865915
31	0.199304	-0.255081	-0.0361759	-0.200574	-0.122032	-0.291225	-0.318416	-0.0626792	-0.0101858	-0.0784109	0.0644011	0.0938183	-0.00762021	-0.224505	-0.143358	-0.173908	0.0135773	-0.118744	-0.0259047	-0.0866941	-0.0815151	-0.103161	-0.0997967	-0.0397782	-0.0390194	-0.0266477	-0.0739261	-0.158457	-0.192124	-0.0526292	-0.0787928	-0.0958371
32	0.00744469	-0.210365	0.135263	0.0371104	-0.0832493	-0.050418	0.0333911	-0.272567	-0.289196	-0.054496	0.032607	0.151359	-0.0103992	0.0872801	-0.146435	0.174484	-0.301811	0.0218	-0.119004	-0.118065	-0.0671742	-0.0773343	-0.196116	-0.100631	-0.0735023	-0.0821727	0.0424582	-0.0468213	-0.0274667	-0.0140456	-0.0877395	-0.0238702
33	0.195859	0.135482	-0.079786	-0.221568	0.0438764	-0.431406	0.0334882	-0.0956384	-0.00635572	-0.213096	0.125946	-0.00961622	-0.247741	-0.15137	0.0508335	-0.199302	-0.057982	-0.153915	-0.0554143	-0.0815918	-0.00627395	-0.162892	0.0115387	0.0634573	-0.00930157	-0.0228149	-0.0446495	0.00729937	0.0544658	-0.0355954	0.00569349	-0.0390707
34	0.0274977	-0.276271	0.533187	-0.0817274	-0.120329	-0.175821	-0.0317613	-0.0326705	-0.0651177	0.082925	0.170193	-0.0170403	0.079174	0.0887829	0.0198199	-0.136472	0.0158752	-0.0915837	-0.130273	-0.0313135	-0.1724	0.0521666	-0.085528	-0.0389021	-0.121871	0.00487066	-0.0863573	-0.0346638	-0.0949387	-0.170833	-0.0910717	-0.0266368
35	0.347936	-0.881116	0.041309	0.0955721	-0.368861	-0.242214	-0.108989	-0.242062	-0.0818533	0.0966991	0.0539906	-0.300724	-0.117898	-0.0382635	-0.181667	-0.0880244	-0.133165	-0.0602809	-0.0799041	-0.16424	-0.0208706	-0.12814	-0.0114217	-0.0413482	0.0194671	-0.0260448	0.0357984	-0.161985	-0.195784	-0.150887	-0.0147758	-0.0524797
36	-0.427454	-0.889676	0.0190996	0.303967	-0.0936287	0.0349138	-0.305617	0.0895383	-0.190872	0.16851	0.00921018	0.102383	0.139893	0.163322	-0.142334	-0.0708057	-0.107993	-0.102603	-0.104633	-0.154323	-0.0753766	-0.0659528	0.0315029	-0.0458746	-0.0429574	0.0138657	-0.176676	-0.15696	-0.0630077	0.018995	-0.00322732	-0.086278
37	-0.208935	0.409123	-0.210791	-0.387628	-0.0894705	0.0457311	-0.00461549	-0.104951	0.0592831	0.2069	-0.0225746	0.0127155	-0.084521	-0.209729	0.056265	-0.118339	-0.0316201	-0.0748951	-0.0249366	0.0197928	-0.0394261	-0.0143654	0.0238073	-0.121724	-0.0453137	-0.0902343	0.0709238	0.0139221	-0.0380971	-0.0346083	-0.0884232	0.000431784
38	-0.543729	-0.0827849	-0.0192751	0.322606	-0.178405	-0.0181334	-0.0725661	-0.0748205	0.0838987	0.025083	-0.249081	-0.0348043	-0.151516	-0.180843	-0.121785	-0.107928	-0.112484	-0.0932561	-0.11762	-0.0563694	-0.0881894	0.0899252	0.0166017	-0.0580226	-0.047289	-0.0509698	-0.0893381	-0.0384956	-0.0200674	-0.00963363	-0.213068	-0.0329785
39	0.559792	-0.0618445	-0.0391617	0.0479114	-0.178675	-0.102369	-0.301128	-0.285249	0.175173	0.00340144	0.0759839	-0.0376424	0.0617014	-0.128895	-0.10616	-0.0457675	-0.0351157	0.00159895	-0.237578	-0.0770887	0.0361889	-0.113562	-0.0839216	0.00401421	0.0343805	-0.0604732	-0.02781	0.0394897	-0.0297519	-0.0601651	-0.0356278	-0.0784506
40	-0.321905	0.115696	0.0132768	-0.144549	-0.242048	-0.0902082	0.129411	0.0450661	0.103689	-0.0088704	-0.118328	-0.0469866	-0.072436	0.195219	-0.0927873	-0.114849	-0.0777818	-0.22834	0.0689416	-0.00587819	0.0301631	0.0596756	-0.0392858	-0.0757287	-0.013254	-0.0599327	-0.0467073	-0.0946012	-0.0447547	-0.0542075	-0.192569	0.0520122
41	0.192408	-0.192312	-0.104217	-0.361696	0.0436927	-0.308648	-0.0392119	0.116443	0.19932	-0.333627	0.0817875	0.0726777	-0.209585	0.00491566	-0.0412431	-0.0298231	-0.00760915	-0.168334	-0.121386	0.0859714	0.00592269	-0.111505	-0.0921239	-0.0413989	-0.0518712	0.0697188	-0.000763654	-0.0635507	-0.0534127	-0.0131983	-0.0844231	-0.0756404
42	-0.20274	0.156138	0.150204	0.0051744	0.085941	0.0266201	-0.0745491	0.143793	-0.0700222	0.147744	-0.0243761	-0.170917	-0.141788	-0.340351	-0.0925884	-0.0757171	-0.16615	0.0228022	-0.0529352	-0.13467	-0.0723623	-0.177988	-0.152211	-0.0101187	-0.121425	-0.0904562	-0.173814	-0.0416081	0.0223952	-0.0714335	-0.0412259	-0.0883293
43	-0.35267	0.532526	0.351819	-0.10705	0.00366439	-0.100045	-0.101496	0.155924	0.020888	0.066546	-0.109786	0.00504056	0.234115	-0.0749106	-0.0838992	-0.00295295	-0.213814	-0.0908835	-0.116214	0.0434854	-0.0625617	0.00812552	0.0438204	0.00722854	0.052865	-0.0777503	-0.100785	0.0280779	-0.0546548	-0.0609241	-0.0393008	-0.102549
44	0.152537	-0.452361	-0.150845	-0.631852	-0.223216	-0.353915	-0.183874	0.109392	-0.0179477	-0.178802	-0.00205643	-0.265946	-0.274746	0.0254226	-0.0985353	-0.228542	0.0379936	-0.0480151	0.0482969	-0.109214	-0.13659	-0.0141623	-0.0360635	0.00889493	-0.126053	-0.014462	-0.00541789	-0.108872	-0.0508577	-0.0502422	-0.0145663	-0.047867
45	-0.437934	0.0406613	-0.107487	0.00518285	-0.171446	0.0867551	-0.120803	0.213347	-0.245419	0.246791	0.109402	-0.1327	-0.0237133	-0.0484504	-0.0220001	-0.185976	-0.127203	-0.104244	0.0341119	-0.0116449	-0.0383558	-0.0129124	-0.105921	-0.0281193	-0.0500379	-0.0110094	-0.0988119	-0.0356513	-0.0540359	-0.0352437	-0.0695292	-0.0737357
46	-0.243488	0.0581258	0.146123	-0.171201	-0.352265	-0.048517	0.162701	-0.0521321	0.146342	-0.151058	-0.172638	0.244422	-0.0656133	-0.0792434	-0.151587	0.0494009	-0.0535682	0.0463843	-0.11628	-0.106372	-0.0145828	-0.0687168	0.0354295	-0.103108	0.0849013	-0.168329	-0.0744391	-0.00862282	-0.0099016	-0.0138262	-0.106312	-0.105446
47	-1.03871	-0.171606	-0.0541745	-0.286004	-0.038112	-0.0782354	0.125141	0.0479321	0.0629683	-0.0491182	-0.234259	-0.0251006	0.032352	-0.0745463	-0.231162	-0.080697	-0.0931914	0.0402652	0.0797703	-0.148359	-0.0148194	-0.101693	-0.114063	-0.00902166	-0.0801871	-0.0326915	-0.0221769	-0.0393843	-0.0808159	-0.140039	-0.0776496	-0.0762382
48	-0.82669	0.117623	-0.162455	0.00560241	0.0188316	-0.0932945	0.169696	-0.0221392	-0.22754	0.0577034	-0.116817	-0.347239	0.0236482	-0.0386584	0.00954878	-0.0952393	-0.0418772	-0.202746	-0.142469	0.0421522	-0.0527731	-0.0310095	0.0440959	-0.153773	-0.102422	-0.0419758	0.00290544	-0.129838	-0.190026	-0.187571	-0.0636874	-0.0775342
49	-0.013591	-0.326022	-0.103943	0.122045	-0.221532	-0.302377	0.0881272	-0.200668	0.158356	-0.0944114	0.213451	-0.153416	-0.161653	-0.0550855	0.0286783	-0.0036656	0.112858	0.0316341	-0.0430542	-0.00755667	-0.0475001	-0.0460003	0.00994163	-0.0934134	-0.041397	0.020846	-0.116536	-0.213081	-0.0843535	-0.0370175	-0.0353137	-0.0813055
50	0.185025	0.034201	-0.238199	0.0205527	-0.287335	0.0120886	0.183796	-0.218451	-0.022554	-0.158303	0.0775931	-0.120438	-0.121152	-0.0967838	-0.0715471	-0.0174572	-0.178593	-0.125201	-0.127607	-0.0556233	-0.00626364	0.0643038	-0.0777833	0.0417954	0.00748815	-0.198519	-0.203963	-0.0591605	-0.0895347	-0.269183	-0.0398418	-0.0450787
51	-0.0928499	0.0936441	-0.313399	-0.0314768	0.150437	0.139594	0.0126571	0.0750862	0.0113786	-0.22616	-0.251977	0.0409122	-0.122816	-0.109854	-0.00857634	0.0588413	0.0801283	-0.0138173	-0.0520402	-0.0665096	-0.0265925	-0.031433	-0.112438	-0.0337187	-0.0656728	-0.0599435	-0.0352892	-0.19744	-0.200352	-0.0543964	-0.0308433	0.0187068
52	-0.208354	-0.302159	0.0406478	0.0392622	-0.0205944	-0.00527096	-0.0494439	0.00521056	-0.159095	-0.119694	-0.070557	-0.232499	-0.0548531	-0.136527	-0.126171	0.0295997	-0.0408176	-0.195966	-0.0361725	-0.00707894	0.0500163	-0.0737712	-0.0203632	-0.0962508	-0.138069	-0.0184065	0.0124504	-0.108749	-0.0849903	-0.0621865	-0.048382	-0.0896317
53	0.258004	0.129668	-0.881985	-0.234334	-0.0472816	0.0877728	0.0116492	-0.150848	0.292077	0.178045	-0.0877638	-0.0943741	-0.198723	-0.0342513	0.00114642	-0.138175	-0.150973	-0.0120221	0.0169116	-0.0432001	-0.0296171	-0.0918563	0.0240155	-0.0610477	-0.0767733	-0.0177064	0.0278551	-0.0844501	-0.0480283	-0.0235557	-0.0436152	-0.0870436
54	0.283786	0.458018	0.154905	-0.403565	-0.105607	0.22193	-0.0162058	0.263979	-0.220681	0.0853234	-0.146672	-0.0432707	-0.0303922	-0.0376401	0.0971792	0.0420082	-0.00445751	-0.066671	-0.0244621	0.0375476	-0.08743	-0.0301216	-0.173722	0.00243981	-0.0879054	-0.033669	-0.0838735	-0.0555548	-0.028525	-0.043003	-0.0697194	-0.00660471
55	-0.471194	-0.708036	-0.0420556	0.000806894	-0.0688566	0.106771	-0.306352	-0.0463665	0.0332804	-0.0232741	0.0372866	-0.0655816	0.00757109	-0.176382	-0.0186583	-0.096509	-0.115386	0.0202309	-0.0971237	0.016664	-0.113311	0.0146568	-0.0694284	0.00308455	0.00604442	-0.234914	-0.0747894	-0.0392394	-0.0661265	-0.0242182	-0.0740088	-0.0778794
56	0.178446	-0.186422	-0.349045	-0.101496	-0.286908	0.233746	-0.00924372	0.0217764	-0.283032	-0.339376	-0.103599	-0.0424218	-0.0974067	-0.288696	-0.01102	-0.0467242	-0.084306	-0.0943867	0.0371178	-0.020743	-0.0218193	-0.151139	0.131243	-0.060861	-0.131322	-0.108925	-0.218519	-0.0317677	-0.0322514	-0.0608707	0.0577108	-0.0994017
57	0.072064	0.215211	-0.0609957	-0.0618365	-0.0804153	-0.00054675	0.0559686	-0.183171	-0.106093	-0.206584	-0.15222	-0.0743065	0.056852	-0.0241216	-0.00903197	-0.236965	0.00857579	0.0209389	-0.062696	-0.134475	0.00653329	-0.103404	-0.181819	-0.137942	-0.0586099	-0.0238846	-0.193342	-0.0198002	-0.0333192	-0.0995711	-0.0616478	-0.0214334
58	0.666102	0.250264	0.0466849	-0.216089	-0.0912982	-0.118374	-0.00426734	0.319403	0.192399	-0.0735695	-0.0107678	-0.188849	-0.0976492	0.055848	-0.114029	-0.0033974	0.000728469	-0.0494655	0.014638	-0.0407812	-0.157039	0.163167	-0.0584176	-0.0871602	-0.0265392	0.0772543	0.00896844	-0.0606691	-0.14144	-0.124573	-0.0376457	-0.00515833
59	0.199571	-0.188211	0.165725	-0.269957	0.182102	0.0834353	-0.150357	-0.0982667	0.141528	0.0844671	-0.189439	0.00173414	-0.217748	-0.176316	-0.0511466	-0.114531	-0.0843867	0.0102519	0.0258628	0.000543607	-0.036662	-0.13572	-0.0401101	-0.0382748	-0.0173612	0.00864498	-0.0253184	-0.169985	-0.106449	-0.0393089	-0.0292526	-0.0410526
60	0.109314	-0.227324	-0.00807613	0.181639	0.123747	-0.0186323	0.118955	-0.212723	-0.0242484	0.046386	-0.0901523	-0.105174	-0.239765	-0.104223	-0.229381	0.00254369	-0.0672293	-0.0387179	-0.0392854	-0.139639	0.0197635	-0.105202	-0.0382178	-0.0575025	-0.0241201	-0.143586	-0.111708	-0.117615	-0.0378098	-0.0494219	0.0626311	-0.0153347
61	-0.164591	0.000869843	-0.131545	-0.207873	0.0828712	0.0652873	-0.0326338	0.00488862	-0.409756	-0.187749	-0.14221	0.0398718	-0.0114575	0.0838429	0.00510134	0.0740837	-0.0784388	0.01611	-0.0452358	-0.0870197	0.0419535	-0.0319272	0.026018	-0.174311	-0.185386	-0.137111	0.0168814	-0.0380822	-0.0484537	-0.0440754	-0.0263932	-0.0465328
62	-0.373574	-0.700368	0.0871522	-0.0540384	0.15859	-0.477021	0.0177028	-0.238755	-0.294086	-0.100166	-0.0716534	-0.0750723	0.0661727	-0.135726	-0.0563966	-0.0892808	0.00931836	-0.0242803	-0.133926	-0.00722707	-0.111087	-0.0237836	-0.0481129	-0.0542734	-0.145667	-0.148023	0.0428584	-0.0391437	-0.048106	-0.0914349	-0.07788	-0.106226
63	-0.176857	0.104117	-0.122914	-0.141785	0.10509	0.134727	-0.0610869	-0.133719	-0.0480043	-0.0551977	-0.0817625	-0.216343	-0.162633	-0.0430171	0.016759	-0.0735908	-0.0331637	0.0108193	-0.0426109	0.097475	-0.081711	-0.020387	-0.190459	-0.129248	-0.0672327	-0.163821	-0.0847499	-0.061641	-0.0786373	-0.00529122	-0.148928	-0.0911924
64	0.0644996	-0.297932	-0.266755	-0.019465	0.2194	0.0419329	-0.141876	0.24442	0.00744577	-0.104522	0.0281589	-0.163368	-0.0637908	0.109889	-0.0143231	-0.0553869	0.026243	-0.0767475	0.00717736	-0.127059	-0.0573451	-0.00498094	-0.0771872	0.0526336	-0.00840929	-0.0438255	-0.0956929	-0.0807757	-0.0201438	-0.00882426	-0.0266264	-0.0571892
65	0.12317	0.0223393	-0.434393	-0.0191915	0.0260521	0.1706	0.310203	0.082893	0.0181717	-0.105366	-0.138439	-0.249375	-0.0341212	0.0149182	-0.158037	0.0308453	-0.0364333	-0.0903647	-0.142022	-0.0596626	-0.0142587	-0.314587	-0.0597888	0.0187069	0.0989352	-0.00298913	-0.0879847	-0.0130872	-0.00698419	-0.0377608	-0.143865	-0.0606561
66	-0.0805127	-0.483223	-0.0697047	-0.269439	0.0106459	-0.262844	-0.248204	-0.0123858	-0.108914	-0.158869	0.0832969	0.0455449	-0.103169	-0.378279	0.0221726	-0.0290006	0.00777763	-0.0562733	-0.0838589	-0.0453531	0.0138754	0.0575358	-0.0805513	-0.0436728	0.0246323	-0.053527	-0.0388331	0.00371605	-0.031123	-0.0435031	-0.0540514	-0.00382524
67	0.107539	-1.29225	-0.0956644	-0.609449	-0.0069542	0.0134907	-0.0268674	-0.448222	-0.101766	0.0053598	-0.115532	-0.104198	-0.110047	0.0788777	-0.07061	0.0404766	-0.0745954	0.00454683	-0.0355556	-0.0342566	-0.0291189	-0.0475914	0.120864	-0.218916	-0.15006	-0.016335	-0.00994567	-0.0430154	-0.04494	-0.103282	-0.0903919	-0.00638742
68	-0.204869	0.0282373	0.0701717	0.219428	-0.00108715	0.305578	-0.064336	-0.111347	-0.0565634	-0.179403	-0.16663	-0.0521195	0.067272	0.0154668	0.0396879	0.00766773	-0.116419	-0.140718	0.0486409	-0.00619374	-0.201505	-0.0254095	-0.196888	-0.179827	-0.0285662	-0.0604082	0.00988593	-0.041812	-0.111794	-0.0508631	-0.0713349	-0.103328
69	-1.09759	-0.0167108	-0.335519	0.222245	-0.0387301	-0.265176	-0.180897	-0.0968429	-0.160021	0.00347697	-0.143507	-0.111727	0.0650402	-0.140305	-0.052293	-0.0378547	-0.0598804	-0.0843496	0.0578512	-0.018643	-0.0966571	-0.0624546	-0.10545	-0.0598613	-0.261416	0.0152883	-0.0880475	-0.138569	-0.0437164	-0.0732448	-0.0861977	-0.0590011
70	0.0672537	-0.436553	-0.291432	0.132402	-0.23285	0.0217594	-0.141588	-0.156757	-0.0971352	-0.121495	-0.295728	0.130166	-0.0417247	-0.026669	-0.106123	-0.0240624	0.0503045	-0.00324126	-0.131115	-0.0445704	-0.0649477	-0.142888	-0.115772	-0.0185968	-0.131142	-0.0397706	-0.108682	-0.047412	-0.0766007	0.0651768	-0.0676575	-0.1068
71	0.123111	0.0774037	-0.293692	0.104429	-0.369352	-0.0646052	0.269127	0.13073	-0.119398	-0.0314906	0.074344	-0.164486	-0.134712	-0.0647203	0.041985	-0.184889	-0.0551062	-0.00865801	-0.140217	-0.144844	-0.0641071	-0.0517634	0.0538021	0.0517774	-0.216516	-0.113572	0.0619136	-0.0782327	0.067169	-0.00925347	-0.0614906	-0.0273671
72	0.556982	-0.251543	0.229013	-0.105432	0.0635	-0.273364	-0.0158833	0.0509825	-0.0333171	-0.057073	-0.0279797	-0.0431331	0.0590577	-0.273945	0.0215625	-0.0803016	-0.253214	0.0334715	-0.138882	-0.0832345	0.122327	-0.0717559	-0.0231012	0.0494096	0.0385659	-0.0706384	-0.0833037	0.0791421	-0.00958049	-0.0672568	-0.0837219	-0.0489755
73	0.132067	0.26096	0.0303519	0.144851	0.106839	0.458135	0.0351242	-0.248029	-0.0925806	-0.258673	-0.0749381	0.0892445	0.0292359	0.00106272	-0.0159293	0.0546506	-0.0559302	-0.0962969	-0.0169148	-0.0858476	-0.33731	-0.116578	-0.0311013	0.00642991	-0.0250392	-0.0577964	0.00210083	-0.0503359	-0.0687769	-0.04351	-0.0644802	-0.0695194
74	-0.0960565	0.00767907	-0.193594	0.121116	0.0283555	-0.203911	-0.357056	-0.0518912	-0.167026	-0.0977097	-0.0483471	0.065461	-0.222816	-0.120701	-0.0181858	-0.018034	0.00302582	-0.111573	-0.0398952	-0.0806098	-0.00484802	0.0788536	-0.158185	-0.183678	-0.0603217	0.0306679	-0.010567	-0.0275805	-0.0439893	-0.00980296	-0.0720376	-0.0243592
75	-0.728012	-0.106538	-0.102452	0.215313	-0.0373854	-0.28027	0.136726	-0.160913	0.0184992	-0.238666	-0.0328016	-0.0467329	-0.0021887	0.0704327	-0.143754	-0.154334	0.16137	-0.0345153	-0.0210868	0.138036	-0.080097	-0.00558467	-0.140441	-0.112954	-0.017004	0.00947118	-0.0539762	-0.051776	0.00409725	0.0660385	-0.068255	-0.0247622
76	0.0860146	0.0597177	-0.0562788	0.105081	-0.239128	-0.00748347	-0.381872	-0.029467	-0.174346	-0.00347959	-0.119807	-0.168751	-0.0272499	-0.037366	-0.121779	-0.0552874	-0.1715	-0.0488791	-0.0444271	-0.282319	-0.00542757	-0.0475879	-0.142603	-0.195039	-0.095792	-0.0752618	-0.129039	-0.0627664	0.0477731	0.036423	0.0376863	-0.139978
77	0.448611	-0.0237767	0.0337144	0.0732349	0.172879	-0.286799	-0.177084	-0.24955	-0.116705	0.054151	-0.0974274	0.080346	-0.209472	-0.0295063	0.0755548	-0.116252	-0.058972	0.00100281	-0.165988	-0.00768284	-0.031461	-0.192532	-0.0254079	-0.105821	0.0777872	-0.0671411	-0.155243	0.0865577	0.0236177	-0.158579	-0.0536408	-0.0428115
78	0.230333	-0.193822	-0.0165816	-0.159238	0.116736	-0.0272917	-0.0858398	0.00361984	0.0973305	-0.0711704	0.0186601	-0.000891208	-0.0389026	-0.0217562	0.0262778	0.024556	-0.0993246	0.0165082	-0.145398	-0.0770054	-0.0396016	-0.253908	-0.0640083	-0.237301	-0.144004	-0.0422708	-0.229897	-0.0121493	-0.0979335	-0.0576236	-0.0694259	-0.0544208
79	-0.173624	-0.147414	-0.424599	0.0915103	-0.207761	-0.140946	0.136773	-0.104237	-0.111532	-0.0747013	0.0705581	-0.161317	-0.14252	-0.0695044	-0.152383	0.0947717	-0.0822456	-0.0454255	-0.0669067	-0.00418691	-0.017473	-0.0654929	0.100148	0.0600111	-0.0272021	-0.0512727	-0.0227674	-0.0286162	-0.0547193	-0.0817872	-0.115676	-0.0407504
80	0.0950755	-0.272019	-0.0151387	0.0319235	0.0254521	0.228912	0.0504149	-0.241499	-0.354718	-0.102986	0.0857601	-0.0133389	0.064826	-0.0530641	-0.0482707	-0.124733	-0.0225832	-0.348973	-0.0100632	-0.0824529	-0.228286	-0.0242079	0.00319444	-0.0476229	-0.0531816	-0.0695372	-0.0866953	-0.106643	-0.0961587	-0.0742466	0.00938392	-0.0253628
81	-0.551677	0.0625461	-0.0547398	-0.0385601	-0.0851201	0.107262	-0.172871	-0.00307474	-0.117899	-0.0419681	-0.0816044	-0.0289675	-0.0384905	0.0488036	-0.123986	-0.0680821	-0.0380104	0.127946	-0.0683775	0.0202308	-0.211887	-0.0449874	0.00601197	-0.0302728	-0.0495854	0.0325548	-0.191028	-0.111292	-0.0739637	-0.184978	-0.0522337	-0.0477901
82	-0.0186125	-0.495481	-0.106646	-0.255393	-0.174125	0.0741384	-0.0981006	-0.112642	-0.291353	-0.00955549	-0.175297	-0.390533	-0.00991931	-0.220245	-0.00312823	-0.105643	0.0214299	-0.0341032	-0.0939334	-0.0769055	-0.10576	0.111139	-0.196256	-0.0830345	-0.0671868	-0.0172274	-0.17211	-0.0444773	-0.123048	-0.0567071	-0.0814254	0.00472496
83	-0.657432	0.153511	0.270974	-0.290084	0.323993	-0.0170298	-0.129053	0.0805722	0.00210653	-0.118302	0.0693542	0.0523867	-0.024204	-0.00794433	0.168781	-0.121492	-0.0121885	-0.0875339	-0.0765963	-0.177798	-0.020458	-0.0118801	-0.0714302	0.00302125	0.0229462	-0.0464114	-0.053623	-0.0963114	-0.142594	-0.0137639	-0.0516724	-0.0621162
84	0.32158	0.249773	0.134765	-0.0994744	0.0844968	-0.485547	-0.0531095	-0.169112	0.062631	-0.127992	-0.0155701	-0.107996	-0.0838826	0.0791386	-0.174517	-0.0488409	-0.36767	-0.0577539	-0.154784	-0.167367	-0.0675148	0.00493473	-0.222372	0.0312745	0.0228533	-0.165747	-0.124929	-0.172488	-0.0206214	-0.203234	-0.0726567	-0.0897567
85	0.222462	0.121569	0.202011	0.0821309	-0.172288	-0.0700783	0.0635298	-0.0594608	-0.0126963	0.0925654	-0.121621	-0.150439	-0.0798431	0.0108597	-0.0299703	-0.00565951	0.0389455	0.0481811	-0.0321381	-0.148396	0.0918557	-0.21174	-0.124602	-0.0497426	-0.0264039	-0.0856721	-0.082244	-0.0510872	-0.144767	0.0204634	-0.0279433	-0.0492724
86	-0.0397758	-0.369963	0.0290207	0.039429	-0.075426	-0.176349	-0.13467	0.150219	-0.168581	0.0925925	-0.117492	0.106952	0.0317619	-0.0678086	-0.206513	0.0339978	-0.00442392	-0.167806	-0.0058371	-0.0648441	0.0421409	-0.0491656	-0.24547	-0.0136807	-0.139367	-0.303176	0.0107268	-0.0731454	-0.000399207	-0.180033	-0.0424908	-0.0307786
87	-0.161043	0.0936901	0.179495	0.14904	-0.0423901	-0.038226	-0.0867188	-0.114475	-0.00974365	0.0124194	-0.0103484	-0.0597438	-0.0534179	0.0144987	-0.0821213	-0.0439921	-0.0895237	-0.0217397	-0.0746811	0.023375	0.0501746	-0.222316	-0.0236511	-0.0786801	-0.0410031	-0.025973	-0.0622991	-0.0653702	-0.0955381	-0.0477278	-0.0522807	-0.134801
88	-0.554396	-0.651122	0.0898098	-0.310248	-0.115994	-0.0338191	0.0374076	-0.598668	-0.159893	-0.42685	0.00403055	-0.0393384	0.0398481	-0.0190985	-0.0736627	-0.0796783	-0.0270192	-0.13117	0.0461705	0.0780842	-0.189877	-0.217559	-0.00425156	-0.0691342	0.0181984	-0.0586664	-0.067607	-0.0975102	-0.108695	-0.0687679	0.0088458	-0.0140651
89	-1.15825	-0.152844	0.0554891	-0.0321359	-0.681011	0.0150646	-0.248109	-0.0932439	0.0737658	0.0358658	-0.237556	-0.0159241	-0.0232087	-0.204782	0.0131883	-0.178368	-0.0285433	-0.0629037	-0.0634014	-0.00985237	-0.0204928	-0.174979	0.0517724	-0.0214009	-0.0922856	-0.100787	-0.0426873	-0.0902081	-0.0284392	-0.0748454	-0.0433318	-0.0437344
90	0.00667326	0.476315	0.198515	0.15561	-0.0998361	0.0278678	0.0765949	-0.0201145	-0.175692	0.106128	-0.0513447	-0.0925412	0.0437845	-0.0795881	-0.016482	-0.130449	-0.0870705	-0.0126274	-0.159474	0.0485582	-0.242304	-0.198241	-0.0806251	-0.0883679	0.00251481	-0.247425	-0.0234127	-0.0480343	-0.123914	-0.167528	-0.00144327	-0.0335495
91	-0.313433	0.202295	-0.0751943	0.186715	-0.117495	-0.296975	-0.197226	-0.350856	-0.135745	-0.037405	-0.0145448	-0.0742341	0.0864032	-0.038539	0.0238431	-0.0930309	-0.0776926	-0.0366913	-0.206792	-0.109028	-0.166864	0.0586027	-0.0591187	0.0221471	-0.0673582	-0.100361	-0.063254	-0.0900438	-0.101345	0.00259371	-0.0409455	-0.12711
92	0.241179	0.277722	0.00963529	-0.318033	0.307684	-0.0393264	0.000684392	-0.0303781	0.118256	-0.099781	-0.144768	0.0411749	-0.0466168	0.0475314	-0.0320992	-0.0173202	-0.144296	0.0118203	-0.10493	-0.109386	-0.161652	-0.00533323	-0.00891343	0.0742902	-0.0215131	-0.0964628	-0.0283277	-0.0610298	-0.0628699	-0.016877	-0.110483	-0.0677039
93	-0.66308	-0.217792	0.00364501	-0.0449698	0.212	-0.076844	-0.119048	0.0624341	0.0848016	-0.212202	0.0723934	0.0857463	-0.0225383	-0.100748	-0.34103	-0.120406	-0.0397733	-0.0578476	-0.0316504	-0.062912	-0.249538	-0.0511726	0.0758543	-0.0317064	-0.0163402	-0.0932074	-0.16173	-0.120436	-0.0509123	-0.0740582	-0.069838	-0.0387673
94	-0.389458	-0.193419	-0.17537	0.015923	-0.0235447	-0.14001	-0.129443	-0.0267149	0.101283	-0.0233324	0.057114	-0.228495	0.01565	-0.185292	0.107977	0.165742	-0.17891	0.0572872	-0.0107576	-0.221787	0.0472022	-0.149798	-0.0416015	-0.204003	-0.139536	-0.0912849	-0.109715	-0.0434443	-0.084606	-0.069611	-0.116646	-0.0758342
95	0.108662	-0.0716105	0.0643578	-0.154078	-0.0135679	-0.00121138	-0.0859093	-0.0363278	0.0200925	-0.0445535	-0.114046	-0.000880223	-0.212972	0.00305657	-0.0498308	-0.319499	0.0941761	-0.282041	-0.124513	-0.294621	-0.0142698	0.0358687	-0.126263	-0.0695662	-0.0620287	0.00489953	-0.122828	-0.0397661	-0.0616727	-0.0153291	-0.065621	-0.0300647
96	-0.214293	-0.0394127	-0.00286456	-0.173039	-0.458894	-0.201586	0.118609	-0.0938787	-0.223605	-0.280335	-0.00844668	0.0778058	-0.0578691	-0.211939	-0.0830876	-0.0280426	-0.0141484	-0.238255	0.0656129	-0.0736974	0.0177582	-0.148221	-0.0158754	0.00787824	-0.293847	-0.0872312	-0.0546572	-0.108682	-0.0457539	0.0586233	-0.0391619	-0.0315488
97	-0.0148244	-0.263457	-0.0981939	0.320816	-0.0227812	-0.0204471	-0.115351	-0.103442	-0.197944	0.0293157	-0.0964277	-0.00312647	-0.0870961	-0.069606	-0.00369172	-0.075187	0.0317597	-0.0109079	0.0572148	-0.289297	-0.0631247	0.143268	-0.0770295	-0.120414	-0.0823759	-0.0372516	-0.00655798	-0.0135344	0.0643265	-0.114933	-0.0897207	-0.0638642
98	-0.350837	0.0738399	0.0380513	0.250344	-0.239263	-0.129784	-0.667964	0.12761	0.0838261	-0.120421	-0.01045	-0.0743061	0.0670468	0.12939	-0.12751	-0.0358719	-0.0553528	0.0175275	0.0584143	0.0622055	-0.067919	-0.149991	-0.0152905	-0.0421617	-0.0464129	-0.0023352	-0.0631966	-0.000590249	-0.0459659	-0.0553179	0.0177606	-0.0623627
99	0.266707	-0.338815	-0.32867	-0.158237	-0.0763214	0.0189776	0.0436244	-0.201792	-0.0119073	-0.155789	-0.0995096	0.0412315	0.0292107	0.097085	0.161792	-0.00643489	-0.200027	-0.0566606	-0.124384	0.00767674	0.0288162	-0.0175015	-0.0577026	0.0558647	-0.124898	-0.0701362	-0.058352	0.0532294	-0.12163	-0.112944	-0.0265973	0.00486694
100	-0.102525	-0.187851	-0.366632	-0.270548	-0.0452968	-0.275013	-0.108098	-0.0322695	0.00684544	0.0389043	0.0898034	-0.0191412	0.0795628	-0.145631	-0.342423	-0.080027	-0.266025	0.103648	-0.116658	-0.0231279	-0.042371	-0.117643	-0.0310472	-0.133195	-0.118846	0.0253437	-0.0503758	-0.127118	-0.0768784	-0.0490513	-0.0237775	-0.0971393
101	-0.293095	-0.536032	0.0323707	0.0533471	0.107699	0.0781235	-0.373769	-0.102711	-0.226127	0.0811372	-0.249564	-0.0728159	-0.374261	-0.0178591	0.00597278	0.00256294	-0.142674	-0.0124754	-0.0179766	-0.0601665	0.0733081	-0.0717837	0.0413211	-0.0179318	-0.299541	-0.106175	-0.0780754	-0.0717761	-0.0761249	0.0477961	-0.0377831	-0.0832913
102	-0.0186876	0.299091	0.125937	-0.0608749	0.0798455	-0.234908	0.0526899	0.0196812	-0.0193997	0.0816952	-0.0083532	-0.19778	-0.0786853	-0.236471	-0.144728	0.0193934	-0.0854931	-0.0507114	-0.300701	-0.0456529	-0.203134	-0.0671202	0.0797386	-0.00654147	-0.00964704	-0.0511791	0.020609	-0.116927	0.0198684	-0.112687	-0.125499	-0.076826
103	-0.296981	0.178809	-0.00713308	-0.102253	0.049611	0.00752161	0.0424609	0.0877517	-0.0521449	-0.120116	0.0200224	-0.0834912	-0.0322658	0.013684	-0.0271441	-0.0605933	-0.00652807	0.0599791	-0.165976	0.026269	-0.0271561	-0.0568092	-0.0492308	-0.0885432	-0.117116	-0.153586	-0.0621022	-0.0477111	-0.0513019	-0.0890418	-0.064319	-0.073319
104	0.0224394	0.104871	0.0991889	-0.514827	0.10621	0.016621	0.016301	0.0426458	-0.00146845	-0.016451	-0.000634652	-0.0674275	-0.0211299	-0.15178	-0.195256	-0.291677	-0.0930879	-0.20867	-0.183072	-0.0369471	-0.00450688	-0.0440126	-0.193206	-0.117135	-0.11286	-0.091288	-0.00430278	0.047963	-0.0896123	-0.0285868	-0.061861	-0.185166
105	0.168	0.147004	-0.0725775	-0.240333	-0.328461	-0.154875	-0.275119	-0.0220529	-0.360623	-0.0335733	0.100919	0.0527677	0.118387	-0.0605306	0.1177	-0.273694	0.11828	-0.0392253	-0.218506	0.100449	-0.118169	0.0811669	-0.068588	-0.273783	-0.0759857	-0.111687	0.00890403	-0.100283	-0.0627831	-0.129428	-0.107191	-0.0979323
106	-0.522001	0.200563	-0.288019	-0.0460365	-0.00609327	-0.0302679	-0.0927904	-0.375963	0.0459839	-0.0990392	0.0166537	0.0387085	0.0123485	0.0117679	0.0121019	-0.101971	-0.00222978	-0.100312	-0.0155187	-0.228094	-0.0514644	0.0329099	-0.0532615	-0.205153	-0.0423631	-0.0825363	-0.068336	-0.0945937	-0.060099	-0.0157227	-0.0113141	0.0069784
107	-0.284066	0.0205711	-0.0482227	0.347542	-0.146396	-0.0443019	-0.070201	0.03176	-0.122959	-0.0726337	-0.00284694	0.0297342	-0.152763	-0.0197664	-0.0674656	-0.0617014	0.051276	-0.296757	0.033077	0.0381415	-0.0808912	0.0158795	0.0209605	-0.00975572	-0.01396	-0.0227227	-0.0889326	-0.0505121	-0.0877856	-0.035964	-0.150349	-0.0687374
108	0.0306888	0.275566	-0.105806	0.120319	-0.15518	0.0734486	-0.122027	0.136462	-0.161389	0.0462428	-0.0384931	-0.379327	-0.0919852	0.0301822	-0.0727677	0.052058	0.0430806	-0.204573	-0.0112904	-0.105608	-0.04559	-0.24892	-0.061648	-0.0828199	-0.0685339	-0.019043	-0.0016779	-0.0959512	-0.0158087	-0.0389024	0.00100163	-0.0451269
109	-1.60902	0.204273	0.389117	-0.0593916	0.0901626	-0.118398	0.199486	-0.0830543	-0.0177545	-0.0873195	-0.15548	-0.0532828	-0.179818	-0.0635653	0.0204102	-0.105384	-0.221131	-0.147167	-0.0825731	-0.0806965	0.069627	-0.0627864	-0.0934488	-0.0470179	-0.0472671	-0.0699093	-0.143923	-0.00133643	-0.0488417	-0.0180906	-0.105474	-0.089578
110	-0.143038	0.0815829	0.159866	-0.0529903	-0.17187	-0.746159	-0.154816	0.0153055	0.0325267	0.0804413	-0.154099	-0.180997	-0.0073885	-0.0718803	-0.310141	0.0589807	-0.0536478	-0.254413	-0.0236249	-0.0191203	0.0934176	-0.0502768	0.0952466	-0.287257	0.0112036	-0.0324987	-0.0943298	-0.0632239	-0.00561747	-0.0279596	-0.0114895	-0.117997
111	0.141915	0.25347	-0.179606	-0.0232806	-0.0274659	0.0235621	-0.0656583	-0.248934	0.0907362	-0.153988	-0.0810778	-0.0597202	-0.145858	-0.219063	-0.108118	0.0732624	-0.0830089	0.0171792	-0.0173253	-0.0701849	-0.0553834	0.0217602	-0.151703	-0.255092	-0.0771442	-0.0533362	-0.0280463	0.00344726	-0.071922	-0.0304212	-0.00234051	-0.0851886
112	0.267062	0.149178	-0.0526019	-0.622713	-0.140279	-0.144275	-0.0831776	-0.0562189	-0.0450051	-0.00566766	-0.0641336	0.0785853	-0.0643624	-0.102044	-0.182365	-0.000462948	-0.255237	0.0144797	0.0201599	-0.0351034	-0.21009	-0.0590388	-0.00505424	-0.00112472	0.023298	-0.115955	-0.0486058	-0.02495	-0.0141726	-0.0626305	-0.0575421	-0.0508593
113	-0.15285	0.269251	-0.00159236	0.350496	0.0161752	-0.437072	-0.00740221	0.0112347	-0.156502	0.0346329	0.0479616	0.27653	-0.0101521	-0.0062143	-0.108754	0.0551853	-0.214127	0.0555646	-0.0346207	0.028079	-0.0770207	-0.0640064	-0.0211016	-0.0798023	-0.12825	0.0423742	-0.0585889	-0.0630109	-0.0265357	0.0543439	-0.0530444	-0.0301875
114	0.0714869	-0.0748587	-0.137481	-0.616939	-0.334213	-0.0308407	0.127085	-0.0256941	0.13542	0.103176	0.0543759	-0.118891	-0.0155032	-0.1024	0.0113625	-0.162761	-0.183146	-0.0875494	0.121385	0.106206	-0.0892129	0.0126089	-0.105907	-0.142582	-0.00434669	-0.0486807	0.122615	-0.0302799	-0.05191	-0.0837227	-0.154278	-0.0387561
115	-0.849591	0.00959194	-0.177943	-0.172742	0.10934	-0.00223625	0.118876	-0.581347	-0.0831536	-0.0730103	-0.0728611	-0.134627	0.0447827	-0.185344	-0.0993662	-0.119036	-0.217253	-0.0140341	-0.168809	-0.0994095	0.047262	-0.0622659	-0.104049	-0.0705042	-0.215227	0.00725358	-0.0589917	-0.00960052	0.0176278	-0.0693438	-0.0240297	-0.0352494
116	-0.00424304	0.0384813	-0.112531	-0.290086	-0.258977	0.0686776	0.0361316	0.0582892	-0.0399558	0.0122741	-0.206425	-0.175386	-0.0474117	-0.0404688	0.106374	0.0101723	-0.117752	-0.0302805	-0.038196	0.0362347	-0.102541	0.0233737	-0.166129	-0.027498	-0.114582	-0.00907742	0.0318757	-0.0280072	-0.0238316	-0.120936	-0.0908595	-0.0459682
117	-0.245765	-0.276556	0.403593	0.0243714	-0.133107	-0.0529406	-0.0125143	-0.052439	-0.124599	-0.0274235	-0.111473	-0.187601	-0.0827994	0.0367895	-0.00943521	-0.227528	0.0773657	0.0874703	-0.112122	-0.187196	-0.0554026	-0.0489432	-0.325908	-0.00900955	-0.0887846	0.029003	-0.0596802	-0.0643277	-0.127067	-0.0809538	-0.0183189	0.00187944
118	-1.33791	0.0562051	0.211658	0.141023	-0.0173163	-0.332347	-0.347731	-0.0491077	0.0522367	-0.13938	-0.0767505	0.00029832	-0.37963	0.170872	-0.0234758	-0.184308	0.00386511	-0.196791	-0.071768	-0.0513026	0.0204929	-0.0642263	-0.100324	-0.0741395	-0.156015	-0.165204	-0.0977063	-0.0183849	-0.0939494	-0.148948	-0.0327193	-0.100294
119	0.0178593	-0.0387924	-0.139537	0.0727244	0.0393037	-0.0893707	0.0676909	-0.0949899	-0.080468	-0.189939	0.0623638	-0.149204	0.130945	-0.398485	0.0671988	-0.238338	0.00779302	0.146602	0.0482592	-0.0452093	-0.0707289	-0.187435	-0.0385766	-0.102452	-0.017354	-0.0305387	-0.0284131	-0.100656	-0.0877229	-0.0835266	-0.0683096	-0.0817393
120	0.484138	-0.0115883	-0.298623	-0.0348748	-0.162587	-0.038301	0.0787873	0.0270283	0.00699243	-0.0541782	-0.0846625	-0.122088	-0.215372	0.00261201	-0.103192	-0.0749375	-0.0861209	-0.0807309	-0.0666062	-0.000691872	0.000822136	-0.048844	-0.0726741	-0.0158631	-0.0616616	-0.10504	-0.146573	-0.111864	-0.12068	-0.000218506	-0.0135776	-0.033533
121	0.0140878	0.0269222	-0.0638295	-0.00899895	-0.107186	-0.173404	-0.0895245	0.0284601	-0.113497	-0.15865	0.0824233	0.042404	0.0526148	-0.0025584	-0.144369	-0.241359	-0.0985918	-0.156373	-0.0932755	-0.0382273	-0.0795507	-0.301766	-0.0666834	-0.000727516	-0.00628906	-0.103331	0.10756	-0.0974139	-0.0409557	-0.0194055	-0.0184602	-0.00122611
122	-0.39252	-0.131142	-0.0392761	-0.454992	-0.0659428	0.0902152	0.081145	0.0694914	0.0852168	0.201799	0.174407	-0.0332739	-0.195566	-0.0724157	-0.0662806	-0.0204394	0.00184049	-0.00128459	-0.0130497	-0.063196	0.0536202	-0.247509	-0.287145	-0.0171588	-0.0960912	-0.0210351	0.0767235	-0.0511731	-0.0445517	-0.105587	-0.0977214	0.0431207
123	0.0854416	0.0464967	-0.0471385	-0.00597816	0.122764	0.0654499	-0.0966386	0.131139	0.133551	0.0176041	-0.0122903	0.071116	-0.0211594	-0.294856	-0.113424	0.0394332	-0.067233	-0.025923	0.0649889	0.108391	-0.104903	-0.0726517	-0.179923	-0.0532555	-0.0150203	-0.0453895	-0.0427722	-0.087292	-0.0218836	0.0252165	0.0328301	-0.0901781
124	-0.187605	-0.672393	-0.275272	-0.335908	-0.205625	-0.23162	-0.451379	-0.180229	-0.0804744	-0.102675	-0.417988	-0.0429075	-0.184749	0.0913243	-0.277636	-0.00568024	-0.00846121	-0.118545	0.0886438	-0.155348	-0.110636	-0.0294065	-0.0676393	-0.0907544	-0.0697651	-0.0950931	0.0502566	-0.0370344	-0.110594	-0.0247162	-0.0668577	0.000853016
125	0.12141	-0.243596	0.163899	-0.170456	0.0189965	-0.15717	0.0706387	-0.0363179	-0.0474271	0.0356003	-0.0441456	-0.0577797	0.0569992	-0.0677849	-0.250213	0.0147864	0.123065	-0.0383745	-0.106435	0.00318026	-0.173673	-0.106604	-0.0657818	0.00917917	-0.102699	-0.0393295	-0.128108	-0.0652487	0.00993502	-0.0161908	-0.0544142	0.00814737
126	-0.102438	-0.10638	-0.372328	-0.0992131	-0.807421	-0.210919	-0.0689709	-0.0103809	0.00533335	-0.362427	-0.184651	-0.0877112	-0.0213268	0.0576957	-0.219949	-0.0675812	-0.168136	0.0121284	0.14207	-0.0376051	-0.302624	-0.0545159	-0.0969245	-0.257161	0.0222097	0.14314	-0.193484	-0.0507094	-0.0110752	-0.0382621	-0.0631135	-0.0244504
127	-0.169469	0.108164	-0.109002	0.115456	0.105508	0.0122859	-0.0755594	-0.0977915	-0.0164699	-0.00755381	0.0156557	-0.242397	-0.259471	-0.0262353	-0.131431	-0.166752	-0.060739	-0.113024	-0.237083	-0.0447223	-0.146602	-0.224272	-0.0627419	-0.109656	-0.0379838	-0.0310769	-0.00957333	-0.0127104	-0.0246425	-0.0821966	-0.0751469	-0.0450192
128	-0.1318	0.00340634	-0.196725	0.033147	-0.246925	0.111788	-0.565329	-0.0450484	-0.0432329	-0.306584	-0.140819	0.0226859	0.0101017	-0.0239231	-0.35998	0.00723368	-0.0509202	-0.0778025	-0.0713365	-0.106753	-0.00894604	-0.283359	-0.0853462	-0.0353246	-0.060039	-0.0111787	-0.145123	-0.0244289	-0.0079053	-0.0980469	-0.0339959	-0.0198247
129	-0.197521	-0.128692	0.305997	-0.655595	-0.0661566	0.0984792	-0.00125306	0.0939989	-0.15179	0.0526539	0.0208897	-0.175324	-0.0439166	-0.00931113	0.102877	0.0154866	-0.0614232	0.0579339	-0.103733	-0.111729	-0.0720459	-0.0157386	-0.0415891	-0.182073	0.00471107	-0.0747045	-0.122875	-0.0178696	-0.10287	-0.0680865	-0.0774806	-0.0758325
130	-0.20209	0.0916544	0.303896	0.00370766	-0.481987	0.0127658	0.0315653	0.113921	-0.178647	-0.121275	0.0243501	0.00634896	-0.123475	-0.363452	-0.0301356	-0.0972061	-0.123803	0.094931	0.0509846	-0.173784	-0.102369	-0.0763782	0.003184	-0.0842955	0.0124288	-0.0574314	0.0411085	-0.0074497	-0.114064	-0.0655222	-0.132183	-0.0199926
131	0.0458369	0.221846	-0.106994	-0.139628	0.0428394	0.0107052	-0.0396156	-0.1344	-0.0644128	0.15416	0.00761076	-0.400682	-0.0458134	-0.0727017	0.0590793	0.112158	-0.0269744	-0.118419	-0.0685543	-0.306905	-0.0981733	-0.14573	-0.0188847	-0.00474164	0.0412729	-0.0160467	-0.157329	-0.111461	-0.0318542	-0.073798	-0.00893293	-0.12932
132	-0.271031	-0.235618	-0.0431374	0.114426	0.00186028	-0.352684	-0.105747	-0.109412	-0.151868	0.216895	-0.0637994	-0.0150173	-0.205364	-0.101801	-0.0550003	-0.0257554	0.0204008	-0.072798	-0.0953904	-0.223715	-0.249603	-0.0373734	-0.138995	-0.0333633	-0.191735	-0.129021	-0.173113	-0.115281	-0.0860081	-0.0285343	-0.0152177	-0.116879
133	-0.326697	-0.238846	-0.00786792	-0.226187	0.104487	-0.448853	-0.193764	0.0358707	0.15783	-0.105221	0.0244256	-0.174999	0.121523	-0.192864	-0.0646981	-0.0382492	-0.135174	-0.121184	-0.0637578	0.000215681	-0.263479	-0.0973113	-0.0109309	-0.0734753	-0.00574887	-0.00161983	-0.0412328	-0.0162314	-0.0886434	-0.0761047	-0.0516214	0.0122755
134	0.583693	0.208748	-0.900956	-0.181561	0.0180902	0.0435651	0.125551	-0.0600352	-0.0184107	-0.162598	0.047663	0.0201859	-0.0749908	-0.137126	-0.217384	-0.0191312	-0.059264	-0.0503912	0.0665814	-0.0738185	-0.012707	-0.023443	0.041869	-0.0609157	-0.0192391	0.096423	-0.0876777	-0.0877827	-0.016934	-0.120334	-0.0241284	-0.0142835
135	-0.749884	-0.0911622	0.0935283	0.0659483	-0.321052	0.119818	-0.0408311	0.172796	0.0534147	-0.0636252	-0.0661083	0.247077	0.0351788	-0.0547626	0.0306669	-0.141765	0.0880496	-0.0726142	-0.11558	-0.117107	-0.0781184	-0.0165734	-0.0492553	0.00116139	-0.166423	0.0805401	-0.0423402	-0.090975	-0.0657145	-0.00993324	-0.103887	-0.100103
136	0.679521	0.349077	0.265948	-0.130427	-0.00670255	-0.0625579	-0.00139753	-0.137691	-0.0841443	-0.232533	-0.13182	-0.455686	-0.0353156	0.00305434	-0.0438826	-0.124022	0.11893	0.0260899	0.0196197	-0.0452294	-0.119812	-0.014084	-0.00310222	-0.0881666	-0.0709239	-0.0521561	-0.112271	-0.00764758	-0.123562	-0.104591	-0.0966522	-0.115486
137	-0.165447	0.230084	-0.523484	-0.215577	-0.0654766	0.054315	0.0701108	0.146219	-0.0985159	0.028771	-0.284746	-0.00078191	-0.0908645	-0.00851291	-0.0660707	0.10713	-0.127214	-0.0750209	-0.0424421	-0.231804	-0.100941	-0.125528	-0.0709431	-0.109263	0.00156289	0.0875561	-0.0626709	-0.0794406	-0.00744942	-0.024585	-0.0286614	-0.12316
138	0.353012	-0.490442	-0.116453	-0.0461387	-0.21649	-0.0340366	-0.187568	0.0641211	-0.114692	-0.0709088	-0.0934301	-0.142805	0.0366678	0.146657	0.148919	-0.146841	0.169333	-0.097682	-0.024021	-0.325511	-0.0460122	-0.0196193	0.0162211	-0.040185	-0.0525521	-0.11092	-0.0125428	-0.137286	-0.104091	-0.0463864	-0.0410282	-0.0685841
139	-0.411026	-0.208194	-0.107674	0.0287368	-0.0662543	-0.291008	-0.114549	0.035137	-0.0041869	-0.144998	-0.116217	-0.121394	-0.323472	0.00424018	-0.0885019	-0.0306278	-0.268805	-0.0713865	-0.0984423	0.0390211	-0.025914	0.0426359	-0.127617	0.0695712	-0.156757	-0.203054	-0.148756	-0.000848222	-0.0199416	-0.0223682	-0.0752954	0.043614
140	-0.0368515	-0.156205	-0.230254	-0.0967191	0.217846	-0.0882876	0.157805	-0.0692585	-0.329422	-0.142589	0.00912506	0.00716552	-0.327721	-0.114625	-0.189445	-0.0176956	-0.105728	0.114906	-0.139456	-0.0660193	-0.0165104	-0.053892	-0.217831	-0.056329	-0.013845	-0.0251879	-0.138454	-0.109811	-0.0575113	-0.0134451	-0.0970488	-0.100001
141	0.216483	0.0793203	-0.169325	-0.176022	0.0583322	0.0290252	-0.194746	0.0143164	0.111468	0.0816465	-0.436314	-0.287734	0.0313684	0.00296493	0.0578403	-0.0938239	-0.156476	-0.131098	-0.0771191	-0.111184	-0.0270868	0.000765877	-0.129512	0.0162705	0.151464	-0.131178	-0.0819203	-0.00669142	-0.0087736	-0.0427436	-0.0882286	-0.0408381
142	0.21283	0.109634	0.1585	0.00608069	-0.252779	-0.0282888	-0.00959942	-0.197561	-0.168269	-0.0592606	-0.125311	0.0992482	-0.240234	0.121805	-0.179158	0.0641211	0.0959915	-0.0111421	-0.310016	-0.0879035	-0.128757	-0.0970211	-0.0364574	-0.0522333	0.00656395	-0.0288978	-0.0655287	-0.0668343	-0.0259559	-0.111937	-0.00387003	0.00897069
143	0.021053	-0.186751	0.197827	-0.130864	-0.150333	-0.0566112	-0.143593	-0.186311	0.174921	-0.0129078	-0.0876737	-0.0628529	-0.106794	-0.155785	0.00147764	0.122799	-0.0191744	-0.0637765	-0.30146	-0.0881956	-0.0172472	-0.0059896	-0.178008	0.0656982	-0.112862	-0.0972068	-0.0438374	-0.00227485	-0.0155478	-0.145309	-0.019438	-0.0343112
144	-0.0694486	-0.177106	-0.0512142	0.167542	-0.0775645	-0.591528	0.0413412	-0.0498935	0.32298	0.0385213	-0.0434619	-0.0263395	-0.0971406	-0.18274	-0.101303	-0.135772	-0.0866621	0.026058	0.00604536	-0.0533451	-0.011596	-0.0146817	-0.0958025	-0.156365	-0.0543022	-0.0519464	-0.0911332	-0.0383834	-0.123935	-0.0296463	-0.0375988	-0.0296849
145	-0.335895	-0.213979	-0.0185642	-0.207854	-0.0370255	0.00270919	0.0474708	-0.0964887	-0.134794	-0.0133075	0.355914	-0.0539987	0.0146066	-0.0580002	-0.0082946	0.193624	-0.0522215	-0.0679631	-0.0311971	-0.0043608	-0.0512221	-0.288305	0.0301981	-0.077933	-0.02221	-0.133658	-0.0523063	-0.0233734	-0.133709	-0.068898	-0.0789058	-0.0553846
146	-0.394996	0.316279	0.162141	0.0233481	0.0713664	0.0650666	-0.322182	-0.0529735	-0.175799	-0.0899169	-0.370556	0.000610378	-0.0459478	-0.121016	0.0102828	-0.27088	-0.0194933	-0.227266	-0.0864933	-0.060879	-0.0164694	-0.140377	-0.116921	0.000307887	-0.0393767	-0.211074	-0.113688	-0.0744125	-0.00514718	-0.069942	-0.0705365	-0.128343
147	0.0281307	0.730886	-0.477409	-0.552794	0.0914584	-0.159284	0.0345879	0.204888	-0.0408439	-0.103396	-0.289011	-0.122192	0.106093	-0.285999	-0.128374	-0.102466	0.0759061	0.0207057	-0.0921653	-0.0167133	-0.0080415	-0.0967621	-0.0256762	-0.0915012	-0.0480446	-0.0559508	-0.108024	-0.139219	-0.117647	-0.0195817	-0.0143358	-0.0332928
148	0.197391	-0.322298	0.0504563	-0.302902	0.106859	-0.101676	-0.114628	0.0248548	-0.0523049	-0.278022	0.0506095	0.0521569	0.0258956	-0.260076	0.00198511	-0.0354387	-0.174812	-0.286017	-0.060449	-0.148681	-0.118578	-0.156066	-0.0128804	-0.168644	-0.139574	-0.0446213	-0.0295029	-0.0593722	-0.0543122	-0.0278871	-0.0187857	-0.0864259
149	-1.21429	-0.110805	0.0243116	0.00568312	0.0136569	0.050195	-0.0408161	-0.145577	-0.253091	0.0900836	-0.0531485	-0.39345	0.0352595	-0.124798	0.0662739	-0.0185628	0.0270365	-0.205737	-0.230876	0.0476993	0.0378479	-0.0704772	-0.0484582	-0.0492352	0.119519	-0.0343155	-0.00210837	-0.0569823	-0.0296953	-0.0983909	-0.105603	-0.0620372
150	0.119488	-0.309084	-0.204063	-0.0861938	0.0186849	0.0116358	0.203271	-0.047333	-0.00177121	-0.230921	-0.167955	-0.091385	-0.00540577	-0.0779102	0.137545	0.0249839	-0.108195	-0.201305	-0.356882	0.0416624	-0.161562	-0.0547394	-0.0430016	-0.0232654	0.0166709	-0.0926118	-0.0816053	-0.0635684	-0.00919493	0.0123002	-0.047529	-0.0762476
151	0.367562	-0.0545048	0.171465	-0.124643	-0.409537	0.185003	-0.0466248	-0.295374	-0.0341007	-0.0140093	-0.0261044	-0.153037	0.0461095	-0.161551	-0.0988993	-0.151972	0.0686942	-0.0576999	0.055394	-0.109251	-0.122966	-0.00939002	-0.0801542	-0.0874258	0.084076	-0.133887	-0.0646141	-0.0297543	-0.119998	0.00403808	-0.101037	-0.00766337
152	0.0193971	0.00137431	-0.503723	-0.599171	-0.474911	0.0187216	-0.0156608	-0.021536	-0.0634375	-0.0270123	-0.232232	-0.202368	-0.0434429	-0.324373	-0.0603872	-0.0438899	-0.110976	-0.0122475	-0.0547531	0.024557	-0.205276	-0.0572273	-0.0987826	-0.0458917	0.00987128	0.000390702	-0.112547	-0.0205632	0.00263291	-0.120951	-0.0963947	-0.058741
153	0.0656488	-0.240954	-0.0249144	0.0186311	0.0650514	0.0374086	-0.072834	-0.0242942	-0.159867	0.116416	0.0931082	-0.0251618	-0.263792	0.049692	-0.00065488	-0.0840663	-0.222344	-0.117175	-0.109744	-0.0298861	-0.0290179	-0.0476778	-0.0355762	-0.0757877	-0.0359402	-0.0139619	-0.0191924	-0.104002	0.0130903	-0.0150418	-0.0398986	-0.0411599
154	0.0482947	-0.337644	0.283498	-0.0149347	0.0848086	0.0997566	0.0445962	-0.288805	0.0587804	-0.000778997	-0.0162881	-0.0938689	-0.0710398	0.0803058	-0.190672	0.124804	0.0428993	-0.0206307	-0.169348	-0.0958472	-0.25875	-0.0749266	0.0829752	0.0696142	0.0605542	-0.158346	-0.0619667	0.048382	-0.05236	0.0448797	-0.100853	-0.021205
155	0.157812	-0.100683	-0.835077	0.0380752	0.0616102	-0.156582	-0.00803957	-0.000463563	0.00243601	-0.182376	-0.0397038	0.0700042	0.0206293	-0.0402215	-0.0743105	-0.129827	-0.181783	-0.194504	-0.0945895	0.0392888	-0.0348568	-0.00903379	-0.0825812	0.0417002	-0.177839	-0.169422	0.0900191	-0.047772	-0.124338	-0.128185	-0.141611	-0.0223141
156	-0.513847	-0.690892	0.011866	0.00837277	-0.114101	-0.134749	0.00825285	-0.0905648	-0.0725466	-0.0457885	-0.00101143	-0.221365	-0.154088	0.05829	-0.202232	-0.0217117	-0.323028	-0.240634	-0.0391363	-0.161133	-0.00760753	-0.0427364	0.051577	-0.0257629	-0.168951	-0.0251864	0.00755705	-0.019654	0.0876393	-0.0625569	-0.20333	-0.0351906
157	-0.0786102	-0.918342	0.0892061	-0.184557	0.183244	0.254155	-0.0236764	0.0472031	0.0846163	0.211951	-0.0653238	-0.0318849	-0.354648	-0.0487329	0.134992	0.0274242	-0.291401	-0.332906	0.0244	-0.138206	-0.015422	-0.0229718	-0.0549126	-0.0683726	0.0450616	-0.102755	-0.0543174	-0.148628	-0.0923658	-0.0564324	-0.0606595	-0.0848022
158	0.137836	-0.166585	-0.224564	-0.257275	-0.0609295	-0.0595211	-0.272023	0.121893	-0.0301162	-0.0452649	-0.113681	0.232152	-0.265449	-0.0915713	-0.0135991	-0.058771	-0.0530954	0.0641691	-0.0103908	-0.194439	-0.0421404	-0.178156	0.0145988	-0.0640011	-0.173579	-0.0106044	-0.127337	0.106634	-0.0385123	-0.0378989	0.0391397	-0.0515543
159	0.0268953	-0.0167586	0.000294915	-0.000279828	-0.391263	-0.0578715	-0.135881	0.13301	-0.0464425	-0.314793	0.0371681	-0.052883	-0.137509	-0.233691	-0.166186	-0.026122	0.00970237	-0.0689244	-0.0902476	-0.0757716	-0.0593511	0.044012	0.0263608	-0.0324927	-0.0326095	-0.165149	-0.0752387	-0.0544237	-0.0730634	-0.0930738	-0.0931687	-0.0655125
160	0.027481	-0.620861	-0.133155	-0.0858497	-0.0823469	-0.0785815	-0.0418315	-0.055572	-0.0893057	0.0319469	-0.0288871	-0.0222323	-0.0877817	0.020262	-0.0466071	-0.110612	-0.112928	-0.144424	-0.0856077	-0.254449	-0.0417353	-0.0260142	-0.135515	-0.00153921	-0.148642	-0.0927125	-0.043188	-0.132761	-0.045323	-0.0476142	-0.0314696	-0.0526131
161	-0.0143866	0.40251	-0.18707	-0.152498	0.0198938	0.138983	-0.138997	-0.162469	-0.132382	-0.173705	-0.293289	-0.0011173	-0.131507	0.0864158	-0.040319	-0.100954	-0.0982128	-0.146771	-0.0960069	-0.0173645	-0.0257273	-0.0683582	-0.0839625	-0.0491476	0.0129176	-0.0275436	-0.126269	-0.060213	-0.0735072	-0.0409297	-0.0260435	-0.0609649
162	-0.0938032	0.0815601	0.0873328	-0.164619	-0.0454303	0.0339014	-0.102956	-0.0800859	-0.26606	-0.157505	-0.538742	0.0622716	-0.255998	-0.139186	0.101099	-0.087608	-0.0527977	-0.0913693	0.049403	-0.0832545	-0.064258	0.0336269	-0.00692385	-0.103903	-0.0921455	-0.240076	-0.0531011	-0.0685361	-0.0921036	-0.08986	-0.0579606	-0.0377109
163	0.122819	0.233118	-0.186244	0.0640599	-0.0341997	0.0377521	0.200567	-0.00625316	0.0205919	0.0398793	-0.0578875	-0.0228512	0.0130393	-0.0362043	-0.113877	-0.27556	-0.346897	-0.024376	-0.0115419	0.00680224	-0.0390626	-0.0379175	-0.0465881	-0.0914543	-0.150681	0.0421743	0.0328947	-0.0316914	0.00850431	-0.133891	-0.119925	-0.0660223
164	-0.101754	0.227211	0.0708011	0.110359	0.120289	-0.299521	-0.0650181	-0.266753	-0.307738	-0.13205	-0.12489	-0.213379	0.0233214	0.0869824	-0.14928	-0.256126	-0.265224	0.0129924	-0.0581392	-0.0634099	-0.145152	0.0125	-0.216552	0.151688	-0.233418	-0.126713	-0.0843803	-0.0696957	-0.089864	-0.0193718	-0.122458	0.0114983
165	-0.330076	-0.158037	-0.219768	0.0173341	-0.75979	-0.105533	0.126312	0.00704885	0.0193929	-0.224443	-0.118895	-0.16418	-0.0386828	0.0922384	0.0759135	-0.241147	-0.164231	-0.0505508	-0.0158239	-0.0257746	-0.0291915	0.0377019	-0.0259761	0.0335191	-0.0536559	0.0241402	-0.00550268	-0.0546511	-0.0817393	0.013551	-0.127261	-0.120152
166	0.204997	-0.103775	-0.165548	-0.26793	0.0316792	0.0586636	-0.15784	-0.0658247	-0.0014464	0.0920884	-0.113726	-0.0574911	0.0731915	-0.183497	-0.0924541	-0.0521093	-0.00765212	-0.0222554	0.0118627	-0.106062	0.0333195	-0.148146	-0.0552745	0.108165	-0.0417507	-0.0966572	-0.106142	0.0108205	-0.123718	-0.0434499	-0.0653903	-0.0783832
167	-0.112992	-0.117833	-0.0349219	0.00262935	0.0673215	-0.0287536	-0.0377563	-0.182098	0.109122	0.0237182	0.0655072	-0.148773	0.0163645	-0.142622	-0.0160888	0.0102268	-0.023076	-0.024949	-0.127432	-0.0417953	-0.0947347	-0.0875295	-0.0200659	-0.118825	-0.00373384	-0.0577542	-0.0834766	-0.136015	-0.00368029	-0.0837509	-0.0608405	-0.0223705
168	-0.0792609	-1.09476	-0.348989	-0.161565	-0.185851	0.122554	-0.294569	-0.026134	-0.119899	0.0207876	-0.218142	-0.346884	-0.109612	-0.00364501	-0.0581906	-0.0961801	-0.177815	-0.185533	-0.0514259	-0.0390784	-0.00442721	-0.00396239	-0.0562727	0.0672403	-0.12216	-0.134799	-0.0302745	-0.147973	0.00239168	0.0118442	-0.0775483	-0.0520529
169	-0.0645491	0.035053	-0.204214	0.253483	-0.0137673	0.035643	-0.0576605	-0.0309869	-0.0709089	-0.0273482	-0.0960774	-0.124667	-0.0441064	-0.0666899	-0.228821	-0.130296	-0.101998	-0.0279584	-0.0129262	-0.0735582	0.014815	-0.109994	-0.126796	-0.0348975	-0.125399	-0.0239684	-0.0628431	-0.00221943	-0.0635738	-0.111562	0.00797008	-0.111529
170	0.30246	0.327432	-0.0406021	-0.00507555	0.0207215	-0.146453	0.0452333	-0.0685464	-0.0959813	-0.0433341	0.157089	-0.228491	-0.194874	-0.00575323	-0.0216088	-0.0561765	-0.0800367	-0.0650937	-0.169565	0.0219272	-0.0333772	-0.12579	-0.0401071	-0.182414	-0.00677721	-0.0357291	-0.0426523	-0.000712728	-0.0082055	-0.169924	-0.072976	-0.0414416
171	0.0616589	-1.47634	-0.0666812	0.088075	-0.299811	0.188806	-0.285527	0.00434031	0.077245	-0.0174253	0.0426562	-0.172443	0.0127808	-0.100279	-0.180938	-0.313698	-0.0784327	-0.0307088	-0.155456	-0.218398	0.0923223	-0.101907	0.10468	-0.215754	-0.0266688	0.0200152	-0.192016	-0.0429177	-0.0321321	-0.0302836	0.0103948	-0.0196721
172	-0.0808144	-0.316281	0.122354	0.0717164	0.080495	-0.202219	-0.123718	-0.00103403	0.263084	-0.0364797	0.00977577	-0.181815	0.118911	-0.0231112	-0.321852	-0.116821	0.0418026	-0.0395978	-0.190759	0.0948524	-0.0841127	-0.0765244	0.0391871	0.0675681	-0.0982409	0.0996449	0.0433953	-0.0811349	-0.212503	-0.113754	-0.0646457	-0.14097
173	0.00896328	-0.023791	0.185623	0.0689305	0.156434	0.0485638	0.100821	0.0702586	-0.443409	-0.0324229	0.00734482	-0.198384	-0.261507	-0.0365484	-0.207696	-0.305436	-0.0552198	-0.00908035	-0.0688782	-0.0568279	-0.172894	0.0395168	-0.0632605	-0.120476	-0.113086	0.0342207	-0.0200693	-0.00580364	-0.0475989	0.0269041	-0.0850744	-0.0328188
174	0.106045	-0.149283	-0.200756	0.00312952	0.0303861	0.0559153	-0.290756	-0.0990725	-0.306395	-0.441575	-0.0297117	-0.312677	0.00650548	-0.0933415	-0.0613021	0.065676	-0.0390735	0.0106986	-0.304135	-0.0608032	-0.0100867	-0.0793178	-0.0857382	-0.108896	-0.156575	-0.245744	-0.0821544	-0.0621934	-0.0517294	-0.11038	0.0499097	-0.0711823
175	0.254095	-0.30388	-0.115408	0.0454263	0.0917497	-0.118644	0.149656	0.0188762	0.0885838	-0.116603	0.131539	0.0577135	0.0864195	-0.01608	-0.0634992	-0.0710981	-0.00999639	-0.122777	-0.0196821	0.0388409	-0.0476285	-0.0945531	-0.0365005	-0.159515	-0.067246	-0.0854202	-0.00969204	-0.162749	-0.0305718	-0.111151	-0.0523809	-0.055835
176	-0.261622	0.0699206	0.0884649	-0.325423	0.0898004	-0.0307319	0.122165	-0.106319	-0.192574	-0.104014	-0.215966	0.0322419	0.0921262	-0.0846791	0.025672	-0.124001	-0.187916	0.0396918	-0.0715982	-0.0609552	-0.0189986	-0.0663621	-0.021573	0.0842582	-0.0865121	-0.0614137	-0.059849	0.00646365	-0.0153781	-0.038982	-0.100133	-0.110013
177	-0.402806	0.154483	-1.19195	0.0366353	-0.210094	-0.0143523	0.151766	-0.0405614	-0.125471	-0.263021	-0.126588	-0.0266709	-0.202464	0.111538	-0.0944277	-0.106719	-0.0193298	-0.100505	0.0343834	-0.0192831	-0.230397	0.0669744	-0.0343629	-0.0615876	0.0161607	-0.0600583	0.0430179	-0.0827122	-0.160223	-0.0874518	-0.156998	-0.0473567
178	-0.205986	0.145914	0.0620563	-0.508134	-0.0348891	-0.208758	-0.0611418	-0.394159	0.0422668	-0.0308326	-0.0953187	0.0808742	-0.13085	0.10764	-0.128162	-0.0696393	-0.0475571	-0.203306	-0.0999684	0.0744376	-0.0469949	0.138314	-0.0523381	-0.200825	-0.194808	-0.112146	-0.0822052	-0.0723533	-0.0652297	0.00409697	-0.0276049	-0.0544266
179	0.345317	0.153413	0.00647952	0.0757271	0.020514	-0.180614	-0.183122	0.085451	-0.160239	-0.105289	0.0193827	0.011495	0.138638	0.0120112	-0.0669879	-0.0793048	0.0402322	-0.115712	-0.033615	-0.174627	-0.0464097	0.0268125	-0.0240755	-0.141967	-0.0847875	-0.0707852	0.00537824	-0.064067	-0.0941477	0.000275052	-0.0645638	-0.0345586
180	-0.0802462	-0.0124745	-0.0642475	0.0502925	0.0908464	-0.111218	-0.0572165	-0.329182	-0.253223	-0.106738	-0.163116	-0.115262	-0.151847	-0.134663	-0.179079	-0.065675	-0.058464	-0.132649	-0.0329359	-0.0966667	-0.0200176	-0.148837	-0.20733	-0.162365	-0.0833582	-0.0795198	-0.0460575	-0.115541	-0.0241358	-0.060192	0.0287109	-0.0478105
181	0.486126	0.171846	-0.101328	0.156638	-0.217361	-0.112364	-0.0373574	-0.0882036	0.145935	0.08103	-0.339667	-0.00118123	0.0526016	0.0865701	-0.225489	-0.0391627	0.0366059	-0.0459973	-0.0327133	-0.00221534	-0.0496264	0.0864681	0.0448597	-0.0504964	-0.178553	0.0460926	0.0412163	-0.0322523	-0.00375937	-0.0600657	0.0160575	-0.0388954
182	-0.0630148	0.212601	-0.637639	-0.289568	0.103146	-0.123515	-0.205885	0.0380832	0.012069	-0.155111	-0.131513	-0.205405	-0.261123	-0.258481	-0.362767	0.0440759	0.0372552	-0.356847	-0.0776705	-0.0430391	-0.129342	-0.210299	0.0667652	-0.049315	-0.042969	0.0111447	-0.104299	-0.10252	-0.0314878	-0.0875659	0.0339229	-0.0607463
183	0.255879	0.0441681	-0.030807	0.103166	-0.022573	0.197997	-0.0388767	-0.143165	-0.0760844	-0.0293505	-0.216867	0.0173596	0.0716166	-0.078116	0.0520546	-0.0938918	-0.146394	-0.0202443	-0.0262433	-0.0385158	-0.0400063	-0.0235483	0.0694299	-0.0201246	0.023425	-0.118769	0.0198729	-0.00747317	-0.0595081	-0.0373883	-0.0711569	-0.0209726
184	-0.104835	-0.661543	-0.00603538	-0.0134605	0.0566278	0.162145	-0.0562551	0.175669	0.204108	0.112935	-0.122215	0.107411	-0.0732027	-0.112399	-0.0687898	-0.0518958	-0.0347378	-0.0733383	-0.0657046	-0.187053	0.0746014	0.00429083	0.137411	-0.0988909	-0.0840663	-0.0729226	-0.020447	-0.0303551	-0.054286	-0.0299569	-0.0239043	-0.0238064
185	-0.231697	0.0557136	-0.0390654	-0.21207	0.0251519	0.0381419	-0.0602622	-0.0967101	-0.0915433	-0.0169645	-0.2278	-0.145568	0.0356765	0.00670025	-0.0405591	-0.137947	-0.0411439	0.0431298	0.0884635	-0.0456284	0.126687	-0.050838	-0.110358	-0.19635	-0.0130579	-0.0833729	-0.0870468	0.00131154	-0.0845779	-0.0447403	-0.0700944	-0.0764799
186	-0.215643	-0.61205	0.15997	-0.317989	0.105611	-0.111396	-0.136687	-0.107147	0.009499	0.200605	-0.170993	-0.135496	-0.15113	-0.109127	-0.200857	-0.0176499	-0.109351	-0.143355	-0.285898	-0.0555955	-0.0117927	-0.0657594	0.0106033	0.0192508	-0.12482	-0.0299941	-0.00310389	-0.0300637	-0.0202484	-0.11471	0.027347	0.0108106
187	-0.184233	0.0666545	-0.025365	-0.118974	0.0227579	-0.0864924	-0.0425598	-0.0986849	-0.11294	-0.138217	-0.304527	0.121241	0.0133748	0.0344026	-0.109081	-0.0610882	-0.150938	0.00326668	0.122812	-0.0591468	-0.115632	-0.21422	0.0508347	0.0470554	-0.0307032	-0.0305349	-0.0899605	-0.10235	-0.0067479	-0.0181066	-0.0342836	-0.0551609
188	0.0965004	-0.285669	0.15308	0.0288867	-0.68379	0.137633	-0.0574631	0.0535077	0.0105912	0.0329783	-0.194344	0.167874	-0.149571	0.031925	-0.058868	0.0600254	-0.244335	-0.0432919	-0.0487074	-0.0326483	0.0811183	0.186185	-0.132565	-0.0776149	-0.158599	-0.0741393	-0.184032	-0.0900075	-0.0776736	-0.0518719	-0.021351	-0.0101133
189	0.161465	0.161157	-0.252764	0.00353242	-0.111932	-0.472696	-0.0545711	0.278597	-0.105674	0.048451	0.156322	-0.194931	0.0950043	-0.170004	-0.108604	-0.0568229	-0.133516	-0.105174	-0.0636368	-0.0815254	-0.204436	-0.0229555	-0.191764	-0.206058	0.0397907	-0.19244	-0.0567455	-0.040837	-0.10122	-0.14619	-0.0500299	-0.0663884
190	-0.371145	-0.857477	-0.0537106	-0.0363725	0.120491	0.0331641	-0.033638	-0.372266	-0.48499	0.00657209	0.0979728	-0.061592	0.16678	-0.0481295	0.0315077	0.0460305	-0.0191978	-0.0464269	-0.0496687	-0.0881222	-0.0242575	0.102155	-0.11423	-0.150823	-0.101209	0.0224716	-0.0498608	-0.00182013	-0.0414494	-0.122927	-0.00206236	-0.0397147
191	0.269579	0.385843	0.033158	-0.0733062	-0.0441747	0.0590782	-0.0171151	-0.251496	-0.118235	-0.236822	-0.126489	-0.147183	-0.000694385	-0.0371851	-0.0405491	0.032048	-0.16782	-0.00213165	0.0726084	-0.00533892	-0.0311244	0.0657349	0.065451	0.00316845	-0.0908843	-0.032376	-0.175192	0.00531904	-0.0379492	0.0137958	-0.0590503	0.00208764
192	0.177544	-0.103779	-0.192189	0.0855064	-0.0560888	-0.362108	0.118109	0.0375019	-0.191449	-0.219988	0.0400603	0.163319	-0.134911	-0.0045068	-0.0623817	-0.10547	-0.0868502	-0.116344	-0.063468	0.057281	0.0031879	-0.0864758	-0.208556	-0.105257	0.160806	-0.0280174	-0.116787	-0.192009	-0.112473	-0.101893	-0.0172312	-0.116177
193	-0.569995	0.282274	0.00903621	-0.68798	0.273904	-0.0505809	-0.0374698	-0.134158	-0.251868	-0.10199	0.00488464	-0.157472	0.0139912	0.0215997	-0.0512618	-0.123624	-0.0299274	0.00441623	0.0281838	0.101305	-0.069449	-0.01937	-0.0850144	-0.0783281	0.0194972	-0.0163517	-0.000370422	-0.013411	-0.125223	-0.0924383	-0.028196	-0.0705233
194	0.253655	-0.973146	-0.17265	-0.00187092	-0.0424882	0.0798169	-0.013972	0.0460634	-0.0148319	0.0299709	-0.113784	0.0475958	-0.0243755	-0.0888301	-0.0716921	0.0870335	-0.00168096	-0.207261	0.0402602	-0.0813014	-0.212197	0.0865642	-0.143086	0.00590453	0.0174396	0.00088901	-0.0826995	-0.0396502	-0.0110144	-0.138559	-0.0561106	-0.11364
195	0.385151	-0.0158168	-0.155812	0.0698126	0.0780163	-0.177484	-0.0873232	-0.240323	-0.117478	-0.176563	-0.0167025	-0.264646	-0.225349	-0.140421	-0.137331	-0.153775	-0.0895873	-0.0752318	-0.180785	-0.116633	0.0474324	-0.139331	0.10526	-0.155425	-0.21769	-0.0200951	-0.00706981	-0.116807	-0.0919126	-0.246811	-0.101068	-0.0692762
196	0.474306	0.0116664	0.0246142	-0.305283	0.162011	0.0455408	-0.102539	0.0217084	-0.134451	-0.373668	-0.200578	0.0505968	0.0115565	0.0684512	0.0258497	-0.223008	-0.020433	0.0865059	-0.061458	0.0788629	0.0685646	-0.164453	-0.0884693	-0.0746997	-0.0682376	-0.0609643	-0.0888815	-0.179332	-0.0913761	-0.0742906	-0.125308	-0.0915031
197	0.285933	-0.321043	0.148532	-0.0658604	-0.321559	0.181074	-0.0586545	-0.114136	-0.0389714	-0.139419	0.0305137	-0.0440244	-0.176409	-0.0803068	-0.0596418	-0.108835	-0.0400905	-0.077071	-0.00957782	-0.07517	0.0665347	-0.165382	-0.104677	-0.0344903	-0.0508233	-0.0866289	-0.0063033	0.0354941	-0.138618	-0.0469184	-0.127424	-0.0666684
198	-0.195917	0.0939669	-0.000723591	-0.204094	-0.0637968	0.361222	-0.405089	-0.248919	0.0913637	-0.304277	0.0980331	-0.0340906	-0.189331	0.0496178	0.0485438	-0.134202	-0.120495	-0.0100315	-0.0696922	-0.0589395	0.100557	0.068276	-0.179426	-0.180099	-0.0832945	0.0354381	-0.165927	-0.109386	-0.248347	0.0178203	-0.0014852	-0.115344
199	-0.233204	-0.0570865	-0.295681	0.0921773	0.054554	-0.181868	0.248049	-0.0515191	0.00895986	-0.195753	-0.0746453	0.0896454	0.152425	-0.0150452	-0.062656	-0.09195	-0.0394948	0.0393918	-0.0409916	-0.00998315	0.0744927	-0.184405	-0.246401	-0.161364	-0.0936417	-0.0527079	0.00330354	-0.0839379	-0.0757256	-0.0786268	0.0117092	-0.00375667
200	-0.108364	-0.219147	0.0510485	-0.0735201	-0.0915424	-0.059705	-0.256007	0.225589	-0.0698155	-0.108086	-0.0963857	-0.167578	0.0241344	-0.0788212	0.0632568	-0.0497732	0.0151505	-0.0570765	-0.233438	-0.0234305	-0.0512116	-0.142907	0.0212549	0.098859	-0.15287	0.0306932	0.0280958	-0.149807	-0.0451871	-0.0426642	-0.0470068	-0.068244
201	-0.148966	-0.299388	-0.48723	0.0607063	0.0226279	-0.155806	-0.149718	-0.0847414	0.228185	-0.0433506	0.0372087	0.0685999	-0.0231874	-0.254831	-0.00222381	-0.154272	-0.124636	-0.0162589	-0.030633	-0.0804377	0.128988	0.0101075	-0.113899	-0.137981	-0.0317077	-0.0930607	-0.0676906	-0.254451	0.0326378	-0.0307155	0.025011	-0.112545
202	0.105579	0.177893	-0.27103	0.216619	-0.0309631	-0.273294	0.037118	0.0379502	-0.00242548	-0.301194	0.0979263	-0.0495527	-0.190262	0.0192101	-0.0935401	-0.117252	0.000324603	0.0843228	-0.0897757	-0.190784	-0.138001	-0.103251	-0.0764887	0.0120496	0.0717816	-0.0864906	0.0157009	-0.0704624	-0.0906716	-0.0216295	-0.162034	-0.118099
203	0.126944	-0.289881	0.103145	-0.0567202	-0.243138	0.00125059	0.0277694	-0.0406643	0.209394	-0.168204	0.0869879	0.10474	-0.061366	-0.161292	-0.0851419	-0.0195403	-0.17698	-0.00119138	0.0495417	0.0512351	-0.180115	-0.0283264	0.0492998	-0.054537	-0.0525959	0.0783255	0.0874336	-0.0372414	-0.0350532	-0.0879412	-0.141643	-0.0285967
204	-0.332694	-0.21265	0.0252973	-0.0521613	-0.234092	-0.146333	-0.588443	0.139023	-0.318631	0.0540957	-0.191475	0.137475	-0.0508966	-0.303844	0.0522341	0.0225274	-0.0614485	-0.256458	-0.0758883	0.0807414	-0.251018	-0.150029	-0.118395	-0.128495	0.0041465	-0.0798009	-0.08743	0.0272766	-0.035115	-0.122249	-0.162225	-0.0463364
205	0.161458	0.16263	0.189441	0.197138	-0.0651032	-0.314236	0.0691398	0.0369659	-0.0226011	0.0131127	-0.28668	-0.0698218	0.0450463	-0.260945	0.00138435	-0.0470058	0.0488258	-0.0705919	-0.0952587	0.0654191	0.0694831	-0.0786438	-0.215091	-0.0392687	-0.0592722	-0.00959186	-0.0454204	-0.0825173	-0.0193474	-0.00926723	-0.0530036	-0.0179435
206	-0.437612	-0.488536	0.124058	0.00107793	-0.0576252	0.0721247	0.0465808	-0.228791	0.0341717	0.0224674	0.054536	-0.130364	0.0369301	-0.368752	-0.189209	-0.0717241	-0.0571138	0.00277782	-0.106028	0.105043	-0.0426895	-0.232865	-0.120573	-0.185105	-0.0950934	0.00390152	-0.0506881	-0.0338496	-0.0832539	-0.214748	-0.0773252	-0.0824906
207	-0.0545878	-0.148268	-0.00675873	-0.107871	-0.117466	-0.0900474	-0.221851	0.0719798	0.00763665	-0.0921534	-0.145489	0.00900175	-0.137868	-0.000135559	-0.140681	-0.0225741	-0.0663865	-0.0496962	-0.0194266	0.0883021	-0.164799	-0.153623	0.0609747	-0.0125009	-0.0996014	-0.109331	-0.161371	-0.0314232	-0.123607	-0.131549	0.0545412	-0.0196393
208	-1.27577	0.118034	0.0175966	-0.00834759	-0.115874	-0.131253	-0.148754	-0.0904052	-0.0632494	0.0542944	-0.0445315	-0.0457061	-0.114628	-0.147628	-0.262982	-0.121872	-0.0722741	-0.0426637	0.076405	-0.112565	-0.0901549	-0.076027	0.00187105	-0.0382566	-0.0283331	-0.207683	-0.0759551	-0.0278211	-0.0454571	-0.0576952	-0.0869253	-0.0381082
209	0.397111	-0.228	0.0385405	-0.132098	0.0809657	-0.108737	0.0406113	-0.493019	-0.329403	0.0078191	0.0409635	-0.234739	0.0667642	0.035904	-0.00137251	0.00918488	0.110834	-0.166046	0.157901	0.0605403	-0.161147	-0.0190123	-0.0949132	-0.0847229	-0.0996802	-0.0746367	-0.104108	-0.0528782	-0.18775	-0.0749385	-0.0338395	-0.0239958
210	-0.27458	-0.59742	0.0376902	0.209765	0.230486	-0.0522807	0.0563538	-0.151722	-0.0762035	-0.179229	-0.260831	-0.0759224	-0.127275	-0.072887	-0.137988	-0.00529009	-0.057856	-0.071961	0.0128529	0.0138834	0.116451	-0.0337186	-0.13883	0.0438343	-0.0724294	-0.0314599	-0.0449766	-0.14339	-0.11632	-0.0584053	-0.020832	-0.101047
211	-0.136247	-0.190984	-0.0100291	-0.052792	-0.19637	-0.181888	-0.0886992	-0.529969	0.0185306	0.0382596	0.0292399	-0.0515044	0.00679026	-0.145219	-0.341759	-0.0831985	-0.00116003	-0.0836622	-0.0986242	-0.15647	-0.0991655	-0.0562781	-0.190549	0.101074	0.0927978	-0.131948	-0.103889	-0.0625346	-0.0725992	-0.0144278	-0.0853141	-0.0937485
212	-0.0202931	-0.169962	-0.445251	-0.0237754	0.16824	0.00666632	-0.173123	0.0589337	0.0131036	-0.259288	-0.00386007	-0.105855	-0.0185296	-0.0155745	-0.0133092	-0.0881501	0.0477123	0.0694661	-0.0399716	-0.189712	-0.125456	-0.087947	-0.014396	0.0060288	-0.363178	-0.15197	-0.029308	-0.162026	-0.077301	-0.0256785	0.0643964	-0.138042
213	-0.0263521	0.000339319	-0.467404	0.0591081	-0.174993	-0.112022	-0.364902	-0.24777	-0.182489	-0.137782	-0.0863219	-0.0603439	-0.040425	-0.116562	-0.0847009	0.137751	-0.0635947	-0.16267	0.0725913	-0.133731	-0.100236	-0.222694	-0.0971061	-0.0280453	0.04431	-0.0301699	-0.125694	-0.130882	-0.0287912	-0.055002	-0.0446558	-0.0320859
214	-0.148316	0.0709857	-0.114029	-0.0297197	-0.0877901	-0.034872	0.118473	-0.104284	-0.379364	0.0144521	0.0976433	-0.00322599	-0.179385	-0.369313	0.0273121	-0.314845	-0.184899	-0.0166299	-0.133159	0.0742692	-0.294853	0.043767	-0.0380042	-0.225438	-0.0327141	-0.104891	-0.092941	-0.0754363	-0.00590336	-0.0213487	-0.0227777	-0.0549814
215	0.46377	0.194459	0.110125	0.117311	0.172905	-0.000870128	-0.207739	-0.138796	-0.149607	0.141822	-0.189861	0.010921	-0.109604	-0.0772984	-0.0280025	0.0840331	-0.116781	-0.105566	-0.0281338	-0.179612	-0.104666	-0.0376087	-0.0230341	-0.0140526	-0.0705228	-0.0984442	0.0791274	-0.0943429	-0.026747	-0.00319745	-0.0483638	-0.0367042
216	0.0664634	0.143597	0.0696517	0.0594893	-0.457727	0.0943304	0.0112081	-0.150082	-0.451951	-0.186784	0.022554	-0.0268277	-0.0446302	-0.260292	-0.0890118	-0.0277425	0.0127114	-0.109501	-0.0774612	-0.117346	-0.0692231	0.020441	-0.157624	-0.068304	-0.0575236	0.0628872	-0.089079	-0.0245767	-0.0716175	-0.0681176	-0.0310731	-0.0427783
217	0.283892	0.0717485	0.0441005	0.116365	-0.456404	-0.0259459	-0.247137	0.111547	-0.0528658	-0.112522	-0.173801	-0.0606579	-0.255143	-0.3109	-0.0717244	-0.133784	-0.0418181	-0.00346993	-0.0384485	0.00631419	-0.0179879	-0.140798	-0.0986128	-0.0544478	0.0583657	-0.0555876	-0.0806629	-0.0262374	-0.0178199	-0.0428195	-0.110436	-0.038941
218	-0.362314	-0.230833	0.0150653	0.0733294	-0.13536	-0.024271	0.073901	-0.0874076	-0.0931038	0.135963	0.071724	-0.0896955	-0.334554	0.0609368	-0.0366455	0.00444577	-0.0186758	0.103152	-0.0104696	-0.234631	-0.0777071	-0.0922434	-0.0534016	-0.0924167	-0.0817898	-0.0235327	-0.259258	-0.0160572	0.00159957	0.0381096	-0.121784	-0.16801
219	0.271666	-0.0489381	-0.039049	-0.275485	0.0240907	-0.116154	-0.155245	0.0347609	-0.193827	0.108591	0.0663452	-0.0202266	-0.145835	-0.106098	-0.118809	0.0556666	-0.300458	0.102502	-0.206633	0.109197	-0.00347894	-0.151629	-0.0554251	-0.180057	0.0222139	-0.160809	0.0076168	-0.0724787	-0.0761682	-0.0539567	-0.0656819	-0.0562816
220	-0.229593	0.208219	0.023262	-0.268512	-0.228935	0.0667496	-0.291376	-0.188344	-0.170074	0.0860985	0.159334	0.0336961	-0.369832	-0.116558	0.0122999	-0.0592186	-0.0216307	0.0228491	-0.0740624	-0.0742508	-0.0948155	-0.037606	-0.242869	-0.0187737	-0.158433	0.0117932	0.0292601	0.00878519	-0.0692595	-0.0983206	-0.025373	-0.0361925
221	-0.10344	-0.264642	0.041728	0.0672273	-0.12893	-0.172192	-0.0969929	0.169049	-0.277835	-0.222287	-0.0725996	0.0406381	0.0197352	-0.136443	0.00244749	-0.0196877	-0.0882881	-0.152647	0.204756	-0.129755	-0.195846	-0.102959	-0.0112611	-0.0793027	0.0575844	0.0583629	-0.131835	-0.0569694	-0.0339077	-0.114978	-0.114323	0.0285749
222	0.126403	-0.22128	-0.101684	-0.0814192	0.0235433	-0.563929	0.116172	0.042182	-0.247148	-0.27735	-0.12058	-0.0438888	-0.154077	-0.16413	-0.111623	0.0284857	0.0671494	0.0843593	-0.0201967	-0.178558	-0.102952	-0.0985183	-0.000341188	0.0755351	0.000944499	-0.0709598	-0.0618593	-0.0497528	0.0201573	-0.118985	-0.0233036	-0.0851877
223	-0.470751	0.0803675	-0.419424	-0.0214952	-0.120043	0.274616	0.0739047	0.0229277	0.131168	-0.0669079	-0.0231518	-0.179341	0.0327336	-0.127404	-0.0706718	0.0202704	-0.0945624	-0.202559	0.0614223	-0.224715	0.0640593	0.0186159	-0.142334	0.0104284	-0.0689862	-0.00164974	0.016964	-0.0683091	-0.106724	-0.0245864	-0.0189559	-0.0391982
224	-1.01083	0.16623	-0.24822	-0.00551692	-0.269073	0.0484613	-0.0611037	-0.0618546	0.0295234	0.157895	0.0270796	0.0228614	-0.122895	0.00652753	0.0906728	-0.162825	-0.0261896	-0.0243364	0.0831789	-0.0816791	-0.022019	-0.169017	0.0282659	-0.0795753	0.030471	0.016846	-0.0888739	-0.0447937	-0.0785671	-0.050231	-0.101838	-0.05294
225	-0.0552077	-0.303658	0.0672097	0.0377976	0.301425	-0.444537	0.110445	0.0245796	0.0324114	-0.204276	-0.195625	0.0874811	-0.0545753	-0.0885682	-0.332749	-0.0907077	-0.127571	-0.0420263	0.0825371	-0.0550492	-0.0250653	-0.100852	-0.0832785	-0.0895224	-0.0840323	-0.0675151	0.0204359	0.026041	-0.153336	-0.0116141	-0.0168014	-0.0635478
226	0.0840379	0.0550238	0.0581642	0.234699	0.126388	-0.147545	-0.0456234	0.0844284	-0.104357	0.0456913	-0.133862	-0.0958491	-0.153887	0.0553327	-0.0481932	-0.0774575	-0.107124	0.00638087	-0.131188	-0.0483697	-0.234816	-0.0946918	-0.130476	-0.123338	-0.100141	-0.0431123	0.000345242	-0.0716616	-0.0518537	-0.0171743	-0.0615601	-0.0811557
227	0.488986	0.0236817	0.0665395	-0.100223	0.413166	-0.049715	0.153017	0.0311389	0.0770452	-0.0228639	-0.0666544	-0.176314	-0.0824193	-0.024402	0.117915	0.0358511	-0.043718	-0.0315564	0.136076	-0.0360573	-0.201467	-0.0643706	-0.051768	-0.0374052	0.0793001	0.00671418	-0.0587443	-0.0940075	-0.0239911	0.0779529	-0.00826532	-0.0544256
228	-1.6065	-0.922281	-0.054728	0.0191394	-0.27285	0.0444335	0.00439667	0.037223	0.0322311	-0.143767	0.000877207	-0.000455565	-0.144707	-0.0442391	-0.0178241	-0.059015	0.118585	-0.0743164	-0.00501158	-0.0738375	-0.0375772	-0.11809	-0.126549	-0.0410371	-0.0360045	-0.124032	-0.0222209	-0.129094	-0.0386981	0.00866828	-0.0645339	-0.101961
229	-0.432795	0.125556	-0.0616677	0.241402	-0.00545763	-0.997844	-0.190722	-0.168748	-0.081319	0.0717384	-0.154481	-0.102085	-0.271311	-0.12021	-0.0872942	-0.0188528	0.140124	-0.208429	-0.150567	-0.0933692	-0.0586394	-0.205817	0.00145779	-0.0787417	-0.0854046	-0.0960077	0.0106083	-0.0555923	0.0185273	-0.0579448	-0.0966725	-0.0735786
230	-0.342622	0.0617034	0.0700321	-0.317928	-0.141852	0.16295	0.0817462	-0.2533	0.024187	-0.123934	0.140306	-0.269035	-0.214952	0.00342307	-0.0451764	-0.215658	0.0165569	-0.0783376	-0.17286	-0.211422	-0.0737469	0.124849	-0.0486522	-0.0379783	0.0218687	-0.0568771	-0.171025	-0.0457932	-0.00825591	-0.175554	0.0539968	-0.0566478
231	0.0705452	-0.0400187	-0.390415	0.244182	-0.057979	-0.260924	-0.0450638	-0.0089865	-0.131102	-0.0268203	-0.0128151	-0.00695384	-0.295811	-0.189597	0.0581039	-0.0723841	-0.054292	0.21864	-0.259743	-0.0982027	-0.00240031	-0.133794	-0.0938627	0.00899699	-0.123094	-0.10441	-0.110502	-0.0755233	0.0387606	0.12305	-0.0322466	-0.0141001
232	-0.228856	0.0151261	-0.60507	-0.0587097	-0.236144	0.0822397	-0.394992	0.0269854	-0.066945	0.063339	0.0133172	-0.0742365	0.182225	-0.142439	-0.0837929	-0.0584719	-0.105082	-0.0529426	0.0893635	0.0618355	-0.196233	-0.0534658	-0.0878563	-0.27502	-0.118722	-0.0525559	-0.138753	0.0315419	0.000358833	-0.0709948	0.000957584	-0.066254
233	-0.382565	0.182071	0.0175661	-0.00531956	-0.065642	-0.166402	0.236455	-0.0282125	-0.00930522	-0.178321	-0.237911	-0.221011	-0.130673	0.0700889	-0.0752552	-0.0146232	0.087377	0.0448687	-0.0580279	-0.0134357	-0.0990413	0.00332802	0.177358	0.0250855	-0.104001	-0.0679817	-0.0461123	0.000267246	-0.147095	0.0320762	-0.059982	0.0495645
234	-0.303716	0.00178401	0.0138595	-0.0215949	-0.438702	0.00306016	-0.322644	-0.171501	0.0755033	0.0241931	-0.0791422	-0.371533	-0.0340207	-0.0576496	0.164785	-0.0575796	-0.284013	0.1241	-0.182095	-0.0241003	-0.109888	-0.0874318	0.0550243	-0.051918	-0.123076	-0.0738724	-0.0519396	0.0514123	0.030846	-0.0234334	-0.0898138	-0.0241413
235	0.000408349	0.130691	-0.102356	-0.051621	-0.0749538	0.0506746	-0.170912	-0.681464	0.0500631	-0.102426	-0.0497461	-0.0808455	-0.123414	0.179142	-0.0761062	-0.0459262	0.0532453	0.0851705	-0.0749179	-0.239854	-0.0271377	-0.116959	0.000572492	0.0529347	-0.0105713	-0.105437	-0.084691	0.0254063	-0.0133105	-0.0317128	-0.110162	-0.0984468
236	0.145938	-0.175085	-0.0203589	0.0749116	0.0980291	0.0509047	-0.0173171	-0.17077	-0.240492	0.11883	-0.104162	-0.317215	-0.0937669	-0.123742	-0.206187	-0.0540789	-0.0286788	-0.125653	-0.0347663	-0.103453	-0.066288	-0.0300795	-0.0246674	-0.116699	-0.119943	-0.162161	-0.0982377	-0.0762362	-0.0331132	-0.0343874	-0.00826537	0.0365606
237	0.203495	-0.372463	-0.0561425	-0.220146	-0.199861	0.209335	-0.27819	-0.103561	-0.197567	0.0289913	0.124875	0.00249163	-0.189162	-0.0433807	-0.104989	-0.130872	-0.0727979	-0.0128793	-0.158781	-0.144727	-0.206852	-0.171966	-0.208011	-0.0116494	-0.198288	-0.0191264	-0.0199532	-0.102303	0.0317706	-0.0475697	-0.0696161	-0.0557472
238	-0.148329	0.0183578	-0.166743	-0.193985	-0.0602934	-0.523622	-0.0978445	-0.29627	0.137985	0.162916	0.019908	-0.104268	-0.112432	0.0173857	-0.0649354	-0.030382	-0.00188244	0.116023	0.0966345	-0.147276	-0.12295	0.00254277	-0.0288672	0.0555065	-0.0150769	0.0403648	-0.0262889	0.0577106	-0.0486744	0.00201191	-0.0318757	0.000197847
239	0.266406	0.0218842	0.0131004	-0.0976454	-0.16216	-0.266695	-0.0490894	-0.00838091	0.10257	-0.0240962	-0.0495448	0.088382	0.00555684	0.034961	0.0627127	0.00432689	-0.0641338	-0.0984365	-0.0916948	-0.00734512	0.0849222	-0.00054006	-0.121619	-0.0914207	-0.00674115	-0.0875773	-0.0295908	-0.0606449	-0.00498212	-0.119913	-0.11911	-0.0686337
240	0.0659711	-0.408076	-0.217026	-0.053535	-0.0275627	0.0187912	-0.14551	-0.230755	0.174635	-0.1649	-0.157597	-0.0275711	-0.0888824	-0.122171	-0.0622605	0.0953285	-0.249042	-0.198948	-0.0928989	-0.0123848	-0.116074	-0.110528	-0.0546247	0.023993	-0.068338	-0.056615	-0.0231164	0.0464601	-0.0487275	0.0525887	-0.0119819	-0.0745282
241	-0.0654695	-0.0015513	0.0509047	-0.124875	-0.370531	-0.013567	-0.0704066	0.0325056	-0.259489	-0.0123841	0.0374132	-0.0838306	0.069923	-0.0896627	-0.0046846	0.12069	-0.0773313	-0.12751	-0.177407	-0.0198069	-0.0348266	-0.0887138	-0.173996	-0.0783795	-0.110338	-0.241436	-0.0635577	-0.0384767	-0.0655071	-0.0834812	-0.0602236	-0.0871727
242	-0.645124	-0.188756	0.210426	-0.102631	0.0831489	-0.222157	0.137604	-0.223545	-0.164274	0.172941	0.00356839	-0.15685	-0.11078	-0.0383871	-0.19425	0.0370983	0.218766	-0.163115	-0.275552	-0.165596	-0.00500287	0.181849	-0.0108514	-0.0840185	0.0320656	-0.0457467	-0.0969295	-0.0324096	0.00499017	-0.0479432	-0.0425798	-0.0892127
243	0.202527	-0.0487167	-0.014056	-0.110824	-0.0476249	0.181441	-0.150153	-0.233895	-0.169356	-0.435147	-0.14906	0.0787587	0.0683918	0.0581186	-0.0683059	-0.135801	-0.0672141	0.0983836	-0.117929	-0.0939929	-0.0863137	0.014408	-0.186363	0.0881428	-0.0128021	0.0436255	0.0529714	0.00944141	-0.0345296	-0.0409879	-0.0325813	-0.024661
244	0.195485	-0.198835	-0.0137987	0.155021	-0.071243	-0.312648	-0.0726254	-0.208698	0.198886	-0.0970438	0.106069	-0.169363	-0.112814	-0.141106	-0.0916641	-0.0453462	0.0563027	-0.0957704	0.0402958	-0.0972858	-0.113945	0.0119549	-0.00438208	-0.0405971	-0.0700612	-0.0633364	-0.0180882	-0.076157	-0.0133555	-0.10669	-0.0572746	0.0114006
245	-0.78094	-0.0597916	-0.0897354	0.230942	-0.0618396	0.0652129	-0.0215427	0.0691838	-0.187181	-0.0807739	0.0302015	-0.407597	-0.11286	-0.206731	-0.0712888	0.0777818	0.10441	-0.153643	-0.0820613	-0.00387172	-0.044342	-0.0774181	0.0745765	0.0113314	-0.132844	-0.188593	-0.0271222	0.00240476	-0.0921403	-0.11132	0.026245	-0.0422604
246	-0.191753	0.0486154	0.198599	0.134083	0.00906241	-0.156891	0.213457	0.107051	-0.0557922	-0.0611251	-0.0230669	-0.0562235	-0.00946479	-0.0197908	0.00530896	-0.228844	0.0875592	-0.124876	-0.0328594	-0.200123	-0.18257	-0.194581	-0.0861771	-0.094521	-0.053093	-0.0301961	-0.0315574	-0.0944086	-0.0142372	-0.0759015	-0.145291	0.000929576
247	0.178079	-0.00223007	0.065695	-0.0951257	0.106584	-0.495242	0.0799943	-0.00226111	0.0497488	-0.0743941	-0.215499	-0.447886	-0.118397	-0.314155	-0.127268	0.0199217	-0.0905307	-0.191358	-0.0443361	-0.145571	0.042254	-0.0475567	0.00530067	-0.0539806	0.1358	0.0157211	-0.101349	0.00413697	-0.0184598	-0.169335	-0.152992	0.00168811
248	-0.703192	0.263274	-0.386029	0.0985368	-0.047506	-0.00694215	0.0122369	-0.041946	-0.109864	-0.149743	-0.246647	-0.124362	-0.0323313	-0.0435426	-0.00167595	-0.0422734	-0.0121134	0.116114	-0.0646546	0.0390025	-0.0628877	-0.0838021	-0.0657265	-0.0723071	-0.115802	-0.0565317	-0.165274	-0.0502595	-0.144133	-0.0268829	-0.00460692	-0.128376
249	0.209073	-0.327165	-0.0667922	-0.187498	0.0300408	0.0965672	-0.0720079	0.0821538	0.0516277	0.145071	0.0412622	0.0662299	0.0472867	-0.094064	-0.0901528	-0.0580005	0.13696	-0.000153946	-0.11372	0.0258554	-0.0503394	-0.0604245	-0.077942	0.0849	-0.0107262	-0.0197548	0.172912	-0.0337604	-0.129344	0.0303162	-0.0052974	-0.00387628
250	-0.131721	0.00473855	-0.232162	-0.0916807	-0.0162953	-0.0528988	-0.0706291	0.0617496	0.0536788	0.053674	-0.176284	-0.0977633	-0.0701023	-0.0465294	-0.0982047	-0.00147791	-0.134453	-0.119441	-0.218208	-0.167245	-0.126498	-0.150223	-0.0672895	-0.0493566	-0.0140373	0.0113895	-0.0427329	-0.0808569	-0.122978	-0.0316975	-0.0420994	-0.0113271
251	-0.237661	-0.0781832	-0.0413845	0.255916	-0.080417	-0.0481149	-0.0959149	0.0593384	-0.123605	-0.0685826	-0.175982	-0.0338126	0.116134	-0.14729	-0.0393973	-0.0722974	-0.178471	-0.0566855	-0.177245	0.0189541	0.144352	-0.0151475	-0.0777547	-0.0869686	0.112456	-0.0582469	0.00836872	-0.142139	-0.105317	0.0140731	-0.076349	-0.049769
252	0.0795222	-0.303616	0.218607	0.00726967	-0.153684	-0.0109865	-0.14585	-0.129117	-0.024556	-0.0685202	-0.353762	-0.12228	-0.0399093	-0.100655	0.0962666	-0.176625	-0.148466	-0.178795	0.0705571	-0.0537755	0.101533	-0.169461	-0.12394	0.0221366	-0.13575	-0.0203496	-0.180548	-0.083538	-0.00122722	-0.044493	-0.126418	-0.0503079
253	-0.116822	-0.183733	0.0611177	-1.1151	0.0114486	0.193239	0.124458	0.0324514	0.0605195	-0.198773	-0.141331	-0.123241	-0.0684815	-0.0710015	0.114857	-0.14213	-0.272896	-0.28018	-0.0670238	-0.100499	-0.0181932	-0.0301351	-0.0129536	-0.0931291	0.0157101	-0.0231568	-0.00515013	-0.142606	0.00581367	-0.155069	-0.00534201	-0.0384748
254	0.104271	-0.0664667	-0.240236	0.0539881	-0.775622	-0.1058	0.0585595	-0.0628285	-0.163102	-0.0694141	-0.334118	-0.155681	0.0106812	-0.0211388	0.025295	0.0910928	0.0884787	-0.12019	0.0602591	-0.109442	0.0363412	-0.0183421	-0.0724377	-0.0605025	-0.0497802	-0.118344	-0.118404	-0.162463	-0.00824236	-0.117346	-0.0388154	-0.141984
255	0.120445	0.0337551	0.135374	0.0349405	0.282582	0.153758	-0.326284	-0.197493	-0.0446594	-0.0462718	-0.0021003	-0.033813	0.0318907	-0.00373211	-0.014966	0.148167	0.0157702	0.0376185	-0.311616	-0.0312768	-0.282709	0.0649861	-0.086325	-0.15204	-0.080524	-0.0774734	-0.0423586	0.000389369	0.0375061	-0.171965	-0.054449	-0.0885241
256	-0.0725163	0.0529918	0.0820975	-0.442464	0.25086	-0.0868845	-0.178849	-0.168464	0.0189488	-0.0113886	-0.0526104	-0.0648028	-0.120529	-0.0211488	-0.176693	0.0820009	-0.165068	-0.0697456	0.0412076	-0.208808	-0.112377	-0.035523	0.0836956	-0.110367	-0.194667	-0.150178	-0.0993423	0.0210655	-0.0964713	-0.137623	-0.105721	-0.17644
257	0.364538	0.0641769	-0.295688	-0.209035	-0.155236	-0.0551601	-0.0121795	0.00715263	-0.139548	0.135328	0.112785	-0.112826	-0.0618823	0.00114931	0.0166101	0.10531	-0.245533	-0.0469172	-0.25409	0.0409929	-0.0443539	0.024667	-0.301487	-0.118436	-0.0872037	-0.130235	-0.0143214	-0.0417962	-0.166028	-0.0256399	-0.142829	-0.0664458
258	0.109229	0.0934627	0.0998684	0.109831	-0.280263	-0.100824	-0.101535	0.105406	0.161838	-0.00411065	-0.0360411	0.0252382	-0.048574	-0.146782	0.0732461	0.0615088	0.0692103	-0.0154769	0.083222	-0.0623218	-0.0440013	-0.0492045	-0.0280614	-0.00711965	-0.106718	-0.0165009	-0.0802149	-0.0299412	-0.113624	-0.075693	-0.00262126	-0.0268482
259	-1.20901	-0.0355411	0.237165	0.0428732	-0.0322664	0.129618	-0.0397958	-0.143533	-0.0712437	-0.190101	-0.13358	-0.0894274	0.0723141	-0.0144759	-0.246936	0.082056	-0.29315	-0.0954995	-0.116007	-0.108639	-0.0785979	-0.123165	0.0452225	-0.139963	-0.0265565	-0.0557449	-0.0632549	0.0305603	-0.179748	0.0638716	-0.0828133	-0.10648
260	-0.0426106	-0.118462	0.0968443	-0.0417084	-0.0219946	-0.149605	-0.00799347	0.0245398	0.166152	-0.0165375	-0.168232	0.0667131	0.00130172	-0.0329563	0.0173745	-0.193892	0.133947	-0.0999069	-0.00983259	-0.00249394	-0.116623	-0.147265	-0.0443067	-0.210258	-0.0806245	-0.0589038	-0.0787679	-0.194845	-0.0753541	0.032774	-0.05396	-0.0530449
261	0.0915847	-0.0775624	-0.00261457	-0.0216442	0.0575261	-0.689984	-0.244002	-0.226457	0.0466027	0.044015	-0.103797	-0.0452191	-0.207604	-0.0196257	-0.0457652	0.106335	-0.0688589	-0.199535	-0.0537133	0.0489762	-0.102489	-0.0143475	-0.138905	-0.0114747	-0.108215	-0.0841715	0.0196569	-0.0817354	-0.0931304	-0.118397	-0.0419141	-0.000213008
262	0.107827	0.281163	0.0725865	-0.147961	-1.38024	0.115541	-0.489472	0.13047	-0.184741	-0.0237692	-0.0250123	-0.137154	-0.307451	-0.115714	-0.025137	0.0176328	-0.174494	0.0033426	-0.0207767	0.110157	-0.137913	-0.0296757	-0.0104614	-0.0200031	-0.0623936	-0.0378238	0.0014148	-0.167081	-0.0721036	-0.0656835	-0.0848295	-0.0239771
263	-0.581256	-0.0810517	-0.385719	0.143848	0.300181	-0.310033	-0.116429	0.135862	-0.00951547	-0.080577	-0.0821211	-0.0197931	-0.07641	0.00670788	-0.0140075	-0.120432	-0.0163651	-0.0464875	-0.190597	0.0242305	-0.00561062	-0.0392939	0.0184964	-0.0739419	-0.088301	-0.0259209	-0.192687	-0.156511	0.0702905	-0.0186577	-0.0870181	-0.0932976
264	-0.01175	-0.29339	-0.368714	0.179317	-0.285659	-0.60107	-0.266222	0.209567	0.124839	0.0735297	-0.494176	-0.0911141	-0.175104	-0.0892574	-0.145269	-0.13521	-0.170847	0.0252372	-0.0943332	0.0288722	0.105521	-0.0511912	-0.0481962	-0.142983	-0.148672	-0.0170538	-0.0694721	-0.093501	0.0322286	-0.0317912	-0.0652076	-0.0537503
265	0.0718875	-0.510729	-0.097641	0.426481	0.113699	0.085247	-0.0509119	-0.251388	-0.196767	0.0374715	-0.155168	-0.178985	0.0510818	-0.082445	-0.0896747	-0.202422	-0.271848	-0.000514147	-0.0845289	-0.220365	-0.0864406	-0.137713	-0.0368662	0.106569	-0.0429105	-0.0416883	-0.178758	-0.0695159	-0.121454	0.0213065	-0.0520845	-0.0893987
266	-0.177005	-0.165697	0.155183	-0.260791	-0.089763	-0.391623	-0.537036	-0.125093	-0.270124	-0.103915	-0.366172	-0.0292089	-0.0701132	0.111135	-0.132046	-0.250266	-0.172884	-0.0482364	-0.0442032	-0.212847	-0.0304976	0.121855	0.00813077	-0.104366	0.105836	-0.0245175	-0.0344864	-0.0538257	-0.0624979	-0.0364864	-0.0909866	-0.0112318
267	-0.279334	-0.573601	-0.0485458	-0.105152	-0.30379	0.06601	-0.147153	-0.307828	-0.0767631	-0.146632	-0.142549	0.0636979	-0.157065	-0.357416	0.0683563	0.0527933	0.09413	-0.281696	-0.0450995	0.0275379	0.000959919	-0.416499	-0.105325	0.0163184	-0.146146	-0.126965	0.0230372	0.0854929	-0.0382738	-0.0343601	-0.00586754	-0.0845174
268	-0.356176	-0.210519	-0.211724	-0.0388109	0.019466	-0.174394	0.0599486	0.0561406	-0.0970971	-0.14037	0.0711272	-0.0599499	-0.146083	-0.0957899	0.181948	0.0222548	-0.108813	-0.083317	-0.221265	-0.100907	-0.0604576	0.0467982	-0.0863214	-0.0973922	-0.0815204	0.0193343	0.00994411	-0.0285078	-0.0290134	-0.0206966	-0.0574446	-0.162106
269	-0.176856	0.120863	-0.01487	-0.385749	-0.0324371	-0.116532	-0.0236634	0.0525255	-0.0549719	-0.121743	-0.103906	0.170705	-0.102627	0.116156	-0.0310831	-0.212283	-0.0486376	-0.188967	-0.13884	-0.0473265	-0.0759447	-0.0524817	0.0377743	-0.102645	-0.036809	0.0214255	-0.00865418	-0.0877003	0.0315332	-0.0744966	-0.0526182	-0.016667
270	0.206057	0.0761042	0.00320079	-0.300136	0.105486	-0.138389	-0.544245	-0.139972	-0.0997479	-0.069827	-0.0167247	-0.172331	-0.0564443	-0.0480887	0.0546686	-0.201317	-0.0785846	-0.0700195	0.128165	0.00184623	-0.145639	0.0531338	-0.0327051	-0.0101993	-0.277862	0.00684974	-0.0656028	-0.0574703	-0.0281456	-0.00994178	-0.0139659	-0.0484268
271	-0.50488	0.375884	0.203342	-0.0946351	0.315027	0.0058003	-0.116912	-0.174029	-0.124412	-0.206026	-0.125197	-0.00115083	-0.0311318	0.00727939	0.114877	0.0248922	0.120151	-0.097472	-0.0872498	-0.126452	-0.0100017	-0.133586	-0.0486688	0.11366	0.014092	-0.0138346	-0.0236765	-0.029839	-0.0496826	-0.0691244	-0.123866	-0.089388
272	0.161123	0.176754	0.291804	-0.101058	-0.50652	0.127529	-0.246574	0.0440072	0.130962	-0.182894	-0.178964	0.0600951	0.0732676	-0.125828	0.0666758	-0.291636	-0.127079	-0.114803	-0.164007	-0.171616	-0.045742	-0.0544075	0.0474192	-0.133162	0.0169258	-0.0534937	-0.0168827	-0.0394691	-0.0122022	-0.0797275	-0.00213974	-0.00447189
273	-0.152283	-0.229462	-0.213589	-0.434055	-0.284821	-0.237035	0.205847	-0.214075	0.00794902	-0.406173	-0.100781	-0.0799561	-0.100816	0.00542134	-0.0842011	0.0909536	-0.0881226	-0.00131903	0.0552277	-0.0369232	-0.039481	0.114295	-0.0273228	-0.0204169	-0.0400685	-0.0723453	-0.0263712	0.0306155	-0.0759213	-0.147625	-0.00989445	-0.0701912
274	-0.115465	0.0537098	0.0837161	-0.109109	-0.237779	0.0718892	0.0345926	-0.00880802	-0.0769236	0.0211336	-0.0898933	0.0611851	-0.048686	0.0547766	-0.0321907	0.062029	-0.224002	-0.0592337	-0.103001	-0.0630225	-0.0695016	-0.118121	-0.082469	0.00705172	-0.205856	-0.17169	-0.101189	-0.0189934	-0.00900031	-0.0683481	-0.0385081	-0.0389332
275	-0.450572	0.148782	0.236397	-0.0185782	0.112403	-0.0900313	0.0581479	0.0425403	-0.0161403	-0.430154	-0.133593	-0.115373	-0.0463538	-0.0334574	0.117001	-0.0630926	-0.176958	-0.195805	-0.0513358	0.127714	-0.100122	0.0192604	-0.0679332	0.0960617	-0.0290849	0.047119	-0.202325	-0.0400428	-0.0749591	-0.00928555	-0.0451138	-0.0275748
276	-0.136412	0.0342049	-0.295497	-0.05616	-0.0389347	0.0428353	-0.0592118	-0.111456	-0.224188	0.00760041	0.00860821	-0.112664	-0.0536233	-0.0579326	-0.0164456	-0.0904828	0.0805045	-0.0913542	-0.167232	-0.00943313	0.120734	0.00212314	0.065751	-0.159488	0.0995077	0.130826	-0.150252	-0.028801	-0.0919032	-0.0943288	-0.0518278	-0.0790721
277	0.0606032	-0.0345671	0.316618	-0.0870191	-0.213646	0.301229	0.0813957	-0.137866	-0.0936306	0.0218969	-0.112676	-0.0299126	-0.00931144	-0.0432481	-0.0786652	-0.126147	-0.0709527	-0.0985652	-0.00934967	-0.0194631	-0.440593	-0.109901	-0.0318702	0.0259842	-0.163955	-0.0787517	-0.0421136	-0.0623196	-0.134396	-0.0730392	-0.0243417	-0.0266794
278	0.065028	-0.208758	-0.0687632	-0.12256	0.170102	-0.276801	0.0488714	0.0879362	-0.0993091	-0.183403	0.0490042	0.0969716	-0.107896	0.145462	-0.172742	-0.178746	0.0272598	-0.0571647	-0.187778	-0.0618138	0.013094	-0.0883059	-0.0911908	-0.0795251	0.0443926	-0.0248917	-0.0278972	-0.0108607	-0.0703325	-0.0456361	0.0246957	-0.0386842
279	-0.0909644	-0.493811	0.0329164	-0.120916	-0.433429	0.194148	-0.00693723	-0.128633	-0.149337	-0.0219281	-0.141822	-0.0996903	0.0117289	-0.073042	-0.212496	-0.299879	-0.154178	-0.0488886	0.00146617	-0.132811	0.0395066	0.0682744	-0.000905409	0.0100377	-0.0441372	-0.120702	0.0120906	-0.0846386	0.00563673	-0.0667464	-0.10185	-0.0157843
280	-0.178385	-0.238209	-0.0212408	0.109416	0.171439	-0.270718	-0.0453521	-0.0990518	0.143632	-0.123724	0.095614	-0.18717	0.0319495	-0.0207568	-0.186785	-0.0448464	-0.132833	-0.190431	-0.0394056	-0.013782	-0.113918	-0.0273002	0.032792	-0.183533	-0.00874416	-0.0662587	-0.0440249	-0.0777513	-0.0749743	-0.0790276	-0.0226073	-0.0766157
281	0.0199646	0.163039	-0.0633435	-0.112975	-0.0197128	-0.06964	-0.0474971	0.0559508	0.140395	-0.0676668	-0.036612	-0.280895	-0.154578	-0.239861	0.0688604	-0.0506779	-0.171842	-0.195076	-0.101279	-0.145617	-0.0538403	-0.0979225	-0.134097	-0.107412	-0.0890878	-0.0970849	-0.0293349	-0.122176	-0.101838	-0.0316921	-0.115249	-0.040192
282	-0.21172	-0.0109324	-0.022703	-0.174658	-0.0314745	-0.0418516	-0.000752578	-0.0368456	-0.0767479	-0.131301	-0.151271	-0.0614686	-0.100858	-0.0266382	0.0440645	-0.0313329	-0.0736137	0.0562276	-0.068903	-0.00759637	-0.024889	0.0426623	-0.199704	-0.0915556	-0.0071172	-0.0106704	-0.11038	-0.0704291	-0.0304949	-0.0232082	-0.00299606	-0.0290995
283	-0.129206	0.0861677	-0.141343	0.0695202	-0.273816	-0.1049	-0.243833	0.0350765	-0.228479	-0.0302751	-0.0828435	-0.181544	-0.0668439	-0.0962747	-0.252892	-0.032617	-0.0368359	0.0108024	-0.082822	-0.0589686	-0.00546777	-0.00815606	-0.0984836	-0.111022	-0.0277976	-0.0998194	-0.0862531	0.00319197	-0.10208	-0.0610806	0.0055171	-0.0288871
284	-0.014405	0.338863	0.194692	-0.176285	0.000708852	0.24487	-0.0511302	0.127184	-0.0813203	-0.140286	-0.0328351	-0.0766607	0.147487	0.0711135	-0.0344441	-0.00491764	-0.105109	-0.178462	0.177724	-0.0487196	0.0452257	-0.121841	-0.118617	-0.0448085	-0.106414	-0.0225447	-0.160723	-0.0911721	-0.0237314	-0.0146962	-0.0241804	-0.0706672
285	-0.0236471	-0.0445107	-0.301874	0.0697628	0.0255666	0.00564835	-0.0506395	0.0244733	0.0778541	-0.0513422	-0.120288	-0.105141	-0.360441	-0.0169479	-0.137029	-0.0612705	-0.125323	0.025648	0.0576154	-0.0652761	-0.118483	-0.0735064	-0.123864	-1.08645e-05	-0.0330076	-0.0605731	-0.0151812	-0.0706835	-0.116045	-0.0385796	-0.0429023	-0.0583379
286	-0.0796525	-0.0717851	-0.199238	-0.0537836	-0.0156166	-0.0672789	-0.0200597	0.193755	-0.0211898	-0.48434	-0.0989948	-0.070293	-0.0934521	0.0564431	0.0133035	-0.0956199	0.00218644	-0.0150568	0.00046566	-0.0711103	0.0495711	0.0515296	0.0239898	-0.108095	-0.187889	-0.128284	-0.0621667	-0.0618108	0.026567	-0.0551209	-0.117029	-0.0770848
287	0.402113	-0.0436123	-0.0599081	-0.0150344	0.043333	-0.211467	0.140852	-0.0286333	-0.106527	-0.113289	0.0810371	-0.346475	0.0599062	-0.105958	-0.266005	-0.152246	-0.0533707	-0.0856804	0.0293003	0.0619627	-0.107734	0.0361708	-0.150875	-0.0728643	-0.103865	-0.0397524	-0.109803	-0.0916108	-0.137086	-0.108712	-0.0759003	-0.0974769
288	0.200403	0.149308	-0.201233	0.141821	-0.0858836	-0.25669	-0.155345	-0.177708	0.145966	-0.439504	-0.103287	-0.0151909	0.00397828	-0.23513	0.144902	-0.231305	-0.18672	-0.17899	-0.188218	-0.313078	-0.145091	-0.153477	-0.20934	-0.0942023	-0.0549412	-0.00828559	-0.0137135	-0.0355478	-0.0109904	0.0784517	-0.0587537	0.00889873
289	0.224241	-0.600128	-0.0314305	-0.407945	0.0619355	-0.139291	-0.0169255	-0.0690755	-0.223021	-0.226737	0.152837	-0.0533335	-0.0475215	-0.00276346	-0.0599969	-0.226653	-0.107067	-0.0304922	-0.236662	-0.105661	0.0286343	0.00693846	-0.0204101	-0.0595411	-0.0546681	-0.0256013	0.0354724	-0.109669	-0.00493633	0.00671472	-0.126027	-0.00112741
290	-0.102163	-0.607177	-0.112833	-0.00696219	0.139297	-0.0652647	-0.30188	0.158657	0.0683092	0.119724	-0.0282748	-0.0695491	-0.128797	-0.0294674	-0.182801	0.0704699	-0.0727877	-0.0423813	0.0542294	0.0351305	0.0815994	-0.000689391	0.0372354	-0.208445	-0.0422927	0.0360906	-0.0576261	-0.0174547	-0.0778538	-0.0780702	-0.102576	-0.0182267
291	-0.219522	0.159647	-0.0118467	-0.210357	-0.191893	-0.104767	0.229918	0.166426	-0.0360038	0.00100838	-0.0344207	0.0307378	0.0237256	-0.128091	0.0060857	-0.0540599	-0.0626683	-0.196193	-0.137514	-0.100783	-0.0745587	-0.168228	-0.150451	0.0472257	-0.0797924	-0.181151	0.00813763	-0.0637727	-0.123871	-0.00803951	-0.0692277	-0.000263255
292	-0.03756	0.0622169	-0.276643	0.0662166	0.215183	0.153517	0.170161	-0.447994	-0.204863	-0.142947	-0.0821223	0.0146741	-0.0736479	0.0704929	-0.131407	0.0234961	-0.128983	0.0900601	-0.0751015	0.0828811	-0.0397232	-0.0121212	-0.0154848	0.00796884	-0.10235	-0.079865	-0.0371573	-0.00251514	0.0751445	-0.0656439	-0.0420714	-0.0432371
293	0.114645	0.0168052	0.190048	-0.0656165	-0.0514581	-0.30382	0.110525	-0.0936874	-0.280319	-0.0516518	0.0574157	-0.155612	0.0943787	-0.160164	-0.282083	-0.0385225	-0.121165	-0.0739663	0.000771894	-0.0795472	0.0495959	-0.212048	-0.030102	-0.175432	-0.0484089	-0.159926	-0.0902349	-0.0340087	0.00460257	-0.0931001	-0.103572	-0.0194041
294	-1.48615	-0.479715	0.303323	0.0668907	-0.0817607	-0.277695	-0.0863068	-0.168044	0.0769869	-0.122805	-0.0285156	-0.0101323	-0.129013	-0.0942021	-0.252945	-0.310398	-0.224732	-0.112894	-0.16034	-0.0964484	-0.050389	-0.0895128	-0.0450664	-0.0756829	0.0105171	-0.0491444	-0.0177357	-0.0796247	-0.0948694	-0.121781	-0.0709764	-0.075868
295	-0.740589	-0.0724211	0.175076	-0.194314	-0.124561	-0.211976	-0.26125	-0.0759578	0.0370968	-0.147116	0.0633957	-0.141102	0.0174699	-0.0403546	0.0398811	-0.0776054	0.0359277	-0.0520658	-0.0610178	0.121054	-0.105023	-0.0993703	-0.0449934	-0.0412688	-0.0488807	0.0163054	-0.0875401	-0.0761832	0.00981978	0.0250775	-0.110118	-0.0606094
296	-0.702747	0.00931638	-0.230311	-0.0163497	0.0992212	-0.190827	-0.205035	0.0269088	-0.175488	-0.139581	-0.118942	-0.0266433	0.0632599	-0.0396135	-0.0917943	-0.220689	0.0311559	-0.0240494	-0.152321	-0.0720214	-0.0712916	0.0201556	0.0168208	-0.271069	-0.025108	0.00889458	-0.135611	0.0319928	-0.063162	-0.109536	-0.0424391	-0.0812341
297	0.0177633	-0.275293	0.233133	-0.668118	-0.0247542	-0.548383	-0.324992	-0.0514102	-0.185505	0.000277058	-0.102248	-0.00595323	0.0769759	-0.206124	0.00202774	0.0308246	-0.0892919	0.177096	0.0226028	-0.0386895	0.0514264	-0.112025	-0.246285	0.0159837	-0.034602	-0.061916	0.0143739	-0.016767	-0.0402281	-0.0480449	-0.0136134	-0.0278916
298	0.0660781	-0.0945928	0.0219776	0.339731	-0.00409051	0.0828254	-0.0497457	-0.176244	-0.45702	-0.153196	-0.0677728	-0.116471	-0.0529758	0.0957964	-0.061683	-0.109446	-0.115982	0.0462946	-0.153304	0.0132312	0.0585152	-0.163573	-0.0351972	0.043847	-0.0483094	0.00826882	-0.0563563	-0.0356504	-0.117713	-0.0198846	-0.0778016	-0.0314011
299	-0.121645	0.0543551	-0.256192	-0.0216417	-0.718528	-0.549563	0.29145	0.142833	-0.0110734	0.0113591	0.0788174	0.0402129	-0.154975	0.0119723	0.00727035	-0.0863608	0.0703613	-0.0243701	0.138536	-0.0134597	-0.194202	-0.178576	-0.0361718	-0.0921304	-0.13596	-0.114056	-0.00445691	-0.0257446	-0.0884515	-0.126462	-0.0401728	0.00945908
300	-0.658795	-0.345811	-0.125096	-0.0661959	-0.0410788	0.0560143	-0.239349	0.0569153	-0.437443	-0.11915	-0.0472035	-0.0563287	-0.208116	0.110889	-0.00709168	-0.112106	-0.131602	0.0671265	-0.0102783	-0.0935985	-0.00104966	-0.00838673	0.0923443	-0.129415	0.024303	-0.00133086	0.00602407	-0.073657	-0.0226064	-0.0827494	-0.187296	-0.018148
301	0.0718945	0.0939708	-0.0239981	-0.378788	-0.0959408	-0.210394	-0.0740417	-0.0564524	-0.0782936	0.0345591	-0.187038	-0.0115832	-0.0360711	0.142335	-0.110441	0.0638699	-0.0738761	-0.333005	-0.0452481	-0.0424602	0.00676402	0.0249961	-0.0817153	-0.0887405	-0.0158768	-0.0038316	-0.0558423	0.00409141	-0.0726585	-0.0117205	-0.108559	-0.0459581
302	-0.39284	0.150144	0.177135	-0.198358	-0.742928	-0.0386162	0.0807946	0.0105157	0.0219881	0.0267603	-0.225839	-0.116313	-0.106984	-0.0269489	-0.12185	-0.204028	-0.13157	-0.177962	-0.0423288	0.0581578	-0.102631	-0.190154	-0.0403707	0.0740369	0.0292174	-0.039187	-0.184629	-0.165032	-0.0531729	-0.0524421	-0.0181445	-0.0485765
303	0.167803	0.253282	-0.518349	0.0858829	-0.00666262	-0.19351	0.0175408	-0.273521	-0.172168	-0.12965	-0.0127225	-0.0497433	0.0725725	-0.0405792	-0.252035	-0.0945903	-0.0581641	-0.0294985	-0.0459093	-0.019812	-0.0623332	0.0391712	0.0187912	0.00968429	0.00154104	-0.0947684	-0.0607925	-0.1168	-0.015209	0.00104003	-0.0330271	-0.0460091
304	-0.93292	-0.0508187	-0.625219	0.478464	-0.355887	-0.341843	-0.440614	0.105488	0.121768	0.0988814	-0.189703	0.0032117	-0.000191004	-0.130526	-0.107686	-0.104829	-0.0250666	-0.0739363	-0.11341	-0.074347	-0.182064	-0.0330426	-0.0415421	-0.19627	-0.0986993	-0.199948	0.0160294	0.0514783	-0.145409	-0.0749728	-0.0796203	-0.0702858
305	-0.109513	-0.0753471	-0.0203461	0.121771	-0.0790123	-0.162224	0.148125	-0.0879621	-0.0429267	-0.172949	-0.198778	0.106719	-0.104009	-0.00670728	-0.00933926	-0.0953817	-0.234456	-0.0677466	-0.125442	0.0543133	-0.0956369	-0.0491722	0.131573	0.0655046	-0.00454852	-0.194514	-0.0505484	-0.111009	-0.03219	-0.0745929	0.0138528	-0.0501437
306	0.124614	0.0559425	-0.0542069	-1.08691	0.00702803	-0.161355	0.0265924	-0.0524026	-0.0673423	-0.125208	0.0490727	-0.549177	-0.0558081	0.078657	0.0467384	-0.0798258	0.110518	-0.0733448	-0.0741149	-0.0506581	-0.11954	-0.0456856	-0.192826	-0.078532	-0.190166	-0.0351548	-0.0574761	-0.0509359	-0.0318397	0.0711747	-0.0404011	-0.0936892
307	-0.0924827	-0.157431	0.00457224	0.192645	-0.130093	0.172791	-0.167376	-0.165191	-0.0877731	0.0163907	-0.177323	-0.0662939	-0.274477	-0.202843	0.0271163	-0.121279	-0.0549908	-0.150534	-0.120435	-0.105709	-0.130896	-0.00440884	0.037827	-0.0275878	-0.0926849	0.00859613	-0.195282	-0.0174733	-0.0402871	-0.0840667	-0.103028	-0.0472615
308	0.106912	0.082175	-0.322029	-0.515859	-0.0794683	0.0588811	-0.0927811	0.121065	-0.205783	-0.193385	-0.0763393	0.120903	-0.161469	-0.0809164	-0.00448423	-0.167725	-0.106763	-0.029421	-0.00706192	-0.0802825	0.00901126	-0.1566	-0.102317	-0.0282649	0.172738	-0.167925	-0.0529646	-0.117975	-0.0869889	-0.130795	-0.00782777	-0.0363097
309	-0.131974	0.0677236	-0.120048	0.0270306	-0.2894	0.0617842	0.0226019	0.232636	0.0530478	-0.206152	-0.275599	-0.0240829	-0.0188768	0.000371956	-0.379185	-0.221912	-0.0466811	-0.16919	-0.085519	0.0929231	-0.127084	-0.138546	-0.00908058	-0.00332428	0.0275323	-0.026893	-0.156713	-0.0821409	0.00667197	-0.150809	-0.0217941	-0.0356409
310	0.0493233	-0.443495	-0.0116509	0.0477707	-0.0878894	-0.0476761	0.102469	-0.0752902	-0.191982	-0.102444	-0.0142526	-0.0450999	-0.168032	-0.0367174	0.0259531	0.04909	-0.163026	-0.0838894	-0.0472429	0.083288	-0.200715	-0.0291605	-0.195613	-0.092236	-0.109163	-0.0124012	-2.80376e-05	-0.0202733	-0.0492981	-0.109533	-0.0225526	-0.103875
311	0.0388366	0.00838026	0.0523931	-0.140621	0.17713	-0.00881732	-0.173604	-0.122546	-0.0534137	0.0774139	-0.0666095	-0.12658	0.122788	-0.113776	-0.239686	0.0425777	0.167425	-0.018846	-0.146771	-0.219292	-0.115004	0.140637	-0.0729867	0.0115903	-0.00773578	-0.0123454	-0.0206042	-0.053253	0.0592484	0.0341321	-0.0303851	-0.0817927
312	0.0708322	-0.0196353	0.351219	-0.35417	-0.419853	0.134115	-0.0644204	-0.205206	-0.746208	-0.102803	-0.055628	0.00247628	0.00812449	-0.0116592	-0.0524066	-0.046934	0.108824	-0.0307846	0.102229	-0.0335564	0.0608143	-0.0860556	-0.120436	-0.203461	-0.128064	-0.0959109	-0.131915	-0.0159828	-0.12146	-0.0244254	-0.0702779	0.0030136
313	-0.00884426	-0.396472	-0.223023	-0.0877858	-0.0323966	-0.0075065	0.0393686	-0.0795724	-0.0581368	0.00598186	0.0362143	-0.077483	-0.143126	0.0195104	0.00697481	-0.19735	0.0669173	0.091161	-0.392777	0.0242264	-0.0384519	-0.0647982	-0.0676031	-0.07886	-0.0113199	-0.0939716	-0.113415	-0.0823293	-0.130344	-0.0454714	-0.0855968	-0.102907
314	0.499567	0.0157202	-0.0464191	0.309114	-0.0366368	-0.00573512	-0.0700626	0.0531292	-0.296696	0.127992	0.0160232	0.0851839	-0.0879437	-0.0488036	-0.131186	0.073627	-0.0381771	-0.0214139	-0.0924759	0.0332061	-0.0869102	-0.00208084	-0.0855467	-0.168993	-0.181638	-0.133633	-0.0364408	-0.0451794	-0.15118	-0.0767998	-0.14012	-0.0276507
315	-0.324691	0.188105	0.206547	0.130048	-0.00469655	-0.110267	0.123256	0.00381666	-0.372984	-0.0545173	-0.10776	-0.0239523	-0.103798	-0.169223	-0.0149585	-0.0424416	-0.043322	0.0583304	0.00924903	-0.160836	-0.169685	-0.0307611	-0.0733937	-0.0985515	0.0434181	-0.0507194	-0.185277	0.00399056	-0.0109857	-0.135944	-0.0260286	-0.0985823
316	-0.119944	0.308629	0.131011	0.326908	0.13311	-0.197976	0.118977	-0.128296	-0.0114835	-0.0277375	-0.039651	-0.0333194	-0.0489934	-0.141843	-0.0579238	-0.0577461	-0.277952	-0.164518	-0.0462789	-0.177898	0.100711	0.0375107	-0.109976	-0.0430271	-0.167992	-0.00574883	-0.224613	-0.00694526	-0.00840203	-0.0996214	-0.138565	-0.0892796
317	-0.0824632	-0.184511	0.166449	-0.485653	0.303553	0.0496164	0.0276984	0.174246	0.0780952	0.0763417	-0.0696129	-0.060827	-0.127471	-0.0902931	0.0180418	-0.1757	-0.172954	-0.133848	0.0428019	-0.122372	-0.0873404	-0.0396844	-0.11371	-0.0573783	0.0467689	-0.135465	-0.195509	-0.103045	-0.046207	0.0107924	-0.0475031	-0.0684356
318	-0.199018	-0.125945	0.491315	-0.293207	-0.265502	-0.0606123	0.199287	-0.212974	-0.090585	-0.0349786	-0.0550014	0.0872339	0.0105634	0.262119	-0.215071	-0.0656898	0.0337267	-0.0123221	-0.168493	-0.0935916	-0.0277212	-0.0767408	-0.0451925	-0.0591132	-0.0871514	-0.0747726	-0.0993282	-0.21856	-0.0101791	-0.0738282	-0.0666705	-0.0110044
319	0.143468	-0.0354547	-0.0328848	-0.314581	0.233778	-0.249124	-0.0171984	0.0835154	-0.0286037	0.033368	-0.0170307	0.0745899	-0.00486778	0.00654948	-0.0491247	-0.0465837	-0.10839	-0.0908304	-0.00852334	-0.10087	0.00541328	0.0309768	-0.0610732	-0.0645127	-0.0601499	0.025256	-0.0559837	-0.151593	-0.0627174	0.0241354	-0.01988	-0.0872162
320	-0.479636	-0.0153065	-0.473418	-0.364167	0.0586903	-0.133804	-0.0302925	-0.00039431	-0.0898759	-0.0794401	-0.00981589	0.0357752	0.115522	0.122907	-0.150742	-0.175413	-0.0218239	-0.105092	0.00840685	0.0139496	-0.232888	-0.0710818	-0.0921712	-0.0315459	-0.103406	-0.0279404	-0.0257219	0.0502188	-0.188977	-0.113083	-0.0455994	-0.141557
321	-0.0464626	0.117239	-0.0307518	0.179047	-0.23031	0.0441219	-0.171591	-0.265461	-0.139399	-0.161215	-0.10333	-0.305566	0.154074	0.00183436	-0.0848653	-0.0419328	-0.0984076	-0.106772	0.0647408	-0.114164	-0.044617	-0.0309952	-0.199412	-0.132068	-0.0307936	-0.0433929	-0.0146246	-0.0205959	-0.0472673	-0.0735793	-0.00967904	-0.0814803
322	-0.301445	-0.250857	-0.00446448	-0.0544143	0.0687395	0.119561	-0.0610201	-0.228238	-0.147399	-0.0503865	-0.00803495	-0.109364	-0.0309769	0.139694	-0.0636915	0.0563204	-0.215605	-0.00626653	-0.161875	-0.161278	-0.0659483	-0.188574	-0.0386274	0.0378559	-0.0170568	0.0280346	-0.00391379	-0.0150695	-0.0272733	-0.164717	-0.0588084	-0.118803
323	-0.792223	-0.0293286	-0.41118	-0.47294	-0.305777	0.0445901	0.148306	-0.0314824	-0.0905585	-0.0443045	0.00978454	-0.130403	-0.055964	0.0845298	-0.127382	-0.0345764	0.0184406	-0.0851242	0.0404158	-0.18473	0.133095	-0.146766	0.0978174	-0.0154954	-0.0023981	-0.0352171	-0.0617304	-0.0398542	-0.0114464	-0.0147959	-0.0286854	-0.0698164
324	-0.938485	0.204933	-0.160129	-0.0265706	-0.127045	-0.170953	0.073302	0.0942093	-0.141901	0.099677	-0.0451662	-0.14133	-0.0610116	0.0920092	-0.170907	-0.222274	-0.185043	-0.0879504	-0.00129834	-0.0177145	-0.0698341	-0.114523	-0.0232478	-0.0316357	0.0166362	-0.0905079	-0.128109	-0.076794	-0.0140352	-0.0718009	-0.0624025	-0.0628708
325	-0.606359	-0.17212	-0.242346	-0.273543	0.250084	-0.0229152	-0.289437	-0.138686	-0.119528	-0.0441786	-0.114779	0.098242	-0.151531	-0.253571	-0.162585	0.00398012	-0.0343924	-0.0702525	-0.0560638	0.0591138	-0.0594871	-0.108372	-0.0409146	-0.0248005	-0.159877	-0.0233637	0.0304523	-0.17458	-0.156407	-0.0472674	-0.215915	-0.128243
326	0.000114794	0.169141	0.0509006	-0.0973614	-0.028803	-0.30082	-0.0774396	-0.226352	0.0169724	-0.16407	-0.0508394	0.00624262	0.00311855	0.0388346	-0.0885792	-0.0583051	-0.0849494	0.0154734	-0.0824573	-0.159998	-0.0208542	-0.00738689	-0.0627394	-0.0711737	-0.101473	-0.10536	-0.0197707	-0.0304642	-0.0398705	-0.0641658	-0.0224323	-0.0453346
327	0.281692	0.0248069	-0.207814	0.155098	-0.0192322	0.218791	-0.147481	-0.161922	-0.12643	-0.340242	-0.0277106	-0.105443	0.0938821	0.108795	0.188814	0.199816	0.133507	-0.220559	-0.0400665	-0.0192076	0.0138225	-0.103061	-0.102501	-0.108064	-0.0996034	-0.0240055	-0.0227846	-0.0430871	-0.166021	-0.0610794	-0.0450202	-0.105006
328	-0.4336	0.195889	-0.391492	-0.0836502	-0.298029	0.216832	-0.0331113	-0.366342	-0.0748779	-0.140173	0.107602	-0.0207562	-0.373107	0.00652504	-0.0880595	0.0273355	-0.0736837	-0.187026	0.092267	-0.161834	-0.0589628	-0.0680668	-0.318031	-0.113636	-0.229547	-0.10181	-0.034247	0.0533153	-0.0145325	-0.121699	-0.0762927	-0.0310557
329	0.0981292	-0.588886	-0.104218	0.0355945	-0.00940207	0.0460425	0.0414319	-0.0449407	0.111587	-0.0753151	-0.400332	-0.306539	0.0529754	-0.134711	-0.17659	0.0389098	-0.0425436	0.0730644	-0.0711883	0.128103	0.057376	-0.11587	0.0408552	0.0314664	-0.054848	-0.0301327	-0.0761137	-0.0596896	-0.0600781	-0.0890218	-0.0040601	-0.112601
330	-0.107578	-0.563254	-0.09652	-0.507408	-0.139503	0.187166	-0.175315	-0.342516	-0.187671	-0.282215	-0.0745003	-0.175995	-0.0438947	-0.156039	-0.0224883	0.00675139	0.0764766	0.0222778	-0.0781886	-0.128331	-0.0687955	-0.055105	0.0383943	0.0226522	0.0629241	-0.0713119	-0.130876	-0.158043	-0.0472562	-0.00189883	-0.00825728	-0.0472513
331	0.347621	-0.975007	0.294439	-0.138112	-0.191082	-0.142847	-0.214056	-0.148431	0.0971795	-0.0917555	0.0163681	-0.0424257	-0.109109	-0.187803	0.0658795	-0.0728634	-0.139952	-0.124667	0.0764139	-0.0257374	-0.106846	-0.0603285	-0.0908448	-0.0395023	-0.00940387	0.0342151	-0.0946647	-0.0290176	-0.0682788	-0.0741279	-0.0864824	0.0158585
332	-0.595886	0.14464	-0.301241	0.00403765	0.104444	-0.24486	0.223528	-0.0395076	0.0127972	-0.111491	0.0598487	-0.0309526	-0.0773957	-0.155196	-0.150276	-0.23289	-0.0355915	-6.1686e-05	-0.0475953	0.0149794	0.00146853	-0.087125	-0.134373	-0.0624808	-0.0109595	-0.057919	-0.0865332	-0.128319	-0.060545	-0.0794715	-0.0578044	-0.06442
333	-0.157294	0.22232	-0.246212	0.122332	-0.150979	-0.186131	-0.0311736	-0.0927879	-0.202288	0.0200981	-0.0506229	-0.0793588	-0.0876234	-0.190229	-0.0973147	-0.218986	-0.133227	-0.109416	-0.0639963	-0.248925	-0.00599111	-0.219773	-0.132234	0.0530279	0.00200361	-0.0763254	-0.024574	-0.0128633	-0.150298	-0.0841682	0.00722218	-0.0595371
334	0.0751213	-0.0128048	-0.0527162	0.0214879	0.168683	-0.0341679	0.0775702	-0.00796602	-0.0710513	-0.162783	-0.0747419	0.0632013	0.0118118	0.0896271	-0.136294	0.051094	-0.125833	-0.0792555	-0.133051	-0.0581241	-0.231994	-0.00615867	-0.0290771	-0.10796	-0.0728546	-0.150456	-0.203458	-0.114049	-0.0706209	-0.0246947	-0.0752169	-0.0649378
335	-0.169827	-0.146718	-0.0477602	0.0505104	-0.290065	-0.300962	-0.0984425	-0.0332866	0.0039659	-0.273947	-0.138239	-0.162248	-0.0577869	0.0450053	-0.0443795	-0.0502732	-0.02023	0.116023	-0.00802769	-0.0275595	-0.0709534	0.12609	0.0715077	-0.0727823	-0.0653805	-0.145063	-0.119888	-0.0417582	0.0081205	-0.0521247	-0.0512118	-0.0339065
336	-0.157984	0.0199697	0.0824679	-0.0890449	-0.282302	0.300038	-0.00991882	-0.0272492	-0.182393	-0.0453735	0.0223502	-0.00924669	-0.169687	-0.133351	-0.0496522	-0.0132281	-0.152403	0.0695677	0.0348113	0.120708	-0.131314	-0.014719	-0.0556764	-0.192446	-0.0569263	0.026142	-0.144141	-0.038986	-0.124879	-0.0255836	-0.105515	-0.0387806
337	-0.232359	0.00857923	-0.0467226	-0.0381845	-0.545387	-0.166125	-0.346008	-0.238844	-0.110628	-0.0676808	-0.0378308	0.0505672	-0.215002	-0.245243	-0.266491	-0.0895214	-0.0372548	-0.149935	0.132576	-0.0440835	-0.0370579	-0.0666852	-0.0480404	-0.0184778	0.0188957	-0.0549787	-0.0545985	-0.0950983	-0.0528276	-0.0764578	-0.0471728	-0.0133813
338	0.393249	0.0618174	-0.588385	0.214571	-0.185214	-0.0944117	0.114354	-0.0361519	-0.13145	-0.0421182	0.078778	-0.183524	-0.0855509	-0.134093	0.0249345	-0.180084	-0.0203253	0.0785598	-0.247616	-0.0498757	-0.152261	-0.12243	0.00924547	0.18075	-0.00342537	-0.0388324	-0.0393781	-0.0861038	-0.0691195	-0.0114607	-0.0581519	0.0789007
339	-0.0553152	0.214446	0.096984	-0.134971	-0.129705	0.00241768	-0.0921943	-0.280022	0.0538804	-0.0288324	-0.0229047	-0.173888	0.144717	0.0819706	0.0185951	-0.02054	-0.100874	-0.082309	-0.0288172	-0.0938877	-0.0483247	-0.0554642	-0.0601408	0.0349783	-0.137692	-0.119166	-0.10912	-0.100344	-0.0714663	-0.114715	-0.0620522	-0.0887613
340	-0.202007	0.268657	0.0813567	-0.115645	-0.611553	0.047894	-0.0798151	0.0751547	0.0246672	0.0853449	-0.0528342	-0.0681845	0.206799	-0.0864655	-0.0408198	-0.179671	0.0138995	-0.0550711	0.00466094	0.0517243	-0.0244032	-0.312353	-0.0163922	-0.12954	-0.215394	-0.110977	0.00229613	-0.00140912	-0.0098931	0.00667616	-0.166738	-0.0363205
341	-0.0186741	-0.224254	-0.795087	0.142677	0.0394851	-0.117622	-0.0530073	-0.154597	-0.0478064	-0.0964175	-0.0825588	-0.0022441	-0.0735797	-0.277302	-0.224542	-0.154078	-0.13815	-0.108813	0.0262434	-0.0560266	-0.127826	-0.00282299	-0.0158241	-0.0219541	-0.343541	-0.121827	-0.0946027	-0.0811384	-0.0578696	-0.0651805	-0.0643011	-0.0396527
342	0.157378	-0.404052	-0.0740611	-0.112046	-0.287111	-0.335238	0.0145335	-0.105038	0.160703	-0.278562	0.0954718	-0.00798895	0.067172	0.210756	-0.0257332	0.0326001	0.153251	-0.0821149	-0.157114	0.134287	-0.123159	0.043374	-0.0575175	-0.211321	0.0308193	-0.183102	-0.0654934	-0.0769211	-0.0353045	0.0121113	-0.0271066	-0.0575787
343	0.076057	0.0645308	-0.0404395	0.0748868	-0.0765022	0.0929889	0.0949269	-0.223137	-0.0220402	0.0193822	0.0841908	0.145649	0.0600886	-0.096402	-0.0597528	-0.169994	-0.50638	0.0687373	-0.0162083	-0.186427	-0.0214388	-0.00345334	-0.0391081	0.0169751	0.0157475	0.0660669	-0.0029877	-0.0906783	-0.0545047	-0.00290429	-0.0944416	-0.0299245
344	0.038987	0.242479	-0.0190016	-0.244632	-0.390271	0.0780187	0.10214	-0.282096	-0.0278717	-0.131169	-0.0565361	-0.0269804	0.0792129	-0.0887449	0.155639	0.222884	-0.0989998	-0.0514525	-0.230726	0.0382159	-0.100802	-0.00187892	-0.0279023	-0.0683923	-0.134521	-0.00387732	0.020846	-0.0190146	-0.0298754	-0.0720544	0.00327988	-0.0360395
345	0.064546	-0.429258	0.00738362	0.144286	0.081608	-0.18849	-0.0313353	-0.170681	-0.0182789	-0.00038481	-0.0834307	0.21241	0.0786097	-0.161703	0.119034	-0.119152	0.0494455	-0.0748821	-0.0922991	-0.0573922	-0.0391256	-0.158987	-0.105793	-0.103737	0.0580379	-0.0711282	-0.061103	-0.031809	-0.0961647	-0.0888962	-0.0451401	-0.045431
346	-0.243783	-0.0280952	0.128631	0.125134	0.0416391	-0.0655292	-0.271907	-0.427936	0.0401256	-0.264292	-0.288641	0.0269118	-0.00868719	-0.164578	0.0166362	-0.0263149	-0.0776102	0.0581716	-0.154412	0.00115443	-0.21031	-0.143672	-0.0756668	0.00698053	-0.1912	-0.140112	-0.075516	-0.0598252	-0.0212653	0.0185583	-0.0707684	-0.068759
347	-0.39131	0.100169	-0.28883	-0.416577	-0.440777	-0.00929744	0.00441921	-0.154341	-0.0454919	-0.0362209	0.0126807	-0.00748239	-0.143188	-0.0517649	-0.00964941	0.124156	0.109007	-0.0142428	-0.110739	-0.0787447	-0.0176875	0.068263	-0.0790724	-0.123216	0.0480914	-0.0660349	0.0154329	-0.0338691	0.0483591	-0.0388104	0.0859912	-0.0261533
348	-0.284921	-0.149584	-0.0802985	0.0373483	-0.364151	0.121279	-0.0398944	-0.0625152	0.0154113	-0.0410195	0.0397773	-0.171944	0.0280218	-0.28792	0.0213005	-0.182254	-0.101511	-0.0184512	0.0361858	-0.156993	0.0765514	0.0433972	-0.214095	0.0105908	-0.0291203	-0.153845	-0.00409911	-0.0522312	-0.0391949	0.0298398	-0.09452	0.00358064
349	0.0178489	0.0307543	-0.00186795	-0.715136	-0.239299	-0.23013	0.0393147	0.0412893	0.0368846	-0.0205357	-0.0629322	-0.0434233	0.0494038	-0.184819	-0.249735	-0.0566975	-0.0983469	-0.124692	-0.138973	-0.161723	-0.0240682	-0.189574	-0.0835797	-0.0824617	-0.129104	-0.0964306	-0.0437801	-0.0284255	-0.0484797	-0.0819339	-0.0234107	-0.0449117
350	0.343085	-0.039618	0.146926	0.0924466	-0.168635	-0.0668005	0.03384	-0.103992	-0.187824	0.00686921	0.01181	0.0993666	0.0689867	-0.130365	-0.237856	-0.0683585	-0.0773709	-0.0928442	-0.170751	-0.0834223	-0.0341876	0.0151674	-0.0131838	-0.0490917	-0.113554	-0.370234	-0.0797677	-0.10944	-0.0982366	-0.0283283	-0.0995394	-0.0698702
351	0.239534	-0.182921	-0.0916288	-0.404221	0.202814	0.0282962	-0.129392	-0.00909516	0.00599884	-0.0314061	0.0294137	-0.0830696	-0.152555	0.079323	-0.0113704	-0.163668	0.0945963	0.100352	-0.171766	-0.0838867	-0.0973677	-0.043576	-0.0567865	-0.0933322	-0.100692	-0.0641668	-0.0800503	-0.0233917	-0.0602698	-0.0382984	0.0157102	-0.119741
352	-0.141074	0.0631985	-0.046298	-1.14042	0.116598	-0.124963	-0.00668716	-0.037108	-0.181768	-0.163378	-0.0247184	-0.31616	-0.126862	-0.228808	-0.149394	-0.0245606	0.0590784	0.0203878	-0.022078	-0.130139	-0.0730742	0.0383607	-0.0524005	-0.0406663	-0.138673	-0.105206	-0.047896	0.0478056	-0.00614472	-0.131951	0.0321881	-0.0576447
353	-0.504007	-0.131244	0.129984	0.154868	-0.0138995	-0.0862704	-0.0740609	-0.165252	0.160446	-0.0947432	-0.056756	0.0551643	-0.207966	-0.0186038	-0.0759724	-0.158938	-0.108845	-0.0703443	0.0853426	-0.0644879	-0.325569	-0.00918365	-0.056352	-0.0394514	-0.000112034	-0.0551977	-0.0870189	-0.0386838	0.00066182	-0.00891406	-0.0150704	-0.0513877
354	0.322801	-0.0356188	-0.204496	-0.00190368	0.0398707	0.129396	0.174541	-0.123617	-0.0660399	-0.0598307	-0.166112	-0.0917898	-0.140321	-0.0888757	-0.0392398	-0.0604733	0.0119979	-0.145581	-0.117992	-0.0494614	-0.0136004	-0.0711082	-0.0702681	0.048527	-0.110344	-0.00708589	0.0804864	-0.0571811	0.000725095	-0.0599583	-0.0855338	-0.072751
355	0.0505464	0.134634	-0.151144	-0.61398	-0.163034	0.202625	-0.0475443	-0.0830704	0.0201556	0.165183	-0.178033	0.037278	-0.362056	-0.0448705	-0.0783628	0.00977874	-0.00519998	-0.0234227	-0.109808	-0.0796824	0.0505815	0.00164575	-0.110524	-0.140017	-0.0930802	-0.00739222	-0.0215587	-0.0836718	-0.0636656	0.030858	0.00802162	-0.0627811
356	-0.58907	-0.297674	-1.01665	-0.00465957	-0.0200003	-0.0809524	-0.0861405	-0.269003	-0.224677	-0.297187	-0.0107844	-0.0189056	-0.0121274	0.135929	-0.2533	-0.0882846	-0.0109757	0.0428185	-0.0201092	-0.164075	-0.00196057	-0.0959554	-0.0240745	0.0970075	-0.0356396	0.0373252	-0.0742482	-0.0388261	-0.0224245	-0.030299	-0.104117	-0.0216007
357	0.193533	-0.106555	0.29256	-0.0522603	0.144923	0.205657	-0.222383	-0.0107651	-0.244374	-0.0351949	-0.0329007	-0.157791	0.0702091	0.0359882	0.000184067	-0.022235	-0.195935	-0.115735	-0.0374791	-0.0221314	0.0140539	-0.0460907	0.00134606	-0.201416	-0.0169855	-0.0699915	-0.0826093	-0.0310683	-0.0743005	-0.0556389	-0.0402433	-0.0429467
358	-0.0358886	-0.243105	0.348158	-0.156571	0.000153792	0.0358159	-0.0367472	-0.243415	-0.208861	-0.0296764	-0.216047	0.0222269	-0.0560592	-0.238205	-0.181178	-0.117069	0.0248363	-0.0593013	-0.0656616	-0.0992891	-0.190056	-0.0881027	-0.0469752	-0.104528	-0.0021421	-0.106258	-0.120281	0.0351585	-0.114139	-0.124996	-0.0575979	-0.0480558
359	0.172734	-0.0372397	0.270996	-0.0804089	-0.00401318	-0.0223801	-0.448947	0.0748469	-0.0600799	0.044061	0.111142	-0.128748	-0.218145	-0.14908	-0.0920811	0.0969433	0.0950184	-0.2176	-0.0351872	-0.0306998	-0.105611	-0.0580093	-0.0126226	-0.180482	-0.0518493	-0.0899219	-0.154507	-0.0240869	-0.0163314	-0.0539667	-0.0854523	-0.0951571
360	0.0496807	-0.193722	-0.11116	0.0127747	-0.0154445	-0.176276	0.144877	-0.150228	-0.387816	0.0365898	0.022894	-0.0237837	-0.104082	-0.26511	0.0140196	0.0217574	-0.00229748	-0.0783016	0.0366028	-0.228604	-0.0500403	-0.0959907	-0.0204397	-0.101335	0.0393817	-0.00121576	-0.13128	-0.123343	0.0226379	-0.0599066	-0.0806926	-0.0697906
361	0.645762	-0.0103194	-0.860574	-0.164495	-0.145721	-0.0588122	0.0107509	-0.044499	-0.0215845	-0.010929	-0.154289	-0.396083	-0.109318	-0.0204555	-0.103172	-0.487215	-0.0516496	-0.0907803	-0.0298215	-0.0324914	0.0561589	-0.179634	-0.0717616	-0.0194532	-0.0454008	-4.78435e-05	-0.046399	0.0026709	-0.0197812	-0.0714469	-0.127681	-0.000293007
362	0.125292	-0.173081	-0.292953	0.00707343	0.0636365	-0.0769313	-0.284626	0.111701	-0.0105379	-0.0201354	-0.0941157	-0.123268	0.0562452	0.0331278	0.22182	0.0789895	-0.113976	-0.133108	-0.257405	0.2007	-0.0191866	-0.11792	-0.0839791	0.0629085	-0.0426706	-0.0460333	-0.0554881	-0.0154048	0.0169668	-0.0988659	-0.0110655	-0.0792666
363	0.17364	0.0165468	-0.0236846	0.152021	-0.0835836	0.152542	-0.216053	-0.197288	-0.141559	-0.196145	0.0419993	0.105788	-0.450195	0.00666281	-0.161901	0.0218104	0.049339	-0.114178	-0.0410111	-0.0217812	-0.0621948	-0.0335659	-0.11017	-0.0231583	0.0142728	-0.00648302	0.0128702	-0.138293	-0.192505	-0.102645	0.0108701	-0.0192487
364	-0.349898	0.0213286	0.157957	-0.447219	-0.1592	0.154262	-0.396734	0.0904979	-0.141387	0.106304	-0.121447	0.225426	-0.052731	-0.0699983	-0.0135064	-0.121738	-0.0381001	0.0219838	-0.0485868	-0.167883	0.0256734	-0.0668837	0.0236737	0.00650109	-0.151858	-0.0743837	-0.121074	-0.00690521	-0.0409569	-0.0713678	-0.00022218	-0.0620045
365	-0.453321	-0.241606	0.511925	-0.0398188	-0.217679	-0.532963	-0.275091	0.0236651	-0.826651	-0.130428	-0.174031	-0.0904056	0.228868	0.0583786	0.0933529	0.0611372	-0.115453	-0.12028	0.134469	-0.0704749	-0.0836128	0.0461525	0.0689867	-0.0418144	-0.0258261	-0.104801	0.0148728	-0.0162092	-0.085766	-0.107733	-0.0599924	-0.00344328
366	0.15437	0.0676748	0.194959	0.0449312	-0.103023	-0.0991841	-0.179148	-0.184362	0.0402921	0.134763	-0.0721687	0.137115	-0.0906153	-0.0130148	-0.14435	-0.174547	-0.128407	-0.169979	0.00497015	-0.010917	0.0154831	-0.11713	-0.0629711	-0.0267243	-0.130828	-0.136424	0.00432362	-0.0188765	-0.073779	-0.0774628	-0.0382422	-0.0202627
367	0.0306676	0.10609	-1.5665	-0.139805	0.0682827	-0.0628301	-0.447505	-0.135262	-0.0737622	0.000273993	-0.00881787	-0.0240471	-0.0900072	-0.301217	-0.0470837	-0.0578972	-0.0587779	-0.178518	-0.127716	-0.402202	-0.0239442	-0.0993676	0.0362634	-0.118297	-0.0556312	-0.0943711	-0.0122115	0.0142464	-0.031839	-0.0754845	0.00144104	-0.0380642
368	0.357849	0.170622	0.16604	0.00735211	0.0111006	-0.103094	-0.0237004	-0.161972	-0.0476657	-0.0561762	-0.048116	0.158791	-0.180601	-0.117377	-0.110522	-0.0120952	0.0982277	-0.0182655	-0.027145	-0.159091	-0.0812932	-0.108647	0.0236749	0.0169563	-0.0230791	-0.0245108	0.0623766	-0.12538	-0.17678	-0.0747594	0.0148881	-0.0384952
369	0.151381	0.165339	0.204473	0.118292	0.216509	-0.0812608	-0.0615237	0.101563	-0.0859215	0.0796329	0.135623	0.0542429	0.0172065	-0.117945	-0.0849329	0.11709	0.0318516	0.0365	0.0260154	0.0922431	-0.0320645	-0.118172	-0.0154265	-0.00256276	-0.0619276	-0.167067	0.0450672	-0.0637628	-0.0519362	-0.0639222	-0.0887144	-0.0444533
370	-0.130211	-0.170252	-0.535321	0.295555	-0.0198108	0.12013	0.0198609	-0.213039	-0.024169	0.0170075	0.0782499	0.0841043	-0.132485	-0.349477	-0.151429	-0.00220483	-0.0985925	-0.0214216	-0.035028	0.0448996	0.0102687	0.0398738	-0.0700071	-0.0529431	-0.00995416	-0.159083	-0.0165773	-0.0908302	-0.0894839	-0.145684	0.00466874	0.013671
371	-0.198763	0.143748	-0.171357	-0.439625	-0.464359	-0.121647	-0.1909	-0.241965	0.0916723	0.11627	0.205551	-0.0509754	-0.262971	0.0257623	-0.0194704	-0.151436	-0.152061	-0.148296	0.047065	-0.103954	-0.0326236	-0.0226578	-0.113266	0.0180433	0.00752536	-0.122547	0.0698681	-0.0431707	-0.0947315	-0.0282535	-0.0441102	-0.0272347
372	-0.455361	0.161988	0.0804086	0.0457362	0.0243958	-0.293153	0.19673	-0.19904	-0.0631204	0.0109899	-0.0537178	-0.147015	-0.314542	0.0285869	-0.111646	0.0520609	-0.0326095	0.0189209	0.119055	-0.0352181	-0.193073	0.000981643	-0.188122	-0.15676	-0.110964	-0.133301	-0.0844172	-0.0873039	-0.0432241	0.00990222	0.0350044	-0.0243945
373	-0.242488	-0.284733	-0.0820068	0.105984	-0.303127	0.149146	-0.0340938	0.11238	-0.162634	0.0621812	-0.0114274	-0.010571	-0.170211	-0.114873	-0.0217656	-0.0108118	0.0316491	-0.0810428	-0.127751	-0.207086	-0.0016651	-0.0804259	-0.0540049	-0.254786	0.0706528	-0.0409632	-0.301981	-0.10408	-0.0594831	-0.0626271	-0.0679625	-0.0532432
374	-0.798764	0.0534353	-0.255601	-0.349353	0.283586	0.102465	-0.125038	0.0461114	-0.0372792	-0.287373	-0.129599	0.134799	0.0717711	-0.0776883	-0.0623034	-0.0399399	0.0255703	0.0421052	0.0311521	-0.13069	-0.22465	0.00926145	0.178731	-0.345353	-0.254017	-0.0335508	0.0401059	-0.121156	-0.107673	-0.0722142	-0.0378723	-0.179271
375	0.247537	-0.207911	-0.205405	-0.397756	-0.0692072	-0.0177814	-0.0731403	-0.114127	-0.00502308	-0.230025	-0.185489	0.0211771	0.0712717	-0.287724	-0.0783198	-0.20497	-0.18582	-0.153589	-0.0738314	0.0754657	-0.193585	-0.0169368	0.0757336	0.0102032	-0.060616	-0.160504	0.116414	-0.0529569	-0.139241	-0.0951831	-0.0868021	-0.0500935
376	0.0391787	-0.055849	-0.0656267	0.136087	0.183791	0.0429697	-0.0913476	0.152429	-0.111651	0.0495015	0.0166219	-0.0935348	-0.0903366	0.0681714	0.00777582	0.0252576	-0.179656	-0.0128819	0.00903214	0.0329101	-0.0902526	-0.107139	-0.16461	-0.0307743	0.016171	-0.0163615	-0.0640749	-0.116229	-0.0500446	-0.221936	0.0171653	-0.0567908
377	0.0939484	0.12282	0.304295	-0.083273	0.172604	0.0849583	-0.247163	0.208834	-0.00439837	0.0203471	0.118707	-0.141666	-0.0313164	0.00264174	-0.163542	0.0803374	0.0433849	0.0164619	-0.0587356	-0.158786	0.0138728	-0.131385	-0.0356255	0.0286639	-0.0302713	-0.0441473	-0.0299112	-0.0345532	0.0106977	-0.073568	-0.0710731	-0.0721465
378	-0.207006	0.307236	-0.138228	-0.158767	0.0309674	0.0310473	0.086375	-0.175518	0.0336036	-0.0560853	-0.167647	-0.24613	-0.0804594	-0.200906	0.13521	0.0293751	-0.103317	-0.207696	-0.231982	-0.0509321	-0.0606575	0.0378487	-0.0701663	-0.128136	-0.0982305	-0.16202	0.0775178	-0.0956714	-0.0509214	-0.0458856	-0.160905	-0.0478211
379	0.392795	-1.10256	0.570979	0.252652	-0.261368	-0.381908	-0.0948235	-0.0173134	-0.0449825	0.0327805	-0.277746	-0.206661	-0.0428148	-0.0778604	-0.489356	-0.0290036	-0.0754457	-0.143367	-0.130022	0.0240169	-0.0233334	0.0583352	-0.0922736	0.0449549	-0.107856	0.0893489	-0.0834133	-0.0529277	-0.0876263	0.00187552	-0.0517942	-0.0891655
380	-0.143855	-0.776541	-0.0404298	-0.0477984	-0.24259	0.129249	-0.130879	-0.141193	-0.0553098	-0.0530032	0.0515943	-0.337566	0.0788398	-0.151938	-0.0790758	-0.0724652	-0.134536	-0.0566035	-0.105974	-0.0634549	-0.0584072	-0.0793468	0.0108354	-0.0450471	-0.131197	0.00137254	-0.0218055	-0.0827917	-0.021074	-0.0675081	-0.124123	-0.0651542
381	0.046059	0.106455	-0.665815	0.165138	0.018374	-0.0308863	-0.216213	0.0955956	-0.0345273	-0.101848	0.0343259	0.0461791	0.0354494	-0.0885001	0.0832284	0.0705641	-0.00239036	-0.0155143	0.000930114	0.0145063	-0.104209	0.0258378	-0.0891556	-0.081143	-0.0570424	-0.0543446	-0.076003	-0.143328	-0.171191	-0.0188009	-0.18915	-0.108238
382	0.147593	-0.101531	-0.292613	-0.119577	-0.444379	0.0204939	-0.495908	-0.051001	0.00928274	0.152333	-0.11618	0.11243	-0.262808	-0.0583328	0.033349	-0.0103672	-0.0015608	0.117299	-0.173389	-0.0168151	-0.106037	-0.0152454	-0.130041	-0.0125155	-0.261407	-0.0508515	0.0467183	-0.0178798	-0.180475	-0.0047897	-0.105062	-0.0827095
383	0.110152	-0.357505	-0.418974	-0.272735	-0.041147	-0.059485	-0.100347	0.0119064	-0.0359318	-0.156573	-0.086211	0.0558478	-0.108261	0.0162079	-0.14537	-0.10355	-0.154839	-0.0567513	-0.0258416	-0.0851392	-0.097176	-0.00617438	0.0390265	-0.143129	0.0274945	-0.0377596	0.00698425	-0.00599511	-0.0503068	-0.0254946	-0.0803916	-0.010943
384	0.21602	0.11349	-0.258852	-0.0302201	0.332434	-0.104616	-0.350051	0.0173369	-0.095153	-0.19143	-0.0851549	-0.115169	-0.219868	-0.103696	0.0705001	-0.0835724	-0.221978	-0.0983688	-0.0273174	-0.0234581	0.0407713	-0.0617452	-0.206783	-0.0801728	0.0131107	0.0110803	-0.0781909	-0.0849037	-0.0478771	-0.171329	0.00155114	-0.00621651
385	-0.044112	-0.406437	0.168894	-0.13532	-0.170058	0.0972322	-0.246732	-0.18053	-0.133258	-0.163588	-0.1333	-0.1651	0.0386978	-0.251792	-0.0632152	-0.0526631	-0.0932898	-0.058024	-0.11886	-0.0652025	-0.038771	-0.104766	0.0503029	-0.160061	-0.00837942	0.013637	-0.0666224	-0.0344109	-0.0149945	-0.0297102	-0.119624	-0.0748881
[truncated: 614 more rows]

## Sheet: Bootstrap sampling
	3	4	5	6	7	8	9	10	11	12	13	14	15	16	19	20	21	22	23	25	26	27	28	31	34	38	42	66	67	68	85	126
[truncated: 10,000 more rows]
