# Supplementary material for: Improved in situ characterization of protein complex dynamics at scale with thermal proximity co-aggregation
Source: Nat Commun. 2023 Nov 24;14:7697. doi: 10.1038/s41467-023-43526-2 (PMC10673876; doi:10.1038/s41467-023-43526-2)
Supplement: Supplementary file 9 — Source data [file 41467_2023_43526_MOESM9_ESM.zip › Source Data/Figure 4d-e.xlsx]

## Sheet: Sample 10t
	ComplexID	ComplexName	Organism	FunCat ID	subunits(UniProt IDs)	subunits(Gene name)	Subunit_Found	No_Subunit_Found	Avg_Dist_1	Avg_Dist_Derived_1	Avg_Dist_2	Avg_Dist_Derived_2	Avg_Dist_relative_change	Dynamic_P
0	4	Multisubunit ACTR coactivator complex	Human	11.02.03.04.01;30.01;70.10	Q09472;Q92793;Q92831;Q9Y6Q9	EP300;CREBBP;KAT2B;NCOA3	Q09472;Q92793;Q9Y6Q9	3	0.618173	0.617981	0.937184	0.516213	-0.516055	0.8978
1	10	Condensin I complex	Human	10.03.01.01.11;10.03.04.03;10.03.04.05;42.10.03;70.10.03	O95347;Q15003;Q15021;Q9BPX3;Q9NTJ3	SMC2;NCAPH;NCAPD2;NCAPG;SMC4	O95347;Q15003;Q15021;Q9BPX3;Q9NTJ3	5	0.199438	0.833724	0.227683	0.814543	-0.141622	0.6577
2	15	NCOR complex	Human	10.01.09.05;11.02.03.04.03;14.07.04;42.10.03;70.10	O15379;O60907;O75376;Q13227;Q92828;Q9BZK7	HDAC3;TBL1X;NCOR1;GPS2;CORO2A;TBL1XR1	O15379;O60907;O75376;Q92828;Q9BZK7	5	0.533462	0.652119	0.559102	0.641395	-0.0480632	0.4656
3	23	BLOC-1 (biogenesis of lysosome-related organelles complex 1)	Human	None	O95295;P78537;Q6QNY0;Q6QNY1;Q8TDH9;Q96EV8;Q9NUP1;Q9UL45	SNAPIN;BLOC1S1;BLOC1S3;BLOC1S2;BLOC1S5;DTNBP1;BLOC1S4;BLOC1S6	O95295;P78537;Q6QNY0;Q6QNY1;Q8TDH9;Q9NUP1	6	0.474628	0.678137	0.547516	0.646197	-0.15357	0.6908
4	27	Arp2/3 protein complex	Human	None	O15143;O15144;O15145;O15511;P59998;P61158;P61160	ARPC1B;ARPC2;ARPC3;ARPC5;ARPC4;ACTR3;ACTR2	O15143;O15144;O15145;O15511;P61158;P61160	6	0.282531	0.779708	0.385326	0.721852	-0.363837	0.9216
5	32	PA700 complex	Human	14.13.01.01;16.01;18.02.01.01.03	O00231;O00232;O00233;O00487;O43242;O75832;P17980;P35998;P43686;P48556;P51665;P55036;P62191;P62195;P62333;Q13200;Q15008;Q16401;Q99460;Q9UNM6	PSMD11;PSMD12;PSMD9;PSMD14;PSMD3;PSMD10;PSMC3;PSMC2;PSMC4;PSMD8;PSMD7;PSMD4;PSMC1;PSMC5;PSMC6;PSMD2;PSMD6;PSMD5;PSMD1;PSMD13	O00231;O00232;O00233;O00487;O43242;O75832;P17980;P35998;P43686;P48556;P51665;P55036;P62191;P62195;P62333;Q13200;Q15008;Q16401;Q99460;Q9UNM6	20	0.405246	0.711619	0.406627	0.710921	-0.00340604	0.2234
6	33	Prefoldin complex	Human	42.04;14.01;42.04.03	O15212;O60925;P61758;Q99471;Q9NQP4;Q9UHV9	PFDN6;PFDN1;VBP1;PFDN5;PFDN4;PFDN2	O15212;O60925;P61758;Q99471;Q9NQP4;Q9UHV9	6	0.366461	0.731818	0.537632	0.650351	-0.467093	0.9593
7	36	AP1 adaptor complex	Human	14.04;20.01.10;20.09.07;20.09.07.25;20.09.18.09.01;70.09	O43747;O75843;P56377;P61966;Q10567;Q96PC3;Q9BXS5;Q9Y6Q5	AP1G1;AP1G2;AP1S2;AP1S1;AP1B1;AP1S3;AP1M1;AP1M2	P56377;Q10567;Q9BXS5	3	0.395425	0.716628	0.402171	0.71318	-0.0170601	0.4282
8	41	Mi-2/NuRD-MTA3 complex	Human	10.01.09.05;11.02.03.04.03;14.07.04;42.10.03;43.03.07.02.01.01;70.10	O94776;O95983;P41182;Q13547;Q9BTC8	MTA2;MBD3;BCL6;HDAC1;MTA3	O94776;O95983;Q13547;Q9BTC8	4	0.331168	0.75122	0.350647	0.740386	-0.0588185	0.4926
9	49	DNMT3B complex	Human	10.01.09.01;10.01.09.05;10.03.01.01.11;10.03.04.05;42.10.03;70.10.03	O60264;O95239;O95347;Q13547;Q96ST3;Q9NTJ3;Q9UBC3	SMARCA5;KIF4A;SMC2;HDAC1;SIN3A;SMC4;DNMT3B	O60264;O95239;O95347;Q13547;Q96ST3;Q9NTJ3;Q9UBC3	7	0.49227	0.67012	0.693746	0.590407	-0.409279	0.9526
10	50	RAB5-RABAPTIN5\u2013RABEX5 complex	Human	20.09.18.09.01	P20339;Q15276;Q9UJ41	RAB5A;RABEP1;RABGEF1	P20339;Q15276;Q9UJ41	3	0.86921	0.534985	0.794119	0.557377	0.0863903	0.2662
11	54	SIN3 complex	Human	10.01.09.05;11.02.03.04.03;14.07.04;42.10.03;70.10	O00422;O75446;Q09028;Q13547;Q16576;Q92769;Q96ST3	SAP18;SAP30;RBBP4;HDAC1;RBBP7;HDAC2;SIN3A	O75446;Q09028;Q13547;Q16576;Q92769;Q96ST3	6	1.2225	0.449944	1.05703	0.486138	0.135354	0.1014
12	58	SMRT complex	Human	10.01.09.05;11.02.03.04.03;14.07.04;42.10.03;70.10	O15379;O60907;Q13227;Q9BZK7;Q9Y618	HDAC3;TBL1X;GPS2;TBL1XR1;NCOR2	O15379;O60907;Q9BZK7;Q9Y618	4	0.503446	0.665138	0.422286	0.703094	0.16121	0.1346
13	59	AP3 adaptor complex	Human	14.04;20.01.10;20.09.07.06;20.09.18.09.01;70.25	O00203;O14617;P53677;P59780;Q13367;Q92572;Q9Y2T2	AP3B1;AP3D1;AP3M2;AP3S2;AP3B2;AP3S1;AP3M1	O00203;O14617;Q92572;Q9Y2T2	4	0.341014	0.745705	0.166355	0.857372	0.512174	0.0031
14	61	Mi2/NuRD complex	Human	10.01.09.05;11.02.03.04.03;11.02;42.10.03;70.10	O94776;O95983;Q09028;Q13547;Q14839;Q16576;Q92769	MTA2;MBD3;RBBP4;HDAC1;CHD4;RBBP7;HDAC2	O94776;O95983;Q09028;Q13547;Q14839;Q16576;Q92769	7	1.11169	0.473554	0.974177	0.50654	0.123697	0.095
15	62	MeCP1 complex	Human	10.01.09.05;11.02.03.04.03;16.03.01;42.10.03;70.10	O94776;O95983;Q09028;Q13547;Q14839;Q16576;Q92769;Q9UBB5	MTA2;MBD3;RBBP4;HDAC1;CHD4;RBBP7;HDAC2;MBD2	O94776;O95983;Q09028;Q13547;Q14839;Q16576;Q92769;Q9UBB5	8	1.01929	0.495224	0.921003	0.520561	0.0964236	0.1143
16	63	Cohesin-SA1 complex	Human	10.03.01.01.11;10.03.04.05;42.10.03;70.10.03	O60216;Q14683;Q8WVM7;Q9UQE7	RAD21;SMC1A;STAG1;SMC3	O60216;Q14683;Q8WVM7;Q9UQE7	4	0.334369	0.749418	1.10913	0.474128	-2.3171	0.9997
17	64	Cohesin-SA2 complex	Human	10.03.01.01.11;42.10.03;70.10	O60216;Q14683;Q8N3U4;Q9UQE7	RAD21;SMC1A;STAG2;SMC3	O60216;Q14683;Q8N3U4;Q9UQE7	4	0.195864	0.836216	0.44062	0.694145	-1.24963	0.9953
18	66	TRAP complex	Human	11.02.03.04.01;18.02.07;30.01.09.08;30.01;70.10	O60244;O75448;P10827;Q15648;Q93074;Q9NVC6;Q9Y2W1;Q9Y2X0	MED14;MED24;THRA;MED1;MED12;MED17;THRAP3;MED16	O60244;Q15648;Q93074;Q9NVC6;Q9Y2W1;Q9Y2X0	6	1.06053	0.485312	0.580339	0.632776	0.452784	0.0012
19	67	AP4 adaptor complex	Human	14.04;20.01.10;16.01;20.09.07.06;20.09.18.09.01;70.09;70.08	O00189;Q9UPM8;Q9Y587;Q9Y6B7	AP4M1;AP4E1;AP4S1;AP4B1	Q9UPM8;Q9Y587;Q9Y6B7	3	1.15685	0.463638	0.663591	0.601109	0.426383	0.0276
20	71	MRN complex (MRE11-RAD50-NBN complex)	Human	01.03.16.03;10.01.05.01;10.03.01.03;32.01.09;70.10	O60934;P49959;Q92878	NBN;MRE11A;RAD50	O60934;P49959;Q92878	3	0.721307	0.580954	0.684195	0.593755	0.051451	0.3166
21	73	MRN complex (MRE11-RAD50-NBN complex)	Human	01.03.16.03;10.01.05.01;10.03.01.03;16.03.01;32.01.09;70.10	O60934;P49959;Q92878	NBN;MRE11A;RAD50	O60934;P49959;Q92878	3	0.721307	0.580954	0.684195	0.593755	0.051451	0.3166
22	80	Ubiquitin E3 ligase (SKP1A, SKP2, CUL1, RBX1)	Human	None	P62877;P63208;Q13309;Q13616	RBX1;SKP1;SKP2;CUL1	P62877;Q13309;Q13616	3	2.22854	0.309738	2.23457	0.30916	-0.00270716	0.404
23	86	NUMAC complex (nucleosomal methylation activator complex)	Human	10.01.09.05;11.02.03.04.01;14.07.09;16.03.01;30.01.09.08;30.01;42.10.03;70.10	O14497;P51532;P60709;Q12824;Q86X55;Q8TAQ2;Q92922;Q969G3;Q96GM5;Q96KG9	ARID1A;SMARCA4;ACTB;SMARCB1;CARM1;SMARCC2;SMARCC1;SMARCE1;SMARCD1;SCYL1	O14497;P60709;Q86X55;Q8TAQ2;Q92922;Q969G3;Q96GM5;Q96KG9	8	1.55644	0.391169	1.53122	0.395067	0.0162051	0.2695
24	87	Nup 107-160 subcomplex	Human	20.01.10;20;20.09.01;70.10.04	P52948;P55735;P57740;Q12769;Q8NFH3;Q8NFH4;Q8WUM0;Q96EE3;Q9BW27	NUP98;SEC13;NUP107;NUP160;NUP43;NUP37;NUP133;SEH1L;NUP85	P52948;P55735;P57740;Q12769;Q8NFH3;Q8NFH4;Q8WUM0;Q96EE3;Q9BW27	9	0.723342	0.580268	0.580215	0.632825	0.197869	0.0204
25	89	Exocyst Sec6/8 complex	Human	20.01.10;20.09.16.09.03	O00471;O60645;Q8IYI6;Q8TAG9;Q96A65;Q96KP1;Q9NV70;Q9UPT5	EXOC5;EXOC3;EXOC8;EXOC6;EXOC4;EXOC2;EXOC1;EXOC7	O00471;O60645;Q8IYI6;Q8TAG9;Q96A65;Q96KP1;Q9NV70;Q9UPT5	8	0.216757	0.821857	0.172799	0.852661	0.2028	0.0252
26	93	Anaphase-promoting complex	Human	10.03.01.01;10.03.01;14.07.05;16.01;70.10	P30260;Q13042;Q9H1A4;Q9UJX2;Q9UJX3;Q9UJX4;Q9UJX5;Q9UJX6	CDC27;CDC16;ANAPC1;CDC23;ANAPC7;ANAPC5;ANAPC4;ANAPC2	Q13042;Q9H1A4;Q9UJX2;Q9UJX3;Q9UJX4;Q9UJX6	6	0.273811	0.785046	0.243386	0.804255	0.111117	0.1286
27	95	Ku antigen-NARG1 complex	Human	11.02.03.04;16.03.01	P12956;P13010;Q9BXJ9	XRCC6;XRCC5;NAA15	P12956;P13010;Q9BXJ9	3	1.25442	0.443574	1.07614	0.481664	0.142122	0.1943
28	96	Anaphase-promoting complex	Human	10.03.01.01;10.03.01;14.07.05;16.01;70.10;14.13.01.01	P30260;Q13042;Q9H1A4;Q9UJX2;Q9UJX3;Q9UJX4;Q9UJX5;Q9UJX6;Q9UM13	CDC27;CDC16;ANAPC1;CDC23;ANAPC7;ANAPC5;ANAPC4;ANAPC2;ANAPC10	Q13042;Q9H1A4;Q9UJX2;Q9UJX3;Q9UJX4;Q9UJX6;Q9UM13	7	0.255022	0.796799	0.242895	0.804573	0.0475502	0.2198
29	100	hNURF complex	Human	10.01.09.05;11.02.03.04;41.05.13;42.10.03;43.03.13;70.10	P28370;Q09028;Q12830;Q16576	SMARCA1;RBBP4;BPTF;RBBP7	P28370;Q09028;Q12830;Q16576	4	1.34096	0.427176	1.20188	0.454157	0.103712	0.2067
30	103	RNA polymerase II holoenzyme complex	Human	11;16.03.01;70.10	O15514;P13984;P18074;P19387;P19388;P19447;P20226;P24928;P29083;P29084;P30876;P32780;P35269;P36954;P52434;P52435;P53803;P61218;P62487;P62875;Q00403;Q13888;Q13889;Q92759	POLR2D;GTF2F2;ERCC2;POLR2C;POLR2E;ERCC3;TBP;POLR2A;GTF2E1;GTF2E2;POLR2B;GTF2H1;GTF2F1;POLR2I;POLR2H;POLR2J;POLR2K;POLR2F;POLR2G;POLR2L;GTF2B;GTF2H2;GTF2H3;GTF2H4	O15514;P13984;P18074;P19387;P19388;P19447;P24928;P29083;P29084;P30876;P32780;P35269;P36954;P52434;P53803;P62487;P62875;Q00403;Q13888;Q13889;Q92759	21	1.12687	0.470175	1.161	0.462748	-0.0302938	0.3237
31	104	RNA polymerase II core complex	Human	11;16.03.01;70.10	O15514;P19387;P19388;P24928;P30876;P36954;P52434;P52435;P53803;P61218;P62487;P62875	POLR2D;POLR2C;POLR2E;POLR2A;POLR2B;POLR2I;POLR2H;POLR2J;POLR2K;POLR2F;POLR2G;POLR2L	O15514;P19387;P19388;P24928;P30876;P36954;P52434;P53803;P62487;P62875	10	1.33269	0.42869	1.39204	0.418053	-0.0445357	0.4196
32	105	Polycomb repressive complex 2 (PRC 2)	Human	10.01.09.05;11.02.03.04.03;11.02;14.07.09;42.10.03;70.10	O75530;Q09028;Q15022;Q15910;Q16576	EED;RBBP4;SUZ12;EZH2;RBBP7	O75530;Q09028;Q15022;Q15910;Q16576	5	1.30895	0.433098	1.28402	0.437824	0.0190394	0.3215
33	107	TFIIH transcription factor complex	Human	10.01.05.01;10.03;11.02.03.04;70.10	P18074;P19447;P32780;P50613;P51946;P51948;Q13888;Q13889;Q92759	ERCC2;ERCC3;GTF2H1;CDK7;CCNH;MNAT1;GTF2H2;GTF2H3;GTF2H4	P18074;P19447;P32780;P50613;P51946;P51948;Q13888;Q13889;Q92759	9	1.0035	0.499127	0.934284	0.516987	0.0689729	0.1438
34	112	Prefoldin complex	Human	14.01;42.04;42.04.03	O15212;O60925;P61758;Q99471;Q9NQP4;Q9UHV9	PFDN6;PFDN1;VBP1;PFDN5;PFDN4;PFDN2	O15212;O60925;P61758;Q99471;Q9NQP4;Q9UHV9	6	0.366461	0.731818	0.537632	0.650351	-0.467093	0.9593
35	115	Polycomb repressive complex 1 (PRC1, hPRC-H)	Human	10.01.09.05;11.02.03.04.03;11.02;14.07.09;42.10.03;70.10	O00257;O60264;P0DMV8;P35226;P78364;Q06587;Q14781;Q8IXK0;Q8NDX5;Q96GD3;Q99496;Q9HC52	CBX4;SMARCA5;HSPA1A;BMI1;PHC1;RING1;CBX2;PHC2;PHC3;SCMH1;RNF2;CBX8	O00257;O60264;Q06587;Q8IXK0;Q99496	5	0.983821	0.504078	0.774692	0.563478	0.212568	0.0625
36	116	Polycomb repressive complex 1 (PRC1, hPRC-H)	Human	10.01.09.05;11.02.03.04.03;11.02;14.07.09;42.10.03;70.10	O00257;O60264;P0DMV8;P25490;P35226;P78364;Q06587;Q14781;Q8IXK0;Q8NDX5;Q96GD3;Q99496;Q9HC52	CBX4;SMARCA5;HSPA1A;YY1;BMI1;PHC1;RING1;CBX2;PHC2;PHC3;SCMH1;RNF2;CBX8	O00257;O60264;P25490;Q06587;Q8IXK0;Q99496	6	0.881048	0.531619	0.713056	0.583752	0.190672	0.0557
37	123	Rnase/Mrp complex	Human	01.03.16.01;11.04.01;16.03.03;70.10	O75817;O75818;O95059;O95707;P78345;P78346;Q969H6;Q99575;Q9BUL9;Q9H633	POP7;RPP40;RPP14;POP4;RPP38;RPP30;POP5;POP1;RPP25;RPP21	O75817;O75818;O95059;O95707;P78345;Q969H6;Q99575;Q9BUL9	8	0.769415	0.565159	0.76926	0.565208	0.000201452	0.312
38	126	CCT complex (chaperonin containing TCP1 complex)	Human	14.01;16.19.03;70.03	P17987;P40227;P48643;P49368;P50990;P50991;P78371;Q99832	TCP1;CCT6A;CCT5;CCT3;CCT8;CCT4;CCT2;CCT7	P17987;P40227;P48643;P49368;P50990;P50991;P78371;Q99832	8	0.266334	0.789681	0.19601	0.836114	0.264046	0.0097
39	127	NDC80 kinetochore complex	Human	10.03.01.01;10.03.04.05;70.10.04	O14777;Q8NBT2;Q9BZD4;Q9HBM1	NDC80;SPC24;NUF2;SPC25	O14777;Q8NBT2;Q9BZD4;Q9HBM1	4	0.765294	0.566478	0.771236	0.564578	-0.00776324	0.396
40	138	Telomere-associated protein complex	Human	16.03.01;42.10.03;70.10	P54274;Q15554;Q96AP0;Q9BSI4;Q9NUX5;Q9NYB0	TERF1;TERF2;ACD;TINF2;POT1;TERF2IP	Q15554;Q9NUX5;Q9NYB0	3	0.776318	0.562962	0.352473	0.739386	0.545968	0.0089
41	144	Gamma-BAR-AP1 complex	Human	14.04;20.01.10;20.09.07;20.09.07.25;20.09.18.09.01;70.09	O43747;O75843;P56377;P61966;Q10567;Q63HQ0;Q96PC3;Q9BXS5;Q9Y6Q5	AP1G1;AP1G2;AP1S2;AP1S1;AP1B1;AP1AR;AP1S3;AP1M1;AP1M2	P56377;Q10567;Q9BXS5	3	0.395425	0.716628	0.402171	0.71318	-0.0170601	0.4282
42	149	PBAF complex (Polybromo- and BAF containing complex)	Human	None	O96019;P51532;P60709;Q12824;Q68CP9;Q86U86;Q8TAQ2;Q92922;Q969G3;Q96GM5	ACTL6A;SMARCA4;ACTB;SMARCB1;ARID2;PBRM1;SMARCC2;SMARCC1;SMARCE1;SMARCD1	O96019;P60709;Q68CP9;Q86U86;Q8TAQ2;Q92922;Q969G3;Q96GM5	8	1.27306	0.439935	1.14688	0.465793	0.099118	0.1102
43	155	TFIID complex	Human	11.02.03.01.01;11.02.03.04;16.03.01;70.10	O00268;P20226;P21675;P49848;Q12962;Q15542;Q15544;Q16594;Q6P1X5	TAF4;TBP;TAF1;TAF6;TAF10;TAF5;TAF11;TAF9;TAF2	O00268;P21675;Q12962;Q15542;Q15544;Q6P1X5	6	1.53689	0.394184	1.25294	0.443865	0.184755	0.0588
44	157	Condensin I complex	Human	10.03.01.01;10.03.04.03;42.10.03;70.10	O95347;Q15003;Q15021;Q9BPX3;Q9NTJ3	SMC2;NCAPH;NCAPD2;NCAPG;SMC4	O95347;Q15003;Q15021;Q9BPX3;Q9NTJ3	5	0.199438	0.833724	0.227683	0.814543	-0.141622	0.6577
45	159	Condensin I-PARP-1-XRCC1 complex	Human	10.01.05.01;32.01.09;70.10	O95347;P09874;P18887;Q15003;Q15021;Q9BPX3;Q9NTJ3	SMC2;PARP1;XRCC1;NCAPH;NCAPD2;NCAPG;SMC4	O95347;P09874;P18887;Q15003;Q15021;Q9BPX3;Q9NTJ3	7	0.26148	0.79272	0.413336	0.707546	-0.580756	0.9855
46	160	Condensin II	Human	10.03.01.01;10.03.04.03;42.10.03;70.10	O95347;P42695;Q6IBW4;Q86XI2;Q9NTJ3	SMC2;NCAPD3;NCAPH2;NCAPG2;SMC4	O95347;P42695;Q6IBW4;Q86XI2;Q9NTJ3	5	0.541507	0.648716	0.421193	0.703634	0.222184	0.0574
47	162	COG complex	Human	14.07.02;42.08;70.08	P83436;Q14746;Q8WTW3;Q96JB2;Q96MW5;Q9H9E3;Q9UP83;Q9Y2V7	COG7;COG2;COG1;COG3;COG8;COG4;COG5;COG6	P83436;Q14746;Q8WTW3;Q96JB2;Q96MW5;Q9UP83;Q9Y2V7	7	0.546856	0.646473	0.415921	0.706254	0.239432	0.0204
48	163	Cohesin-SA2 complex	Human	10.03.01.01.11;10.03.04.05;16.03.01;42.10.03;70.10.03	O60216;Q14683;Q8N3U4;Q9UQE7	RAD21;SMC1A;STAG2;SMC3	O60216;Q14683;Q8N3U4;Q9UQE7	4	0.195864	0.836216	0.44062	0.694145	-1.24963	0.9953
49	164	Cohesin-SA1 complex	Human	10.03.01.01.11;10.03.04.05;16.03.01;42.10.03;70.10.03	O60216;Q14683;Q8WVM7;Q9UQE7	RAD21;SMC1A;STAG1;SMC3	O60216;Q14683;Q8WVM7;Q9UQE7	4	0.334369	0.749418	1.10913	0.474128	-2.3171	0.9997
50	165	Cohesin-SA1 complex	Human	10.03.01.01.11;10.03.04.05;16.03.01;42.10.03;70.10.03	O60216;Q14683;Q8WVM7;Q9UQE7	RAD21;SMC1A;STAG1;SMC3	O60216;Q14683;Q8WVM7;Q9UQE7	4	0.334369	0.749418	1.10913	0.474128	-2.3171	0.9997
51	166	Cohesin-SA2 complex	Human	10.03.01.01.11;10.03.04.05;16.03.01;42.10.03;70.10.03	O60216;Q14683;Q8N3U4;Q9UQE7	RAD21;SMC1A;STAG2;SMC3	O60216;Q14683;Q8N3U4;Q9UQE7	4	0.195864	0.836216	0.44062	0.694145	-1.24963	0.9953
52	167	Condensin I complex	Human	10.03.01.01;10.03.04.03;42.10.03;70.10	O95347;Q15003;Q15021;Q9BPX3;Q9NTJ3	SMC2;NCAPH;NCAPD2;NCAPG;SMC4	O95347;Q15003;Q15021;Q9BPX3;Q9NTJ3	5	0.199438	0.833724	0.227683	0.814543	-0.141622	0.6577
53	173	MRN complex (MRE11-RAD50-NBN complex)	Human	01.03.16.03;10.01.05.01;10.03.01.03;16.03.01;32.01.09;70.10	O60934;P49959;Q92878	NBN;MRE11A;RAD50	O60934;P49959;Q92878	3	0.721307	0.580954	0.684195	0.593755	0.051451	0.3166
54	178	Respiratory chain complex I (holoenzyme), mitochondrial	Human	20.01.15;02.11.07;70.16.05;02.13.03	O00217;O00483;O14561;O15239;O43181;O43674;O43676;O43677;O43678;O43920;O75251;O75306;O75380;O75438;O75489;O95139;O95167;O95168;O95169;O95178;O95182;O95298;O95299;O96000;P03886;P03891;P03897;P03901;P03915;P03923;P17568;P19404;P28331;P49821;P51970;P56181;P56556;Q16718;Q16795;Q86Y39;Q9NX14;Q9P0J0;Q9UI09;Q9Y6M9	NDUFS8;NDUFA4;NDUFAB1;NDUFA1;NDUFS4;NDUFB5;NDUFB3;NDUFC1;NDUFA2;NDUFS5;NDUFS7;NDUFS2;NDUFS6;NDUFB1;NDUFS3;NDUFB6;NDUFA3;NDUFB4;NDUFB8;NDUFB2;NDUFA7;NDUFC2;NDUFA10;NDUFB10;MT-ND1;MT-ND2;MT-ND3;MT-ND4L;MT-ND5;MT-ND6;NDUFB7;NDUFV2;NDUFS1;NDUFV1;NDUFA8;NDUFV3;NDUFA6;NDUFA5;NDUFA9;NDUFA11;NDUFB11;NDUFA13;NDUFA12;NDUFB9	O14561;O43676;O43920;O75306;O75489;P28331;P51970;P56556;Q16718	9	1.61912	0.381808	1.87593	0.347714	-0.158612	0.7374
55	181	26S proteasome	Human	14.13.01.01;16.01;32.01;70.03;70.10	O14818;P17980;P20618;P25786;P25787;P25788;P25789;P28066;P28070;P28072;P28074;P35998;P43686;P49720;P49721;P55036;P60900;P62191;P62195;P62333;Q99436;Q9UNM6	PSMA7;PSMC3;PSMB1;PSMA1;PSMA2;PSMA3;PSMA4;PSMA5;PSMB4;PSMB6;PSMB5;PSMC2;PSMC4;PSMB3;PSMB2;PSMD4;PSMA6;PSMC1;PSMC5;PSMC6;PSMB7;PSMD13	O14818;P17980;P20618;P25786;P25787;P25788;P25789;P28066;P28070;P28072;P28074;P35998;P43686;P49720;P49721;P55036;P62191;P62195;P62333;Q99436;Q9UNM6	21	1.12094	0.471489	1.2453	0.445375	-0.110942	0.6715
56	186	Wave-2 complex	Human	30.01.05.05.01;34.05.01;42.04.03;70.04.03	Q7L576;Q8IZP0;Q8WUW1;Q9Y2A7;Q9Y6W5	CYFIP1;ABI1;BRK1;NCKAP1;WASF2	Q7L576;Q8WUW1;Q9Y2A7;Q9Y6W5	4	0.573681	0.635453	0.517581	0.658944	0.0977901	0.215
57	189	BAF complex	Human	10.01.09.05;11.02.03.04.01;16.03.01;42.10.03;70.10	O14497;O94805;O96019;P51531;P51532;P60709;P63261;Q12824;Q8NFD5;Q8TAQ2;Q92922;Q969G3;Q96GM5	ARID1A;ACTL6B;ACTL6A;SMARCA2;SMARCA4;ACTB;ACTG1;SMARCB1;ARID1B;SMARCC2;SMARCC1;SMARCE1;SMARCD1	O14497;O96019;P51531;P60709;P63261;Q8NFD5;Q8TAQ2;Q92922;Q969G3;Q96GM5	10	1.53897	0.393861	1.43681	0.410372	0.0663787	0.1357
58	190	Mitotic checkpoint complex (MCC)	Human	10.03.01.03	O43684;O60566;Q12834;Q13257	BUB3;BUB1B;CDC20;MAD2L1	O43684;O60566;Q12834;Q13257	4	1.19948	0.454654	1.34929	0.425661	-0.124896	0.6084
59	191	20S proteasome	Human	14.07.11;14.13.01.01;32.01;70.03;70.10	O14818;P20618;P25786;P25787;P25788;P25789;P28066;P28070;P28072;P28074;P49720;P49721;P60900;Q99436	PSMA7;PSMB1;PSMA1;PSMA2;PSMA3;PSMA4;PSMA5;PSMB4;PSMB6;PSMB5;PSMB3;PSMB2;PSMA6;PSMB7	O14818;P20618;P25786;P25787;P25788;P25789;P28066;P28070;P28072;P28074;P49720;P49721;Q99436	13	0.474183	0.678342	0.588797	0.629407	-0.241709	0.9122
60	192	PA28-20S proteasome	Human	14.07.11;14.13.01.01;32.01;70.03;70.10	O14818;P20618;P25786;P25787;P25788;P25789;P28066;P28070;P28072;P28074;P49720;P49721;P60900;Q06323;Q99436;Q9UL46	PSMA7;PSMB1;PSMA1;PSMA2;PSMA3;PSMA4;PSMA5;PSMB4;PSMB6;PSMB5;PSMB3;PSMB2;PSMA6;PSME1;PSMB7;PSME2	O14818;P20618;P25786;P25787;P25788;P25789;P28066;P28070;P28072;P28074;P49720;P49721;Q99436;Q9UL46	14	0.673347	0.597605	0.785892	0.559944	-0.167143	0.8041
61	193	PA700-20S-PA28 complex	Human	14.13.01.01;16.01;18.02.01.01.03	O00231;O00232;O00233;O00487;O14818;O43242;O75832;P17980;P20618;P25786;P25787;P25788;P25789;P28066;P28070;P28072;P28074;P35998;P43686;P48556;P49720;P49721;P51665;P55036;P60900;P62191;P62195;P62333;Q06323;Q13200;Q15008;Q16401;Q99436;Q99460;Q9UL46;Q9UNM6	PSMD11;PSMD12;PSMD9;PSMD14;PSMA7;PSMD3;PSMD10;PSMC3;PSMB1;PSMA1;PSMA2;PSMA3;PSMA4;PSMA5;PSMB4;PSMB6;PSMB5;PSMC2;PSMC4;PSMD8;PSMB3;PSMB2;PSMD7;PSMD4;PSMA6;PSMC1;PSMC5;PSMC6;PSME1;PSMD2;PSMD6;PSMD5;PSMB7;PSMD1;PSME2;PSMD13	O00231;O00232;O00233;O00487;O14818;O43242;O75832;P17980;P20618;P25786;P25787;P25788;P25789;P28066;P28070;P28072;P28074;P35998;P43686;P48556;P49720;P49721;P51665;P55036;P62191;P62195;P62333;Q13200;Q15008;Q16401;Q99436;Q99460;Q9UL46;Q9UNM6	34	1.1034	0.47542	1.22003	0.450444	-0.105702	0.6912
62	194	PA28gamma-20S proteasome	Human	14.07.11;14.13.01.01;32.01;70.03;70.10	O14818;P20618;P25786;P25787;P25788;P25789;P28066;P28070;P28072;P28074;P49720;P49721;P60900;P61289;Q99436	PSMA7;PSMB1;PSMA1;PSMA2;PSMA3;PSMA4;PSMA5;PSMB4;PSMB6;PSMB5;PSMB3;PSMB2;PSMA6;PSME3;PSMB7	O14818;P20618;P25786;P25787;P25788;P25789;P28066;P28070;P28072;P28074;P49720;P49721;P61289;Q99436	14	0.47023	0.680166	0.595858	0.626622	-0.267162	0.9424
63	202	BRCA1-RAD50-MRE11-NBS1 complex	Human	10.01.05.01;32.01.09;70.10	O60934;P38398;P49959;Q92878	NBN;BRCA1;MRE11A;RAD50	O60934;P49959;Q92878	3	0.721307	0.580954	0.684195	0.593755	0.051451	0.3166
64	205	Ubiquitin E3 ligase (VHL, TCEB1, TCEB2, CUL2, RBX1)	Human	14.07.05;16.01;14.13.01.01	P40337;P62877;Q13617;Q15369;Q15370	VHL;RBX1;CUL2;TCEB1;TCEB2	P62877;Q13617;Q15369	3	0.639196	0.610055	0.856869	0.538541	-0.340541	0.8131
65	209	Ubiquitin E3 ligase (ASB6, TCEB1, TCEB2, CUL5, RNF7)	Human	14.07.05;16.01;14.13.01.01	Q15369;Q15370;Q93034;Q9NWX5;Q9UBF6	TCEB1;TCEB2;CUL5;ASB6;RNF7	Q15369;Q93034;Q9NWX5	3	0.605319	0.622929	0.922291	0.520213	-0.523644	0.8987
66	214	Ubiquitin E3 ligase (WSB1, TCEB1, TCEB2, CUL5, RBX1)	Human	14.07.05;14.13.01.01;16.01;30.05.02.16;70.07	P62877;Q15369;Q15370;Q93034;Q9Y6I7	RBX1;TCEB1;TCEB2;CUL5;WSB1	P62877;Q15369;Q93034	3	0.701734	0.587636	0.903746	0.52528	-0.287875	0.7726
67	217	CRSP complex	Human	11.02.03.04.01;16.01;70.10	O43513;O60244;O75448;O95402;Q15648;Q6P2C8;Q9NVC6;Q9ULK4	MED7;MED14;MED24;MED26;MED1;MED27;MED17;MED23	O43513;O60244;O95402;Q15648;Q6P2C8;Q9NVC6	6	1.50642	0.398975	0.868373	0.535225	0.423553	0.0019
68	218	CRSP complex	Human	11.02.03.04.01;16.01;70.10	O43513;O60244;O75448;O95402;Q15648;Q6P2C8;Q9NVC6;Q9ULK4	MED7;MED14;MED24;MED26;MED1;MED27;MED17;MED23	O43513;O60244;O95402;Q15648;Q6P2C8;Q9NVC6	6	1.50642	0.398975	0.868373	0.535225	0.423553	0.0019
69	219	CAND1-CUL1-RBX1 complex	Human	16.01	P62877;Q13616;Q86VP6	RBX1;CUL1;CAND1	P62877;Q13616;Q86VP6	3	0.522884	0.656649	0.398354	0.715127	0.238161	0.1097
70	221	CAND1-CUL2-RBX1 complex	Human	None	P62877;Q13617;Q86VP6	RBX1;CUL2;CAND1	P62877;Q13617;Q86VP6	3	0.682692	0.594286	0.717333	0.582298	-0.0507417	0.4818
71	222	CAND1-CUL3-RBX1 complex	Human	None	P62877;Q13618;Q86VP6	RBX1;CUL3;CAND1	P62877;Q13618;Q86VP6	3	0.6314	0.61297	0.622996	0.616145	0.0133106	0.3824
72	223	CAND1-CUL4A-RBX1 complex	Human	None	P62877;Q13619;Q86VP6	RBX1;CUL4A;CAND1	P62877;Q13619;Q86VP6	3	0.915767	0.521984	1.08649	0.479273	-0.186428	0.6739
73	224	CAND1-CUL4B-RBX1 complex	Human	None	P62877;Q13620;Q86VP6	RBX1;CUL4B;CAND1	P62877;Q13620;Q86VP6	3	0.606235	0.622574	0.508458	0.662928	0.161285	0.1745
74	228	SMCC complex	Human	11.02.03.04.01;11.02.03.04.03;70.10	O60244;O75448;O75586;P24863;P49336;Q13503;Q15648;Q9Y3C7	MED14;MED24;MED6;CCNC;CDK8;MED21;MED1;MED31	O60244;P24863;P49336;Q13503;Q15648;Q9Y3C7	6	0.99048	0.502391	0.766443	0.56611	0.226191	0.0347
75	229	NAT complex	Human	11.02.03.04.03;16.01;70.10	O60244;O75586;P24863;P49336;Q13503;Q9BTT4;Q9ULK4	MED14;MED6;CCNC;CDK8;MED21;MED10;MED23	O60244;P24863;P49336;Q13503;Q9BTT4	5	1.1739	0.460002	0.789666	0.558764	0.327317	0.018
76	230	Mediator complex	Human	11.02.03.04.01;70.10	A0JLT2;O43513;O60244;O75448;O75586;O95402;P24863;P49336;Q13503;Q15528;Q15648;Q6P2C8;Q71F56;Q71SY5;Q93074;Q96G25;Q96HR3;Q96RN5;Q9BTT4;Q9BUE0;Q9BWU1;Q9H204;Q9H944;Q9NPJ6;Q9NVC6;Q9NWA0;Q9NX70;Q9P086;Q9UHV7;Q9ULK4;Q9Y2X0;Q9Y3C7	MED19;MED7;MED14;MED24;MED6;MED26;CCNC;CDK8;MED21;MED22;MED1;MED27;MED13L;MED25;MED12;MED8;MED30;MED15;MED10;MED18;CDK19;MED28;MED20;MED4;MED17;MED9;MED29;MED11;MED13;MED23;MED16;MED31	O43513;O60244;O95402;P24863;P49336;Q13503;Q15528;Q15648;Q6P2C8;Q71F56;Q71SY5;Q93074;Q96G25;Q96HR3;Q96RN5;Q9BTT4;Q9BUE0;Q9H944;Q9NPJ6;Q9NVC6;Q9NWA0;Q9NX70;Q9UHV7;Q9Y2X0;Q9Y3C7	25	0.978459	0.505444	0.798214	0.556107	0.184212	0.0005
77	232	ARC complex	Human	11.02.03.04.01;16.01;30.01;70.10	O43513;O60244;O75448;O75586;O95402;Q15648;Q71SY5;Q93074;Q96G25;Q96RN5;Q9NPJ6;Q9NVC6;Q9UHV7;Q9UKU7;Q9ULK4	MED7;MED14;MED24;MED6;MED26;MED1;MED25;MED12;MED8;MED15;MED4;MED17;MED13;ACAD8;MED23	O43513;O60244;O95402;Q15648;Q71SY5;Q93074;Q96G25;Q96RN5;Q9NPJ6;Q9NVC6;Q9UHV7;Q9UKU7	12	1.01524	0.496219	0.815709	0.550749	0.196536	0.0087
78	234	HuCHRAC complex	Human	10.01.09.05;16.01;16.03.01;16.19.03;70.10	O60264;Q9NRF9;Q9NRG0;Q9NRL2	SMARCA5;POLE3;CHRAC1;BAZ1A	O60264;Q9NRF9;Q9NRG0;Q9NRL2	4	1.05493	0.486635	1.21484	0.4515	-0.151588	0.652
79	238	SWI-SNF chromatin remodeling-related-BRCA1 complex	Human	10.01.09.05;11.02.03.04;42.10.03;70.10	O14497;O96019;P38398;P51531;P51532;Q12824;Q8TAQ2;Q92922;Q92925;Q969G3	ARID1A;ACTL6A;BRCA1;SMARCA2;SMARCA4;SMARCB1;SMARCC2;SMARCC1;SMARCD2;SMARCE1	O14497;O96019;P51531;Q8TAQ2;Q92922;Q92925;Q969G3	7	0.860967	0.537355	0.443935	0.692552	0.484376	0.0004
80	243	RalBP1-CDC2-CCNB1 complex	Human	10.03.01.01;14.07.03;70.10	P06493;P14635;Q15311	CDK1;CCNB1;RALBP1	P06493;P14635;Q15311	3	1.08455	0.47972	1.4041	0.415955	-0.294644	0.7781
81	244	BRAFT complex	Human	42.10.03;10.01.05.01;32.01.09;70.10	O15287;O15360;P15927;P27694;P35244;P40692;P54132;Q00597;Q13472;Q9H9A7;Q9HB96;Q9NPI8;Q9NW38	FANCG;FANCA;RPA2;RPA1;RPA3;MLH1;BLM;FANCC;TOP3A;RMI1;FANCE;FANCF;FANCL	P15927;P27694;P35244;P40692;P54132;Q00597;Q13472;Q9H9A7;Q9NW38	9	1.18996	0.45663	1.28481	0.437674	-0.0797076	0.5371
82	245	FA core complex (Fanconi anemia core complex)	Human	14.07.05;32.01.09;70.10	O15287;O15360;Q00597;Q0VG06;Q8NB91;Q9H9A7;Q9HB96;Q9NPI8;Q9NW38	FANCG;FANCA;FANCC;FAAP100;FANCB;RMI1;FANCE;FANCF;FANCL	Q00597;Q0VG06;Q8NB91;Q9H9A7;Q9NW38	5	1.12061	0.471562	1.21565	0.451335	-0.0848072	0.5423
83	246	BLM complex III	Human	42.10.03;10.01.05.01;32.01.09;70.10	P40692;P54132;Q13472;Q9H9A7	MLH1;BLM;TOP3A;RMI1	P40692;P54132;Q13472;Q9H9A7	4	0.815998	0.550661	1.27689	0.439196	-0.564816	0.9461
84	247	RalBP1-CCNB1-AP2A-NUMB-EPN1 complex	Human	10.03.01.01;20.09.18.09.01;70.10	O95782;P14635;P49757;Q15311;Q9Y6I3	AP2A1;CCNB1;NUMB;RALBP1;EPN1	O95782;P14635;P49757;Q15311;Q9Y6I3	5	0.82088	0.549185	1.03001	0.492608	-0.254764	0.8155
85	248	BRAFT complex	Human	42.10.03;10.01.05.01;14.07.05;32.01.09;70.10	O15287;O15360;P15927;P27694;P35244;P54132;Q00597;Q13472;Q9HB96;Q9NPI8;Q9NW38	FANCG;FANCA;RPA2;RPA1;RPA3;BLM;FANCC;TOP3A;FANCE;FANCF;FANCL	P15927;P27694;P35244;P54132;Q00597;Q13472;Q9NW38	7	1.107	0.474608	1.12007	0.471682	-0.0118064	0.3534
86	261	RAD51B-RAD51C-RAD51D-XRCC2-XRCC3 complex	Human	10.01.05.01;10.01.05.03;16.03.01;16.19.03;32.01.09;70.10	O15315;O43502;O43542;O43543;O75771	RAD51B;RAD51C;XRCC3;XRCC2;RAD51D	O43502;O43542;O75771	3	0.214466	0.823407	0.394179	0.717268	-0.837953	0.958
87	266	RAD17-RFC complex	Human	10.03.01.03;16.03.01;16.19.03;32.01.09;70.10	O75943;P35249;P35250;P40937;P40938	RAD17;RFC4;RFC2;RFC5;RFC3	P35249;P35250;P40937;P40938	4	0.23152	0.812005	0.19135	0.839384	0.173504	0.1237
88	267	9-1-1 complex	Human	10.01.05.01;10.03.01.03;32.01.09;70.10	O60671;O60921;Q99638	RAD1;HUS1;RAD9A	O60671;O60921;Q99638	3	0.347779	0.741961	0.351825	0.739741	-0.0116329	0.4189
89	268	9-1-1-RAD17-RFC complex	Human	10.03.01.03;32.01.09;70.10	O60671;O60921;O75943;P35249;P35250;P40937;P40938;Q99638	RAD1;HUS1;RAD17;RFC4;RFC2;RFC5;RFC3;RAD9A	O60671;O60921;P35249;P35250;P40937;P40938;Q99638	7	0.742405	0.57392	1.19524	0.455531	-0.609959	0.9875
90	270	RAD17-RFC complex	Human	10.03.01.03;16.03.01;16.19.03;32.01.09;70.10	O75943;P35249;P35250;P40937;P40938	RAD17;RFC4;RFC2;RFC5;RFC3	P35249;P35250;P40937;P40938	4	0.23152	0.812005	0.19135	0.839384	0.173504	0.1237
91	271	9-1-1 complex	Human	10.01.05.01;10.03.01.03;32.01.09;70.10	O60671;O60921;Q99638	RAD1;HUS1;RAD9A	O60671;O60921;Q99638	3	0.347779	0.741961	0.351825	0.739741	-0.0116329	0.4189
92	274	9-1-1-RAD17-RFC complex	Human	None	O60671;O60921;O75943;P35249;P35250;P40937;P40938;Q99638	RAD1;HUS1;RAD17;RFC4;RFC2;RFC5;RFC3;RAD9A	O60671;O60921;P35249;P35250;P40937;P40938;Q99638	7	0.742405	0.57392	1.19524	0.455531	-0.609959	0.9875
93	275	9-1-1 complex	Human	10.01.05.01;10.03.01.03;32.01.09;70.10	O60671;O60921;Q99638	RAD1;HUS1;RAD9A	O60671;O60921;Q99638	3	0.347779	0.741961	0.351825	0.739741	-0.0116329	0.4189
94	276	9-1-1 complex	Human	10.01.05.01;10.03.01.03;32.01.09;70.10	O60671;O60921;Q99638	RAD1;HUS1;RAD9A	O60671;O60921;Q99638	3	0.347779	0.741961	0.351825	0.739741	-0.0116329	0.4189
95	277	RFC complex	Human	10.01.03;16.03.01;16.19.03;70.10	P35249;P35250;P35251;P40937;P40938	RFC4;RFC2;RFC1;RFC5;RFC3	P35249;P35250;P35251;P40937;P40938	5	0.542081	0.648474	0.467637	0.681367	0.137329	0.1255
96	278	RFC core complex	Human	10.01.03;16.03.01;16.19.03;70.10	P35249;P35250;P40937	RFC4;RFC2;RFC5	P35249;P35250;P40937	3	0.267385	0.789026	0.124922	0.88895	0.5328	0.0098
97	279	RFC complex	Human	10.01.03;16.03.01;16.19.03;70.10	P35249;P35250;P35251;P40937;P40938	RFC4;RFC2;RFC1;RFC5;RFC3	P35249;P35250;P35251;P40937;P40938	5	0.542081	0.648474	0.467637	0.681367	0.137329	0.1255
98	280	HMGB1-HMGB2-HSC70-ERP60-GAPDH complex	Human	10.01.05.01;16.03.01;32.01.09;70.10	P04406;P09429;P11142;P26583;P30101	GAPDH;HMGB1;HSPA8;HMGB2;PDIA3	P04406;P09429;P11142;P26583;P30101	5	1.775	0.36036	1.72631	0.366796	0.0274323	0.3043
99	281	NELF complex (Negative elongation factor complex)	Human	11.02.03.01.04;11.02.03.04.03;16.03.03;16.01;70.10	P18615;Q8IXH7;Q8WX92;Q9H3P2	NELFE;NELFCD;NELFB;NELFA	Q8IXH7;Q8WX92;Q9H3P2	3	0.349561	0.740982	0.671357	0.598316	-0.920572	0.9676
100	282	SNF2h-cohesin-NuRD complex	Human	10.01.09.05;16.03.01;42.10.03;70.10.03	O60216;O60264;O94776;O95983;Q09028;Q12873;Q13330;Q13547;Q14683;Q16576;Q8N3U4;Q8WVM7;Q92769;Q9NRL2;Q9UBB5;Q9UQE7	RAD21;SMARCA5;MTA2;MBD3;RBBP4;CHD3;MTA1;HDAC1;SMC1A;RBBP7;STAG2;STAG1;HDAC2;BAZ1A;MBD2;SMC3	O60216;O60264;O94776;O95983;Q09028;Q13330;Q13547;Q14683;Q16576;Q8N3U4;Q8WVM7;Q92769;Q9NRL2;Q9UBB5;Q9UQE7	15	0.939955	0.515476	1.14344	0.466539	-0.216486	0.9013
101	283	Sin3 complex	Human	10.01.09.05;11.02.03.04.03;14.07.04;42.10.03	O00422;O75446;Q09028;Q13547;Q16576;Q92769;Q96ST3	SAP18;SAP30;RBBP4;HDAC1;RBBP7;HDAC2;SIN3A	O75446;Q09028;Q13547;Q16576;Q92769;Q96ST3	6	1.2225	0.449944	1.05703	0.486138	0.135354	0.1014
102	284	CRSP complex	Human	11.02.03.04.01;16.01;70.10.03	O43513;O60244;O75448;O75586;O95402;Q13503;Q15648;Q71SY5;Q96RN5;Q9NVC6;Q9ULK4	MED7;MED14;MED24;MED6;MED26;MED21;MED1;MED25;MED15;MED17;MED23	O43513;O60244;O95402;Q13503;Q15648;Q71SY5;Q96RN5;Q9NVC6	8	1.13766	0.467801	0.898268	0.526796	0.210425	0.0229
103	285	PCNA-MLH1-PMS1 complex	Human	10.01.03;10.01.05.01;70.10	P12004;P40692;P54277	PCNA;MLH1;PMS1	P12004;P40692;P54277	3	1.98539	0.334965	1.75834	0.362537	0.114362	0.2294
104	286	PCNA-MSH2-MSH6 complex	Human	10.01.03;10.01.05.01;70.10	P12004;P43246;P52701	PCNA;MSH2;MSH6	P12004;P43246;P52701	3	1.62919	0.380346	1.53812	0.393993	0.0558991	0.3103
105	287	ARC-L complex	Human	16.01;18.02.09;70.10.03	O43513;O60244;O75448;O75586;P24863;P49336;Q13503;Q15648;Q71SY5;Q93074;Q96RN5;Q9NVC6;Q9UHV7;Q9ULK4	MED7;MED14;MED24;MED6;CCNC;CDK8;MED21;MED1;MED25;MED12;MED15;MED17;MED13;MED23	O43513;O60244;P24863;P49336;Q13503;Q15648;Q71SY5;Q93074;Q96RN5;Q9NVC6;Q9UHV7	11	1.10234	0.475661	0.777362	0.562632	0.294807	0.001
106	288	ARC complex	Human	11.02.03.04.01;18.02.09;70.10.03	O43513;O60244;O75448;O75586;O95402;P24863;P49336;Q13503;Q15648;Q71SY5;Q93074;Q96RN5;Q9NVC6;Q9UHV7;Q9ULK4	MED7;MED14;MED24;MED6;MED26;CCNC;CDK8;MED21;MED1;MED25;MED12;MED15;MED17;MED13;MED23	O43513;O60244;O95402;P24863;P49336;Q13503;Q15648;Q71SY5;Q93074;Q96RN5;Q9NVC6;Q9UHV7	12	1.0769	0.481486	0.804069	0.554303	0.253351	0.0022
107	289	PCNA-MSH2-MSH6 complex	Human	10.01.05.01;70.10	P12004;P43246;P52701	PCNA;MSH2;MSH6	P12004;P43246;P52701	3	1.62919	0.380346	1.53812	0.393993	0.0558991	0.3103
108	290	MSH2-MLH1-PMS2-PCNA DNA-repair initiation complex	Human	10.01.05.01;16.03.01;32.01.09;70.10	P12004;P40692;P43246;P54278	PCNA;MLH1;MSH2;PMS2	P12004;P40692;P43246;P54278	4	1.64144	0.378581	1.40445	0.415896	0.144381	0.1548
109	291	MSH2-MLH1-PMS2 DNA-repair initiation complex	Human	10.01.05.01;16.03.01;70.10	P40692;P43246;P54278	MLH1;MSH2;PMS2	P40692;P43246;P54278	3	0.72108	0.581031	0.496023	0.668439	0.31211	0.067
110	297	PCNA-DNA polymerase delta complex	Human	10.01.03;10.01.05.01;70.10	P12004;P28340;P49005;Q15054;Q9HCU8	PCNA;POLD1;POLD2;POLD3;POLD4	P12004;P28340;P49005;Q15054;Q9HCU8	5	1.42182	0.412913	1.52745	0.395656	-0.0742896	0.5218
111	300	PC2 complex	Human	11.02.03.04.01;16.01;70.10	O43513;O60244;O75448;O75586;Q13503;Q6P2C8;Q9BTT4;Q9H944;Q9NVC6;Q9Y2W1;Q9Y2X0;Q9Y3C7	MED7;MED14;MED24;MED6;MED21;MED27;MED10;MED20;MED17;THRAP3;MED16;MED31	O43513;O60244;Q13503;Q6P2C8;Q9BTT4;Q9H944;Q9NVC6;Q9Y2W1;Q9Y2X0;Q9Y3C7	10	1.17331	0.460127	0.789105	0.558939	0.327455	0.0012
112	301	SMCC complex	Human	11.02.03.04;16.01;70.10	O43513;O60244;O75448;O75586;P24863;P49336;Q13503;Q15648;Q6P2C8;Q93074;Q9BTT4;Q9H944;Q9NVC6;Q9UHV7;Q9Y2W1;Q9Y2X0;Q9Y3C7	MED7;MED14;MED24;MED6;CCNC;CDK8;MED21;MED1;MED27;MED12;MED10;MED20;MED17;MED13;THRAP3;MED16;MED31	O43513;O60244;P24863;P49336;Q13503;Q15648;Q6P2C8;Q93074;Q9BTT4;Q9H944;Q9NVC6;Q9UHV7;Q9Y2W1;Q9Y2X0;Q9Y3C7	15	1.05437	0.486767	0.717252	0.582326	0.319734	0.0001
113	302	INO80 chromatin remodeling complex	Human	10.01.09.05;16.03.01;16.19.03;42.10.03;70.10.03	O96019;P15923;Q53TQ3;Q6P4R8;Q6PI98;Q8NBZ0;Q96EZ8;Q9C086;Q9H981;Q9H9F9;Q9ULG1;Q9Y230;Q9Y265	ACTL6A;TCF3;INO80D;NFRKB;INO80C;INO80E;MCRS1;INO80B;ACTR8;ACTR5;INO80;RUVBL2;RUVBL1	O96019;P15923;Q6P4R8;Q8NBZ0;Q96EZ8;Q9H981;Q9H9F9;Q9Y230;Q9Y265	9	1.14402	0.466415	1.42586	0.412224	-0.246368	0.8804
114	304	SRCAP-associated chromatin remodeling complex	Human	10.01.09.05;11.02.03.04.01;42.10.03;70.10	O43257;O95619;O96019;P0C0S5;Q15906;Q6ZRS2;Q96CJ1;Q9GZN1;Q9Y230;Q9Y265	ZNHIT1;YEATS4;ACTL6A;H2AFZ;VPS72;SRCAP;EAF2;ACTR6;RUVBL2;RUVBL1	O95619;O96019;P0C0S5;Q6ZRS2;Q9GZN1;Q9Y230;Q9Y265	7	1.21883	0.450688	1.34286	0.426829	-0.101759	0.5813
115	305	40S ribosomal subunit, cytoplasmic	Human	12.04;70.03	P08708;P08865;P15880;P22090;P23396;P25398;P39019;P42677;P46781;P46782;P46783;P60866;P61247;P62081;P62241;P62244;P62249;P62263;P62266;P62269;P62273;P62277;P62280;P62701;P62753;P62841;P62847;P62851;P62854;P62857;P62861;P62979;P63220	RPS17;RPSA;RPS2;RPS4Y1;RPS3;RPS12;RPS19;RPS27;RPS9;RPS5;RPS10;RPS20;RPS3A;RPS7;RPS8;RPS15A;RPS16;RPS14;RPS23;RPS18;RPS29;RPS13;RPS11;RPS4X;RPS6;RPS15;RPS24;RPS25;RPS26;RPS28;FAU;RPS27A;RPS21	P08865;P15880;P23396;P25398;P39019;P42677;P46781;P46782;P46783;P60866;P61247;P62081;P62241;P62244;P62249;P62263;P62266;P62269;P62273;P62277;P62280;P62701;P62753;P62851;P62854;P62857;P62979;P63220	28	0.505282	0.664327	0.492338	0.67009	0.0256189	0.0957
116	306	Ribosome, cytoplasmic	Human	12.04;70.03	P05386;P05387;P05388;P08708;P08865;P15880;P18077;P18124;P18621;P22090;P23396;P25398;P26373;P27635;P30050;P32969;P35268;P36578;P39019;P39023;P40429;P42677;P42766;P46776;P46777;P46778;P46779;P46781;P46782;P46783;P47914;P49207;P50914;P60866;P61247;P61254;P61313;P61353;P61513;P61927;P62081;P62241;P62244;P62249;P62263;P62266;P62269;P62273;P62277;P62280;P62424;P62701;P62750;P62753;P62829;P62841;P62847;…	RPLP1;RPLP2;RPLP0;RPS17;RPSA;RPS2;RPL35A;RPL7;RPL17;RPS4Y1;RPS3;RPS12;RPL13;RPL10;RPL12;RPL9; RPL9;RPL22;RPL4;RPS19;RPL3;RPL13A;RPS27;RPL35;RPL27A;RPL5;RPL21;RPL28;RPS9;RPS5;RPS10;RPL29;RPL34;RPL14;RPS20;RPS3A;RPL26;RPL15;RPL27;RPL37A;RPL37;RPS7;RPS8;RPS15A;RPS16;RPS14;RPS23;RPS18;RPS29;RPS13;RPS11;RPL7A;RPS4X;RPL23A;RPS6;RPL23;RPS15;RPS24;RPS25;RPS26;RPS28;FAU;RPL30;RPL39;RPL31;RPL10A;RPL32;RPL1…	P05387;P05388;P08865;P15880;P18077;P18124;P23396;P25398;P26373;P27635;P30050;P32969;P35268;P36578;P39019;P39023;P40429;P42677;P42766;P46776;P46777;P46778;P46779;P46781;P46782;P46783;P49207;P50914;P60866;P61247;P61254;P61313;P61353;P61927;P62081;P62241;P62244;P62249;P62263;P62266;P62269;P62273;P62277;P62280;P62424;P62701;P62753;P62829;P62851;P62854;P62857;P62888;P62891;P62899;P62906;P62913;P62917;…	66	0.46511	0.682542	0.508175	0.663053	-0.0925901	0.6712
117	308	60S ribosomal subunit, cytoplasmic	Human	12.04;70.03	P05386;P05387;P05388;P18077;P18124;P18621;P26373;P27635;P30050;P32969;P35268;P36578;P39023;P40429;P42766;P46776;P46777;P46778;P46779;P47914;P49207;P50914;P61254;P61313;P61353;P61513;P61927;P62424;P62750;P62829;P62888;P62891;P62899;P62906;P62910;P62913;P62917;P62945;P62987;P63173;P83731;P83881;P84098;Q02543;Q02878;Q07020;Q9Y3U8	RPLP1;RPLP2;RPLP0;RPL35A;RPL7;RPL17;RPL13;RPL10;RPL12;RPL9; RPL9;RPL22;RPL4;RPL3;RPL13A;RPL35;RPL27A;RPL5;RPL21;RPL28;RPL29;RPL34;RPL14;RPL26;RPL15;RPL27;RPL37A;RPL37;RPL7A;RPL23A;RPL23;RPL30;RPL39;RPL31;RPL10A;RPL32;RPL11;RPL8;RPL41;UBA52;RPL38;RPL24;RPL36A;RPL19;RPL18A;RPL6;RPL18;RPL36	P05387;P05388;P18077;P18124;P26373;P27635;P30050;P32969;P35268;P36578;P39023;P40429;P42766;P46776;P46777;P46778;P46779;P49207;P50914;P61254;P61313;P61353;P61927;P62424;P62829;P62888;P62891;P62899;P62906;P62913;P62917;P62987;P63173;P83731;P84098;Q02543;Q02878;Q9Y3U8	38	0.381562	0.723818	0.451413	0.688984	-0.183066	0.9438
118	310	Cell cycle kinase complex CDC2	Human	10.03.01.01	O95067;P06493;P12004;P14635;P24385;P38936	CCNB2;CDK1;PCNA;CCNB1;CCND1;CDKN1A	O95067;P06493;P12004;P14635	4	0.957603	0.510829	0.914339	0.522373	0.0451786	0.2982
119	313	Cell cycle kinase complex CDK5	Human	10.03.01.01;14.07.03	P12004;P24385;P30281;P38936;Q00535	PCNA;CCND1;CCND3;CDKN1A;CDK5	P12004;P30281;Q00535	3	1.15316	0.464433	1.28652	0.437346	-0.115647	0.5803
120	315	28S ribosomal subunit, mitochondrial	Human	12.04;70.16.07	O15235;O60783;P51398;P82650;P82663;P82664;P82673;P82675;P82909;P82912;P82914;P82921;P82930;P82932;P82933;Q92552;Q92665;Q96EL2;Q9BYN8;Q9NP92;Q9NVS2;Q9Y291;Q9Y2Q9;Q9Y2R5;Q9Y2R9;Q9Y399;Q9Y3D3;Q9Y3D5;Q9Y3D9;Q9Y676	MRPS12;MRPS14;DAP3;MRPS22;MRPS25;MRPS10;MRPS35;MRPS5;MRPS36;MRPS11;MRPS15;MRPS21;MRPS34;MRPS6;MRPS9;MRPS27;MRPS31;MRPS24;MRPS26;MRPS30;MRPS18A;MRPS33;MRPS28;MRPS17;MRPS7;MRPS2;MRPS16;MRPS18C;MRPS23;MRPS18B	O15235;O60783;P51398;P82650;P82663;P82664;P82673;P82675;P82909;P82912;P82914;P82921;P82932;P82933;Q92665;Q96EL2;Q9BYN8;Q9NVS2;Q9Y291;Q9Y2Q9;Q9Y399;Q9Y3D3;Q9Y3D5;Q9Y3D9;Q9Y676	25	0.723234	0.580304	0.758717	0.568596	-0.0490616	0.3952
121	320	55S ribosome, mitochondrial	Human	12.04;70.16.07	O15235;O60783;O75394;P09001;P49406;P51398;P52815;P82650;P82663;P82664;P82673;P82675;P82909;P82912;P82914;P82921;P82930;P82932;P82933;P83111;Q13084;Q13405;Q16540;Q4U2R6;Q5T653;Q6P161;Q6P1L8;Q7Z2W9;Q7Z7F7;Q7Z7H8;Q86TS9;Q8IXM3;Q8N5N7;Q8N983;Q8TCC3;Q92552;Q92665;Q96A35;Q96DV4;Q96EL2;Q96EL3;Q96GC5;Q9BQ48;Q9BRJ2;Q9BYC8;Q9BYC9;Q9BYD1;Q9BYD2;Q9BYD3;Q9BYD6;Q9BYN8;Q9BZE1;Q9H0U6;Q9H2W6;Q9H9J2;Q9HD33;Q9NP92;…	MRPS12;MRPS14;MRPL33;MRPL3;MRPL19;DAP3;MRPL12;MRPS22;MRPS25;MRPS10;MRPS35;MRPS5;MRPS36;MRPS11;MRPS15;MRPS21;MRPS34;MRPS6;MRPS9;LACTB;MRPL28;MRPL49;MRPL23;MRPL51;MRPL2;MRPL54;MRPL14;MRPL21;MRPL55;MRPL10;MRPL52;MRPL41;MRPL50;MRPL43;MRPL30;MRPS27;MRPS31;MRPL24;MRPL38;MRPS24;MRPL53;MRPL48;MRPL34;MRPL45;MRPL32;MRPL20;MRPL13;MRPL9;MRPL4;MRPL1;MRPS26;MRPL37;MRPL18;MRPL46;MRPL44;MRPL47;MRPS30;MRPL40;MRPL…	O15235;O60783;O75394;P49406;P51398;P52815;P82650;P82663;P82664;P82673;P82675;P82909;P82912;P82914;P82921;P82932;P82933;Q13084;Q13405;Q4U2R6;Q5T653;Q6P161;Q6P1L8;Q7Z2W9;Q7Z7F7;Q7Z7H8;Q86TS9;Q8IXM3;Q8N5N7;Q8N983;Q8TCC3;Q92665;Q96A35;Q96DV4;Q96EL2;Q96EL3;Q96GC5;Q9BQ48;Q9BRJ2;Q9BYC8;Q9BYC9;Q9BYD1;Q9BYD2;Q9BYD3;Q9BYD6;Q9BYN8;Q9BZE1;Q9H0U6;Q9H2W6;Q9H9J2;Q9HD33;Q9NQ50;Q9NRX2;Q9NVS2;Q9NX20;Q9NYK5;Q9NZE8;…	67	0.809438	0.552658	0.902231	0.525698	-0.114639	0.8095
122	322	DNA-PK-Ku complex	Human	14.07.03;16.03.01;70.10	P12956;P13010;P78527	XRCC6;XRCC5;PRKDC	P12956;P13010;P78527	3	1.10229	0.475672	0.794537	0.557247	0.279194	0.0855
123	324	39S ribosomal subunit, mitochondrial	Human	12.04;70.16.07	O75394;P09001;P49406;P52815;P83111;Q13084;Q13405;Q16540;Q4U2R6;Q5T653;Q6P161;Q6P1L8;Q7Z2W9;Q7Z7F7;Q7Z7H8;Q86TS9;Q8IXM3;Q8N5N7;Q8N983;Q8TCC3;Q96A35;Q96DV4;Q96EL3;Q96GC5;Q9BQ48;Q9BRJ2;Q9BYC8;Q9BYC9;Q9BYD1;Q9BYD2;Q9BYD3;Q9BYD6;Q9BZE1;Q9H0U6;Q9H2W6;Q9H9J2;Q9HD33;Q9NQ50;Q9NRX2;Q9NWU5;Q9NX20;Q9NYK5;Q9NZE8;Q9P015;Q9P0J6;Q9P0M9;Q9Y3B7;Q9Y6G3	MRPL33;MRPL3;MRPL19;MRPL12;LACTB;MRPL28;MRPL49;MRPL23;MRPL51;MRPL2;MRPL54;MRPL14;MRPL21;MRPL55;MRPL10;MRPL52;MRPL41;MRPL50;MRPL43;MRPL30;MRPL24;MRPL38;MRPL53;MRPL48;MRPL34;MRPL45;MRPL32;MRPL20;MRPL13;MRPL9;MRPL4;MRPL1;MRPL37;MRPL18;MRPL46;MRPL44;MRPL47;MRPL40;MRPL17;MRPL22;MRPL16;MRPL39;MRPL35;MRPL15;MRPL36;MRPL27;MRPL11;MRPL42	O75394;P49406;P52815;Q13084;Q13405;Q4U2R6;Q5T653;Q6P161;Q6P1L8;Q7Z2W9;Q7Z7F7;Q7Z7H8;Q86TS9;Q8IXM3;Q8N5N7;Q8N983;Q8TCC3;Q96A35;Q96DV4;Q96EL3;Q96GC5;Q9BQ48;Q9BRJ2;Q9BYC8;Q9BYC9;Q9BYD1;Q9BYD2;Q9BYD3;Q9BYD6;Q9BZE1;Q9H0U6;Q9H2W6;Q9H9J2;Q9HD33;Q9NQ50;Q9NRX2;Q9NX20;Q9NYK5;Q9NZE8;Q9P015;Q9P0M9;Q9Y3B7	42	0.765273	0.566485	0.918365	0.521277	-0.200049	0.9737
124	331	MRN complex (MRE11-RAD50-NBN complex)	Human	01.03.16.03;10.01.05.01;10.03.01.03;16.03.01;32.01.09;70.10	O60934;P49959;Q92878	NBN;MRE11A;RAD50	O60934;P49959;Q92878	3	0.721307	0.580954	0.684195	0.593755	0.051451	0.3166
125	338	40S ribosomal subunit, cytoplasmic	Human	12.04;70.03	P08708;P08865;P15880;P23396;P25398;P39019;P46781;P46782;P46783;P60866;P61247;P62081;P62241;P62244;P62249;P62263;P62266;P62269;P62273;P62277;P62280;P62701;P62753;P62841;P62847;P62851;P62854;P62857;P62861;P62979;P63220	RPS17;RPSA;RPS2;RPS3;RPS12;RPS19;RPS9;RPS5;RPS10;RPS20;RPS3A;RPS7;RPS8;RPS15A;RPS16;RPS14;RPS23;RPS18;RPS29;RPS13;RPS11;RPS4X;RPS6;RPS15;RPS24;RPS25;RPS26;RPS28;FAU;RPS27A;RPS21	P08865;P15880;P23396;P25398;P39019;P46781;P46782;P46783;P60866;P61247;P62081;P62241;P62244;P62249;P62263;P62266;P62269;P62273;P62277;P62280;P62701;P62753;P62851;P62854;P62857;P62979;P63220	27	0.501632	0.665942	0.503173	0.665259	-0.00307197	0.1892
126	351	Spliceosome	Human	11.04.03.01;16.03.03;70.10	O00425;O00571;O14776;O15042;O15355;O43143;O43172;O43290;O43395;O43447;O43660;O43670;O43719;O43809;O60231;O60306;O60508;O75400;O75533;O75643;O75934;O75937;O75940;O94906;O95232;O95391;O95400;O95926;P08579;P08621;P09012;P09234;P09661;P11940;P14678;P17844;P26368;P38919;P41223;P42285;P49756;P52298;P55081;P55769;P61326;P62304;P62306;P62308;P62310;P62312;P62314;P62316;P62318;P62995;P83876;P84103;Q01081;…	IGF2BP3;DDX3X;TCERG1;U2SURP;PPM1G;DHX15;PRPF4;SART1;PRPF3;PPIH;PLRG1;ZNF207;HTATSF1;NUDT21;DHX16;AQR;CDC40;PRPF40A;SF3B1;SNRNP200;BCAS2;DNAJC8;SMNDC1;PRPF6;LUC7L3;SLU7;CD2BP2;SYF2;SNRPB2;SNRNP70;SNRPA;SNRPC;SNRPA1;PABPC1;SNRPB;DDX5;U2AF2;EIF4A3;BUD31;MTREX;RBM25;NCBP2;MFAP1;SNU13;MAGOH;SNRPE;SNRPF;SNRPG;LSM3;LSM6;SNRPD1;SNRPD2;SNRPD3;TRA2B;TXNL4A;SRSF3;U2AF1;SRSF2;SRSF11;SRSF1;SRSF4;DHX9;NCBP1;SF…	O00425;O00571;O14776;O15042;O15355;O43143;O43172;O43290;O43395;O43447;O43719;O43809;O60231;O60306;O60508;O75400;O75533;O75643;O75934;O75937;O75940;O94906;O95391;O95400;O95926;P08579;P08621;P09012;P09234;P09661;P11940;P14678;P17844;P26368;P38919;P41223;P42285;P49756;P52298;P62304;P62306;P62310;P62312;P62314;P62316;P62318;P62995;P83876;P84103;Q01081;Q01130;Q05519;Q07955;Q08170;Q08211;Q09161;Q12874;…	126	1.32961	0.429257	1.3624	0.423297	-0.0246684	0.1036
127	355	DNA-PK-Ku complex	Human	11.02.03;14.07.03;16.03.01;70.10	P12956;P13010;P78527	XRCC6;XRCC5;PRKDC	P12956;P13010;P78527	3	1.10229	0.475672	0.794537	0.557247	0.279194	0.0855
128	356	DNA-PK-Ku complex	Human	11.02.03;14.07.03;16.03.01;70.10	P12956;P13010;P78527	XRCC6;XRCC5;PRKDC	P12956;P13010;P78527	3	1.10229	0.475672	0.794537	0.557247	0.279194	0.0855
129	357	DNA-PK-Ku complex	Human	11.02.03;14.07.03;16.03.01;70.10	P12956;P13010;P78527	XRCC6;XRCC5;PRKDC	P12956;P13010;P78527	3	1.10229	0.475672	0.794537	0.557247	0.279194	0.0855
130	362	DNA ligase III-XRCC1-PNK-DNA-pol III multiprotein complex	Human	10.01.05.01;32.01.09;70.10	P06746;P18887;P49916;Q96T60	POLB;XRCC1;LIG3;PNKP	P06746;P18887;P49916;Q96T60	4	0.756086	0.569448	0.474263	0.678305	0.372739	0.0203
131	368	ERCC1-ERCC4-MSH2 complex	Human	01.03.16.03;10.01.05.01;32.01.09;70.10	P07992;P43246;Q92889	ERCC1;MSH2;ERCC4	P07992;P43246;Q92889	3	0.806265	0.553629	0.713271	0.583679	0.115339	0.2282
132	369	MSH2-MSH6-PMS2-MLH1 complex	Human	10.01.05.01;16.03.01;32.01.09;70.10	P40692;P43246;P52701;P54278	MLH1;MSH2;MSH6;PMS2	P40692;P43246;P52701;P54278	4	0.603337	0.623699	0.451131	0.689118	0.252273	0.0664
133	370	MSH2-MSH6-PMS1-MLH1 complex	Human	10.01.05.01;16.03.01;32.01.09;70.10	P40692;P43246;P52701;P54277	MLH1;MSH2;MSH6;PMS1	P40692;P43246;P52701;P54277	4	0.632391	0.612598	0.656612	0.603642	-0.0383012	0.4519
134	376	PCNA-MutS-alpha-MutL-alpha-DNA complex	Human	10.01.05.01;16.03.01;32.01.09;70.10	P12004;P40692;P43246;P52701;P54278	PCNA;MLH1;MSH2;MSH6;PMS2	P12004;P40692;P43246;P52701;P54278	5	1.37492	0.421066	1.19466	0.455652	0.131109	0.1314
135	377	PCNA-MSH2-MSH6 complex	Human	10.01.05.01;16.03.01;70.10	P12004;P43246;P52701	PCNA;MSH2;MSH6	P12004;P43246;P52701	3	1.62919	0.380346	1.53812	0.393993	0.0558991	0.3103
136	387	MCM complex	Human	42.10.03;10.01.03;16.19.03;70.10.03	P25205;P33991;P33992;P33993;P49736;Q14566	MCM3;MCM4;MCM5;MCM7;MCM2;MCM6	P25205;P33991;P33992;P33993;P49736;Q14566	6	0.362118	0.734151	0.256936	0.795585	0.290463	0.0145
137	389	ORC complex (origin recognition complex)	Human	10.01.03.03;16.19.03;70.10.03	O43913;O43929;Q13415;Q13416;Q9UBD5;Q9Y5N6	ORC5;ORC4;ORC1;ORC2;ORC3;ORC6	O43913;O43929;Q13416;Q9UBD5;Q9Y5N6	5	0.42971	0.699442	0.493397	0.669614	-0.148208	0.6691
138	391	Ubiquitin E3 ligase (DDB1, CUL4A, RBX1)	Human	14.07.05;16.01;32.01.09;14.13.01.01	P62877;Q13619;Q16531	RBX1;CUL4A;DDB1	P62877;Q13619;Q16531	3	1.49304	0.401117	1.54787	0.392484	-0.0367276	0.4588
139	430	18S U11/U12 snRNP	Human	11.04.03;70.10	O43143;O75533;P14678;P62304;P62306;P62308;P62314;P62316;P62318;P67809;Q13435;Q15393;Q15427;Q15696;Q16560;Q6IEG0;Q6P2Q9;Q8N8D1;Q8TBF4;Q96LT9;Q9BV90;Q9BWJ5;Q9UDW3;Q9Y3B4	DHX15;SF3B1;SNRPB;SNRPE;SNRPF;SNRPG;SNRPD1;SNRPD2;SNRPD3;YBX1;SF3B2;SF3B3;SF3B4;ZRSR2;SNRNP35;SNRNP48;PRPF8;PDCD7;ZCRB1;RNPC3;SNRNP25;SF3B5;ZMAT5;SF3B6	O43143;O75533;P14678;P62304;P62306;P62314;P62316;P62318;P67809;Q13435;Q15393;Q15427;Q6P2Q9;Q9BWJ5;Q9Y3B4	15	0.966539	0.508508	0.907955	0.524121	0.0606121	0.0956
140	431	MSH2-MSH6-PMS2-MLH1 complex	Human	10.01.05.01;16.03.01;16.19.03;32.01.09;70.10	P40692;P43246;P52701;P54278	MLH1;MSH2;MSH6;PMS2	P40692;P43246;P52701;P54278	4	0.603337	0.623699	0.451131	0.689118	0.252273	0.0664
141	433	BASC complex (BRCA1-associated genome surveillance complex)	Human	10.01.05.01;32.01.09;70.10	O60934;P35249;P35250;P35251;P38398;P40692;P43246;P49959;P52701;P54132;Q13315;Q92878	NBN;RFC4;RFC2;RFC1;BRCA1;MLH1;MSH2;MRE11A;MSH6;BLM;ATM;RAD50	O60934;P35249;P35250;P35251;P40692;P43246;P49959;P52701;P54132;Q13315;Q92878	11	0.98071	0.50487	0.884682	0.530593	0.0979161	0.0798
142	434	BASC (Ab 80) complex (BRCA1-associated genome surveillance complex)	Human	10.01.05.01;32.01.09;70.10	P35249;P35250;P35251;P38398;P40692;P43246;P52701;P54132	RFC4;RFC2;RFC1;BRCA1;MLH1;MSH2;MSH6;BLM	P35249;P35250;P35251;P40692;P43246;P52701;P54132	7	0.909803	0.523614	0.869313	0.534956	0.0445036	0.2248
143	435	BASC (Ab 81) complex (BRCA1-associated genome surveillance complex)	Human	10.01.05.01;32.01.09;70.10	P35249;P35250;P35251;P38398;P40692;Q13315	RFC4;RFC2;RFC1;BRCA1;MLH1;ATM	P35249;P35250;P35251;P40692;Q13315	5	1.19569	0.455437	0.92699	0.518944	0.224725	0.0558
144	438	GCN5-TRRAP histone acetyltransferase complex	Human	10.01.05.01;10.01.09.05;11.02.03.04;32.01.09;42.10.03	O75486;O75528;O75529;P38398;P43246;P52701;Q12962;Q16594;Q92830;Q9Y4A5	SUPT3H;TADA3;TAF5L;BRCA1;MSH2;MSH6;TAF10;TAF9;KAT2A;TRRAP	O75528;O75529;P43246;P52701;Q12962;Q9Y4A5	6	1.10249	0.475626	0.967644	0.508222	0.122312	0.1159
145	441	TFTC-type histone acetyl transferase complex	Human	10.01.09.05;11.02.03.04;30.01;42.10.03;70.10;16.01.01	O60244;O75448;P03372;Q15648;Q92830;Q93074;Q9NVC6;Q9UHV7;Q9ULK4;Q9Y2X0;Q9Y4A5	MED14;MED24;ESR1;MED1;KAT2A;MED12;MED17;MED13;MED23;MED16;TRRAP	O60244;Q15648;Q93074;Q9NVC6;Q9UHV7;Q9Y2X0;Q9Y4A5	7	1.07254	0.482499	0.528368	0.654293	0.507369	0.0002
146	443	BP-SMAD complex	Human	11.02.03.04.01;70.10	O14867;O15198;O95452;P17980;P19447;P50539;Q13118;Q15582	BACH1;SMAD9;GJB6;PSMC3;ERCC3;MXI1;KLF10;TGFBI	O14867;P17980;P19447	3	1.47324	0.404328	1.56419	0.389987	-0.0617327	0.5002
147	445	TFTC complex (TATA-binding protein-free TAF-II-containing complex)	Human	10.01.09.05;11.02.03.01.01;11.02.03.04.01;42.10.03;70.10	O00268;O15265;O75486;O75528;O75529;P49848;Q12962;Q15393;Q15542;Q15545;Q16514;Q16594;Q6P1X5;Q92830;Q9Y4A5;Q9Y6J9	TAF4;ATXN7;SUPT3H;TADA3;TAF5L;TAF6;TAF10;SF3B3;TAF5;TAF7;TAF12;TAF9;TAF2;KAT2A;TRRAP;TAF6L	O00268;O75528;O75529;Q12962;Q15393;Q15542;Q15545;Q16514;Q6P1X5;Q9Y4A5;Q9Y6J9	11	0.995705	0.501076	0.862649	0.53687	0.13363	0.0437
148	455	TFTC complex (TATA-binding protein-free TAF-II-containing complex)	Human	10.01.09.05;11.02.03.01.01;11.02.03.04.01;42.10.03;70.10	O00268;O15265;O75486;O75528;O75529;P49848;Q12962;Q15393;Q15542;Q15545;Q16514;Q16594;Q6P1X5;Q92830;Q9Y4A5;Q9Y6J9	TAF4;ATXN7;SUPT3H;TADA3;TAF5L;TAF6;TAF10;SF3B3;TAF5;TAF7;TAF12;TAF9;TAF2;KAT2A;TRRAP;TAF6L	O00268;O75528;O75529;Q12962;Q15393;Q15542;Q15545;Q16514;Q6P1X5;Q9Y4A5;Q9Y6J9	11	0.995705	0.501076	0.862649	0.53687	0.13363	0.0437
149	456	TFTC complex (TATA-binding protein-free TAF-II-containing complex)	Human	10.01.09.05;11.02.03.01.01;11.02.03.04.01;42.10.03;70.10	O00268;O15265;O75486;O75528;O75529;P49848;Q12962;Q15393;Q15542;Q15545;Q16514;Q16594;Q6P1X5;Q92830;Q9Y4A5;Q9Y6J9	TAF4;ATXN7;SUPT3H;TADA3;TAF5L;TAF6;TAF10;SF3B3;TAF5;TAF7;TAF12;TAF9;TAF2;KAT2A;TRRAP;TAF6L	O00268;O75528;O75529;Q12962;Q15393;Q15542;Q15545;Q16514;Q6P1X5;Q9Y4A5;Q9Y6J9	11	0.995705	0.501076	0.862649	0.53687	0.13363	0.0437
150	462	TFTC complex (TATA-binding protein-free TAF-II-containing complex)	Human	10.01.09.05;11.02.03.01.01;11.02.03.04.01;42.10.03;70.10	O00268;O15265;O75486;O75528;O75529;P49848;Q12962;Q15393;Q15542;Q15545;Q16514;Q16594;Q6P1X5;Q92830;Q9Y4A5;Q9Y6J9	TAF4;ATXN7;SUPT3H;TADA3;TAF5L;TAF6;TAF10;SF3B3;TAF5;TAF7;TAF12;TAF9;TAF2;KAT2A;TRRAP;TAF6L	O00268;O75528;O75529;Q12962;Q15393;Q15542;Q15545;Q16514;Q6P1X5;Q9Y4A5;Q9Y6J9	11	0.995705	0.501076	0.862649	0.53687	0.13363	0.0437
151	463	TFIID complex	Human	11.02.03.01.01;11.02.03.04;16.03.01;70.10	O00268;P20226;P21675;P49848;Q12962;Q15542;Q15543;Q15544;Q15545;Q16514;Q16594	TAF4;TBP;TAF1;TAF6;TAF10;TAF5;TAF13;TAF11;TAF7;TAF12;TAF9	O00268;P21675;Q12962;Q15542;Q15544;Q15545;Q16514	7	1.5241	0.39618	1.2896	0.436758	0.153866	0.0658
152	469	TFIID-beta complex	Human	11.02.03.01.01;11.02.03.04;70.10	O00268;P20226;P21675;P49848;Q12962;Q15542;Q15543;Q15544;Q15545;Q16514;Q16594;Q6P1X5	TAF4;TBP;TAF1;TAF6;TAF10;TAF5;TAF13;TAF11;TAF7;TAF12;TAF9;TAF2	O00268;P21675;Q12962;Q15542;Q15544;Q15545;Q16514;Q6P1X5	8	1.41199	0.414595	1.21993	0.450465	0.136022	0.069
153	470	TFTC complex (TATA-binding protein-free TAF-II-containing complex)	Human	10.01.09.05;11.02.03.01.01;11.02.03.04.01;42.10.03;70.10	O00268;O15265;O75486;O75528;O75529;P49848;Q12962;Q15393;Q15542;Q15543;Q15545;Q16514;Q16594;Q6P1X5;Q92830;Q9Y4A5;Q9Y6J9	TAF4;ATXN7;SUPT3H;TADA3;TAF5L;TAF6;TAF10;SF3B3;TAF5;TAF13;TAF7;TAF12;TAF9;TAF2;KAT2A;TRRAP;TAF6L	O00268;O75528;O75529;Q12962;Q15393;Q15542;Q15545;Q16514;Q6P1X5;Q9Y4A5;Q9Y6J9	11	0.995705	0.501076	0.862649	0.53687	0.13363	0.0437
154	471	PCAF complex	Human	10.01.09.05;11;11.02.03.04;14.07.04;42.10.03;70.10	O75478;O75486;O75528;O75529;Q12962;Q16514;Q16594;Q92831;Q9Y4A5;Q9Y6J9	TADA2A;SUPT3H;TADA3;TAF5L;TAF10;TAF12;TAF9;KAT2B;TRRAP;TAF6L	O75528;O75529;Q12962;Q16514;Q9Y4A5;Q9Y6J9	6	0.842771	0.542661	0.817229	0.550288	0.0303075	0.2745
155	475	STAGA complex	Human	10.01.09.05;11.02.03.04.01;32.01.09;42.10.03;70.10	O75486;O75528;O75529;O94864;Q12962;Q15393;Q16514;Q16594;Q92830;Q96BN2;Q9Y4A5;Q9Y6J9	SUPT3H;TADA3;TAF5L;SUPT7L;TAF10;SF3B3;TAF12;TAF9;KAT2A;TADA1;TRRAP;TAF6L	O75528;O75529;Q12962;Q15393;Q16514;Q96BN2;Q9Y4A5;Q9Y6J9	8	0.835449	0.544826	0.813773	0.551337	0.0259457	0.2452
156	476	STAGA complex	Human	10.01.09.05;11.02.03.04.01;32.01.09;42.10.03;70.10	O15265;O75486;O75528;O75529;O94864;Q12962;Q15393;Q16514;Q16594;Q92830;Q96BN2;Q9Y4A5;Q9Y6J9	ATXN7;SUPT3H;TADA3;TAF5L;SUPT7L;TAF10;SF3B3;TAF12;TAF9;KAT2A;TADA1;TRRAP;TAF6L	O75528;O75529;Q12962;Q15393;Q16514;Q96BN2;Q9Y4A5;Q9Y6J9	8	0.835449	0.544826	0.813773	0.551337	0.0259457	0.2452
157	477	PCAF complex	Human	10.01.09.05;11;11.02.03.04;14.07.04;42.10.03;70.10	O75478;O75486;O75528;O75529;Q12962;Q16514;Q16594;Q92831;Q9Y4A5;Q9Y6J9	TADA2A;SUPT3H;TADA3;TAF5L;TAF10;TAF12;TAF9;KAT2B;TRRAP;TAF6L	O75528;O75529;Q12962;Q16514;Q9Y4A5;Q9Y6J9	6	0.842771	0.542661	0.817229	0.550288	0.0303075	0.2745
158	484	TFIID complex	Human	11.02.03.01.01;11.02.03.04;16.03.01;70.10	O00268;P20226;P21675;P49848;Q12962;Q15542;Q15543;Q15544;Q15545;Q16514;Q16594	TAF4;TBP;TAF1;TAF6;TAF10;TAF5;TAF13;TAF11;TAF7;TAF12;TAF9	O00268;P21675;Q12962;Q15542;Q15544;Q15545;Q16514	7	1.5241	0.39618	1.2896	0.436758	0.153866	0.0658
159	485	TFIID complex, B-cell specific	Human	11.02.03.01.01;11.02.03.04;16.03.01;70.10	O00268;P20226;P21675;P49848;Q12962;Q15542;Q15543;Q15544;Q15545;Q16514;Q16594;Q92750	TAF4;TBP;TAF1;TAF6;TAF10;TAF5;TAF13;TAF11;TAF7;TAF12;TAF9;TAF4B	O00268;P21675;Q12962;Q15542;Q15544;Q15545;Q16514	7	1.5241	0.39618	1.2896	0.436758	0.153866	0.0658
160	486	WIP-WASp-actin-myosin-IIa complex	Human	36.25;42.04.03;70.04	O43516;P19105;P35579;P42768;P60660;P62736	WIPF1;MYL12A;MYH9;WAS;MYL6;ACTA2	O43516;P35579;P42768	3	1.80528	0.356471	1.46909	0.405007	0.186223	0.1516
161	492	DA complex	Human	11.02.03.01.01;11.02.03.04;16.03.01;70.10	O00268;P20226;P21675;P49848;P52655;P52657;Q12962;Q15542;Q15543;Q15544;Q15545;Q16514;Q16594;Q5VWG9;Q6P1X5	TAF4;TBP;TAF1;TAF6;GTF2A1;GTF2A2;TAF10;TAF5;TAF13;TAF11;TAF7;TAF12;TAF9;TAF3;TAF2	O00268;P21675;P52655;P52657;Q12962;Q15542;Q15544;Q15545;Q16514;Q6P1X5	10	1.59211	0.385785	1.52899	0.395415	0.039649	0.1868
162	493	DAB complex	Human	11.02.03.01.01;11.02.03.04;16.03.01;70.10	O00268;P20226;P21675;P49848;P52655;P52657;Q00403;Q12962;Q15542;Q15543;Q15544;Q15545;Q16514;Q16594;Q5VWG9;Q6P1X5	TAF4;TBP;TAF1;TAF6;GTF2A1;GTF2A2;GTF2B;TAF10;TAF5;TAF13;TAF11;TAF7;TAF12;TAF9;TAF3;TAF2	O00268;P21675;P52655;P52657;Q00403;Q12962;Q15542;Q15544;Q15545;Q16514;Q6P1X5	11	1.52587	0.395904	1.4869	0.402106	0.0255351	0.2152
163	508	TFIID complex	Human	11.02.03.01.01;11.02.03.04;16.03.01;70.10	O00268;P20226;P21675;P49848;Q12962;Q15542;Q15544;Q15545;Q16514;Q16594	TAF4;TBP;TAF1;TAF6;TAF10;TAF5;TAF11;TAF7;TAF12;TAF9	O00268;P21675;Q12962;Q15542;Q15544;Q15545;Q16514	7	1.5241	0.39618	1.2896	0.436758	0.153866	0.0658
164	509	TFIID complex	Human	11.02.03.01.01;11.02.03.04;16.03.01;70.10	O00268;P20226;P21675;P49848;Q12962;Q15542;Q15543;Q15544;Q15545;Q16514;Q16594;Q92804	TAF4;TBP;TAF1;TAF6;TAF10;TAF5;TAF13;TAF11;TAF7;TAF12;TAF9;TAF15	O00268;P21675;Q12962;Q15542;Q15544;Q15545;Q16514;Q92804	8	1.4619	0.406191	1.27111	0.440313	0.130505	0.0746
165	513	TFTC complex (TATA-binding protein-free TAF-II-containing complex)	Human	10.01.09.05;11.02.03.01.01;11.02.03.04.01;14.07.04;42.10.03;70.10	O00268;O15265;O75486;O75528;O75529;P49848;Q12962;Q15393;Q15542;Q15545;Q16514;Q16594;Q6P1X5;Q92830;Q9HBM6;Q9Y4A5;Q9Y6J9	TAF4;ATXN7;SUPT3H;TADA3;TAF5L;TAF6;TAF10;SF3B3;TAF5;TAF7;TAF12;TAF9;TAF2;KAT2A;TAF9B;TRRAP;TAF6L	O00268;O75528;O75529;Q12962;Q15393;Q15542;Q15545;Q16514;Q6P1X5;Q9HBM6;Q9Y4A5;Q9Y6J9	12	0.980342	0.504963	0.828943	0.546764	0.154435	0.0229
166	514	TFIID-beta complex	Human	11.02.03.01.01;11.02.03.04;16.03.01;70.10	O00268;P20226;P21675;P49848;Q12962;Q15542;Q15543;Q15544;Q15545;Q16514;Q16594;Q9HBM6	TAF4;TBP;TAF1;TAF6;TAF10;TAF5;TAF13;TAF11;TAF7;TAF12;TAF9;TAF9B	O00268;P21675;Q12962;Q15542;Q15544;Q15545;Q16514;Q9HBM6	8	1.46042	0.406434	1.21578	0.451309	0.167518	0.0446
167	519	AMY-1-S-AKAP84-RII-beta complex	Human	30.01.09.07;41.05.25;70.16	P31323;Q92667;Q99417	PRKAR2B;AKAP1;MYCBP	P31323;Q92667;Q99417	3	0.951108	0.512529	1.19247	0.456106	-0.253773	0.745
168	520	KCNQ1 macromolecular complex	Human	20.03.01.01;30.01.09.07;36.25	P13861;P17612;P51787;P62136;Q99996	PRKAR2A;PRKACA;KCNQ1;PPP1CA;AKAP9	P13861;P17612;P62136;Q99996	4	0.817653	0.55016	0.637484	0.610693	0.220349	0.0859
169	525	TIP60 histone acetylase complex	Human	None	O96019;Q92993;Q9Y230;Q9Y265;Q9Y4A5	ACTL6A;KAT5;RUVBL2;RUVBL1;TRRAP	O96019;Q9Y230;Q9Y265;Q9Y4A5	4	1.16153	0.462635	1.41846	0.413487	-0.221195	0.7494
170	528	NuA4/Tip60-HAT complex	Human	42.10.03;10.01.05.01;10.01.09.05;16.03.01;70.10	O95619;O96019;Q15014;Q92993;Q96L91;Q9H0E9;Q9H2F5;Q9HAF1;Q9NPF5;Q9NV56;Q9NXR8;Q9UBU8;Q9Y230;Q9Y265;Q9Y4A5	YEATS4;ACTL6A;MORF4L2;KAT5;EP400;BRD8;EPC1;MEAF6;DMAP1;MRGBP;ING3;MORF4L1;RUVBL2;RUVBL1;TRRAP	O95619;O96019;Q15014;Q96L91;Q9H0E9;Q9H2F5;Q9HAF1;Q9NPF5;Q9NV56;Q9Y230;Q9Y265;Q9Y4A5	12	0.956687	0.511068	1.06921	0.483277	-0.117615	0.6604
171	529	NuA4/Tip60-HAT complex	Human	42.10.03;10.01.05.01;10.01.09.05;16.03.01;70.10	O95619;O96019;Q15014;Q15906;Q92993;Q96L91;Q9H0E9;Q9H2F5;Q9HAF1;Q9NPF5;Q9NV56;Q9NXR8;Q9UBU8;Q9Y230;Q9Y265;Q9Y4A5	YEATS4;ACTL6A;MORF4L2;VPS72;KAT5;EP400;BRD8;EPC1;MEAF6;DMAP1;MRGBP;ING3;MORF4L1;RUVBL2;RUVBL1;TRRAP	O95619;O96019;Q15014;Q96L91;Q9H0E9;Q9H2F5;Q9HAF1;Q9NPF5;Q9NV56;Q9Y230;Q9Y265;Q9Y4A5	12	0.956687	0.511068	1.06921	0.483277	-0.117615	0.6604
172	533	IMP3-IMP4-MPP10 complex	Human	14.10;16.01;16.03.03;70.10	O00566;Q96G21;Q9NV31	MPHOSPH10;IMP4;IMP3	O00566;Q96G21;Q9NV31	3	0.699232	0.588501	0.578265	0.633607	0.173	0.1648
173	535	TRAP complex	Human	11.02.03.04;18.02.09;30.01.09.08;30.01;70.10	O60244;O75448;O75586;P10827;P24863;Q13503;Q15648;Q6P2C8;Q93074;Q9BTT4;Q9NPJ6;Q9NVC6;Q9UHV7;Q9Y2W1;Q9Y2X0;Q9Y3C7	MED14;MED24;MED6;THRA;CCNC;MED21;MED1;MED27;MED12;MED10;MED4;MED17;MED13;THRAP3;MED16;MED31	O60244;P24863;Q13503;Q15648;Q6P2C8;Q93074;Q9BTT4;Q9NPJ6;Q9NVC6;Q9UHV7;Q9Y2W1;Q9Y2X0;Q9Y3C7	13	1.07648	0.481584	0.690262	0.591624	0.358779	0
174	547	SMCC complex	Human	11.02.03.04;16.01;18.02.09;70.10	O60244;O75448;O75586;P24863;P49336;Q13503;Q15648;Q6P2C8;Q93074;Q9NPJ6;Q9NVC6;Q9UHV7;Q9Y2W1;Q9Y2X0	MED14;MED24;MED6;CCNC;CDK8;MED21;MED1;MED27;MED12;MED4;MED17;MED13;THRAP3;MED16	O60244;P24863;P49336;Q13503;Q15648;Q6P2C8;Q93074;Q9NPJ6;Q9NVC6;Q9UHV7;Q9Y2W1;Q9Y2X0	12	1.10839	0.474296	0.704075	0.586829	0.364776	0
175	548	DRIP complex	Human	11.02.03.04.01;18.02.09;30.01.09.08;30.01;70.10	O43513;O60244;O75448;O75586;O95402;P11473;P28702;Q15648;Q93074;Q9NPJ6;Q9NVC6;Q9UHV7;Q9ULK4;Q9Y2X0	MED7;MED14;MED24;MED6;MED26;VDR;RXRB;MED1;MED12;MED4;MED17;MED13;MED23;MED16	O43513;O60244;O95402;Q15648;Q93074;Q9NPJ6;Q9NVC6;Q9UHV7;Q9Y2X0	9	1.10014	0.47616	0.75645	0.56933	0.312403	0.0028
176	549	DRIP complex	Human	11.02.03.04.01;14.07.04;16.01;18.02.09;30.01.09.08;30.01;70.10	O43513;O60244;O75448;O75586;O95402;P11473;P28702;Q15648;Q93074;Q9NPJ6;Q9NVC6;Q9UHV7;Q9ULK4;Q9Y2X0	MED7;MED14;MED24;MED6;MED26;VDR;RXRB;MED1;MED12;MED4;MED17;MED13;MED23;MED16	O43513;O60244;O95402;Q15648;Q93074;Q9NPJ6;Q9NVC6;Q9UHV7;Q9Y2X0	9	1.10014	0.47616	0.75645	0.56933	0.312403	0.0028
177	551	core-histone (H2A/H2B/H3/H4)-TDIF2-TDT complex	Human	70.10;16.03.01	P04053;P62805;P68431;Q16777;Q16778;Q5QJE6	DNTT;HIST1H4A;;HIST1H3A;;HIST2H2AC;HIST2H2BE;DNTTIP2	P62805;P68431;Q5QJE6	3	1.4678	0.405219	1.29693	0.435364	0.116414	0.2265
178	554	PBAF complex (Polybromo- and BAF containing complex)	Human	10.01.09.05;11.02.03.04.01;16.03.01;30.01.09.08;30.01;42.10.03;70.10.03	O96019;P51532;Q12824;Q68CP9;Q86U86;Q8TAQ2;Q92922;Q92925;Q969G3;Q96GM5	ACTL6A;SMARCA4;SMARCB1;ARID2;PBRM1;SMARCC2;SMARCC1;SMARCD2;SMARCE1;SMARCD1	O96019;Q68CP9;Q86U86;Q8TAQ2;Q92922;Q92925;Q969G3;Q96GM5	8	0.626898	0.614667	0.454079	0.68772	0.275672	0.0081
179	555	BAF complex	Human	10.01.09.05;11.02.03.04.01;16.03.01;42.10.03;70.10.03	O14497;O96019;P51532;Q12824;Q8TAQ2;Q92922;Q92925;Q969G3;Q96GM5	ARID1A;ACTL6A;SMARCA4;SMARCB1;SMARCC2;SMARCC1;SMARCD2;SMARCE1;SMARCD1	O14497;O96019;Q8TAQ2;Q92922;Q92925;Q969G3;Q96GM5	7	0.660453	0.602245	0.445153	0.691968	0.325988	0.0054
180	556	PBAF complex (Polybromo- and BAF containing complex)	Human	10.01.09.05;11.02.03.04.01;16.03.01;30.01.09.08;30.01;42.10.03;70.10.03	O96019;P51532;Q12824;Q68CP9;Q86U86;Q8TAQ2;Q92922;Q969G3;Q96GM5	ACTL6A;SMARCA4;SMARCB1;ARID2;PBRM1;SMARCC2;SMARCC1;SMARCE1;SMARCD1	O96019;Q68CP9;Q86U86;Q8TAQ2;Q92922;Q969G3;Q96GM5	7	0.615503	0.619002	0.463648	0.683224	0.246718	0.0189
181	559	Decapping complex	Human	11.04.03.11;70.03	P26196;Q6P2E9;Q8IU60;Q96F86;Q9NPI6	DDX6;EDC4;DCP2;EDC3;DCP1A	P26196;Q6P2E9;Q8IU60;Q96F86;Q9NPI6	5	0.76703	0.565921	0.635531	0.611422	0.171439	0.0909
182	561	LSm1-7 complex	Human	11.04.03.11;16.03.03;70.03	O15116;P62310;P62312;Q9UK45;Q9Y333;Q9Y4Y9;Q9Y4Z0	LSM1;LSM3;LSM6;LSM7;LSM2;LSM5;LSM4	O15116;P62310;P62312;Q9UK45;Q9Y333;Q9Y4Z0	6	0.855905	0.538821	0.950137	0.512784	-0.110096	0.6027
183	562	LSm2-8 complex	Human	11.04.03.01;16.03.03;70.03;70.10	O95777;P62310;P62312;Q9UK45;Q9Y333;Q9Y4Y9;Q9Y4Z0	LSM8;LSM3;LSM6;LSM7;LSM2;LSM5;LSM4	O95777;P62310;P62312;Q9UK45;Q9Y333;Q9Y4Z0	6	0.873501	0.53376	0.906471	0.524529	-0.037745	0.4317
184	563	F1F0-ATP synthase, mitochondrial	Human	02.13.03;02.11.07;20.01.15;70.16.05	O75947;O75964;P00846;P03928;P05496;P06576;P18859;P24539;P25705;P30049;P36542;P48047;P56134;P56381;P56385;Q9UII2	ATP5H;ATP5L;MT-ATP6;MT-ATP8;ATP5G1;ATP5B;ATP5J;ATP5F1;ATP5A1;ATP5D;ATP5C1;ATP5O;ATP5J2;ATP5E;ATP5I;ATPIF1	O75964;P06576;P24539;P25705;P30049;P48047;P56134;P56381;P56385;Q9UII2	10	1.29528	0.435677	1.41105	0.414757	-0.0893802	0.5596
185	564	BAF complex	Human	10.01.09.05;11.02.03.04.01;16.03.01;42.10.03;70.10	O14497;O96019;P51531;Q12824;Q8TAQ2;Q92922;Q969G3;Q96GM5	ARID1A;ACTL6A;SMARCA2;SMARCB1;SMARCC2;SMARCC1;SMARCE1;SMARCD1	O14497;O96019;P51531;Q8TAQ2;Q92922;Q969G3;Q96GM5	7	0.825966	0.547655	0.425493	0.701512	0.484854	0.0003
186	565	PBAF complex (Polybromo- and BAF containing complex)	Human	10.01.09.05;11.02.03.04.01;16.03.01;30.01.09.08;42.10.03;70.10.03	O96019;P51532;Q12824;Q68CP9;Q86U86;Q8TAQ2;Q92922;Q969G3;Q96GM5	ACTL6A;SMARCA4;SMARCB1;ARID2;PBRM1;SMARCC2;SMARCC1;SMARCE1;SMARCD1	O96019;Q68CP9;Q86U86;Q8TAQ2;Q92922;Q969G3;Q96GM5	7	0.615503	0.619002	0.463648	0.683224	0.246718	0.0189
187	566	BAF complex	Human	10.01.09.05;11.02.03.04.01;16.03.01;42.10.03;70.10	O14497;O96019;P51532;P60709;Q12824;Q8TAQ2;Q92922;Q969G3;Q96GM5	ARID1A;ACTL6A;SMARCA4;ACTB;SMARCB1;SMARCC2;SMARCC1;SMARCE1;SMARCD1	O14497;O96019;P60709;Q8TAQ2;Q92922;Q969G3;Q96GM5	7	1.3712	0.421727	1.21539	0.451389	0.113634	0.106
188	570	p300-CBP-p270-SWI/SNF complex	Human	10.01.09.05;11.02.03.04.01;14.07.04;16.03.01;42.10.03;70.10.03	O14497;P51532;Q09472;Q12824;Q8TAQ2;Q92793;Q92922	ARID1A;SMARCA4;EP300;SMARCB1;SMARCC2;CREBBP;SMARCC1	O14497;Q09472;Q8TAQ2;Q92793;Q92922	5	1.19792	0.454976	0.913822	0.522515	0.237157	0.0498
189	571	p300-CBP-p270 complex	Human	11.02.03.04.01;16.03.01;70.10	O14497;Q09472;Q92793	ARID1A;EP300;CREBBP	O14497;Q09472;Q92793	3	0.831213	0.546086	0.959111	0.510436	-0.15387	0.6338
190	585	Mi2/NuRD-BCL6-MTA3 complex	Human	10.01.09.05;11.02.03.04.03;14.07.04;42.10.03;43.03.07.02.01.01;70.10	O95983;P41182;Q13547;Q14839;Q9BTC8	MBD3;BCL6;HDAC1;CHD4;MTA3	O95983;Q13547;Q14839;Q9BTC8	4	0.41847	0.704985	0.340766	0.745842	0.185687	0.113
191	587	NuRD.1 complex	Human	10.01.09.05;11.02.03.04.03;14.07.04;30.01.09.08;30.01;42.10.03;70.10	O95983;Q09028;Q13330;Q14839;Q16576;Q6IT96;Q92769;Q9BTC8	MBD3;RBBP4;MTA1;CHD4;RBBP7;HDAC1;HDAC2;MTA3	O95983;Q09028;Q13330;Q14839;Q16576;Q92769;Q9BTC8	7	1.17095	0.460628	1.05348	0.486978	0.100318	0.1254
192	591	SAP complex (Sin3-associated protein complex)	Human	10.01.09.05;11.02.03.04.03;14.07.04;42.10.03;70.10	O75446;Q09028;Q13547;Q16576;Q4LE39;Q92769;Q96ST3;Q9H0E3	SAP30;RBBP4;HDAC1;RBBP7;ARID4B;HDAC2;SIN3A;SAP130	O75446;Q09028;Q13547;Q16576;Q4LE39;Q92769;Q96ST3;Q9H0E3	8	1.05551	0.486497	0.955462	0.511388	0.0947889	0.1161
193	592	SAP complex (Sin3-associated protein complex)	Human	10.01.09.05;11.02.03.04.03;42.10.03;70.10;14.07.04	O75446;Q09028;Q13547;Q16576;Q4LE39;Q92769;Q96ST3;Q9H0E3;Q9H7L9	SAP30;RBBP4;HDAC1;RBBP7;ARID4B;HDAC2;SIN3A;SAP130;SUDS3	O75446;Q09028;Q13547;Q16576;Q4LE39;Q92769;Q96ST3;Q9H0E3	8	1.05551	0.486497	0.955462	0.511388	0.0947889	0.1161
194	596	SIN3-HDAC-SAP30-ARID4 complex	Human	10.01.09.05;10.03.01.02;11.02.03.04.03;14.07.04;42.10.03;70.10	O75446;Q09028;Q13547;Q16576;Q4LE39;Q92769;Q96ST3	SAP30;RBBP4;HDAC1;RBBP7;ARID4B;HDAC2;SIN3A	O75446;Q09028;Q13547;Q16576;Q4LE39;Q92769;Q96ST3	7	1.13706	0.467933	0.9958	0.501052	0.12423	0.0942
195	614	NRD complex (Nucleosome remodeling and deacetylation complex)	Human	10.01.09.05;11.02.03.04;14.07.04;42.10.03;70.10	O60341;Q09028;Q12873;Q13330;Q13547;Q14839;Q92769	KDM1A;RBBP4;CHD3;MTA1;HDAC1;CHD4;HDAC2	Q09028;Q13330;Q13547;Q14839;Q92769	5	1.13422	0.468556	0.999714	0.500072	0.118588	0.1453
196	618	MRN complex (MRE11-RAD50-NBN complex)	Human	01.03.16.03;10.01.05.01;10.03.01.03;16.03.01;32.01.09;70.10	O60934;P49959;Q92878	NBN;MRE11A;RAD50	O60934;P49959;Q92878	3	0.721307	0.580954	0.684195	0.593755	0.051451	0.3166
197	619	MRE11A-RAD50-NBN-TRF2 complex	Human	10.03.01.03;16.03.01;42.10.03;70.10.03	O60934;P49959;Q15554;Q92878	NBN;MRE11A;TERF2;RAD50	O60934;P49959;Q15554;Q92878	4	0.626186	0.614936	0.597322	0.626048	0.0460947	0.2961
198	620	CoREST-HDAC complex	Human	10.01.09.05;11.02.03.04.03;14.07.04;42.10.03;70.10	O60341;O75362;Q13547;Q92769;Q96BD5;Q9P0W2;Q9UKL0	KDM1A;ZNF217;HDAC1;HDAC2;PHF21A;HMG20B;RCOR1	O75362;Q13547;Q92769;Q9P0W2	4	0.790081	0.558634	0.783999	0.560538	0.00769711	0.3652
199	626	LSD1 complex	Human	10.01.09.05;11.02.03.04.03;14.07.04;14.07.09;42.10.03;70.10	O60341;O75362;P0DMV8;P0DMV9;Q13363;Q13547;Q92766;Q96BD5;Q96EK2;Q9NP66;Q9P0W2;Q9P2K3;Q9UBW7;Q9UKL0	KDM1A;ZNF217;HSPA1A;HSPA1B;CTBP1;HDAC1;RREB1;PHF21A;PHF21B;HMG20A;HMG20B;RCOR3;ZMYM2;RCOR1	O75362;Q13363;Q13547;Q92766;Q9NP66;Q9P0W2;Q9P2K3;Q9UBW7	8	0.940916	0.515221	0.752229	0.570702	0.200536	0.0259
200	627	MRN-TRRAP complex (MRE11A-RAD50-NBN-TRRAP complex)	Human	01.03.16.03;10.01.05.01;10.03.01.03;16.03.01;32.01.09;70.10	O60934;P49959;Q92878;Q9Y4A5	NBN;MRE11A;RAD50;TRRAP	O60934;P49959;Q92878;Q9Y4A5	4	0.713797	0.5835	0.737772	0.575449	-0.0335887	0.4434
201	631	Tacc1-chTOG-AuroraA complex	Human	10.03.05.01;12.07;70.10.04	O14965;O75410;Q14008	AURKA;TACC1;CKAP5	O14965;O75410;Q14008	3	1.35924	0.423866	1.31239	0.432454	0.0344683	0.3441
202	632	Anti-HDAC2 complex	Human	10.01.09.05;11.02.03.04.03;14.07.04;42.10.03;70.10	O60341;O94776;P78347;Q09028;Q12873;Q13330;Q13547;Q14202;Q14687;Q14839;Q16576;Q92769;Q96BD5;Q96ST3;Q9P0W2;Q9UBW7;Q9UKL0	KDM1A;MTA2;GTF2I;RBBP4;CHD3;MTA1;HDAC1;ZMYM3;GSE1;CHD4;RBBP7;HDAC2;PHF21A;SIN3A;HMG20B;ZMYM2;RCOR1	O94776;P78347;Q09028;Q13330;Q13547;Q14687;Q14839;Q16576;Q92769;Q96ST3;Q9P0W2;Q9UBW7	12	1.07803	0.481226	0.905852	0.5247	0.159714	0.0201
203	633	anti-BHC110 complex	Human	10.01.09.05;11.02.03.04.03;14.07.04;42.10.03;70.10	O60341;O75362;P78347;Q13547;Q14202;Q14687;Q92769;Q96BD5;Q9P0W2;Q9UBW7;Q9UKL0	KDM1A;ZNF217;GTF2I;HDAC1;ZMYM3;GSE1;HDAC2;PHF21A;HMG20B;ZMYM2;RCOR1	O75362;P78347;Q13547;Q14687;Q92769;Q9P0W2;Q9UBW7	7	0.945066	0.514121	0.842072	0.542867	0.108981	0.1122
204	634	XFIM complex	Human	10.01.09.05;11.02.03.04.03;11.02;14.07.04;42.10.03;70.10	O60341;P78347;Q13547;Q14202;Q92769	KDM1A;GTF2I;HDAC1;ZMYM3;HDAC2	P78347;Q13547;Q92769	3	1.18764	0.457114	0.915373	0.522092	0.229249	0.1155
205	636	BHC complex	Human	10.01.09.05;11.02.03.04.03;14.07.04;42.10.03;43.03.13;70.10	O60341;Q13547;Q92769;Q96BD5;Q9P0W2;Q9UKL0	KDM1A;HDAC1;HDAC2;PHF21A;HMG20B;RCOR1	Q13547;Q92769;Q9P0W2	3	0.840386	0.543364	0.630672	0.613244	0.249545	0.1024
206	639	RANBPM-Muskelin-TWA1-HSMpp8 complex	Human	16.01;42.04.05;70.03	Q96S59;Q99549;Q9NWU2;Q9UL63	RANBP9;MPHOSPH8;GID8;MKLN1	Q96S59;Q9NWU2;Q9UL63	3	0.416457	0.705987	0.298333	0.770218	0.28364	0.0829
207	642	CtBP complex	Human	10.01.09.05;11.02.03.04.03;14.07.04;14.07.09;16.03.01;42.10.03;70.10	O00257;O60315;O60341;O75362;P37275;P56545;Q13363;Q13547;Q92618;Q92766;Q92769;Q96JN0;Q96KQ7;Q9H9B1;Q9P2K3;Q9UKL0;Q9Y232	CBX4;ZEB2;KDM1A;ZNF217;ZEB1;CTBP2;CTBP1;HDAC1;ZNF516;RREB1;HDAC2;LCOR;EHMT2;EHMT1;RCOR3;RCOR1;CDYL	O00257;O60315;O75362;P37275;Q13363;Q13547;Q92766;Q92769;Q9H9B1;Q9P2K3;Q9Y232	11	1.09133	0.478164	0.948349	0.513255	0.131018	0.0459
208	643	CtBP core complex	Human	10.01.09.05;11.02.03.04.03;14.07.04;14.07.09;16.03.01;42.10.03;70.10	O60341;P37275;P56545;Q13363;Q13547;Q92769;Q96KQ7;Q9H9B1;Q9UKL0	KDM1A;ZEB1;CTBP2;CTBP1;HDAC1;HDAC2;EHMT2;EHMT1;RCOR1	P37275;Q13363;Q13547;Q92769;Q9H9B1	5	1.26995	0.440537	1.11791	0.472163	0.119721	0.144
209	646	HDAC1-associated protein complex	Human	10.01.09.05;11.02.03.04.03;16.03.01;42.10.03;70.10	O60341;O94776;O95983;Q09028;Q12873;Q13547;Q16576;Q9UBB5;Q9UKL0	KDM1A;MTA2;MBD3;RBBP4;CHD3;HDAC1;RBBP7;MBD2;RCOR1	O94776;O95983;Q09028;Q13547;Q16576;Q9UBB5	6	1.03342	0.491782	0.975712	0.506147	0.0558448	0.2197
210	649	HDAC1-associated core complex cII	Human	10.01.09.05;11.02.03.04.03;16.03.01;42.10.03;70.10	O94776;O95983;Q09028;Q12873;Q13547;Q16576;Q86YP4;Q9UBB5;Q9UKL0	MTA2;MBD3;RBBP4;CHD3;HDAC1;RBBP7;GATAD2A;MBD2;RCOR1	O94776;O95983;Q09028;Q13547;Q16576;Q9UBB5	6	1.03342	0.491782	0.975712	0.506147	0.0558448	0.2197
211	650	HDAC2-asscociated core complex	Human	10.01.09.05;11.02.03.04.03;14.07.09;16.03.01;42.10.03;70.10	O94776;O95983;Q09028;Q12873;Q16576;Q86YP4;Q92769	MTA2;MBD3;RBBP4;CHD3;RBBP7;GATAD2A;HDAC2	O94776;O95983;Q09028;Q16576;Q92769	5	1.11374	0.473095	1.05737	0.486057	0.0506135	0.2609
212	652	AP3-BLOC1 complex	Human	None	O00203;O14617;O95295;P53677;P59780;P78537;Q13367;Q6QNY0;Q6QNY1;Q8TDH9;Q92572;Q96EV8;Q9NUP1;Q9UL45;Q9Y2T2	AP3B1;AP3D1;SNAPIN;AP3M2;AP3S2;BLOC1S1;AP3B2;BLOC1S3;BLOC1S2;BLOC1S5;AP3S1;DTNBP1;BLOC1S4;BLOC1S6;AP3M1	O00203;O14617;O95295;P78537;Q6QNY0;Q6QNY1;Q8TDH9;Q92572;Q9NUP1;Q9Y2T2	10	0.847831	0.541175	0.914052	0.522452	-0.0781061	0.526
213	654	BLOC1-BLOC2 complex	Human	14.04;20.01.10;70.22	O95295;P78537;Q6QNY0;Q6QNY1;Q86YV9;Q8TDH9;Q969F9;Q96EV8;Q9NUP1;Q9UL45;Q9UPZ3	SNAPIN;BLOC1S1;BLOC1S3;BLOC1S2;HPS6;BLOC1S5;HPS3;DTNBP1;BLOC1S4;BLOC1S6;HPS5	O95295;P78537;Q6QNY0;Q6QNY1;Q8TDH9;Q9NUP1	6	0.474628	0.678137	0.547516	0.646197	-0.15357	0.6908
214	657	Retromer complex (SNX1, SNX2, VPS35, VPS29, VPS26A)	Human	14.04;20.01.10;20.09.07;20.09.07.29;20.09.07.07	O60749;O75436;Q13596;Q96QK1;Q9UBQ0	SNX2;VPS26A;SNX1;VPS35;VPS29	O60749;O75436;Q13596;Q96QK1	4	0.866585	0.535738	0.487704	0.672177	0.437212	0.0095
215	659	MeCP1 complex	Human	10.01.09.05;11.02.03.04.03;16.03.01;42.10.03;70.10	O94776;O95983;Q09028;Q13547;Q14839;Q16576;Q8WXI9;Q92769;Q9UBB5	MTA2;MBD3;RBBP4;HDAC1;CHD4;RBBP7;GATAD2B;HDAC2;MBD2	O94776;O95983;Q09028;Q13547;Q14839;Q16576;Q8WXI9;Q92769;Q9UBB5	9	0.957114	0.510956	0.86294	0.536786	0.0983932	0.0976
216	678	GINS complex	Human	10.01.03.03;70.10	Q14691;Q9BRT9;Q9BRX5;Q9Y248	GINS1;GINS4;GINS3;GINS2	Q14691;Q9BRT9;Q9BRX5;Q9Y248	4	0.468129	0.681139	0.322823	0.755959	0.310397	0.0381
217	685	MeCP1 complex	Human	10.01.09.05;11.02.03.04.03;16.03.01;42.10.03;70.10	O94776;O95983;Q09028;Q13547;Q14839;Q16576;Q8WXI9;Q92769;Q9UBB5	MTA2;MBD3;RBBP4;HDAC1;CHD4;RBBP7;GATAD2B;HDAC2;MBD2	O94776;O95983;Q09028;Q13547;Q14839;Q16576;Q8WXI9;Q92769;Q9UBB5	9	0.957114	0.510956	0.86294	0.536786	0.0983932	0.0976
218	691	SIN3-SAP25 complex	Human	10.01.09.05;11.02.03.04.03;14.07.04;42.10.03;70.10	O00422;O75446;Q09028;Q13547;Q16576;Q4LE39;Q8TEE9;Q92769;Q96ST3;Q9H0E3;Q9H7L9	SAP18;SAP30;RBBP4;HDAC1;RBBP7;ARID4B;SAP25;HDAC2;SIN3A;SAP130;SUDS3	O75446;Q09028;Q13547;Q16576;Q4LE39;Q92769;Q96ST3;Q9H0E3	8	1.05551	0.486497	0.955462	0.511388	0.0947889	0.1161
219	695	SIN3-HDAC-SAP30-ARID4 complex	Human	10.01.09.05;11.02.03.04.03;14.07.04;16.01;42.10.03;70.10	O75446;Q09028;Q13547;Q16576;Q4LE39;Q92769;Q96ST3	SAP30;RBBP4;HDAC1;RBBP7;ARID4B;HDAC2;SIN3A	O75446;Q09028;Q13547;Q16576;Q4LE39;Q92769;Q96ST3	7	1.13706	0.467933	0.9958	0.501052	0.12423	0.0942
220	696	BRMS1-SIN3-HDAC complex	Human	10.01.09.05;11.02.03.04.03;14.07.04;42.10.03;70.10	O75182;O75446;Q09028;Q13547;Q16576;Q92769;Q96ST3;Q9HCU9	SIN3B;SAP30;RBBP4;HDAC1;RBBP7;HDAC2;SIN3A;BRMS1	O75446;Q09028;Q13547;Q16576;Q92769;Q96ST3	6	1.2225	0.449944	1.05703	0.486138	0.135354	0.1014
221	698	SIN3-HDAC-SAP30-ARID4 complex	Human	10.01.09.05;11.02.03.04.03;14.07.04;42.10.03;70.10	O75446;Q09028;Q13547;Q16576;Q4LE39;Q92769;Q96ST3	SAP30;RBBP4;HDAC1;RBBP7;ARID4B;HDAC2;SIN3A	O75446;Q09028;Q13547;Q16576;Q4LE39;Q92769;Q96ST3	7	1.13706	0.467933	0.9958	0.501052	0.12423	0.0942
222	705	SNARE complex (RINT1, ZW10, p31)	Human	10.03.01.01;10.03.01;20.09.07.03;20.09.07.27;20.09.16.09.05;70.07	O43264;P48556;Q6NUQ1	ZW10;PSMD8;RINT1	O43264;P48556;Q6NUQ1	3	0.816904	0.550387	0.922636	0.520119	-0.129431	0.5998
223	710	Brg1-associated complex I	Human	10.01.09.05;11.02.03.04;16.03.01;42.10.03;70.10	O14497;O14744;O96019;P51532;Q12824;Q8TAQ2;Q92922;Q969G3;Q96GM5	ARID1A;PRMT5;ACTL6A;SMARCA4;SMARCB1;SMARCC2;SMARCC1;SMARCE1;SMARCD1	O14497;O14744;O96019;Q8TAQ2;Q92922;Q969G3;Q96GM5	7	1.06925	0.483267	0.930142	0.518097	0.130097	0.0877
224	711	Brm-associated complex	Human	10.01.09.05;11.02.03.04;14.07.09;16.03.01;42.10.03;70.10	O14497;O14744;O96019;P51531;Q12824;Q8TAQ2;Q92922;Q969G3;Q96GM5	ARID1A;PRMT5;ACTL6A;SMARCA2;SMARCB1;SMARCC2;SMARCC1;SMARCE1;SMARCD1	O14497;O14744;O96019;P51531;Q8TAQ2;Q92922;Q969G3;Q96GM5	8	1.11762	0.472229	0.839552	0.543611	0.248801	0.0128
225	713	BRG1-SIN3A complex	Human	10.01.09.05;11.02.03.04.03;16.03.01;42.10.03;70.10	O14497;O14744;O96019;P51532;Q09028;Q12824;Q6STE5;Q8TAQ2;Q92769;Q92922;Q92925;Q969G3;Q96GM5;Q96ST3	ARID1A;PRMT5;ACTL6A;SMARCA4;RBBP4;SMARCB1;SMARCD3;SMARCC2;HDAC2;SMARCC1;SMARCD2;SMARCE1;SMARCD1;SIN3A	O14497;O14744;O96019;Q09028;Q6STE5;Q8TAQ2;Q92769;Q92922;Q92925;Q969G3;Q96GM5;Q96ST3	12	1.08778	0.478978	0.940973	0.515205	0.134959	0.0348
226	714	BRM-SIN3A complex	Human	10.01.09.05;11.02.03.04.03;16.03.01;42.10.03;70.10	O14497;O14744;O96019;P51531;Q09028;Q12824;Q13547;Q6STE5;Q8TAQ2;Q92769;Q92922;Q92925;Q969G3;Q96GM5;Q96ST3	ARID1A;PRMT5;ACTL6A;SMARCA2;RBBP4;SMARCB1;HDAC1;SMARCD3;SMARCC2;HDAC2;SMARCC1;SMARCD2;SMARCE1;SMARCD1;SIN3A	O14497;O14744;O96019;P51531;Q09028;Q13547;Q6STE5;Q8TAQ2;Q92769;Q92922;Q92925;Q969G3;Q96GM5;Q96ST3	14	1.05887	0.485704	0.853591	0.539493	0.193865	0.0058
227	725	P2X7 receptor signalling complex	Human	20.01.01;20.03.01.01;30.05;42.04;70.02	O43707;O95425;P05107;P08238;P0DMV8;P11142;P23467;P42356;P60709;Q13368;Q16787;Q99572	ACTN4;SVIL;ITGB2;HSP90AB1;HSPA1A;HSPA8;PTPRB;PI4KA;ACTB;MPP3;LAMA3;P2RX7	O43707;P08238;P11142;P60709	4	1.28094	0.438417	1.5461	0.392758	-0.207007	0.7311
228	726	DDB2 complex	Human	10.01.05.01;14.07.05;16.03.01;32.01.09;70.10;14.13.01.01	P61201;P62877;Q13098;Q13619;Q16531;Q7L5N1;Q92466;Q92905;Q99627;Q9BT78;Q9UBW8;Q9UNS2	COPS2;RBX1;GPS1;CUL4A;DDB1;COPS6;DDB2;COPS5;COPS8;COPS4;COPS7A;COPS3	P61201;P62877;Q13098;Q13619;Q16531;Q7L5N1;Q92466;Q92905;Q99627;Q9BT78;Q9UBW8;Q9UNS2	12	0.691518	0.591185	0.724663	0.579823	-0.0479309	0.4235
229	727	CSA complex	Human	10.01.05.01;14.07.05;16.01;32.01.09;70.10;14.13.01.01	P61201;P62877;Q13098;Q13216;Q13619;Q16531;Q7L5N1;Q92905;Q99627;Q9BT78;Q9UBW8;Q9UNS2	COPS2;RBX1;GPS1;ERCC8;CUL4A;DDB1;COPS6;COPS5;COPS8;COPS4;COPS7A;COPS3	P61201;P62877;Q13098;Q13216;Q13619;Q16531;Q7L5N1;Q92905;Q99627;Q9BT78;Q9UBW8;Q9UNS2	12	0.792432	0.557901	0.758632	0.568624	0.0426543	0.1635
230	728	CSA-POLIIa complex	Human	10.01.05.01;11.02.03;14.07.05;32.01.09;70.10;14.13.01.01	P24928;P61201;P62877;Q13098;Q13216;Q13619;Q16531;Q7L5N1;Q92905;Q99627;Q9BT78;Q9UBW8;Q9UNS2	POLR2A;COPS2;RBX1;GPS1;ERCC8;CUL4A;DDB1;COPS6;COPS5;COPS8;COPS4;COPS7A;COPS3	P24928;P61201;P62877;Q13098;Q13216;Q13619;Q16531;Q7L5N1;Q92905;Q99627;Q9BT78;Q9UBW8;Q9UNS2	13	0.809429	0.55266	0.832431	0.545723	-0.0284165	0.3577
231	732	SIN3 complex	Human	10.01.09.05;11.02.03.04.03;14.07.04;16.03.01;42.10.03;70.10	O00422;O75446;Q09028;Q13547;Q16576;Q92769;Q96ST3	SAP18;SAP30;RBBP4;HDAC1;RBBP7;HDAC2;SIN3A	O75446;Q09028;Q13547;Q16576;Q92769;Q96ST3	6	1.2225	0.449944	1.05703	0.486138	0.135354	0.1014
232	738	SIN3-ING1b complex I	Human	10.01.09.05;11.02.03.04.03;14.07.04;42.10.03;70.10	O00422;O75446;Q09028;Q13547;Q16576;Q4LE39;Q92769;Q96ST3;Q9UK53	SAP18;SAP30;RBBP4;HDAC1;RBBP7;ARID4B;HDAC2;SIN3A;ING1	O75446;Q09028;Q13547;Q16576;Q4LE39;Q92769;Q96ST3;Q9UK53	8	1.20705	0.453093	1.0691	0.483303	0.11429	0.0925
233	739	SIN3-ING1b complex II	Human	10.01.09.05;11.02.03.04.03;14.07.04;18.02.09;42.10.03;70.10	O00422;O14497;O75446;O96019;P51532;Q09028;Q12824;Q13547;Q16576;Q4LE39;Q8TAQ2;Q92769;Q92922;Q96GM5;Q96ST3;Q9UK53	SAP18;ARID1A;SAP30;ACTL6A;SMARCA4;RBBP4;SMARCB1;HDAC1;RBBP7;ARID4B;SMARCC2;HDAC2;SMARCC1;SMARCD1;SIN3A;ING1	O14497;O75446;O96019;Q09028;Q13547;Q16576;Q4LE39;Q8TAQ2;Q92769;Q92922;Q96GM5;Q96ST3;Q9UK53	13	1.13093	0.469279	0.934351	0.516969	0.173818	0.0113
234	740	Exon junction complex (EIF4A3, MLN51, MAGOH, Y14)	Human	11.04.03.11;12.07;16.03.03;20.01.21;20.09.01;70.03;70.10	O15234;P38919;P61326;Q9Y5S9	CASC3;EIF4A3;MAGOH;RBM8A	O15234;P38919;Q9Y5S9	3	2.00625	0.33264	1.92685	0.341664	0.0395766	0.335
235	741	NCOR-HDAC3 complex	Human	10.01.09.05;11.02.03.04.03;11.02;14.07.04;30.01.05.01.02;42.10.03;70.10	O15379;O60907;O75376;Q13227;Q9BZK7	HDAC3;TBL1X;NCOR1;GPS2;TBL1XR1	O15379;O60907;O75376;Q9BZK7	4	0.490078	0.671106	0.439006	0.694924	0.104211	0.2058
236	742	eIF3 complex (EIF3S6, EIF3S5, EIF3S4, EIF3S3, EIF3S6IP, EIF3S2, EIF3S9, EIF3S12, EIF3S10, EIF3S8, EIF3S1, EIF3S7)	Human	12.04.01	O00303;O15371;O15372;O75821;O75822;P55884;P60228;Q13347;Q14152;Q99613;Q9UBQ5;Q9Y262	EIF3F;EIF3D;EIF3H;EIF3G;EIF3J;EIF3B;EIF3E;EIF3I;EIF3A;EIF3C;EIF3K;EIF3L	O15371;O75821;O75822;P55884;P60228;Q13347;Q14152;Q99613;Q9UBQ5	9	0.669175	0.599098	0.595434	0.626789	0.110196	0.0823
237	743	SIN3-SAP25 complex	Human	10.01.09.05;11.02.03.04.03;14.07.04;42.10.03;70.10	O00422;O75446;Q09028;Q13547;Q16576;Q1EHW4;Q4LE39;Q92769;Q96ST3;Q9H0E3;Q9H7L9	SAP18;SAP30;RBBP4;HDAC1;RBBP7;Sap25;ARID4B;HDAC2;SIN3A;SAP130;SUDS3	O75446;Q09028;Q13547;Q16576;Q4LE39;Q92769;Q96ST3;Q9H0E3	8	1.05551	0.486497	0.955462	0.511388	0.0947889	0.1161
238	744	Exon junction complex (EIF4A3, MLN51, MAGOH, Y14)	Human	11.04.03.11;12.07;16.03.03;20.01.21;20.09.01;70.03;70.10	O15234;P38919;P61326;Q9Y5S9	CASC3;EIF4A3;MAGOH;RBM8A	O15234;P38919;Q9Y5S9	3	2.00625	0.33264	1.92685	0.341664	0.0395766	0.335
239	745	NCOR-SIN3-RPD3 complex	Human	10.01.09.05;11.02.03.04.03;11.02;14.07.04;30.01.09.08;42.10.03;70.10	O75182;Q92769;Q96ST3;Q9Y618	SIN3B;HDAC2;SIN3A;NCOR2	Q92769;Q96ST3;Q9Y618	3	0.7	0.588235	0.623039	0.616128	0.109944	0.2341
240	747	NCOR-SIN3-HDAC1 complex	Human	10.01.09.05;11.02.03.04.03;11.02;14.07.04;30.01.09.08;42.10.03;70.10	Q13547;Q96ST3;Q9Y618	HDAC1;SIN3A;NCOR2	Q13547;Q96ST3;Q9Y618	3	0.590161	0.628867	0.566495	0.638368	0.040102	0.3342
241	749	MeCP2-SIN3A-HDAC complex	Human	10.01.09.05;11.02.03.04.03;14.07.04;16.03.01;41.05.04.01;42.10.03;70.10	P51608;Q13547;Q92769;Q96ST3	MECP2;HDAC1;HDAC2;SIN3A	P51608;Q13547;Q92769;Q96ST3	4	1.38847	0.418678	1.24037	0.446356	0.106667	0.2028
242	752	SMRT core complex	Human	10.01.09.05;11.02.03.04.03;14.07.04;30.01.09.08;42.10.03;70.10	O15379;O60907;Q9Y618	HDAC3;TBL1X;NCOR2	O15379;O60907;Q9Y618	3	0.371726	0.729009	0.391787	0.718501	-0.0539672	0.4877
243	754	Exon junction complex (EIF4A3, MLN51, UPF3B, MAGOH, Y14)	Human	11.04.03.11;12.07;16.03.03;20.01.21;20.09.01;70.03;70.10	O15234;P38919;P61326;Q0VAK7;Q9Y5S9	CASC3;EIF4A3;MAGOH;UPF3B;RBM8A	O15234;P38919;Q9Y5S9	3	2.00625	0.33264	1.92685	0.341664	0.0395766	0.335
244	755	Exon junction complex (EIF4A3, MLN51, UPF3B, MAGOH, Y14, PYM)	Human	11.04.03.11;12.07;16.03.03;20.01.21;20.09.01;70.03;70.10	O15234;P38919;P61326;Q0VAK7;Q9BRP8;Q9Y5S9	CASC3;EIF4A3;MAGOH;UPF3B;PYM1;RBM8A	O15234;P38919;Q9BRP8;Q9Y5S9	4	1.64146	0.378579	1.74039	0.364911	-0.0602718	0.4949
245	769	Exon junction complex (EIF4A3, MLN51, MAGOH, Y14)	Human	11.04.03.11;12.07;16.03.03;16.19.03;20.01.21;20.09.01;70.03;70.10	O15234;P38919;P61326;Q9Y5S9	CASC3;EIF4A3;MAGOH;RBM8A	O15234;P38919;Q9Y5S9	3	2.00625	0.33264	1.92685	0.341664	0.0395766	0.335
246	770	TREX complex	Human	16.03.03;20.01.21;20.09.01;70.10.06;70.10.09	Q13769;Q13838;Q6I9Y2;Q86V81;Q86W42;Q8NI27;Q96FV9;Q96J01	THOC5;DDX39B;THOC7;ALYREF;THOC6;THOC2;THOC1;THOC3	Q13769;Q6I9Y2;Q86W42;Q8NI27;Q96FV9;Q96J01	6	1.01741	0.495684	0.743188	0.573662	0.269532	0.0181
247	774	THO complex	Human	16.03.03;70.10.09	Q13769;Q6I9Y2;Q86W42;Q8NI27;Q96FV9	THOC5;THOC7;THOC6;THOC2;THOC1	Q13769;Q6I9Y2;Q86W42;Q8NI27;Q96FV9	5	1.1236	0.470899	0.830422	0.546322	0.260926	0.0383
248	777	Exon junction complex	Human	01.03.16.01;16.03.03;20.01.21;20.09.01;70.10	Q15287;Q86V81;Q8IYB3;Q9BZI7;Q9HAU5;Q9UBU9;Q9Y5S9	RNPS1;ALYREF;SRRM1;UPF3B;UPF2;NXF1;RBM8A	Q15287;Q9BZI7;Q9HAU5;Q9UBU9;Q9Y5S9	5	0.683772	0.593904	0.724888	0.579748	-0.0601304	0.4916
249	778	LARC complex (LCR-associated remodeling complex)	Human	10.01.09.05;16.03.01;42.10.03;70.10	O14497;O94776;O95983;O96019;P07910;P51532;P60709;Q09028;Q12824;Q13547;Q14839;Q8TAQ2;Q8WXI9;Q92769;Q92785;Q92922;Q92925;Q969G3;Q9UBB5	ARID1A;MTA2;MBD3;ACTL6A;HNRNPC;SMARCA4;ACTB;RBBP4;SMARCB1;HDAC1;CHD4;SMARCC2;GATAD2B;HDAC2;DPF2;SMARCC1;SMARCD2;SMARCE1;MBD2	O14497;O94776;O95983;O96019;P07910;P60709;Q09028;Q13547;Q14839;Q8TAQ2;Q8WXI9;Q92769;Q92922;Q92925;Q969G3;Q9UBB5	16	1.0574	0.48605	0.930148	0.518095	0.120344	0.0254
250	781	URI complex (Unconventional prefoldin RPB5 Interactor)	Human	11.02.03.04;32.01.11	O94763;P19388;P63208;Q13309;Q13616;Q9UHV9;Q9ULZ2;Q9Y230;Q9Y265	URI1;POLR2E;SKP1;SKP2;CUL1;PFDN2;STAP1;RUVBL2;RUVBL1	O94763;P19388;Q13309;Q13616;Q9UHV9;Q9Y230;Q9Y265	7	1.57982	0.387624	1.59538	0.3853	-0.00984833	0.3491
251	785	Exon junction complex	Human	01.03.16.01;16.03.03;20.01.21;20.09.01;70.10	P38919;P61326;Q13838;Q15287;Q86V81;Q8IYB3;Q9BZI7;Q9Y5S9	EIF4A3;MAGOH;DDX39B;RNPS1;ALYREF;SRRM1;UPF3B;RBM8A	P38919;Q15287;Q9BZI7;Q9Y5S9	4	0.59982	0.62507	0.61001	0.621114	-0.0169879	0.4129
252	787	NuA4/Tip60-HAT complex B	Human	42.10.03;10.01.05.01;10.01.09.05;16.03.01;32.01.09;70.10	O96019;Q92993;Q9H2F5;Q9NPF5;Q9UBU8;Q9Y230;Q9Y265;Q9Y4A5	ACTL6A;KAT5;EPC1;DMAP1;MORF4L1;RUVBL2;RUVBL1;TRRAP	O96019;Q9H2F5;Q9NPF5;Q9Y230;Q9Y265;Q9Y4A5	6	1.17157	0.460496	1.31074	0.432762	-0.118786	0.6197
253	788	Exosome	Human	01.03.16.01;16.03.03;70.03;70.10	Q06265;Q13868;Q15024;Q5RKV6;Q96B26;Q9NPD3;Q9NQT4;Q9NQT5;Q9Y2L1;Q9Y3B2	EXOSC9;EXOSC2;EXOSC7;EXOSC6;EXOSC8;EXOSC4;EXOSC5;EXOSC3;DIS3;EXOSC1	Q06265;Q9NQT4;Q9Y2L1	3	2.8914	0.256977	2.66986	0.27249	0.0766206	0.2789
254	789	Exosome	Human	01.03.16.01;16.03.03;70.10	Q01780;Q06265;Q13868;Q15024;Q5RKV6;Q96B26;Q9NPD3;Q9NQT4;Q9NQT5;Q9Y2L1;Q9Y3B2	EXOSC10;EXOSC9;EXOSC2;EXOSC7;EXOSC6;EXOSC8;EXOSC4;EXOSC5;EXOSC3;DIS3;EXOSC1	Q01780;Q06265;Q9NQT4;Q9Y2L1	4	3.05456	0.246636	2.78185	0.264421	0.0892802	0.2269
255	798	NuA4/Tip60-HAT complex A	Human	42.10.03;10.01.05.01;10.01.09.05;16.03.01;32.01.09;70.10	O95619;O96019;Q52LR7;Q92993;Q96L91;Q9H0E9;Q9H2F5;Q9HAF1;Q9NPF5;Q9NV56;Q9NXR8;Q9UBU8;Q9Y230;Q9Y265;Q9Y4A5	YEATS4;ACTL6A;EPC2;KAT5;EP400;BRD8;EPC1;MEAF6;DMAP1;MRGBP;ING3;MORF4L1;RUVBL2;RUVBL1;TRRAP	O95619;O96019;Q96L91;Q9H0E9;Q9H2F5;Q9HAF1;Q9NPF5;Q9NV56;Q9Y230;Q9Y265;Q9Y4A5	11	0.982692	0.504365	1.11887	0.47195	-0.138575	0.7103
256	799	DMAP1-associated complex	Human	42.10.03;10.01.05.01;10.01.09.05;70.10	O96019;Q15906;Q6ZRS2;Q96L91;Q9H0E9;Q9H2F5;Q9NPF5;Q9Y230;Q9Y265;Q9Y4A5	ACTL6A;VPS72;SRCAP;EP400;BRD8;EPC1;DMAP1;RUVBL2;RUVBL1;TRRAP	O96019;Q6ZRS2;Q96L91;Q9H0E9;Q9H2F5;Q9NPF5;Q9Y230;Q9Y265;Q9Y4A5	9	1.04023	0.49014	1.09777	0.476697	-0.0553064	0.4626
257	803	BRG1-SIN3A-HDAC containing SWI/SNF remodeling complex I	Human	10.01.09.05;11.02.03.04;14.07.04;14.07.09;16.03.01;42.10.03;70.10	O14497;O14744;O96019;P51532;Q12824;Q8TAQ2;Q92769;Q92922;Q969G3;Q96GM5;Q96ST3	ARID1A;PRMT5;ACTL6A;SMARCA4;SMARCB1;SMARCC2;HDAC2;SMARCC1;SMARCE1;SMARCD1;SIN3A	O14497;O14744;O96019;Q8TAQ2;Q92769;Q92922;Q969G3;Q96GM5;Q96ST3	9	0.989483	0.502643	0.845114	0.541972	0.145903	0.0494
258	806	BRM-SIN3A-HDAC complex	Human	10.01.09.05;11.02.03.04;14.07.04;14.07.09;42.10.03;70.10	O14497;O14744;O96019;P51531;Q12824;Q8TAQ2;Q92769;Q92922;Q92925;Q969G3;Q96GM5;Q96ST3	ARID1A;PRMT5;ACTL6A;SMARCA2;SMARCB1;SMARCC2;HDAC2;SMARCC1;SMARCD2;SMARCE1;SMARCD1;SIN3A	O14497;O14744;O96019;P51531;Q8TAQ2;Q92769;Q92922;Q92925;Q969G3;Q96GM5;Q96ST3	11	1.00168	0.499579	0.745056	0.573048	0.256197	0.0028
259	807	BRG1-associated complex	Human	10.01.09.05;11.02.03.04;14.07.09;16.03.01;42.10.03;70.10	O14497;O14744;O96019;P51532;Q12824;Q8TAQ2;Q92922;Q969G3;Q96GM5	ARID1A;PRMT5;ACTL6A;SMARCA4;SMARCB1;SMARCC2;SMARCC1;SMARCE1;SMARCD1	O14497;O14744;O96019;Q8TAQ2;Q92922;Q969G3;Q96GM5	7	1.06925	0.483267	0.930142	0.518097	0.130097	0.0877
260	808	BRM-associated complex	Human	10.01.09.05;11.02.03.04;14.07.09;16.03.01;42.10.03;70.10	O14497;O14744;O96019;P51531;Q12824;Q8TAQ2;Q92922;Q92925;Q969G3;Q96GM5	ARID1A;PRMT5;ACTL6A;SMARCA2;SMARCB1;SMARCC2;SMARCC1;SMARCD2;SMARCE1;SMARCD1	O14497;O14744;O96019;P51531;Q8TAQ2;Q92922;Q92925;Q969G3;Q96GM5	9	1.06623	0.483974	0.77782	0.562487	0.270494	0.0048
261	810	FCP1-associated protein complex	Human	11.02.03.01.04;14.07.09;70.10	O14744;P30876;P35269;P84090;Q15208;Q9BQA1;Q9Y5B0	PRMT5;POLR2B;GTF2F1;ERH;STK38;WDR77;CTDP1	O14744;P30876;P35269;P84090;Q15208;Q9BQA1;Q9Y5B0	7	1.16309	0.462302	1.31056	0.432795	-0.126798	0.6391
262	811	FCP1-associated protein complex	Human	11.02.03.01.04;14.07.09;70.10	O14744;P30876;P35269;P84090;Q15208;Q9BQA1;Q9Y5B0	PRMT5;POLR2B;GTF2F1;ERH;STK38;WDR77;CTDP1	O14744;P30876;P35269;P84090;Q15208;Q9BQA1;Q9Y5B0	7	1.16309	0.462302	1.31056	0.432795	-0.126798	0.6391
263	812	Upf complex (UPF1, UPF2, UPF3a)	Human	01.03.16.01;16.03.03;70.03;70.10.06	Q92900;Q9H1J1;Q9HAU5	UPF1;UPF3A;UPF2	Q92900;Q9H1J1;Q9HAU5	3	0.778635	0.562229	0.929691	0.518218	-0.194001	0.6816
264	813	Upf complex (UPF1, UPF2, UPF3b)	Human	01.03.16.01;16.03.03;70.03;70.10.06	Q92900;Q9BZI7;Q9HAU5	UPF1;UPF3B;UPF2	Q92900;Q9BZI7;Q9HAU5	3	0.223007	0.817657	0.349681	0.740916	-0.568025	0.911
265	814	Postsplicing complex	Human	01.03.16.01;16.03.03;70.10.06	Q15287;Q92900;Q9BZI7;Q9H1J1;Q9HAU5;Q9UBU9;Q9Y5S9	RNPS1;UPF1;UPF3B;UPF3A;UPF2;NXF1;RBM8A	Q15287;Q92900;Q9BZI7;Q9H1J1;Q9HAU5;Q9UBU9;Q9Y5S9	7	0.766263	0.566167	0.93588	0.516561	-0.221357	0.8148
266	815	MRIP-MBS-RHOA complex	Human	14.10;16.01;18.02.01	O14974;P61586;Q6WCQ1	PPP1R12A;RHOA;MPRIP	O14974;P61586;Q6WCQ1	3	0.714004	0.583429	0.475122	0.67791	0.334567	0.0586
267	819	20S methylosome-SmD complex	Human	14.07.09;14.10;70.03	O14744;P54105;P62314;P62318	PRMT5;CLNS1A;SNRPD1;SNRPD3	O14744;P54105;P62314;P62318	4	0.642905	0.608678	0.607626	0.622035	0.0548751	0.2827
268	822	mRNA decay complex (UPF1, UPF2, UPF3B, DCP2, XRN1, XRN2, EXOSC2, EXOSC4, EXOSC10, PARN)	Human	01.03.16.01;16.03.03;70.03;70.10	O95453;Q01780;Q13868;Q8IU60;Q8IZH2;Q92900;Q9BZI7;Q9H0D6;Q9HAU5;Q9NPD3	PARN;EXOSC10;EXOSC2;DCP2;XRN1;UPF1;UPF3B;XRN2;UPF2;EXOSC4	O95453;Q01780;Q8IU60;Q8IZH2;Q92900;Q9BZI7;Q9H0D6;Q9HAU5	8	0.980683	0.504876	0.914906	0.522219	0.0670719	0.1583
269	824	Anti-SMN protein complex	Human	11.04.03.01;14.10;70.03	O14893;P14678;P57678;Q16637;Q9UHI6	GEMIN2;SNRPB;GEMIN4;SMN1; SMN2;DDX20	O14893;P14678;P57678;Q9UHI6	4	1.18565	0.45753	1.45659	0.407068	-0.228515	0.7593
270	825	JBP1-pICln complex	Human	14.07.09;14.10;70.03	O14744;P14678;P54105	PRMT5;SNRPB;CLNS1A	O14744;P14678;P54105	3	0.539326	0.649635	0.653606	0.604739	-0.211895	0.7009
271	832	Anti-Sm protein complex	Human	14.07.09;70.03	O14744;O14893;P14678;P54105;P57678;Q16637;Q9UHI6	PRMT5;GEMIN2;SNRPB;CLNS1A;GEMIN4;SMN1; SMN2;DDX20	O14744;O14893;P14678;P54105;P57678;Q9UHI6	6	1.30489	0.433859	1.45471	0.40738	-0.114809	0.6115
272	833	6S methyltransferase complex	Human	14.10;16.01;70.03	P54105;P62314;P62318	CLNS1A;SNRPD1;SNRPD3	P54105;P62314;P62318	3	0.669682	0.598917	0.576646	0.634258	0.138925	0.1989
273	834	20S methylosome and RG-containing Sm protein complex	Human	11.04.03.01;14.07.09;70.03	O14744;P14678;P54105;P62314;P62316;P62318	PRMT5;SNRPB;CLNS1A;SNRPD1;SNRPD2;SNRPD3	O14744;P14678;P54105;P62314;P62316;P62318	6	0.527066	0.654851	0.494213	0.669249	0.0623319	0.2084
274	835	6S methyltransferase and RG-containing Sm proteins complex	Human	11.04.03.01;70.03	P14678;P54105;P62304;P62306;P62308;P62314;P62316;P62318	SNRPB;CLNS1A;SNRPE;SNRPF;SNRPG;SNRPD1;SNRPD2;SNRPD3	P14678;P54105;P62304;P62306;P62314;P62316;P62318	7	0.432629	0.698017	0.464321	0.68291	-0.0732528	0.5138
275	837	MEP50-PRMT5-ICLN complex	Human	14.07.09;14.10;16.01;70.03	O14744;P54105;Q9BQA1	PRMT5;CLNS1A;WDR77	O14744;P54105;Q9BQA1	3	0.345645	0.743138	0.443485	0.692768	-0.283067	0.7696
276	846	RICH1/AMOT polarity complex, Flag-Rich1 precipitated	Human	18.01.03;18.02.01.01.01;30.05.02.24;40.01.03;41.05.19;42.06.04;70.06	P47756;P52907;Q4VCS5;Q68EM7;Q8N3R9;Q8NI35;Q96B97;Q9Y5K6	CAPZB;CAPZA1;AMOT;ARHGAP17;MPP5;PATJ;SH3KBP1;CD2AP	P47756;P52907;Q68EM7;Q96B97;Q9Y5K6	5	0.708706	0.585238	0.772965	0.564027	-0.09067	0.5554
277	847	RICH1-PAR3-aPKC polarity complex	Human	18.01.03;18.02.01.01.01;30.05.02.24;40.01.03;42.06.04;70.06	P41743;Q68EM7;Q8TEW0	PRKCI;ARHGAP17;PARD3	P41743;Q68EM7;Q8TEW0	3	0.60709	0.622243	0.510204	0.662162	0.159592	0.176
278	867	TRAP-SMCC mediator complex	Human	11.02.03.04.01;16.01;70.10	A0JLT2;Q15528;Q15648;Q71SY5;Q96G25;Q9BUE0;Q9NPJ6;Q9NVC6;Q9NX70;Q9P086	MED19;MED22;MED1;MED25;MED8;MED18;MED4;MED17;MED29;MED11	Q15528;Q15648;Q71SY5;Q96G25;Q9BUE0;Q9NPJ6;Q9NVC6;Q9NX70	8	0.523304	0.656468	0.514622	0.660231	0.0165915	0.2688
279	871	BRAF53-BRCA2 complex	Human	10.01.05.01;10.01.09.05;10.03.01.01;11.02.03.04.03;14.07.04;16.03.01;42.10.03;43.03.13;70.10	O60341;P51587;Q13547;Q92769;Q96BD5;Q9P0W2;Q9UKL0	KDM1A;BRCA2;HDAC1;HDAC2;PHF21A;HMG20B;RCOR1	Q13547;Q92769;Q9P0W2	3	0.840386	0.543364	0.630672	0.613244	0.249545	0.1024
280	877	SNARE complex (VAMP4, STX6, STX16, VTI1a, VTI1b)	Human	20.09.07.27;20.09.16.09.05	O14662;O43752;O75379;Q96AJ9;Q9UEU0	STX16;STX6;VAMP4;VTI1A;VTI1B	O43752;Q96AJ9;Q9UEU0	3	1.2446	0.445514	1.75454	0.363037	-0.409723	0.8534
281	886	MTA1 complex	Human	10.01.09.05;11.02.03.04.03;14.07.04;30.01.09.08;42.10.03;70.10	O95983;Q09028;Q13330;Q16576;Q6IT96;Q92769	MBD3;RBBP4;MTA1;RBBP7;HDAC1;HDAC2	O95983;Q09028;Q13330;Q16576;Q92769	5	1.0433	0.489404	1.02126	0.494742	0.0211297	0.3173
282	888	MTA2 complex	Human	10.01.09.05;11.02.03.04.03;11.02;42.10.03;70.10	O94776;O95983;Q09028;Q13547;Q14839;Q16576;Q92769;Q96ST3	MTA2;MBD3;RBBP4;HDAC1;CHD4;RBBP7;HDAC2;SIN3A	O94776;O95983;Q09028;Q13547;Q14839;Q16576;Q92769;Q96ST3	8	1.02023	0.494993	0.895175	0.527656	0.122575	0.083
283	889	MTA1-HDAC core complex	Human	10.01.09.05;11.02.03.04.03;14.07.04;30.01.09.08;42.10.03;70.10	Q09028;Q13330;Q16576;Q6IT96;Q92769	RBBP4;MTA1;RBBP7;HDAC1;HDAC2	Q09028;Q13330;Q16576;Q92769	4	1.01549	0.496158	1.00654	0.498371	0.00881529	0.3636
284	895	hMediator complex (MED23, CDK8, CCNC, MED7)	Human	11.02.03.04.01;16.01;70.10	O43513;P24863;P49336;Q9ULK4	MED7;CCNC;CDK8;MED23	O43513;P24863;P49336	3	0.867975	0.535339	0.854247	0.539302	0.0158157	0.3778
285	898	Mediator complex 1	Human	11.02.03.04.01;16.01;18.02.09;70.10	O60244;O75586;P24863;P49336;Q9ULK4	MED14;MED6;CCNC;CDK8;MED23	O60244;P24863;P49336	3	1.29185	0.436328	0.786445	0.559771	0.391227	0.0391
286	905	KIF3A/B-PAR-3-aPKC-PAR-6 complex	Human	41.05.13;43.03.13	O15066;P41743;Q8TEW0;Q9NPB6;Q9Y496	KIF3B;PRKCI;PARD3;PARD6A;KIF3A	O15066;P41743;Q8TEW0	3	0.636266	0.611148	0.616744	0.618527	0.0306816	0.3498
287	909	ARC92-Mediator complex	Human	11.02.03.04.01;16.01;18.02.09;70.10	O43513;O60244;O75586;O95402;P49336;Q15648;Q71SY5;Q93074;Q96RN5;Q9NVC6;Q9UHV7;Q9ULK4;Q9Y2X0	MED7;MED14;MED6;MED26;CDK8;MED1;MED25;MED12;MED15;MED17;MED13;MED23;MED16	O43513;O60244;O95402;P49336;Q15648;Q71SY5;Q93074;Q96RN5;Q9NVC6;Q9UHV7;Q9Y2X0	11	0.959258	0.510397	0.669966	0.598814	0.301579	0.0008
288	910	CRSP-Mediator 2 complex	Human	11.02.03.04.01;16.01;18.02.09;70.10	O43513;O60244;O75448;O75586;Q96RN5;Q9BUE0;Q9NPJ6;Q9NVC6;Q9ULK4;Q9Y2X0	MED7;MED14;MED24;MED6;MED15;MED18;MED4;MED17;MED23;MED16	O43513;O60244;Q96RN5;Q9BUE0;Q9NPJ6;Q9NVC6;Q9Y2X0	7	1.03319	0.491838	0.688602	0.592206	0.333519	0.0049
289	919	hNURF complex	Human	10.01.09.05;11.02.03.04;41.05.13;42.10.03;43.03.13;70.10	P28370;Q09028;Q12830;Q16576	SMARCA1;RBBP4;BPTF;RBBP7	P28370;Q09028;Q12830;Q16576	4	1.34096	0.427176	1.20188	0.454157	0.103712	0.2067
290	924	Toposome	Human	42.10.03;10.03.01.01;10.03.01;16.03.01;70.10	P07910;P11388;Q08211;Q08945;Q6P2Q9;Q96SB4;Q9NR30	HNRNPC;TOP2A;DHX9;SSRP1;PRPF8;SRPK1;DDX21	P07910;P11388;Q08211;Q08945;Q6P2Q9;Q96SB4;Q9NR30	7	0.765677	0.566355	0.990997	0.502261	-0.294275	0.8912
291	929	CEN complex	Human	10.03.01.01;10.03.04.01;10.03.05.01;70.10.03	O60264;P07199;P11021;P11142;P22087;P35226;P49450;Q02241;Q03188;Q06587;Q08945;Q13185;Q13619;Q15007;Q16531;Q53SF7;Q5T200;Q69YN4;Q6T4P5;Q71F23;Q8N0S6;Q8N1F7;Q8NEM2;Q92620;Q92674;Q96JP5;Q96T23;Q99496;Q9BS16;Q9BU64;Q9BXP5;Q9BZH6;Q9H0H5;Q9H3R5;Q9HC52;Q9NSP4;Q9Y5B9	SMARCA5;CENPB;HSPA5;HSPA8;FBL;BMI1;CENPA;KIF23;CENPC;RING1;SSRP1;CBX3;CUL4A;WTAP;DDB1;COBLL1;ZC3H13;KIAA1429;PLPPR3;CENPU;CENPL;NUP93;SHCBP1;DHX38;CENPI;ZFP91;RSF1;RNF2;CENPK;CENPO;SRRT;WDR11;RACGAP1;CENPH;CBX8;CENPM;SUPT16H	O60264;P07199;P11021;P11142;P22087;Q02241;Q03188;Q06587;Q08945;Q13185;Q13619;Q15007;Q16531;Q5T200;Q69YN4;Q8N1F7;Q8NEM2;Q92620;Q96JP5;Q99496;Q9BS16;Q9BXP5;Q9BZH6;Q9H0H5;Q9H3R5;Q9Y5B9	26	1.07362	0.482248	1.19761	0.455039	-0.115488	0.7115
292	930	SCRIB-GIT1-ARHGEF7 complex	Human	20.09.16.09.03;70.02;34.03.01	Q14155;Q14160;Q9Y2X7	ARHGEF7;SCRIB;GIT1	Q14155;Q14160;Q9Y2X7	3	0.374133	0.727732	0.451004	0.689178	-0.205465	0.6941
293	934	FACT-NEK9 complex	Human	10.01.09.05;10.03.01.01.03;11.02.03.01.04;14.07.03;42.10.03;70.10	Q08945;Q8TD19;Q9Y5B9	SSRP1;NEK9;SUPT16H	Q08945;Q8TD19;Q9Y5B9	3	0.465406	0.682405	1.03048	0.492496	-1.21414	0.9837
294	938	FACT complex, UV-activated	Human	14.07.03;32.01.09;32.01.13;70.10	P19784;P67870;P68400;Q08945;Q9Y5B9	CSNK2A2;CSNK2B;CSNK2A1;SSRP1;SUPT16H	P19784;P68400;Q08945;Q9Y5B9	4	0.810973	0.552189	0.95924	0.510402	-0.182825	0.699
295	943	Class C Vps complex (VPS11, VPS18, STX7)	Human	20.09.07;70.22;70.25	O15400;Q9H270;Q9P253	STX7;VPS11;VPS18	O15400;Q9H270;Q9P253	3	2.61837	0.276368	2.30058	0.302977	0.12137	0.2204
296	944	Class C Vps complex (VPS11, VPS18, VPS16)	Human	20.09.07;70.22;70.25	Q9H269;Q9H270;Q9P253	VPS16;VPS11;VPS18	Q9H269;Q9H270;Q9P253	3	0.157849	0.863671	0.175209	0.850912	-0.109983	0.5722
297	955	LLGL2-PAR-6B-PRKCI complex	Human	40.01.03;41.05.19;42.06.04;70.06	P41743;Q6P1M3;Q9BYG5	PRKCI;LLGL2;PARD6B	P41743;Q6P1M3;Q9BYG5	3	0.471069	0.679778	0.340561	0.745956	0.277046	0.0868
298	956	PAR-3-PAR-6B-PRKCI complex	Human	40.01.03;41.05.19;42.06.04;70.06	P41743;Q8TEW0;Q9BYG5	PRKCI;PARD3;PARD6B	P41743;Q8TEW0;Q9BYG5	3	0.590904	0.628574	0.497749	0.667669	0.157648	0.1782
299	959	LLGL1-PAR-6B-PRKCI complex	Human	40.01.03;41.05.19;42.06.04;70.06	P41743;Q15334;Q9BYG5	PRKCI;LLGL1;PARD6B	P41743;Q15334;Q9BYG5	3	0.462615	0.683707	0.289861	0.775277	0.373429	0.0452
300	964	BRCA1-RAD50-MRE11-NBS1 complex	Human	10.01.05.01;32.01.09;70.10	O60934;P38398;P49959;Q92878	NBN;BRCA1;MRE11A;RAD50	O60934;P49959;Q92878	3	0.721307	0.580954	0.684195	0.593755	0.051451	0.3166
301	972	MRN complex (MRE11-RAD50-NBN complex)	Human	01.03.16.03;10.01.05.01;10.03.01.03;32.01.09;70.10	O60934;P49959;Q92878	NBN;MRE11A;RAD50	O60934;P49959;Q92878	3	0.721307	0.580954	0.684195	0.593755	0.051451	0.3166
302	974	EED-EZH2 complex	Human	10.01.09.05;11.02;14.07.09;42.10.03;70.10	O75530;Q09028;Q15022;Q15910;Q6ZN18	EED;RBBP4;SUZ12;EZH2;AEBP2	O75530;Q09028;Q15022;Q15910	4	1.30227	0.434354	1.27014	0.440501	0.024671	0.3356
303	997	KIN17-PCNA-RPA70 complex	Human	10.01.03;10.03.01.03;16.03.01;70.10.06	O60870;P12004;P27694	KIN;PCNA;RPA1	O60870;P12004;P27694	3	1.32506	0.430096	1.51115	0.398224	-0.140436	0.6133
304	1003	RC complex (Replication competent complex)	Human	10.01.03;10.03.01.03;16.03.01;70.10.03	P09884;P20248;P24941;P35249;P35250;P35251;P40937;P40938;Q14181	POLA1;CCNA2;CDK2;RFC4;RFC2;RFC1;RFC5;RFC3;POLA2	P20248;P35249;P35250;P35251;P40937;P40938;Q14181	7	0.898721	0.52667	0.838235	0.544	0.0673015	0.1805
305	1004	RC complex during S-phase of cell cycle	Human	10.01.03;10.03.01.03;16.03.01;70.10.03	P09874;P09884;P11387;P15927;P18858;P20248;P24941;P27694;P28340;P35244;P35250;P35251;Q07864	PARP1;POLA1;TOP1;RPA2;LIG1;CCNA2;CDK2;RPA1;POLD1;RPA3;RFC2;RFC1;POLE	P09874;P11387;P15927;P18858;P20248;P27694;P28340;P35244;P35250;P35251	10	0.966532	0.508509	1.07242	0.482528	-0.109552	0.6198
306	1005	RC complex during G2/M-phase of cell cycle	Human	10.01.03;10.03.01.03;16.03.01;70.10.03	P06493;P09874;P09884;P11387;P14635;P15927;P20248;P27694;P28340;P35244;P35250;P35251;Q07864	CDK1;PARP1;POLA1;TOP1;CCNB1;RPA2;CCNA2;RPA1;POLD1;RPA3;RFC2;RFC1;POLE	P06493;P09874;P11387;P14635;P15927;P20248;P27694;P28340;P35244;P35250;P35251	11	0.963558	0.50928	1.11057	0.473806	-0.152571	0.7427
307	1008	CAK complex (Cdk-activating kinase complex)	Human	10.03;18.02.01.01.05;18.02.09;70.10	P50613;P51946;P51948	CDK7;CCNH;MNAT1	P50613;P51946;P51948	3	0.142118	0.875566	0.302302	0.767871	-1.12711	0.9806
308	1009	TFIIH transcription factor complex	Human	10.01.05.01;10.03;11.02.03.04;14.07;18.02.01;70.10	P18074;P19447;P32780;P50613;P51946;P51948;Q13888;Q13889;Q6ZYL4;Q92759	ERCC2;ERCC3;GTF2H1;CDK7;CCNH;MNAT1;GTF2H2;GTF2H3;GTF2H5;GTF2H4	P18074;P19447;P32780;P50613;P51946;P51948;Q13888;Q13889;Q92759	9	1.0035	0.499127	0.934284	0.516987	0.0689729	0.1438
309	1010	CAK complex (Cdk-activating kinase complex)	Human	10.03;18.02.01.01.05;18.02.09;70.10	P50613;P51946;P51948	CDK7;CCNH;MNAT1	P50613;P51946;P51948	3	0.142118	0.875566	0.302302	0.767871	-1.12711	0.9806
310	1029	TFIIH transcription factor complex	Human	10.01.05.01;10.03;11.02.03.04;70.10	P18074;P19447;P32780;P50613;P51946;P51948;Q13888;Q13889;Q6ZYL4;Q92759	ERCC2;ERCC3;GTF2H1;CDK7;CCNH;MNAT1;GTF2H2;GTF2H3;GTF2H5;GTF2H4	P18074;P19447;P32780;P50613;P51946;P51948;Q13888;Q13889;Q92759	9	1.0035	0.499127	0.934284	0.516987	0.0689729	0.1438
311	1030	CAK-ERCC2 complex	Human	10.03;11.02.03;14.07;18.02.01.01.05;18.02.09;70.10	P18074;P50613;P51946;P51948	ERCC2;CDK7;CCNH;MNAT1	P18074;P50613;P51946;P51948	4	0.751929	0.570799	0.625471	0.615206	0.168178	0.1282
312	1031	ORC complex (origin recognition complex)	Human	10.01.03.03;16.19.03;70.10.03	O43913;O43929;Q13415;Q13416;Q9UBD5;Q9Y5N6	ORC5;ORC4;ORC1;ORC2;ORC3;ORC6	O43913;O43929;Q13416;Q9UBD5;Q9Y5N6	5	0.42971	0.699442	0.493397	0.669614	-0.148208	0.6691
313	1032	ORC 2-4 complex (origin recognition 2-4 complex)	Human	10.01.03.03;16.19.03;70.10.03	O43929;Q13416;Q9UBD5	ORC4;ORC2;ORC3	O43929;Q13416;Q9UBD5	3	0.274714	0.78449	0.328878	0.752514	-0.197166	0.6852
314	1033	ORC complex (origin recognition complex)	Human	10.01.03.03;16.19.03;70.10.03	O43913;O43929;Q13415;Q13416;Q9UBD5;Q9Y5N6	ORC5;ORC4;ORC1;ORC2;ORC3;ORC6	O43913;O43929;Q13416;Q9UBD5;Q9Y5N6	5	0.42971	0.699442	0.493397	0.669614	-0.148208	0.6691
315	1034	ORC 2-5 complex (origin recognition 2-5 complex)	Human	10.01.03.03;16.19.03;70.10.03	O43913;O43929;Q13416;Q9UBD5	ORC5;ORC4;ORC2;ORC3	O43913;O43929;Q13416;Q9UBD5	4	0.251514	0.799033	0.304136	0.766791	-0.209222	0.7339
316	1036	TFIIH transcription factor complex	Human	10.01.05.01;10.03;11.02.03.04;70.10	P18074;P19447;P32780;P50613;P51946;P51948;Q13888;Q13889;Q92759	ERCC2;ERCC3;GTF2H1;CDK7;CCNH;MNAT1;GTF2H2;GTF2H3;GTF2H4	P18074;P19447;P32780;P50613;P51946;P51948;Q13888;Q13889;Q92759	9	1.0035	0.499127	0.934284	0.516987	0.0689729	0.1438
317	1037	TFIIH transcription factor core complex	Human	10.01.05.01;10.03;11.02.03.04;18.02.01;70.10	P19447;P32780;Q13888;Q13889;Q92759	ERCC3;GTF2H1;GTF2H2;GTF2H3;GTF2H4	P19447;P32780;Q13888;Q13889;Q92759	5	0.752876	0.570491	0.646601	0.607312	0.141159	0.1212
318	1038	ORC 1-5 complex (origin recognition 1-5 complex)	Human	10.01.03.03;16.19.03;70.10.03	O43913;O43929;Q13415;Q13416;Q9UBD5	ORC5;ORC4;ORC1;ORC2;ORC3	O43913;O43929;Q13416;Q9UBD5	4	0.251514	0.799033	0.304136	0.766791	-0.209222	0.7339
319	1051	Ubiquitin E3 ligase (SKP1A, SKP2, CUL1, RBX1)	Human	14.07.05;14.13.01.01;70.03	P62877;P63208;Q13309;Q13616	RBX1;SKP1;SKP2;CUL1	P62877;Q13309;Q13616	3	2.22854	0.309738	2.23457	0.30916	-0.00270716	0.404
320	1052	Ubiquitin E3 ligase (FBXW11, SKP1A, CUL1, RBX1)	Human	14.07.05;14.13.01.01	P62877;P63208;Q13616;Q9UKB1	RBX1;SKP1;CUL1;FBXW11	P62877;Q13616;Q9UKB1	3	1.38308	0.419625	0.929244	0.518338	0.328133	0.0608
321	1059	Retromer complex (SNX1, SNX2, VPS35, VPS29, VPS26A)	Human	20.09.07.07	O60749;O75436;Q13596;Q96QK1;Q9UBQ0	SNX2;VPS26A;SNX1;VPS35;VPS29	O60749;O75436;Q13596;Q96QK1	4	0.866585	0.535738	0.487704	0.672177	0.437212	0.0095
322	1060	Retromer complex (SNX1, SNX2, VPS35, VPS29, VPS26B)	Human	20.09.07.07	O60749;Q13596;Q4G0F5;Q96QK1;Q9UBQ0	SNX2;SNX1;VPS26B;VPS35;VPS29	O60749;Q13596;Q4G0F5;Q96QK1	4	0.840723	0.543265	0.57403	0.635312	0.317218	0.036
323	1068	12S U11 snRNP	Human	11.04.03;70.10	P14678;P62304;P62306;P62308;P62314;P62316;P62318;P67809;Q16560;Q16629;Q6IEG0;Q8N8D1;Q96GM8;Q9BV90;Q9H875	SNRPB;SNRPE;SNRPF;SNRPG;SNRPD1;SNRPD2;SNRPD3;YBX1;SNRNP35;SRSF7;SNRNP48;PDCD7;TOE1;SNRNP25;PRKRIP1	P14678;P62304;P62306;P62314;P62316;P62318;P67809;Q16629;Q96GM8;Q9H875	10	0.937457	0.516141	0.947526	0.513472	-0.0107411	0.3159
324	1070	SNX complex (SNX1, SNX1a, SNX2, SNX4)	Human	20.01.10;14.13.01	O60749;O95219;Q13596	SNX2;SNX4;SNX1	O60749;O95219;Q13596	3	0.695489	0.5898	0.458123	0.685813	0.341294	0.0558
325	1081	MRN complex (MRE11-RAD50-NBN complex)	Human	01.03.16.03;10.01.05.01;10.03.01.03;16.03.01;32.01.09;70.10	O60934;P49959;Q92878	NBN;MRE11A;RAD50	O60934;P49959;Q92878	3	0.721307	0.580954	0.684195	0.593755	0.051451	0.3166
326	1085	DNA repair complex NEIL2-PNK-Pol(beta)-LigIII(alpha)-XRCC1	Human	10.01.05.01;16.03.01;70.10	O00764;P06746;P18887;P49916;Q969S2	PDXK;POLB;XRCC1;LIG3;NEIL2	O00764;P06746;P18887;P49916	4	1.43228	0.411137	1.74583	0.364188	-0.218919	0.7469
327	1086	DNA repair complex NEIL1-PNK-Pol(beta)-LigIII(alpha)-XRCC1	Human	10.01.05.01;16.03.01;70.10	O00764;P06746;P18887;P49916;Q96FI4	PDXK;POLB;XRCC1;LIG3;NEIL1	O00764;P06746;P18887;P49916	4	1.43228	0.411137	1.74583	0.364188	-0.218919	0.7469
328	1091	SNX complex (SNX1, SNX1a, SNX2, SNX4, LEPR)	Human	30.05.01;14.13.01	O60749;O95219;P48357;Q13596	SNX2;SNX4;LEPR;SNX1	O60749;O95219;Q13596	3	0.695489	0.5898	0.458123	0.685813	0.341294	0.0558
329	1092	PCNA-KU antigen complex	Human	10.01.05.01;16.03.01;16.19.03;32.01.09	P12004;P12956;P13010	PCNA;XRCC6;XRCC5	P12004;P12956;P13010	3	1.63349	0.379725	1.45302	0.407661	0.11048	0.2331
330	1093	SNX complex (SNX1, SNX1a, SNX2, SNX4, INSR)	Human	20.01.10;30.05.01.12.05	O60749;O95219;P06213;Q13596	SNX2;SNX4;INSR;SNX1	O60749;O95219;Q13596	3	0.695489	0.5898	0.458123	0.685813	0.341294	0.0558
331	1094	Frataxin complex	Human	16.01;70.16	O75964;P10809;P31040;P38646;Q16595;Q9HD34;Q9Y4W6	ATP5L;HSPD1;SDHA;HSPA9;FXN;LYRM4;AFG3L2	O75964;P10809;P31040;P38646;Q16595;Q9HD34	6	1.00707	0.49824	1.2737	0.439812	-0.26476	0.8479
332	1095	SNX complex (SNX1, SNX1a, SNX2, SNX4, EGFR)	Human	20.01.10;30.05.01.12.01	O60749;O95219;P00533;Q13596	SNX2;SNX4;EGFR;SNX1	O60749;O95219;Q13596	3	0.695489	0.5898	0.458123	0.685813	0.341294	0.0558
333	1096	SNX complex (SNX1, SNX1a, SNX2, SNX4, PDGFRA)	Human	30.05.01	O60749;O95219;P16234;Q13596	SNX2;SNX4;PDGFRA;SNX1	O60749;O95219;Q13596	3	0.695489	0.5898	0.458123	0.685813	0.341294	0.0558
334	1097	eIF3 complex (EIF3S6, EIF3S5, EIF3S4, EIF3S3, EIF3S6IP, EIF3S2, EIF3S9, EIF3S12, EIF3S10, EIF3S8, EIF3S1, EIF3S7, PCID1)	Human	12.04.01	O00303;O15371;O15372;O75821;O75822;P55884;P60228;Q13347;Q14152;Q7L2H7;Q99613;Q9UBQ5;Q9Y262	EIF3F;EIF3D;EIF3H;EIF3G;EIF3J;EIF3B;EIF3E;EIF3I;EIF3A;EIF3M;EIF3C;EIF3K;EIF3L	O15371;O75821;O75822;P55884;P60228;Q13347;Q14152;Q7L2H7;Q99613;Q9UBQ5	10	0.631011	0.613117	0.553844	0.643565	0.122291	0.0619
335	1098	DNA synthesome complex (13 subunits)	Human	10.01.03;70.10	P09884;P11387;P11388;P12004;P27694;P28340;P35251;P49005;P49642;P49643;Q14181;Q15054;Q9HCU8	POLA1;TOP1;TOP2A;PCNA;RPA1;POLD1;RFC1;POLD2;PRIM1;PRIM2;POLA2;POLD3;POLD4	P11387;P11388;P12004;P27694;P28340;P35251;P49005;P49642;P49643;Q14181;Q15054;Q9HCU8	12	1.04059	0.490053	1.15102	0.464896	-0.106115	0.6286
336	1099	DNA synthesome complex (17 subunits)	Human	10.01.03;70.10	P09884;P11387;P11388;P12004;P27694;P28340;P35251;P49005;P49642;P49643;P56282;Q07864;Q14181;Q15054;Q9HCU8;Q9NR33;Q9NRF9	POLA1;TOP1;TOP2A;PCNA;RPA1;POLD1;RFC1;POLD2;PRIM1;PRIM2;POLE2;POLE;POLA2;POLD3;POLD4;POLE4;POLE3	P11387;P11388;P12004;P27694;P28340;P35251;P49005;P49642;P49643;P56282;Q14181;Q15054;Q9HCU8;Q9NR33;Q9NRF9	15	0.940238	0.515401	1.08576	0.479442	-0.15477	0.7824
337	1100	DNA polymerase alpha-primase complex	Human	10.01.03.03;70.10	P09884;P49642;P49643;Q14181	POLA1;PRIM1;PRIM2;POLA2	P49642;P49643;Q14181	3	0.278923	0.781908	0.535703	0.651168	-0.92061	0.9676
338	1101	transcription factor IIIC multisubunit complex	Human	11.02.03.04;16.03.01;70.10	Q12789;Q8WUA4;Q9UKN8;Q9Y5Q8;Q9Y5Q9	GTF3C1;GTF3C2;GTF3C4;GTF3C5;GTF3C3	Q12789;Q8WUA4;Q9UKN8;Q9Y5Q8;Q9Y5Q9	5	0.496861	0.668065	0.638753	0.61022	-0.285577	0.8433
339	1105	transcription factor IIIC multisubunit complex	Human	11.02.03.04;16.03.01;70.10	Q12789;Q8WUA4;Q9UKN8;Q9Y5Q8;Q9Y5Q9	GTF3C1;GTF3C2;GTF3C4;GTF3C5;GTF3C3	Q12789;Q8WUA4;Q9UKN8;Q9Y5Q8;Q9Y5Q9	5	0.496861	0.668065	0.638753	0.61022	-0.285577	0.8433
340	1106	TFIIIC containing-TOP1-SUB1 complex	Human	11.02.03.04;16.03.01;70.10	P11387;P53999;Q12789;Q8WUA4;Q9UKN8;Q9Y5Q8;Q9Y5Q9	TOP1;SUB1;GTF3C1;GTF3C2;GTF3C4;GTF3C5;GTF3C3	P11387;P53999;Q12789;Q8WUA4;Q9UKN8;Q9Y5Q8;Q9Y5Q9	7	0.843841	0.542346	0.868476	0.535196	-0.0291939	0.3976
341	1107	DNA synthesome core complex	Human	10.01.03;70.10	P09884;P12004;P28340;P35251;P49005;P49642;P49643;Q14181;Q15054;Q9HCU8	POLA1;PCNA;POLD1;RFC1;POLD2;PRIM1;PRIM2;POLA2;POLD3;POLD4	P12004;P28340;P35251;P49005;P49642;P49643;Q14181;Q15054;Q9HCU8	9	1.15116	0.464865	1.26696	0.441119	-0.100597	0.5936
342	1108	DNA synthesome complex (15 subunits)	Human	10.01.03;70.10	P09884;P12004;P18858;P28340;P35251;P49005;P49642;P49643;P56282;Q07864;Q14181;Q15054;Q9HCU8;Q9NR33;Q9NRF9	POLA1;PCNA;LIG1;POLD1;RFC1;POLD2;PRIM1;PRIM2;POLE2;POLE;POLA2;POLD3;POLD4;POLE4;POLE3	P12004;P18858;P28340;P35251;P49005;P49642;P49643;P56282;Q14181;Q15054;Q9HCU8;Q9NR33;Q9NRF9	13	0.980091	0.505027	1.09828	0.476582	-0.120585	0.6727
343	1111	DNA synthesome complex (17 subunits)	Human	10.01.03;70.10	P09884;P11387;P11388;P12004;P27694;P28340;P35251;P49005;P49642;P49643;P56282;Q07864;Q14181;Q15054;Q9HCU8;Q9NR33;Q9NRF9	POLA1;TOP1;TOP2A;PCNA;RPA1;POLD1;RFC1;POLD2;PRIM1;PRIM2;POLE2;POLE;POLA2;POLD3;POLD4;POLE4;POLE3	P11387;P11388;P12004;P27694;P28340;P35251;P49005;P49642;P49643;P56282;Q14181;Q15054;Q9HCU8;Q9NR33;Q9NRF9	15	0.940238	0.515401	1.08576	0.479442	-0.15477	0.7824
344	1113	5S-DNA-TFIIIA-TFIIIC2 subcomplex	Human	11.02.03.04;16.03.01;70.10	Q12789;Q8WUA4;Q92664;Q9UKN8;Q9Y5Q8;Q9Y5Q9	GTF3C1;GTF3C2;GTF3A;GTF3C4;GTF3C5;GTF3C3	Q12789;Q8WUA4;Q92664;Q9UKN8;Q9Y5Q8;Q9Y5Q9	6	0.563414	0.639626	0.86439	0.536368	-0.534199	0.9721
345	1114	5S-DNA-TFIIIA-TFIIIC2-TFIIIB subcomplex	Human	11.02.03.04;16.03.01;70.10	A6H8Y1;P20226;Q12789;Q8WUA4;Q92664;Q92994;Q9UKN8;Q9Y5Q8;Q9Y5Q9	BDP1;TBP;GTF3C1;GTF3C2;GTF3A;BRF1;GTF3C4;GTF3C5;GTF3C3	Q12789;Q8WUA4;Q92664;Q9UKN8;Q9Y5Q8;Q9Y5Q9	6	0.563414	0.639626	0.86439	0.536368	-0.534199	0.9721
346	1141	CF IIAm complex (Cleavage factor IIAm complex)	Human	11.04.03.05;70.10	O43809;O60231;O94913;P19447;P23246;P26368;P26599;P49959;Q01081;Q07157;Q14444;Q16630;Q8N684;Q92759;Q92989;Q9UKF6	NUDT21;DHX16;PCF11;ERCC3;SFPQ;U2AF2;PTBP1;MRE11A;U2AF1;TJP1;CAPRIN1;CPSF6;CPSF7;GTF2H4;CLP1;CPSF3	O43809;O60231;O94913;P19447;P23246;P26368;P26599;P49959;Q01081;Q14444;Q16630;Q8N684;Q92759;Q9UKF6	14	1.15549	0.463931	1.16174	0.462591	-0.00540522	0.2681
347	1142	SMN complex	Human	11.04.03.01;11.02;14.10;16.03.03;70.03;70.10	O14893;P14678;P62304;P62306;P62308;P62314;P62316;P62318;Q16637;Q9UHI6	GEMIN2;SNRPB;SNRPE;SNRPF;SNRPG;SNRPD1;SNRPD2;SNRPD3;SMN1; SMN2;DDX20	O14893;P14678;P62304;P62306;P62314;P62316;P62318;Q9UHI6	8	1.13106	0.46925	1.2534	0.443773	-0.108169	0.6062
348	1143	SMN complex	Human	11.04.03.01;11.02;14.10;16.03.03;70.03;70.10	O14893;P14678;P57678;P62304;P62306;P62308;P62314;P62316;P62318;Q16637;Q8TEQ6;Q8WXD5;Q9H840;Q9NWZ8;Q9UHI6;Q9Y3F4	GEMIN2;SNRPB;GEMIN4;SNRPE;SNRPF;SNRPG;SNRPD1;SNRPD2;SNRPD3;SMN1; SMN2;GEMIN5;GEMIN6;GEMIN7;GEMIN8;DDX20;STRAP	O14893;P14678;P57678;P62304;P62306;P62314;P62316;P62318;Q8TEQ6;Q8WXD5;Q9NWZ8;Q9UHI6	12	1.12263	0.471113	1.45749	0.40692	-0.298277	0.9488
349	1144	Cleavage and polyadenylation factor (CPSF)	Human	11.04.03.05;16.03.03;16.01;70.10	O95639;Q10570;Q6UN15;Q9P2I0;Q9UKF6	CPSF4;CPSF1;FIP1L1;CPSF2;CPSF3	O95639;Q10570;Q6UN15;Q9P2I0;Q9UKF6	5	0.882376	0.531243	0.731189	0.577638	0.171341	0.0909
350	1146	Cleavage stimulation factor	Human	11.04.03.05;16.03.03;70.10	P33240;Q05048;Q12996	CSTF2;CSTF1;CSTF3	P33240;Q05048;Q12996	3	0.616251	0.618716	0.835616	0.544776	-0.355966	0.8243
351	1147	Polyadenylation complex (CSTF1, CSTF2, CSTF3, SYMPK CPSF1, CPSF2, CPSF3)	Human	11.04.03.05;16.03.03;70.10	P33240;Q05048;Q10570;Q12996;Q92797;Q9P2I0;Q9UKF6	CSTF2;CSTF1;CPSF1;CSTF3;SYMPK;CPSF2;CPSF3	P33240;Q05048;Q10570;Q12996;Q92797;Q9P2I0;Q9UKF6	7	1.02417	0.49403	1.08203	0.4803	-0.0564966	0.4655
352	1148	snRNP-free U1A (SF-A) complex	Human	11.04.03.05;16.03.03;70.10	P09012;P17844;P23246;Q15233	SNRPA;DDX5;SFPQ;NONO	P09012;P17844;P23246;Q15233	4	1.0021	0.499476	1.23514	0.4474	-0.232553	0.7628
353	1149	Histone H3.1 complex	Human	14.10;70.10	O14929;P49321;P62805;P68431;Q09028;Q13111;Q13112;Q8TEX9;Q9NVP2;Q9Y294	HAT1;NASP;HIST1H4A;;HIST1H3A;;RBBP4;CHAF1A;CHAF1B;IPO4;ASF1B;ASF1A	O14929;P49321;P62805;P68431;Q09028;Q13111;Q13112;Q8TEX9;Q9NVP2;Q9Y294	10	1.15953	0.463064	1.09744	0.476771	0.0535449	0.1573
354	1150	Histone H3.3 complex	Human	14.10;70.10	O14929;P49321;P54198;P62805;P84243;Q09028;Q8TEX9;Q9NVP2;Q9Y294	HAT1;NASP;HIRA;HIST1H4A;;H3F3A; H3F;RBBP4;IPO4;ASF1B;ASF1A	O14929;P49321;P54198;P62805;Q09028;Q8TEX9;Q9NVP2;Q9Y294	8	0.996824	0.500795	0.99961	0.500097	-0.00279534	0.3197
355	1152	FA complex (Fanconi anemia complex)	Human	14.07.05;32.01.09;70.10	O15287;O15360;Q00597;Q8IYD8;Q8NB91;Q9HB96;Q9NPI8;Q9NW38	FANCG;FANCA;FANCC;FANCM;FANCB;FANCE;FANCF;FANCL	Q00597;Q8NB91;Q9NW38	3	1.34884	0.425743	1.31497	0.431971	0.0251081	0.36
356	1153	Integrator complex	Human	11.04;70.10	Q5TA45;Q68E01;Q6P9B9;Q75QN2;Q8N201;Q96CB8;Q96HW7;Q9H0H0;Q9NV88;Q9NVH2;Q9NVR2;Q9UL03	CPSF3L;INTS3;INTS5;INTS8;INTS1;INTS12;INTS4;INTS2;INTS9;INTS7;INTS10;INTS6	Q5TA45;Q68E01;Q75QN2;Q96CB8;Q96HW7;Q9H0H0;Q9NV88;Q9NVH2;Q9NVR2;Q9UL03	10	1.02572	0.493651	0.706225	0.586089	0.311485	0.0015
357	1154	DSS1 complex	Human	70.10	A6NKF1;P51587;P60896;Q5TA45;Q6P9B9;Q75QN2;Q96HW7;Q96PV6;Q9H0H0;Q9NV88;Q9NVH2;Q9NVR2;Q9UL03	SAC3D1;BRCA2;SHFM1;CPSF3L;INTS5;INTS8;INTS4;LENG8;INTS2;INTS9;INTS7;INTS10;INTS6	A6NKF1;Q5TA45;Q75QN2;Q96HW7;Q9H0H0;Q9NV88;Q9NVH2;Q9NVR2;Q9UL03	9	0.952612	0.512135	0.726851	0.579089	0.236992	0.0097
358	1155	Integrator-RNAPII complex	Human	11;11.04;70.10	P24928;P30876;Q5TA45;Q68E01;Q6P9B9;Q75QN2;Q8N201;Q96CB8;Q96HW7;Q9H0H0;Q9NV88;Q9NVH2;Q9NVR2;Q9UL03	POLR2A;POLR2B;CPSF3L;INTS3;INTS5;INTS8;INTS1;INTS12;INTS4;INTS2;INTS9;INTS7;INTS10;INTS6	P24928;P30876;Q5TA45;Q68E01;Q75QN2;Q96CB8;Q96HW7;Q9H0H0;Q9NV88;Q9NVH2;Q9NVR2;Q9UL03	12	0.961792	0.509738	0.735352	0.576252	0.235435	0.0029
359	1160	ING1-p300-PCNA complex	Human	10.01.05.01;10.01.09.05;10.03.01.01;10.03.01;14.07.04;42.10.03;70.10.03	P12004;Q09472;Q9UK53	PCNA;EP300;ING1	P12004;Q09472;Q9UK53	3	0.923656	0.519844	1.31682	0.431627	-0.425657	0.8612
360	1162	Ubiquitin E3 ligase (DDB1, DDB2, CUL4A, CUL4B, RBX1)	Human	14.07.05;32.01.09;32.01.13;14.13.01.01	P62877;Q13619;Q13620;Q16531;Q92466	RBX1;CUL4A;CUL4B;DDB1;DDB2	P62877;Q13619;Q13620;Q16531;Q92466	5	1.05349	0.486977	1.08452	0.479727	-0.0294572	0.4294
361	1165	RNF20-RNF40-UbE2E1 complex	Human	11.02.03.04;14.07.05;70.10;14.13.01.01	O75150;P51965;Q5VTR2	RNF40;UBE2E1;RNF20	O75150;P51965;Q5VTR2	3	0.495612	0.668623	0.327585	0.753247	0.339029	0.0564
362	1166	p400-associated complex	Human	42.10.03;10.01.09.05;16.01;70.10	O96019;P60709;Q96L91;Q9Y230;Q9Y265;Q9Y4A5	ACTL6A;ACTB;EP400;RUVBL2;RUVBL1;TRRAP	O96019;P60709;Q96L91;Q9Y230;Q9Y265;Q9Y4A5	6	1.46796	0.405192	1.54062	0.393604	-0.049496	0.4589
363	1167	Paf complex	Human	11;70.10	Q6P1J9;Q6PD62;Q8N7H5;Q8WVC0;Q9GZS3	CDC73;CTR9;PAF1;LEO1;WDR61	Q6P1J9;Q6PD62;Q8N7H5;Q8WVC0;Q9GZS3	5	0.666854	0.599932	0.805675	0.55381	-0.208172	0.7596
364	1169	SNARE complex (STX4, VAMP8, VAMP3, SNAP23)	Human	20.09.07.27;20.09.16.09.05	O00161;Q12846;Q15836;Q9BV40	SNAP23;STX4;VAMP3;VAMP8	O00161;Q12846;Q9BV40	3	0.730175	0.577976	0.887941	0.529678	-0.216067	0.7071
365	1170	c-MYC-ATPase-helicase complex	Human	42.10.03;10.01.09.05;11.02.03.04;14.07.04;16.03.01;70.10	O96019;P01106;Q9Y230;Q9Y265;Q9Y4A5	ACTL6A;MYC;RUVBL2;RUVBL1;TRRAP	O96019;Q9Y230;Q9Y265;Q9Y4A5	4	1.16153	0.462635	1.41846	0.413487	-0.221195	0.7494
366	1171	c-MYC-ATPase-helicase complex	Human	42.10.03;10.01.09.05;11.02.03.04;14.07.04;16.03.01;70.10	O96019;P01106;Q9Y230;Q9Y265;Q9Y4A5	ACTL6A;MYC;RUVBL2;RUVBL1;TRRAP	O96019;Q9Y230;Q9Y265;Q9Y4A5	4	1.16153	0.462635	1.41846	0.413487	-0.221195	0.7494
367	1173	TIP49-TIP48-BAF53 complex	Human	42.10.03;70.10	O96019;Q9Y230;Q9Y265	ACTL6A;RUVBL2;RUVBL1	O96019;Q9Y230;Q9Y265	3	1.14082	0.467112	1.27252	0.440041	-0.115446	0.5798
368	1174	PHAX-CBC complex (cap binding complex)	Human	16.03.03;20.01.21;20.09.01;70.03;70.10	P52298;Q09161;Q9H814	NCBP2;NCBP1;PHAX	P52298;Q09161;Q9H814	3	0.546751	0.646516	0.572789	0.635813	-0.0476231	0.4773
369	1176	CRM1-RAN-PHAX-CBC complex (cap binding complex)	Human	16.03.03;20.01.21;20.09.01;70.03;70.10	O14980;P52298;P62826;Q09161;Q9H814	XPO1;NCBP2;RAN;NCBP1;PHAX	O14980;P52298;Q09161;Q9H814	4	0.70206	0.587523	0.637578	0.610658	0.0918462	0.2228
370	1177	Polycomb repressive complex 4	Human	10.01.09.05;42.10.03;70.10;11.02.03.04.03	O75530;Q15910;Q96EB6	EED;EZH2;SIRT1	O75530;Q15910;Q96EB6	3	0.757171	0.569097	0.44084	0.69404	0.41778	0.0306
371	1178	BCOR complex	Human	14.07.05;70.10;14.13.01.01;11	P11142;P63208;Q06587;Q6W2J9;Q8N488;Q8NHM5;Q99496;Q9BSM1	HSPA8;SKP1;RING1;BCOR;RYBP;KDM2B;RNF2;PCGF1	P11142;Q06587;Q6W2J9;Q8N488;Q99496	5	1.51858	0.39705	1.42597	0.412206	0.0609791	0.2412
372	1179	CENP-A NAC-CAD complex	Human	10.01.09.07;10.03.04.01;10.03.04.05;10.03.05.01;70.10.04	Q03188;Q13352;Q6IPU0;Q71F23;Q7L2Z9;Q8N0S6;Q8N2Z9;Q96BT3;Q96H22;Q9BS16;Q9BU64;Q9H3R5;Q9NSP4	CENPC;ITGB3BP;CENPP;CENPU;CENPQ;CENPL;APITD1;CENPT;CENPN;CENPK;CENPO;CENPH;CENPM	Q03188;Q6IPU0;Q7L2Z9;Q8N2Z9;Q9BS16;Q9H3R5	6	1.31173	0.432576	1.24798	0.444844	0.048605	0.2349
373	1181	C complex spliceosome	Human	11.04.03.01;16.03.03;70.10	O43290;O43390;O43660;O60306;O60506;O60508;O75533;O75643;O94906;O95391;O95926;P07910;P08579;P09651;P09661;P11940;P14678;P17844;P22626;P31943;P38159;P38919;P42285;P51991;P52272;P52597;P61326;P61978;P62304;P62306;P62308;P62310;P62314;P62316;P62318;Q00839;Q01081;Q07955;Q12874;Q13435;Q13523;Q13573;Q14331;Q14562;Q15029;Q15393;Q15428;Q15459;Q6NZY4;Q6P2Q9;Q6UX04;Q86V81;Q8IYB3;Q8WUQ7;Q92620;Q96BP3;Q96DF8;…	SART1;HNRNPR;PLRG1;AQR;SYNCRIP;CDC40;SF3B1;SNRNP200;PRPF6;SLU7;SYF2;HNRNPC;SNRPB2;HNRNPA1;SNRPA1;PABPC1;SNRPB;DDX5;HNRNPA2B1;HNRNPH1;RBMX;EIF4A3;MTREX;HNRNPA3;HNRNPM;HNRNPF;MAGOH;HNRNPK;SNRPE;SNRPF;SNRPG;LSM3;SNRPD1;SNRPD2;SNRPD3;HNRNPU;U2AF1;SRSF1;SF3A3;SF3B2;PRPF4B;SNW1;FRG1;DHX8;EFTUD2;SF3B3;SF3A2;SF3A1;ZCCHC8;PRPF8;CWC27;ALYREF;SRRM1;CACTIN;DHX38;PPWD1;DGCR14;SNRNP40;CDC5L;GPATCH1;WDR83;DDX23…	O43290;O43390;O60306;O60506;O60508;O75533;O75643;O94906;O95391;O95926;P07910;P08579;P09651;P09661;P11940;P14678;P17844;P22626;P38159;P38919;P42285;P51991;P52272;P52597;P61978;P62304;P62306;P62310;P62314;P62316;P62318;Q00839;Q01081;Q07955;Q12874;Q13435;Q13523;Q13573;Q14331;Q14562;Q15029;Q15393;Q15428;Q15459;Q6NZY4;Q6P2Q9;Q6UX04;Q92620;Q96BP3;Q96DF8;Q96DI7;Q99459;Q9BUQ8;Q9BZJ0;Q9H2H8;Q9H307;Q9H5Z1;…	68	1.26126	0.442231	1.38219	0.419781	-0.0958808	0.6964
374	1182	CDC5L core complex	Human	11.04.03.01;16.03.03;70.10	O43660;O75934;P11142;Q92616;Q99459;Q9UMS4	PLRG1;BCAS2;HSPA8;GCN1;CDC5L;PRPF19	O75934;P11142;Q92616;Q99459;Q9UMS4	5	2.08005	0.32467	1.75346	0.36318	0.157013	0.1032
375	1183	CDC5L complex	Human	11.04.03.01;16.03.03;70.10	A8K8P3;O15297;O43660;O75533;O75934;P09012;P09661;P11142;P11388;P15884;P23246;P38159;P62136;P62314;P62316;P62318;P78527;Q01130;Q07955;Q12905;Q13435;Q14204;Q15427;Q7L1Q6;Q8IYB3;Q92616;Q99459;Q9P013;Q9UMS4;Q9UPN6	SFI1;PPM1D;PLRG1;SF3B1;BCAS2;SNRPA;SNRPA1;HSPA8;TOP2A;TCF4;SFPQ;RBMX;PPP1CA;SNRPD1;SNRPD2;SNRPD3;PRKDC;SRSF2;SRSF1;ILF2;SF3B2;DYNC1H1;SF3B4;BZW1;SRRM1;GCN1;CDC5L;CWC15;PRPF19;SCAF8	O75533;O75934;P09012;P09661;P11142;P11388;P23246;P38159;P62136;P62314;P62316;P62318;P78527;Q01130;Q07955;Q12905;Q13435;Q14204;Q15427;Q7L1Q6;Q92616;Q99459;Q9UMS4	23	1.14415	0.466384	1.16597	0.461687	-0.0190652	0.2699
376	1186	ESCRT-III complex	Human	14.04;20.01.10;20.09.07;70.03	O43633;Q7LBR1;Q96CF2;Q96FZ7;Q9BY43;Q9H444;Q9HD42;Q9NZZ3;Q9UQN3;Q9Y3E7	CHMP2A;CHMP1B;CHMP4C;CHMP6;CHMP4A;CHMP4B;CHMP1A;CHMP5;CHMP2B;CHMP3	O43633;Q7LBR1;Q96CF2;Q9H444;Q9HD42;Q9NZZ3;Q9UQN3;Q9Y3E7	8	1.30628	0.433599	1.68944	0.371824	-0.293327	0.9059
377	1187	ESCRT-II complex	Human	14.04;20.01.10;20.09.07;70.03	Q86VN1;Q96H20;Q9BRG1	VPS36;SNF8;VPS25	Q86VN1;Q96H20;Q9BRG1	3	0.36908	0.730418	0.24587	0.802652	0.33383	0.0588
378	1188	SMRT core complex	Human	10.01.09.05;11.02.03.04.03;14.07.04;30.01.09.08;30.01;42.10.03;70.10	O15379;O60907;Q9Y618	HDAC3;TBL1X;NCOR2	O15379;O60907;Q9Y618	3	0.371726	0.729009	0.391787	0.718501	-0.0539672	0.4877
379	1189	DNA double-strand break end-joining complex	Human	10.01.05.01;16.03.01;32.01.09;70.10	O60934;P12956;P13010;P49917;P49959;Q13426;Q92878	NBN;XRCC6;XRCC5;LIG4;MRE11A;XRCC4;RAD50	O60934;P12956;P13010;P49959;Q13426;Q92878	6	1.34946	0.42563	1.37868	0.420401	-0.0216529	0.3933
380	1191	RNA pol II containing coactivator complex Tat-SF	Human	11.02.03.04;16.03.01;70.10	O00267;O43719;P19338;P24928;P50750	SUPT5H;HTATSF1;NCL;POLR2A;CDK9	O00267;O43719;P19338;P24928;P50750	5	0.825366	0.547835	0.746123	0.572697	0.0960091	0.1812
381	1192	ESCRT-I complex	Human	14.04;20.01.10;20.09.07;70.03;70.07	A5D8V6;Q99816;Q9UK41	VPS37C;TSG101;VPS28	A5D8V6;Q99816;Q9UK41	3	0.331791	0.750868	0.342425	0.744921	-0.0320493	0.4508
382	1193	Rap1 complex	Human	16.03.01;32.01.09;42.10.03;70.10	P09874;P12956;P13010;P49959;Q15554;Q92878;Q9NYB0	PARP1;XRCC6;XRCC5;MRE11A;TERF2;RAD50;TERF2IP	P09874;P12956;P13010;P49959;Q15554;Q92878;Q9NYB0	7	0.896392	0.527317	0.736428	0.575895	0.178454	0.0491
383	1194	E2F-6 complex	Human	11.02.03.04.03;16.03.01;70.10	O75461;O75712;P61244;Q06587;Q14186;Q8IWI9;Q8IY57;Q969R5;Q96KQ7;Q99496;Q9BYE7;Q9H9B1	E2F6;GJB3;MAX;RING1;TFDP1;MGA;YAF2;L3MBTL2;EHMT2;RNF2;PCGF6;EHMT1	P61244;Q06587;Q14186;Q8IY57;Q99496;Q9BYE7;Q9H9B1	7	1.35724	0.424224	1.40359	0.416044	-0.0341461	0.4091
384	1197	Telomere-associated protein complex	Human	16.03.01;42.10.03;70.10	P54274;Q15554;Q96AP0;Q9BSI4;Q9NUX5;Q9NYB0	TERF1;TERF2;ACD;TINF2;POT1;TERF2IP	Q15554;Q9NUX5;Q9NYB0	3	0.776318	0.562962	0.352473	0.739386	0.545968	0.0089
385	1199	Oligosaccharyltransferase complex (Stt3A variant)	Human	14.07.02.02;70.07	P04843;P04844;P39656;P46977;P61803;Q9H0U3	RPN1;RPN2;DDOST;STT3A;DAD1;MAGT1	P04843;P39656;P46977;P61803	4	0.403756	0.712374	0.971933	0.507117	-1.40723	0.9972
386	1200	Oligosaccharyltransferase complex (Stt3B variant)	Human	14.07.02.02;70.07	P04843;P04844;P39656;P61803;Q13454;Q8TCJ2;Q9H0U3	RPN1;RPN2;DDOST;DAD1;TUSC3;STT3B;MAGT1	P04843;P39656;P61803	3	0.3289	0.752502	0.946433	0.51376	-1.87757	0.9969
387	1204	Rap1 complex	Human	16.03.01;42.10.03;70.10	P54274;Q15554;Q92878;Q96AP0;Q9BSI4;Q9NUX5;Q9NYB0	TERF1;TERF2;RAD50;ACD;TINF2;POT1;TERF2IP	Q15554;Q92878;Q9NUX5;Q9NYB0	4	0.629527	0.613675	0.329678	0.752062	0.476308	0.0051
388	1206	TRF-Rap1 complex I, 2MD	Human	16.03.01;42.10.03;70.10	O95271;P54274;Q15554;Q9BSI4;Q9NUX5;Q9NYB0	TNKS;TERF1;TERF2;TINF2;POT1;TERF2IP	Q15554;Q9NUX5;Q9NYB0	3	0.776318	0.562962	0.352473	0.739386	0.545968	0.0089
389	1207	TRF2-Rap1 complex II	Human	16.03.01;42.10.03;70.10	Q15554;Q9BSI4;Q9NUX5;Q9NYB0	TERF2;TINF2;POT1;TERF2IP	Q15554;Q9NUX5;Q9NYB0	3	0.776318	0.562962	0.352473	0.739386	0.545968	0.0089
390	1211	Ubiquitin E3 ligase (AHR, ARNT, DDB1, TBL3, CUL4B, RBX1)	Human	14.07.05;14.13.01.01;30.01;70.10	P27540;P35869;P62877;Q12788;Q13620;Q16531	ARNT;AHR;RBX1;TBL3;CUL4B;DDB1	P27540;P62877;Q12788;Q13620;Q16531	5	1.21026	0.452436	1.44641	0.408762	-0.19513	0.7434
391	1214	Ubiquitin E3 ligase (DET1, DDB1, CUL4A, RBX1, COP1)	Human	14.07.05;14.13.01.01;30.01;70.10	P62877;Q13619;Q16531;Q7L5Y6;Q8NHY2	RBX1;CUL4A;DDB1;DET1;RFWD2	P62877;Q13619;Q16531;Q7L5Y6;Q8NHY2	5	1.16075	0.462803	1.37482	0.421085	-0.184426	0.7273
392	1220	TRF2-Ku complex	Human	16.03.01;42.10.03;70.10	P12956;P13010;Q15554	XRCC6;XRCC5;TERF2	P12956;P13010;Q15554	3	0.529261	0.653911	0.48901	0.671587	0.0760507	0.2796
393	1221	TFIIA-TRF2 complex	Human	11.02.03.04;70.10	P52655;P52657;Q15554	GTF2A1;GTF2A2;TERF2	P52655;P52657;Q15554	3	1.80539	0.356457	1.85573	0.350173	-0.0278824	0.4447
394	1223	H2AX complex, isolated from cells without IR exposure	Human	10.01.09.05;10.03.01.03;11.02.03.01.04;42.10.03;70.10	O43390;P05455;P06748;P11021;P11940;P16104;P27797;P62158;P62805;Q08945;Q8N257;Q9Y262;Q9Y5B9	HNRNPR;SSB;NPM1;HSPA5;PABPC1;H2AFX;CALR;CALM1; CAL;HIST1H4A;;SSRP1;HIST3H2BB;EIF3L;SUPT16H	O43390;P05455;P06748;P11021;P11940;P16104;P27797;P62805;Q08945;Q9Y5B9	10	0.985501	0.503651	1.2762	0.439329	-0.294977	0.9348
395	1226	H2AX complex I	Human	10.01.05.01;10.01.09.05;10.03.01.03;11.02.03.01.04;32.01.09;42.10.03;70.10	P06748;P09874;P11021;P16104;P27797;Q7L2E3;Q8N257	NPM1;PARP1;HSPA5;H2AFX;CALR;DHX30;HIST3H2BB	P06748;P09874;P11021;P16104;P27797;Q7L2E3	6	1.2113	0.452223	1.38646	0.419031	-0.144605	0.6744
396	1227	H2AX complex II	Human	10.01.05.01;10.01.09.05;10.03.01.03;11.02.03.01.04;32.01.09;42.10.03;70.10	P06748;P11021;P16104;P16989;P27797;P33778;P62805;Q8N257;Q96EY7;Q99879	NPM1;HSPA5;H2AFX;YBX3;CALR;HIST1H2BB;HIST1H4A;;HIST3H2BB;PTCD3;HIST1H2BM	P06748;P11021;P16104;P16989;P27797;P62805;Q96EY7	7	1.12525	0.470532	1.2227	0.449904	-0.0865985	0.5476
397	1230	WINAC complex	Human	10.01.03;10.01.09.05;10.03.01.01.05;11.02.03.04;42.10.03;70.10;16.01.01	O14497;O96019;P11473;P51531;P51532;Q02880;Q12824;Q13111;Q8TAQ2;Q92922;Q969G3;Q96GM5;Q9UIG0;Q9Y5B9	ARID1A;ACTL6A;VDR;SMARCA2;SMARCA4;TOP2B;SMARCB1;CHAF1A;SMARCC2;SMARCC1;SMARCE1;SMARCD1;BAZ1B;SUPT16H	O14497;O96019;P51531;Q02880;Q13111;Q8TAQ2;Q92922;Q969G3;Q96GM5;Q9Y5B9	10	0.908025	0.524102	0.861385	0.537234	0.0513642	0.1608
398	1231	FIB-associated protein complex	Human	11.04.01;11.06.01;12.01;70.10	O14744;P22087;Q07021;Q71U36;Q99873;Q9H4B7	PRMT5;FBL;C1QBP;TUBA1A;PRMT1;TUBB1	O14744;P22087;Q07021;Q71U36;Q9H4B7	5	0.87115	0.534431	0.734525	0.576527	0.156833	0.1033
399	1237	BAF complex	Human	10.01.09.05;11.02.03.04.01;16.03.01;42.10.03;70.10	O14497;O96019;P51531;P51532;Q12824;Q8TAQ2;Q92922;Q969G3;Q96GM5	ARID1A;ACTL6A;SMARCA2;SMARCA4;SMARCB1;SMARCC2;SMARCC1;SMARCE1;SMARCD1	O14497;O96019;P51531;Q8TAQ2;Q92922;Q969G3;Q96GM5	7	0.825966	0.547655	0.425493	0.701512	0.484854	0.0003
400	1238	PBAF complex (Polybromo- and BAF containing complex)	Human	10.01.09.05;11.02.03.04.01;16.03.01;30.01.09.08;30.01;42.10.03;70.10.03	O96019;P51532;Q12824;Q68CP9;Q86U86;Q8TAQ2;Q92922;Q969G3;Q96GM5	ACTL6A;SMARCA4;SMARCB1;ARID2;PBRM1;SMARCC2;SMARCC1;SMARCE1;SMARCD1	O96019;Q68CP9;Q86U86;Q8TAQ2;Q92922;Q969G3;Q96GM5	7	0.615503	0.619002	0.463648	0.683224	0.246718	0.0189
401	1239	EBAFb complex	Human	10.01.09.05;11.02.03.04.01;16.03.01;42.10.03;70.10.03	O96019;P51532;Q03111;Q12824;Q8NFD5;Q8TAQ2;Q92922;Q92925;Q969G3;Q96GM5	ACTL6A;SMARCA4;MLLT1;SMARCB1;ARID1B;SMARCC2;SMARCC1;SMARCD2;SMARCE1;SMARCD1	O96019;Q03111;Q8NFD5;Q8TAQ2;Q92922;Q92925;Q969G3;Q96GM5	8	0.739888	0.57475	0.743324	0.573617	-0.00464453	0.3248
402	1251	BAF complex	Human	10.01.09.05;11.02.03.04.01;16.03.01;42.10.03;70.10.03	O14497;O96019;P51531;Q12824;Q8TAQ2;Q92922;Q969G3;Q96GM5	ARID1A;ACTL6A;SMARCA2;SMARCB1;SMARCC2;SMARCC1;SMARCE1;SMARCD1	O14497;O96019;P51531;Q8TAQ2;Q92922;Q969G3;Q96GM5	7	0.825966	0.547655	0.425493	0.701512	0.484854	0.0003
403	1252	EBAFa complex	Human	10.01.09.05;11.02.03.04.01;16.03.01;42.10.03;70.10.03	O14497;O96019;P51532;Q03111;Q12824;Q8TAQ2;Q92922;Q92925;Q969G3;Q96GM5	ARID1A;ACTL6A;SMARCA4;MLLT1;SMARCB1;SMARCC2;SMARCC1;SMARCD2;SMARCE1;SMARCD1	O14497;O96019;Q03111;Q8TAQ2;Q92922;Q92925;Q969G3;Q96GM5	8	0.699044	0.588566	0.564726	0.63909	0.192145	0.0301
404	1254	Menin-associated histone methyltransferase complex	Human	10.01.09.05;10.01.09.07;11.02.03.04.01;14.07.09;42.10.03;40.02;70.10	O00255;P30876;P61964;Q15291;Q9C005;Q9UBL3;Q9UMN6	MEN1;POLR2B;WDR5;KDM6B;DPY30;ASH2L;KMT2B	O00255;P30876;P61964;Q15291;Q9UBL3;Q9UMN6	6	1.62525	0.380916	1.40195	0.416329	0.137398	0.0991
405	1255	Ubiquitin E3 ligase (SIAH1, SIP, SKP1A, TBL1X)	Human	14.07.05;14.13.01.01;30.01	O60907;P63208;Q8IUQ4;Q9HB71	TBL1X;SKP1;SIAH1;CACYBP	O60907;Q8IUQ4;Q9HB71	3	0.75652	0.569307	0.840675	0.543279	-0.111239	0.5739
406	1256	MLL-HCF complex	Human	10.01.09.05;10.01.09.07;11.02.03.04;14.07.09;42.10.03;70.10	O00255;P05546;P51610;P61964;Q03164;Q15291;Q9UBL3	MEN1;SERPIND1;HCFC1;WDR5;KMT2A;KDM6B;ASH2L	O00255;P61964;Q15291;Q9UBL3	4	2.10314	0.322254	1.83363	0.352904	0.128145	0.1732
407	1257	ALL-1 supercomplex	Human	10.01.09.05;11.02.03.04;14.07.04;14.07.09;42.10.03;70.10	O00422;O60264;O60341;O75446;O94776;O95983;P20226;P21675;P49848;P51531;P61964;P62826;Q03164;Q09028;Q12824;Q12873;Q13547;Q15029;Q15291;Q16514;Q16576;Q16594;Q8TAQ2;Q92769;Q92797;Q92922;Q96ST3;Q9P2I0	SAP18;SMARCA5;KDM1A;SAP30;MTA2;MBD3;TBP;TAF1;TAF6;SMARCA2;WDR5;RAN;KMT2A;RBBP4;SMARCB1;CHD3;HDAC1;EFTUD2;KDM6B;TAF12;RBBP7;TAF9;SMARCC2;HDAC2;SYMPK;SMARCC1;SIN3A;CPSF2	O60264;O75446;O94776;O95983;P21675;P51531;P61964;Q09028;Q13547;Q15029;Q15291;Q16514;Q16576;Q8TAQ2;Q92769;Q92797;Q92922;Q96ST3;Q9P2I0	19	1.33745	0.427817	1.26636	0.441236	0.0531531	0.0824
408	1259	Chromatin assembly complex (CAF-1 complex)	Human	10.01.03;10.01.09.05;10.03.01.01.05;42.10.03;70.10	Q09028;Q13111;Q13112	RBBP4;CHAF1A;CHAF1B	Q09028;Q13111;Q13112	3	1.434	0.410846	0.726789	0.579109	0.493175	0.0153
409	1261	SRm160/300 complex	Human	11.04.03.01;16.03.03;70.10	P08621;P09661;P62995;Q8IYB3;Q9UQ35	SNRNP70;SNRPA1;TRA2B;SRRM1;SRRM2	P08621;P09661;P62995;Q9UQ35	4	1.02385	0.494109	1.21332	0.451809	-0.185065	0.7017
410	1307	Multiprotein complex (mRNA turnover)	Human	01.03.16.01;70.03	O60506;O75534;P11940;Q14103;Q9H074	SYNCRIP;CSDE1;PABPC1;HNRNPD;PAIP1	O60506;O75534;P11940;Q14103;Q9H074	5	0.939262	0.51566	1.04289	0.489504	-0.110325	0.596
411	1308	PABPC1-HSPA8-HNRPD-EIF4G1 complex	Human	01.03.16.01	P11142;P11940;Q04637;Q14103;Q59EJ3	HSPA8;PABPC1;EIF4G1;HNRNPD;	P11142;P11940;Q14103	3	0.875211	0.533273	0.961668	0.50977	-0.0987846	0.5572
412	1318	Transcription initiation factor complex (TAF1, TAF5, TAF11, TAF12, TBP)	Human	11.02.03.01.01	P20226;P21675;Q15542;Q15544;Q16514	TBP;TAF1;TAF5;TAF11;TAF12	P21675;Q15542;Q15544;Q16514	4	1.64483	0.378096	1.55308	0.391684	0.0557819	0.281
413	1332	Large Drosha complex	Human	11.04;16.03.03;70.10	O00571;O14979;O43143;P17844;P31943;P35637;P52272;Q00839;Q01844;Q12905;Q12906;Q13148;Q8WYQ5;Q92499;Q92804;Q92841;Q96SB4;Q9BUJ2;Q9NRR4;Q9UKM9	DDX3X;HNRNPDL;DHX15;DDX5;HNRNPH1;FUS;HNRNPM;HNRNPU;EWSR1;ILF2;ILF3;TARDBP;DGCR8;DDX1;TAF15;DDX17;SRPK1;HNRNPUL1;DROSHA;RALY	O00571;O14979;O43143;P17844;P52272;Q00839;Q01844;Q12905;Q13148;Q8WYQ5;Q92499;Q92804;Q96SB4;Q9BUJ2;Q9NRR4;Q9UKM9	16	1.36492	0.422848	1.40487	0.415822	-0.029274	0.3426
414	1335	SNW1 complex	Human	11.02.03.04.01;11.04.03.01;70.10	O75643;O95071;P07437;P11021;P17858;P23246;P26641;P43243;P43246;P68104;Q00839;Q13573;Q15029;Q16531;Q6P2Q9;Q99459;Q9BUQ8;Q9UG63	SNRNP200;UBR5;TUBB;HSPA5;PFKL;SFPQ;EEF1G;MATR3;MSH2;EEF1A1;HNRNPU;SNW1;EFTUD2;DDB1;PRPF8;CDC5L;DDX23;ABCF2	O75643;O95071;P07437;P11021;P17858;P23246;P26641;P43246;P68104;Q00839;Q13573;Q15029;Q16531;Q6P2Q9;Q99459;Q9BUQ8	16	1.47631	0.403827	1.6388	0.378961	-0.110063	0.6514
415	1345	Septin complex	Human	10.03.05.03;43.01.03.05	Q15019;Q16181;Q92599;Q9NVA2;Q9UHD8	SEPT2;SEPT7;SEPT8;SEPT11;SEPT9	Q15019;Q16181;Q92599;Q9NVA2;Q9UHD8	5	0.674649	0.59714	0.678666	0.595711	-0.00595435	0.3758
416	1347	NPC subcomplex (NUP98, NUP107, NUP133, NUP160)	Human	10.03.01.01;20.01.10;20;20.09.01;70.10.04	P52948;P57740;Q12769;Q8WUM0	NUP98;NUP107;NUP160;NUP133	P52948;P57740;Q12769;Q8WUM0	4	0.275317	0.784119	0.263973	0.791156	0.0412046	0.3056
417	1372	Rb-tal-1-E2A-Lmo2-Ldb1 complex	Human	11.02.03.04.03;43.03.07;70.10	P06400;P15923;P17542;P25791;Q86U70	RB1;TCF3;TAL1;LMO2;LDB1	P06400;P15923;P17542;P25791;Q86U70	5	0.90407	0.525191	1.06432	0.484422	-0.177249	0.7168
418	1377	hASC-1 complex	Human	11.02.03.04.01;30.01;70.10	Q15650;Q8N3C0;Q8N9N2;Q9H1I8	TRIP4;ASCC3;ASCC1;ASCC2	Q15650;Q8N3C0;Q8N9N2;Q9H1I8	4	0.54833	0.645857	0.328681	0.752626	0.400579	0.0159
419	1379	GALNS-lysosomal hydrolase 1.27 MDa complex	Human	01.05.03;70.25	P10619;P16278;P34059;Q99519	CTSA;GLB1;GALNS;NEU1	P10619;P16278;P34059;Q99519	4	1.18658	0.457336	1.52778	0.395604	-0.287554	0.8191
420	1380	Elongator holo complex	Human	11.02.03.01.04;14.07.04;70.10	O95163;Q6IA86;Q96EB1;Q9H9T3	IKBKAP;ELP2;ELP4;ELP3	O95163;Q6IA86;Q96EB1;Q9H9T3	4	0.366122	0.731999	0.471641	0.679513	-0.288208	0.8192
421	1385	DICER1-NCOA6-AGO2 complex	Human	11.02;11.04;70.03	Q14686;Q9UKV8;Q9UPY3	NCOA6;AGO2;DICER1	Q14686;Q9UKV8;Q9UPY3	3	0.770486	0.564817	1.04508	0.488979	-0.356388	0.8246
422	1399	WDR5-ASH2L-RBBP5-MLL2 complex	Human	11.02.03.04.01;14.07.09;70.10	O14686;P61964;Q15291;Q9UBL3	KMT2D;WDR5;KDM6B;ASH2L	O14686;P61964;Q15291;Q9UBL3	4	1.37172	0.421634	1.43634	0.410452	-0.0471039	0.4691
423	1400	ASCOM complex	Human	10.01.09.05;11.02.03.04.01;16.03.01;42.10.03;70.10	O14686;P07437;P68366;Q14686;Q15291;Q8NEZ4;Q9UBL3	KMT2D;TUBB;TUBA4A;NCOA6;KDM6B;KMT2C;ASH2L	O14686;P07437;P68366;Q14686;Q15291;Q8NEZ4;Q9UBL3	7	1.05622	0.48633	1.15538	0.463956	-0.0938814	0.564
424	1401	MOF complex	Human	70.10	O14686;O15047;P21675;P49848;P61964;Q03164;Q15291;Q16594;Q99496;Q9H7Z6	KMT2D;SETD1A;TAF1;TAF6;WDR5;KMT2A;KDM6B;TAF9;RNF2;KAT8	O14686;O15047;P21675;P61964;Q15291;Q99496;Q9H7Z6	7	1.41976	0.413264	1.37155	0.421665	0.0339543	0.2465
425	1413	NCOR1 complex	Human	10.01.09.05;11.02.03.04.03;11.02;14.07.04;42.10.03;70.10	O15379;O75376;P51532;Q12824;Q13263;Q15393;Q15459;Q6ZRS2;Q8TAQ2;Q92922	HDAC3;NCOR1;SMARCA4;SMARCB1;TRIM28;SF3B3;SF3A1;SRCAP;SMARCC2;SMARCC1	O15379;O75376;Q13263;Q15393;Q15459;Q6ZRS2;Q8TAQ2;Q92922	8	0.862718	0.53685	0.775633	0.563179	0.100942	0.1083
426	1452	MCM2-MCM6-MCM7 complex	Human	10.01.03;70.10	P33993;P49736;Q14566	MCM7;MCM2;MCM6	P33993;P49736;Q14566	3	0.260712	0.793203	0.094012	0.914067	0.639402	0.0023
427	1462	hPRC1L complex	Human	10.01.09;11.02;14.07.05;70.10	P35226;Q06587;Q8IXK0;Q99496	BMI1;RING1;PHC2;RNF2	Q06587;Q8IXK0;Q99496	3	0.858156	0.538168	0.74263	0.573845	0.134622	0.2042
428	1464	Mis12 centromere complex	Human	10.03.04.05;70.10.04	O95229;P45973;Q6P1K2;Q96IY1;Q9H081;Q9H410	ZWINT;CBX5;PMF1;NSL1;MIS12;DSN1	O95229;P45973;Q6P1K2;Q96IY1;Q9H081;Q9H410	6	0.589981	0.628938	0.589891	0.628974	0.000153225	0.343
429	1474	SMAD3/4-E2F4/5-p107-DP1 complex	Human	11.02.03.04.03;16.03.01;30.05.01.18.01;70.10	P28749;P84022;Q13485;Q14186;Q15329;Q16254	RBL1;SMAD3;SMAD4;TFDP1;E2F5;E2F4	P28749;P84022;Q13485;Q14186;Q16254	5	0.526702	0.655007	0.68779	0.592491	-0.305844	0.8614
430	1488	DNMT1-RB1-HDAC1-E2F1 complex	Human	11.02.03.04.03	P06400;P26358;Q01094;Q13547	RB1;DNMT1;E2F1;HDAC1	P06400;P26358;Q13547	3	1.00805	0.497995	0.966881	0.508419	0.0408437	0.3326
431	1490	DAXX-DNMT1-DMAP1 complex	Human	11.02.03.04.03	P26358;Q9NPF5;Q9UER7	DNMT1;DMAP1;DAXX	P26358;Q9NPF5;Q9UER7	3	1.08577	0.479438	1.4416	0.409567	-0.32772	0.803
432	1492	BHC110 complex	Human	10.01.09.05;14.07.04;14.07.09;70.10	O60341;O75362;Q13547;Q14687;Q92618;Q92769;Q96BD5;Q9P0W2;Q9UBW7;Q9UKL0	KDM1A;ZNF217;HDAC1;GSE1;ZNF516;HDAC2;PHF21A;HMG20B;ZMYM2;RCOR1	O75362;Q13547;Q14687;Q92769;Q9P0W2;Q9UBW7	6	0.764205	0.566828	0.642895	0.608682	0.15874	0.0797
433	1495	PID complex	Human	14.07.04;14.07;18.02.09;70.10	O94776;O95983;Q09028;Q13547;Q14839	MTA2;MBD3;RBBP4;HDAC1;CHD4	O94776;O95983;Q09028;Q13547;Q14839	5	1.03338	0.491792	0.929702	0.518215	0.100329	0.1746
434	1505	NCOR2 complex	Human	10.01.09.05;11.02.03.04.03;11.02;14.07.04;42.10.03;70.10	O15379;O75376;O75446;Q13547;Q92769;Q96ST3;Q9Y618	HDAC3;NCOR1;SAP30;HDAC1;HDAC2;SIN3A;NCOR2	O15379;O75376;O75446;Q13547;Q92769;Q96ST3;Q9Y618	7	0.621161	0.616842	0.58963	0.629077	0.0507607	0.2123
435	1571	Vigilin-DNA-PK-Ku antigen complex	Human	10.03.04.05;14.07.03;16.03.03;70.10.03	P12956;P13010;P78527;Q00341	XRCC6;XRCC5;PRKDC;HDLBP	P12956;P13010;P78527;Q00341	4	0.922992	0.520023	0.71829	0.581974	0.221781	0.0849
436	1624	FA core complex (Fanconi anemia core complex)	Human	14.07.05;32.01.09;70.10	O15287;O15360;Q00597;Q0VG06;Q8IYD8;Q8NB91;Q9HB96;Q9NPI8;Q9NW38	FANCG;FANCA;FANCC;FAAP100;FANCM;FANCB;FANCE;FANCF;FANCL	Q00597;Q0VG06;Q8NB91;Q9NW38	4	1.17484	0.459805	1.20055	0.454432	-0.0218842	0.4218
437	1661	E2F4-p107-cyclinA complex	Human	10.03.01.01.03;70.10	P20248;P28749;Q16254	CCNA2;RBL1;E2F4	P20248;P28749;Q16254	3	1.13407	0.468589	1.11764	0.472225	0.0144897	0.3801
438	1728	CTCF-nucleophosmin-PARP-HIS-KPNA-LMNA-TOP complex	Human	11.02.03.04;70.10	O00505;P02545;P06748;P09874;P0C0S5;P11388;P49711;P52294;Q6FI13	KPNA3;LMNA;NPM1;PARP1;H2AFZ;TOP2A;CTCF;KPNA1;HIST2H2AA3	O00505;P06748;P09874;P0C0S5;P11388;P49711;P52294	7	1.13026	0.469427	1.25874	0.442725	-0.113674	0.6119
439	1729	TLE1 corepressor complex (MASH1 promoter-corepressor complex)	Human	11.02.03.04.03;16.01;16.03.01;18.02.09;43.03.13;70.10	P06748;P09874;P19338;P34932;P35580;P60709;Q02880;Q04724;Q15233;Q92878	NPM1;PARP1;NCL;HSPA4;MYH10;ACTB;TOP2B;TLE1;NONO;RAD50	P06748;P09874;P19338;P34932;P35580;P60709;Q02880;Q15233;Q92878	9	1.14814	0.465518	1.27997	0.438601	-0.114821	0.6327
440	1734	SF3A1-SF3A2-SF3A3 complex	Human	11.04.03.01;70.10	Q12874;Q15428;Q15459	SF3A3;SF3A2;SF3A1	Q12874;Q15428;Q15459	3	0.334506	0.749341	0.412889	0.70777	-0.234326	0.7273
441	1737	SF3b complex	Human	11.04.03.01;70.10	O75533;Q13435;Q15393;Q15427;Q7RTV0;Q86XP3;Q9BWJ5;Q9Y3B4	SF3B1;SF3B2;SF3B3;SF3B4;PHF5A;DDX42;SF3B5;SF3B6	O75533;Q13435;Q15393;Q15427;Q7RTV0;Q86XP3;Q9BWJ5;Q9Y3B4	8	1.38681	0.41897	1.19709	0.455148	0.136804	0.0686
442	1745	SMN complex	Human	11.04.03.01;11.02;14.10;16.03.03;70.03;70.10	O14893;P09012;P14678;P57678;P62304;P62306;P62308;P62314;P62316;P62318;P63162;Q8TEQ6;Q8WXD5;Q9H840;Q9UHI6	GEMIN2;SNRPA;SNRPB;GEMIN4;SNRPE;SNRPF;SNRPG;SNRPD1;SNRPD2;SNRPD3;SNRPN;GEMIN5;GEMIN6;GEMIN7;DDX20	O14893;P09012;P14678;P57678;P62304;P62306;P62314;P62316;P62318;Q8TEQ6;Q8WXD5;Q9UHI6	12	1.08931	0.478626	1.26564	0.441377	-0.161866	0.7727
443	1746	SMN containing complex	Human	11.04.03.01;11.02;14.10;16.03.03;70.10	O14893;P09382;P17931;P57678;P62314;P62316;P62318;Q16637	GEMIN2;LGALS1;LGALS3;GEMIN4;SNRPD1;SNRPD2;SNRPD3;SMN1; SMN2	O14893;P09382;P17931;P57678;P62314;P62316;P62318	7	1.51326	0.397889	1.46924	0.404983	0.0290909	0.2557
444	1749	SMN-PolII-RHA complex	Human	11.04.03.01;11.02;14.10;16.03.03;70.03;70.10	O14893;P08579;P14678;P20226;P24928;P57678;P63162;Q00403;Q08211;Q9UHI6	GEMIN2;SNRPB2;SNRPB;TBP;POLR2A;GEMIN4;SNRPN;GTF2B;DHX9;DDX20	O14893;P08579;P14678;P24928;P57678;Q00403;Q08211;Q9UHI6	8	1.06845	0.483453	1.31258	0.432418	-0.228483	0.8362
445	1750	PPP4C-PPP4R2-Gemin3-Gemin4 complex	Human	14.07.03;70.10	P57678;P60510;Q9NY27;Q9UHI6	GEMIN4;PPP4C;PPP4R2;DDX20	P57678;P60510;Q9NY27;Q9UHI6	4	1.21754	0.45095	1.1651	0.461872	0.0430679	0.303
446	1751	SMN complex	Human	11.04.03.01;11.02;14.10;16.03.03;20.01.01;20.01.21;20.09.01;70.03;70.10	O14893;P09012;P14678;P57678;Q16637;Q8TEQ6;Q8WXD5;Q9H840;Q9UHI6;Q9Y3F4	GEMIN2;SNRPA;SNRPB;GEMIN4;SMN1; SMN2;GEMIN5;GEMIN6;GEMIN7;DDX20;STRAP	O14893;P09012;P14678;P57678;Q8TEQ6;Q8WXD5;Q9UHI6	7	1.13366	0.468678	1.35487	0.424651	-0.195133	0.7765
447	1752	SMN complex	Human	11.04.03.01;11.02;14.10;16.03.03;70.03;70.10	O14893;P57678;Q16637;Q8TEQ6;Q8WXD5;Q9H840;Q9UHI6	GEMIN2;GEMIN4;SMN1; SMN2;GEMIN5;GEMIN6;GEMIN7;DDX20	O14893;P57678;Q8TEQ6;Q8WXD5;Q9UHI6	5	0.876344	0.532951	0.993198	0.501706	-0.133343	0.6427
448	1760	TOP1-PSF-P54 complex	Human	11.04.03.01;70.10	P11387;P23246;Q15233	TOP1;SFPQ;NONO	P11387;P23246;Q15233	3	0.626086	0.614974	0.696937	0.589297	-0.113166	0.5768
449	1767	CPSF6-ITCH-NUDT21-POLR2A-UBAP2L complex	Human	None	O43809;P24928;Q14157;Q16630;Q96J02	NUDT21;POLR2A;UBAP2L;CPSF6;ITCH	O43809;P24928;Q14157;Q16630;Q96J02	5	1.23554	0.447319	1.29526	0.435681	-0.0483303	0.4661
450	1768	CPSF6-EWSR1-ITCH-NUDT21-POLR2A-UBAP2L complex	Human	None	O43809;P24928;Q01844;Q14157;Q16630;Q96J02	NUDT21;POLR2A;EWSR1;UBAP2L;CPSF6;ITCH	O43809;P24928;Q01844;Q14157;Q16630;Q96J02	6	1.40983	0.414966	1.40176	0.416361	0.00572427	0.3288
451	1769	CPSF6-ITCH-NUDT21-POLR2A complex	Human	None	O43809;P24928;Q16630;Q96J02	NUDT21;POLR2A;CPSF6;ITCH	O43809;P24928;Q16630;Q96J02	4	0.621441	0.616735	0.763682	0.566996	-0.228889	0.7598
452	1827	PML-SMAD2/3-SARA complex	Human	30.05.01.18.01;70.03	O95405;P29590;P84022;Q15796	ZFYVE9;PML;SMAD3;SMAD2	P29590;P84022;Q15796	3	0.451985	0.688712	0.654575	0.604385	-0.448223	0.8724
453	1828	TGF-beta receptor I-Axin-SMAD3 complex	Human	30.05.01.18.01;70.03	O15169;P36897;P84022	AXIN1;TGFBR1;SMAD3	O15169;P36897;P84022	3	1.82191	0.354369	2.49447	0.286166	-0.369149	0.8323
454	1845	APC-IQGAP1-CLIP-170 complex	Human	34.05.01;42.04;70.04	P25054;P30622;P46940	APC;CLIP1;IQGAP1	P25054;P30622;P46940	3	1.17567	0.459628	1.34315	0.426777	-0.142449	0.6169
455	1856	Sororin-cohesin complex	Human	10.03.01.01;10.03.04.05;70.10	O60216;Q14683;Q29RF7;Q96FF9;Q9NTI5;Q9UQE7	RAD21;SMC1A;PDS5A;CDCA5;PDS5B;SMC3	O60216;Q14683;Q29RF7;Q9NTI5;Q9UQE7	5	1.00458	0.498857	1.07289	0.482419	-0.0679964	0.5066
456	1863	TSG101-VPS37B-VPS28 complex	Human	14.04;20.01.10	Q99816;Q9H9H4;Q9UK41	TSG101;VPS37B;VPS28	Q99816;Q9H9H4;Q9UK41	3	0.421395	0.703534	0.297731	0.770576	0.293464	0.0774
457	1893	mTOR complex (MTOR, RICTOR, MLST8)	Human	40.01;42.04.03	P42345;Q6R327;Q9BVC4	MTOR;RICTOR;MLST8	P42345;Q6R327;Q9BVC4	3	0.70995	0.584812	0.372829	0.728423	0.474852	0.0179
458	1895	mTOR complex (MTOR, RICTOR, MLST8)	Human	14.07.03	P42345;Q6R327;Q9BVC4	MTOR;RICTOR;MLST8	P42345;Q6R327;Q9BVC4	3	0.70995	0.584812	0.372829	0.728423	0.474852	0.0179
459	1897	mTOR complex (MTOR, RAPTOR, MLST8)	Human	None	P42345;Q8N122;Q9BVC4	MTOR;RPTOR;MLST8	P42345;Q8N122;Q9BVC4	3	0.613209	0.619882	0.297478	0.770726	0.514884	0.0121
460	2054	CASP8-FADD-MALT1-BCL10 complex	Human	None	O95999;Q13158;Q14790;Q9UDY8	BCL10;FADD;CASP8;MALT1	O95999;Q13158;Q14790;Q9UDY8	4	0.575169	0.634852	0.816712	0.550445	-0.41995	0.903
461	2055	CASP8-CHUK-IKBKB-MALT1-BCL10 complex	Human	None	O14920;O15111;O95999;Q14790;Q9UDY8	IKBKB;CHUK;BCL10;CASP8;MALT1	O14920;O15111;O95999;Q14790;Q9UDY8	5	0.4567	0.686483	0.438499	0.695169	0.0398535	0.2812
462	2084	NFKB1-NFKB2-REL-RELA-RELB complex	Human	11.02.03.04	P19838;Q00653;Q01201;Q04206;Q04864	NFKB1;NFKB2;RELB;RELA;REL	P19838;Q00653;Q04206;Q04864	4	0.799402	0.55574	0.578378	0.633562	0.276487	0.0524
463	2086	NFKB1-NFKB2-RELA-RELB complex	Human	11.02.03.04	P19838;Q00653;Q01201;Q04206	NFKB1;NFKB2;RELB;RELA	P19838;Q00653;Q04206	3	0.880687	0.53172	0.525563	0.655496	0.403235	0.0348
464	2105	IkappaB kinase complex (IKBKB, CHUK, IKBKAP, NFKBIA, RELA, MAP3K14)	Human	30.01.05.01.04;30.01	O14920;O15111;O95163;P25963;Q04206;Q99558	IKBKB;CHUK;IKBKAP;NFKBIA;RELA;MAP3K14	O14920;O15111;O95163;Q04206	4	1.18123	0.458458	1.22462	0.449515	-0.0367334	0.4494
465	2112	CDC37-HSP90AA1-HSP90AB1-MAP3K11 complex	Human	18.02.01	P07900;P08238;Q16543;Q16584	HSP90AA1;HSP90AB1;CDC37;MAP3K11	P07900;P08238;Q16543	3	0.378456	0.725449	0.542809	0.648168	-0.434272	0.8655
466	2118	CHUK-ERC1-IKBKB-IKBKG	Human	None	O14920;O15111;Q8IUD2;Q9Y6K9	IKBKB;CHUK;ERC1;IKBKG	O14920;O15111;Q8IUD2;Q9Y6K9	4	1.14242	0.466761	1.29348	0.436019	-0.132222	0.6193
467	2121	I-kappa-B kinase complex	Human	30.01.05.01.04	O14920;O15111;Q9Y6K9	IKBKB;CHUK;IKBKG	O14920;O15111;Q9Y6K9	3	1.46996	0.404865	1.6213	0.38149	-0.102953	0.5629
468	2170	Ubiquitin E3 ligase (CDC34, CUL1, RBX1)	Human	14.07.05;14.13.01.01	P49427;P62877;Q13616	CDC34;RBX1;CUL1	P49427;P62877;Q13616	3	1.8396	0.352162	1.68155	0.372918	0.0859152	0.2664
469	2172	Ubiquitin E3 ligase (CDT1, DDB1, CUL4A, RBX1)	Human	14.07.05;14.13.01.01;32.01.09	P62877;Q13619;Q16531;Q9H211	RBX1;CUL4A;DDB1;CDT1	P62877;Q13619;Q16531;Q9H211	4	1.852	0.350631	1.61306	0.382694	0.129022	0.1723
470	2174	COP9 signalosome complex	Human	11.02.03.04;30;34.11.01	P61201;Q13098;Q7L5N1;Q92905;Q99627;Q9BT78;Q9UBW8;Q9UNS2	COPS2;GPS1;COPS6;COPS5;COPS8;COPS4;COPS7A;COPS3	P61201;Q13098;Q7L5N1;Q92905;Q99627;Q9BT78;Q9UBW8;Q9UNS2	8	0.435828	0.696462	0.429885	0.699357	0.0136377	0.276
471	2179	CNS-P53 complex	Human	14.04;20.01.10	P04637;P61201;Q13098;Q7L5N1;Q92905;Q99627;Q9BT78;Q9UBW8;Q9UNS2	TP53;COPS2;GPS1;COPS6;COPS5;COPS8;COPS4;COPS7A;COPS3	P61201;Q13098;Q7L5N1;Q92905;Q99627;Q9BT78;Q9UBW8;Q9UNS2	8	0.435828	0.696462	0.429885	0.699357	0.0136377	0.276
472	2183	Kaiso-NCOR complex	Human	10.01.09.05;11.02.03.04.03;14.07.04;16.03.01;42.10.03;70.10	O15379;O60907;O75164;O75376;P52732;Q13227;Q86T24;Q92828;Q9BZK7;Q9UPN9	HDAC3;TBL1X;KDM4A;NCOR1;KIF11;GPS2;ZBTB33;CORO2A;TBL1XR1;TRIM33	O15379;O60907;O75164;O75376;P52732;Q92828;Q9BZK7;Q9UPN9	8	0.815949	0.550676	0.817301	0.550266	-0.00165784	0.317
473	2189	Ubiquitin E3 ligase (SMAD3, BTRC, CUL1, SKP1A, RBX1)	Human	14.07.05;14.13.01.01;30.01;70.03;70.10	P62877;P63208;P84022;Q13616;Q9Y297	RBX1;SKP1;SMAD3;CUL1;BTRC	P62877;P84022;Q13616	3	1.24635	0.445166	1.66277	0.375549	-0.334105	0.8078
474	2192	Ubiquitin E3 ligase (NIPA, SKP1A, CUL1, RBX1)	Human	10.03.01.01;14.07.05;14.13.01.01;70.10	P62877;P63208;Q13616;Q86WB0	RBX1;SKP1;CUL1;ZC3HC1	P62877;Q13616;Q86WB0	3	1.71843	0.367859	1.72987	0.366318	-0.00665626	0.4106
475	2196	9-1-1-LIG1 complex	Human	10.01.05.01;10.03.01.03;32.01.09;70.10	O60671;O60921;P18858;Q99638	RAD1;HUS1;LIG1;RAD9A	O60671;O60921;P18858;Q99638	4	0.8939	0.528011	1.23361	0.447706	-0.38003	0.8829
476	2197	9-1-1-FEN1 complex	Human	01.03.16.03;01.03.16.01;10.01.05.01;10.03.01.03;32.01.09;70.10	O60671;O60921;P39748;Q99638	RAD1;HUS1;FEN1;RAD9A	O60671;O60921;P39748;Q99638	4	1.36239	0.423301	1.42698	0.412035	-0.0474101	0.4699
477	2198	9-1-1-POLB complex	Human	10.01.05.01;10.03.01.03;32.01.09;70.10	O60671;O60921;P06746;Q99638	RAD1;HUS1;POLB;RAD9A	O60671;O60921;P06746;Q99638	4	1.07463	0.482013	1.46867	0.405076	-0.366674	0.8741
478	2199	CHTF18-RFC2-5 complex	Human	10.01.03;10.03.04.05;42.10.03;70.10;16.03.01	P35249;P35250;P40937;P40938;Q8WVB6	RFC4;RFC2;RFC5;RFC3;CHTF18	P35249;P35250;P40937;P40938;Q8WVB6	5	1.0584	0.485815	0.519301	0.658198	0.509352	0.0012
479	2200	RFC2-5 subcomplex	Human	10.01.03;16.03.01;70.10	P35249;P35250;P40937;P40938	RFC4;RFC2;RFC5;RFC3	P35249;P35250;P40937;P40938	4	0.23152	0.812005	0.19135	0.839384	0.173504	0.1237
480	2201	PCNA-RFC2-5 complex	Human	10.01.03;70.10	P12004;P35249;P35250;P40937;P40938	PCNA;RFC4;RFC2;RFC5;RFC3	P12004;P35249;P35250;P40937;P40938	5	0.666265	0.600145	0.756726	0.569241	-0.135773	0.6473
481	2202	CHTF18-RFC2-5 complex	Human	10.01.03;70.10	P35249;P35250;P40937;P40938;Q8WVB6	RFC4;RFC2;RFC5;RFC3;CHTF18	P35249;P35250;P40937;P40938;Q8WVB6	5	1.0584	0.485815	0.519301	0.658198	0.509352	0.0012
482	2203	BRD4-RFC complex	Human	10.03.01.01;10.03.01;10.03.01.01.03;70.10	O60885;P35249;P35250;P35251;P40937;P40938	BRD4;RFC4;RFC2;RFC1;RFC5;RFC3	O60885;P35249;P35250;P35251;P40937;P40938	6	0.626897	0.614667	0.558218	0.641759	0.109554	0.1301
483	2211	BARD1-BRCA1-CSTF complex	Human	11.04.03.05;16.03.03;70.10	P33240;P38398;Q05048;Q12996;Q99728	CSTF2;BRCA1;CSTF1;CSTF3;BARD1	P33240;Q05048;Q12996	3	0.616251	0.618716	0.835616	0.544776	-0.355966	0.8243
484	2217	MDC1-MRN-ATM-FANCD2 complex	Human	10.01.05.01;10.03.01.03;16.03.01;32.01.09;70.10	O60934;P49959;Q13315;Q14676;Q92878;Q9BXW9	NBN;MRE11A;ATM;MDC1;RAD50;FANCD2	O60934;P49959;Q13315;Q14676;Q92878;Q9BXW9	6	1.23111	0.448207	0.886471	0.53009	0.279942	0.0155
485	2218	MDC1-MRE11-RAD50-NBS1 complex	Human	10.01.05.01;10.03.01.03;32.01.09;70.10	O60934;P49959;Q14676;Q92878	NBN;MRE11A;MDC1;RAD50	O60934;P49959;Q14676;Q92878	4	0.81269	0.551666	0.880577	0.531752	-0.0835335	0.5383
486	2222	BLM complex II	Human	42.10.03;10.01.05.01;32.01.09;70.10	P15927;P27694;P35244;P54132;Q13472;Q9H9A7	RPA2;RPA1;RPA3;BLM;TOP3A;RMI1	P15927;P27694;P35244;P54132;Q13472;Q9H9A7	6	1.00796	0.498018	0.979005	0.505304	0.0287256	0.2774
487	2224	MSH2/6-BLM-p53-RAD51 complex	Human	10.01.05.01;32.01.09;70.10	P04637;P43246;P52701;P54132;Q06609	TP53;MSH2;MSH6;BLM;RAD51	P43246;P52701;P54132;Q06609	4	0.948169	0.513303	1.02055	0.494915	-0.0763368	0.5244
488	2226	MutS-alpha-PK-zeta complex	Human	10.01.05.01;14.13.01.01	P43246;P52701;Q05513	MSH2;MSH6;PRKCZ	P43246;P52701;Q05513	3	1.4881	0.401913	1.47586	0.4039	0.00822571	0.3891
489	2234	Chromatin assembly complex (CAF-1 complex)	Human	10.01.03;10.01.09.05;10.03.01.01.05;42.10.03;70.10	Q09028;Q13111;Q13112	RBBP4;CHAF1A;CHAF1B	Q09028;Q13111;Q13112	3	1.434	0.410846	0.726789	0.579109	0.493175	0.0153
490	2235	ASF1-interacting protein complex	Human	10.01.03;10.01.09.05;42.10.03	P54198;P68431;Q13111;Q13112;Q9NVP2;Q9Y294	HIRA;HIST1H3A;;CHAF1A;CHAF1B;ASF1B;ASF1A	P54198;P68431;Q13111;Q13112;Q9NVP2;Q9Y294	6	1.60378	0.384057	1.35812	0.424067	0.153179	0.0847
491	2236	ASF1-histone containing complex	Human	10.01.03;10.01.09.05;42.10.03	O96017;P49321;P50502;P68431;Q13112;Q9NVP2;Q9Y294	CHEK2;NASP;ST13;HIST1H3A;;CHAF1B;ASF1B;ASF1A	O96017;P49321;P50502;P68431;Q13112;Q9NVP2;Q9Y294	7	1.14569	0.466051	1.08086	0.480571	0.0565863	0.1997
492	2241	HD-RAB8A-OPTN complex	Human	20.09.07	P42858;P61006;Q96CV9	HTT;RAB8A;OPTN	P42858;P61006;Q96CV9	3	1.11635	0.472511	1.08905	0.478686	0.0244573	0.3613
493	2255	Cofilin-actin-CAP1 complex	Human	34.05;42.04.03;70.04.03	P23528;P60709;Q01518	CFL1;ACTB;CAP1	P23528;P60709;Q01518	3	1.00699	0.49826	0.90676	0.52445	0.09953	0.2481
494	2266	PPP3CA-PPP3CA-RCAN1 complex	Human	30.01.09.03	P16298;P53805;Q08209	PPP3CB;RCAN1;PPP3CA	P16298;P53805;Q08209	3	0.904204	0.525154	0.944284	0.514328	-0.044327	0.4717
495	2300	Profilin 2 complex	Human	14.10;20.09.18.09.01;42.04.03	O75116;P11142;P17600;P35080;P60709;Q05193;Q7L576;Q92777;Q9Y2A7	ROCK2;HSPA8;SYN1;PFN2;ACTB;DNM1;CYFIP1;SYN2;NCKAP1	O75116;P11142;P60709;Q05193;Q7L576;Q9Y2A7	6	1.16823	0.461206	1.13237	0.468961	0.0306945	0.2728
496	2383	ITGA5-ITGB1-FN1-TGM2 complex	Human	16.01;34.07;70.02	P02751;P05556;P08648;P21980	FN1;ITGB1;ITGA5;TGM2	P05556;P08648;P21980	3	1.39109	0.418219	1.71357	0.368518	-0.231818	0.7246
497	2456	MET-CIN85-SH3GL3-CBL complex, HGF stimulated	Human	20.09.07.25;20.09.18.09.01;30.05.01.12	P08581;P22681;Q96B97;Q99963	MET;CBL;SH3KBP1;SH3GL3	P22681;Q96B97;Q99963	3	1.5647	0.389909	1.82528	0.353948	-0.166536	0.6484
498	2480	CIN85 complex (CIN85, CRK, BCAR1, CBL, PIK3R1, GRB2, SOS1)	Human	None	P22681;P27986;P46108;P56945;P62993;Q07889;Q96B97	CBL;PIK3R1;CRK;BCAR1;GRB2;SOS1;SH3KBP1	P22681;P27986;P46108;P62993;Q07889;Q96B97	6	1.03698	0.490922	0.802819	0.554687	0.225814	0.035
499	2510	ZAP70-CRKL-WIPF1-WAS complex	Human	30.01	O43516;P42768;P43403;P46109	WIPF1;WAS;ZAP70;CRKL	O43516;P42768;P46109	3	1.74993	0.363646	1.39486	0.41756	0.202901	0.138
500	2511	CRKL-WIPF1-WAS complex	Human	30.01	O43516;P42768;P46109	WIPF1;WAS;CRKL	O43516;P42768;P46109	3	1.74993	0.363646	1.39486	0.41756	0.202901	0.138
501	2529	LAT-PLC-gamma-1-p85-GRB2-CBL-VAV-SLP-76 signaling complex, C305 activated	Human	30.05.01.12;36.25	O43561;P15498;P19174;P22681;P27986;P62993;Q13094	LAT;VAV1;PLCG1;CBL;PIK3R1;GRB2;LCP2	P15498;P19174;P22681;P27986;P62993;Q13094	6	1.35565	0.424511	1.162	0.462536	0.14285	0.0934
502	2534	Cbl-SLP-76-Grb2 complex, Fc receptor gamma-R1 stimulated	Human	30.05.01.12;36.25.16	P22681;P62993;Q13094	CBL;GRB2;LCP2	P22681;P62993;Q13094	3	1.23518	0.447391	1.12571	0.470431	0.0886267	0.2628
503	2535	SLP-76-Cbl-Grb2-Shc complex, Fc receptor gamma-R1 stimulated	Human	30.05.01.12;36.25.16	P22681;P29353;P62993;Q13094	CBL;SHC1;GRB2;LCP2	P22681;P29353;P62993;Q13094	4	1.04247	0.489604	0.984875	0.50381	0.0552471	0.282
504	2536	PLC-gamma-2-SLP-76-Lyn-Grb2 complex	Human	30.05.01.12;36.25.16.09	P07948;P16885;P62993;Q13094	LYN;PLCG2;GRB2;LCP2	P07948;P16885;P62993;Q13094	4	0.840719	0.543266	0.532136	0.652684	0.367047	0.0217
505	2537	PKC-alpha-PLD1-PLC-gamma-2 signaling complex, lacritin stimulated	Human	30.01.09.03;45.03.09;70.08	P16885;P17252;Q13393	PLCG2;PRKCA;PLD1	P16885;P17252;Q13393	3	1.24109	0.446212	0.666016	0.600234	0.463362	0.0209
506	2547	PLC-gamma-1-SLP-76-SOS1-LAT complex	Human	30.05.01.12;36.25	O43561;P19174;Q07889;Q13094	LAT;PLCG1;SOS1;LCP2	P19174;Q07889;Q13094	3	0.250137	0.799912	0.354801	0.738116	-0.418425	0.8573
507	2551	PDGFRA-PLC-gamma-1-PI3K-SHP-2 complex, PDGF stimulated	Human	30.05.01.12	P16234;P19174;P27986;Q06124	PDGFRA;PLCG1;PIK3R1;PTPN11	P19174;P27986;Q06124	3	1.47955	0.403299	0.811741	0.551955	0.451359	0.0237
508	2573	Class C VPS/HOPS complex	Human	20.09.18.09.01;42.22;70.22	P20339;Q15075;Q96JC1;Q9H269;Q9H270;Q9P253	RAB5A;EEA1;VPS39;VPS16;VPS11;VPS18	P20339;Q15075;Q96JC1;Q9H269;Q9H270;Q9P253	6	1.50476	0.39924	1.49489	0.400819	0.00655468	0.327
509	2581	RasGAP-AURKA-survivin complex	Human	10.03.01.01;10.03.01;30.05.02.24	O14965;O15392;P20936	AURKA;BIRC5;RASA1	O14965;O15392;P20936	3	2.37464	0.296328	3.05523	0.246595	-0.286607	0.7719
510	2589	PGC-1-SRp40-SRp55-SRp75 complex	Human	11.02.03.04;11.04.03;16.03;70.10	Q08170;Q13243;Q13247;Q9UBK2	SRSF4;SRSF5;SRSF6;PPARGC1A	Q08170;Q13243;Q13247	3	0.638289	0.610393	0.257922	0.794962	0.595916	0.005
511	2598	NELF complex (Negative elongation factor complex)	Human	11.02.03.01.04;11.02.03.04.03;16.03.03;18.02.09;70.10	P18615;Q8IXH7;Q8WX92;Q9H3P2	NELFE;NELFCD;NELFB;NELFA	Q8IXH7;Q8WX92;Q9H3P2	3	0.349561	0.740982	0.671357	0.598316	-0.920572	0.9676
512	2599	POLR2A-CCNT1-CDK9-NCL-LEM6-CPSF2 complex	Human	11.02.03.04;11.04.03;14.07.03;16.03;70.10	O60563;P19338;P24928;P50750;Q9P2I0;Q9UBK2	CCNT1;NCL;POLR2A;CDK9;CPSF2;PPARGC1A	O60563;P19338;P24928;P50750;Q9P2I0	5	0.757883	0.568866	0.635464	0.611447	0.161528	0.1001
513	2600	BRD4 complex	Human	11.02.03.01.04;11.02.03.04.01;70.10	O60244;O60563;O60885;O75448;P50750;Q15648;Q93074;Q9NVC6	MED14;CCNT1;BRD4;MED24;CDK9;MED1;MED12;MED17	O60244;O60563;O60885;P50750;Q15648;Q93074;Q9NVC6	7	1.04412	0.489209	0.51893	0.658358	0.502997	0.0002
514	2601	P-TEFb-BRD4-TRAP220 complex	Human	11.02.03.01.04;11.02.03.04.01;70.10	O60563;O60885;P50750;Q15648	CCNT1;BRD4;CDK9;MED1	O60563;O60885;P50750;Q15648	4	0.606239	0.622572	0.657933	0.603161	-0.08527	0.5411
515	2602	P-TEFb-7SKRNA-HEXIM1 complex	Human	11.02.03.01.04;11.02.03.04;70.10	O60563;O94992;P50750	CCNT1;HEXIM1;CDK9	O60563;O94992;P50750	3	2.12808	0.319685	2.25677	0.307052	-0.0604744	0.4987
516	2603	Transcription elongation factor complex (SUPT5H, CDK9, CCNT1)	Human	11.02.03.01.04;11.02.03.04.01;70.10;14.07.03	O00267;O60563;P50750	SUPT5H;CCNT1;CDK9	O00267;O60563;P50750	3	0.528412	0.654274	0.377893	0.725746	0.284851	0.0825
517	2604	P-TEFb-SKP2 complex	Human	11.02.03.01.04;11.02.03.04;14.13.01.01;70.10	O60563;P50750;Q13309	CCNT1;CDK9;SKP2	O60563;P50750;Q13309	3	0.962624	0.509522	0.9505	0.512689	0.0125944	0.3832
518	2605	CCNT1- CDK9-GRN complex	Human	11.02.03.04.03	O60563;P28799;P50750	CCNT1;GRN;CDK9	O60563;P28799;P50750	3	1.78013	0.359696	1.79513	0.357765	-0.00842655	0.4134
519	2626	CCNC-CDK8-MED1-MED6-MED7 xcomplex	Human	11.02.03.04	O43513;O75586;P24863;P49336;Q15648	MED7;MED6;CCNC;CDK8;MED1	O43513;P24863;P49336;Q15648	4	0.821832	0.548898	0.708757	0.585221	0.137588	0.1625
520	2638	HES1 promoter corepressor complex	Human	11.02.03.04.03;16.03.01;70.10	P24928;P50613;Q06330;Q09472;Q7KZ85;Q92793	POLR2A;CDK7;RBPJ;EP300;SUPT6H;CREBBP	P24928;P50613;Q06330;Q09472;Q7KZ85;Q92793	6	0.684143	0.593774	0.947826	0.513393	-0.38542	0.9307
521	2639	HES1 promoter-Notch enhancer complex	Human	11.02.03.04.01;16.03.01;30.05.02.14;70.10	O60563;P24928;P46531;P49336;P50613;P50750;Q06330;Q09472;Q15648;Q7KZ85;Q92585;Q9BT40;Q9Y5B9	CCNT1;POLR2A;NOTCH1;CDK8;CDK7;CDK9;RBPJ;EP300;MED1;SUPT6H;MAML1;INPP5K;SUPT16H	O60563;P24928;P49336;P50613;P50750;Q06330;Q09472;Q15648;Q7KZ85;Q92585;Q9Y5B9	11	0.764027	0.566885	0.866493	0.535764	-0.134113	0.7
522	2657	ESR1-CDK7-CCNH-MNAT1-MTA1-HDAC2 complex	Human	11.02.03.04;14.07.03;70.10	P03372;P50613;P51946;P51948;Q13330;Q92769	ESR1;CDK7;CCNH;MNAT1;MTA1;HDAC2	P50613;P51946;P51948;Q13330;Q92769	5	0.83294	0.545571	0.897143	0.527108	-0.0770795	0.5266
523	2660	CAK-ERCC2 complex	Human	10.01.05.01	P18074;P50613;P51946;P51948	ERCC2;CDK7;CCNH;MNAT1	P18074;P50613;P51946;P51948	4	0.751929	0.570799	0.625471	0.615206	0.168178	0.1282
524	2685	RNA polymerase II (RNAPII)	Human	11;16.03.01;70.10	O15514;P13984;P19387;P19388;P24928;P30876;P35269;P36954;P52434;P52435;P53803;P61218;P62487;P62875;Q00403;Q9BWH6;Q9Y5B0	POLR2D;GTF2F2;POLR2C;POLR2E;POLR2A;POLR2B;GTF2F1;POLR2I;POLR2H;POLR2J;POLR2K;POLR2F;POLR2G;POLR2L;GTF2B;RPAP1;CTDP1	O15514;P13984;P19387;P19388;P24928;P30876;P35269;P36954;P52434;P53803;P62487;P62875;Q00403;Q9BWH6;Q9Y5B0	15	1.19837	0.454882	1.22838	0.448756	-0.0250414	0.3334
525	2686	BRCA1-core RNA polymerase II complex	Human	11;16.03.01;70.10	O15514;P19387;P19388;P24928;P30876;P36954;P38398;P52434;P52435;P53803;P61218;P62487;P62875	POLR2D;POLR2C;POLR2E;POLR2A;POLR2B;POLR2I;BRCA1;POLR2H;POLR2J;POLR2K;POLR2F;POLR2G;POLR2L	O15514;P19387;P19388;P24928;P30876;P36954;P52434;P53803;P62487;P62875	10	1.33269	0.42869	1.39204	0.418053	-0.0445357	0.4196
526	2705	SMAD3-SMAD4-CTCF protein-DNA complex	Human	11.02.03.04;16.03.01;30.05.01.18.01;70.10	P49711;P84022;Q13485	CTCF;SMAD3;SMAD4	P49711;P84022;Q13485	3	0.632283	0.612639	0.94492	0.51416	-0.494459	0.8902
527	2706	SMAD3-SMAD4-SP1 complex	Human	11.02.03.04;16.03.01;30.05.01.18.01;70.10	P08047;P84022;Q13485	SP1;SMAD3;SMAD4	P08047;P84022;Q13485	3	0.877145	0.532724	1.1135	0.47315	-0.269455	0.7572
528	2707	SMAD3-SMAD4-FOXO3-FOXG1 complex	Human	11.02.03.04;16.03.01;30.05.01.18.01;70.10	O43524;P55316;P84022;Q13485	FOXO3;FOXG1;SMAD3;SMAD4	O43524;P84022;Q13485	3	0.71379	0.583502	0.895444	0.527581	-0.254492	0.7454
529	2715	Ubiquitin E3 ligase (CSN1, CSN8, HRT1, SKP1, SKP2, CUL1, CUL2, CUL3)	Human	14.13.01.01	P62877;P63208;Q13098;Q13309;Q13616;Q13617;Q13618;Q99627	RBX1;SKP1;GPS1;SKP2;CUL1;CUL2;CUL3;COPS8	P62877;Q13098;Q13309;Q13616;Q13617;Q13618;Q99627	7	1.22088	0.450271	1.24142	0.446145	-0.0168216	0.367
530	2716	Elongator core complex	Human	11.02.03.01.04;70.10	O95163;Q6IA86;Q9H9T3	IKBKAP;ELP2;ELP3	O95163;Q6IA86;Q9H9T3	3	0.204441	0.83026	0.22718	0.814876	-0.111223	0.5739
531	2719	Casein kinase II-HMG1 complex	Human	14.07.03;18.02.01	P09429;P19784;P67870;P68400	HMGB1;CSNK2A2;CSNK2B;CSNK2A1	P09429;P19784;P68400	3	1.66066	0.375847	1.23781	0.446866	0.254628	0.0994
532	2721	HCF-1 complex	Human	10.01.09.05;10.03.03;11.02.03.04;40.01;42.10.03;70.10	O15047;O15294;O75182;O75446;P07900;P08047;P11021;P11142;P34932;P51610;P61964;Q09028;Q13547;Q16576;Q92769;Q96ST3;Q9H7L9;Q9UBL3	SETD1A;OGT;SIN3B;SAP30;HSP90AA1;SP1;HSPA5;HSPA8;HSPA4;HCFC1;WDR5;RBBP4;HDAC1;RBBP7;HDAC2;SIN3A;SUDS3;ASH2L	O15047;O15294;O75446;P07900;P08047;P11021;P11142;P34932;P61964;Q09028;Q13547;Q16576;Q92769;Q96ST3;Q9UBL3	15	1.16029	0.462901	1.1131	0.473238	0.0406677	0.1358
533	2722	Ubiquitin E3 ligase (DDB1, CUL4A, RBX1)	Human	14.07.05;14.13.01.01;32.01.09	P62877;Q13619;Q16531	RBX1;CUL4A;DDB1	P62877;Q13619;Q16531	3	1.49304	0.401117	1.54787	0.392484	-0.0367276	0.4588
534	2727	SRC-3 complex	Human	11.02.03.04.01;14.07.04;30.01.05.01.04;30.01;36.25.16.07;70.10	O14920;O15111;P10155;Q15596;Q92793;Q9Y6K9;Q9Y6Q9	IKBKB;CHUK;TROVE2;NCOA2;CREBBP;IKBKG;NCOA3	O14920;O15111;P10155;Q15596;Q92793;Q9Y6K9;Q9Y6Q9	7	1.31264	0.432406	1.35899	0.42391	-0.035313	0.4134
535	2728	SRC-1 complex	Human	30.01.05.01.04;30.01;70.10	P10155;Q15596;Q15788;Q92793	TROVE2;NCOA2;NCOA1;CREBBP	P10155;Q15596;Q15788;Q92793	4	1.28665	0.437322	1.04703	0.488512	0.18623	0.1125
536	2730	Set1B complex	Human	10.01.09.05;10.01.09.07;14.07.09;16.03.01;42.10.03;70.10	P61964;Q15291;Q6UXN9;Q9P0U4;Q9UBL3;Q9UPS6	WDR5;KDM6B;WDR82;CXXC1;ASH2L;SETD1B	P61964;Q15291;Q6UXN9;Q9P0U4;Q9UBL3	5	1.49369	0.401013	1.6529	0.376946	-0.106589	0.5884
537	2731	Set1A complex	Human	10.01.09.05;10.01.09.07;14.07.09;16.03.01;42.10.03;70.10	O15047;P61964;Q15291;Q6UXN9;Q9P0U4;Q9UBL3	SETD1A;WDR5;KDM6B;WDR82;CXXC1;ASH2L	O15047;P61964;Q15291;Q6UXN9;Q9P0U4;Q9UBL3	6	1.46745	0.405277	1.55978	0.390659	-0.0629185	0.4889
538	2738	BLM complex II	Human	42.10.03;10.01.05.01;32.01.09;70.10	P15927;P27694;P35244;P54132;Q13472;Q9H9A7	RPA2;RPA1;RPA3;BLM;TOP3A;RMI1	P15927;P27694;P35244;P54132;Q13472;Q9H9A7	6	1.00796	0.498018	0.979005	0.505304	0.0287256	0.2774
539	2739	FA complex (Fanconi anemia complex)	Human	14.07.05;32.01.09;70.10	O15287;O15360;P27694;P54132;Q00597;Q13472;Q8NB91;Q9H9A7;Q9HB96;Q9NPI8;Q9NW38	FANCG;FANCA;RPA1;BLM;FANCC;TOP3A;FANCB;RMI1;FANCE;FANCF;FANCL	P27694;P54132;Q00597;Q13472;Q8NB91;Q9H9A7;Q9NW38	7	0.9861	0.503499	1.158	0.463392	-0.174325	0.7378
540	2745	Ubiquitin E3 ligase (TRAF6, TAB2, MALT1, UEV1A, BCL10)	Human	14.07.05;18.02.01.01;14.13.01.01	O95999;Q13404;Q9NYJ8;Q9UDY8;Q9Y4K3	BCL10;UBE2V1;TAB2;MALT1;TRAF6	O95999;Q9NYJ8;Q9UDY8;Q9Y4K3	4	0.785794	0.559975	0.929194	0.518351	-0.18249	0.6982
541	2752	CARMA1-BCL10-MALT1 complex	Human	30.01.05.01.04;70.02	O95999;Q9BXL7;Q9UDY8	BCL10;CARD11;MALT1	O95999;Q9BXL7;Q9UDY8	3	0.264257	0.790979	0.442045	0.69346	-0.672785	0.9363
542	2753	FYB-CARMA1-BCL-10-MALT1 complex	Human	30.01.05.01.04;70.02	O15117;O95999;Q9BXL7;Q9UDY8	FYB;BCL10;CARD11;MALT1	O95999;Q9BXL7;Q9UDY8	3	0.264257	0.790979	0.442045	0.69346	-0.672785	0.9363
543	2754	JUND-FOSB-SMAD3-SMAD4 complex	Human	11.02.03.04;30.05.01;40.10.02;70.10	P17535;P53539;P84022;Q13485	JUND;FOSB;SMAD3;SMAD4	P17535;P84022;Q13485	3	1.35125	0.425306	1.76609	0.361521	-0.307008	0.7885
544	2755	17S U2 snRNP	Human	11.04.03.01;70.10	O15042;O43143;O75533;O75937;O75940;P08579;P09661;P10809;P14678;P26368;P62304;P62306;P62308;P62314;P62316;P62318;Q01081;Q07955;Q12874;Q12931;Q13435;Q15393;Q15427;Q15428;Q15459;Q7L014;Q7RTV0;Q8IWX8;Q96I25;Q9BWJ5;Q9P0W2;Q9UHX1;Q9Y3B4	U2SURP;DHX15;SF3B1;DNAJC8;SMNDC1;SNRPB2;SNRPA1;HSPD1;SNRPB;U2AF2;SNRPE;SNRPF;SNRPG;SNRPD1;SNRPD2;SNRPD3;U2AF1;SRSF1;SF3A3;TRAP1;SF3B2;SF3B3;SF3B4;SF3A2;SF3A1;DDX46;PHF5A;CHERP;RBM17;SF3B5;HMG20B;PUF60;SF3B6	O15042;O43143;O75533;O75937;O75940;P08579;P09661;P10809;P14678;P26368;P62304;P62306;P62314;P62316;P62318;Q01081;Q07955;Q12874;Q12931;Q13435;Q15393;Q15427;Q15428;Q15459;Q7L014;Q7RTV0;Q96I25;Q9BWJ5;Q9P0W2;Q9UHX1;Q9Y3B4	31	1.28709	0.437237	1.37257	0.421483	-0.0664181	0.4777
545	2757	SMN complex, U7 snRNA specific	Human	11.04.03.01;11.02;14.10;16.03.03;70.03;70.10	P14678;P62304;P62306;P62308;P62318;P83369;Q969L4	SNRPB;SNRPE;SNRPF;SNRPG;SNRPD3;LSM11;LSM10	P14678;P62304;P62306;P62318;P83369	5	0.471662	0.679504	0.530546	0.653362	-0.124842	0.6258
546	2758	TAK1 complex	Human	14.07.03;30.01.05.01.04;30.01.05.01.02	O43318;Q15750;Q9NYJ8	MAP3K7;TAB1;TAB2	O43318;Q15750;Q9NYJ8	3	0.43306	0.697808	0.47675	0.677163	-0.100888	0.56
547	2760	SMAD3-SMAD4-FOXO3 complex	Human	11.02.03.04;16.03.01;30.05.01.18.01;70.10	O43524;P84022;Q13485	FOXO3;SMAD3;SMAD4	O43524;P84022;Q13485	3	0.71379	0.583502	0.895444	0.527581	-0.254492	0.7454
548	2766	TERF2-RAP1 complex	Human	16.03.01;32.01.09;42.10.03;70.10	P12956;P13010;P49959;Q15554;Q92878;Q9BSI4;Q9NYB0	XRCC6;XRCC5;MRE11A;TERF2;RAD50;TINF2;TERF2IP	P12956;P13010;P49959;Q15554;Q92878;Q9NYB0	6	0.970919	0.507378	0.699511	0.588405	0.279537	0.0158
549	2767	RAD50-MRE11-NBN-p200-p350 complex	Human	01.03.16.03;10.01.05.01;10.03.01.03;16.03.01;32.01.09;70.10	O60934;P49959;Q92878	NBN;MRE11A;RAD50	O60934;P49959;Q92878	3	0.721307	0.580954	0.684195	0.593755	0.051451	0.3166
550	2774	MDC1-H2AFX-TP53BP1 complex	Human	10.01.05.01;10.03.01.03;16.03.01;32.01.09;70.10	P16104;Q12888;Q14676	H2AFX;TP53BP1;MDC1	P16104;Q12888;Q14676	3	0.886344	0.530126	0.927401	0.518833	-0.0463218	0.4759
551	2775	MDC1-p53BP1-SMC1 complex	Human	10.01.05.01;10.03.01.03;16.03.01;70.10	Q12888;Q14676;Q14683	TP53BP1;MDC1;SMC1A	Q12888;Q14676;Q14683	3	0.78251	0.561007	0.955475	0.511385	-0.221038	0.7128
552	2791	MCM4-MCM6-MCM7 complex	Human	42.10.03;10.01.03;16.19.03;70.10	P33991;P33993;Q14566	MCM4;MCM7;MCM6	P33991;P33993;Q14566	3	0.285928	0.777649	0.146676	0.872086	0.487017	0.0161
553	2792	MCM2-MCM4-MCM6-MCM7 complex	Human	42.10.03;10.01.03;16.19.03;70.10	P33991;P33993;P49736;Q14566	MCM4;MCM7;MCM2;MCM6	P33991;P33993;P49736;Q14566	4	0.227289	0.814804	0.117623	0.894756	0.482496	0.0047
554	2797	PCNA-CHL12-RFC2-5 complex	Human	10.01.03;70.10	P12004;P35249;P35250;P40937;P40938;Q8WVB6	PCNA;RFC4;RFC2;RFC5;RFC3;CHTF18	P12004;P35249;P35250;P40937;P40938;Q8WVB6	6	1.2974	0.435275	0.9484	0.513242	0.268999	0.0182
555	2799	RFC complex	Human	10.01.03;10.01.05.01;10.03.01.03;16.03.01;70.10	P35249;P35250;P35251;P40937;P40938	RFC4;RFC2;RFC1;RFC5;RFC3	P35249;P35250;P35251;P40937;P40938	5	0.542081	0.648474	0.467637	0.681367	0.137329	0.1255
556	2804	CTF18-cohesion-RFC complex	Human	10.01.03;10.03.04.05;16.03.01;42.10.03;70.10	P0CG13;P35249;P35250;P40937;P40938;Q8WVB6;Q9BVC3	CHTF8;RFC4;RFC2;RFC5;RFC3;CHTF18;DSCC1	P35249;P35250;P40937;P40938;Q8WVB6	5	1.0584	0.485815	0.519301	0.658198	0.509352	0.0012
557	2808	9-1-1-APE1 complex	Human	01.03.16.03;01.03.16.01;10.01.05.01;10.03.01.03;32.01.09;70.10	O60671;O60921;P27695;Q99638	RAD1;HUS1;APEX1;RAD9A	O60671;O60921;P27695;Q99638	4	0.797263	0.556402	1.13131	0.469195	-0.418992	0.9026
558	2809	9-1-1 complex	Human	10.01.05.01;10.03.01.03;32.01.09;70.10	O60671;O60921;Q99638	RAD1;HUS1;RAD9A	O60671;O60921;Q99638	3	0.347779	0.741961	0.351825	0.739741	-0.0116329	0.4189
559	2810	RAD17-RFC complex	Human	10.03.01.03;16.03.01;16.19.03;32.01.09;70.10	O75943;P35249;P35250;P40937;P40938	RAD17;RFC4;RFC2;RFC5;RFC3	P35249;P35250;P40937;P40938	4	0.23152	0.812005	0.19135	0.839384	0.173504	0.1237
560	2812	RPAP1-RPB2-RPB3 complex	Human	11;70.10	P19387;P30876;Q9BWH6	POLR2C;POLR2B;RPAP1	P19387;P30876;Q9BWH6	3	0.421229	0.703616	0.359951	0.735321	0.145474	0.1906
561	2815	BRCA1-BARD1-BACH1-DNA damage complex II	Human	10.01.03;10.01.05.01;10.03.01.03;32.01.09;70.10	O14867;O60934;P38398;P49959;Q92547;Q92878;Q99708;Q99728	BACH1;NBN;BRCA1;MRE11A;TOPBP1;RAD50;RBBP8;BARD1	O14867;O60934;P49959;Q92547;Q92878	5	1.34376	0.426664	1.27047	0.440437	0.054542	0.2527
562	2817	BRCA1-BARD1-BACH1-DNA damage complex I	Human	10.01.03;10.01.05.01;10.03.01.03;32.01.09;70.10	O14867;P38398;P40692;P52701;Q92547;Q99728	BACH1;BRCA1;MLH1;MSH6;TOPBP1;BARD1	O14867;P40692;P52701;Q92547	4	1.72594	0.366846	1.67327	0.374074	0.0305175	0.3247
563	2825	BRCA1-RNA polymerase II complex	Human	11;16.03.01;70.10	O15514;P13984;P18074;P19387;P19388;P19447;P20226;P24928;P29083;P29084;P30876;P32780;P35269;P36954;P38398;P52434;P52435;P53803;P61218;P62487;P62875;Q00403;Q13503;Q13888;Q13889;Q92759	POLR2D;GTF2F2;ERCC2;POLR2C;POLR2E;ERCC3;TBP;POLR2A;GTF2E1;GTF2E2;POLR2B;GTF2H1;GTF2F1;POLR2I;BRCA1;POLR2H;POLR2J;POLR2K;POLR2F;POLR2G;POLR2L;GTF2B;MED21;GTF2H2;GTF2H3;GTF2H4	O15514;P13984;P18074;P19387;P19388;P19447;P24928;P29083;P29084;P30876;P32780;P35269;P36954;P52434;P53803;P62487;P62875;Q00403;Q13503;Q13888;Q13889;Q92759	22	1.15077	0.464949	1.17469	0.459835	-0.0207886	0.2778
564	2829	RSmad complex	Human	11.02.03.04;30.05.01.18.01;70.10	P51532;P84022;Q13485;Q15796;Q8NFD5;Q8TAQ2;Q92793;Q92922;Q9UPN9;Q9Y6Q9	SMARCA4;SMAD3;SMAD4;SMAD2;ARID1B;SMARCC2;CREBBP;SMARCC1;TRIM33;NCOA3	P84022;Q13485;Q15796;Q8NFD5;Q8TAQ2;Q92793;Q92922;Q9UPN9;Q9Y6Q9	9	0.980109	0.505023	0.922071	0.520272	0.0592155	0.1615
565	2830	TIF1gamma-SMAD2-SMAD3 complex	Human	11.02.03.04;30.05.01.18.01;41.05.18;70.10	P84022;Q15796;Q9UPN9	SMAD3;SMAD2;TRIM33	P84022;Q15796;Q9UPN9	3	0.645893	0.607573	0.398107	0.715253	0.383634	0.0414
566	2834	SMAD4-SMAD2-SMAD3 complex	Human	11.02.03.04;30.05.01.18.01;70.10	P84022;Q13485;Q15796	SMAD3;SMAD4;SMAD2	P84022;Q13485;Q15796	3	0.706196	0.586099	0.794873	0.557142	-0.12557	0.5948
567	2837	Profilin 1 complex	Human	14.10;20.09.18.09.01;42.04.03	P07737;P11142;P55072;P63261;Q00610;Q9BVA1	PFN1;HSPA8;VCP;ACTG1;CLTC;TUBB2B	P07737;P11142;P55072;P63261;Q00610;Q9BVA1	6	1.2414	0.446151	1.5243	0.396149	-0.227892	0.8046
568	2838	MEP50-PRMT5-ICLN complex	Human	11.02.03.04.01;14.07.09;16.03.01;47.03.21.04;70.10	O14744;P54105;Q9BQA1	PRMT5;CLNS1A;WDR77	O14744;P54105;Q9BQA1	3	0.345645	0.743138	0.443485	0.692768	-0.283067	0.7696
569	2851	ING2 complex	Human	10.01.09.05;10.03.01.01;10.03.01;14.07.04;40.10.02;41.05.16;42.10.03;70.10	A0A024R3R1;O75446;P29374;Q09028;Q13547;Q16576;Q5PSV4;Q92769;Q96ST3;Q9H0E3;Q9H160;Q9H7L9;Q9HCU9	ARID4B;SAP30;ARID4A;RBBP4;HDAC1;RBBP7;BRMS1L;HDAC2;SIN3A;SAP130;ING2;SUDS3;BRMS1	O75446;Q09028;Q13547;Q16576;Q92769;Q96ST3;Q9H0E3	7	1.12307	0.471015	1.00425	0.498941	0.105806	0.1168
570	2852	Brg1-based SWI/SNF complex	Human	10.01.09.05;10.03.01.01;10.03.01;11.02.03.04	O96019;Q12824;Q8TAQ2;Q92922	ACTL6A;SMARCB1;SMARCC2;SMARCC1	O96019;Q8TAQ2;Q92922	3	0.938148	0.515957	0.659519	0.602584	0.296999	0.0754
571	2856	NuA4/Tip60 HAT complex	Human	42.10.03;10.01.05.01;10.01.09.05;10.03.01.01;10.03.01;16.03.01;40.10.02;70.10	O96019;Q92993;Q96L91;Q9H0E9;Q9H2F5;Q9NPF5;Q9NXR8;Q9UBU8;Q9Y265;Q9Y4A5	ACTL6A;KAT5;EP400;BRD8;EPC1;DMAP1;ING3;MORF4L1;RUVBL1;TRRAP	O96019;Q96L91;Q9H0E9;Q9H2F5;Q9NPF5;Q9Y265;Q9Y4A5	7	1.00411	0.498975	1.01134	0.497181	-0.00720393	0.3425
572	2857	NuA4/Tip60 HAT complex	Human	42.10.03;10.01.05.01;10.01.09.05;10.03.01.01;10.03.01;16.03.01;40.10.02;70.10	O95619;O96019;Q52LR7;Q92993;Q96L91;Q9H0E9;Q9H2F5;Q9HAF1;Q9NPF5;Q9NXR8;Q9UBU8;Q9Y230;Q9Y265;Q9Y4A5	YEATS4;ACTL6A;EPC2;KAT5;EP400;BRD8;EPC1;MEAF6;DMAP1;ING3;MORF4L1;RUVBL2;RUVBL1;TRRAP	O95619;O96019;Q96L91;Q9H0E9;Q9H2F5;Q9HAF1;Q9NPF5;Q9Y230;Q9Y265;Q9Y4A5	10	0.998654	0.500337	1.14665	0.465843	-0.148192	0.7239
573	2873	P-TEFb-7SKRNA-HEXIM1 complex	Human	11.02.03.01.04;11.02.03.04;70.10	O60563;O94992;P50750	CCNT1;HEXIM1;CDK9	O60563;O94992;P50750	3	2.12808	0.319685	2.25677	0.307052	-0.0604744	0.4987
574	2875	BRD4-P-TEFb complex	Human	11.02.03.01.04;11.02.03.04.01;70.10	O60563;O60885;P50750	CCNT1;BRD4;CDK9	O60563;O60885;P50750	3	0.543233	0.64799	0.603622	0.623588	-0.111167	0.5738
575	2877	BRD4-P-TEFb complex	Human	11.02.03.01.04;11.02.03.04.01;70.10	O60563;O60885;P50750	CCNT1;BRD4;CDK9	O60563;O60885;P50750	3	0.543233	0.64799	0.603622	0.623588	-0.111167	0.5738
576	2878	P-TEFb-7SKRNA-HEXIM1 complex	Human	11.02.03.01.04;11.02.03.04;70.10	O60563;O94992;P50750	CCNT1;HEXIM1;CDK9	O60563;O94992;P50750	3	2.12808	0.319685	2.25677	0.307052	-0.0604744	0.4987
577	2884	Respiratory chain complex I (early intermediate NDUFAF1 assembly), mitochondrial	Human	14.10;20.01.15;02.11.07;70.16.05;02.13.03	O75251;O75489;O95139;P03886;P56556;Q16795;Q9Y375	NDUFS7;NDUFS3;NDUFB6;MT-ND1;NDUFA6;NDUFA9;NDUFAF1	O75489;P56556;Q9Y375	3	1.70077	0.370265	1.30987	0.432924	0.229836	0.1155
578	2904	Respiratory chain complex I (intermediate VII/650kD), mitochondrial	Human	14.10;20.01.15;02.11.07;70.16.05;02.13.03	O43181;O43678;O43920;O75251;O75306;O75489;P03886;P19404;P56556;Q16795	NDUFS4;NDUFA2;NDUFS5;NDUFS7;NDUFS2;NDUFS3;MT-ND1;NDUFV2;NDUFA6;NDUFA9	O43920;O75306;O75489;P56556	4	1.46371	0.405893	1.33922	0.427493	0.0850485	0.2331
579	2905	Respiratory chain complex I (intermediate), mitochondrial	Human	14.10;20.01.15;02.11.07;70.16.05;02.13.03	O43181;O43678;O43920;O75251;O75306;O75489;O95139;P03886;P19404;P56556;Q16795	NDUFS4;NDUFA2;NDUFS5;NDUFS7;NDUFS2;NDUFS3;NDUFB6;MT-ND1;NDUFV2;NDUFA6;NDUFA9	O43920;O75306;O75489;P56556	4	1.46371	0.405893	1.33922	0.427493	0.0850485	0.2331
580	2911	SMRT-SKIP-CBF1 complex	Human	11.02.03.04;14.04;20.01.10;30.05.02.14;70.10	Q06330;Q13573;Q9Y618	RBPJ;SNW1;NCOR2	Q06330;Q13573;Q9Y618	3	1.13865	0.467584	1.15622	0.463775	-0.0154255	0.4259
581	2918	Ku antigen-YY1-alphaMyHC promoter complex	Human	11.02.03.04.03;16.03.01;70.10	P12956;P13010;P25490	XRCC6;XRCC5;YY1	P12956;P13010;P25490	3	0.614025	0.619569	0.388295	0.720308	0.367624	0.0475
582	2919	Respiratory chain complex I (gamma subunit) mitochondrial	Human	14.10;20.01.15;02.11.07;70.16.05;02.13.03	O15239;O43677;O43920;O95167;O95299;P03886;P03891;P03897;P03901;P03923;P51970;P56556;Q16795	NDUFA1;NDUFC1;NDUFS5;NDUFA3;NDUFA10;MT-ND1;MT-ND2;MT-ND3;MT-ND4L;MT-ND6;NDUFA8;NDUFA6;NDUFA9	O43920;P51970;P56556	3	1.80665	0.356297	1.33907	0.427521	0.258811	0.0964
583	2920	Respiratory chain complex I (lambda subunit) mitochondrial	Human	14.10;20.01.15;02.11.07;70.16.05;02.13.03	O00217;O43181;O43678;O75251;O75306;O75380;O75489;O95182;P19404;P28331;P49821;P56181;Q16718;Q86Y39;Q9P0J0;Q9UI09	NDUFS8;NDUFS4;NDUFA2;NDUFS7;NDUFS2;NDUFS6;NDUFS3;NDUFA7;NDUFV2;NDUFS1;NDUFV1;NDUFV3;NDUFA5;NDUFA11;NDUFA13;NDUFA12	O75306;O75489;P28331;Q16718	4	0.898718	0.526671	1.50861	0.398627	-0.678625	0.9672
584	2922	LAT-PLC-gamma-1-p85-GRB2-SOS signaling complex, C305 activated	Human	30.05.01.12;36.25	O43561;P19174;P27986;P62993;Q07889	LAT;PLCG1;PIK3R1;GRB2;SOS1	P19174;P27986;P62993;Q07889	4	1.35287	0.425013	0.754502	0.569962	0.442296	0.009
585	2931	SHARP-CtBP1-CtIP-RBP-Jkappa corepressor complex	Human	11.02.03.04.03;16.03.01;30.05.02.14;70.10	Q06330;Q13363;Q96T58;Q99708	RBPJ;CTBP1;SPEN;RBBP8	Q06330;Q13363;Q96T58	3	0.682985	0.594182	0.926536	0.519066	-0.356599	0.8246
586	2936	Ecsit complex (ECSIT, MT-CO2, GAPDH, TRAF6, NDUFAF1)	Human	14.10;70.16	P00403;P04406;Q9BQ95;Q9Y375;Q9Y4K3	MT-CO2;GAPDH;ECSIT;NDUFAF1;TRAF6	P04406;Q9Y375;Q9Y4K3	3	2.50355	0.285424	2.17908	0.314556	0.129605	0.2101
587	2961	SLP-76-PLC-gamma-1-VAV complex, alpha-TCR stimulated	Human	30.01	P15498;P19174;Q13094	VAV1;PLCG1;LCP2	P15498;P19174;Q13094	3	0.402382	0.713072	0.774297	0.563604	-0.924283	0.9679
588	2969	mTORC2 complex	Human	40.01;42.04.03	P42345;Q6R327;Q9BVC4	MTOR;RICTOR;MLST8	P42345;Q6R327;Q9BVC4	3	0.70995	0.584812	0.372829	0.728423	0.474852	0.0179
589	2970	mTORC1 complex	Human	40.01	P42345;Q8N122;Q9BVC4	MTOR;RPTOR;MLST8	P42345;Q8N122;Q9BVC4	3	0.613209	0.619882	0.297478	0.770726	0.514884	0.0121
590	2975	SMAD3-E2F4/5-p107-DP1 complex	Human	30.05.01.18.01;70.03	P28749;P84022;Q14186;Q15329;Q16254	RBL1;SMAD3;TFDP1;E2F5;E2F4	P28749;P84022;Q14186;Q16254	4	0.378808	0.725264	0.633917	0.612026	-0.673452	0.9664
591	2990	mTOR complex (MTOR, RAPTOR, MLST8)	Human	40.01	P42345;Q8N122;Q9BVC4	MTOR;RPTOR;MLST8	P42345;Q8N122;Q9BVC4	3	0.613209	0.619882	0.297478	0.770726	0.514884	0.0121
592	2998	Axin-PP2A A-PP2A C-GSK3-beta-beta-catenin complex	Human	30.05.02.20	O15169;P35222;P49841;Q15172	AXIN1;CTNNB1;GSK3B;PPP2R5A	O15169;P35222;P49841;Q15172	4	0.749948	0.571446	1.2339	0.447647	-0.645317	0.9618
593	3004	APC-AXIN1-CTNNB1 complex	Human	30.05.02.20	O15169;P25054;P35222	AXIN1;APC;CTNNB1	O15169;P25054;P35222	3	0.675574	0.59681	1.45048	0.408083	-1.14703	0.9816
594	3008	60S APC containing complex	Human	42.04.03;70.03	P23258;P25054;P46940;Q71U36	TUBG1;APC;IQGAP1;TUBA1A	P23258;P25054;P46940;Q71U36	4	0.858175	0.538162	1.21103	0.452278	-0.411168	0.8987
595	3009	TFIID complex	Human	11.02.03.01.01;11.02.03.04;16.03.01;70.10	O00268;P20226;P21675;P49848;Q15542;Q15544;Q16514;Q16594;Q6P1X5	TAF4;TBP;TAF1;TAF6;TAF5;TAF11;TAF12;TAF9;TAF2	O00268;P21675;Q15542;Q15544;Q16514;Q6P1X5	6	1.25462	0.443533	1.17878	0.458972	0.0604498	0.2119
596	3010	TFIID subcomplex	Human	11.02.03.01.01;11.02.03.04;16.03.01;70.10	O00268;P49848;Q15542;Q16514;Q16594	TAF4;TAF6;TAF5;TAF12;TAF9	O00268;Q15542;Q16514	3	0.708251	0.585394	0.837618	0.544183	-0.182658	0.6696
597	3011	APC-IQGAP1-Rac1 complex	Human	34.05.01;42.04;70.04	P25054;P46940;P63000	APC;IQGAP1;RAC1	P25054;P46940;P63000	3	0.850945	0.540264	1.18193	0.458309	-0.388965	0.8438
598	3012	APC-IQGAP1-Cdc42 complex	Human	34.05.01;42.04;70.04	P25054;P46940;P60953	APC;IQGAP1;CDC42	P25054;P46940;P60953	3	0.870974	0.534481	1.16493	0.461908	-0.337506	0.8112
599	3015	p27-cyclinE-Cdk2 - Ubiquitin E3 ligase (SKP1A, SKP2, CUL1, CKS1B, RBX1) complex	Human	10.03.01.01;14.07.03;14.07.05;14.13.01.01	P24864;P24941;P46527;P61024;P62877;P63208;Q13309;Q13616	CCNE1;CDK2;CDKN1B;CKS1B;RBX1;SKP1;SKP2;CUL1	P46527;P61024;P62877;Q13309;Q13616	5	1.84008	0.352103	2.40643	0.293563	-0.307785	0.8627
600	3032	RNA-induced silencing complex, RISC	Human	11.02;11.04;16.03.03;70.03	P08238;Q15633;Q9UKV8;Q9UPY3	HSP90AB1;TARBP2;AGO2;DICER1	P08238;Q15633;Q9UKV8;Q9UPY3	4	0.606898	0.622317	0.704958	0.586525	-0.161576	0.6674
601	3036	Ubiquitin E3 ligase (SKP1A, SKP2, CUL1, CKS1B, RBX1)	Human	10.03.01.01;10.03.01;14.07.05;14.13.01.01	P61024;P62877;P63208;Q13309;Q13616	CKS1B;RBX1;SKP1;SKP2;CUL1	P61024;P62877;Q13309;Q13616	4	1.82352	0.354167	1.89102	0.345898	-0.0370152	0.4498
602	3040	Multisynthetase complex	Human	12.10;70.03;70.10	O43324;P07814;P14868;P41252;P47897;P54136;P56192;Q12904;Q13155;Q15046;Q9P2J5	EEF1E1;EPRS;DARS;IARS;QARS;RARS;MARS;AIMP1;AIMP2;KARS;LARS	O43324;P07814;P14868;P41252;P47897;P54136;P56192;Q12904;Q13155;Q15046;Q9P2J5	11	0.353274	0.738949	0.367309	0.731363	-0.0397291	0.4041
603	3044	SKI-NCOR1-SIN3A-HDAC1 complex	Human	10.01.09.05;11.02.03.04.03;14.07.04;16.03.01;42.10.03;70.10	O75376;P12755;Q13547;Q96ST3	NCOR1;SKI;HDAC1;SIN3A	O75376;Q13547;Q96ST3	3	0.520305	0.657763	0.579569	0.633084	-0.113901	0.5777
604	3045	hs4 enhancer complex (faster migrating complex)	Human	11.02.03.04;16.03.01;30.01.05.01.04;43.03.07.02.01.01;70.10	P09086;P14859;P19838;P25490;Q04206	POU2F2;POU2F1;NFKB1;YY1;RELA	P19838;P25490;Q04206	3	0.529199	0.653937	0.564488	0.639187	-0.0666832	0.5082
605	3048	mSin3A complex	Human	10.01.09.05;11.02.03.04.03;14.07.04;16.03.01;42.10.03;70.10	Q09028;Q13547;Q16576;Q92769;Q96ST3	RBBP4;HDAC1;RBBP7;HDAC2;SIN3A	Q09028;Q13547;Q16576;Q92769;Q96ST3	5	1.18462	0.457746	1.08296	0.480086	0.0858136	0.1964
606	3053	mSin3A-HDAC1-HDAC2 complex	Human	10.01.09.05;11.02.03.04.03;14.07.04;42.10.03;70.10	Q13547;Q92769;Q96ST3	HDAC1;HDAC2;SIN3A	Q13547;Q92769;Q96ST3	3	0.570708	0.636655	0.401525	0.713509	0.296445	0.0756
607	3055	Nop56p-associated pre-rRNA complex	Human	12.01;70.10	O00567;O76021;P05141;P05386;P05387;P05388;P06748;P08708;P09651;P11387;P13639;P15880;P16402;P18077;P18124;P18621;P19338;P22087;P25398;P26368;P26373;P27635;P30050;P32969;P35268;P36578;P37108;P39023;P40429;P42766;P46776;P46777;P46778;P46779;P46781;P47914;P49411;P50914;P52272;P55209;P55769;P61247;P61254;P61313;P61353;P61513;P62081;P62241;P62244;P62249;P62263;P62266;P62269;P62273;P62277;P62280;P62424;…	NOP56;RSL1D1;SLC25A5;RPLP1;RPLP2;RPLP0;NPM1;RPS17;HNRNPA1;TOP1;EEF2;RPS2;HIST1H1D;RPL35A;RPL7;RPL17;NCL;FBL;RPS12;U2AF2;RPL13;RPL10;RPL12;RPL9; RPL9;RPL22;RPL4;SRP14;RPL3;RPL13A;RPL35;RPL27A;RPL5;RPL21;RPL28;RPS9;RPL29;TUFM;RPL14;HNRNPM;NAP1L1;SNU13;RPS3A;RPL26;RPL15;RPL27;RPL37A;RPS7;RPS8;RPS15A;RPS16;RPS14;RPS23;RPS18;RPS29;RPS13;RPS11;RPL7A;ACTA2;RPL23A;RPS6;RPL23;RPS15;RPS24;RPL30;RPL39;RPL31…	O00567;O76021;P05141;P05387;P05388;P06748;P09651;P11387;P13639;P15880;P16402;P18077;P18124;P19338;P22087;P25398;P26368;P26373;P27635;P30050;P32969;P35268;P36578;P37108;P39023;P40429;P42766;P46776;P46777;P46778;P46779;P46781;P49411;P50914;P52272;P61247;P61254;P61313;P61353;P62081;P62241;P62244;P62249;P62263;P62266;P62269;P62273;P62277;P62280;P62424;P62753;P62829;P62888;P62891;P62899;P62906;P62913;…	85	0.937796	0.51605	1.18177	0.458344	-0.260154	0.9998
608	3060	RNA polymerase II complex (RPB1, RAP74, CDK8, CYCC, SRB7, BAF190, BAF47), chromatin structure modifying	Human	10.01.09.05;11;16.03.01;70.10	P24863;P24928;P35269;P49336;P51531;Q12824;Q13503	CCNC;POLR2A;GTF2F1;CDK8;SMARCA2;SMARCB1;MED21	P24863;P24928;P35269;P49336;P51531;Q13503	6	0.678995	0.595594	0.92044	0.520714	-0.355591	0.9168
609	3061	RNA polymerase II complex (CBP, PCAF, RPB1, BAF47, CYCC, CDK8), chromatin structure modifying	Human	10.01.09.05;11;16.03.01;70.10	P24863;P24928;P49336;Q12824;Q92793;Q92831	CCNC;POLR2A;CDK8;SMARCB1;CREBBP;KAT2B	P24863;P24928;P49336;Q92793	4	0.448311	0.69046	0.608017	0.621884	-0.356239	0.8682
610	3063	Brg1-associated complex II	Human	10.01.09.05;11.02.03.04;16.03.01;42.10.03;70.10	O14497;O14744;O96019;P51532;Q12824;Q8TAQ2;Q92922	ARID1A;PRMT5;ACTL6A;SMARCA4;SMARCB1;SMARCC2;SMARCC1	O14497;O14744;O96019;Q8TAQ2;Q92922	5	1.33858	0.42761	1.15393	0.464267	0.137942	0.1246
611	3064	RNA polymerase II complex, chromatin structure modifying	Human	10.01.09.05;11;16.03.01;70.10	P20226;P24863;P24928;P29083;P32780;P35269;P49336;P51531;Q00403;Q12824;Q13503;Q14919;Q6UW60;Q8TAQ2;Q92922;Q96GM5	TBP;CCNC;POLR2A;GTF2E1;GTF2H1;GTF2F1;CDK8;SMARCA2;GTF2B;SMARCB1;MED21;DRAP1;PCSK4;SMARCC2;SMARCC1;SMARCD1	P24863;P24928;P29083;P32780;P35269;P49336;P51531;Q00403;Q13503;Q8TAQ2;Q92922;Q96GM5	12	1.21068	0.45235	1.01259	0.496871	0.163614	0.0192
612	3065	RNA polymerase II complex, chromatin structure modifying	Human	10.01.09.05;11;16.03.01;70.10	O96019;P24863;P49336;Q12824;Q13503;Q8TAQ2;Q92922;Q969G3;Q96GM5	ACTL6A;CCNC;CDK8;SMARCB1;MED21;SMARCC2;SMARCC1;SMARCE1;SMARCD1	O96019;P24863;P49336;Q13503;Q8TAQ2;Q92922;Q969G3;Q96GM5	8	1.37497	0.421058	1.11833	0.47207	0.186651	0.0321
613	3066	RNA polymerase II complex, chromatin structure modifying	Human	10.01.09.05;11;16.03.01;70.10	P19447;P24863;P24928;P35269;P49336;P51531;P51532;Q00403;Q12824;Q13503;Q13889;Q92793;Q92831	ERCC3;CCNC;POLR2A;GTF2F1;CDK8;SMARCA2;SMARCA4;GTF2B;SMARCB1;MED21;GTF2H3;CREBBP;KAT2B	P19447;P24863;P24928;P35269;P49336;P51531;Q00403;Q13503;Q13889;Q92793	10	0.841613	0.543002	0.899505	0.526453	-0.068787	0.4967
614	3067	RNA polymerase II complex, (CDK8 complex), chromatin structure modifying	Human	10.01.09.05;11;16.03.01;70.10	P24863;P35269;P49336;P51946;Q12824;Q13503;Q8TAQ2;Q92922	CCNC;GTF2F1;CDK8;CCNH;SMARCB1;MED21;SMARCC2;SMARCC1	P24863;P35269;P49336;P51946;Q13503;Q8TAQ2;Q92922	7	1.46866	0.405078	1.19265	0.456068	0.187932	0.0433
615	3070	CTF18-cohesion-RFC-POLH complex	Human	10.01.03;10.01.05.03;10.01.05.01;16.03.01;70.10	P0CG13;P35249;P35250;P40937;P40938;Q8WVB6;Q9BVC3;Q9Y253	CHTF8;RFC4;RFC2;RFC5;RFC3;CHTF18;DSCC1;POLH	P35249;P35250;P40937;P40938;Q8WVB6	5	1.0584	0.485815	0.519301	0.658198	0.509352	0.0012
616	3071	CTLH complex	Human	10.03.04.05;34.05.01;42.04.05;70.03;70.10	Q7L5Y9;Q8IUR7;Q96S59;Q9H871;Q9UL63	MAEA;ARMC8;RANBP9;RMND5A;MKLN1	Q7L5Y9;Q8IUR7;Q96S59;Q9H871;Q9UL63	5	0.222757	0.817824	0.375858	0.726819	-0.687301	0.9813
617	3075	UTX-MLL2/3 complex	Human	11.02.03.04.01;14.07.09;14.07;70.10	O14686;O15550;P61964;Q14686;Q15291;Q5H9R7;Q6ZW49;Q86UW6;Q86XN7;Q8NEZ4;Q9UBL3;Q9Y2X9	KMT2D;KDM6A;WDR5;NCOA6;KDM6B;PPP6R3;PAXIP1;N4BP2;PROSER1;KMT2C;ASH2L;ZNF281	O14686;P61964;Q14686;Q15291;Q6ZW49;Q86UW6;Q86XN7;Q8NEZ4;Q9UBL3;Q9Y2X9	10	1.25617	0.44323	1.28127	0.438353	-0.0199816	0.344
618	3082	DGCR8 multiprotein complex	Human	11.04;70.10	O43390;P11021;P17844;P19338;P31943;P35637;Q00839;Q08211;Q12906;Q8WYQ5;Q92841	HNRNPR;HSPA5;DDX5;NCL;HNRNPH1;FUS;HNRNPU;DHX9;ILF3;DGCR8;DDX17	O43390;P11021;P17844;P19338;Q00839;Q08211;Q8WYQ5	7	1.02651	0.49346	1.27389	0.439775	-0.240996	0.8382
619	3102	DHX9-ADAR-vigilin-DNA-PK-Ku antigen complex	Human	10.01.09.05;10.03.04.05;11.06.03;16.03.03;42.10.03;70.10	P12956;P13010;P55265;P78527;Q00341;Q08211	XRCC6;XRCC5;ADAR;PRKDC;HDLBP;DHX9	P12956;P13010;P78527;Q00341;Q08211	5	0.858702	0.53801	0.720689	0.581163	0.160723	0.1009
620	3118	SMN1-SIP1-SNRP complex	Human	70.03;70.10	O14893;P14678;P62304;P62314;P62316;P62318;Q16637	GEMIN2;SNRPB;SNRPE;SNRPD1;SNRPD2;SNRPD3;SMN1; SMN2	O14893;P14678;P62304;P62314;P62316;P62318	6	1.01468	0.496358	1.08991	0.47849	-0.0741435	0.5168
621	3129	STAT6-p100-RHA complex	Human	42.10.03;10.01.09.05;11.02.03.04.01;16.03.01;70.10	P42226;Q08211;Q7KZF4	STAT6;DHX9;SND1	P42226;Q08211;Q7KZF4	3	0.562014	0.640199	0.635464	0.611447	-0.130691	0.6019
622	3135	TLE1 corepressor complex (MASH1 promoter-corepressor complex)	Human	11.02.03.04.03;16.01;16.03.01;43.03.13;70.10	P06748;P09874;P19338;P34932;Q02880;Q04724;Q15233;Q92878	NPM1;PARP1;NCL;HSPA4;TOP2B;TLE1;NONO;RAD50	P06748;P09874;P19338;P34932;Q02880;Q15233;Q92878	7	0.907109	0.524354	1.02109	0.494782	-0.125655	0.6369
623	3137	MASH1 promoter-coactivator complex	Human	11.02.03.04.01;16.03.01;30.05.02.14;43.03.13;70.10	P09874;P12931;P24928;P62805;P68431;Q14469;Q15233;Q92793;Q92831	PARP1;SRC;POLR2A;HIST1H4A;;HIST1H3A;;HES1;NONO;CREBBP;KAT2B	P09874;P12931;P24928;P62805;P68431;Q14469;Q15233;Q92793	8	1.61019	0.383115	1.5122	0.398058	0.0608556	0.1703
624	3142	CAMK2-delta-MASH1 promoter-coactivator complex	Human	11.02.03.04.01;16.01;16.03.01;30.05.02.14;43.03.13;70.10	P09874;P12931;P24928;Q13557;Q14469;Q15233;Q92793;Q92831	PARP1;SRC;POLR2A;CAMK2D;HES1;NONO;CREBBP;KAT2B	P09874;P12931;P24928;Q14469;Q15233;Q92793	6	1.76521	0.361637	1.71653	0.368117	0.0275772	0.2809
625	3149	NK-3-Groucho-HIPK2-SIN3A-RbpA48-HDAC1 complex	Human	10.01.09.05;11.02.03.04.03;14.07.04;42.10.03;70.10	Q04724;Q09028;Q13547;Q96ST3;Q99801;Q9H2X6	TLE1;RBBP4;HDAC1;SIN3A;NKX3-1;HIPK2	Q09028;Q13547;Q96ST3	3	1.38382	0.419494	1.26862	0.440797	0.083251	0.2699
626	3156	CBF1-HDAC1-SMRT complex	Human	10.01.09.05;11.02.03.04.03;14.07.04;42.10.03;70.10	Q06330;Q13547;Q9Y618	RBPJ;HDAC1;NCOR2	Q06330;Q13547;Q9Y618	3	1.47798	0.403555	1.44555	0.408905	0.0219368	0.3664
627	3158	RIAM-Rap1-GTP-profilin complex	Human	34.07;42.04.03	P07737;P62834;Q7Z5R6	PFN1;RAP1A;APBB1IP	P07737;P62834;Q7Z5R6	3	1.45914	0.406646	2.00808	0.332438	-0.376209	0.8366
628	3166	AXIN1-APC-CTNNB1-GSK3B complex	Human	14.07.03;30.05.02.20	O15169;P25054;P35222;P49841	AXIN1;APC;CTNNB1;GSK3B	O15169;P25054;P35222;P49841	4	0.669683	0.598916	1.339	0.427533	-0.999454	0.9892
629	3167	NCOR-SIN3-HDAC-HESX1 complex	Human	10.01.09.05;11.02.03.04.03;14.07.04;16.03.01;30.05.02.14;42.10.03;70.10	O75182;Q13547;Q92769;Q96ST3;Q9UBX0;Q9Y618	SIN3B;HDAC1;HDAC2;SIN3A;HESX1;NCOR2	Q13547;Q92769;Q96ST3;Q9Y618	4	0.642973	0.608653	0.566652	0.638304	0.1187	0.1868
630	3234	SMAD2-SMAD4-FAST1-TGIF-HDAC1 complex, TGF(beta) induced	Human	10.01.09.05;11.02.03.04.03;16.03.01;30.05.01.18.01;42.10.03;70.10	O75593;Q13485;Q13547;Q15583;Q15796	FOXH1;SMAD4;HDAC1;TGIF1;SMAD2	Q13485;Q13547;Q15796	3	0.865934	0.535925	0.769606	0.565098	0.111242	0.2327
631	3262	SCAMP1-SCAMP2-SCAMP3 complex	Human	20.01.10;20.09.07.06	O14828;O15126;O15127	SCAMP3;SCAMP1;SCAMP2	O14828;O15126;O15127	3	1.02968	0.492688	0.62384	0.615824	0.394144	0.0382
632	3263	HERP1/HEY2-NCOR-SIN3A complex	Human	10.01.09.05;11.02.03.04.03;16.03.01;42.10.03;70.10	Q13547;Q96ST3;Q9UBP5;Q9Y618	HDAC1;SIN3A;HEY2;NCOR2	Q13547;Q96ST3;Q9Y618	3	0.590161	0.628867	0.566495	0.638368	0.040102	0.3342
633	3284	SMN complex (GEMIN2, GEMIN3, GEMIN4, GEMIN5, SMN)	Human	11.04.03.01;11.02;14.10;16.03.03;20.01.01;70.03;70.10	O14893;P57678;Q16637;Q8TEQ6;Q9UHI6	GEMIN2;GEMIN4;SMN1; SMN2;GEMIN5;DDX20	O14893;P57678;Q8TEQ6;Q9UHI6	4	0.426675	0.700931	0.521984	0.657037	-0.223376	0.7523
634	3296	SMN complex (GEMIN5,4,3), SMN-independent intermediate	Human	11.04.03.01;11.02;14.10;16.03.03;70.03;70.10	P57678;Q8TEQ6;Q9UHI6	GEMIN4;GEMIN5;DDX20	P57678;Q8TEQ6;Q9UHI6	3	0.376253	0.72661	0.507863	0.66319	-0.349791	0.82
635	3522	COG complex	Human	42.08;70.08	P83436;Q14746;Q8WTW3;Q96JB2;Q96MW5;Q9H9E3;Q9UP83;Q9Y2V7	COG7;COG2;COG1;COG3;COG8;COG4;COG5;COG6	P83436;Q14746;Q8WTW3;Q96JB2;Q96MW5;Q9UP83;Q9Y2V7	7	0.546856	0.646473	0.415921	0.706254	0.239432	0.0204
636	3525	Tetrameric COG subcomplex	Human	20.09.07;42.08;70.03	P83436;Q96MW5;Q9UP83;Q9Y2V7	COG7;COG8;COG5;COG6	P83436;Q96MW5;Q9UP83;Q9Y2V7	4	0.298927	0.769866	0.34529	0.743334	-0.155099	0.6572
637	3529	COG5-COG6-COG7 subcomplex	Human	20.09.07;42.08;70.08	P83436;Q9UP83;Q9Y2V7	COG7;COG5;COG6	P83436;Q9UP83;Q9Y2V7	3	0.35572	0.737616	0.421761	0.703353	-0.185656	0.6729
638	3545	COG5-COG6-COG7 subcomplex	Human	20.01.10;20.09.07.07;42.08	P83436;Q9UP83;Q9Y2V7	COG7;COG5;COG6	P83436;Q9UP83;Q9Y2V7	3	0.35572	0.737616	0.421761	0.703353	-0.185656	0.6729
639	3551	COG1-COG8-COG2-COG3-COG4 subcomplex	Human	20.01.10;20.09.07.07;42.08	Q14746;Q8WTW3;Q96JB2;Q96MW5;Q9H9E3	COG2;COG1;COG3;COG8;COG4	Q14746;Q8WTW3;Q96JB2;Q96MW5	4	0.75622	0.569405	0.435333	0.696702	0.42433	0.0111
640	3552	COG1-COG8-COG5-COG6-COG7 subcomplex	Human	20.01.10;20.09.07.07;42.08	P83436;Q8WTW3;Q96MW5;Q9UP83;Q9Y2V7	COG7;COG1;COG8;COG5;COG6	P83436;Q8WTW3;Q96MW5;Q9UP83;Q9Y2V7	5	0.269187	0.787906	0.363489	0.733413	-0.350321	0.8957
641	3556	COG complex	Human	42.08;14.07.02	P83436;Q14746;Q8WTW3;Q96JB2;Q96MW5;Q9H9E3;Q9UP83;Q9Y2V7	COG7;COG2;COG1;COG3;COG8;COG4;COG5;COG6	P83436;Q14746;Q8WTW3;Q96JB2;Q96MW5;Q9UP83;Q9Y2V7	7	0.546856	0.646473	0.415921	0.706254	0.239432	0.0204
642	3618	GammaH2AFX-NDHII-Ku70-DNA complex	Human	10.01.05.01;32.01.09;70.10	P12956;P16104;Q08211	XRCC6;H2AFX;DHX9	P12956;P16104;Q08211	3	0.596622	0.626322	0.614819	0.619264	-0.0305012	0.4487
643	3753	CREBBP-SMAD2-SMAD4 pentameric complex	Human	11.02.03.04;30.05.01.18.01	Q13485;Q15796;Q92793	SMAD4;SMAD2;CREBBP	Q13485;Q15796;Q92793	3	0.591768	0.628232	0.704137	0.586807	-0.189886	0.677
644	3754	CREBBP-SMAD3-SMAD4 pentameric complex	Human	11.02.03.04;30.05.01.18.01	P84022;Q13485;Q92793	SMAD3;SMAD4;CREBBP	P84022;Q13485;Q92793	3	0.678397	0.595806	0.915659	0.522014	-0.349738	0.8199
645	3961	SMAD3-cSKI-SIN3A-HDAC1 complex	Human	10.01.09.05;11.02.03.04.03;14.07.04;16.03.01;42.10.03;70.10	P12755;P84022;Q13547;Q96ST3	SKI;SMAD3;HDAC1;SIN3A	P84022;Q13547;Q96ST3	3	0.512963	0.660955	0.291775	0.774128	0.431197	0.0267
646	3979	mTORC2 complex	Human	40.01;42.04.03	P42345;Q6R327;Q9BPZ7;Q9BVC4	MTOR;RICTOR;MAPKAP1;MLST8	P42345;Q6R327;Q9BPZ7;Q9BVC4	4	0.754459	0.569976	0.428199	0.700182	0.432442	0.0102
647	3980	mTOR complex (MTOR, RAPTOR, MLST8)	Human	40.01	P42345;Q8N122;Q9BVC4	MTOR;RPTOR;MLST8	P42345;Q8N122;Q9BVC4	3	0.613209	0.619882	0.297478	0.770726	0.514884	0.0121
648	4151	TSC (TSC1, TSC2, AXIN, GSK3) complex	Human	11.02.03	O15169;P49815;P49841;Q92574	AXIN1;TSC2;GSK3B;TSC1	O15169;P49815;P49841	3	0.919347	0.521011	0.569016	0.637342	0.381065	0.0424
649	4389	EIF3 core complex (EIF3A, EIF3B, EIF3G, EIF3I)	Human	12.04.01	O75821;P55884;Q13347;Q14152	EIF3G;EIF3B;EIF3I;EIF3A	O75821;P55884;Q13347;Q14152	4	0.278152	0.78238	0.217779	0.821167	0.217048	0.0888
650	4392	EIF3 complex (EIF3A, EIF3B, EIF3G, EIF3I, EIF3C)	Human	12.04.01	O75821;P55884;Q13347;Q14152;Q99613	EIF3G;EIF3B;EIF3I;EIF3A;EIF3C	O75821;P55884;Q13347;Q14152;Q99613	5	0.267685	0.78884	0.254302	0.797256	0.0499932	0.2618
651	4395	EIF3 complex (EIF3B, EIF3G, EIF3I)	Human	12.04.01	O75821;P55884;Q13347	EIF3G;EIF3B;EIF3I	O75821;P55884;Q13347	3	0.220251	0.819503	0.195822	0.836245	0.110914	0.2329
652	4399	EIF3 complex (EIF3B, EIF3J, EIF3I)	Human	12.04.01	O75822;P55884;Q13347	EIF3J;EIF3B;EIF3I	O75822;P55884;Q13347	3	1.2157	0.451324	1.0399	0.490221	0.144614	0.1918
653	4403	EIF3 complex (EIF3A, EIF3B, EIF3G, EIF3I, EIF3J)	Human	12.04.01	O75821;O75822;P55884;Q13347;Q14152	EIF3G;EIF3J;EIF3B;EIF3I;EIF3A	O75821;O75822;P55884;Q13347;Q14152	5	0.792294	0.557944	0.674312	0.59726	0.148912	0.1119
654	4498	p32-CBF-DNA complex	Human	11.02.03.04.03;16.03.01;70.10	P23511;P25208;Q07021;Q13952	NFYA;NFYB;C1QBP;NFYC	P25208;Q07021;Q13952	3	0.932297	0.517519	0.487719	0.67217	0.476863	0.0175
655	5100	CyclinD3-CDK4-CDK6 complex	Human	10.03.01.01;10.03.01.01.03;30.01;41.05.15	P11802;P30281;Q00534	CDK4;CCND3;CDK6	P11802;P30281;Q00534	3	0.596437	0.626395	0.399836	0.714369	0.329626	0.0603
656	5101	CyclinD3-CDK4-CDK6-p21 complex	Human	10.03.01.01;10.03.01.01.03;30.01;41.05.15	P11802;P30281;P38936;Q00534	CDK4;CCND3;CDKN1A;CDK6	P11802;P30281;Q00534	3	0.596437	0.626395	0.399836	0.714369	0.329626	0.0603
657	5117	RBL2 complex (DNMT1, E2F4, E2F5, HDAC1, SUV39H1, RBL2)	Human	11	O43463;P26358;Q08999;Q13547;Q15329;Q16254	SUV39H1;DNMT1;RBL2;HDAC1;E2F5;E2F4	P26358;Q13547;Q16254	3	1.01698	0.49579	0.99391	0.501527	0.022689	0.3645
658	5118	RBL2 complex (E2F4, E2F5, HDAC1, SUV39H1, P300, RBL2)	Human	11	O43463;Q08999;Q09472;Q13547;Q15329;Q16254	SUV39H1;RBL2;EP300;HDAC1;E2F5;E2F4	Q09472;Q13547;Q16254	3	0.717615	0.582203	0.701232	0.587809	0.0228298	0.3644
659	5176	MGC1-DNA-PKcs-Ku complex	Human	10.01.05.01;10.03.01.03;32.01.09;70.10	P12956;P13010;P78527;Q14676	XRCC6;XRCC5;PRKDC;MDC1	P12956;P13010;P78527;Q14676	4	1.34933	0.425653	1.2677	0.440975	0.060494	0.2725
660	5177	Polycystin-1 multiprotein complex (ACTN1, CDH1, SRC, JUP, VCL, CTNNB1, PXN, BCAR1, PKD1, PTK2, TLN1)	Human	34.07;45.03.09;47.03.07.01	P12814;P12830;P12931;P14923;P18206;P35222;P49023;P56945;P98161;Q05397;Q9Y490	ACTN1;CDH1;SRC;JUP;VCL;CTNNB1;PXN;BCAR1;PKD1;PTK2;TLN1	P12814;P12931;P14923;P18206;P35222;P49023;Q05397;Q9Y490	8	1.16887	0.461071	1.33386	0.428474	-0.141162	0.6834
661	5179	NCOA6-DNA-PK-Ku-PARP1 complex	Human	10.01.05.01;70.10	P09874;P12956;P13010;P78527;Q14686	PARP1;XRCC6;XRCC5;PRKDC;NCOA6	P09874;P12956;P13010;P78527;Q14686	5	1.33019	0.42915	1.2934	0.436034	0.0276564	0.3034
662	5182	DNA-PK-Ku complex	Human	10.01.05.01;14.07.03;16.03.01;70.10;11.02.03	P12956;P13010;P78527	XRCC6;XRCC5;PRKDC	P12956;P13010;P78527	3	1.10229	0.475672	0.794537	0.557247	0.279194	0.0855
663	5183	DNA-PK-Ku-eIF2-NF90-NF45 complex	Human	10.01.05.01;14.07.03;16.03.01;70.10	P05198;P12956;P13010;P20042;P41091;P78527;Q12905;Q12906	EIF2S1;XRCC6;XRCC5;EIF2S2;EIF2S3;PRKDC;ILF2;ILF3	P05198;P12956;P13010;P20042;P41091;P78527;Q12905	7	1.03899	0.490438	1.00886	0.497794	0.0289995	0.2558
664	5184	SWI/SNF-related chromatin-remodeling complex	Human	11.02.03.04.03	P51531;P51608;Q13547;Q969G3;Q96ST3	SMARCA2;MECP2;HDAC1;SMARCE1;SIN3A	P51531;P51608;Q13547;Q969G3;Q96ST3	5	1.34788	0.425916	1.17869	0.458991	0.125521	0.1371
665	5193	TNF-alpha/NF-kappa B signaling complex (CHUK, KPNA3, NFKB2, NFKBIB, REL, IKBKG, NFKB1, NFKBIE, RELB, NFKBIA, RELA, TNIP2)	Human	30.01.05.01.04;40.02.03.01	O00221;O00505;O15111;P19838;P25963;Q00653;Q01201;Q04206;Q04864;Q15653;Q8NFZ5;Q9Y6K9	NFKBIE;KPNA3;CHUK;NFKB1;NFKBIA;NFKB2;RELB;RELA;REL;NFKBIB;TNIP2;IKBKG	O00221;O00505;O15111;P19838;Q00653;Q04206;Q04864;Q15653;Q9Y6K9	9	1.06814	0.483526	0.760135	0.568138	0.288356	0.004
666	5194	TNF-alpha/NF-kappa B signaling complex (SEC16A, CHUK, IKBKB, NFKB2, REL, IKBKG, MAP3K14, RELA, FBXW7, USP2)	Human	30.01.05.01.04;40.02.03.01	O14920;O15027;O15111;O75604;Q00653;Q04206;Q04864;Q969H0;Q99558;Q9Y6K9	IKBKB;SEC16A;CHUK;USP2;NFKB2;RELA;REL;FBXW7;MAP3K14;IKBKG	O14920;O15111;Q00653;Q04206;Q04864;Q9Y6K9	6	1.09604	0.477091	1.11497	0.472819	-0.017279	0.3837
667	5195	PTIP-HMT complex	Human	10.01.09.05;11.02.03.04;14.07.09;16.03.01;42.10.03;70.10	O15550;P61964;Q14686;Q15291;Q6ZW49;Q8NEZ4;Q9BTK6;Q9C005;Q9UBL3;Q9UMN6	KDM6A;WDR5;NCOA6;KDM6B;PAXIP1;KMT2C;PAGR1;DPY30;ASH2L;KMT2B	P61964;Q14686;Q15291;Q6ZW49;Q8NEZ4;Q9BTK6;Q9UBL3;Q9UMN6	8	1.42556	0.412276	1.46903	0.405017	-0.0304925	0.3947
668	5196	TNF-alpha/NF-kappa B signaling complex (CHUK, BTRC, NFKB2, PPP6C, REL, CUL1, IKBKE, SAPS2, SAPS1, ANKRD28, RELA, SKP1)	Human	30.01.05.01.04;40.02.03.01	O00743;O15084;O15111;O75170;P63208;Q00653;Q04206;Q04864;Q13616;Q14164;Q9UPN7;Q9Y297	PPP6C;ANKRD28;CHUK;PPP6R2;SKP1;NFKB2;RELA;REL;CUL1;IKBKE;PPP6R1;BTRC	O00743;O15084;O15111;O75170;Q00653;Q04206;Q04864;Q13616;Q9UPN7	9	1.25567	0.443327	1.0925	0.477897	0.129946	0.0629
669	5197	PTIP-DNA damage response complex	Human	10.01.05.01;16.03.01;32.01.09;70.10	O60934;P49959;P54132;Q12888;Q6ZW49;Q92878	NBN;MRE11A;BLM;TP53BP1;PAXIP1;RAD50	O60934;P49959;P54132;Q12888;Q6ZW49;Q92878	6	0.608561	0.621674	0.609729	0.621223	-0.0019195	0.3479
670	5199	Kinase maturation complex 1	Human	30.01	P07900;P08238;P27348;P31946;P34932;P61981;P62258;P63104;Q04917;Q13163;Q16543;Q6Q0C0;Q7KZI7;Q99759;Q9NUG6;Q9UHV9	HSP90AA1;HSP90AB1;YWHAQ;YWHAB;HSPA4;YWHAG;YWHAE;YWHAZ;YWHAH;MAP2K5;CDC37;TRAF7;MARK2;MAP3K3;PDRG1;PFDN2	P07900;P08238;P27348;P31946;P34932;P61981;P62258;P63104;Q04917;Q16543;Q7KZI7;Q9NUG6;Q9UHV9	13	1.20578	0.453354	1.21856	0.450743	-0.0105966	0.2988
671	5209	Ubiquilin-proteasome complex	Human	14.13.01.01	P25786;P25787;P60900;Q05086;Q9UHD9;Q9UMX0	PSMA1;PSMA2;PSMA6;UBE3A;UBQLN2;UBQLN1	P25786;P25787;Q05086;Q9UHD9;Q9UMX0	5	0.986051	0.503512	1.33903	0.427528	-0.357972	0.9002
672	5211	RAF1-PPP2-PIN1 complex	Human	30.05.01.18	P04049;P30153;P62714;P63151;Q13526	RAF1;PPP2R1A;PPP2CB;PPP2R2A;PIN1	P04049;P30153;P62714;P63151;Q13526	5	1.31506	0.431954	1.35226	0.425123	-0.0282837	0.4269
673	5212	Kinase maturation complex 2	Human	30.01	A7MCY6;P07900;P08238;Q12933;Q16543;Q92844;Q9H6S1;Q9UHD2	TBKBP1;HSP90AA1;HSP90AB1;TRAF2;CDC37;TANK;AZI2;TBK1	P07900;P08238;Q12933;Q16543;Q92844;Q9H6S1;Q9UHD2	7	0.947865	0.513383	1.03393	0.491659	-0.0907995	0.5573
674	5215	CS-MAP3K7IP1-MAP3K7IP2 complex	Human	30.01	O75390;Q15750;Q9NYJ8	CS;TAB1;TAB2	O75390;Q15750;Q9NYJ8	3	0.658448	0.602973	0.794688	0.5572	-0.206911	0.6962
675	5220	CHUK-IQGAP2-AKAP8L-RELA-TNIP2 complex	Human	30.01	O15111;Q04206;Q13576;Q8NFZ5;Q9ULX6	CHUK;RELA;IQGAP2;TNIP2;AKAP8L	O15111;Q04206;Q13576;Q9ULX6	4	0.775554	0.563205	0.566415	0.6384	0.269663	0.0555
676	5222	p14-Mp1-MEK1 complex	Human	30.01.05.01.03	Q02750;Q9UHA4;Q9Y2Q5	MAP2K1;LAMTOR3;LAMTOR2	Q02750;Q9UHA4;Q9Y2Q5	3	2.21647	0.3109	1.99012	0.334435	0.102122	0.245
677	5226	p14-Mp1-ERK2 complex	Human	30.01.05.01.03	P28482;Q9UHA4;Q9Y2Q5	MAPK1;LAMTOR3;LAMTOR2	P28482;Q9UHA4;Q9Y2Q5	3	1.90145	0.344655	1.79419	0.357886	0.0564096	0.3094
678	5228	REL-MAP3K8-RELA-TNIP2-PAPOLA complex	Human	30.01.05.01.04	P41279;P51003;Q04206;Q04864;Q8NFZ5	MAP3K8;PAPOLA;RELA;REL;TNIP2	P51003;Q04206;Q04864	3	0.47525	0.677851	0.399048	0.714772	0.16034	0.1751
679	5229	RPA complex	Human	10.01.03;16.03.01	P15927;P27694;P35244	RPA2;RPA1;RPA3	P15927;P27694;P35244	3	0.515979	0.65964	0.394243	0.717235	0.235933	0.1107
680	5230	CHUK-NFKB2-REL-IKBKG-SPAG9-NFKB1-NFKBIE-COPB2-TNIP1-NFKBIA-RELA-TNIP2 complex	Human	30.01.05.01.04	O00221;O15111;O60271;P19838;P25963;P35606;Q00653;Q04206;Q04864;Q15025;Q8NFZ5;Q9Y6K9	NFKBIE;CHUK;SPAG9;NFKB1;NFKBIA;COPB2;NFKB2;RELA;REL;TNIP1;TNIP2;IKBKG	O00221;O15111;O60271;P19838;P35606;Q00653;Q04206;Q04864;Q15025;Q9Y6K9	10	0.994207	0.501452	0.843083	0.542569	0.152005	0.0371
681	5231	53BP1-containing complex	Human	10.01.05.01;16.03.01;32.01.09	P12956;P13010;P15927;P27694;Q12888	XRCC6;XRCC5;RPA2;RPA1;TP53BP1	P12956;P13010;P15927;P27694;Q12888	5	1.07456	0.482029	1.13561	0.468251	-0.0568068	0.4847
682	5232	TNF-alpha/Nf-kappa B signaling complex (RPL6, RPL30, RPS13, CHUK, DDX3X, NFKB2, NFKBIB, REL, IKBKG, NFKB1, MAP3K8, RELB, GLG1, NFKBIA, RELA, TNIP2, GTF2I)	Human	30.01.05.01.04;40.02.03.01	O00571;O15111;P19838;P25963;P41279;P62277;P62888;P78347;Q00653;Q01201;Q02878;Q04206;Q04864;Q15653;Q8NFZ5;Q92896;Q9Y6K9	DDX3X;CHUK;NFKB1;NFKBIA;MAP3K8;RPS13;RPL30;GTF2I;NFKB2;RELB;RPL6;RELA;REL;NFKBIB;TNIP2;GLG1;IKBKG	O00571;O15111;P19838;P62277;P62888;P78347;Q00653;Q02878;Q04206;Q04864;Q15653;Q92896;Q9Y6K9	13	1.40809	0.415267	1.60535	0.383826	-0.140088	0.7271
683	5233	TNF-alpha/NF-kappa B signaling complex 5	Human	30.01.05.01.04;40.02.03.01	O14920;O15111;O15446;O95602;P19838;P23508;P42704;P46199;P52292;P52434;P62875;P63208;Q00653;Q04206;Q04864;Q13576;Q13616;Q15653;Q16342;Q9GZS1;Q9H9Y6;Q9UJF2;Q9UKB1;Q9Y2S0;Q9Y6K9	IKBKB;CHUK;CD3EAP;POLR1A;NFKB1;MCC;LRPPRC;MTIF2;KPNA2;POLR2H;POLR2L;SKP1;NFKB2;RELA;REL;IQGAP2;CUL1;NFKBIB;PDCD2;POLR1E;POLR1B;RASAL2;FBXW11;POLR1D;IKBKG	O14920;O15111;O15446;O95602;P19838;P42704;P46199;P52292;P52434;P62875;Q00653;Q04206;Q04864;Q13576;Q13616;Q15653;Q16342;Q9GZS1;Q9UKB1;Q9Y2S0;Q9Y6K9	21	1.24243	0.445945	1.25738	0.442991	-0.0120363	0.2519
684	5234	IKBKB-CDC37-KIAA1967-HSP90AB1-HSP90AA1 complex	Human	30.01.05.01.04	O14920;P07900;P08238;Q16543;Q8N163	IKBKB;HSP90AA1;HSP90AB1;CDC37;CCAR2	O14920;P07900;P08238;Q16543;Q8N163	5	0.966885	0.508418	1.02648	0.493467	-0.0616327	0.4949
685	5235	WRN-Ku70-Ku80-PARP1 complex	Human	16.03.01;32.01.09;70.10	P09874;P12956;P13010;Q14191	PARP1;XRCC6;XRCC5;WRN	P09874;P12956;P13010	3	0.290583	0.774843	0.351755	0.739779	-0.210514	0.6994
686	5243	XRCC1-LIG3-PNK-TDP1 complex	Human	10.01.05.01	P18887;P49916;Q96T60;Q9NUW8	XRCC1;LIG3;PNKP;TDP1	P18887;P49916;Q96T60;Q9NUW8	4	0.585359	0.630772	0.316823	0.759403	0.458754	0.0066
687	5251	Ku-ORC complex	Human	10.01.03.03;16.03.01;16.19.03;70.10.03	O43929;P12956;P13010;Q13416;Q9UBD5;Q9Y5N6	ORC4;XRCC6;XRCC5;ORC2;ORC3;ORC6	O43929;P12956;P13010;Q13416;Q9UBD5;Q9Y5N6	6	0.435553	0.696596	0.505112	0.664402	-0.159702	0.7031
688	5253	MNK1-eIF4F complex	Human	12.04.01;16.03.03	P06730;P60842;Q04637;Q9BUB5	EIF4E;EIF4A1;EIF4G1;MKNK1	P06730;P60842;Q9BUB5	3	0.691039	0.591352	0.899205	0.526536	-0.301237	0.7834
689	5266	TNF-alpha/NF-kappa B signaling complex 6	Human	30.01.05.01.04;40.02.03.01	O14920;O15111;P07900;P08238;P22087;P36578;P62277;P62280;P62888;P62917;Q02878;Q16543;Q99558;Q9Y6K9	IKBKB;CHUK;HSP90AA1;HSP90AB1;FBL;RPL4;RPS13;RPS11;RPL30;RPL8;RPL6;CDC37;MAP3K14;IKBKG	O14920;O15111;P07900;P08238;P22087;P36578;P62277;P62280;P62888;P62917;Q02878;Q16543;Q9Y6K9	13	1.10899	0.474161	1.45384	0.407524	-0.310961	0.9631
690	5268	TNF-alpha/NF-kappa B signaling complex 7	Human	30.01.05.01.04;40.02.03.01	O43318;P07900;P08238;Q13451;Q15750;Q16543;Q8N5C8;Q9NYJ8	MAP3K7;HSP90AA1;HSP90AB1;FKBP5;TAB1;CDC37;TAB3;TAB2	O43318;P07900;P08238;Q13451;Q15750;Q16543;Q8N5C8;Q9NYJ8	8	0.845767	0.54178	0.865579	0.536027	-0.023424	0.3737
691	5269	TNF-alpha/NF-kappa B signaling complex 8	Human	30.01.05.01.04;40.02.03.01	P07900;P08238;Q13451;Q14164;Q16543;Q86UP2	HSP90AA1;HSP90AB1;FKBP5;IKBKE;CDC37;KTN1	P07900;P08238;Q13451;Q16543;Q86UP2	5	1.05075	0.487626	1.03296	0.491893	0.0169309	0.3254
692	5280	RAB9-TIP47-MPRI complex	Human	14.04;20.01.10;20.09.07	O60664;P11717;P51151	PLIN3;IGF2R;RAB9A	O60664;P11717;P51151	3	0.519631	0.658055	0.722278	0.580626	-0.389984	0.8444
693	5283	tRNA splicing endonuclease	Human	11.04.02;11.04.03;70.10	Q7Z6J9;Q8NCE0;Q8WW01;Q92989;Q9BSV6	TSEN54;TSEN2;TSEN15;CLP1;TSEN34	Q7Z6J9;Q8NCE0;Q8WW01;Q9BSV6	4	0.783134	0.56081	0.913308	0.522655	-0.166222	0.6746
694	5285	TNF-alpha/NF-kappa B signaling complex 9	Human	30.01.05.01.04;40.02.03.01	O15111;P08238;Q13451;Q15653;Q16543	CHUK;HSP90AB1;FKBP5;NFKBIB;CDC37	O15111;P08238;Q13451;Q15653;Q16543	5	1.06672	0.483859	1.05061	0.48766	0.015099	0.3294
695	5286	TNF-alpha/NF-kappa B signaling complex 10	Human	30.01.05.01.04;40.02.03.01	O15111;P07900;P08238;P40222;Q15653;Q16543;Q676U5;Q8IX12;Q9UHD2;Q9Y6K9	CHUK;HSP90AA1;HSP90AB1;TXLNA;NFKBIB;CDC37;ATG16L1;CCAR1;TBK1;IKBKG	O15111;P07900;P08238;P40222;Q15653;Q16543;Q8IX12;Q9UHD2;Q9Y6K9	9	1.01208	0.496999	1.00777	0.498065	0.0042532	0.2916
696	5317	LATS1-HTRA2-BIRC4 complex	Human	40.10	O43464;O95835;P98170	HTRA2;LATS1;XIAP	O43464;O95835;P98170	3	2.34762	0.29872	2.22716	0.30987	0.0513118	0.3169
697	5318	DDEF1-CTTN-PXN complex	Human	42.04	P49023;Q14247;Q9ULH1	PXN;CTTN;ASAP1	P49023;Q14247;Q9ULH1	3	2.26182	0.306578	2.20386	0.312124	0.0256251	0.3592
698	5363	Actin-ribonucleoprotein complex (POLR2A, GTF2F1, HNRNPU)	Human	11	P24928;P35269;Q00839	POLR2A;GTF2F1;HNRNPU	P24928;P35269;Q00839	3	1.33281	0.428668	1.60207	0.38431	-0.202024	0.691
699	5377	RNA-induced silencing complex, RISC	Human	11.02;11.04;16.03.03	Q15633;Q9UKV8;Q9UPY3	TARBP2;AGO2;DICER1	Q15633;Q9UKV8;Q9UPY3	3	0.408897	0.709775	0.725393	0.579578	-0.774022	0.9512
700	5378	TRBP containing complex (DICER, TRBP, AGO2, RPL7A, EIF6, MOV10)	Human	11.02;11.04;16.03.03	P56537;P62424;Q15633;Q9HCE1;Q9UKV8;Q9UPY3	EIF6;RPL7A;TARBP2;MOV10;AGO2;DICER1	P56537;P62424;Q15633;Q9HCE1;Q9UKV8;Q9UPY3	6	0.924266	0.519679	1.1795	0.458821	-0.276149	0.8582
701	5380	TRBP containing complex (DICER, RPL7A, EIF6, MOV10 and subunits of the 60S ribosomal particle)	Human	11.02;12.07;16.03.03	P05386;P05387;P18077;P18124;P26373;P30050;P46778;P46779;P49207;P50914;P56537;P61313;P61353;P61513;P62424;P62888;P62906;P62910;P62913;P84098;Q02543;Q9HCE1;Q9UHA3;Q9UPY3;Q9Y3U8	RPLP1;RPLP2;RPL35A;RPL7;RPL13;RPL12;RPL21;RPL28;RPL34;RPL14;EIF6;RPL15;RPL27;RPL37A;RPL7A;RPL30;RPL10A;RPL32;RPL11;RPL19;RPL18A;MOV10;RSL24D1;DICER1;RPL36	P05387;P18077;P18124;P26373;P30050;P46778;P46779;P49207;P50914;P56537;P61313;P61353;P62424;P62888;P62906;P62913;P84098;Q02543;Q9HCE1;Q9UHA3;Q9UPY3;Q9Y3U8	22	0.648266	0.606698	0.797339	0.556378	-0.229957	0.9503
702	5381	RNA-induced silencing complex, RISC	Human	11.02;11.04;16.03.03;70.03	Q15633;Q9UKV8;Q9UPY3	TARBP2;AGO2;DICER1	Q15633;Q9UKV8;Q9UPY3	3	0.408897	0.709775	0.725393	0.579578	-0.774022	0.9512
703	5385	GAIT complex	Human	12.07	O60506;P04406;P07814;P40429	SYNCRIP;GAPDH;EPRS;RPL13A	O60506;P04406;P07814;P40429	4	2.33084	0.300224	2.28991	0.30396	0.0175623	0.3473
704	5386	MLL1-WDR5 complex	Human	10.01.09.05;11.02.03.04.01;14.07.09;70.10	O00268;O43451;O75461;P21675;P34932;P49848;P51610;P61964;Q03164;Q15291;Q15545;Q16594;Q6PI98;Q7Z3B3;Q8IXM2;Q8IZL8;Q8WWY3;Q96EZ8;Q99496;Q9BVI0;Q9H4L4;Q9H7Z6;Q9HCK8;Q9NXF1;Q9UBL3;Q9Y265;Q9Y4W2	TAF4;MGAM;E2F6;TAF1;HSPA4;TAF6;HCFC1;WDR5;KMT2A;KDM6B;TAF7;TAF9;INO80C;KANSL1;BAP18;PELP1;PRPF31;MCRS1;RNF2;PHF20;SENP3;KAT8;CHD8;TEX10;ASH2L;RUVBL1;LAS1L	O00268;P21675;P34932;P61964;Q15291;Q15545;Q8IZL8;Q8WWY3;Q96EZ8;Q99496;Q9H7Z6;Q9HCK8;Q9NXF1;Q9UBL3;Q9Y265;Q9Y4W2	16	1.32946	0.429283	1.44663	0.408725	-0.0881321	0.5732
705	5400	BRCC complex	Human	10.01.05.01;10.03.01.03;14.07.05;32.01.09;70.10;14.13.01.01	P38398;P46736;P51587;Q06609;Q9NXR7	BRCA1;BRCC3;BRCA2;RAD51;BRE	P46736;Q06609;Q9NXR7	3	0.848168	0.541076	1.22759	0.448916	-0.447338	0.8717
706	5432	Sororin-cohesin complex	Human	10.03.01.01;10.03.04.05;70.10	O60216;Q14683;Q29RF7;Q96FF9;Q9NTI5;Q9UQE7	RAD21;SMC1A;PDS5A;CDCA5;PDS5B;SMC3	O60216;Q14683;Q29RF7;Q9NTI5;Q9UQE7	5	1.00458	0.498857	1.07289	0.482419	-0.0679964	0.5066
707	5449	Splicing-associated factors complex	Human	11.04.03.01;16.03.03;70.10	P35659;Q15287;Q86V81;Q8IYB3;Q9Y5S9	DEK;RNPS1;ALYREF;SRRM1;RBM8A	P35659;Q15287;Q9Y5S9	3	0.536093	0.651002	0.736471	0.575881	-0.373774	0.8351
708	5450	Mediator complex	Human	11.02.03.04.01;16.01;18.02.09;70.10	A0JLT2;O43513;O60244;O60313;O75448;O75586;O95402;Q13503;Q15528;Q15648;Q6P2C8;Q71F56;Q71SY5;Q96G25;Q96HR3;Q96RN5;Q9BTT4;Q9BUE0;Q9H944;Q9NPJ6;Q9NVC6;Q9NX70;Q9P086;Q9UHV7;Q9ULK4;Q9Y2X0;Q9Y3C7	MED19;MED7;MED14;OPA1;MED24;MED6;MED26;MED21;MED22;MED1;MED27;MED13L;MED25;MED8;MED30;MED15;MED10;MED18;MED20;MED4;MED17;MED29;MED11;MED13;MED23;MED16;MED31	O43513;O60244;O95402;Q13503;Q15528;Q15648;Q6P2C8;Q71F56;Q71SY5;Q96G25;Q96HR3;Q96RN5;Q9BTT4;Q9BUE0;Q9H944;Q9NPJ6;Q9NVC6;Q9NX70;Q9UHV7;Q9Y2X0;Q9Y3C7	21	0.879256	0.532126	0.64869	0.606542	0.262228	0.0002
709	5451	MED18-MED20-MED29 mediator subcomplex	Human	11.02.03.04.01;16.01;18.02.09;70.10	Q9BUE0;Q9H944;Q9NX70	MED18;MED20;MED29	Q9BUE0;Q9H944;Q9NX70	3	0.420496	0.703979	0.465143	0.682527	-0.106175	0.5672
710	5461	p50-p65 NF(kappa)B-SRC1 complex	Human	11.02.03.04.01;30.01.05.01.04	P19838;Q04206;Q15788	NFKB1;RELA;NCOA1	P19838;Q04206;Q15788	3	0.627057	0.614607	0.716603	0.582546	-0.142804	0.6174
711	5465	IKB(epsilon)-RELA-cREL complex	Human	11.02.03.04;30.01.05.01.04;70.03	O00221;Q04206;Q04864	NFKBIE;RELA;REL	O00221;Q04206;Q04864	3	0.661983	0.601691	0.337765	0.747515	0.489768	0.0158
712	5466	IKB(beta)-RELA-cREL complex	Human	11.02.03.04;30.01.05.01.04;70.03	Q04206;Q04864;Q15653	RELA;REL;NFKBIB	Q04206;Q04864;Q15653	3	0.50387	0.664951	0.352945	0.739128	0.299532	0.0741
713	5495	CIA targeting (MIP18, CIAO1, MMS19) complex	Human	None	O76071;Q96T76;Q9Y3D0	CIAO1;MMS19;FAM96B	O76071;Q96T76;Q9Y3D0	3	0.897085	0.527124	0.998311	0.500423	-0.112839	0.5767
714	5502	EED-EZH-YY1 polycomb complex	Human	11.02.03.04.03;11.02;16.03.01;70.10	O75530;P25490;Q15910	EED;YY1;EZH2	O75530;P25490;Q15910	3	0.699532	0.588397	0.389792	0.719532	0.442782	0.025
715	5531	Tumor necrosis factor receptor 1 signaling complex	Human	30.01;40.10.02	P19438;Q12933;Q13490;Q15628	TNFRSF1A;TRAF2;BIRC2;TRADD	Q12933;Q13490;Q15628	3	1.01748	0.495667	0.868218	0.535269	0.1467	0.1891
716	5541	Ternary complex (TRAF2, FADD, TRADD)	Human	40.10.02	Q12933;Q13158;Q15628	TRAF2;FADD;TRADD	Q12933;Q13158;Q15628	3	0.957142	0.510949	0.971625	0.507196	-0.0151312	0.4251
717	5544	CDC2-PCNA-CCNB1-GADD45A complex	Human	10.03	P06493;P12004;P14635;P24522	CDK1;PCNA;CCNB1;GADD45A	P06493;P12004;P14635	3	1.15359	0.46434	1.03818	0.490634	0.100047	0.2471
718	5545	CDC2-PCNA-CCNB1-GADD45B complex	Human	10.03	O75293;P06493;P12004;P14635	GADD45B;CDK1;PCNA;CCNB1	P06493;P12004;P14635	3	1.15359	0.46434	1.03818	0.490634	0.100047	0.2471
719	5546	CDC2-PCNA-CCNB1-GADD45G complex	Human	10.03	O95257;P06493;P12004;P14635	GADD45G;CDK1;PCNA;CCNB1	P06493;P12004;P14635	3	1.15359	0.46434	1.03818	0.490634	0.100047	0.2471
720	5589	LINC complex, S-phase	Human	10.03.01.01.09;11.02.03.04.01;70.10	P10244;P28749;Q09028;Q52LA3;Q5TKA1;Q6MZP7;Q96GY3	MYBL2;RBL1;RBBP4;LIN52;LIN9;LIN54;LIN37	P28749;Q09028;Q6MZP7	3	1.64446	0.378149	1.88536	0.346577	-0.146496	0.6227
721	5596	LINC complex, quiescent cells	Human	10.03.01.01.09;11.02.03.04.01;70.10	Q08999;Q09028;Q16254;Q52LA3;Q5TKA1;Q6MZP7;Q96GY3	RBL2;RBBP4;E2F4;LIN52;LIN9;LIN54;LIN37	Q09028;Q16254;Q6MZP7	3	1.64144	0.378581	1.9138	0.343195	-0.165923	0.6477
722	5604	Emerin complex 1	Human	70.10	P35579;P50402;P60709;Q12965;Q13813;Q15417;Q8WWI1;Q9BRV8	MYH9;EMD;ACTB;MYO1E;SPTAN1;CNN3;LMO7;SIKE1	P35579;P50402;P60709;Q12965;Q13813;Q15417;Q9BRV8	7	1.01129	0.497192	0.964007	0.509163	0.0467596	0.221
723	5606	Emerin-actin-NMI-(alphaII)spectrin complex	Human	70.10	P50402;P60709;Q13287;Q13813	EMD;ACTB;NMI;SPTAN1	P50402;P60709;Q13287;Q13813	4	0.990067	0.502496	0.716637	0.582535	0.276174	0.0524
724	5607	Emerin-actin-NMI complex	Human	70.10	P50402;P60709;Q13287	EMD;ACTB;NMI	P50402;P60709;Q13287	3	1.0875	0.479041	0.760878	0.567899	0.300344	0.0734
725	5608	Emerin architectural complex	Human	42.10;70.10	P02545;P20700;P50402;P60709;Q13287;Q13813	LMNA;LMNB1;EMD;ACTB;NMI;SPTAN1	P20700;P50402;P60709;Q13287;Q13813	5	0.959455	0.510346	0.925701	0.519291	0.0351806	0.2885
726	5609	Emerin regulatory complex	Human	10.01.09.05;11.02.03.04;42.10.03;70.10	O15379;O75531;P28749;P50402;P60709;P68431;Q02539;Q13547;Q8WWI1	HDAC3;BANF1;RBL1;EMD;ACTB;HIST1H3A;;HIST1H1A;HDAC1;LMO7	O15379;P28749;P50402;P60709;P68431;Q13547	6	1.39662	0.417254	1.51958	0.396892	-0.08804	0.5514
727	5611	Emerin complex 24	Human	10.01.03;11.04;70.10	P02545;P06400;P20700;P33991;P49736;P50402;P68431;Q00839;Q02539;Q07021;Q08999;Q13287;Q14566;Q9H0E3;Q9H503	LMNA;RB1;LMNB1;MCM4;MCM2;EMD;HIST1H3A;;HNRNPU;HIST1H1A;C1QBP;RBL2;NMI;MCM6;SAP130;BANF2	P06400;P20700;P33991;P49736;P50402;P68431;Q00839;Q07021;Q13287;Q14566;Q9H0E3	11	1.03575	0.491219	1.34669	0.426133	-0.300201	0.9443
728	5613	Emerin complex 25	Human	11.04;30.01;70.10	O75531;O95218;O95777;P05455;P20700;P31946;P50402;P60709;P61978;P62258;P62314;Q13283;Q16543;Q9H0E3;Q9P287;Q9Y333	BANF1;ZRANB2;LSM8;SSB;LMNB1;YWHAB;EMD;ACTB;HNRNPK;YWHAE;SNRPD1;G3BP1;CDC37;SAP130;BCCIP;LSM2	O95218;O95777;P05455;P20700;P31946;P50402;P60709;P61978;P62258;P62314;Q13283;Q16543;Q9H0E3;Q9P287;Q9Y333	15	1.31324	0.432295	1.44431	0.409114	-0.0998073	0.6105
729	5614	Emerin complex 32	Human	10.01.09.05;42.10.03;70.10	O00422;O15379;P20700;P28749;P50402;P60709;P68431;Q08999;Q12824;Q13263;Q13287;Q13547;Q13813;Q14839;Q8TAQ2;Q92922;Q9BQ87;Q9BZK7;Q9C005;Q9H503;Q9NPJ6;Q9UKL0	SAP18;HDAC3;LMNB1;RBL1;EMD;ACTB;HIST1H3A;;RBL2;SMARCB1;TRIM28;NMI;HDAC1;SPTAN1;CHD4;SMARCC2;SMARCC1;TBL1Y;TBL1XR1;DPY30;BANF2;MED4;RCOR1	O15379;P20700;P28749;P50402;P60709;P68431;Q13263;Q13287;Q13547;Q13813;Q14839;Q8TAQ2;Q92922;Q9BZK7;Q9NPJ6	15	1.35825	0.424044	1.48653	0.402166	-0.09445	0.5927
730	5615	Emerin complex 52	Human	11.04;30.01;70.10	O00148;O95777;P10827;P12277;P14866;P20700;P27348;P46940;P50402;P51858;P60709;P61978;P62258;P62314;Q00839;Q02539;Q07021;Q08999;Q12906;Q13287;Q53EL6;Q9BZZ5;Q9Y2U8	DDX39A;LSM8;THRA;CKB;HNRNPL;LMNB1;YWHAQ;IQGAP1;EMD;HDGF;ACTB;HNRNPK;YWHAE;SNRPD1;HNRNPU;HIST1H1A;C1QBP;RBL2;ILF3;NMI;PDCD4;API5;LEMD3	O00148;O95777;P12277;P14866;P20700;P27348;P46940;P50402;P51858;P60709;P61978;P62258;P62314;Q00839;Q07021;Q13287;Q53EL6;Q9BZZ5;Q9Y2U8	19	1.46602	0.405511	1.58086	0.387468	-0.078331	0.5385
731	5685	Membrane protein complex (VCP, UFD1L, SEC61B)	Human	None	P55072;P60468;Q92890	VCP;SEC61B;UFD1L	P55072;P60468;Q92890	3	1.53027	0.395215	1.90485	0.344252	-0.244778	0.7378
732	5695	TIP5-DNMT-HDAC1 complex	Human	11.02.03.04;14.07.04;16.03.01	P26358;Q13547;Q9UBC3;Q9UIF9	DNMT1;HDAC1;DNMT3B;BAZ2A	P26358;Q13547;Q9UBC3	3	1.1393	0.467443	1.32488	0.430129	-0.162894	0.6429
733	5713	SH3P2/OSTF1-CBL-SRC complex	Human	34.07;70.04.03	P12931;P22681;Q92882	SRC;CBL;OSTF1	P12931;P22681;Q92882	3	1.19009	0.456602	1.19482	0.455618	-0.00397617	0.4061
734	5724	CIN85-SH3GL3-CBL complex	Human	20.09.07.25;20.09.18.09.01;30.05.01.12	P22681;Q96B97;Q99963	CBL;SH3KBP1;SH3GL3	P22681;Q96B97;Q99963	3	1.5647	0.389909	1.82528	0.353948	-0.166536	0.6484
735	5816	Apoptosome-procaspase 9 complex	Human	40.10.02;70.03	O14727;P55211;P99999	APAF1;CASP9;CYCS	O14727;P55211;P99999	3	2.50864	0.285011	3.07733	0.245259	-0.226693	0.7186
736	5844	I-kappa-B kinase complex	Human	30.01.05.01.04	O14920;O15111;Q9Y6K9	IKBKB;CHUK;IKBKG	O14920;O15111;Q9Y6K9	3	1.46996	0.404865	1.6213	0.38149	-0.102953	0.5629
737	5856	AK2-FADD-caspase-10 (AFAC10) complex	Human	40.10.02.03.02	P54819;Q13158;Q92851	AK2;FADD;CASP10	P54819;Q13158;Q92851	3	1.82647	0.353799	2.4267	0.291826	-0.328629	0.8037
738	5859	FAS-FADD-CASP8-CASP10 complex	Human	40.10.02	P25445;Q13158;Q14790;Q92851	FAS;FADD;CASP8;CASP10	Q13158;Q14790;Q92851	3	0.730148	0.577985	0.93021	0.518078	-0.274001	0.7619
739	5872	BRAF-MAP2K1-MAP2K2-YWHAE complex	Human	30.01	P15056;P36507;P62258;Q02750	BRAF;MAP2K2;YWHAE;MAP2K1	P15056;P36507;P62258;Q02750	4	1.16784	0.461289	1.28176	0.438258	-0.0975509	0.5629
740	5873	RAF1-MAP2K1-YWHAE complex	Human	30.01	P04049;P62258;Q02750	RAF1;YWHAE;MAP2K1	P04049;P62258;Q02750	3	1.90497	0.344238	1.92365	0.342039	-0.00980683	0.4163
741	5876	PPP2R1A-PPP2R1B-PPP2CA-PPME1-EIF4A1 complex	Human	14.07.03	P30153;P30154;P60842;P67775;Q9Y570	PPP2R1A;PPP2R1B;EIF4A1;PPP2CA;PPME1	P30153;P30154;P60842;P67775;Q9Y570	5	1.49631	0.400591	1.23243	0.447943	0.176356	0.0875
742	5877	MAP2K1-BRAF-RAF1-YWHAE-KSR1 complex	Human	30.01	P04049;P15056;P62258;Q02750;Q8IVT5	RAF1;BRAF;YWHAE;MAP2K1;KSR1	P04049;P15056;P62258;Q02750	4	1.51946	0.39691	1.50785	0.398748	0.00764021	0.3652
743	5919	BRAF-RAF1-14-3-3 complex	Human	30.01.05.01.03	P04049;P15056;P63104	RAF1;BRAF;YWHAZ	P04049;P15056;P63104	3	1.6833	0.372676	1.70854	0.369202	-0.0149983	0.4251
744	6038	Dynein complex	Human	20.09.14	O14576;P63167;Q14204;Q9Y6G9	DYNC1I1;DYNLL1;DYNC1H1;DYNC1LI1	P63167;Q14204;Q9Y6G9	3	0.30621	0.765574	0.468546	0.680945	-0.530147	0.9001
745	6039	Dynein-dynactin complex	Human	20.09.14	O14576;P63167;Q14203;Q14204;Q9Y6G9	DYNC1I1;DYNLL1;DCTN1;DYNC1H1;DYNC1LI1	P63167;Q14203;Q14204;Q9Y6G9	4	0.64798	0.606803	0.560467	0.640834	0.135055	0.1653
746	6052	BAG3-HSC70-HSPB8-CHIP complex	Human	14.01;32.01	O95817;P11142;Q9UJY1;Q9UNE7	BAG3;HSPA8;HSPB8;STUB1	O95817;P11142;Q9UNE7	3	2.35647	0.297932	1.98138	0.335415	0.159176	0.1765
747	6053	LKB1-STRAD-MO25 complex	Human	14.07.03	Q15831;Q7RTN6;Q9Y376	STK11;STRADA;CAB39	Q15831;Q7RTN6;Q9Y376	3	0.694432	0.590168	0.685216	0.593396	0.0132708	0.3825
748	6072	TRA2B1-SRSF9-SRSF6 complex	Human	11.04.03.01.10	P62995;Q13242;Q13247	TRA2B;SRSF9;SRSF6	P62995;Q13242;Q13247	3	1.04395	0.489249	0.769921	0.564997	0.262493	0.0945
749	6084	AFF4 super elongation complex (SEC)	Human	11.02.03.01.04	O00472;O60563;O60583;P42568;P50750;P51825;P55199;Q03111;Q96JC9;Q9HB65;Q9UHB7	ELL2;CCNT1;CCNT2;MLLT3;CDK9;AFF1;ELL;MLLT1;EAF1;ELL3;AFF4	O60563;O60583;P50750;P55199;Q03111;Q96JC9;Q9UHB7	7	0.923602	0.519858	0.723797	0.580115	0.216333	0.0296
750	6109	FHF complex	Human	20.09.07;20.09.07.27	Q86VS8;Q8N612;Q96ED9;Q9H8T0;Q9UJC3	HOOK3;FAM160A2;HOOK2;AKTIP;HOOK1	Q86VS8;Q8N612;Q96ED9;Q9UJC3	4	0.644511	0.608084	0.623983	0.61577	0.0318497	0.3218
751	6129	CBP80/20- dependent translation complex	Human	None	O43310;P38919;P52298;P55884;Q09161;Q9BZI7	CTIF;EIF4A3;NCBP2;EIF3B;NCBP1;UPF3B	O43310;P38919;P52298;P55884;Q09161;Q9BZI7	6	0.770066	0.564951	0.65684	0.603558	0.147034	0.089
752	6131	SELK multiprotein complex	Human	32.01.07	P04843;P04844;P27824;P39656;P46977;P55072;Q9BQE4;Q9BUN8;Q9GZP9;Q9Y6D0	RPN1;RPN2;CANX;DDOST;STT3A;VCP;VIMP;DERL1;DERL2;SELK	P04843;P39656;P46977;P55072	4	1.11984	0.471733	1.20417	0.453685	-0.0753057	0.5224
753	6149	Codanin-1-Asf1\u2013histone H3.1-histone H4\u2013importin-4 complex, cytosolic	Human	10.01.03	P62805;P68431;Q8IWY9;Q8TEX9;Q9Y294	HIST1H4A;;HIST1H3A;;CDAN1;IPO4;ASF1A	P62805;P68431;Q8IWY9;Q8TEX9;Q9Y294	5	0.639457	0.609958	0.692328	0.590902	-0.0826807	0.5375
754	6160	hTREX84 complex	Human	None	Q13769;Q6I9Y2;Q86W42;Q8NI27;Q96FV9;Q96J01	THOC5;THOC7;THOC6;THOC2;THOC1;THOC3	Q13769;Q6I9Y2;Q86W42;Q8NI27;Q96FV9;Q96J01	6	1.01741	0.495684	0.743188	0.573662	0.269532	0.0181
755	6164	ACK1 signaling complex	Human	30.01	P46108;P56945;P60953;Q07912	CRK;BCAR1;CDC42;TNK2	P46108;P60953;Q07912	3	0.314234	0.7609	0.338302	0.747215	-0.0765937	0.5238
756	6167	Exocyst complex	Human	20.09.16.09.03	O00471;O60645;Q8IYI6;Q8TAG9;Q96A65;Q96KP1;Q9NV70;Q9UPT5	EXOC5;EXOC3;EXOC8;EXOC6;EXOC4;EXOC2;EXOC1;EXOC7	O00471;O60645;Q8IYI6;Q8TAG9;Q96A65;Q96KP1;Q9NV70;Q9UPT5	8	0.216757	0.821857	0.172799	0.852661	0.2028	0.0252
757	6169	Exocyst EXOC5-EXOC6-EXOC7 subcomplex	Human	None	O00471;Q8TAG9;Q9UPT5	EXOC5;EXOC6;EXOC7	O00471;Q8TAG9;Q9UPT5	3	0.240053	0.806417	0.0990097	0.90991	0.58755	0.0056
758	6172	Intraflagellar transport complex B	Human	None	A0AVF1;Q13099;Q8IY31;Q8N4P2;Q8R3P7;Q8TDR0;Q8WYA0;Q96LB3;Q9BW83;Q9H7X7;Q9NQC8;Q9NWB7;Q9P2H3;Q9UG01;Q9Y366;Q9Y547	TTC26;IFT88;IFT20;TTC30B;Cluap1;TRAF3IP1;IFT81;IFT74;IFT27;IFT22;IFT46;IFT57;IFT80;IFT172;IFT52;HSPB11	Q8WYA0;Q96LB3;Q9BW83;Q9NWB7;Q9Y547	5	1.4854	0.402349	1.14018	0.46725	0.232409	0.0527
759	6173	Intraflagellar transport complex B core complex	Human	None	A0AVF1;Q13099;Q8N4P2;Q8WYA0;Q96LB3;Q9BW83;Q9H7X7;Q9NQC8;Q9Y366;Q9Y547	TTC26;IFT88;TTC30B;IFT81;IFT74;IFT27;IFT22;IFT46;IFT52;HSPB11	Q8WYA0;Q96LB3;Q9BW83;Q9Y547	4	1.61913	0.381806	1.17309	0.460175	0.275484	0.0526
760	6175	Caspase-10-SUMO-FADD/Drp1 complex	Human	70.16	O00429;Q13158;Q92851	DNM1L;FADD;CASP10	O00429;Q13158;Q92851	3	0.564235	0.63929	0.925082	0.519458	-0.639534	0.9288
761	6178	LUBAC complex	Human	30.01.05.01.04;36.25.16.01	Q96EP0;Q9BYM8;Q9H0F6	RNF31;RBCK1;SHARPIN	Q96EP0;Q9BYM8;Q9H0F6	3	0.650498	0.605878	0.72418	0.579986	-0.11327	0.5771
762	6182	PP2A A/C-striatin complex	Human	14.07.03;30.01.09.03	O43815;P30153;P67775	STRN;PPP2R1A;PPP2CA	O43815;P30153;P67775	3	0.930291	0.518057	0.609897	0.621158	0.344402	0.0546
763	6183	PP2A A/C-SG2NA complex	Human	14.07.03;30.01.09.03	P30153;P67775;Q13033	PPP2R1A;PPP2CA;STRN3	P30153;P67775;Q13033	3	1.0673	0.483723	0.817681	0.550152	0.23388	0.1123
764	6189	ArgRS-GlnRS-AIMP1 complex	Human	None	P47897;P54136;Q12904	QARS;RARS;AIMP1	P47897;P54136;Q12904	3	0.276616	0.783321	0.202653	0.831495	0.267384	0.092
765	6194	B-WICH complex	Human	70.10	O00159;O60264;O75533;P35659;Q03468;Q9BQG0;Q9NR30;Q9UIG0	MYO1C;SMARCA5;SF3B1;DEK;ERCC6;MYBBP1A;DDX21;BAZ1B	O00159;O60264;O75533;P35659;Q03468;Q9BQG0;Q9NR30	7	0.64562	0.607674	0.923144	0.519982	-0.429857	0.9599
766	6213	DOCK8-WIP-WASp complex	Human	70.04.03;10.03.03	O43516;P42768;Q8NF50	WIPF1;WAS;DOCK8	O43516;P42768;Q8NF50	3	1.85141	0.350704	1.66765	0.374862	0.099254	0.2486
767	6216	GATOR2 complex	Human	None	P55735;Q6PJI9;Q96EE3;Q96S15;Q9NXC5	SEC13;WDR59;SEH1L;WDR24;MIOS	P55735;Q6PJI9;Q96EE3;Q96S15;Q9NXC5	5	0.763526	0.567046	0.683054	0.594158	0.105395	0.1667
768	6217	GATOR complex	Human	None	O75140;P55735;Q12980;Q6PJI9;Q8WTW4;Q96EE3;Q96S15;Q9NXC5	DEPDC5;SEC13;NPRL3;WDR59;NPRL2;SEH1L;WDR24;MIOS	P55735;Q6PJI9;Q96EE3;Q96S15;Q9NXC5	5	0.763526	0.567046	0.683054	0.594158	0.105395	0.1667
769	6218	POL2R-SYMPK-SSU72 complex	Human	None	P24928;Q92797;Q9NP77	POLR2A;SYMPK;SSU72	P24928;Q92797;Q9NP77	3	1.20112	0.454315	1.02681	0.493387	0.145122	0.1908
770	6223	KRIT1-CCM2-ICAP1 complex	Human	34.07	O00522;O14713;Q9BSQ5	KRIT1;ITGB1BP1;CCM2	O00522;O14713;Q9BSQ5	3	1.10057	0.47606	0.590949	0.628556	0.463054	0.021
771	6236	Dynein-2 complex, cytoplasmic	Human	30.05.02.16	P51808;P63167;P63172;Q8IVD9;Q8NCM8;Q8TCX1;Q8TF09;Q8WVS4;Q8WW35;Q96EX3;Q96FJ2;Q9NP97	DYNLT3;DYNLL1;DYNLT1;NUDCD3;DYNC2H1;DYNC2LI1;DYNLRB2;WDR60;TCTEX1D2;WDR34;DYNLL2;DYNLRB1	P63167;P63172;Q8IVD9;Q96EX3;Q96FJ2;Q9NP97	6	1.13187	0.469072	1.18817	0.457003	-0.049739	0.4591
772	6245	Telomerase holoenzyme	Human	None	O14746;O60832;Q86US8;Q9BUR4;Q9NPE3;Q9NX24;Q9NY12	TERT;DKC1;SMG6;WRAP53;NOP10;NHP2;GAR1	O60832;Q9BUR4;Q9NPE3;Q9NX24;Q9NY12	5	0.766368	0.566133	0.629746	0.613593	0.178272	0.0863
773	6247	BBS-chaperonin complex	Human	None	P17987;P48643;P49368;P50990;P50991;P78371;Q6ZW61;Q8IWZ6;Q8TAM1;Q9NPJ1	TCP1;CCT5;CCT3;CCT8;CCT4;CCT2;BBS12;BBS7;BBS10;MKKS	P17987;P48643;P49368;P50990;P50991;P78371;Q8IWZ6	7	0.544622	0.647407	0.540114	0.649303	0.00827878	0.3042
774	6254	GPC-4.1R-p55 complex	Human	None	P04921;P11171;Q00013	GYPC;EPB41;MPP1	P04921;P11171;Q00013	3	1.61483	0.382434	1.96653	0.337094	-0.217793	0.709
775	6261	Histone-2-Histone-4-ASF1-MCM2 complex	Human	None	P49736;P62805;P68431;Q07955	MCM2;HIST1H4A;;HIST1H3A;;SRSF1	P49736;P62805;P68431;Q07955	4	0.93616	0.516486	1.06536	0.484178	-0.138008	0.6284
776	6282	G alpha-13-Hax-1-cortactin-Rac complex	Human	34.05.01	O00165;P31749;Q14247;Q14344	HAX1;AKT1;CTTN;GNA13	P31749;Q14247;Q14344	3	2.36117	0.297515	2.6625	0.273037	-0.127618	0.5965
777	6287	SLC2A1-DMTN-ADD2 complex	Human	None	P11166;P35612;Q08495	SLC2A1;ADD2;DMTN	P11166;P35612;Q08495	3	0.900369	0.526214	0.671524	0.598256	0.254168	0.0997
778	6289	prohibitin 2 complex, mitochondrial	Human	40.10.02;40.10.02.02.01	O00165;P05141;P35232;P45880;Q99623	HAX1;SLC25A5;PHB;VDAC2;PHB2	P05141;P35232;P45880	3	1.09271	0.47785	0.877185	0.532712	0.197235	0.1423
779	6290	Ubiquitin E3 ligase (DDB1, DYRK2, EDD, VPRBP)	Human	14.13.01.01	O95071;Q16531;Q92630;Q9Y4B6	UBR5;DDB1;DYRK2;VPRBP	O95071;Q16531;Q9Y4B6	3	2.22596	0.309985	2.219	0.310656	0.00312764	0.3964
780	6301	tRNA Splicing Ligase Complex	Human	None	Q52LJ0;Q92499;Q9BVC5;Q9Y224;Q9Y3I0	FAM98B;DDX1;C2orf49;C14orf166;RTCB	Q52LJ0;Q92499;Q9BVC5;Q9Y224;Q9Y3I0	5	0.429951	0.699324	0.524629	0.655897	-0.220206	0.7768
781	6302	B-WICH complex	Human	11;70.10	O00159;O60264;O75533;P35659;Q03468;Q9BQG0;Q9C093;Q9NR30;Q9UIG0	MYO1C;SMARCA5;SF3B1;DEK;ERCC6;MYBBP1A;SPEF2;DDX21;BAZ1B	O00159;O60264;O75533;P35659;Q03468;Q9BQG0;Q9C093;Q9NR30	8	0.966842	0.508429	1.14612	0.465957	-0.185428	0.7725
782	6303	DDX11-RAD21-SMC1A-SMC3 complex	Human	None	O60216;Q14683;Q96FC9;Q9UQE7	RAD21;SMC1A;DDX11;SMC3	O60216;Q14683;Q9UQE7	3	0.22271	0.817856	0.519466	0.658126	-1.33248	0.9876
783	6304	DDX11-Ctf18-RFC complex	Human	None	O75717;P12004;Q5FWF5;Q8WVB6;Q96FC9;Q9BVC3	WDHD1;PCNA;ESCO1;CHTF18;DDX11;DSCC1	O75717;P12004;Q8WVB6	3	2.4023	0.293919	1.74255	0.364624	0.274632	0.0882
784	6306	DDX27-PeBoW complex	Human	11.04.01;70.10.07	O00541;Q14137;Q96GQ7;Q9GZL7	PES1;BOP1;DDX27;WDR12	O00541;Q14137;Q96GQ7;Q9GZL7	4	1.81024	0.355842	1.76683	0.361425	0.0239794	0.3367
785	6308	protein complex (DDX28; DHX30; GRSF1; FASTKD2; FASTKD5)	Human	None	Q12849;Q7L2E3;Q7L8L6;Q9NUL7;Q9NYY8	GRSF1;DHX30;FASTKD5;DDX28;FASTKD2	Q12849;Q7L2E3;Q7L8L6;Q9NYY8	4	0.631783	0.612827	1.11716	0.472331	-0.768264	0.976
786	6313	AATF-NGDN-NOL10 complex	Human	None	Q8NEJ9;Q9BSC4;Q9NY61	NGDN;NOL10;AATF	Q8NEJ9;Q9BSC4;Q9NY61	3	0.882393	0.531239	0.559916	0.64106	0.365458	0.0488
787	6332	Elongator complex (ELP1, ELP2, ELP3, ELP4, ELP5, ELP6)	Human	None	O95163;Q0PNE2;Q6IA86;Q8TE02;Q96EB1;Q9H9T3	IKBKAP;ELP6;ELP2;ELP5;ELP4;ELP3	O95163;Q0PNE2;Q6IA86;Q8TE02;Q96EB1;Q9H9T3	6	0.404913	0.711788	0.592969	0.627759	-0.464436	0.9588
788	6340	PITX2-MLL4-ASH2L-RBBP5-PTIP complex	Human	None	O14686;Q15291;Q6ZW49;Q99697;Q9UBL3	KMT2D;KDM6B;PAXIP1;PITX2;ASH2L	O14686;Q15291;Q6ZW49;Q9UBL3	4	1.35826	0.424042	1.35992	0.423742	-0.00122805	0.3836
789	6341	GIT1-ARHGEF7-PAK1-PXN complex	Human	None	P49023;Q13153;Q14155;Q9Y2X7	PXN;PAK1;ARHGEF7;GIT1	P49023;Q13153;Q14155;Q9Y2X7	4	1.36254	0.423272	1.63792	0.379086	-0.202105	0.7257
790	6344	TNF-R1-associated signaling complex	Human	30.01.05.01.04	O14920;O15111;O43318;P01375;P19438;Q12933;Q13489;Q13546;Q15025;Q15628;Q15750;Q96EP0;Q9BYM8;Q9NYJ8;Q9Y6K9	IKBKB;CHUK;MAP3K7;TNF;TNFRSF1A;TRAF2;BIRC3;RIPK1;TNIP1;TRADD;TAB1;RNF31;RBCK1;TAB2;IKBKG	O14920;O15111;O43318;Q12933;Q13546;Q15025;Q15628;Q15750;Q96EP0;Q9BYM8;Q9NYJ8;Q9Y6K9	12	0.877384	0.532656	0.98695	0.503284	-0.124879	0.682
791	6345	ZNF304-corepressor complex	Human	10.01.09.01;16.03.01;70.10	P26358;Q13263;Q15047;Q9HCX3	DNMT1;TRIM28;SETDB1;ZNF304	P26358;Q13263;Q15047	3	1.11906	0.471906	1.00289	0.499279	0.103814	0.2428
792	6347	TNF-R1 signaling complex	Human	30.01.05.01.04	P01375;P19438;Q12933;Q13546;Q15628	TNF;TNFRSF1A;TRAF2;RIPK1;TRADD	Q12933;Q13546;Q15628	3	1.2175	0.450959	1.11828	0.472081	0.081495	0.2723
793	6353	beta-Catenin destruction complex	Human	None	O15169;P25054;P35222;P49841	AXIN1;APC;CTNNB1;GSK3B	O15169;P25054;P35222;P49841	4	0.669683	0.598916	1.339	0.427533	-0.999454	0.9892
794	6373	MiDAC complex	Human	None	Q13547;Q6PJG2;Q92769;Q9H147	HDAC1;ELMSAN1;HDAC2;DNTTIP1	Q13547;Q92769;Q9H147	3	0.730036	0.578023	0.666635	0.600012	0.0868469	0.2656
795	6388	CORVET complex	Human	None	Q8N3P4;Q8WUH2;Q96AX1;Q9H269;Q9H270;Q9P253	VPS8;TGFBRAP1;VPS33A;VPS16;VPS11;VPS18	Q8WUH2;Q96AX1;Q9H269;Q9H270;Q9P253	5	0.315342	0.760259	0.266712	0.789446	0.154214	0.1059
796	6389	HOPS complex	Human	None	P49754;Q96AX1;Q96JC1;Q9H269;Q9H270;Q9P253	VPS41;VPS33A;VPS39;VPS16;VPS11;VPS18	P49754;Q96AX1;Q96JC1;Q9H269;Q9H270;Q9P253	6	0.388907	0.719991	0.226237	0.815503	0.418274	0.0023
797	6394	CNOT1-CNOT2-CNOT3 complex	Human	11.02.03.04	A5YKK6;O75175;Q9NZN8	CNOT1;CNOT3;CNOT2	A5YKK6;O75175;Q9NZN8	3	0.418531	0.704955	0.588972	0.629338	-0.407235	0.8524
798	6395	4E-T-DDX6-CNOT1 complex	Human	None	A5YKK6;P26196;Q9NRA8	CNOT1;DDX6;EIF4ENIF1	A5YKK6;P26196;Q9NRA8	3	0.548655	0.645722	0.63198	0.612753	-0.151871	0.6315
799	6396	DNJC3-DNAJB1-HSPA8 complex	Human	None	P11142;P25685;Q13217	HSPA8;DNAJB1;DNAJC3	P11142;P25685;Q13217	3	1.25978	0.442522	0.959692	0.510284	0.238204	0.1096
800	6399	DNAJC7-HSPA8-HSP90AA1 complex	Human	32.01.05	P07900;P11142;Q99615	HSP90AA1;HSPA8;DNAJC7	P07900;P11142;Q99615	3	1.11248	0.473378	0.94769	0.513429	0.148126	0.1873
801	6414	RIPK1-FADD-caspase-8 complex	Human	None	Q13158;Q13546;Q14790	FADD;RIPK1;CASP8	Q13158;Q13546;Q14790	3	0.759809	0.568243	0.951673	0.512381	-0.252517	0.7442
802	6421	DNTTIP1-ZNF541-HDAC1-HDAC2 complex	Human	None	Q13547;Q92769;Q9H0D2;Q9H147	HDAC1;HDAC2;ZNF541;DNTTIP1	Q13547;Q92769;Q9H147	3	0.730036	0.578023	0.666635	0.600012	0.0868469	0.2656
803	6435	HAUS augmin-like complex	Human	10.03.01.01.11;10.03.05.01;42.05;10.03.01.01.09	O94927;Q68CZ6;Q7Z4H7;Q8BFT2;Q96CS2;Q99871;Q9BT25;Q9NVX0	HAUS5;HAUS3;HAUS6;Haus4;HAUS1;HAUS7;HAUS8;HAUS2	O94927;Q68CZ6;Q7Z4H7;Q96CS2;Q99871;Q9BT25;Q9NVX0	7	0.480025	0.675664	0.347583	0.742069	0.275906	0.012
804	6444	SMAR1-HDAC1-SIN3A-SIN3B-p107-p130 repressor complex	Human	11.02.03.04;70.10	O75182;P28749;Q08999;Q13547;Q8N9N5;Q96ST3	SIN3B;RBL1;RBL2;HDAC1;BANP;SIN3A	P28749;Q13547;Q96ST3	3	0.311135	0.762698	0.321243	0.756863	-0.0324875	0.4514
805	6457	MLL1 core complex	Human	None	P61964;Q03164;Q15291;Q9UBL3	WDR5;KMT2A;KDM6B;ASH2L	P61964;Q15291;Q9UBL3	3	1.50012	0.399981	1.72175	0.367411	-0.147743	0.6247
806	6459	EARP complex	Human	None	Q5VIR6;Q8N1B4;Q96JG6;Q9UID3	VPS53;VPS52;VPS50;VPS51	Q5VIR6;Q8N1B4;Q96JG6;Q9UID3	4	0.469207	0.680639	0.47016	0.680198	-0.00203002	0.385
807	6460	MLL2 complex	Human	11.02.03.04;70.10	O00255;O14686;O15294;O75475;P51610;P61964;Q15291;Q9C005;Q9UBL3;Q9Y5Z7	MEN1;KMT2D;OGT;PSIP1;HCFC1;WDR5;KDM6B;DPY30;ASH2L;HCFC2	O00255;O14686;O15294;O75475;P61964;Q15291;Q9UBL3	7	1.53436	0.394577	1.35106	0.42534	0.119465	0.0995
808	6461	MLL3 complex	Human	70.10;11.02.03.04	O15550;P61964;Q14686;Q15291;Q6ZW49;Q8NEZ4;Q9BTK6;Q9C005;Q9UBL3	KDM6A;WDR5;NCOA6;KDM6B;PAXIP1;KMT2C;PAGR1;DPY30;ASH2L	P61964;Q14686;Q15291;Q6ZW49;Q8NEZ4;Q9BTK6;Q9UBL3	7	1.47409	0.40419	1.45875	0.406711	0.010405	0.2987
809	6462	MLL1 complex	Human	11.02.03.04;70.10	O00255;O15294;P51610;P61964;Q03164;Q15291;Q9C005;Q9UBL3	MEN1;OGT;HCFC1;WDR5;KMT2A;KDM6B;DPY30;ASH2L	O00255;O15294;P61964;Q15291;Q9UBL3	5	1.8065	0.356316	1.56123	0.390438	0.135773	0.1265
810	6463	GARP complex	Human	None	Q5VIR6;Q8N1B4;Q9P1Q0;Q9UID3	VPS53;VPS52;VPS54;VPS51	Q5VIR6;Q8N1B4;Q9UID3	3	0.513572	0.660689	0.487887	0.672094	0.0500125	0.3182
811	6467	MLL4 complex	Human	70.10;11.02.03.04	O14686;O15550;P61964;Q14686;Q15291;Q6ZW49;Q9BTK6;Q9C005;Q9UBL3	KMT2D;KDM6A;WDR5;NCOA6;KDM6B;PAXIP1;PAGR1;DPY30;ASH2L	O14686;P61964;Q14686;Q15291;Q6ZW49;Q9BTK6;Q9UBL3	7	1.46876	0.405061	1.4393	0.409954	0.0200639	0.277
812	6468	TRAPP complex	Human	20.09.07.03;20.09.07	O43617;O75865;P0DI81;P48553;Q5T215;Q7Z392;Q86SZ2;Q8IUR0;Q8WVT3;Q96Q05;Q9UL33;Q9Y296;Q9Y2L5;Q9Y5R8	TRAPPC3;TRAPPC6A;TRAPPC2;TRAPPC10;TRAPPC3L;TRAPPC11;TRAPPC6B;TRAPPC5;TRAPPC12;TRAPPC9;TRAPPC2L;TRAPPC4;TRAPPC8;TRAPPC1	O43617;O75865;P48553;Q7Z392;Q86SZ2;Q8IUR0;Q8WVT3;Q96Q05;Q9Y296;Q9Y2L5;Q9Y5R8	11	0.520898	0.657506	0.422268	0.703102	0.189345	0.0131
813	6469	Set1A complex	Human	70.10;11.02.03.04	O15047;O15294;P51610;P61964;Q15291;Q6UXN9;Q9C005;Q9P0U4;Q9UBL3;Q9Y5Z7	SETD1A;OGT;HCFC1;WDR5;KDM6B;WDR82;DPY30;CXXC1;ASH2L;HCFC2	O15047;O15294;P61964;Q15291;Q6UXN9;Q9P0U4;Q9UBL3	7	1.37553	0.420958	1.41765	0.413624	-0.030621	0.4008
814	6470	Set1B complex	Human	70.10;11.02.03.04	O15294;P51610;P61964;Q15291;Q6UXN9;Q8NFC6;Q96IK1;Q9C005;Q9P0U4;Q9UBL3;Q9UPS6;Q9Y5Z7	OGT;HCFC1;WDR5;KDM6B;WDR82;BOD1L1;BOD1;DPY30;CXXC1;ASH2L;SETD1B;HCFC2	O15294;P61964;Q15291;Q6UXN9;Q8NFC6;Q96IK1;Q9P0U4;Q9UBL3	8	1.32361	0.430366	1.51375	0.397812	-0.143656	0.6902
815	6472	Bcl-2-Beclin1-UVRAG-PI(3)KC3 complex	Human	None	P10415;Q14457;Q8NEB9;Q99570;Q9P2Y5	BCL2;BECN1;PIK3C3;PIK3R4;UVRAG	Q14457;Q8NEB9;Q99570;Q9P2Y5	4	0.255788	0.796313	0.364691	0.732767	-0.425758	0.9057
816	6481	WASH complex	Human	None	A8K0Z3;Q12768;Q2M389;Q9Y3C0;Q9Y4E1	WASH1;KIAA0196;KIAA1033;CCDC53;FAM21C	Q12768;Q2M389;Q9Y3C0	3	1.01956	0.495158	0.652751	0.605052	0.359772	0.0499
817	6482	CUL4B-DDB1-DTL-CSN complex	Human	None	P61201;Q13098;Q13620;Q16531;Q9NZJ0	COPS2;GPS1;CUL4B;DDB1;DTL	P61201;Q13098;Q13620;Q16531;Q9NZJ0	5	1.32577	0.429965	1.24978	0.444487	0.0573133	0.2482
818	6484	WASH-CAPZalpa/beta complex	Human	None	A8K0Z3;P47756;P52907;Q12768;Q2M389;Q9Y3C0;Q9Y4E1	WASH1;CAPZB;CAPZA1;KIAA0196;KIAA1033;CCDC53;FAM21C	P47756;P52907;Q12768;Q2M389;Q9Y3C0	5	1.01459	0.496379	1.11692	0.472385	-0.100856	0.5763
819	6486	CUL4A-DDB1-DTL complex	Human	14.13.01;32.01.09	Q13619;Q16531;Q9NZJ0	CUL4A;DDB1;DTL	Q13619;Q16531;Q9NZJ0	3	2.07257	0.32546	1.97013	0.336685	0.0494257	0.3193
820	6488	CUL4A-DDB1-EED complex	Human	None	O75530;Q13619;Q16531	EED;CUL4A;DDB1	O75530;Q13619;Q16531	3	1.5764	0.388138	1.91264	0.343331	-0.213296	0.7023
821	6489	CUL4A-DDB1-WDR5 complex	Human	None	P61964;Q13619;Q16531	WDR5;CUL4A;DDB1	P61964;Q13619;Q16531	3	1.7654	0.361611	1.81746	0.354929	-0.0294884	0.4471
822	6490	CUL4B-DDB1-WDR26 complex	Human	None	Q13620;Q16531;Q9H7D7	CUL4B;DDB1;WDR26	Q13620;Q16531;Q9H7D7	3	1.48574	0.402295	1.60661	0.38364	-0.0813543	0.5306
823	6491	CUL4A-DDB1-RBBP5 complex	Human	None	Q13619;Q15291;Q16531	CUL4A;KDM6B;DDB1	Q13619;Q15291;Q16531	3	1.61938	0.38177	1.74272	0.364601	-0.0761687	0.5231
824	6493	CUL4A-DDB1-WDR57 complex	Human	None	Q13619;Q16531;Q96DI7	CUL4A;DDB1;SNRNP40	Q13619;Q16531;Q96DI7	3	1.54571	0.392818	1.51951	0.396903	0.0169527	0.3754
825	6494	CUL4A-DDB1-WDR61 complex	Human	None	Q13619;Q16531;Q9GZS3	CUL4A;DDB1;WDR61	Q13619;Q16531;Q9GZS3	3	1.59724	0.385025	1.76204	0.362051	-0.103182	0.5636
826	6495	CUL4B-DDB1-GRWD1 complex	Human	None	Q13620;Q16531;Q9BQ67	CUL4B;DDB1;GRWD1	Q13620;Q16531;Q9BQ67	3	2.00866	0.332374	2.22018	0.310542	-0.105304	0.5662
827	6496	TOM20-TOM22-pOTC complex	Human	70.16;20.09.04	P00480;Q15388;Q9NS69	OTC;TOMM20;TOMM22	P00480;Q15388;Q9NS69	3	1.55812	0.390912	1.82237	0.354312	-0.169595	0.653
828	6497	TOM complex (TOM5, TOM6, TOM7, TOM20, TOM22, TOM40, TOM70), mitochondrial	Human	70.16;70.16.01	O94826;O96008;Q15388;Q8N4H5;Q96B49;Q9NS69;Q9P0U1	TOMM70;TOMM40;TOMM20;TOMM5;TOMM6;TOMM22;TOMM7	O94826;O96008;Q15388;Q9NS69	4	1.91315	0.343271	1.81219	0.355595	0.0527725	0.285
829	6509	pERK-vimentin-KPNA2 complex	Human	70.03;34.05.01	P08670;P27361;P52292	VIM;MAPK3;KPNA2	P08670;P27361;P52292	3	1.57184	0.388827	1.88084	0.34712	-0.196589	0.6844
830	6512	ILK-HSP90-CDC37 complex	Human	None	P07900;Q13418;Q16543	HSP90AA1;ILK;CDC37	P07900;Q13418;Q16543	3	0.902172	0.525715	0.880988	0.531636	0.0234811	0.3632
831	6521	Akt-PHLPP1-PHLPP2-FANCI-FANCD2-USP1-UAF1 complex	Human	None	O60346;O94782;P31749;Q6ZVD8;Q8TAF3;Q9BXW9;Q9NVI1	PHLPP1;USP1;AKT1;PHLPP2;WDR48;FANCD2;FANCI	O94782;P31749;Q8TAF3;Q9BXW9;Q9NVI1	5	1.18835	0.456965	0.821202	0.549088	0.308956	0.0217
832	6523	Ubiquilin-VCP-erasin complex	Human	None	P55072;Q92575;Q9UMX0	VCP;UBXN4;UBQLN1	P55072;Q92575;Q9UMX0	3	1.50603	0.399038	1.30503	0.433833	0.133459	0.2063
833	6577	3M complex	Human	42.04.05	O75147;P04637;P62877;Q14999;Q8IWT3;Q8N3Y1;Q9H0W5	OBSL1;TP53;RBX1;CUL7;CUL9;FBXW8;CCDC8	O75147;P62877;Q9H0W5	3	1.09381	0.477598	1.70474	0.369722	-0.558532	0.9083
834	6587	CAP-cbl-flotilin complex	Human	None	O75955;P22681;Q9BX66	FLOT1;CBL;SORBS1	O75955;P22681;Q9BX66	3	1.18323	0.458038	0.584588	0.631079	0.505937	0.0131
835	6602	AP5-SPG11-SPG15 complex	Human	70.22;70.25;70.08;14.04;70.09	O43299;Q2VPB7;Q68DK2;Q96JI7;Q9H0R1;Q9NUS5	AP5Z1;AP5B1;ZFYVE26;SPG11;AP5M1;AP5S1	O43299;Q2VPB7;Q96JI7;Q9NUS5	4	0.616592	0.618585	0.663455	0.601158	-0.0760032	0.5237
836	6626	AP5 adaptor complex	Human	70.22;70.25;70.08;14.04;70.09;20.01.10	O43299;Q2VPB7;Q9H0R1;Q9NUS5	AP5Z1;AP5B1;AP5M1;AP5S1	O43299;Q2VPB7;Q9NUS5	3	0.630935	0.613145	0.674098	0.597337	-0.0684112	0.51
837	6639	CCC-Wash (WASH1, FAM21C) complex	Human	None	A8K0Z3;O60826;Q567U6;Q7Z3J2;Q7Z4G1;Q86VX2;Q86X83;Q8N668;Q9GZQ3;Q9H0A8;Q9NX08;Q9P000;Q9UBI1;Q9Y4E1;Q9Y6G5	WASH1;CCDC22;CCDC93;C16orf62;COMMD6;COMMD7;COMMD2;COMMD1;COMMD5;COMMD4;COMMD8;COMMD9;COMMD3;FAM21C;COMMD10	O60826;Q567U6;Q7Z4G1;Q86VX2;Q86X83;Q8N668;Q9GZQ3;Q9NX08;Q9P000;Q9UBI1;Q9Y6G5	11	0.620389	0.617136	0.639397	0.60998	-0.0306392	0.3755
838	6641	USP22-SAGA complex	Human	70.10;11.02.03	O75528;Q12962;Q14CW9;Q86TJ2;Q92830;Q9HBM6;Q9UPT9;Q9Y4A5	TADA3;TAF10;ATXN7L3;TADA2B;KAT2A;TAF9B;USP22;TRRAP	O75528;Q12962;Q14CW9;Q9HBM6;Q9UPT9;Q9Y4A5	6	1.03036	0.492524	0.797063	0.556463	0.226421	0.0347
839	6643	SAGA complex, GCN5-linked	Human	70.10	O75486;O75528;O75529;O94864;P00813;Q12962;Q14CW9;Q16514;Q16594;Q5T6C5;Q86TJ2;Q8NEM7;Q92830;Q96ES7;Q9HBM6;Q9ULK2;Q9UPT9;Q9Y4A5;Q9Y6J9	SUPT3H;TADA3;TAF5L;SUPT7L;ADA;TAF10;ATXN7L3;TAF12;TAF9;ATXN7L2;TADA2B;SUPT20H;KAT2A;SGF29;TAF9B;ATXN7L1;USP22;TRRAP;TAF6L	O75528;O75529;P00813;Q12962;Q14CW9;Q16514;Q96ES7;Q9HBM6;Q9UPT9;Q9Y4A5;Q9Y6J9	11	1.22356	0.44973	1.10561	0.474922	0.0963989	0.0822
840	6644	CCDC22-COMMD1-CUL2 complex	Human	14.07.05	O60826;Q13617;Q8N668	CCDC22;CUL2;COMMD1	O60826;Q13617;Q8N668	3	0.66849	0.599344	0.63826	0.610404	0.0452203	0.3262
841	6645	CCC complex	Human	None	O60826;Q567U6;Q7Z3J2;Q7Z4G1;Q86VX2;Q86X83;Q8N668;Q9GZQ3;Q9H0A8;Q9NX08;Q9P000;Q9UBI1;Q9Y6G5	CCDC22;CCDC93;C16orf62;COMMD6;COMMD7;COMMD2;COMMD1;COMMD5;COMMD4;COMMD8;COMMD9;COMMD3;COMMD10	O60826;Q567U6;Q7Z4G1;Q86VX2;Q86X83;Q8N668;Q9GZQ3;Q9NX08;Q9P000;Q9UBI1;Q9Y6G5	11	0.620389	0.617136	0.639397	0.60998	-0.0306392	0.3755
842	6657	ATAC complex, GCN5-linked	Human	None	O75478;O75528;P61964;Q01658;Q8IYH5;Q92830;Q96ES7;Q9H8E8;Q9NS73;Q9ULM3	TADA2A;TADA3;WDR5;DR1;ZZZ3;KAT2A;SGF29;KAT14;MBIP;YEATS2	O75528;P61964;Q01658;Q8IYH5;Q96ES7;Q9H8E8;Q9NS73;Q9ULM3	8	1.17112	0.460591	1.35451	0.424716	-0.156595	0.7203
843	6658	CCDC22-COMMD8-CUL1 complex	Human	14.07.05	O60826;Q13616;Q9NX08	CCDC22;CUL1;COMMD8	O60826;Q13616;Q9NX08	3	1.15348	0.464364	1.36438	0.422944	-0.182835	0.6697
844	6659	Ubiquitin E3 ligase (CCDC22, COMMD8, CUL3)	Human	14.07.05	O60826;Q13618;Q9NX08	CCDC22;CUL3;COMMD8	O60826;Q13618;Q9NX08	3	0.817851	0.5501	0.998073	0.500482	-0.22036	0.7117
845	6664	STAGA complex, SPT3-linked	Human	70.10	O15265;O75486;O75528;O75529;O94864;Q12962;Q14CW9;Q16514;Q16594;Q86TJ2;Q8NEM7;Q92830;Q96BN2;Q96ES7;Q9H0E3;Q9NPA8;Q9UPT9;Q9Y4A5;Q9Y6J9	ATXN7;SUPT3H;TADA3;TAF5L;SUPT7L;TAF10;ATXN7L3;TAF12;TAF9;TADA2B;SUPT20H;KAT2A;TADA1;SGF29;SAP130;ENY2;USP22;TRRAP;TAF6L	O75528;O75529;Q12962;Q14CW9;Q16514;Q96BN2;Q96ES7;Q9H0E3;Q9NPA8;Q9UPT9;Q9Y4A5;Q9Y6J9	12	1.06535	0.48418	0.941795	0.514987	0.115976	0.0492
846	6665	ATAC complex, YEATS2-linked	Human	70.10	O43318;O75478;O75528;P61964;Q01658;Q14157;Q8IYH5;Q92830;Q96ES7;Q9H8E8;Q9NR33;Q9NRF9;Q9NS73;Q9ULM3	MAP3K7;TADA2A;TADA3;WDR5;DR1;UBAP2L;ZZZ3;KAT2A;SGF29;KAT14;POLE4;POLE3;MBIP;YEATS2	O43318;O75528;P61964;Q01658;Q14157;Q8IYH5;Q96ES7;Q9H8E8;Q9NR33;Q9NRF9;Q9NS73;Q9ULM3	12	1.2043	0.453658	1.38048	0.420083	-0.14629	0.7349
847	6671	PI4K2A-WASH complex	Human	None	O00203;P46934;P47756;P50570;P52907;Q00610;Q12768;Q2M389;Q5T1M5;Q641Q2;Q92888;Q92974;Q96N67;Q9BTU6	AP3B1;NEDD4;CAPZB;DNM2;CAPZA1;CLTC;KIAA0196;KIAA1033;FKBP15;FAM21A;ARHGEF1;ARHGEF2;DOCK7;PI4K2A	O00203;P46934;P47756;P50570;P52907;Q00610;Q12768;Q2M389;Q5T1M5;Q641Q2;Q92888;Q96N67;Q9BTU6	13	0.878182	0.53243	0.964113	0.509136	-0.0978508	0.5969
848	6703	TBCD-tubulin(alpha)-tubulin(beta) complex	Human	42.04.05	P07437;Q71U36;Q9BTW9	TUBB;TUBA1A;TBCD	P07437;Q71U36;Q9BTW9	3	0.644684	0.60802	0.819774	0.549519	-0.271591	0.76
849	6713	TBCD-ARL2-tubulin(beta) complex	Human	42.04.05	P07437;P36404;Q9BTW9	TUBB;ARL2;TBCD	P07437;P36404;Q9BTW9	3	0.619789	0.617364	0.626162	0.614945	-0.0102831	0.4171
850	6715	TBCD-ARL2-tubulin(beta)-TBCE complex	Human	42.04.05	P07437;P36404;Q15813;Q9BTW9	TUBB;ARL2;TBCE;TBCD	P07437;P36404;Q9BTW9	3	0.619789	0.617364	0.626162	0.614945	-0.0102831	0.4171
851	6728	9-1-1-RHINO complex	Human	10.01.05.01;70.10	O60671;O60921;Q99638;Q9BSD3	RAD1;HUS1;RAD9A;RHNO1	O60671;O60921;Q99638	3	0.347779	0.741961	0.351825	0.739741	-0.0116329	0.4189
852	6742	SMG1-UPF2-Y14-MAGOH-UPF3B-EIF4A3 complex	Human	None	P38919;P61326;Q96Q15;Q9BZI7;Q9HAU5;Q9Y5S9	EIF4A3;MAGOH;SMG1;UPF3B;UPF2;RBM8A	P38919;Q9BZI7;Q9HAU5;Q9Y5S9	4	0.583524	0.631503	0.40154	0.713501	0.31187	0.0376
853	6753	SOG complex	Human	None	P55735;Q12980;Q5T011;Q6PJI9;Q8WTW4;Q96EE3;Q96S15;Q9NXC5	SEC13;NPRL3;SZT2;WDR59;NPRL2;SEH1L;WDR24;MIOS	P55735;Q6PJI9;Q96EE3;Q96S15;Q9NXC5	5	0.763526	0.567046	0.683054	0.594158	0.105395	0.1667
854	6765	CCR4-NOT complex	Human	16.03.03;11.02.03.04	A5YKK6;O75175;Q92600;Q96LI5;Q9H9A5;Q9NZN8;Q9UIV1;Q9UKZ1;Q9ULM6	CNOT1;CNOT3;RQCD1;CNOT6L;CNOT10;CNOT2;CNOT7;CNOT11;CNOT6	A5YKK6;O75175;Q9H9A5;Q9NZN8;Q9UIV1;Q9UKZ1	6	0.431066	0.69878	0.573237	0.635632	-0.329812	0.8992
855	6778	SCRIB-GIT1-ARHGEF7-PAK1 complex	Human	34.05.01	Q13153;Q14155;Q14160;Q9Y2X7	PAK1;ARHGEF7;SCRIB;GIT1	Q13153;Q14155;Q14160;Q9Y2X7	4	0.988772	0.502823	1.13342	0.468732	-0.146286	0.6434
856	6779	SCRIB-GIT1-ARHGEF7-PAK1 complex	Human	34.05.01	Q13153;Q14155;Q14160;Q9Y2X7	PAK1;ARHGEF7;SCRIB;GIT1	Q13153;Q14155;Q14160;Q9Y2X7	4	0.988772	0.502823	1.13342	0.468732	-0.146286	0.6434
857	6780	RAD6A-KCMF1-UBR4 complex	Human	None	P49459;Q5T4S7;Q9P0J7	UBE2A;UBR4;KCMF1	P49459;Q5T4S7;Q9P0J7	3	0.802757	0.554706	1.06533	0.484184	-0.327091	0.8027
858	6799	VEGFR2-S1PR1-ERK1/2-PKC-alpha complex	Human	34.05.01	P17252;P21453;P27361;P28482;P35968	PRKCA;S1PR1;MAPK3;MAPK1;KDR	P17252;P27361;P28482	3	1.10814	0.474353	0.868073	0.535311	0.216638	0.1258
859	6800	VEGFR2-S1PR2-ERK1/2-PKC-alpha complex	Human	34.05.01	O95136;P17252;P27361;P28482;P35968	S1PR2;PRKCA;MAPK3;MAPK1;KDR	P17252;P27361;P28482	3	1.10814	0.474353	0.868073	0.535311	0.216638	0.1258
860	6801	VEGFR2-S1PR3-ERK1/2-PKC-alpha complex	Human	34.05.01	P17252;P27361;P28482;P35968;Q99500	PRKCA;MAPK3;MAPK1;KDR;S1PR3	P17252;P27361;P28482	3	1.10814	0.474353	0.868073	0.535311	0.216638	0.1258
861	6802	VEGFR2-S1PR5-ERK1/2-PKC-alpha complex	Human	34.05.01	P17252;P27361;P28482;P35968;Q9H228	PRKCA;MAPK3;MAPK1;KDR;S1PR5	P17252;P27361;P28482	3	1.10814	0.474353	0.868073	0.535311	0.216638	0.1258
862	6838	IGF2BP1 complex	Human	70.03	O60506;O95793;P61254;P62753;P67809;Q00839;Q08211;Q15717;Q9NZI8	SYNCRIP;STAU1;RPL26;RPS6;YBX1;HNRNPU;DHX9;ELAVL1;IGF2BP1	O60506;O95793;P61254;P62753;P67809;Q00839;Q08211;Q15717;Q9NZI8	9	0.889881	0.529134	1.28069	0.438465	-0.439166	0.979
863	6845	NIF1-ASH2L-RBBP5-WDR5 complex	Human	None	P61964;Q15291;Q9H4Z2;Q9UBL3	WDR5;KDM6B;ZNF335;ASH2L	P61964;Q15291;Q9UBL3	3	1.50012	0.399981	1.72175	0.367411	-0.147743	0.6247
864	6848	IRF2BP2-IRF2BP1-IRF2BPL complex	Human	11.02.03.04.03	Q7Z5L9;Q8IU81;Q9H1B7	IRF2BP2;IRF2BP1;IRF2BPL	Q7Z5L9;Q8IU81;Q9H1B7	3	1.73829	0.365192	1.31953	0.431121	0.240899	0.108
865	6849	WRAD complex (WDR5, RBBP5, ASH2L, DPY30)	Human	None	P61964;Q15291;Q9C005;Q9UBL3	WDR5;KDM6B;DPY30;ASH2L	P61964;Q15291;Q9UBL3	3	1.50012	0.399981	1.72175	0.367411	-0.147743	0.6247
866	6850	WRA complex (WDR5, RBBP5, ASH2L)	Human	None	P61964;Q15291;Q9UBL3	WDR5;KDM6B;ASH2L	P61964;Q15291;Q9UBL3	3	1.50012	0.399981	1.72175	0.367411	-0.147743	0.6247
867	6851	MWRAD complex (MLL1, WDR5, RBBP5, ASH2L, DPY30)	Human	None	P61964;Q03164;Q15291;Q9C005;Q9UBL3	WDR5;KMT2A;KDM6B;DPY30;ASH2L	P61964;Q15291;Q9UBL3	3	1.50012	0.399981	1.72175	0.367411	-0.147743	0.6247
868	6852	COPRS-PRMT5-RUNX1-CBFB complex	Human	11	O14744;Q01196;Q13951;Q9NQ92	PRMT5;RUNX1;CBFB;COPRS	O14744;Q13951;Q9NQ92	3	1.89724	0.345156	2.44179	0.290547	-0.287019	0.7721
869	6854	5FMC (Friends of Methylated Chtop) complex	Human	14.07.07;11	Q8IZL8;Q9BV38;Q9H4L4;Q9NXF1;Q9Y4W2	PELP1;WDR18;SENP3;TEX10;LAS1L	Q8IZL8;Q9BV38;Q9NXF1;Q9Y4W2	4	1.176	0.459558	1.63336	0.379743	-0.388908	0.887
870	6855	LAS1L-PELP1-TEX10-WDR18-NOL9-SENP3 complex	Human	12.01;70.10.07;11.04.01	Q5SY16;Q8IZL8;Q9BV38;Q9H4L4;Q9NXF1;Q9Y4W2	NOL9;PELP1;WDR18;SENP3;TEX10;LAS1L	Q5SY16;Q8IZL8;Q9BV38;Q9NXF1;Q9Y4W2	5	1.53492	0.39449	1.38656	0.419013	0.0966529	0.1805
871	6856	PeBoW complex	Human	11.04.01;12.01	O00541;Q14137;Q9GZL7	PES1;BOP1;WDR12	O00541;Q14137;Q9GZL7	3	2.21695	0.310853	2.04527	0.328378	0.0774379	0.2766
872	6857	PELP1-TEX10-WDR18 complex	Human	12.01;11.04.01	Q8IZL8;Q9BV38;Q9NXF1	PELP1;WDR18;TEX10	Q8IZL8;Q9BV38;Q9NXF1	3	0.7121	0.584078	1.19732	0.4551	-0.681396	0.9375
873	6858	CHTOP-methylosome complex	Human	11.02.03.04	O14744;P84090;Q99873;Q9BQA1;Q9Y3Y2	PRMT5;ERH;PRMT1;WDR77;CHTOP	O14744;P84090;Q9BQA1;Q9Y3Y2	4	0.954155	0.51173	0.918513	0.521237	0.0373545	0.3122
874	6859	HRD1 complex	Human	None	O94905;P11021;P14625;P35613;Q13438;Q86TM6;Q96CS3;Q96DZ1;Q9GZP9;Q9UBU6;Q9UBV2;Q9Y385;Q9Y679	ERLIN2;HSPA5;HSP90B1;BSG;OS9;SYVN1;FAF2;ERLEC1;DERL2;FAM8A1;SEL1L;UBE2J1;AUP1	O94905;P11021;P14625;P35613;Q96CS3;Q9Y385;Q9Y679	7	1.8763	0.347669	1.49517	0.400775	0.203131	0.0356
875	6860	E6AP-HERC2-MAPK6-NEURL4 complex	Human	None	O95714;Q05086;Q16659;Q96JN8	HERC2;UBE3A;MAPK6;NEURL4	O95714;Q05086;Q96JN8	3	0.699331	0.588467	0.527654	0.654598	0.245487	0.1051
876	6862	Bag6-Ubl4A-Trc35 Complex	Human	None	P11441;P46379;Q7L5D6	UBL4A;BAG6;GET4	P11441;P46379;Q7L5D6	3	0.327542	0.753272	0.403357	0.712577	-0.231467	0.7239
877	6864	CBX3-EHMT1-NR3C1 complex	Human	11	P04150;Q13185;Q9H9B1	NR3C1;CBX3;EHMT1	P04150;Q13185;Q9H9B1	3	0.618163	0.617985	0.708035	0.585468	-0.145386	0.6214
878	6875	CRBN-DDB1-CUL4A-RBX1 E3 ubiquitin ligase	Human	None	P62877;Q13619;Q16531;Q96SW2	RBX1;CUL4A;DDB1;CRBN	P62877;Q13619;Q16531;Q96SW2	4	1.20333	0.453859	1.29015	0.436652	-0.0721556	0.5167
879	6884	Fanconi anemia FAAP100 complex	Human	32.01.09;70.10	O15287;O15360;Q00597;Q0VG06;Q8IYD8;Q8NB91;Q9BTP7;Q9HB96;Q9NPI8;Q9NW38	FANCG;FANCA;FANCC;FAAP100;FANCM;FANCB;FAAP24;FANCE;FANCF;FANCL	Q00597;Q0VG06;Q8NB91;Q9NW38	4	1.17484	0.459805	1.20055	0.454432	-0.0218842	0.4218
880	6885	L-B-P100 subcomplex	Human	70.10;70.03	Q0VG06;Q8NB91;Q9NW38	FAAP100;FANCB;FANCL	Q0VG06;Q8NB91;Q9NW38	3	0.555602	0.642838	1.08158	0.480405	-0.946676	0.9693
881	6886	AUP1-OS9-SEL1L-UBC6e-UBXD8 complex	Human	None	Q13438;Q96CS3;Q9UBV2;Q9Y385;Q9Y679	OS9;FAF2;SEL1L;UBE2J1;AUP1	Q96CS3;Q9Y385;Q9Y679	3	0.547049	0.646392	0.541315	0.648797	0.0104817	0.3854
882	6888	v-ATPase-Ragulator-AXIN/LKB1-AMPK complex	Human	70.22	O15169;O43504;P21281;P27449;P38606;P54619;P61421;Q0VGL1;Q13131;Q15831;Q6IAA8;Q9UHA4;Q9Y2Q5;Q9Y478	AXIN1;LAMTOR5;ATP6V1B2;ATP6V0C;ATP6V1A;PRKAG1;ATP6V0D1;LAMTOR4;PRKAA1;STK11;LAMTOR1;LAMTOR3;LAMTOR2;PRKAB1	O15169;O43504;P21281;P38606;Q13131;Q15831;Q6IAA8;Q9UHA4;Q9Y2Q5;Q9Y478	10	1.76293	0.361935	1.63447	0.379583	0.0728652	0.1248
883	6890	Phosphatidylinositol 4-kinase complex	Human	70.02	P42356;Q86TV6;Q8IYD1;Q9BYI3	PI4KA;TTC7B;GSPT2;FAM126A	Q86TV6;Q8IYD1;Q9BYI3	3	0.659114	0.602731	0.56028	0.640911	0.14995	0.1854
884	6893	Gamma-tubulin complex	Human	70.05	P23258;Q96CW5;Q96RT7;Q96RT8;Q9BSJ2;Q9UGJ1	TUBG1;TUBGCP3;TUBGCP6;TUBGCP5;TUBGCP2;TUBGCP4	P23258;Q96CW5;Q9UGJ1	3	0.411368	0.708532	0.542647	0.648236	-0.319127	0.7962
885	6895	MMXD complex	Human	10.03.05.01;10.03.04.05	O76071;P05141;P18074;Q96T76;Q9Y3D0	CIAO1;SLC25A5;ERCC2;MMS19;FAM96B	O76071;P05141;P18074;Q96T76;Q9Y3D0	5	1.64966	0.377406	1.94608	0.339434	-0.179681	0.7206
886	6896	MMS19 complex	Human	70.03;10.01.03;10.01.05.01	O76071;Q96T76;Q9H6Q4;Q9Y3D0	CIAO1;MMS19;NARFL;FAM96B	O76071;Q96T76;Q9H6Q4;Q9Y3D0	4	0.867476	0.535482	0.846112	0.541679	0.024627	0.3356
887	6897	CIA2B-CIA1-MMS19 complex	Human	None	O76071;Q96T76;Q9Y3D0	CIAO1;MMS19;FAM96B	O76071;Q96T76;Q9Y3D0	3	0.897085	0.527124	0.998311	0.500423	-0.112839	0.5767
888	6901	Ubiquitin E3 ligase (CUL1, FBXO6, RBX1, SKP1)	Human	14.13.01.01	P62877;P63208;Q13616;Q9NRD1	RBX1;SKP1;CUL1;FBXO6	P62877;Q13616;Q9NRD1	3	1.23299	0.447829	1.30653	0.433552	-0.059641	0.4967
889	6905	PELI1-IRAK4-IRAK1-TRAF6 complex, IL-1-induced	Human	None	P51617;Q96FA3;Q9NWZ3;Q9Y4K3	IRAK1;PELI1;IRAK4;TRAF6	P51617;Q9NWZ3;Q9Y4K3	3	1.17159	0.460491	0.869682	0.53485	0.257694	0.097
890	6910	EED-EZH2-PHF19 complex	Human	70.10	O75530;Q15910;Q5T6S3	EED;EZH2;PHF19	O75530;Q15910;Q5T6S3	3	0.702127	0.5875	0.420794	0.703832	0.400687	0.0357
891	6916	CTTN-FER-PTK2 complex	Human	None	P16591;Q05397;Q14247	FER;PTK2;CTTN	P16591;Q05397;Q14247	3	2.63569	0.275051	2.57528	0.279698	0.0229185	0.3643
892	6925	MAPK1-PTK2-PXN complex	Human	34.05.01	P28482;P49023;Q05397	MAPK1;PXN;PTK2	P28482;P49023;Q05397	3	1.02807	0.493079	1.01829	0.495468	0.00951134	0.3869
893	6928	ARHGEF7-GIT2-PAK1 complex	Human	None	Q13153;Q14155;Q14161	PAK1;ARHGEF7;GIT2	Q13153;Q14155;Q14161	3	1.29667	0.435412	1.35301	0.424987	-0.0434483	0.4706
894	6933	PRKCZ-SQSTM-TRAF6 complex	Human	None	Q05513;Q13501;Q9Y4K3	PRKCZ;SQSTM1;TRAF6	Q05513;Q13501;Q9Y4K3	3	0.692125	0.590973	0.864612	0.536305	-0.249214	0.7416
895	6937	ARHGEF2-MAPK1-MAPK3-PXN complex	Human	None	P27361;P28482;P49023;Q92974	MAPK3;MAPK1;PXN;ARHGEF2	P27361;P28482;P49023	3	1.50595	0.399051	1.70322	0.369929	-0.130996	0.6022
896	6949	Isocitrate dehydrogenase [NAD], mitochondrial	Human	16.21.07;70.16;16.17;02.10	O43837;P50213;P51553	IDH3B;IDH3A;IDH3G	O43837;P50213;P51553	3	0.462779	0.68363	0.661717	0.601787	-0.429878	0.8633
897	6956	REP-RGGT-Rab complex	Human	None	P20336;P24386;Q92696	RAB3A;CHM;RABGGTA	P20336;P24386;Q92696	3	1.28808	0.437047	1.32815	0.429526	-0.0311034	0.4496
898	6957	C2ORF3-Prp43-TFIP11 complex	Human	None	O43143;P16383;Q9UBB9	DHX15;GCFC2;TFIP11	O43143;P16383;Q9UBB9	3	2.36661	0.297035	2.59974	0.277798	-0.0985086	0.5564
899	6963	AXIN1-GID8-GSK3B complex	Human	70.03	O15169;P49841;Q9NWU2	AXIN1;GSK3B;GID8	O15169;P49841;Q9NWU2	3	0.424177	0.70216	0.438377	0.695228	-0.0334766	0.453
900	6984	ProTalpha C2 complex	Human	40.10.02.01	P06454;P49006;P60709;Q01105	PTMA;MARCKSL1;ACTB;SET	P06454;P49006;P60709;Q01105	4	0.969177	0.507826	1.043	0.489476	-0.0761718	0.5241
901	6985	ProTalpha C5 complex	Human	None	P06454;P25786;P39687;Q00325;Q07021	PTMA;PSMA1;ANP32A;SLC25A3;C1QBP	P06454;P25786;P39687;Q00325;Q07021	5	1.99113	0.334322	1.92418	0.341976	0.0336264	0.2912
902	6987	ProTalpha C7 complex	Human	40.10.02.01	P06454;P39687;Q92688	PTMA;ANP32A;ANP32B	P06454;P39687;Q92688	3	1.83716	0.352465	1.90034	0.344787	-0.0343889	0.4547
903	6988	ProTalpha C8 complex	Human	40.10.02.01	P06454;P39687;P62491;Q92688	PTMA;ANP32A;RAB11A;ANP32B	P06454;P39687;Q92688	3	1.83716	0.352465	1.90034	0.344787	-0.0343889	0.4547
904	6990	THSD1-FAK-talin-vinculin complex	Human	None	P18206;Q05397;Q9NS62;Q9Y490	VCL;PTK2;THSD1;TLN1	P18206;Q05397;Q9Y490	3	1.77187	0.360767	1.85633	0.3501	-0.0476644	0.4773
905	7005	PP2A-NR3A complex	Human	None	P30153;P63151;P67775;Q8TCU5	PPP2R1A;PPP2R2A;PPP2CA;GRIN3A	P30153;P63151;P67775	3	0.787827	0.559338	0.604531	0.623235	0.23266	0.1133
906	7030	DCP1A-NR3C1-PNRC2-UPF1-complex	Human	None	P04150;Q92900;Q9NPI6;Q9NPJ4	NR3C1;UPF1;DCP1A;PNRC2	P04150;Q92900;Q9NPI6	3	0.632226	0.61266	0.782565	0.560989	-0.237793	0.7314
907	7038	BVR-PKCD-ERK2 complex	Human	None	P28482;P53004;Q05655	MAPK1;BLVRA;PRKCD	P28482;P53004;Q05655	3	0.613128	0.619914	0.468022	0.681189	0.236665	0.1106
908	7051	OTUB1-UBC13-MMS2 complex	Human	14.07.05	P61088;Q15819;Q96FW1	UBE2N;UBE2V2;OTUB1	P61088;Q15819;Q96FW1	3	0.569182	0.637275	0.521193	0.657379	0.0843128	0.2684
909	7063	C9orf72-SMCR8-WDR41 complex	Human	None	Q8TEV9;Q96LT7;Q9HAD4	SMCR8;C9orf72;WDR41	Q8TEV9;Q96LT7;Q9HAD4	3	0.316864	0.75938	0.446837	0.691163	-0.410185	0.8537
910	7065	WDR41-(C9orf72-SMCR8)-(FIP200-ULK1-ATG13-ATG101) complex	Human	None	O75143;O75385;Q8TDY2;Q8TEV9;Q96LT7;Q9BSB4;Q9HAD4	ATG13;ULK1;RB1CC1;SMCR8;C9orf72;ATG101;WDR41	O75143;Q8TDY2;Q8TEV9;Q96LT7;Q9HAD4	5	0.944571	0.514252	0.812955	0.551586	0.13934	0.1229
911	7110	IGF2R-PLG-PLAU-PLAUR-LTGFbeta1 complex	Human	None	P00747;P00749;P01137;P11717;Q03405	PLG;PLAU;TGFB1;IGF2R;PLAUR	P00747;P01137;P11717	3	0.517335	0.65905	0.937318	0.516177	-0.811822	0.9545
912	7122	HSPA9-GRPEL1-GRPEL2 complex	Human	None	P38646;Q8TAA5;Q9HAV7	HSPA9;GRPEL2;GRPEL1	P38646;Q8TAA5;Q9HAV7	3	1.12648	0.47026	1.54113	0.393526	-0.368087	0.8315
913	7126	HSPA9-GRPEL1-GRPEL2-TIMM44 complex	Human	None	O43615;P38646;Q8TAA5;Q9HAV7	TIMM44;HSPA9;GRPEL2;GRPEL1	O43615;P38646;Q8TAA5;Q9HAV7	4	0.947639	0.513442	1.22302	0.449839	-0.290594	0.8211
914	7127	GSKIP-GSK3B-PRKAR2A complex	Human	30.05.02.20;14.07.03	P13861;P49841;Q9P0R6	PRKAR2A;GSK3B;GSKIP	P13861;P49841;Q9P0R6	3	1.15143	0.464808	0.933757	0.517128	0.189043	0.149
915	7128	GSKIP-GSK3B-PRKAR2A complex	Human	14.07.03;30.05.02.20	P13861;P49841;Q9P0R6	PRKAR2A;GSK3B;GSKIP	P13861;P49841;Q9P0R6	3	1.15143	0.464808	0.933757	0.517128	0.189043	0.149
916	7130	PRKAR2A-GSKIP-GSK3B-DNM1L complex	Human	32.01.01;14.07.03	O00429;P13861;P49841;Q9P0R6	DNM1L;PRKAR2A;GSK3B;GSKIP	O00429;P13861;P49841;Q9P0R6	4	0.977193	0.505768	0.891652	0.528639	0.0875378	0.2292
917	7131	COMMD1-CCDC22-CCDC93-C16orf62 complex	Human	None	O60826;Q567U6;Q7Z3J2;Q8N668	CCDC22;CCDC93;C16orf62;COMMD1	O60826;Q567U6;Q8N668	3	0.200223	0.833178	0.271046	0.786753	-0.35372	0.8232
918	7133	CCDC93-COMMD1-COMMD6 complex	Human	None	Q567U6;Q7Z4G1;Q8N668	CCDC93;COMMD6;COMMD1	Q567U6;Q7Z4G1;Q8N668	3	0.235316	0.809509	0.289108	0.77573	-0.228596	0.7211
919	7141	Coat protein complex II (SAR1B, PREB, SEC23A , SEC24B, SEC23IP)	Human	70.07	O95487;Q15436;Q9HCU5;Q9Y6B6;Q9Y6Y8	SEC24B;SEC23A;PREB;SAR1B;SEC23IP	Q15436;Q9Y6B6;Q9Y6Y8	3	0.640895	0.609424	0.510799	0.661902	0.202991	0.1379
920	7159	TSC2-GSK3-AXIN-DVL complex	Human	None	O14640;O15169;P49815;P49841	DVL1;AXIN1;TSC2;GSK3B	O14640;O15169;P49815;P49841	4	1.16945	0.460946	0.88089	0.531663	0.24675	0.069
921	7192	CCR4-NOT-CNOT7-CNOT6 complex	Human	11.02.03.04	A5YKK6;O75175;Q92600;Q9C0C2;Q9H9A5;Q9NZN8;Q9UIV1;Q9UKZ1;Q9ULM6	CNOT1;CNOT3;RQCD1;TNKS1BP1;CNOT10;CNOT2;CNOT7;CNOT11;CNOT6	A5YKK6;O75175;Q9C0C2;Q9H9A5;Q9NZN8;Q9UIV1;Q9UKZ1	7	1.21754	0.45095	1.33051	0.429091	-0.0927843	0.5612
922	7214	CCR4-NOT-CNOT7-CNOT6L complex	Human	11.02.03.04	A5YKK6;O75175;Q92600;Q96LI5;Q9C0C2;Q9H9A5;Q9NZN8;Q9UIV1;Q9UKZ1	CNOT1;CNOT3;RQCD1;CNOT6L;TNKS1BP1;CNOT10;CNOT2;CNOT7;CNOT11	A5YKK6;O75175;Q9C0C2;Q9H9A5;Q9NZN8;Q9UIV1;Q9UKZ1	7	1.21754	0.45095	1.33051	0.429091	-0.0927843	0.5612
923	7215	CCR4-NOT-CNOT8-CNOT6 complex	Human	11.02.03.04	A5YKK6;O75175;Q92600;Q9C0C2;Q9H9A5;Q9NZN8;Q9UFF9;Q9UKZ1;Q9ULM6	CNOT1;CNOT3;RQCD1;TNKS1BP1;CNOT10;CNOT2;CNOT8;CNOT11;CNOT6	A5YKK6;O75175;Q9C0C2;Q9H9A5;Q9NZN8;Q9UFF9;Q9UKZ1	7	1.25604	0.443254	1.36384	0.423041	-0.085822	0.5459
924	7216	CCR4-NOT-CNOT8-CNOT6L complex	Human	11.02.03.04	A5YKK6;O75175;Q92600;Q96LI5;Q9C0C2;Q9H9A5;Q9NZN8;Q9UFF9;Q9UKZ1	CNOT1;CNOT3;RQCD1;CNOT6L;TNKS1BP1;CNOT10;CNOT2;CNOT8;CNOT11	A5YKK6;O75175;Q9C0C2;Q9H9A5;Q9NZN8;Q9UFF9;Q9UKZ1	7	1.25604	0.443254	1.36384	0.423041	-0.085822	0.5459
925	7217	Dysbindin 1-A-DNA-PK-complex	Human	11.02.03.04	P12956;P13010;P78527;Q96EV8	XRCC6;XRCC5;PRKDC;DTNBP1	P12956;P13010;P78527	3	1.10229	0.475672	0.794537	0.557247	0.279194	0.0855
926	7221	NSL complex	Human	None	O15294;P51610;P61964;Q7Z3B3;Q96EZ8;Q9BVI0;Q9H7Z6;Q9H9L4;Q9P2N6	OGT;HCFC1;WDR5;KANSL1;MCRS1;PHF20;KAT8;KANSL2;KANSL3	O15294;P61964;Q96EZ8;Q9H7Z6	4	1.13829	0.467664	1.10922	0.47411	0.0255388	0.3341
927	7225	CDH4-HDAC2-MTA2-RBBP7-TWIST1 complex	Human	18.02.09	O94776;Q14839;Q15672;Q16576;Q92769	MTA2;CHD4;TWIST1;RBBP7;HDAC2	O94776;Q14839;Q16576;Q92769	4	1.16747	0.461368	0.933828	0.517109	0.200126	0.1012
928	7248	ABCB1-ANXA2-RACK1-SRC complex	Human	None	P07355;P08183;P12931;P63244	ANXA2;ABCB1;SRC;RACK1	P07355;P12931;P63244	3	0.492098	0.670197	1.0144	0.496426	-1.06138	0.9766
929	7251	IGBP1-MID1-PPP2CA complex	Human	None	O15344;P67775;P78318	MID1;PPP2CA;IGBP1	O15344;P67775;P78318	3	1.50277	0.399556	1.26917	0.44069	0.155451	0.1798
930	7281	BIN1-EHBP1-RAB8A complex	Human	None	O00499;P61006;Q8NDI1	BIN1;RAB8A;EHBP1	O00499;P61006;Q8NDI1	3	1.06964	0.483176	1.15192	0.464702	-0.0769225	0.5242
931	7284	GSK3B-HSP90AA1-PKM2 complex	Human	None	P07900;P14618;P49841	HSP90AA1;PKM;GSK3B	P07900;P14618;P49841	3	1.70708	0.369402	1.92294	0.342122	-0.126448	0.5957
932	7285	HEXIM1-DNA-PK-paraspeckle components-ribonucleoprotein complex	Human	70.10	O94992;P12956;P13010;P23246;P43243;P78527;Q15233;Q8WXF1;Q96PK6	HEXIM1;XRCC6;XRCC5;SFPQ;MATR3;PRKDC;NONO;PSPC1;RBM14	O94992;P12956;P13010;P23246;P78527;Q15233;Q8WXF1;Q96PK6	8	1.52579	0.395917	1.38924	0.418543	0.0894905	0.1227
933	7291	EIF2B2-EIF2B3-EIF2B4-EIF2B5 complex	Human	None	P49770;Q13144;Q9NR50;Q9UI10	EIF2B2;EIF2B5;EIF2B3;EIF2B4	P49770;Q13144;Q9NR50;Q9UI10	4	0.632483	0.612564	0.547807	0.646076	0.133879	0.1668
934	7292	EIF2B1-EIF2B2-EIF2B3-EIF2B4-EIF2B5 complex	Human	None	P49770;Q13144;Q14232;Q9NR50;Q9UI10	EIF2B2;EIF2B5;EIF2B1;EIF2B3;EIF2B4	P49770;Q13144;Q14232;Q9NR50;Q9UI10	5	0.896652	0.527245	0.856393	0.538679	0.0448994	0.271
935	7298	ACTB-ANP32A-C1QBP-PSMA1-PTMA-PSMA1 complex	Human	40.10.02.01	P06454;P25786;P39687;P60709;Q00325;Q07021	PTMA;PSMA1;ANP32A;ACTB;SLC25A3;C1QBP	P06454;P25786;P39687;P60709;Q00325;Q07021	6	1.74909	0.363757	1.76287	0.361943	-0.00787664	0.3622
936	7299	ANP32A-ANP32B-PSMA3-PTMA-SLC25A5 complex	Human	40.10.02.01	P05141;P06454;P25788;P39687;Q92688	SLC25A5;PTMA;PSMA3;ANP32A;ANP32B	P05141;P06454;P25788;P39687;Q92688	5	1.41227	0.414548	1.6201	0.381665	-0.147162	0.6677
937	7304	HIC1-PCL3L-PCR2 complex	Human	11.02.03.04.03	O75530;Q14526;Q15022;Q15910;Q5T6S3	EED;HIC1;SUZ12;EZH2;PHF19	O75530;Q15022;Q15910;Q5T6S3	4	0.626762	0.614718	0.610257	0.621019	0.026334	0.3324
938	7318	CTNNB1-DDX5-HDGF complex	Human	None	P17844;P35222;P51858	DDX5;CTNNB1;HDGF	P17844;P35222;P51858	3	1.28992	0.436696	1.89582	0.345325	-0.469722	0.8813
939	7325	HINT1-UBC3-RBX1 complex	Human	None	P49427;P49773;P62877	CDC34;HINT1;RBX1	P49427;P49773;P62877	3	2.08942	0.323685	1.96225	0.337581	0.0608638	0.303
940	7367	ASH2L-KDM6B-KDM6B-WDR5 complex	Human	None	O15054;P61964;Q15291;Q9UBL3	KDM6B;WDR5;KDM6B;ASH2L	P61964;Q15291;Q9UBL3	3	1.50012	0.399981	1.72175	0.367411	-0.147743	0.6247
941	7368	Ubiquitin E3 ligase (CUL3, KEAP1, RBX1)	Human	None	P62877;Q13618;Q14145	RBX1;CUL3;KEAP1	P62877;Q13618;Q14145	3	1.06735	0.48371	1.20441	0.453636	-0.128407	0.5984
942	7372	BRD7-SWI\u2013SNF complex	Human	11.02.03.04.03	O14497;O14744;O96019;P51531;P51532;Q8TAQ2;Q8WUB8;Q92922;Q969G3;Q96GM5;Q9NPI1	ARID1A;PRMT5;ACTL6A;SMARCA2;SMARCA4;SMARCC2;PHF10;SMARCC1;SMARCE1;SMARCD1;BRD7	O14497;O14744;O96019;P51531;Q8TAQ2;Q8WUB8;Q92922;Q969G3;Q96GM5	9	1.15779	0.463436	0.89003	0.529092	0.23127	0.0108
943	7373	BRD7-SWI\u2013SNF-SUZ12 complex	Human	None	P51531;P51532;Q15022;Q9NPI1;Q9NVM4	SMARCA2;SMARCA4;SUZ12;BRD7;PRMT7	P51531;Q15022;Q9NVM4	3	0.905333	0.524843	0.706441	0.586015	0.219689	0.1233
944	7376	BRD7-CBP-SWI\u2013SNF complex	Human	None	O14744;P51531;P51532;Q8WUB8;Q969G3;Q9NPI1;Q9NWQ8	PRMT5;SMARCA2;SMARCA4;PHF10;SMARCE1;BRD7;PAG1	O14744;P51531;Q8WUB8;Q969G3	4	1.77383	0.360512	1.49681	0.400512	0.156174	0.1418
945	7382	Prohibitin-HIRA complex	Human	None	P35232;P54198;Q9NPG3;Q9Y6J0	PHB;HIRA;UBN1;CABIN1	P35232;P54198;Q9NPG3;Q9Y6J0	4	1.95854	0.338004	2.27529	0.305316	-0.161726	0.6676
946	7383	OGT-HIRA complex	Human	None	O15294;P54198;Q9NPG3;Q9Y6J0	OGT;HIRA;UBN1;CABIN1	O15294;P54198;Q9NPG3;Q9Y6J0	4	1.22388	0.449664	0.818316	0.549959	0.331376	0.03
947	7388	CENP-A nucleosomal complex	Human	70.10;42.10.03	P07199;P33778;P49450;P62805;Q03188;Q08945;Q8N0S6;Q8NCD3;Q92674;Q96BT3;Q96H22;Q96QV6;Q96T23;Q9H3R5;Q9Y5B9	CENPB;HIST1H2BB;CENPA;HIST1H4A;;CENPC;SSRP1;CENPL;HJURP;CENPI;CENPT;CENPN;HIST1H2AA;RSF1;CENPH;SUPT16H	P07199;P62805;Q03188;Q08945;Q9H3R5;Q9Y5B9	6	1.10867	0.474233	1.19883	0.454786	-0.0813277	0.5341
948	7394	CENP-H-I complex	Human	42.10.03;10.03.04.05;10.03.04.01;10.03	Q13352;Q6IPU0;Q71F23;Q7L2Z9;Q8N0S6;Q92674;Q96H22;Q9BS16;Q9BU64;Q9H3R5;Q9NSP4	ITGB3BP;CENPP;CENPU;CENPQ;CENPL;CENPI;CENPN;CENPK;CENPO;CENPH;CENPM	Q6IPU0;Q7L2Z9;Q9BS16;Q9H3R5	4	1.17343	0.460103	0.95897	0.510472	0.18276	0.1147
949	7406	AKT1-APPL1-HDAC3 complex, induced by IGF-1	Human	None	O15379;P31749;Q9UKG1	HDAC3;AKT1;APPL1	O15379;P31749;Q9UKG1	3	0.468833	0.680813	0.838429	0.543943	-0.788332	0.9524
950	7427	ATF2-HK1-VDAC1 complex	Human	11.02.03.04	P15336;P19367;P21796	ATF2;HK1;VDAC1	P15336;P19367;P21796	3	1.58261	0.387206	1.75934	0.362405	-0.111675	0.5743
951	7442	HOOK2-PCM1-RAB8A complex	Human	None	P61006;Q15154;Q96ED9	RAB8A;PCM1;HOOK2	P61006;Q15154;Q96ED9	3	1.42852	0.411773	1.00599	0.498507	0.295783	0.0758
952	7443	Exosome	Human	01.03.16.01;70.03	Q01780;Q06265;Q13868;Q15024;Q5RKV6;Q8TF46;Q96B26;Q99547;Q9NPD3;Q9NQT4;Q9NQT5;Q9Y3B2	EXOSC10;EXOSC9;EXOSC2;EXOSC7;EXOSC6;DIS3L;EXOSC8;MPHOSPH6;EXOSC4;EXOSC5;EXOSC3;EXOSC1	Q01780;Q06265;Q8TF46;Q9NQT4	4	3.04659	0.247122	2.7558	0.266255	0.0954486	0.2176
953	7444	HOOK2-PAR3-Par6alpha-PKCiota complex	Human	None	P41743;Q8TEW0;Q96ED9;Q9NPB6	PRKCI;PARD3;HOOK2;PARD6A	P41743;Q8TEW0;Q96ED9	3	0.84479	0.542067	0.716809	0.582476	0.151495	0.1835
954	7479	Astrin-kinastrin complex	Human	None	P53350;P63167;Q562F6;Q96R06;Q9Y448	PLK1;DYNLL1;SGO2;SPAG5;KNSTRN	P53350;P63167;Q562F6;Q96R06;Q9Y448	5	0.594402	0.627194	0.577425	0.633945	0.0285618	0.3013
955	7480	HDAC3-H1.3-SMRT-N-Cor complex	Human	None	O15379;O75376;P16402;Q9Y618	HDAC3;NCOR1;HIST1H1D;NCOR2	O15379;O75376;P16402;Q9Y618	4	0.416846	0.705793	0.821839	0.548896	-0.971564	0.9881
956	7504	CD44-ERK1-ERK2-RHAMM complex	Human	None	O75330;P16070;P27361;P28482	HMMR;CD44;MAPK3;MAPK1	O75330;P16070;P27361;P28482	4	1.35192	0.425184	1.17531	0.459704	0.130639	0.1701
957	7517	Ubiquitin E3 ligase (CUL3, KLHL7, RBX1)	Human	14.13.01.01	P62877;Q13618;Q8IXQ5	RBX1;CUL3;KLHL7	P62877;Q13618;Q8IXQ5	3	0.838729	0.543854	1.06143	0.4851	-0.265524	0.7542
958	7522	Ubiquitin E3 ligase (CUL3, KLHL12, PEF1, PDCD6)	Human	14.13.01.01	O75340;Q13618;Q53G59;Q9UBV8	PDCD6;CUL3;KLHL12;PEF1	O75340;Q13618;Q9UBV8	3	0.363774	0.733259	0.569767	0.637037	-0.566266	0.9103
959	7541	KNTC1-ZW10-ZWILCH complex	Human	None	O43264;P50748;Q9H900	ZW10;KNTC1;ZWILCH	O43264;P50748;Q9H900	3	0.171003	0.853969	0.148401	0.870776	0.132173	0.2073
960	7542	KNL1-MIS12-NDC80-SPC24-ZWINT complex	Human	None	O14777;O95229;Q8NBT2;Q8NG31;Q9H081	NDC80;ZWINT;SPC24;KNL1;MIS12	O14777;O95229;Q8NBT2;Q8NG31;Q9H081	5	0.652462	0.605158	0.791499	0.558192	-0.213096	0.7664
961	7545	BORC complex	Human	None	O95295;P78537;Q6QNY1;Q969J3;Q96B45;Q96FH0;Q96GS4;Q9BQD3	SNAPIN;BLOC1S1;BLOC1S2;BORCS5;BORCS7;BORCS8;BORCS6;KXD1	O95295;P78537;Q6QNY1;Q969J3;Q96B45;Q96FH0;Q96GS4;Q9BQD3	8	0.52936	0.653868	0.731427	0.577558	-0.381718	0.9525
962	7555	KEOPS complex	Human	12.04	Q14657;Q96S44;Q9NPF4;Q9Y3C4	LAGE3;TP53RK;OSGEP;TPRKB	Q14657;Q96S44;Q9NPF4;Q9Y3C4	4	0.444254	0.692399	0.371907	0.728912	0.162851	0.1331
963	7556	PRAME complex	Human	None	P62877;P78395;Q13617;Q14657;Q15369;Q15370;Q9NPF4	RBX1;PRAME;CUL2;LAGE3;TCEB1;TCEB2;OSGEP	P62877;P78395;Q13617;Q14657;Q15369;Q9NPF4	6	1.38248	0.41973	1.45539	0.407267	-0.0527351	0.4657
964	7557	LGR4-RSPO supercomplex	Human	30.05.02.20	O00401;O14641;O60610;P36507;P46940;P49023;Q02750;Q05397;Q9BXB1;Q9BXY4	WASL;DVL2;DIAPH1;MAP2K2;IQGAP1;PXN;MAP2K1;PTK2;LGR4;RSPO3	O00401;O14641;P36507;P46940;P49023;Q02750;Q05397	7	1.06316	0.484692	1.18297	0.458092	-0.112683	0.6085
965	7563	LARP1-PABPC1-RYDEN complex	Human	None	P11940;Q6PKG0;Q9NUL5	PABPC1;LARP1;RYDEN	P11940;Q6PKG0;Q9NUL5	3	1.40192	0.416334	1.1578	0.463435	0.174131	0.1631
966	7566	7SK RNP complex	Human	11.02.03.04.03	O60563;O94992;P50750;Q4G0J3	CCNT1;HEXIM1;CDK9;LARP7	O60563;O94992;P50750;Q4G0J3	4	1.71069	0.36891	1.80429	0.356597	-0.0547153	0.4852
967	7581	ESR1-TRAP/Mediator coactivator-complex	Human	11.02.03;70.10;11.02.03.04	O43513;O60244;O75448;O75586;P03372;P24863;P49336;Q09472;Q13503;Q15648;Q15788;Q93074;Q9BTT4;Q9H944;Q9NVC6;Q9UHV7;Q9ULK4;Q9Y2X0	MED7;MED14;MED24;MED6;ESR1;CCNC;CDK8;EP300;MED21;MED1;NCOA1;MED12;MED10;MED20;MED17;MED13;MED23;MED16	O43513;O60244;P24863;P49336;Q09472;Q13503;Q15648;Q15788;Q93074;Q9BTT4;Q9H944;Q9NVC6;Q9UHV7;Q9Y2X0	14	0.982879	0.504317	0.718909	0.581764	0.268568	0.001
968	7582	ESR2-TRAP/Mediator coactivator complex	Human	11.02.03;70.10;11.02.03.04	O43513;O60244;O75448;O75586;P24863;P49336;Q09472;Q13503;Q15648;Q15788;Q92731;Q93074;Q9BTT4;Q9H944;Q9NVC6;Q9UHV7;Q9ULK4;Q9Y2X0	MED7;MED14;MED24;MED6;CCNC;CDK8;EP300;MED21;MED1;NCOA1;ESR2;MED12;MED10;MED20;MED17;MED13;MED23;MED16	O43513;O60244;P24863;P49336;Q09472;Q13503;Q15648;Q15788;Q93074;Q9BTT4;Q9H944;Q9NVC6;Q9UHV7;Q9Y2X0	14	0.982879	0.504317	0.718909	0.581764	0.268568	0.001
969	7583	CDK8 subcomplex (CCNC, CDK8, MED12, MED13)	Human	None	P24863;P49336;Q93074;Q9UHV7	CCNC;CDK8;MED12;MED13	P24863;P49336;Q93074;Q9UHV7	4	1.03302	0.49188	0.73838	0.575248	0.285219	0.0478
970	7584	CDK8 subcomplex (CCNC, CDK8, MED12)	Human	None	P24863;P49336;Q93074	CCNC;CDK8;MED12	P24863;P49336;Q93074	3	1.17818	0.4591	0.764337	0.566785	0.351254	0.0533
971	7585	CDK8 subcomplex (CCNC, CDK8, MED13)	Human	None	P24863;P49336;Q9UHV7	CCNC;CDK8;MED13	P24863;P49336;Q9UHV7	3	0.778748	0.562193	0.739595	0.574846	0.050276	0.3179
972	7593	AKAP13-MAP2K3-MAP3K20-MAPK14-PKN1 complex	Human	30.01.05.01.03	P46734;Q12802;Q16512;Q16539;Q9NYL2	MAP2K3;AKAP13;PKN1;MAPK14;MAP3K20	P46734;Q16512;Q16539;Q9NYL2	4	0.529616	0.653759	0.834904	0.544988	-0.576435	0.9495

## Sheet: Beta 10t
	ComplexID	ComplexName	Organism	FunCat ID	subunits(UniProt IDs)	subunits(Gene name)	Subunit_Found	No_Subunit_Found	Avg_Dist_1	Avg_Dist_Derived_1	Avg_Dist_2	Avg_Dist_Derived_2	Avg_Dist_relative_change	Dynamic_P
0	4	Multisubunit ACTR coactivator complex	Human	11.02.03.04.01;30.01;70.10	Q09472;Q92793;Q92831;Q9Y6Q9	EP300;CREBBP;KAT2B;NCOA3	Q09472;Q92793;Q9Y6Q9	3	0.618173	0.617981	0.937184	0.516213	-0.516055	0.940803
1	10	Condensin I complex	Human	10.03.01.01.11;10.03.04.03;10.03.04.05;42.10.03;70.10.03	O95347;Q15003;Q15021;Q9BPX3;Q9NTJ3	SMC2;NCAPH;NCAPD2;NCAPG;SMC4	O95347;Q15003;Q15021;Q9BPX3;Q9NTJ3	5	0.199438	0.833724	0.227683	0.814543	-0.141622	0.667513
2	15	NCOR complex	Human	10.01.09.05;11.02.03.04.03;14.07.04;42.10.03;70.10	O15379;O60907;O75376;Q13227;Q92828;Q9BZK7	HDAC3;TBL1X;NCOR1;GPS2;CORO2A;TBL1XR1	O15379;O60907;O75376;Q92828;Q9BZK7	5	0.533462	0.652119	0.559102	0.641395	-0.0480632	0.474919
3	23	BLOC-1 (biogenesis of lysosome-related organelles complex 1)	Human	None	O95295;P78537;Q6QNY0;Q6QNY1;Q8TDH9;Q96EV8;Q9NUP1;Q9UL45	SNAPIN;BLOC1S1;BLOC1S3;BLOC1S2;BLOC1S5;DTNBP1;BLOC1S4;BLOC1S6	O95295;P78537;Q6QNY0;Q6QNY1;Q8TDH9;Q9NUP1	6	0.474628	0.678137	0.547516	0.646197	-0.15357	0.705223
4	27	Arp2/3 protein complex	Human	None	O15143;O15144;O15145;O15511;P59998;P61158;P61160	ARPC1B;ARPC2;ARPC3;ARPC5;ARPC4;ACTR3;ACTR2	O15143;O15144;O15145;O15511;P61158;P61160	6	0.282531	0.779708	0.385326	0.721852	-0.363837	0.945376
5	32	PA700 complex	Human	14.13.01.01;16.01;18.02.01.01.03	O00231;O00232;O00233;O00487;O43242;O75832;P17980;P35998;P43686;P48556;P51665;P55036;P62191;P62195;P62333;Q13200;Q15008;Q16401;Q99460;Q9UNM6	PSMD11;PSMD12;PSMD9;PSMD14;PSMD3;PSMD10;PSMC3;PSMC2;PSMC4;PSMD8;PSMD7;PSMD4;PSMC1;PSMC5;PSMC6;PSMD2;PSMD6;PSMD5;PSMD1;PSMD13	O00231;O00232;O00233;O00487;O43242;O75832;P17980;P35998;P43686;P48556;P51665;P55036;P62191;P62195;P62333;Q13200;Q15008;Q16401;Q99460;Q9UNM6	20	0.405246	0.711619	0.406627	0.710921	-0.00340604	0.23825
6	33	Prefoldin complex	Human	42.04;14.01;42.04.03	O15212;O60925;P61758;Q99471;Q9NQP4;Q9UHV9	PFDN6;PFDN1;VBP1;PFDN5;PFDN4;PFDN2	O15212;O60925;P61758;Q99471;Q9NQP4;Q9UHV9	6	0.366461	0.731818	0.537632	0.650351	-0.467093	0.981514
7	36	AP1 adaptor complex	Human	14.04;20.01.10;20.09.07;20.09.07.25;20.09.18.09.01;70.09	O43747;O75843;P56377;P61966;Q10567;Q96PC3;Q9BXS5;Q9Y6Q5	AP1G1;AP1G2;AP1S2;AP1S1;AP1B1;AP1S3;AP1M1;AP1M2	P56377;Q10567;Q9BXS5	3	0.395425	0.716628	0.402171	0.71318	-0.0170601	0.454007
8	41	Mi-2/NuRD-MTA3 complex	Human	10.01.09.05;11.02.03.04.03;14.07.04;42.10.03;43.03.07.02.01.01;70.10	O94776;O95983;P41182;Q13547;Q9BTC8	MTA2;MBD3;BCL6;HDAC1;MTA3	O94776;O95983;Q13547;Q9BTC8	4	0.331168	0.75122	0.350647	0.740386	-0.0588185	0.496435
9	49	DNMT3B complex	Human	10.01.09.01;10.01.09.05;10.03.01.01.11;10.03.04.05;42.10.03;70.10.03	O60264;O95239;O95347;Q13547;Q96ST3;Q9NTJ3;Q9UBC3	SMARCA5;KIF4A;SMC2;HDAC1;SIN3A;SMC4;DNMT3B	O60264;O95239;O95347;Q13547;Q96ST3;Q9NTJ3;Q9UBC3	7	0.49227	0.67012	0.693746	0.590407	-0.409279	0.978766
10	50	RAB5-RABAPTIN5\u2013RABEX5 complex	Human	20.09.18.09.01	P20339;Q15276;Q9UJ41	RAB5A;RABEP1;RABGEF1	P20339;Q15276;Q9UJ41	3	0.86921	0.534985	0.794119	0.557377	0.0863903	0.287448
11	54	SIN3 complex	Human	10.01.09.05;11.02.03.04.03;14.07.04;42.10.03;70.10	O00422;O75446;Q09028;Q13547;Q16576;Q92769;Q96ST3	SAP18;SAP30;RBBP4;HDAC1;RBBP7;HDAC2;SIN3A	O75446;Q09028;Q13547;Q16576;Q92769;Q96ST3	6	1.2225	0.449944	1.05703	0.486138	0.135354	0.085493
12	58	SMRT complex	Human	10.01.09.05;11.02.03.04.03;14.07.04;42.10.03;70.10	O15379;O60907;Q13227;Q9BZK7;Q9Y618	HDAC3;TBL1X;GPS2;TBL1XR1;NCOR2	O15379;O60907;Q9BZK7;Q9Y618	4	0.503446	0.665138	0.422286	0.703094	0.16121	0.117476
13	59	AP3 adaptor complex	Human	14.04;20.01.10;20.09.07.06;20.09.18.09.01;70.25	O00203;O14617;P53677;P59780;Q13367;Q92572;Q9Y2T2	AP3B1;AP3D1;AP3M2;AP3S2;AP3B2;AP3S1;AP3M1	O00203;O14617;Q92572;Q9Y2T2	4	0.341014	0.745705	0.166355	0.857372	0.512174	0
14	61	Mi2/NuRD complex	Human	10.01.09.05;11.02.03.04.03;11.02;42.10.03;70.10	O94776;O95983;Q09028;Q13547;Q14839;Q16576;Q92769	MTA2;MBD3;RBBP4;HDAC1;CHD4;RBBP7;HDAC2	O94776;O95983;Q09028;Q13547;Q14839;Q16576;Q92769	7	1.11169	0.473554	0.974177	0.50654	0.123697	0.0797184
15	62	MeCP1 complex	Human	10.01.09.05;11.02.03.04.03;16.03.01;42.10.03;70.10	O94776;O95983;Q09028;Q13547;Q14839;Q16576;Q92769;Q9UBB5	MTA2;MBD3;RBBP4;HDAC1;CHD4;RBBP7;HDAC2;MBD2	O94776;O95983;Q09028;Q13547;Q14839;Q16576;Q92769;Q9UBB5	8	1.01929	0.495224	0.921003	0.520561	0.0964236	0.0959096
16	63	Cohesin-SA1 complex	Human	10.03.01.01.11;10.03.04.05;42.10.03;70.10.03	O60216;Q14683;Q8WVM7;Q9UQE7	RAD21;SMC1A;STAG1;SMC3	O60216;Q14683;Q8WVM7;Q9UQE7	4	0.334369	0.749418	1.10913	0.474128	-2.3171	1
17	64	Cohesin-SA2 complex	Human	10.03.01.01.11;42.10.03;70.10	O60216;Q14683;Q8N3U4;Q9UQE7	RAD21;SMC1A;STAG2;SMC3	O60216;Q14683;Q8N3U4;Q9UQE7	4	0.195864	0.836216	0.44062	0.694145	-1.24963	0.999998
18	66	TRAP complex	Human	11.02.03.04.01;18.02.07;30.01.09.08;30.01;70.10	O60244;O75448;P10827;Q15648;Q93074;Q9NVC6;Q9Y2W1;Q9Y2X0	MED14;MED24;THRA;MED1;MED12;MED17;THRAP3;MED16	O60244;Q15648;Q93074;Q9NVC6;Q9Y2W1;Q9Y2X0	6	1.06053	0.485312	0.580339	0.632776	0.452784	0
19	67	AP4 adaptor complex	Human	14.04;20.01.10;16.01;20.09.07.06;20.09.18.09.01;70.09;70.08	O00189;Q9UPM8;Q9Y587;Q9Y6B7	AP4M1;AP4E1;AP4S1;AP4B1	Q9UPM8;Q9Y587;Q9Y6B7	3	1.15685	0.463638	0.663591	0.601109	0.426383	0.00307687
20	71	MRN complex (MRE11-RAD50-NBN complex)	Human	01.03.16.03;10.01.05.01;10.03.01.03;32.01.09;70.10	O60934;P49959;Q92878	NBN;MRE11A;RAD50	O60934;P49959;Q92878	3	0.721307	0.580954	0.684195	0.593755	0.051451	0.342934
21	73	MRN complex (MRE11-RAD50-NBN complex)	Human	01.03.16.03;10.01.05.01;10.03.01.03;16.03.01;32.01.09;70.10	O60934;P49959;Q92878	NBN;MRE11A;RAD50	O60934;P49959;Q92878	3	0.721307	0.580954	0.684195	0.593755	0.051451	0.342934
22	80	Ubiquitin E3 ligase (SKP1A, SKP2, CUL1, RBX1)	Human	None	P62877;P63208;Q13309;Q13616	RBX1;SKP1;SKP2;CUL1	P62877;Q13309;Q13616	3	2.22854	0.309738	2.23457	0.30916	-0.00270716	0.430811
23	86	NUMAC complex (nucleosomal methylation activator complex)	Human	10.01.09.05;11.02.03.04.01;14.07.09;16.03.01;30.01.09.08;30.01;42.10.03;70.10	O14497;P51532;P60709;Q12824;Q86X55;Q8TAQ2;Q92922;Q969G3;Q96GM5;Q96KG9	ARID1A;SMARCA4;ACTB;SMARCB1;CARM1;SMARCC2;SMARCC1;SMARCE1;SMARCD1;SCYL1	O14497;P60709;Q86X55;Q8TAQ2;Q92922;Q969G3;Q96GM5;Q96KG9	8	1.55644	0.391169	1.53122	0.395067	0.0162051	0.271092
24	87	Nup 107-160 subcomplex	Human	20.01.10;20;20.09.01;70.10.04	P52948;P55735;P57740;Q12769;Q8NFH3;Q8NFH4;Q8WUM0;Q96EE3;Q9BW27	NUP98;SEC13;NUP107;NUP160;NUP43;NUP37;NUP133;SEH1L;NUP85	P52948;P55735;P57740;Q12769;Q8NFH3;Q8NFH4;Q8WUM0;Q96EE3;Q9BW27	9	0.723342	0.580268	0.580215	0.632825	0.197869	0.000285867
25	89	Exocyst Sec6/8 complex	Human	20.01.10;20.09.16.09.03	O00471;O60645;Q8IYI6;Q8TAG9;Q96A65;Q96KP1;Q9NV70;Q9UPT5	EXOC5;EXOC3;EXOC8;EXOC6;EXOC4;EXOC2;EXOC1;EXOC7	O00471;O60645;Q8IYI6;Q8TAG9;Q96A65;Q96KP1;Q9NV70;Q9UPT5	8	0.216757	0.821857	0.172799	0.852661	0.2028	0.00430002
26	93	Anaphase-promoting complex	Human	10.03.01.01;10.03.01;14.07.05;16.01;70.10	P30260;Q13042;Q9H1A4;Q9UJX2;Q9UJX3;Q9UJX4;Q9UJX5;Q9UJX6	CDC27;CDC16;ANAPC1;CDC23;ANAPC7;ANAPC5;ANAPC4;ANAPC2	Q13042;Q9H1A4;Q9UJX2;Q9UJX3;Q9UJX4;Q9UJX6	6	0.273811	0.785046	0.243386	0.804255	0.111117	0.121735
27	95	Ku antigen-NARG1 complex	Human	11.02.03.04;16.03.01	P12956;P13010;Q9BXJ9	XRCC6;XRCC5;NAA15	P12956;P13010;Q9BXJ9	3	1.25442	0.443574	1.07614	0.481664	0.142122	0.204536
28	96	Anaphase-promoting complex	Human	10.03.01.01;10.03.01;14.07.05;16.01;70.10;14.13.01.01	P30260;Q13042;Q9H1A4;Q9UJX2;Q9UJX3;Q9UJX4;Q9UJX5;Q9UJX6;Q9UM13	CDC27;CDC16;ANAPC1;CDC23;ANAPC7;ANAPC5;ANAPC4;ANAPC2;ANAPC10	Q13042;Q9H1A4;Q9UJX2;Q9UJX3;Q9UJX4;Q9UJX6;Q9UM13	7	0.255022	0.796799	0.242895	0.804573	0.0475502	0.217953
29	100	hNURF complex	Human	10.01.09.05;11.02.03.04;41.05.13;42.10.03;43.03.13;70.10	P28370;Q09028;Q12830;Q16576	SMARCA1;RBBP4;BPTF;RBBP7	P28370;Q09028;Q12830;Q16576	4	1.34096	0.427176	1.20188	0.454157	0.103712	0.201191
30	103	RNA polymerase II holoenzyme complex	Human	11;16.03.01;70.10	O15514;P13984;P18074;P19387;P19388;P19447;P20226;P24928;P29083;P29084;P30876;P32780;P35269;P36954;P52434;P52435;P53803;P61218;P62487;P62875;Q00403;Q13888;Q13889;Q92759	POLR2D;GTF2F2;ERCC2;POLR2C;POLR2E;ERCC3;TBP;POLR2A;GTF2E1;GTF2E2;POLR2B;GTF2H1;GTF2F1;POLR2I;POLR2H;POLR2J;POLR2K;POLR2F;POLR2G;POLR2L;GTF2B;GTF2H2;GTF2H3;GTF2H4	O15514;P13984;P18074;P19387;P19388;P19447;P24928;P29083;P29084;P30876;P32780;P35269;P36954;P52434;P53803;P62487;P62875;Q00403;Q13888;Q13889;Q92759	21	1.12687	0.470175	1.161	0.462748	-0.0302938	0.339907
31	104	RNA polymerase II core complex	Human	11;16.03.01;70.10	O15514;P19387;P19388;P24928;P30876;P36954;P52434;P52435;P53803;P61218;P62487;P62875	POLR2D;POLR2C;POLR2E;POLR2A;POLR2B;POLR2I;POLR2H;POLR2J;POLR2K;POLR2F;POLR2G;POLR2L	O15514;P19387;P19388;P24928;P30876;P36954;P52434;P53803;P62487;P62875	10	1.33269	0.42869	1.39204	0.418053	-0.0445357	0.430194
32	105	Polycomb repressive complex 2 (PRC 2)	Human	10.01.09.05;11.02.03.04.03;11.02;14.07.09;42.10.03;70.10	O75530;Q09028;Q15022;Q15910;Q16576	EED;RBBP4;SUZ12;EZH2;RBBP7	O75530;Q09028;Q15022;Q15910;Q16576	5	1.30895	0.433098	1.28402	0.437824	0.0190394	0.327453
33	107	TFIIH transcription factor complex	Human	10.01.05.01;10.03;11.02.03.04;70.10	P18074;P19447;P32780;P50613;P51946;P51948;Q13888;Q13889;Q92759	ERCC2;ERCC3;GTF2H1;CDK7;CCNH;MNAT1;GTF2H2;GTF2H3;GTF2H4	P18074;P19447;P32780;P50613;P51946;P51948;Q13888;Q13889;Q92759	9	1.0035	0.499127	0.934284	0.516987	0.0689729	0.124049
34	112	Prefoldin complex	Human	14.01;42.04;42.04.03	O15212;O60925;P61758;Q99471;Q9NQP4;Q9UHV9	PFDN6;PFDN1;VBP1;PFDN5;PFDN4;PFDN2	O15212;O60925;P61758;Q99471;Q9NQP4;Q9UHV9	6	0.366461	0.731818	0.537632	0.650351	-0.467093	0.981514
35	115	Polycomb repressive complex 1 (PRC1, hPRC-H)	Human	10.01.09.05;11.02.03.04.03;11.02;14.07.09;42.10.03;70.10	O00257;O60264;P0DMV8;P35226;P78364;Q06587;Q14781;Q8IXK0;Q8NDX5;Q96GD3;Q99496;Q9HC52	CBX4;SMARCA5;HSPA1A;BMI1;PHC1;RING1;CBX2;PHC2;PHC3;SCMH1;RNF2;CBX8	O00257;O60264;Q06587;Q8IXK0;Q99496	5	0.983821	0.504078	0.774692	0.563478	0.212568	0.0350951
36	116	Polycomb repressive complex 1 (PRC1, hPRC-H)	Human	10.01.09.05;11.02.03.04.03;11.02;14.07.09;42.10.03;70.10	O00257;O60264;P0DMV8;P25490;P35226;P78364;Q06587;Q14781;Q8IXK0;Q8NDX5;Q96GD3;Q99496;Q9HC52	CBX4;SMARCA5;HSPA1A;YY1;BMI1;PHC1;RING1;CBX2;PHC2;PHC3;SCMH1;RNF2;CBX8	O00257;O60264;P25490;Q06587;Q8IXK0;Q99496	6	0.881048	0.531619	0.713056	0.583752	0.190672	0.029182
37	123	Rnase/Mrp complex	Human	01.03.16.01;11.04.01;16.03.03;70.10	O75817;O75818;O95059;O95707;P78345;P78346;Q969H6;Q99575;Q9BUL9;Q9H633	POP7;RPP40;RPP14;POP4;RPP38;RPP30;POP5;POP1;RPP25;RPP21	O75817;O75818;O95059;O95707;P78345;Q969H6;Q99575;Q9BUL9	8	0.769415	0.565159	0.76926	0.565208	0.000201452	0.313737
38	126	CCT complex (chaperonin containing TCP1 complex)	Human	14.01;16.19.03;70.03	P17987;P40227;P48643;P49368;P50990;P50991;P78371;Q99832	TCP1;CCT6A;CCT5;CCT3;CCT8;CCT4;CCT2;CCT7	P17987;P40227;P48643;P49368;P50990;P50991;P78371;Q99832	8	0.266334	0.789681	0.19601	0.836114	0.264046	7.88587e-06
39	127	NDC80 kinetochore complex	Human	10.03.01.01;10.03.04.05;70.10.04	O14777;Q8NBT2;Q9BZD4;Q9HBM1	NDC80;SPC24;NUF2;SPC25	O14777;Q8NBT2;Q9BZD4;Q9HBM1	4	0.765294	0.566478	0.771236	0.564578	-0.00776324	0.401169
40	138	Telomere-associated protein complex	Human	16.03.01;42.10.03;70.10	P54274;Q15554;Q96AP0;Q9BSI4;Q9NUX5;Q9NYB0	TERF1;TERF2;ACD;TINF2;POT1;TERF2IP	Q15554;Q9NUX5;Q9NYB0	3	0.776318	0.562962	0.352473	0.739386	0.545968	1.72492e-06
41	144	Gamma-BAR-AP1 complex	Human	14.04;20.01.10;20.09.07;20.09.07.25;20.09.18.09.01;70.09	O43747;O75843;P56377;P61966;Q10567;Q63HQ0;Q96PC3;Q9BXS5;Q9Y6Q5	AP1G1;AP1G2;AP1S2;AP1S1;AP1B1;AP1AR;AP1S3;AP1M1;AP1M2	P56377;Q10567;Q9BXS5	3	0.395425	0.716628	0.402171	0.71318	-0.0170601	0.454007
42	149	PBAF complex (Polybromo- and BAF containing complex)	Human	None	O96019;P51532;P60709;Q12824;Q68CP9;Q86U86;Q8TAQ2;Q92922;Q969G3;Q96GM5	ACTL6A;SMARCA4;ACTB;SMARCB1;ARID2;PBRM1;SMARCC2;SMARCC1;SMARCE1;SMARCD1	O96019;P60709;Q68CP9;Q86U86;Q8TAQ2;Q92922;Q969G3;Q96GM5	8	1.27306	0.439935	1.14688	0.465793	0.099118	0.0915295
43	155	TFIID complex	Human	11.02.03.01.01;11.02.03.04;16.03.01;70.10	O00268;P20226;P21675;P49848;Q12962;Q15542;Q15544;Q16594;Q6P1X5	TAF4;TBP;TAF1;TAF6;TAF10;TAF5;TAF11;TAF9;TAF2	O00268;P21675;Q12962;Q15542;Q15544;Q6P1X5	6	1.53689	0.394184	1.25294	0.443865	0.184755	0.0334898
44	157	Condensin I complex	Human	10.03.01.01;10.03.04.03;42.10.03;70.10	O95347;Q15003;Q15021;Q9BPX3;Q9NTJ3	SMC2;NCAPH;NCAPD2;NCAPG;SMC4	O95347;Q15003;Q15021;Q9BPX3;Q9NTJ3	5	0.199438	0.833724	0.227683	0.814543	-0.141622	0.667513
45	159	Condensin I-PARP-1-XRCC1 complex	Human	10.01.05.01;32.01.09;70.10	O95347;P09874;P18887;Q15003;Q15021;Q9BPX3;Q9NTJ3	SMC2;PARP1;XRCC1;NCAPH;NCAPD2;NCAPG;SMC4	O95347;P09874;P18887;Q15003;Q15021;Q9BPX3;Q9NTJ3	7	0.26148	0.79272	0.413336	0.707546	-0.580756	0.998699
46	160	Condensin II	Human	10.03.01.01;10.03.04.03;42.10.03;70.10	O95347;P42695;Q6IBW4;Q86XI2;Q9NTJ3	SMC2;NCAPD3;NCAPH2;NCAPG2;SMC4	O95347;P42695;Q6IBW4;Q86XI2;Q9NTJ3	5	0.541507	0.648716	0.421193	0.703634	0.222184	0.0289921
47	162	COG complex	Human	14.07.02;42.08;70.08	P83436;Q14746;Q8WTW3;Q96JB2;Q96MW5;Q9H9E3;Q9UP83;Q9Y2V7	COG7;COG2;COG1;COG3;COG8;COG4;COG5;COG6	P83436;Q14746;Q8WTW3;Q96JB2;Q96MW5;Q9UP83;Q9Y2V7	7	0.546856	0.646473	0.415921	0.706254	0.239432	0.00338925
48	163	Cohesin-SA2 complex	Human	10.03.01.01.11;10.03.04.05;16.03.01;42.10.03;70.10.03	O60216;Q14683;Q8N3U4;Q9UQE7	RAD21;SMC1A;STAG2;SMC3	O60216;Q14683;Q8N3U4;Q9UQE7	4	0.195864	0.836216	0.44062	0.694145	-1.24963	0.999998
49	164	Cohesin-SA1 complex	Human	10.03.01.01.11;10.03.04.05;16.03.01;42.10.03;70.10.03	O60216;Q14683;Q8WVM7;Q9UQE7	RAD21;SMC1A;STAG1;SMC3	O60216;Q14683;Q8WVM7;Q9UQE7	4	0.334369	0.749418	1.10913	0.474128	-2.3171	1
50	165	Cohesin-SA1 complex	Human	10.03.01.01.11;10.03.04.05;16.03.01;42.10.03;70.10.03	O60216;Q14683;Q8WVM7;Q9UQE7	RAD21;SMC1A;STAG1;SMC3	O60216;Q14683;Q8WVM7;Q9UQE7	4	0.334369	0.749418	1.10913	0.474128	-2.3171	1
51	166	Cohesin-SA2 complex	Human	10.03.01.01.11;10.03.04.05;16.03.01;42.10.03;70.10.03	O60216;Q14683;Q8N3U4;Q9UQE7	RAD21;SMC1A;STAG2;SMC3	O60216;Q14683;Q8N3U4;Q9UQE7	4	0.195864	0.836216	0.44062	0.694145	-1.24963	0.999998
52	167	Condensin I complex	Human	10.03.01.01;10.03.04.03;42.10.03;70.10	O95347;Q15003;Q15021;Q9BPX3;Q9NTJ3	SMC2;NCAPH;NCAPD2;NCAPG;SMC4	O95347;Q15003;Q15021;Q9BPX3;Q9NTJ3	5	0.199438	0.833724	0.227683	0.814543	-0.141622	0.667513
53	173	MRN complex (MRE11-RAD50-NBN complex)	Human	01.03.16.03;10.01.05.01;10.03.01.03;16.03.01;32.01.09;70.10	O60934;P49959;Q92878	NBN;MRE11A;RAD50	O60934;P49959;Q92878	3	0.721307	0.580954	0.684195	0.593755	0.051451	0.342934
54	178	Respiratory chain complex I (holoenzyme), mitochondrial	Human	20.01.15;02.11.07;70.16.05;02.13.03	O00217;O00483;O14561;O15239;O43181;O43674;O43676;O43677;O43678;O43920;O75251;O75306;O75380;O75438;O75489;O95139;O95167;O95168;O95169;O95178;O95182;O95298;O95299;O96000;P03886;P03891;P03897;P03901;P03915;P03923;P17568;P19404;P28331;P49821;P51970;P56181;P56556;Q16718;Q16795;Q86Y39;Q9NX14;Q9P0J0;Q9UI09;Q9Y6M9	NDUFS8;NDUFA4;NDUFAB1;NDUFA1;NDUFS4;NDUFB5;NDUFB3;NDUFC1;NDUFA2;NDUFS5;NDUFS7;NDUFS2;NDUFS6;NDUFB1;NDUFS3;NDUFB6;NDUFA3;NDUFB4;NDUFB8;NDUFB2;NDUFA7;NDUFC2;NDUFA10;NDUFB10;MT-ND1;MT-ND2;MT-ND3;MT-ND4L;MT-ND5;MT-ND6;NDUFB7;NDUFV2;NDUFS1;NDUFV1;NDUFA8;NDUFV3;NDUFA6;NDUFA5;NDUFA9;NDUFA11;NDUFB11;NDUFA13;NDUFA12;NDUFB9	O14561;O43676;O43920;O75306;O75489;P28331;P51970;P56556;Q16718	9	1.61912	0.381808	1.87593	0.347714	-0.158612	0.753409
55	181	26S proteasome	Human	14.13.01.01;16.01;32.01;70.03;70.10	O14818;P17980;P20618;P25786;P25787;P25788;P25789;P28066;P28070;P28072;P28074;P35998;P43686;P49720;P49721;P55036;P60900;P62191;P62195;P62333;Q99436;Q9UNM6	PSMA7;PSMC3;PSMB1;PSMA1;PSMA2;PSMA3;PSMA4;PSMA5;PSMB4;PSMB6;PSMB5;PSMC2;PSMC4;PSMB3;PSMB2;PSMD4;PSMA6;PSMC1;PSMC5;PSMC6;PSMB7;PSMD13	O14818;P17980;P20618;P25786;P25787;P25788;P25789;P28066;P28070;P28072;P28074;P35998;P43686;P49720;P49721;P55036;P62191;P62195;P62333;Q99436;Q9UNM6	21	1.12094	0.471489	1.2453	0.445375	-0.110942	0.671446
56	186	Wave-2 complex	Human	30.01.05.05.01;34.05.01;42.04.03;70.04.03	Q7L576;Q8IZP0;Q8WUW1;Q9Y2A7;Q9Y6W5	CYFIP1;ABI1;BRK1;NCKAP1;WASF2	Q7L576;Q8WUW1;Q9Y2A7;Q9Y6W5	4	0.573681	0.635453	0.517581	0.658944	0.0977901	0.210841
57	189	BAF complex	Human	10.01.09.05;11.02.03.04.01;16.03.01;42.10.03;70.10	O14497;O94805;O96019;P51531;P51532;P60709;P63261;Q12824;Q8NFD5;Q8TAQ2;Q92922;Q969G3;Q96GM5	ARID1A;ACTL6B;ACTL6A;SMARCA2;SMARCA4;ACTB;ACTG1;SMARCB1;ARID1B;SMARCC2;SMARCC1;SMARCE1;SMARCD1	O14497;O96019;P51531;P60709;P63261;Q8NFD5;Q8TAQ2;Q92922;Q969G3;Q96GM5	10	1.53897	0.393861	1.43681	0.410372	0.0663787	0.118818
58	190	Mitotic checkpoint complex (MCC)	Human	10.03.01.03	O43684;O60566;Q12834;Q13257	BUB3;BUB1B;CDC20;MAD2L1	O43684;O60566;Q12834;Q13257	4	1.19948	0.454654	1.34929	0.425661	-0.124896	0.612394
59	191	20S proteasome	Human	14.07.11;14.13.01.01;32.01;70.03;70.10	O14818;P20618;P25786;P25787;P25788;P25789;P28066;P28070;P28072;P28074;P49720;P49721;P60900;Q99436	PSMA7;PSMB1;PSMA1;PSMA2;PSMA3;PSMA4;PSMA5;PSMB4;PSMB6;PSMB5;PSMB3;PSMB2;PSMA6;PSMB7	O14818;P20618;P25786;P25787;P25788;P25789;P28066;P28070;P28072;P28074;P49720;P49721;Q99436	13	0.474183	0.678342	0.588797	0.629407	-0.241709	0.943013
60	192	PA28-20S proteasome	Human	14.07.11;14.13.01.01;32.01;70.03;70.10	O14818;P20618;P25786;P25787;P25788;P25789;P28066;P28070;P28072;P28074;P49720;P49721;P60900;Q06323;Q99436;Q9UL46	PSMA7;PSMB1;PSMA1;PSMA2;PSMA3;PSMA4;PSMA5;PSMB4;PSMB6;PSMB5;PSMB3;PSMB2;PSMA6;PSME1;PSMB7;PSME2	O14818;P20618;P25786;P25787;P25788;P25789;P28066;P28070;P28072;P28074;P49720;P49721;Q99436;Q9UL46	14	0.673347	0.597605	0.785892	0.559944	-0.167143	0.808671
61	193	PA700-20S-PA28 complex	Human	14.13.01.01;16.01;18.02.01.01.03	O00231;O00232;O00233;O00487;O14818;O43242;O75832;P17980;P20618;P25786;P25787;P25788;P25789;P28066;P28070;P28072;P28074;P35998;P43686;P48556;P49720;P49721;P51665;P55036;P60900;P62191;P62195;P62333;Q06323;Q13200;Q15008;Q16401;Q99436;Q99460;Q9UL46;Q9UNM6	PSMD11;PSMD12;PSMD9;PSMD14;PSMA7;PSMD3;PSMD10;PSMC3;PSMB1;PSMA1;PSMA2;PSMA3;PSMA4;PSMA5;PSMB4;PSMB6;PSMB5;PSMC2;PSMC4;PSMD8;PSMB3;PSMB2;PSMD7;PSMD4;PSMA6;PSMC1;PSMC5;PSMC6;PSME1;PSMD2;PSMD6;PSMD5;PSMB7;PSMD1;PSME2;PSMD13	O00231;O00232;O00233;O00487;O14818;O43242;O75832;P17980;P20618;P25786;P25787;P25788;P25789;P28066;P28070;P28072;P28074;P35998;P43686;P48556;P49720;P49721;P51665;P55036;P62191;P62195;P62333;Q13200;Q15008;Q16401;Q99436;Q99460;Q9UL46;Q9UNM6	34	1.1034	0.47542	1.22003	0.450444	-0.105702	0.719667
62	194	PA28gamma-20S proteasome	Human	14.07.11;14.13.01.01;32.01;70.03;70.10	O14818;P20618;P25786;P25787;P25788;P25789;P28066;P28070;P28072;P28074;P49720;P49721;P60900;P61289;Q99436	PSMA7;PSMB1;PSMA1;PSMA2;PSMA3;PSMA4;PSMA5;PSMB4;PSMB6;PSMB5;PSMB3;PSMB2;PSMA6;PSME3;PSMB7	O14818;P20618;P25786;P25787;P25788;P25789;P28066;P28070;P28072;P28074;P49720;P49721;P61289;Q99436	14	0.47023	0.680166	0.595858	0.626622	-0.267162	0.966564
63	202	BRCA1-RAD50-MRE11-NBS1 complex	Human	10.01.05.01;32.01.09;70.10	O60934;P38398;P49959;Q92878	NBN;BRCA1;MRE11A;RAD50	O60934;P49959;Q92878	3	0.721307	0.580954	0.684195	0.593755	0.051451	0.342934
64	205	Ubiquitin E3 ligase (VHL, TCEB1, TCEB2, CUL2, RBX1)	Human	14.07.05;16.01;14.13.01.01	P40337;P62877;Q13617;Q15369;Q15370	VHL;RBX1;CUL2;TCEB1;TCEB2	P62877;Q13617;Q15369	3	0.639196	0.610055	0.856869	0.538541	-0.340541	0.849294
65	209	Ubiquitin E3 ligase (ASB6, TCEB1, TCEB2, CUL5, RNF7)	Human	14.07.05;16.01;14.13.01.01	Q15369;Q15370;Q93034;Q9NWX5;Q9UBF6	TCEB1;TCEB2;CUL5;ASB6;RNF7	Q15369;Q93034;Q9NWX5	3	0.605319	0.622929	0.922291	0.520213	-0.523644	0.943327
66	214	Ubiquitin E3 ligase (WSB1, TCEB1, TCEB2, CUL5, RBX1)	Human	14.07.05;14.13.01.01;16.01;30.05.02.16;70.07	P62877;Q15369;Q15370;Q93034;Q9Y6I7	RBX1;TCEB1;TCEB2;CUL5;WSB1	P62877;Q15369;Q93034	3	0.701734	0.587636	0.903746	0.52528	-0.287875	0.80631
67	217	CRSP complex	Human	11.02.03.04.01;16.01;70.10	O43513;O60244;O75448;O95402;Q15648;Q6P2C8;Q9NVC6;Q9ULK4	MED7;MED14;MED24;MED26;MED1;MED27;MED17;MED23	O43513;O60244;O95402;Q15648;Q6P2C8;Q9NVC6	6	1.50642	0.398975	0.868373	0.535225	0.423553	0
68	218	CRSP complex	Human	11.02.03.04.01;16.01;70.10	O43513;O60244;O75448;O95402;Q15648;Q6P2C8;Q9NVC6;Q9ULK4	MED7;MED14;MED24;MED26;MED1;MED27;MED17;MED23	O43513;O60244;O95402;Q15648;Q6P2C8;Q9NVC6	6	1.50642	0.398975	0.868373	0.535225	0.423553	0
69	219	CAND1-CUL1-RBX1 complex	Human	16.01	P62877;Q13616;Q86VP6	RBX1;CUL1;CAND1	P62877;Q13616;Q86VP6	3	0.522884	0.656649	0.398354	0.715127	0.238161	0.0904065
70	221	CAND1-CUL2-RBX1 complex	Human	None	P62877;Q13617;Q86VP6	RBX1;CUL2;CAND1	P62877;Q13617;Q86VP6	3	0.682692	0.594286	0.717333	0.582298	-0.0507417	0.507604
71	222	CAND1-CUL3-RBX1 complex	Human	None	P62877;Q13618;Q86VP6	RBX1;CUL3;CAND1	P62877;Q13618;Q86VP6	3	0.6314	0.61297	0.622996	0.616145	0.0133106	0.404796
72	223	CAND1-CUL4A-RBX1 complex	Human	None	P62877;Q13619;Q86VP6	RBX1;CUL4A;CAND1	P62877;Q13619;Q86VP6	3	0.915767	0.521984	1.08649	0.479273	-0.186428	0.699048
73	224	CAND1-CUL4B-RBX1 complex	Human	None	P62877;Q13620;Q86VP6	RBX1;CUL4B;CAND1	P62877;Q13620;Q86VP6	3	0.606235	0.622574	0.508458	0.662928	0.161285	0.178395
74	228	SMCC complex	Human	11.02.03.04.01;11.02.03.04.03;70.10	O60244;O75448;O75586;P24863;P49336;Q13503;Q15648;Q9Y3C7	MED14;MED24;MED6;CCNC;CDK8;MED21;MED1;MED31	O60244;P24863;P49336;Q13503;Q15648;Q9Y3C7	6	0.99048	0.502391	0.766443	0.56611	0.226191	0.0108476
75	229	NAT complex	Human	11.02.03.04.03;16.01;70.10	O60244;O75586;P24863;P49336;Q13503;Q9BTT4;Q9ULK4	MED14;MED6;CCNC;CDK8;MED21;MED10;MED23	O60244;P24863;P49336;Q13503;Q9BTT4	5	1.1739	0.460002	0.789666	0.558764	0.327317	0.00100425
76	230	Mediator complex	Human	11.02.03.04.01;70.10	A0JLT2;O43513;O60244;O75448;O75586;O95402;P24863;P49336;Q13503;Q15528;Q15648;Q6P2C8;Q71F56;Q71SY5;Q93074;Q96G25;Q96HR3;Q96RN5;Q9BTT4;Q9BUE0;Q9BWU1;Q9H204;Q9H944;Q9NPJ6;Q9NVC6;Q9NWA0;Q9NX70;Q9P086;Q9UHV7;Q9ULK4;Q9Y2X0;Q9Y3C7	MED19;MED7;MED14;MED24;MED6;MED26;CCNC;CDK8;MED21;MED22;MED1;MED27;MED13L;MED25;MED12;MED8;MED30;MED15;MED10;MED18;CDK19;MED28;MED20;MED4;MED17;MED9;MED29;MED11;MED13;MED23;MED16;MED31	O43513;O60244;O95402;P24863;P49336;Q13503;Q15528;Q15648;Q6P2C8;Q71F56;Q71SY5;Q93074;Q96G25;Q96HR3;Q96RN5;Q9BTT4;Q9BUE0;Q9H944;Q9NPJ6;Q9NVC6;Q9NWA0;Q9NX70;Q9UHV7;Q9Y2X0;Q9Y3C7	25	0.978459	0.505444	0.798214	0.556107	0.184212	0
77	232	ARC complex	Human	11.02.03.04.01;16.01;30.01;70.10	O43513;O60244;O75448;O75586;O95402;Q15648;Q71SY5;Q93074;Q96G25;Q96RN5;Q9NPJ6;Q9NVC6;Q9UHV7;Q9UKU7;Q9ULK4	MED7;MED14;MED24;MED6;MED26;MED1;MED25;MED12;MED8;MED15;MED4;MED17;MED13;ACAD8;MED23	O43513;O60244;O95402;Q15648;Q71SY5;Q93074;Q96G25;Q96RN5;Q9NPJ6;Q9NVC6;Q9UHV7;Q9UKU7	12	1.01524	0.496219	0.815709	0.550749	0.196536	0
78	234	HuCHRAC complex	Human	10.01.09.05;16.01;16.03.01;16.19.03;70.10	O60264;Q9NRF9;Q9NRG0;Q9NRL2	SMARCA5;POLE3;CHRAC1;BAZ1A	O60264;Q9NRF9;Q9NRG0;Q9NRL2	4	1.05493	0.486635	1.21484	0.4515	-0.151588	0.655367
79	238	SWI-SNF chromatin remodeling-related-BRCA1 complex	Human	10.01.09.05;11.02.03.04;42.10.03;70.10	O14497;O96019;P38398;P51531;P51532;Q12824;Q8TAQ2;Q92922;Q92925;Q969G3	ARID1A;ACTL6A;BRCA1;SMARCA2;SMARCA4;SMARCB1;SMARCC2;SMARCC1;SMARCD2;SMARCE1	O14497;O96019;P51531;Q8TAQ2;Q92922;Q92925;Q969G3	7	0.860967	0.537355	0.443935	0.692552	0.484376	0
80	243	RalBP1-CDC2-CCNB1 complex	Human	10.03.01.01;14.07.03;70.10	P06493;P14635;Q15311	CDK1;CCNB1;RALBP1	P06493;P14635;Q15311	3	1.08455	0.47972	1.4041	0.415955	-0.294644	0.812303
81	244	BRAFT complex	Human	42.10.03;10.01.05.01;32.01.09;70.10	O15287;O15360;P15927;P27694;P35244;P40692;P54132;Q00597;Q13472;Q9H9A7;Q9HB96;Q9NPI8;Q9NW38	FANCG;FANCA;RPA2;RPA1;RPA3;MLH1;BLM;FANCC;TOP3A;RMI1;FANCE;FANCF;FANCL	P15927;P27694;P35244;P40692;P54132;Q00597;Q13472;Q9H9A7;Q9NW38	9	1.18996	0.45663	1.28481	0.437674	-0.0797076	0.543576
82	245	FA core complex (Fanconi anemia core complex)	Human	14.07.05;32.01.09;70.10	O15287;O15360;Q00597;Q0VG06;Q8NB91;Q9H9A7;Q9HB96;Q9NPI8;Q9NW38	FANCG;FANCA;FANCC;FAAP100;FANCB;RMI1;FANCE;FANCF;FANCL	Q00597;Q0VG06;Q8NB91;Q9H9A7;Q9NW38	5	1.12061	0.471562	1.21565	0.451335	-0.0848072	0.554286
83	246	BLM complex III	Human	42.10.03;10.01.05.01;32.01.09;70.10	P40692;P54132;Q13472;Q9H9A7	MLH1;BLM;TOP3A;RMI1	P40692;P54132;Q13472;Q9H9A7	4	0.815998	0.550661	1.27689	0.439196	-0.564816	0.976314
84	247	RalBP1-CCNB1-AP2A-NUMB-EPN1 complex	Human	10.03.01.01;20.09.18.09.01;70.10	O95782;P14635;P49757;Q15311;Q9Y6I3	AP2A1;CCNB1;NUMB;RALBP1;EPN1	O95782;P14635;P49757;Q15311;Q9Y6I3	5	0.82088	0.549185	1.03001	0.492608	-0.254764	0.839509
85	248	BRAFT complex	Human	42.10.03;10.01.05.01;14.07.05;32.01.09;70.10	O15287;O15360;P15927;P27694;P35244;P54132;Q00597;Q13472;Q9HB96;Q9NPI8;Q9NW38	FANCG;FANCA;RPA2;RPA1;RPA3;BLM;FANCC;TOP3A;FANCE;FANCF;FANCL	P15927;P27694;P35244;P54132;Q00597;Q13472;Q9NW38	7	1.107	0.474608	1.12007	0.471682	-0.0118064	0.363621
86	261	RAD51B-RAD51C-RAD51D-XRCC2-XRCC3 complex	Human	10.01.05.01;10.01.05.03;16.03.01;16.19.03;32.01.09;70.10	O15315;O43502;O43542;O43543;O75771	RAD51B;RAD51C;XRCC3;XRCC2;RAD51D	O43502;O43542;O75771	3	0.214466	0.823407	0.394179	0.717268	-0.837953	0.992397
87	266	RAD17-RFC complex	Human	10.03.01.03;16.03.01;16.19.03;32.01.09;70.10	O75943;P35249;P35250;P40937;P40938	RAD17;RFC4;RFC2;RFC5;RFC3	P35249;P35250;P40937;P40938	4	0.23152	0.812005	0.19135	0.839384	0.173504	0.102297
88	267	9-1-1 complex	Human	10.01.05.01;10.03.01.03;32.01.09;70.10	O60671;O60921;Q99638	RAD1;HUS1;RAD9A	O60671;O60921;Q99638	3	0.347779	0.741961	0.351825	0.739741	-0.0116329	0.445254
89	268	9-1-1-RAD17-RFC complex	Human	10.03.01.03;32.01.09;70.10	O60671;O60921;O75943;P35249;P35250;P40937;P40938;Q99638	RAD1;HUS1;RAD17;RFC4;RFC2;RFC5;RFC3;RAD9A	O60671;O60921;P35249;P35250;P40937;P40938;Q99638	7	0.742405	0.57392	1.19524	0.455531	-0.609959	0.999277
90	270	RAD17-RFC complex	Human	10.03.01.03;16.03.01;16.19.03;32.01.09;70.10	O75943;P35249;P35250;P40937;P40938	RAD17;RFC4;RFC2;RFC5;RFC3	P35249;P35250;P40937;P40938	4	0.23152	0.812005	0.19135	0.839384	0.173504	0.102297
91	271	9-1-1 complex	Human	10.01.05.01;10.03.01.03;32.01.09;70.10	O60671;O60921;Q99638	RAD1;HUS1;RAD9A	O60671;O60921;Q99638	3	0.347779	0.741961	0.351825	0.739741	-0.0116329	0.445254
92	274	9-1-1-RAD17-RFC complex	Human	None	O60671;O60921;O75943;P35249;P35250;P40937;P40938;Q99638	RAD1;HUS1;RAD17;RFC4;RFC2;RFC5;RFC3;RAD9A	O60671;O60921;P35249;P35250;P40937;P40938;Q99638	7	0.742405	0.57392	1.19524	0.455531	-0.609959	0.999277
93	275	9-1-1 complex	Human	10.01.05.01;10.03.01.03;32.01.09;70.10	O60671;O60921;Q99638	RAD1;HUS1;RAD9A	O60671;O60921;Q99638	3	0.347779	0.741961	0.351825	0.739741	-0.0116329	0.445254
94	276	9-1-1 complex	Human	10.01.05.01;10.03.01.03;32.01.09;70.10	O60671;O60921;Q99638	RAD1;HUS1;RAD9A	O60671;O60921;Q99638	3	0.347779	0.741961	0.351825	0.739741	-0.0116329	0.445254
95	277	RFC complex	Human	10.01.03;16.03.01;16.19.03;70.10	P35249;P35250;P35251;P40937;P40938	RFC4;RFC2;RFC1;RFC5;RFC3	P35249;P35250;P35251;P40937;P40938	5	0.542081	0.648474	0.467637	0.681367	0.137329	0.111836
96	278	RFC core complex	Human	10.01.03;16.03.01;16.19.03;70.10	P35249;P35250;P40937	RFC4;RFC2;RFC5	P35249;P35250;P40937	3	0.267385	0.789026	0.124922	0.88895	0.5328	8.74537e-06
97	279	RFC complex	Human	10.01.03;16.03.01;16.19.03;70.10	P35249;P35250;P35251;P40937;P40938	RFC4;RFC2;RFC1;RFC5;RFC3	P35249;P35250;P35251;P40937;P40938	5	0.542081	0.648474	0.467637	0.681367	0.137329	0.111836
98	280	HMGB1-HMGB2-HSC70-ERP60-GAPDH complex	Human	10.01.05.01;16.03.01;32.01.09;70.10	P04406;P09429;P11142;P26583;P30101	GAPDH;HMGB1;HSPA8;HMGB2;PDIA3	P04406;P09429;P11142;P26583;P30101	5	1.775	0.36036	1.72631	0.366796	0.0274323	0.309538
99	281	NELF complex (Negative elongation factor complex)	Human	11.02.03.01.04;11.02.03.04.03;16.03.03;16.01;70.10	P18615;Q8IXH7;Q8WX92;Q9H3P2	NELFE;NELFCD;NELFB;NELFA	Q8IXH7;Q8WX92;Q9H3P2	3	0.349561	0.740982	0.671357	0.598316	-0.920572	0.99578
100	282	SNF2h-cohesin-NuRD complex	Human	10.01.09.05;16.03.01;42.10.03;70.10.03	O60216;O60264;O94776;O95983;Q09028;Q12873;Q13330;Q13547;Q14683;Q16576;Q8N3U4;Q8WVM7;Q92769;Q9NRL2;Q9UBB5;Q9UQE7	RAD21;SMARCA5;MTA2;MBD3;RBBP4;CHD3;MTA1;HDAC1;SMC1A;RBBP7;STAG2;STAG1;HDAC2;BAZ1A;MBD2;SMC3	O60216;O60264;O94776;O95983;Q09028;Q13330;Q13547;Q14683;Q16576;Q8N3U4;Q8WVM7;Q92769;Q9NRL2;Q9UBB5;Q9UQE7	15	0.939955	0.515476	1.14344	0.466539	-0.216486	0.924334
101	283	Sin3 complex	Human	10.01.09.05;11.02.03.04.03;14.07.04;42.10.03	O00422;O75446;Q09028;Q13547;Q16576;Q92769;Q96ST3	SAP18;SAP30;RBBP4;HDAC1;RBBP7;HDAC2;SIN3A	O75446;Q09028;Q13547;Q16576;Q92769;Q96ST3	6	1.2225	0.449944	1.05703	0.486138	0.135354	0.085493
102	284	CRSP complex	Human	11.02.03.04.01;16.01;70.10.03	O43513;O60244;O75448;O75586;O95402;Q13503;Q15648;Q71SY5;Q96RN5;Q9NVC6;Q9ULK4	MED7;MED14;MED24;MED6;MED26;MED21;MED1;MED25;MED15;MED17;MED23	O43513;O60244;O95402;Q13503;Q15648;Q71SY5;Q96RN5;Q9NVC6	8	1.13766	0.467801	0.898268	0.526796	0.210425	0.00286413
103	285	PCNA-MLH1-PMS1 complex	Human	10.01.03;10.01.05.01;70.10	P12004;P40692;P54277	PCNA;MLH1;PMS1	P12004;P40692;P54277	3	1.98539	0.334965	1.75834	0.362537	0.114362	0.244729
104	286	PCNA-MSH2-MSH6 complex	Human	10.01.03;10.01.05.01;70.10	P12004;P43246;P52701	PCNA;MSH2;MSH6	P12004;P43246;P52701	3	1.62919	0.380346	1.53812	0.393993	0.0558991	0.335779
105	287	ARC-L complex	Human	16.01;18.02.09;70.10.03	O43513;O60244;O75448;O75586;P24863;P49336;Q13503;Q15648;Q71SY5;Q93074;Q96RN5;Q9NVC6;Q9UHV7;Q9ULK4	MED7;MED14;MED24;MED6;CCNC;CDK8;MED21;MED1;MED25;MED12;MED15;MED17;MED13;MED23	O43513;O60244;P24863;P49336;Q13503;Q15648;Q71SY5;Q93074;Q96RN5;Q9NVC6;Q9UHV7	11	1.10234	0.475661	0.777362	0.562632	0.294807	0
106	288	ARC complex	Human	11.02.03.04.01;18.02.09;70.10.03	O43513;O60244;O75448;O75586;O95402;P24863;P49336;Q13503;Q15648;Q71SY5;Q93074;Q96RN5;Q9NVC6;Q9UHV7;Q9ULK4	MED7;MED14;MED24;MED6;MED26;CCNC;CDK8;MED21;MED1;MED25;MED12;MED15;MED17;MED13;MED23	O43513;O60244;O95402;P24863;P49336;Q13503;Q15648;Q71SY5;Q93074;Q96RN5;Q9NVC6;Q9UHV7	12	1.0769	0.481486	0.804069	0.554303	0.253351	0
107	289	PCNA-MSH2-MSH6 complex	Human	10.01.05.01;70.10	P12004;P43246;P52701	PCNA;MSH2;MSH6	P12004;P43246;P52701	3	1.62919	0.380346	1.53812	0.393993	0.0558991	0.335779
108	290	MSH2-MLH1-PMS2-PCNA DNA-repair initiation complex	Human	10.01.05.01;16.03.01;32.01.09;70.10	P12004;P40692;P43246;P54278	PCNA;MLH1;MSH2;PMS2	P12004;P40692;P43246;P54278	4	1.64144	0.378581	1.40445	0.415896	0.144381	0.139911
109	291	MSH2-MLH1-PMS2 DNA-repair initiation complex	Human	10.01.05.01;16.03.01;70.10	P40692;P43246;P54278	MLH1;MSH2;PMS2	P40692;P43246;P54278	3	0.72108	0.581031	0.496023	0.668439	0.31211	0.0356954
110	297	PCNA-DNA polymerase delta complex	Human	10.01.03;10.01.05.01;70.10	P12004;P28340;P49005;Q15054;Q9HCU8	PCNA;POLD1;POLD2;POLD3;POLD4	P12004;P28340;P49005;Q15054;Q9HCU8	5	1.42182	0.412913	1.52745	0.395656	-0.0742896	0.531919
111	300	PC2 complex	Human	11.02.03.04.01;16.01;70.10	O43513;O60244;O75448;O75586;Q13503;Q6P2C8;Q9BTT4;Q9H944;Q9NVC6;Q9Y2W1;Q9Y2X0;Q9Y3C7	MED7;MED14;MED24;MED6;MED21;MED27;MED10;MED20;MED17;THRAP3;MED16;MED31	O43513;O60244;Q13503;Q6P2C8;Q9BTT4;Q9H944;Q9NVC6;Q9Y2W1;Q9Y2X0;Q9Y3C7	10	1.17331	0.460127	0.789105	0.558939	0.327455	0
112	301	SMCC complex	Human	11.02.03.04;16.01;70.10	O43513;O60244;O75448;O75586;P24863;P49336;Q13503;Q15648;Q6P2C8;Q93074;Q9BTT4;Q9H944;Q9NVC6;Q9UHV7;Q9Y2W1;Q9Y2X0;Q9Y3C7	MED7;MED14;MED24;MED6;CCNC;CDK8;MED21;MED1;MED27;MED12;MED10;MED20;MED17;MED13;THRAP3;MED16;MED31	O43513;O60244;P24863;P49336;Q13503;Q15648;Q6P2C8;Q93074;Q9BTT4;Q9H944;Q9NVC6;Q9UHV7;Q9Y2W1;Q9Y2X0;Q9Y3C7	15	1.05437	0.486767	0.717252	0.582326	0.319734	0
113	302	INO80 chromatin remodeling complex	Human	10.01.09.05;16.03.01;16.19.03;42.10.03;70.10.03	O96019;P15923;Q53TQ3;Q6P4R8;Q6PI98;Q8NBZ0;Q96EZ8;Q9C086;Q9H981;Q9H9F9;Q9ULG1;Q9Y230;Q9Y265	ACTL6A;TCF3;INO80D;NFRKB;INO80C;INO80E;MCRS1;INO80B;ACTR8;ACTR5;INO80;RUVBL2;RUVBL1	O96019;P15923;Q6P4R8;Q8NBZ0;Q96EZ8;Q9H981;Q9H9F9;Q9Y230;Q9Y265	9	1.14402	0.466415	1.42586	0.412224	-0.246368	0.906489
114	304	SRCAP-associated chromatin remodeling complex	Human	10.01.09.05;11.02.03.04.01;42.10.03;70.10	O43257;O95619;O96019;P0C0S5;Q15906;Q6ZRS2;Q96CJ1;Q9GZN1;Q9Y230;Q9Y265	ZNHIT1;YEATS4;ACTL6A;H2AFZ;VPS72;SRCAP;EAF2;ACTR6;RUVBL2;RUVBL1	O95619;O96019;P0C0S5;Q6ZRS2;Q9GZN1;Q9Y230;Q9Y265	7	1.21883	0.450688	1.34286	0.426829	-0.101759	0.595982
115	305	40S ribosomal subunit, cytoplasmic	Human	12.04;70.03	P08708;P08865;P15880;P22090;P23396;P25398;P39019;P42677;P46781;P46782;P46783;P60866;P61247;P62081;P62241;P62244;P62249;P62263;P62266;P62269;P62273;P62277;P62280;P62701;P62753;P62841;P62847;P62851;P62854;P62857;P62861;P62979;P63220	RPS17;RPSA;RPS2;RPS4Y1;RPS3;RPS12;RPS19;RPS27;RPS9;RPS5;RPS10;RPS20;RPS3A;RPS7;RPS8;RPS15A;RPS16;RPS14;RPS23;RPS18;RPS29;RPS13;RPS11;RPS4X;RPS6;RPS15;RPS24;RPS25;RPS26;RPS28;FAU;RPS27A;RPS21	P08865;P15880;P23396;P25398;P39019;P42677;P46781;P46782;P46783;P60866;P61247;P62081;P62241;P62244;P62249;P62263;P62266;P62269;P62273;P62277;P62280;P62701;P62753;P62851;P62854;P62857;P62979;P63220	28	0.505282	0.664327	0.492338	0.67009	0.0256189	0.0854317
116	306	Ribosome, cytoplasmic	Human	12.04;70.03	P05386;P05387;P05388;P08708;P08865;P15880;P18077;P18124;P18621;P22090;P23396;P25398;P26373;P27635;P30050;P32969;P35268;P36578;P39019;P39023;P40429;P42677;P42766;P46776;P46777;P46778;P46779;P46781;P46782;P46783;P47914;P49207;P50914;P60866;P61247;P61254;P61313;P61353;P61513;P61927;P62081;P62241;P62244;P62249;P62263;P62266;P62269;P62273;P62277;P62280;P62424;P62701;P62750;P62753;P62829;P62841;P62847;…	RPLP1;RPLP2;RPLP0;RPS17;RPSA;RPS2;RPL35A;RPL7;RPL17;RPS4Y1;RPS3;RPS12;RPL13;RPL10;RPL12;RPL9; RPL9;RPL22;RPL4;RPS19;RPL3;RPL13A;RPS27;RPL35;RPL27A;RPL5;RPL21;RPL28;RPS9;RPS5;RPS10;RPL29;RPL34;RPL14;RPS20;RPS3A;RPL26;RPL15;RPL27;RPL37A;RPL37;RPS7;RPS8;RPS15A;RPS16;RPS14;RPS23;RPS18;RPS29;RPS13;RPS11;RPL7A;RPS4X;RPL23A;RPS6;RPL23;RPS15;RPS24;RPS25;RPS26;RPS28;FAU;RPL30;RPL39;RPL31;RPL10A;RPL32;RPL1…	P05387;P05388;P08865;P15880;P18077;P18124;P23396;P25398;P26373;P27635;P30050;P32969;P35268;P36578;P39019;P39023;P40429;P42677;P42766;P46776;P46777;P46778;P46779;P46781;P46782;P46783;P49207;P50914;P60866;P61247;P61254;P61313;P61353;P61927;P62081;P62241;P62244;P62249;P62263;P62266;P62269;P62273;P62277;P62280;P62424;P62701;P62753;P62829;P62851;P62854;P62857;P62888;P62891;P62899;P62906;P62913;P62917;…	66	0.46511	0.682542	0.508175	0.663053	-0.0925901	0.693339
117	308	60S ribosomal subunit, cytoplasmic	Human	12.04;70.03	P05386;P05387;P05388;P18077;P18124;P18621;P26373;P27635;P30050;P32969;P35268;P36578;P39023;P40429;P42766;P46776;P46777;P46778;P46779;P47914;P49207;P50914;P61254;P61313;P61353;P61513;P61927;P62424;P62750;P62829;P62888;P62891;P62899;P62906;P62910;P62913;P62917;P62945;P62987;P63173;P83731;P83881;P84098;Q02543;Q02878;Q07020;Q9Y3U8	RPLP1;RPLP2;RPLP0;RPL35A;RPL7;RPL17;RPL13;RPL10;RPL12;RPL9; RPL9;RPL22;RPL4;RPL3;RPL13A;RPL35;RPL27A;RPL5;RPL21;RPL28;RPL29;RPL34;RPL14;RPL26;RPL15;RPL27;RPL37A;RPL37;RPL7A;RPL23A;RPL23;RPL30;RPL39;RPL31;RPL10A;RPL32;RPL11;RPL8;RPL41;UBA52;RPL38;RPL24;RPL36A;RPL19;RPL18A;RPL6;RPL18;RPL36	P05387;P05388;P18077;P18124;P26373;P27635;P30050;P32969;P35268;P36578;P39023;P40429;P42766;P46776;P46777;P46778;P46779;P49207;P50914;P61254;P61313;P61353;P61927;P62424;P62829;P62888;P62891;P62899;P62906;P62913;P62917;P62987;P63173;P83731;P84098;Q02543;Q02878;Q9Y3U8	38	0.381562	0.723818	0.451413	0.688984	-0.183066	0.979337
118	310	Cell cycle kinase complex CDC2	Human	10.03.01.01	O95067;P06493;P12004;P14635;P24385;P38936	CCNB2;CDK1;PCNA;CCNB1;CCND1;CDKN1A	O95067;P06493;P12004;P14635	4	0.957603	0.510829	0.914339	0.522373	0.0451786	0.302563
119	313	Cell cycle kinase complex CDK5	Human	10.03.01.01;14.07.03	P12004;P24385;P30281;P38936;Q00535	PCNA;CCND1;CCND3;CDKN1A;CDK5	P12004;P30281;Q00535	3	1.15316	0.464433	1.28652	0.437346	-0.115647	0.605157
120	315	28S ribosomal subunit, mitochondrial	Human	12.04;70.16.07	O15235;O60783;P51398;P82650;P82663;P82664;P82673;P82675;P82909;P82912;P82914;P82921;P82930;P82932;P82933;Q92552;Q92665;Q96EL2;Q9BYN8;Q9NP92;Q9NVS2;Q9Y291;Q9Y2Q9;Q9Y2R5;Q9Y2R9;Q9Y399;Q9Y3D3;Q9Y3D5;Q9Y3D9;Q9Y676	MRPS12;MRPS14;DAP3;MRPS22;MRPS25;MRPS10;MRPS35;MRPS5;MRPS36;MRPS11;MRPS15;MRPS21;MRPS34;MRPS6;MRPS9;MRPS27;MRPS31;MRPS24;MRPS26;MRPS30;MRPS18A;MRPS33;MRPS28;MRPS17;MRPS7;MRPS2;MRPS16;MRPS18C;MRPS23;MRPS18B	O15235;O60783;P51398;P82650;P82663;P82664;P82673;P82675;P82909;P82912;P82914;P82921;P82932;P82933;Q92665;Q96EL2;Q9BYN8;Q9NVS2;Q9Y291;Q9Y2Q9;Q9Y399;Q9Y3D3;Q9Y3D5;Q9Y3D9;Q9Y676	25	0.723234	0.580304	0.758717	0.568596	-0.0490616	0.41163
121	320	55S ribosome, mitochondrial	Human	12.04;70.16.07	O15235;O60783;O75394;P09001;P49406;P51398;P52815;P82650;P82663;P82664;P82673;P82675;P82909;P82912;P82914;P82921;P82930;P82932;P82933;P83111;Q13084;Q13405;Q16540;Q4U2R6;Q5T653;Q6P161;Q6P1L8;Q7Z2W9;Q7Z7F7;Q7Z7H8;Q86TS9;Q8IXM3;Q8N5N7;Q8N983;Q8TCC3;Q92552;Q92665;Q96A35;Q96DV4;Q96EL2;Q96EL3;Q96GC5;Q9BQ48;Q9BRJ2;Q9BYC8;Q9BYC9;Q9BYD1;Q9BYD2;Q9BYD3;Q9BYD6;Q9BYN8;Q9BZE1;Q9H0U6;Q9H2W6;Q9H9J2;Q9HD33;Q9NP92;…	MRPS12;MRPS14;MRPL33;MRPL3;MRPL19;DAP3;MRPL12;MRPS22;MRPS25;MRPS10;MRPS35;MRPS5;MRPS36;MRPS11;MRPS15;MRPS21;MRPS34;MRPS6;MRPS9;LACTB;MRPL28;MRPL49;MRPL23;MRPL51;MRPL2;MRPL54;MRPL14;MRPL21;MRPL55;MRPL10;MRPL52;MRPL41;MRPL50;MRPL43;MRPL30;MRPS27;MRPS31;MRPL24;MRPL38;MRPS24;MRPL53;MRPL48;MRPL34;MRPL45;MRPL32;MRPL20;MRPL13;MRPL9;MRPL4;MRPL1;MRPS26;MRPL37;MRPL18;MRPL46;MRPL44;MRPL47;MRPS30;MRPL40;MRPL…	O15235;O60783;O75394;P49406;P51398;P52815;P82650;P82663;P82664;P82673;P82675;P82909;P82912;P82914;P82921;P82932;P82933;Q13084;Q13405;Q4U2R6;Q5T653;Q6P161;Q6P1L8;Q7Z2W9;Q7Z7F7;Q7Z7H8;Q86TS9;Q8IXM3;Q8N5N7;Q8N983;Q8TCC3;Q92665;Q96A35;Q96DV4;Q96EL2;Q96EL3;Q96GC5;Q9BQ48;Q9BRJ2;Q9BYC8;Q9BYC9;Q9BYD1;Q9BYD2;Q9BYD3;Q9BYD6;Q9BYN8;Q9BZE1;Q9H0U6;Q9H2W6;Q9H9J2;Q9HD33;Q9NQ50;Q9NRX2;Q9NVS2;Q9NX20;Q9NYK5;Q9NZE8;…	67	0.809438	0.552658	0.902231	0.525698	-0.114639	0.835286
122	322	DNA-PK-Ku complex	Human	14.07.03;16.03.01;70.10	P12956;P13010;P78527	XRCC6;XRCC5;PRKDC	P12956;P13010;P78527	3	1.10229	0.475672	0.794537	0.557247	0.279194	0.0562951
123	324	39S ribosomal subunit, mitochondrial	Human	12.04;70.16.07	O75394;P09001;P49406;P52815;P83111;Q13084;Q13405;Q16540;Q4U2R6;Q5T653;Q6P161;Q6P1L8;Q7Z2W9;Q7Z7F7;Q7Z7H8;Q86TS9;Q8IXM3;Q8N5N7;Q8N983;Q8TCC3;Q96A35;Q96DV4;Q96EL3;Q96GC5;Q9BQ48;Q9BRJ2;Q9BYC8;Q9BYC9;Q9BYD1;Q9BYD2;Q9BYD3;Q9BYD6;Q9BZE1;Q9H0U6;Q9H2W6;Q9H9J2;Q9HD33;Q9NQ50;Q9NRX2;Q9NWU5;Q9NX20;Q9NYK5;Q9NZE8;Q9P015;Q9P0J6;Q9P0M9;Q9Y3B7;Q9Y6G3	MRPL33;MRPL3;MRPL19;MRPL12;LACTB;MRPL28;MRPL49;MRPL23;MRPL51;MRPL2;MRPL54;MRPL14;MRPL21;MRPL55;MRPL10;MRPL52;MRPL41;MRPL50;MRPL43;MRPL30;MRPL24;MRPL38;MRPL53;MRPL48;MRPL34;MRPL45;MRPL32;MRPL20;MRPL13;MRPL9;MRPL4;MRPL1;MRPL37;MRPL18;MRPL46;MRPL44;MRPL47;MRPL40;MRPL17;MRPL22;MRPL16;MRPL39;MRPL35;MRPL15;MRPL36;MRPL27;MRPL11;MRPL42	O75394;P49406;P52815;Q13084;Q13405;Q4U2R6;Q5T653;Q6P161;Q6P1L8;Q7Z2W9;Q7Z7F7;Q7Z7H8;Q86TS9;Q8IXM3;Q8N5N7;Q8N983;Q8TCC3;Q96A35;Q96DV4;Q96EL3;Q96GC5;Q9BQ48;Q9BRJ2;Q9BYC8;Q9BYC9;Q9BYD1;Q9BYD2;Q9BYD3;Q9BYD6;Q9BZE1;Q9H0U6;Q9H2W6;Q9H9J2;Q9HD33;Q9NQ50;Q9NRX2;Q9NX20;Q9NYK5;Q9NZE8;Q9P015;Q9P0M9;Q9Y3B7	42	0.765273	0.566485	0.918365	0.521277	-0.200049	0.997393
124	331	MRN complex (MRE11-RAD50-NBN complex)	Human	01.03.16.03;10.01.05.01;10.03.01.03;16.03.01;32.01.09;70.10	O60934;P49959;Q92878	NBN;MRE11A;RAD50	O60934;P49959;Q92878	3	0.721307	0.580954	0.684195	0.593755	0.051451	0.342934
125	338	40S ribosomal subunit, cytoplasmic	Human	12.04;70.03	P08708;P08865;P15880;P23396;P25398;P39019;P46781;P46782;P46783;P60866;P61247;P62081;P62241;P62244;P62249;P62263;P62266;P62269;P62273;P62277;P62280;P62701;P62753;P62841;P62847;P62851;P62854;P62857;P62861;P62979;P63220	RPS17;RPSA;RPS2;RPS3;RPS12;RPS19;RPS9;RPS5;RPS10;RPS20;RPS3A;RPS7;RPS8;RPS15A;RPS16;RPS14;RPS23;RPS18;RPS29;RPS13;RPS11;RPS4X;RPS6;RPS15;RPS24;RPS25;RPS26;RPS28;FAU;RPS27A;RPS21	P08865;P15880;P23396;P25398;P39019;P46781;P46782;P46783;P60866;P61247;P62081;P62241;P62244;P62249;P62263;P62266;P62269;P62273;P62277;P62280;P62701;P62753;P62851;P62854;P62857;P62979;P63220	27	0.501632	0.665942	0.503173	0.665259	-0.00307197	0.186025
126	351	Spliceosome	Human	11.04.03.01;16.03.03;70.10	O00425;O00571;O14776;O15042;O15355;O43143;O43172;O43290;O43395;O43447;O43660;O43670;O43719;O43809;O60231;O60306;O60508;O75400;O75533;O75643;O75934;O75937;O75940;O94906;O95232;O95391;O95400;O95926;P08579;P08621;P09012;P09234;P09661;P11940;P14678;P17844;P26368;P38919;P41223;P42285;P49756;P52298;P55081;P55769;P61326;P62304;P62306;P62308;P62310;P62312;P62314;P62316;P62318;P62995;P83876;P84103;Q01081;…	IGF2BP3;DDX3X;TCERG1;U2SURP;PPM1G;DHX15;PRPF4;SART1;PRPF3;PPIH;PLRG1;ZNF207;HTATSF1;NUDT21;DHX16;AQR;CDC40;PRPF40A;SF3B1;SNRNP200;BCAS2;DNAJC8;SMNDC1;PRPF6;LUC7L3;SLU7;CD2BP2;SYF2;SNRPB2;SNRNP70;SNRPA;SNRPC;SNRPA1;PABPC1;SNRPB;DDX5;U2AF2;EIF4A3;BUD31;MTREX;RBM25;NCBP2;MFAP1;SNU13;MAGOH;SNRPE;SNRPF;SNRPG;LSM3;LSM6;SNRPD1;SNRPD2;SNRPD3;TRA2B;TXNL4A;SRSF3;U2AF1;SRSF2;SRSF11;SRSF1;SRSF4;DHX9;NCBP1;SF…	O00425;O00571;O14776;O15042;O15355;O43143;O43172;O43290;O43395;O43447;O43719;O43809;O60231;O60306;O60508;O75400;O75533;O75643;O75934;O75937;O75940;O94906;O95391;O95400;O95926;P08579;P08621;P09012;P09234;P09661;P11940;P14678;P17844;P26368;P38919;P41223;P42285;P49756;P52298;P62304;P62306;P62310;P62312;P62314;P62316;P62318;P62995;P83876;P84103;Q01081;Q01130;Q05519;Q07955;Q08170;Q08211;Q09161;Q12874;…	126	1.32961	0.429257	1.3624	0.423297	-0.0246684	0.0833036
127	355	DNA-PK-Ku complex	Human	11.02.03;14.07.03;16.03.01;70.10	P12956;P13010;P78527	XRCC6;XRCC5;PRKDC	P12956;P13010;P78527	3	1.10229	0.475672	0.794537	0.557247	0.279194	0.0562951
128	356	DNA-PK-Ku complex	Human	11.02.03;14.07.03;16.03.01;70.10	P12956;P13010;P78527	XRCC6;XRCC5;PRKDC	P12956;P13010;P78527	3	1.10229	0.475672	0.794537	0.557247	0.279194	0.0562951
129	357	DNA-PK-Ku complex	Human	11.02.03;14.07.03;16.03.01;70.10	P12956;P13010;P78527	XRCC6;XRCC5;PRKDC	P12956;P13010;P78527	3	1.10229	0.475672	0.794537	0.557247	0.279194	0.0562951
130	362	DNA ligase III-XRCC1-PNK-DNA-pol III multiprotein complex	Human	10.01.05.01;32.01.09;70.10	P06746;P18887;P49916;Q96T60	POLB;XRCC1;LIG3;PNKP	P06746;P18887;P49916;Q96T60	4	0.756086	0.569448	0.474263	0.678305	0.372739	0.000403044
131	368	ERCC1-ERCC4-MSH2 complex	Human	01.03.16.03;10.01.05.01;32.01.09;70.10	P07992;P43246;Q92889	ERCC1;MSH2;ERCC4	P07992;P43246;Q92889	3	0.806265	0.553629	0.713271	0.583679	0.115339	0.243274
132	369	MSH2-MSH6-PMS2-MLH1 complex	Human	10.01.05.01;16.03.01;32.01.09;70.10	P40692;P43246;P52701;P54278	MLH1;MSH2;MSH6;PMS2	P40692;P43246;P52701;P54278	4	0.603337	0.623699	0.451131	0.689118	0.252273	0.0314752
133	370	MSH2-MSH6-PMS1-MLH1 complex	Human	10.01.05.01;16.03.01;32.01.09;70.10	P40692;P43246;P52701;P54277	MLH1;MSH2;MSH6;PMS1	P40692;P43246;P52701;P54277	4	0.632391	0.612598	0.656612	0.603642	-0.0383012	0.458464
134	376	PCNA-MutS-alpha-MutL-alpha-DNA complex	Human	10.01.05.01;16.03.01;32.01.09;70.10	P12004;P40692;P43246;P52701;P54278	PCNA;MLH1;MSH2;MSH6;PMS2	P12004;P40692;P43246;P52701;P54278	5	1.37492	0.421066	1.19466	0.455652	0.131109	0.120547
135	377	PCNA-MSH2-MSH6 complex	Human	10.01.05.01;16.03.01;70.10	P12004;P43246;P52701	PCNA;MSH2;MSH6	P12004;P43246;P52701	3	1.62919	0.380346	1.53812	0.393993	0.0558991	0.335779
136	387	MCM complex	Human	42.10.03;10.01.03;16.19.03;70.10.03	P25205;P33991;P33992;P33993;P49736;Q14566	MCM3;MCM4;MCM5;MCM7;MCM2;MCM6	P25205;P33991;P33992;P33993;P49736;Q14566	6	0.362118	0.734151	0.256936	0.795585	0.290463	0.000489865
137	389	ORC complex (origin recognition complex)	Human	10.01.03.03;16.19.03;70.10.03	O43913;O43929;Q13415;Q13416;Q9UBD5;Q9Y5N6	ORC5;ORC4;ORC1;ORC2;ORC3;ORC6	O43913;O43929;Q13416;Q9UBD5;Q9Y5N6	5	0.42971	0.699442	0.493397	0.669614	-0.148208	0.679623
138	391	Ubiquitin E3 ligase (DDB1, CUL4A, RBX1)	Human	14.07.05;16.01;32.01.09;14.13.01.01	P62877;Q13619;Q16531	RBX1;CUL4A;DDB1	P62877;Q13619;Q16531	3	1.49304	0.401117	1.54787	0.392484	-0.0367276	0.485481
139	430	18S U11/U12 snRNP	Human	11.04.03;70.10	O43143;O75533;P14678;P62304;P62306;P62308;P62314;P62316;P62318;P67809;Q13435;Q15393;Q15427;Q15696;Q16560;Q6IEG0;Q6P2Q9;Q8N8D1;Q8TBF4;Q96LT9;Q9BV90;Q9BWJ5;Q9UDW3;Q9Y3B4	DHX15;SF3B1;SNRPB;SNRPE;SNRPF;SNRPG;SNRPD1;SNRPD2;SNRPD3;YBX1;SF3B2;SF3B3;SF3B4;ZRSR2;SNRNP35;SNRNP48;PRPF8;PDCD7;ZCRB1;RNPC3;SNRNP25;SF3B5;ZMAT5;SF3B6	O43143;O75533;P14678;P62304;P62306;P62314;P62316;P62318;P67809;Q13435;Q15393;Q15427;Q6P2Q9;Q9BWJ5;Q9Y3B4	15	0.966539	0.508508	0.907955	0.524121	0.0606121	0.0711761
140	431	MSH2-MSH6-PMS2-MLH1 complex	Human	10.01.05.01;16.03.01;16.19.03;32.01.09;70.10	P40692;P43246;P52701;P54278	MLH1;MSH2;MSH6;PMS2	P40692;P43246;P52701;P54278	4	0.603337	0.623699	0.451131	0.689118	0.252273	0.0314752
141	433	BASC complex (BRCA1-associated genome surveillance complex)	Human	10.01.05.01;32.01.09;70.10	O60934;P35249;P35250;P35251;P38398;P40692;P43246;P49959;P52701;P54132;Q13315;Q92878	NBN;RFC4;RFC2;RFC1;BRCA1;MLH1;MSH2;MRE11A;MSH6;BLM;ATM;RAD50	O60934;P35249;P35250;P35251;P40692;P43246;P49959;P52701;P54132;Q13315;Q92878	11	0.98071	0.50487	0.884682	0.530593	0.0979161	0.0596817
142	434	BASC (Ab 80) complex (BRCA1-associated genome surveillance complex)	Human	10.01.05.01;32.01.09;70.10	P35249;P35250;P35251;P38398;P40692;P43246;P52701;P54132	RFC4;RFC2;RFC1;BRCA1;MLH1;MSH2;MSH6;BLM	P35249;P35250;P35251;P40692;P43246;P52701;P54132	7	0.909803	0.523614	0.869313	0.534956	0.0445036	0.224823
143	435	BASC (Ab 81) complex (BRCA1-associated genome surveillance complex)	Human	10.01.05.01;32.01.09;70.10	P35249;P35250;P35251;P38398;P40692;Q13315	RFC4;RFC2;RFC1;BRCA1;MLH1;ATM	P35249;P35250;P35251;P40692;Q13315	5	1.19569	0.455437	0.92699	0.518944	0.224725	0.0275076
144	438	GCN5-TRRAP histone acetyltransferase complex	Human	10.01.05.01;10.01.09.05;11.02.03.04;32.01.09;42.10.03	O75486;O75528;O75529;P38398;P43246;P52701;Q12962;Q16594;Q92830;Q9Y4A5	SUPT3H;TADA3;TAF5L;BRCA1;MSH2;MSH6;TAF10;TAF9;KAT2A;TRRAP	O75528;O75529;P43246;P52701;Q12962;Q9Y4A5	6	1.10249	0.475626	0.967644	0.508222	0.122312	0.104136
145	441	TFTC-type histone acetyl transferase complex	Human	10.01.09.05;11.02.03.04;30.01;42.10.03;70.10;16.01.01	O60244;O75448;P03372;Q15648;Q92830;Q93074;Q9NVC6;Q9UHV7;Q9ULK4;Q9Y2X0;Q9Y4A5	MED14;MED24;ESR1;MED1;KAT2A;MED12;MED17;MED13;MED23;MED16;TRRAP	O60244;Q15648;Q93074;Q9NVC6;Q9UHV7;Q9Y2X0;Q9Y4A5	7	1.07254	0.482499	0.528368	0.654293	0.507369	0
146	443	BP-SMAD complex	Human	11.02.03.04.01;70.10	O14867;O15198;O95452;P17980;P19447;P50539;Q13118;Q15582	BACH1;SMAD9;GJB6;PSMC3;ERCC3;MXI1;KLF10;TGFBI	O14867;P17980;P19447	3	1.47324	0.404328	1.56419	0.389987	-0.0617327	0.524734
147	445	TFTC complex (TATA-binding protein-free TAF-II-containing complex)	Human	10.01.09.05;11.02.03.01.01;11.02.03.04.01;42.10.03;70.10	O00268;O15265;O75486;O75528;O75529;P49848;Q12962;Q15393;Q15542;Q15545;Q16514;Q16594;Q6P1X5;Q92830;Q9Y4A5;Q9Y6J9	TAF4;ATXN7;SUPT3H;TADA3;TAF5L;TAF6;TAF10;SF3B3;TAF5;TAF7;TAF12;TAF9;TAF2;KAT2A;TRRAP;TAF6L	O00268;O75528;O75529;Q12962;Q15393;Q15542;Q15545;Q16514;Q6P1X5;Q9Y4A5;Q9Y6J9	11	0.995705	0.501076	0.862649	0.53687	0.13363	0.0208355
148	455	TFTC complex (TATA-binding protein-free TAF-II-containing complex)	Human	10.01.09.05;11.02.03.01.01;11.02.03.04.01;42.10.03;70.10	O00268;O15265;O75486;O75528;O75529;P49848;Q12962;Q15393;Q15542;Q15545;Q16514;Q16594;Q6P1X5;Q92830;Q9Y4A5;Q9Y6J9	TAF4;ATXN7;SUPT3H;TADA3;TAF5L;TAF6;TAF10;SF3B3;TAF5;TAF7;TAF12;TAF9;TAF2;KAT2A;TRRAP;TAF6L	O00268;O75528;O75529;Q12962;Q15393;Q15542;Q15545;Q16514;Q6P1X5;Q9Y4A5;Q9Y6J9	11	0.995705	0.501076	0.862649	0.53687	0.13363	0.0208355
149	456	TFTC complex (TATA-binding protein-free TAF-II-containing complex)	Human	10.01.09.05;11.02.03.01.01;11.02.03.04.01;42.10.03;70.10	O00268;O15265;O75486;O75528;O75529;P49848;Q12962;Q15393;Q15542;Q15545;Q16514;Q16594;Q6P1X5;Q92830;Q9Y4A5;Q9Y6J9	TAF4;ATXN7;SUPT3H;TADA3;TAF5L;TAF6;TAF10;SF3B3;TAF5;TAF7;TAF12;TAF9;TAF2;KAT2A;TRRAP;TAF6L	O00268;O75528;O75529;Q12962;Q15393;Q15542;Q15545;Q16514;Q6P1X5;Q9Y4A5;Q9Y6J9	11	0.995705	0.501076	0.862649	0.53687	0.13363	0.0208355
150	462	TFTC complex (TATA-binding protein-free TAF-II-containing complex)	Human	10.01.09.05;11.02.03.01.01;11.02.03.04.01;42.10.03;70.10	O00268;O15265;O75486;O75528;O75529;P49848;Q12962;Q15393;Q15542;Q15545;Q16514;Q16594;Q6P1X5;Q92830;Q9Y4A5;Q9Y6J9	TAF4;ATXN7;SUPT3H;TADA3;TAF5L;TAF6;TAF10;SF3B3;TAF5;TAF7;TAF12;TAF9;TAF2;KAT2A;TRRAP;TAF6L	O00268;O75528;O75529;Q12962;Q15393;Q15542;Q15545;Q16514;Q6P1X5;Q9Y4A5;Q9Y6J9	11	0.995705	0.501076	0.862649	0.53687	0.13363	0.0208355
151	463	TFIID complex	Human	11.02.03.01.01;11.02.03.04;16.03.01;70.10	O00268;P20226;P21675;P49848;Q12962;Q15542;Q15543;Q15544;Q15545;Q16514;Q16594	TAF4;TBP;TAF1;TAF6;TAF10;TAF5;TAF13;TAF11;TAF7;TAF12;TAF9	O00268;P21675;Q12962;Q15542;Q15544;Q15545;Q16514	7	1.5241	0.39618	1.2896	0.436758	0.153866	0.0453824
152	469	TFIID-beta complex	Human	11.02.03.01.01;11.02.03.04;70.10	O00268;P20226;P21675;P49848;Q12962;Q15542;Q15543;Q15544;Q15545;Q16514;Q16594;Q6P1X5	TAF4;TBP;TAF1;TAF6;TAF10;TAF5;TAF13;TAF11;TAF7;TAF12;TAF9;TAF2	O00268;P21675;Q12962;Q15542;Q15544;Q15545;Q16514;Q6P1X5	8	1.41199	0.414595	1.21993	0.450465	0.136022	0.0429823
153	470	TFTC complex (TATA-binding protein-free TAF-II-containing complex)	Human	10.01.09.05;11.02.03.01.01;11.02.03.04.01;42.10.03;70.10	O00268;O15265;O75486;O75528;O75529;P49848;Q12962;Q15393;Q15542;Q15543;Q15545;Q16514;Q16594;Q6P1X5;Q92830;Q9Y4A5;Q9Y6J9	TAF4;ATXN7;SUPT3H;TADA3;TAF5L;TAF6;TAF10;SF3B3;TAF5;TAF13;TAF7;TAF12;TAF9;TAF2;KAT2A;TRRAP;TAF6L	O00268;O75528;O75529;Q12962;Q15393;Q15542;Q15545;Q16514;Q6P1X5;Q9Y4A5;Q9Y6J9	11	0.995705	0.501076	0.862649	0.53687	0.13363	0.0208355
154	471	PCAF complex	Human	10.01.09.05;11;11.02.03.04;14.07.04;42.10.03;70.10	O75478;O75486;O75528;O75529;Q12962;Q16514;Q16594;Q92831;Q9Y4A5;Q9Y6J9	TADA2A;SUPT3H;TADA3;TAF5L;TAF10;TAF12;TAF9;KAT2B;TRRAP;TAF6L	O75528;O75529;Q12962;Q16514;Q9Y4A5;Q9Y6J9	6	0.842771	0.542661	0.817229	0.550288	0.0303075	0.285051
155	475	STAGA complex	Human	10.01.09.05;11.02.03.04.01;32.01.09;42.10.03;70.10	O75486;O75528;O75529;O94864;Q12962;Q15393;Q16514;Q16594;Q92830;Q96BN2;Q9Y4A5;Q9Y6J9	SUPT3H;TADA3;TAF5L;SUPT7L;TAF10;SF3B3;TAF12;TAF9;KAT2A;TADA1;TRRAP;TAF6L	O75528;O75529;Q12962;Q15393;Q16514;Q96BN2;Q9Y4A5;Q9Y6J9	8	0.835449	0.544826	0.813773	0.551337	0.0259457	0.246024
156	476	STAGA complex	Human	10.01.09.05;11.02.03.04.01;32.01.09;42.10.03;70.10	O15265;O75486;O75528;O75529;O94864;Q12962;Q15393;Q16514;Q16594;Q92830;Q96BN2;Q9Y4A5;Q9Y6J9	ATXN7;SUPT3H;TADA3;TAF5L;SUPT7L;TAF10;SF3B3;TAF12;TAF9;KAT2A;TADA1;TRRAP;TAF6L	O75528;O75529;Q12962;Q15393;Q16514;Q96BN2;Q9Y4A5;Q9Y6J9	8	0.835449	0.544826	0.813773	0.551337	0.0259457	0.246024
157	477	PCAF complex	Human	10.01.09.05;11;11.02.03.04;14.07.04;42.10.03;70.10	O75478;O75486;O75528;O75529;Q12962;Q16514;Q16594;Q92831;Q9Y4A5;Q9Y6J9	TADA2A;SUPT3H;TADA3;TAF5L;TAF10;TAF12;TAF9;KAT2B;TRRAP;TAF6L	O75528;O75529;Q12962;Q16514;Q9Y4A5;Q9Y6J9	6	0.842771	0.542661	0.817229	0.550288	0.0303075	0.285051
158	484	TFIID complex	Human	11.02.03.01.01;11.02.03.04;16.03.01;70.10	O00268;P20226;P21675;P49848;Q12962;Q15542;Q15543;Q15544;Q15545;Q16514;Q16594	TAF4;TBP;TAF1;TAF6;TAF10;TAF5;TAF13;TAF11;TAF7;TAF12;TAF9	O00268;P21675;Q12962;Q15542;Q15544;Q15545;Q16514	7	1.5241	0.39618	1.2896	0.436758	0.153866	0.0453824
159	485	TFIID complex, B-cell specific	Human	11.02.03.01.01;11.02.03.04;16.03.01;70.10	O00268;P20226;P21675;P49848;Q12962;Q15542;Q15543;Q15544;Q15545;Q16514;Q16594;Q92750	TAF4;TBP;TAF1;TAF6;TAF10;TAF5;TAF13;TAF11;TAF7;TAF12;TAF9;TAF4B	O00268;P21675;Q12962;Q15542;Q15544;Q15545;Q16514	7	1.5241	0.39618	1.2896	0.436758	0.153866	0.0453824
160	486	WIP-WASp-actin-myosin-IIa complex	Human	36.25;42.04.03;70.04	O43516;P19105;P35579;P42768;P60660;P62736	WIPF1;MYL12A;MYH9;WAS;MYL6;ACTA2	O43516;P35579;P42768	3	1.80528	0.356471	1.46909	0.405007	0.186223	0.146686
161	492	DA complex	Human	11.02.03.01.01;11.02.03.04;16.03.01;70.10	O00268;P20226;P21675;P49848;P52655;P52657;Q12962;Q15542;Q15543;Q15544;Q15545;Q16514;Q16594;Q5VWG9;Q6P1X5	TAF4;TBP;TAF1;TAF6;GTF2A1;GTF2A2;TAF10;TAF5;TAF13;TAF11;TAF7;TAF12;TAF9;TAF3;TAF2	O00268;P21675;P52655;P52657;Q12962;Q15542;Q15544;Q15545;Q16514;Q6P1X5	10	1.59211	0.385785	1.52899	0.395415	0.039649	0.179248
162	493	DAB complex	Human	11.02.03.01.01;11.02.03.04;16.03.01;70.10	O00268;P20226;P21675;P49848;P52655;P52657;Q00403;Q12962;Q15542;Q15543;Q15544;Q15545;Q16514;Q16594;Q5VWG9;Q6P1X5	TAF4;TBP;TAF1;TAF6;GTF2A1;GTF2A2;GTF2B;TAF10;TAF5;TAF13;TAF11;TAF7;TAF12;TAF9;TAF3;TAF2	O00268;P21675;P52655;P52657;Q00403;Q12962;Q15542;Q15544;Q15545;Q16514;Q6P1X5	11	1.52587	0.395904	1.4869	0.402106	0.0255351	0.21308
163	508	TFIID complex	Human	11.02.03.01.01;11.02.03.04;16.03.01;70.10	O00268;P20226;P21675;P49848;Q12962;Q15542;Q15544;Q15545;Q16514;Q16594	TAF4;TBP;TAF1;TAF6;TAF10;TAF5;TAF11;TAF7;TAF12;TAF9	O00268;P21675;Q12962;Q15542;Q15544;Q15545;Q16514	7	1.5241	0.39618	1.2896	0.436758	0.153866	0.0453824
164	509	TFIID complex	Human	11.02.03.01.01;11.02.03.04;16.03.01;70.10	O00268;P20226;P21675;P49848;Q12962;Q15542;Q15543;Q15544;Q15545;Q16514;Q16594;Q92804	TAF4;TBP;TAF1;TAF6;TAF10;TAF5;TAF13;TAF11;TAF7;TAF12;TAF9;TAF15	O00268;P21675;Q12962;Q15542;Q15544;Q15545;Q16514;Q92804	8	1.4619	0.406191	1.27111	0.440313	0.130505	0.0488853
165	513	TFTC complex (TATA-binding protein-free TAF-II-containing complex)	Human	10.01.09.05;11.02.03.01.01;11.02.03.04.01;14.07.04;42.10.03;70.10	O00268;O15265;O75486;O75528;O75529;P49848;Q12962;Q15393;Q15542;Q15545;Q16514;Q16594;Q6P1X5;Q92830;Q9HBM6;Q9Y4A5;Q9Y6J9	TAF4;ATXN7;SUPT3H;TADA3;TAF5L;TAF6;TAF10;SF3B3;TAF5;TAF7;TAF12;TAF9;TAF2;KAT2A;TAF9B;TRRAP;TAF6L	O00268;O75528;O75529;Q12962;Q15393;Q15542;Q15545;Q16514;Q6P1X5;Q9HBM6;Q9Y4A5;Q9Y6J9	12	0.980342	0.504963	0.828943	0.546764	0.154435	0.000806429
166	514	TFIID-beta complex	Human	11.02.03.01.01;11.02.03.04;16.03.01;70.10	O00268;P20226;P21675;P49848;Q12962;Q15542;Q15543;Q15544;Q15545;Q16514;Q16594;Q9HBM6	TAF4;TBP;TAF1;TAF6;TAF10;TAF5;TAF13;TAF11;TAF7;TAF12;TAF9;TAF9B	O00268;P21675;Q12962;Q15542;Q15544;Q15545;Q16514;Q9HBM6	8	1.46042	0.406434	1.21578	0.451309	0.167518	0.0178609
167	519	AMY-1-S-AKAP84-RII-beta complex	Human	30.01.09.07;41.05.25;70.16	P31323;Q92667;Q99417	PRKAR2B;AKAP1;MYCBP	P31323;Q92667;Q99417	3	0.951108	0.512529	1.19247	0.456106	-0.253773	0.773928
168	520	KCNQ1 macromolecular complex	Human	20.03.01.01;30.01.09.07;36.25	P13861;P17612;P51787;P62136;Q99996	PRKAR2A;PRKACA;KCNQ1;PPP1CA;AKAP9	P13861;P17612;P62136;Q99996	4	0.817653	0.55016	0.637484	0.610693	0.220349	0.0545544
169	525	TIP60 histone acetylase complex	Human	None	O96019;Q92993;Q9Y230;Q9Y265;Q9Y4A5	ACTL6A;KAT5;RUVBL2;RUVBL1;TRRAP	O96019;Q9Y230;Q9Y265;Q9Y4A5	4	1.16153	0.462635	1.41846	0.413487	-0.221195	0.754183
170	528	NuA4/Tip60-HAT complex	Human	42.10.03;10.01.05.01;10.01.09.05;16.03.01;70.10	O95619;O96019;Q15014;Q92993;Q96L91;Q9H0E9;Q9H2F5;Q9HAF1;Q9NPF5;Q9NV56;Q9NXR8;Q9UBU8;Q9Y230;Q9Y265;Q9Y4A5	YEATS4;ACTL6A;MORF4L2;KAT5;EP400;BRD8;EPC1;MEAF6;DMAP1;MRGBP;ING3;MORF4L1;RUVBL2;RUVBL1;TRRAP	O95619;O96019;Q15014;Q96L91;Q9H0E9;Q9H2F5;Q9HAF1;Q9NPF5;Q9NV56;Q9Y230;Q9Y265;Q9Y4A5	12	0.956687	0.511068	1.06921	0.483277	-0.117615	0.665098
171	529	NuA4/Tip60-HAT complex	Human	42.10.03;10.01.05.01;10.01.09.05;16.03.01;70.10	O95619;O96019;Q15014;Q15906;Q92993;Q96L91;Q9H0E9;Q9H2F5;Q9HAF1;Q9NPF5;Q9NV56;Q9NXR8;Q9UBU8;Q9Y230;Q9Y265;Q9Y4A5	YEATS4;ACTL6A;MORF4L2;VPS72;KAT5;EP400;BRD8;EPC1;MEAF6;DMAP1;MRGBP;ING3;MORF4L1;RUVBL2;RUVBL1;TRRAP	O95619;O96019;Q15014;Q96L91;Q9H0E9;Q9H2F5;Q9HAF1;Q9NPF5;Q9NV56;Q9Y230;Q9Y265;Q9Y4A5	12	0.956687	0.511068	1.06921	0.483277	-0.117615	0.665098
172	533	IMP3-IMP4-MPP10 complex	Human	14.10;16.01;16.03.03;70.10	O00566;Q96G21;Q9NV31	MPHOSPH10;IMP4;IMP3	O00566;Q96G21;Q9NV31	3	0.699232	0.588501	0.578265	0.633607	0.173	0.163154
173	535	TRAP complex	Human	11.02.03.04;18.02.09;30.01.09.08;30.01;70.10	O60244;O75448;O75586;P10827;P24863;Q13503;Q15648;Q6P2C8;Q93074;Q9BTT4;Q9NPJ6;Q9NVC6;Q9UHV7;Q9Y2W1;Q9Y2X0;Q9Y3C7	MED14;MED24;MED6;THRA;CCNC;MED21;MED1;MED27;MED12;MED10;MED4;MED17;MED13;THRAP3;MED16;MED31	O60244;P24863;Q13503;Q15648;Q6P2C8;Q93074;Q9BTT4;Q9NPJ6;Q9NVC6;Q9UHV7;Q9Y2W1;Q9Y2X0;Q9Y3C7	13	1.07648	0.481584	0.690262	0.591624	0.358779	0
174	547	SMCC complex	Human	11.02.03.04;16.01;18.02.09;70.10	O60244;O75448;O75586;P24863;P49336;Q13503;Q15648;Q6P2C8;Q93074;Q9NPJ6;Q9NVC6;Q9UHV7;Q9Y2W1;Q9Y2X0	MED14;MED24;MED6;CCNC;CDK8;MED21;MED1;MED27;MED12;MED4;MED17;MED13;THRAP3;MED16	O60244;P24863;P49336;Q13503;Q15648;Q6P2C8;Q93074;Q9NPJ6;Q9NVC6;Q9UHV7;Q9Y2W1;Q9Y2X0	12	1.10839	0.474296	0.704075	0.586829	0.364776	0
175	548	DRIP complex	Human	11.02.03.04.01;18.02.09;30.01.09.08;30.01;70.10	O43513;O60244;O75448;O75586;O95402;P11473;P28702;Q15648;Q93074;Q9NPJ6;Q9NVC6;Q9UHV7;Q9ULK4;Q9Y2X0	MED7;MED14;MED24;MED6;MED26;VDR;RXRB;MED1;MED12;MED4;MED17;MED13;MED23;MED16	O43513;O60244;O95402;Q15648;Q93074;Q9NPJ6;Q9NVC6;Q9UHV7;Q9Y2X0	9	1.10014	0.47616	0.75645	0.56933	0.312403	0
176	549	DRIP complex	Human	11.02.03.04.01;14.07.04;16.01;18.02.09;30.01.09.08;30.01;70.10	O43513;O60244;O75448;O75586;O95402;P11473;P28702;Q15648;Q93074;Q9NPJ6;Q9NVC6;Q9UHV7;Q9ULK4;Q9Y2X0	MED7;MED14;MED24;MED6;MED26;VDR;RXRB;MED1;MED12;MED4;MED17;MED13;MED23;MED16	O43513;O60244;O95402;Q15648;Q93074;Q9NPJ6;Q9NVC6;Q9UHV7;Q9Y2X0	9	1.10014	0.47616	0.75645	0.56933	0.312403	0
177	551	core-histone (H2A/H2B/H3/H4)-TDIF2-TDT complex	Human	70.10;16.03.01	P04053;P62805;P68431;Q16777;Q16778;Q5QJE6	DNTT;HIST1H4A;;HIST1H3A;;HIST2H2AC;HIST2H2BE;DNTTIP2	P62805;P68431;Q5QJE6	3	1.4678	0.405219	1.29693	0.435364	0.116414	0.241675
178	554	PBAF complex (Polybromo- and BAF containing complex)	Human	10.01.09.05;11.02.03.04.01;16.03.01;30.01.09.08;30.01;42.10.03;70.10.03	O96019;P51532;Q12824;Q68CP9;Q86U86;Q8TAQ2;Q92922;Q92925;Q969G3;Q96GM5	ACTL6A;SMARCA4;SMARCB1;ARID2;PBRM1;SMARCC2;SMARCC1;SMARCD2;SMARCE1;SMARCD1	O96019;Q68CP9;Q86U86;Q8TAQ2;Q92922;Q92925;Q969G3;Q96GM5	8	0.626898	0.614667	0.454079	0.68772	0.275672	8.04143e-08
179	555	BAF complex	Human	10.01.09.05;11.02.03.04.01;16.03.01;42.10.03;70.10.03	O14497;O96019;P51532;Q12824;Q8TAQ2;Q92922;Q92925;Q969G3;Q96GM5	ARID1A;ACTL6A;SMARCA4;SMARCB1;SMARCC2;SMARCC1;SMARCD2;SMARCE1;SMARCD1	O14497;O96019;Q8TAQ2;Q92922;Q92925;Q969G3;Q96GM5	7	0.660453	0.602245	0.445153	0.691968	0.325988	4.13542e-07
180	556	PBAF complex (Polybromo- and BAF containing complex)	Human	10.01.09.05;11.02.03.04.01;16.03.01;30.01.09.08;30.01;42.10.03;70.10.03	O96019;P51532;Q12824;Q68CP9;Q86U86;Q8TAQ2;Q92922;Q969G3;Q96GM5	ACTL6A;SMARCA4;SMARCB1;ARID2;PBRM1;SMARCC2;SMARCC1;SMARCE1;SMARCD1	O96019;Q68CP9;Q86U86;Q8TAQ2;Q92922;Q969G3;Q96GM5	7	0.615503	0.619002	0.463648	0.683224	0.246718	0.00241602
181	559	Decapping complex	Human	11.04.03.11;70.03	P26196;Q6P2E9;Q8IU60;Q96F86;Q9NPI6	DDX6;EDC4;DCP2;EDC3;DCP1A	P26196;Q6P2E9;Q8IU60;Q96F86;Q9NPI6	5	0.76703	0.565921	0.635531	0.611422	0.171439	0.0704758
182	561	LSm1-7 complex	Human	11.04.03.11;16.03.03;70.03	O15116;P62310;P62312;Q9UK45;Q9Y333;Q9Y4Y9;Q9Y4Z0	LSM1;LSM3;LSM6;LSM7;LSM2;LSM5;LSM4	O15116;P62310;P62312;Q9UK45;Q9Y333;Q9Y4Z0	6	0.855905	0.538821	0.950137	0.512784	-0.110096	0.617421
183	562	LSm2-8 complex	Human	11.04.03.01;16.03.03;70.03;70.10	O95777;P62310;P62312;Q9UK45;Q9Y333;Q9Y4Y9;Q9Y4Z0	LSM8;LSM3;LSM6;LSM7;LSM2;LSM5;LSM4	O95777;P62310;P62312;Q9UK45;Q9Y333;Q9Y4Z0	6	0.873501	0.53376	0.906471	0.524529	-0.037745	0.449268
184	563	F1F0-ATP synthase, mitochondrial	Human	02.13.03;02.11.07;20.01.15;70.16.05	O75947;O75964;P00846;P03928;P05496;P06576;P18859;P24539;P25705;P30049;P36542;P48047;P56134;P56381;P56385;Q9UII2	ATP5H;ATP5L;MT-ATP6;MT-ATP8;ATP5G1;ATP5B;ATP5J;ATP5F1;ATP5A1;ATP5D;ATP5C1;ATP5O;ATP5J2;ATP5E;ATP5I;ATPIF1	O75964;P06576;P24539;P25705;P30049;P48047;P56134;P56381;P56385;Q9UII2	10	1.29528	0.435677	1.41105	0.414757	-0.0893802	0.576005
185	564	BAF complex	Human	10.01.09.05;11.02.03.04.01;16.03.01;42.10.03;70.10	O14497;O96019;P51531;Q12824;Q8TAQ2;Q92922;Q969G3;Q96GM5	ARID1A;ACTL6A;SMARCA2;SMARCB1;SMARCC2;SMARCC1;SMARCE1;SMARCD1	O14497;O96019;P51531;Q8TAQ2;Q92922;Q969G3;Q96GM5	7	0.825966	0.547655	0.425493	0.701512	0.484854	0
186	565	PBAF complex (Polybromo- and BAF containing complex)	Human	10.01.09.05;11.02.03.04.01;16.03.01;30.01.09.08;42.10.03;70.10.03	O96019;P51532;Q12824;Q68CP9;Q86U86;Q8TAQ2;Q92922;Q969G3;Q96GM5	ACTL6A;SMARCA4;SMARCB1;ARID2;PBRM1;SMARCC2;SMARCC1;SMARCE1;SMARCD1	O96019;Q68CP9;Q86U86;Q8TAQ2;Q92922;Q969G3;Q96GM5	7	0.615503	0.619002	0.463648	0.683224	0.246718	0.00241602
187	566	BAF complex	Human	10.01.09.05;11.02.03.04.01;16.03.01;42.10.03;70.10	O14497;O96019;P51532;P60709;Q12824;Q8TAQ2;Q92922;Q969G3;Q96GM5	ARID1A;ACTL6A;SMARCA4;ACTB;SMARCB1;SMARCC2;SMARCC1;SMARCE1;SMARCD1	O14497;O96019;P60709;Q8TAQ2;Q92922;Q969G3;Q96GM5	7	1.3712	0.421727	1.21539	0.451389	0.113634	0.0938458
188	570	p300-CBP-p270-SWI/SNF complex	Human	10.01.09.05;11.02.03.04.01;14.07.04;16.03.01;42.10.03;70.10.03	O14497;P51532;Q09472;Q12824;Q8TAQ2;Q92793;Q92922	ARID1A;SMARCA4;EP300;SMARCB1;SMARCC2;CREBBP;SMARCC1	O14497;Q09472;Q8TAQ2;Q92793;Q92922	5	1.19792	0.454976	0.913822	0.522515	0.237157	0.0209829
189	571	p300-CBP-p270 complex	Human	11.02.03.04.01;16.03.01;70.10	O14497;Q09472;Q92793	ARID1A;EP300;CREBBP	O14497;Q09472;Q92793	3	0.831213	0.546086	0.959111	0.510436	-0.15387	0.657696
190	585	Mi2/NuRD-BCL6-MTA3 complex	Human	10.01.09.05;11.02.03.04.03;14.07.04;42.10.03;43.03.07.02.01.01;70.10	O95983;P41182;Q13547;Q14839;Q9BTC8	MBD3;BCL6;HDAC1;CHD4;MTA3	O95983;Q13547;Q14839;Q9BTC8	4	0.41847	0.704985	0.340766	0.745842	0.185687	0.0883144
191	587	NuRD.1 complex	Human	10.01.09.05;11.02.03.04.03;14.07.04;30.01.09.08;30.01;42.10.03;70.10	O95983;Q09028;Q13330;Q14839;Q16576;Q6IT96;Q92769;Q9BTC8	MBD3;RBBP4;MTA1;CHD4;RBBP7;HDAC1;HDAC2;MTA3	O95983;Q09028;Q13330;Q14839;Q16576;Q92769;Q9BTC8	7	1.17095	0.460628	1.05348	0.486978	0.100318	0.114591
192	591	SAP complex (Sin3-associated protein complex)	Human	10.01.09.05;11.02.03.04.03;14.07.04;42.10.03;70.10	O75446;Q09028;Q13547;Q16576;Q4LE39;Q92769;Q96ST3;Q9H0E3	SAP30;RBBP4;HDAC1;RBBP7;ARID4B;HDAC2;SIN3A;SAP130	O75446;Q09028;Q13547;Q16576;Q4LE39;Q92769;Q96ST3;Q9H0E3	8	1.05551	0.486497	0.955462	0.511388	0.0947889	0.0986214
193	592	SAP complex (Sin3-associated protein complex)	Human	10.01.09.05;11.02.03.04.03;42.10.03;70.10;14.07.04	O75446;Q09028;Q13547;Q16576;Q4LE39;Q92769;Q96ST3;Q9H0E3;Q9H7L9	SAP30;RBBP4;HDAC1;RBBP7;ARID4B;HDAC2;SIN3A;SAP130;SUDS3	O75446;Q09028;Q13547;Q16576;Q4LE39;Q92769;Q96ST3;Q9H0E3	8	1.05551	0.486497	0.955462	0.511388	0.0947889	0.0986214
194	596	SIN3-HDAC-SAP30-ARID4 complex	Human	10.01.09.05;10.03.01.02;11.02.03.04.03;14.07.04;42.10.03;70.10	O75446;Q09028;Q13547;Q16576;Q4LE39;Q92769;Q96ST3	SAP30;RBBP4;HDAC1;RBBP7;ARID4B;HDAC2;SIN3A	O75446;Q09028;Q13547;Q16576;Q4LE39;Q92769;Q96ST3	7	1.13706	0.467933	0.9958	0.501052	0.12423	0.0790079
195	614	NRD complex (Nucleosome remodeling and deacetylation complex)	Human	10.01.09.05;11.02.03.04;14.07.04;42.10.03;70.10	O60341;Q09028;Q12873;Q13330;Q13547;Q14839;Q92769	KDM1A;RBBP4;CHD3;MTA1;HDAC1;CHD4;HDAC2	Q09028;Q13330;Q13547;Q14839;Q92769	5	1.13422	0.468556	0.999714	0.500072	0.118588	0.139137
196	618	MRN complex (MRE11-RAD50-NBN complex)	Human	01.03.16.03;10.01.05.01;10.03.01.03;16.03.01;32.01.09;70.10	O60934;P49959;Q92878	NBN;MRE11A;RAD50	O60934;P49959;Q92878	3	0.721307	0.580954	0.684195	0.593755	0.051451	0.342934
197	619	MRE11A-RAD50-NBN-TRF2 complex	Human	10.03.01.03;16.03.01;42.10.03;70.10.03	O60934;P49959;Q15554;Q92878	NBN;MRE11A;TERF2;RAD50	O60934;P49959;Q15554;Q92878	4	0.626186	0.614936	0.597322	0.626048	0.0460947	0.300894
198	620	CoREST-HDAC complex	Human	10.01.09.05;11.02.03.04.03;14.07.04;42.10.03;70.10	O60341;O75362;Q13547;Q92769;Q96BD5;Q9P0W2;Q9UKL0	KDM1A;ZNF217;HDAC1;HDAC2;PHF21A;HMG20B;RCOR1	O75362;Q13547;Q92769;Q9P0W2	4	0.790081	0.558634	0.783999	0.560538	0.00769711	0.372098
199	626	LSD1 complex	Human	10.01.09.05;11.02.03.04.03;14.07.04;14.07.09;42.10.03;70.10	O60341;O75362;P0DMV8;P0DMV9;Q13363;Q13547;Q92766;Q96BD5;Q96EK2;Q9NP66;Q9P0W2;Q9P2K3;Q9UBW7;Q9UKL0	KDM1A;ZNF217;HSPA1A;HSPA1B;CTBP1;HDAC1;RREB1;PHF21A;PHF21B;HMG20A;HMG20B;RCOR3;ZMYM2;RCOR1	O75362;Q13363;Q13547;Q92766;Q9NP66;Q9P0W2;Q9P2K3;Q9UBW7	8	0.940916	0.515221	0.752229	0.570702	0.200536	0.00481013
200	627	MRN-TRRAP complex (MRE11A-RAD50-NBN-TRRAP complex)	Human	01.03.16.03;10.01.05.01;10.03.01.03;16.03.01;32.01.09;70.10	O60934;P49959;Q92878;Q9Y4A5	NBN;MRE11A;RAD50;TRRAP	O60934;P49959;Q92878;Q9Y4A5	4	0.713797	0.5835	0.737772	0.575449	-0.0335887	0.449665
201	631	Tacc1-chTOG-AuroraA complex	Human	10.03.05.01;12.07;70.10.04	O14965;O75410;Q14008	AURKA;TACC1;CKAP5	O14965;O75410;Q14008	3	1.35924	0.423866	1.31239	0.432454	0.0344683	0.370403
202	632	Anti-HDAC2 complex	Human	10.01.09.05;11.02.03.04.03;14.07.04;42.10.03;70.10	O60341;O94776;P78347;Q09028;Q12873;Q13330;Q13547;Q14202;Q14687;Q14839;Q16576;Q92769;Q96BD5;Q96ST3;Q9P0W2;Q9UBW7;Q9UKL0	KDM1A;MTA2;GTF2I;RBBP4;CHD3;MTA1;HDAC1;ZMYM3;GSE1;CHD4;RBBP7;HDAC2;PHF21A;SIN3A;HMG20B;ZMYM2;RCOR1	O94776;P78347;Q09028;Q13330;Q13547;Q14687;Q14839;Q16576;Q92769;Q96ST3;Q9P0W2;Q9UBW7	12	1.07803	0.481226	0.905852	0.5247	0.159714	0.000275893
203	633	anti-BHC110 complex	Human	10.01.09.05;11.02.03.04.03;14.07.04;42.10.03;70.10	O60341;O75362;P78347;Q13547;Q14202;Q14687;Q92769;Q96BD5;Q9P0W2;Q9UBW7;Q9UKL0	KDM1A;ZNF217;GTF2I;HDAC1;ZMYM3;GSE1;HDAC2;PHF21A;HMG20B;ZMYM2;RCOR1	O75362;P78347;Q13547;Q14687;Q92769;Q9P0W2;Q9UBW7	7	0.945066	0.514121	0.842072	0.542867	0.108981	0.100832
204	634	XFIM complex	Human	10.01.09.05;11.02.03.04.03;11.02;14.07.04;42.10.03;70.10	O60341;P78347;Q13547;Q14202;Q92769	KDM1A;GTF2I;HDAC1;ZMYM3;HDAC2	P78347;Q13547;Q92769	3	1.18764	0.457114	0.915373	0.522092	0.229249	0.0990529
205	636	BHC complex	Human	10.01.09.05;11.02.03.04.03;14.07.04;42.10.03;43.03.13;70.10	O60341;Q13547;Q92769;Q96BD5;Q9P0W2;Q9UKL0	KDM1A;HDAC1;HDAC2;PHF21A;HMG20B;RCOR1	Q13547;Q92769;Q9P0W2	3	0.840386	0.543364	0.630672	0.613244	0.249545	0.0799991
206	639	RANBPM-Muskelin-TWA1-HSMpp8 complex	Human	16.01;42.04.05;70.03	Q96S59;Q99549;Q9NWU2;Q9UL63	RANBP9;MPHOSPH8;GID8;MKLN1	Q96S59;Q9NWU2;Q9UL63	3	0.416457	0.705987	0.298333	0.770218	0.28364	0.0531651
207	642	CtBP complex	Human	10.01.09.05;11.02.03.04.03;14.07.04;14.07.09;16.03.01;42.10.03;70.10	O00257;O60315;O60341;O75362;P37275;P56545;Q13363;Q13547;Q92618;Q92766;Q92769;Q96JN0;Q96KQ7;Q9H9B1;Q9P2K3;Q9UKL0;Q9Y232	CBX4;ZEB2;KDM1A;ZNF217;ZEB1;CTBP2;CTBP1;HDAC1;ZNF516;RREB1;HDAC2;LCOR;EHMT2;EHMT1;RCOR3;RCOR1;CDYL	O00257;O60315;O75362;P37275;Q13363;Q13547;Q92766;Q92769;Q9H9B1;Q9P2K3;Q9Y232	11	1.09133	0.478164	0.948349	0.513255	0.131018	0.0228733
208	643	CtBP core complex	Human	10.01.09.05;11.02.03.04.03;14.07.04;14.07.09;16.03.01;42.10.03;70.10	O60341;P37275;P56545;Q13363;Q13547;Q92769;Q96KQ7;Q9H9B1;Q9UKL0	KDM1A;ZEB1;CTBP2;CTBP1;HDAC1;HDAC2;EHMT2;EHMT1;RCOR1	P37275;Q13363;Q13547;Q92769;Q9H9B1	5	1.26995	0.440537	1.11791	0.472163	0.119721	0.137399
209	646	HDAC1-associated protein complex	Human	10.01.09.05;11.02.03.04.03;16.03.01;42.10.03;70.10	O60341;O94776;O95983;Q09028;Q12873;Q13547;Q16576;Q9UBB5;Q9UKL0	KDM1A;MTA2;MBD3;RBBP4;CHD3;HDAC1;RBBP7;MBD2;RCOR1	O94776;O95983;Q09028;Q13547;Q16576;Q9UBB5	6	1.03342	0.491782	0.975712	0.506147	0.0558448	0.22771
210	649	HDAC1-associated core complex cII	Human	10.01.09.05;11.02.03.04.03;16.03.01;42.10.03;70.10	O94776;O95983;Q09028;Q12873;Q13547;Q16576;Q86YP4;Q9UBB5;Q9UKL0	MTA2;MBD3;RBBP4;CHD3;HDAC1;RBBP7;GATAD2A;MBD2;RCOR1	O94776;O95983;Q09028;Q13547;Q16576;Q9UBB5	6	1.03342	0.491782	0.975712	0.506147	0.0558448	0.22771
211	650	HDAC2-asscociated core complex	Human	10.01.09.05;11.02.03.04.03;14.07.09;16.03.01;42.10.03;70.10	O94776;O95983;Q09028;Q12873;Q16576;Q86YP4;Q92769	MTA2;MBD3;RBBP4;CHD3;RBBP7;GATAD2A;HDAC2	O94776;O95983;Q09028;Q16576;Q92769	5	1.11374	0.473095	1.05737	0.486057	0.0506135	0.261485
212	652	AP3-BLOC1 complex	Human	None	O00203;O14617;O95295;P53677;P59780;P78537;Q13367;Q6QNY0;Q6QNY1;Q8TDH9;Q92572;Q96EV8;Q9NUP1;Q9UL45;Q9Y2T2	AP3B1;AP3D1;SNAPIN;AP3M2;AP3S2;BLOC1S1;AP3B2;BLOC1S3;BLOC1S2;BLOC1S5;AP3S1;DTNBP1;BLOC1S4;BLOC1S6;AP3M1	O00203;O14617;O95295;P78537;Q6QNY0;Q6QNY1;Q8TDH9;Q92572;Q9NUP1;Q9Y2T2	10	0.847831	0.541175	0.914052	0.522452	-0.0781061	0.53991
213	654	BLOC1-BLOC2 complex	Human	14.04;20.01.10;70.22	O95295;P78537;Q6QNY0;Q6QNY1;Q86YV9;Q8TDH9;Q969F9;Q96EV8;Q9NUP1;Q9UL45;Q9UPZ3	SNAPIN;BLOC1S1;BLOC1S3;BLOC1S2;HPS6;BLOC1S5;HPS3;DTNBP1;BLOC1S4;BLOC1S6;HPS5	O95295;P78537;Q6QNY0;Q6QNY1;Q8TDH9;Q9NUP1	6	0.474628	0.678137	0.547516	0.646197	-0.15357	0.705223
214	657	Retromer complex (SNX1, SNX2, VPS35, VPS29, VPS26A)	Human	14.04;20.01.10;20.09.07;20.09.07.29;20.09.07.07	O60749;O75436;Q13596;Q96QK1;Q9UBQ0	SNX2;VPS26A;SNX1;VPS35;VPS29	O60749;O75436;Q13596;Q96QK1	4	0.866585	0.535738	0.487704	0.672177	0.437212	0
215	659	MeCP1 complex	Human	10.01.09.05;11.02.03.04.03;16.03.01;42.10.03;70.10	O94776;O95983;Q09028;Q13547;Q14839;Q16576;Q8WXI9;Q92769;Q9UBB5	MTA2;MBD3;RBBP4;HDAC1;CHD4;RBBP7;GATAD2B;HDAC2;MBD2	O94776;O95983;Q09028;Q13547;Q14839;Q16576;Q8WXI9;Q92769;Q9UBB5	9	0.957114	0.510956	0.86294	0.536786	0.0983932	0.0698263
216	678	GINS complex	Human	10.01.03.03;70.10	Q14691;Q9BRT9;Q9BRX5;Q9Y248	GINS1;GINS4;GINS3;GINS2	Q14691;Q9BRT9;Q9BRX5;Q9Y248	4	0.468129	0.681139	0.322823	0.755959	0.310397	0.00759104
217	685	MeCP1 complex	Human	10.01.09.05;11.02.03.04.03;16.03.01;42.10.03;70.10	O94776;O95983;Q09028;Q13547;Q14839;Q16576;Q8WXI9;Q92769;Q9UBB5	MTA2;MBD3;RBBP4;HDAC1;CHD4;RBBP7;GATAD2B;HDAC2;MBD2	O94776;O95983;Q09028;Q13547;Q14839;Q16576;Q8WXI9;Q92769;Q9UBB5	9	0.957114	0.510956	0.86294	0.536786	0.0983932	0.0698263
218	691	SIN3-SAP25 complex	Human	10.01.09.05;11.02.03.04.03;14.07.04;42.10.03;70.10	O00422;O75446;Q09028;Q13547;Q16576;Q4LE39;Q8TEE9;Q92769;Q96ST3;Q9H0E3;Q9H7L9	SAP18;SAP30;RBBP4;HDAC1;RBBP7;ARID4B;SAP25;HDAC2;SIN3A;SAP130;SUDS3	O75446;Q09028;Q13547;Q16576;Q4LE39;Q92769;Q96ST3;Q9H0E3	8	1.05551	0.486497	0.955462	0.511388	0.0947889	0.0986214
219	695	SIN3-HDAC-SAP30-ARID4 complex	Human	10.01.09.05;11.02.03.04.03;14.07.04;16.01;42.10.03;70.10	O75446;Q09028;Q13547;Q16576;Q4LE39;Q92769;Q96ST3	SAP30;RBBP4;HDAC1;RBBP7;ARID4B;HDAC2;SIN3A	O75446;Q09028;Q13547;Q16576;Q4LE39;Q92769;Q96ST3	7	1.13706	0.467933	0.9958	0.501052	0.12423	0.0790079
220	696	BRMS1-SIN3-HDAC complex	Human	10.01.09.05;11.02.03.04.03;14.07.04;42.10.03;70.10	O75182;O75446;Q09028;Q13547;Q16576;Q92769;Q96ST3;Q9HCU9	SIN3B;SAP30;RBBP4;HDAC1;RBBP7;HDAC2;SIN3A;BRMS1	O75446;Q09028;Q13547;Q16576;Q92769;Q96ST3	6	1.2225	0.449944	1.05703	0.486138	0.135354	0.085493
221	698	SIN3-HDAC-SAP30-ARID4 complex	Human	10.01.09.05;11.02.03.04.03;14.07.04;42.10.03;70.10	O75446;Q09028;Q13547;Q16576;Q4LE39;Q92769;Q96ST3	SAP30;RBBP4;HDAC1;RBBP7;ARID4B;HDAC2;SIN3A	O75446;Q09028;Q13547;Q16576;Q4LE39;Q92769;Q96ST3	7	1.13706	0.467933	0.9958	0.501052	0.12423	0.0790079
222	705	SNARE complex (RINT1, ZW10, p31)	Human	10.03.01.01;10.03.01;20.09.07.03;20.09.07.27;20.09.16.09.05;70.07	O43264;P48556;Q6NUQ1	ZW10;PSMD8;RINT1	O43264;P48556;Q6NUQ1	3	0.816904	0.550387	0.922636	0.520119	-0.129431	0.624576
223	710	Brg1-associated complex I	Human	10.01.09.05;11.02.03.04;16.03.01;42.10.03;70.10	O14497;O14744;O96019;P51532;Q12824;Q8TAQ2;Q92922;Q969G3;Q96GM5	ARID1A;PRMT5;ACTL6A;SMARCA4;SMARCB1;SMARCC2;SMARCC1;SMARCE1;SMARCD1	O14497;O14744;O96019;Q8TAQ2;Q92922;Q969G3;Q96GM5	7	1.06925	0.483267	0.930142	0.518097	0.130097	0.0714333
224	711	Brm-associated complex	Human	10.01.09.05;11.02.03.04;14.07.09;16.03.01;42.10.03;70.10	O14497;O14744;O96019;P51531;Q12824;Q8TAQ2;Q92922;Q969G3;Q96GM5	ARID1A;PRMT5;ACTL6A;SMARCA2;SMARCB1;SMARCC2;SMARCC1;SMARCE1;SMARCD1	O14497;O14744;O96019;P51531;Q8TAQ2;Q92922;Q969G3;Q96GM5	8	1.11762	0.472229	0.839552	0.543611	0.248801	0.000114467
225	713	BRG1-SIN3A complex	Human	10.01.09.05;11.02.03.04.03;16.03.01;42.10.03;70.10	O14497;O14744;O96019;P51532;Q09028;Q12824;Q6STE5;Q8TAQ2;Q92769;Q92922;Q92925;Q969G3;Q96GM5;Q96ST3	ARID1A;PRMT5;ACTL6A;SMARCA4;RBBP4;SMARCB1;SMARCD3;SMARCC2;HDAC2;SMARCC1;SMARCD2;SMARCE1;SMARCD1;SIN3A	O14497;O14744;O96019;Q09028;Q6STE5;Q8TAQ2;Q92769;Q92922;Q92925;Q969G3;Q96GM5;Q96ST3	12	1.08778	0.478978	0.940973	0.515205	0.134959	0.00666483
226	714	BRM-SIN3A complex	Human	10.01.09.05;11.02.03.04.03;16.03.01;42.10.03;70.10	O14497;O14744;O96019;P51531;Q09028;Q12824;Q13547;Q6STE5;Q8TAQ2;Q92769;Q92922;Q92925;Q969G3;Q96GM5;Q96ST3	ARID1A;PRMT5;ACTL6A;SMARCA2;RBBP4;SMARCB1;HDAC1;SMARCD3;SMARCC2;HDAC2;SMARCC1;SMARCD2;SMARCE1;SMARCD1;SIN3A	O14497;O14744;O96019;P51531;Q09028;Q13547;Q6STE5;Q8TAQ2;Q92769;Q92922;Q92925;Q969G3;Q96GM5;Q96ST3	14	1.05887	0.485704	0.853591	0.539493	0.193865	0
227	725	P2X7 receptor signalling complex	Human	20.01.01;20.03.01.01;30.05;42.04;70.02	O43707;O95425;P05107;P08238;P0DMV8;P11142;P23467;P42356;P60709;Q13368;Q16787;Q99572	ACTN4;SVIL;ITGB2;HSP90AB1;HSPA1A;HSPA8;PTPRB;PI4KA;ACTB;MPP3;LAMA3;P2RX7	O43707;P08238;P11142;P60709	4	1.28094	0.438417	1.5461	0.392758	-0.207007	0.735688
228	726	DDB2 complex	Human	10.01.05.01;14.07.05;16.03.01;32.01.09;70.10;14.13.01.01	P61201;P62877;Q13098;Q13619;Q16531;Q7L5N1;Q92466;Q92905;Q99627;Q9BT78;Q9UBW8;Q9UNS2	COPS2;RBX1;GPS1;CUL4A;DDB1;COPS6;DDB2;COPS5;COPS8;COPS4;COPS7A;COPS3	P61201;P62877;Q13098;Q13619;Q16531;Q7L5N1;Q92466;Q92905;Q99627;Q9BT78;Q9UBW8;Q9UNS2	12	0.691518	0.591185	0.724663	0.579823	-0.0479309	0.440641
229	727	CSA complex	Human	10.01.05.01;14.07.05;16.01;32.01.09;70.10;14.13.01.01	P61201;P62877;Q13098;Q13216;Q13619;Q16531;Q7L5N1;Q92905;Q99627;Q9BT78;Q9UBW8;Q9UNS2	COPS2;RBX1;GPS1;ERCC8;CUL4A;DDB1;COPS6;COPS5;COPS8;COPS4;COPS7A;COPS3	P61201;P62877;Q13098;Q13216;Q13619;Q16531;Q7L5N1;Q92905;Q99627;Q9BT78;Q9UBW8;Q9UNS2	12	0.792432	0.557901	0.758632	0.568624	0.0426543	0.154124
230	728	CSA-POLIIa complex	Human	10.01.05.01;11.02.03;14.07.05;32.01.09;70.10;14.13.01.01	P24928;P61201;P62877;Q13098;Q13216;Q13619;Q16531;Q7L5N1;Q92905;Q99627;Q9BT78;Q9UBW8;Q9UNS2	POLR2A;COPS2;RBX1;GPS1;ERCC8;CUL4A;DDB1;COPS6;COPS5;COPS8;COPS4;COPS7A;COPS3	P24928;P61201;P62877;Q13098;Q13216;Q13619;Q16531;Q7L5N1;Q92905;Q99627;Q9BT78;Q9UBW8;Q9UNS2	13	0.809429	0.55266	0.832431	0.545723	-0.0284165	0.352533
231	732	SIN3 complex	Human	10.01.09.05;11.02.03.04.03;14.07.04;16.03.01;42.10.03;70.10	O00422;O75446;Q09028;Q13547;Q16576;Q92769;Q96ST3	SAP18;SAP30;RBBP4;HDAC1;RBBP7;HDAC2;SIN3A	O75446;Q09028;Q13547;Q16576;Q92769;Q96ST3	6	1.2225	0.449944	1.05703	0.486138	0.135354	0.085493
232	738	SIN3-ING1b complex I	Human	10.01.09.05;11.02.03.04.03;14.07.04;42.10.03;70.10	O00422;O75446;Q09028;Q13547;Q16576;Q4LE39;Q92769;Q96ST3;Q9UK53	SAP18;SAP30;RBBP4;HDAC1;RBBP7;ARID4B;HDAC2;SIN3A;ING1	O75446;Q09028;Q13547;Q16576;Q4LE39;Q92769;Q96ST3;Q9UK53	8	1.20705	0.453093	1.0691	0.483303	0.11429	0.0689801
233	739	SIN3-ING1b complex II	Human	10.01.09.05;11.02.03.04.03;14.07.04;18.02.09;42.10.03;70.10	O00422;O14497;O75446;O96019;P51532;Q09028;Q12824;Q13547;Q16576;Q4LE39;Q8TAQ2;Q92769;Q92922;Q96GM5;Q96ST3;Q9UK53	SAP18;ARID1A;SAP30;ACTL6A;SMARCA4;RBBP4;SMARCB1;HDAC1;RBBP7;ARID4B;SMARCC2;HDAC2;SMARCC1;SMARCD1;SIN3A;ING1	O14497;O75446;O96019;Q09028;Q13547;Q16576;Q4LE39;Q8TAQ2;Q92769;Q92922;Q96GM5;Q96ST3;Q9UK53	13	1.13093	0.469279	0.934351	0.516969	0.173818	0
234	740	Exon junction complex (EIF4A3, MLN51, MAGOH, Y14)	Human	11.04.03.11;12.07;16.03.03;20.01.21;20.09.01;70.03;70.10	O15234;P38919;P61326;Q9Y5S9	CASC3;EIF4A3;MAGOH;RBM8A	O15234;P38919;Q9Y5S9	3	2.00625	0.33264	1.92685	0.341664	0.0395766	0.36212
235	741	NCOR-HDAC3 complex	Human	10.01.09.05;11.02.03.04.03;11.02;14.07.04;30.01.05.01.02;42.10.03;70.10	O15379;O60907;O75376;Q13227;Q9BZK7	HDAC3;TBL1X;NCOR1;GPS2;TBL1XR1	O15379;O60907;O75376;Q9BZK7	4	0.490078	0.671106	0.439006	0.694924	0.104211	0.200385
236	742	eIF3 complex (EIF3S6, EIF3S5, EIF3S4, EIF3S3, EIF3S6IP, EIF3S2, EIF3S9, EIF3S12, EIF3S10, EIF3S8, EIF3S1, EIF3S7)	Human	12.04.01	O00303;O15371;O15372;O75821;O75822;P55884;P60228;Q13347;Q14152;Q99613;Q9UBQ5;Q9Y262	EIF3F;EIF3D;EIF3H;EIF3G;EIF3J;EIF3B;EIF3E;EIF3I;EIF3A;EIF3C;EIF3K;EIF3L	O15371;O75821;O75822;P55884;P60228;Q13347;Q14152;Q99613;Q9UBQ5	9	0.669175	0.599098	0.595434	0.626789	0.110196	0.0525962
237	743	SIN3-SAP25 complex	Human	10.01.09.05;11.02.03.04.03;14.07.04;42.10.03;70.10	O00422;O75446;Q09028;Q13547;Q16576;Q1EHW4;Q4LE39;Q92769;Q96ST3;Q9H0E3;Q9H7L9	SAP18;SAP30;RBBP4;HDAC1;RBBP7;Sap25;ARID4B;HDAC2;SIN3A;SAP130;SUDS3	O75446;Q09028;Q13547;Q16576;Q4LE39;Q92769;Q96ST3;Q9H0E3	8	1.05551	0.486497	0.955462	0.511388	0.0947889	0.0986214
238	744	Exon junction complex (EIF4A3, MLN51, MAGOH, Y14)	Human	11.04.03.11;12.07;16.03.03;20.01.21;20.09.01;70.03;70.10	O15234;P38919;P61326;Q9Y5S9	CASC3;EIF4A3;MAGOH;RBM8A	O15234;P38919;Q9Y5S9	3	2.00625	0.33264	1.92685	0.341664	0.0395766	0.36212
239	745	NCOR-SIN3-RPD3 complex	Human	10.01.09.05;11.02.03.04.03;11.02;14.07.04;30.01.09.08;42.10.03;70.10	O75182;Q92769;Q96ST3;Q9Y618	SIN3B;HDAC2;SIN3A;NCOR2	Q92769;Q96ST3;Q9Y618	3	0.7	0.588235	0.623039	0.616128	0.109944	0.251345
240	747	NCOR-SIN3-HDAC1 complex	Human	10.01.09.05;11.02.03.04.03;11.02;14.07.04;30.01.09.08;42.10.03;70.10	Q13547;Q96ST3;Q9Y618	HDAC1;SIN3A;NCOR2	Q13547;Q96ST3;Q9Y618	3	0.590161	0.628867	0.566495	0.638368	0.040102	0.361269
241	749	MeCP2-SIN3A-HDAC complex	Human	10.01.09.05;11.02.03.04.03;14.07.04;16.03.01;41.05.04.01;42.10.03;70.10	P51608;Q13547;Q92769;Q96ST3	MECP2;HDAC1;HDAC2;SIN3A	P51608;Q13547;Q92769;Q96ST3	4	1.38847	0.418678	1.24037	0.446356	0.106667	0.196439
242	752	SMRT core complex	Human	10.01.09.05;11.02.03.04.03;14.07.04;30.01.09.08;42.10.03;70.10	O15379;O60907;Q9Y618	HDAC3;TBL1X;NCOR2	O15379;O60907;Q9Y618	3	0.371726	0.729009	0.391787	0.718501	-0.0539672	0.512652
243	754	Exon junction complex (EIF4A3, MLN51, UPF3B, MAGOH, Y14)	Human	11.04.03.11;12.07;16.03.03;20.01.21;20.09.01;70.03;70.10	O15234;P38919;P61326;Q0VAK7;Q9Y5S9	CASC3;EIF4A3;MAGOH;UPF3B;RBM8A	O15234;P38919;Q9Y5S9	3	2.00625	0.33264	1.92685	0.341664	0.0395766	0.36212
244	755	Exon junction complex (EIF4A3, MLN51, UPF3B, MAGOH, Y14, PYM)	Human	11.04.03.11;12.07;16.03.03;20.01.21;20.09.01;70.03;70.10	O15234;P38919;P61326;Q0VAK7;Q9BRP8;Q9Y5S9	CASC3;EIF4A3;MAGOH;UPF3B;PYM1;RBM8A	O15234;P38919;Q9BRP8;Q9Y5S9	4	1.64146	0.378579	1.74039	0.364911	-0.0602718	0.499099
245	769	Exon junction complex (EIF4A3, MLN51, MAGOH, Y14)	Human	11.04.03.11;12.07;16.03.03;16.19.03;20.01.21;20.09.01;70.03;70.10	O15234;P38919;P61326;Q9Y5S9	CASC3;EIF4A3;MAGOH;RBM8A	O15234;P38919;Q9Y5S9	3	2.00625	0.33264	1.92685	0.341664	0.0395766	0.36212
246	770	TREX complex	Human	16.03.03;20.01.21;20.09.01;70.10.06;70.10.09	Q13769;Q13838;Q6I9Y2;Q86V81;Q86W42;Q8NI27;Q96FV9;Q96J01	THOC5;DDX39B;THOC7;ALYREF;THOC6;THOC2;THOC1;THOC3	Q13769;Q6I9Y2;Q86W42;Q8NI27;Q96FV9;Q96J01	6	1.01741	0.495684	0.743188	0.573662	0.269532	0.00179688
247	774	THO complex	Human	16.03.03;70.10.09	Q13769;Q6I9Y2;Q86W42;Q8NI27;Q96FV9	THOC5;THOC7;THOC6;THOC2;THOC1	Q13769;Q6I9Y2;Q86W42;Q8NI27;Q96FV9	5	1.1236	0.470899	0.830422	0.546322	0.260926	0.0116309
248	777	Exon junction complex	Human	01.03.16.01;16.03.03;20.01.21;20.09.01;70.10	Q15287;Q86V81;Q8IYB3;Q9BZI7;Q9HAU5;Q9UBU9;Q9Y5S9	RNPS1;ALYREF;SRRM1;UPF3B;UPF2;NXF1;RBM8A	Q15287;Q9BZI7;Q9HAU5;Q9UBU9;Q9Y5S9	5	0.683772	0.593904	0.724888	0.579748	-0.0601304	0.501326
249	778	LARC complex (LCR-associated remodeling complex)	Human	10.01.09.05;16.03.01;42.10.03;70.10	O14497;O94776;O95983;O96019;P07910;P51532;P60709;Q09028;Q12824;Q13547;Q14839;Q8TAQ2;Q8WXI9;Q92769;Q92785;Q92922;Q92925;Q969G3;Q9UBB5	ARID1A;MTA2;MBD3;ACTL6A;HNRNPC;SMARCA4;ACTB;RBBP4;SMARCB1;HDAC1;CHD4;SMARCC2;GATAD2B;HDAC2;DPF2;SMARCC1;SMARCD2;SMARCE1;MBD2	O14497;O94776;O95983;O96019;P07910;P60709;Q09028;Q13547;Q14839;Q8TAQ2;Q8WXI9;Q92769;Q92922;Q92925;Q969G3;Q9UBB5	16	1.0574	0.48605	0.930148	0.518095	0.120344	0.00532199
250	781	URI complex (Unconventional prefoldin RPB5 Interactor)	Human	11.02.03.04;32.01.11	O94763;P19388;P63208;Q13309;Q13616;Q9UHV9;Q9ULZ2;Q9Y230;Q9Y265	URI1;POLR2E;SKP1;SKP2;CUL1;PFDN2;STAP1;RUVBL2;RUVBL1	O94763;P19388;Q13309;Q13616;Q9UHV9;Q9Y230;Q9Y265	7	1.57982	0.387624	1.59538	0.3853	-0.00984833	0.35853
251	785	Exon junction complex	Human	01.03.16.01;16.03.03;20.01.21;20.09.01;70.10	P38919;P61326;Q13838;Q15287;Q86V81;Q8IYB3;Q9BZI7;Q9Y5S9	EIF4A3;MAGOH;DDX39B;RNPS1;ALYREF;SRRM1;UPF3B;RBM8A	P38919;Q15287;Q9BZI7;Q9Y5S9	4	0.59982	0.62507	0.61001	0.621114	-0.0169879	0.418525
252	787	NuA4/Tip60-HAT complex B	Human	42.10.03;10.01.05.01;10.01.09.05;16.03.01;32.01.09;70.10	O96019;Q92993;Q9H2F5;Q9NPF5;Q9UBU8;Q9Y230;Q9Y265;Q9Y4A5	ACTL6A;KAT5;EPC1;DMAP1;MORF4L1;RUVBL2;RUVBL1;TRRAP	O96019;Q9H2F5;Q9NPF5;Q9Y230;Q9Y265;Q9Y4A5	6	1.17157	0.460496	1.31074	0.432762	-0.118786	0.635948
253	788	Exosome	Human	01.03.16.01;16.03.03;70.03;70.10	Q06265;Q13868;Q15024;Q5RKV6;Q96B26;Q9NPD3;Q9NQT4;Q9NQT5;Q9Y2L1;Q9Y3B2	EXOSC9;EXOSC2;EXOSC7;EXOSC6;EXOSC8;EXOSC4;EXOSC5;EXOSC3;DIS3;EXOSC1	Q06265;Q9NQT4;Q9Y2L1	3	2.8914	0.256977	2.66986	0.27249	0.0766206	0.302772
254	789	Exosome	Human	01.03.16.01;16.03.03;70.10	Q01780;Q06265;Q13868;Q15024;Q5RKV6;Q96B26;Q9NPD3;Q9NQT4;Q9NQT5;Q9Y2L1;Q9Y3B2	EXOSC10;EXOSC9;EXOSC2;EXOSC7;EXOSC6;EXOSC8;EXOSC4;EXOSC5;EXOSC3;DIS3;EXOSC1	Q01780;Q06265;Q9NQT4;Q9Y2L1	4	3.05456	0.246636	2.78185	0.264421	0.0892802	0.224986
255	798	NuA4/Tip60-HAT complex A	Human	42.10.03;10.01.05.01;10.01.09.05;16.03.01;32.01.09;70.10	O95619;O96019;Q52LR7;Q92993;Q96L91;Q9H0E9;Q9H2F5;Q9HAF1;Q9NPF5;Q9NV56;Q9NXR8;Q9UBU8;Q9Y230;Q9Y265;Q9Y4A5	YEATS4;ACTL6A;EPC2;KAT5;EP400;BRD8;EPC1;MEAF6;DMAP1;MRGBP;ING3;MORF4L1;RUVBL2;RUVBL1;TRRAP	O95619;O96019;Q96L91;Q9H0E9;Q9H2F5;Q9HAF1;Q9NPF5;Q9NV56;Q9Y230;Q9Y265;Q9Y4A5	11	0.982692	0.504365	1.11887	0.47195	-0.138575	0.723174
256	799	DMAP1-associated complex	Human	42.10.03;10.01.05.01;10.01.09.05;70.10	O96019;Q15906;Q6ZRS2;Q96L91;Q9H0E9;Q9H2F5;Q9NPF5;Q9Y230;Q9Y265;Q9Y4A5	ACTL6A;VPS72;SRCAP;EP400;BRD8;EPC1;DMAP1;RUVBL2;RUVBL1;TRRAP	O96019;Q6ZRS2;Q96L91;Q9H0E9;Q9H2F5;Q9NPF5;Q9Y230;Q9Y265;Q9Y4A5	9	1.04023	0.49014	1.09777	0.476697	-0.0553064	0.469851
257	803	BRG1-SIN3A-HDAC containing SWI/SNF remodeling complex I	Human	10.01.09.05;11.02.03.04;14.07.04;14.07.09;16.03.01;42.10.03;70.10	O14497;O14744;O96019;P51532;Q12824;Q8TAQ2;Q92769;Q92922;Q969G3;Q96GM5;Q96ST3	ARID1A;PRMT5;ACTL6A;SMARCA4;SMARCB1;SMARCC2;HDAC2;SMARCC1;SMARCE1;SMARCD1;SIN3A	O14497;O14744;O96019;Q8TAQ2;Q92769;Q92922;Q969G3;Q96GM5;Q96ST3	9	0.989483	0.502643	0.845114	0.541972	0.145903	0.0165901
258	806	BRM-SIN3A-HDAC complex	Human	10.01.09.05;11.02.03.04;14.07.04;14.07.09;42.10.03;70.10	O14497;O14744;O96019;P51531;Q12824;Q8TAQ2;Q92769;Q92922;Q92925;Q969G3;Q96GM5;Q96ST3	ARID1A;PRMT5;ACTL6A;SMARCA2;SMARCB1;SMARCC2;HDAC2;SMARCC1;SMARCD2;SMARCE1;SMARCD1;SIN3A	O14497;O14744;O96019;P51531;Q8TAQ2;Q92769;Q92922;Q92925;Q969G3;Q96GM5;Q96ST3	11	1.00168	0.499579	0.745056	0.573048	0.256197	0
259	807	BRG1-associated complex	Human	10.01.09.05;11.02.03.04;14.07.09;16.03.01;42.10.03;70.10	O14497;O14744;O96019;P51532;Q12824;Q8TAQ2;Q92922;Q969G3;Q96GM5	ARID1A;PRMT5;ACTL6A;SMARCA4;SMARCB1;SMARCC2;SMARCC1;SMARCE1;SMARCD1	O14497;O14744;O96019;Q8TAQ2;Q92922;Q969G3;Q96GM5	7	1.06925	0.483267	0.930142	0.518097	0.130097	0.0714333
260	808	BRM-associated complex	Human	10.01.09.05;11.02.03.04;14.07.09;16.03.01;42.10.03;70.10	O14497;O14744;O96019;P51531;Q12824;Q8TAQ2;Q92922;Q92925;Q969G3;Q96GM5	ARID1A;PRMT5;ACTL6A;SMARCA2;SMARCB1;SMARCC2;SMARCC1;SMARCD2;SMARCE1;SMARCD1	O14497;O14744;O96019;P51531;Q8TAQ2;Q92922;Q92925;Q969G3;Q96GM5	9	1.06623	0.483974	0.77782	0.562487	0.270494	0
261	810	FCP1-associated protein complex	Human	11.02.03.01.04;14.07.09;70.10	O14744;P30876;P35269;P84090;Q15208;Q9BQA1;Q9Y5B0	PRMT5;POLR2B;GTF2F1;ERH;STK38;WDR77;CTDP1	O14744;P30876;P35269;P84090;Q15208;Q9BQA1;Q9Y5B0	7	1.16309	0.462302	1.31056	0.432795	-0.126798	0.654902
262	811	FCP1-associated protein complex	Human	11.02.03.01.04;14.07.09;70.10	O14744;P30876;P35269;P84090;Q15208;Q9BQA1;Q9Y5B0	PRMT5;POLR2B;GTF2F1;ERH;STK38;WDR77;CTDP1	O14744;P30876;P35269;P84090;Q15208;Q9BQA1;Q9Y5B0	7	1.16309	0.462302	1.31056	0.432795	-0.126798	0.654902
263	812	Upf complex (UPF1, UPF2, UPF3a)	Human	01.03.16.01;16.03.03;70.03;70.10.06	Q92900;Q9H1J1;Q9HAU5	UPF1;UPF3A;UPF2	Q92900;Q9H1J1;Q9HAU5	3	0.778635	0.562229	0.929691	0.518218	-0.194001	0.708192
264	813	Upf complex (UPF1, UPF2, UPF3b)	Human	01.03.16.01;16.03.03;70.03;70.10.06	Q92900;Q9BZI7;Q9HAU5	UPF1;UPF3B;UPF2	Q92900;Q9BZI7;Q9HAU5	3	0.223007	0.817657	0.349681	0.740916	-0.568025	0.956294
265	814	Postsplicing complex	Human	01.03.16.01;16.03.03;70.10.06	Q15287;Q92900;Q9BZI7;Q9H1J1;Q9HAU5;Q9UBU9;Q9Y5S9	RNPS1;UPF1;UPF3B;UPF3A;UPF2;NXF1;RBM8A	Q15287;Q92900;Q9BZI7;Q9H1J1;Q9HAU5;Q9UBU9;Q9Y5S9	7	0.766263	0.566167	0.93588	0.516561	-0.221357	0.832174
266	815	MRIP-MBS-RHOA complex	Human	14.10;16.01;18.02.01	O14974;P61586;Q6WCQ1	PPP1R12A;RHOA;MPRIP	O14974;P61586;Q6WCQ1	3	0.714004	0.583429	0.475122	0.67791	0.334567	0.0249285
267	819	20S methylosome-SmD complex	Human	14.07.09;14.10;70.03	O14744;P54105;P62314;P62318	PRMT5;CLNS1A;SNRPD1;SNRPD3	O14744;P54105;P62314;P62318	4	0.642905	0.608678	0.607626	0.622035	0.0548751	0.284998
268	822	mRNA decay complex (UPF1, UPF2, UPF3B, DCP2, XRN1, XRN2, EXOSC2, EXOSC4, EXOSC10, PARN)	Human	01.03.16.01;16.03.03;70.03;70.10	O95453;Q01780;Q13868;Q8IU60;Q8IZH2;Q92900;Q9BZI7;Q9H0D6;Q9HAU5;Q9NPD3	PARN;EXOSC10;EXOSC2;DCP2;XRN1;UPF1;UPF3B;XRN2;UPF2;EXOSC4	O95453;Q01780;Q8IU60;Q8IZH2;Q92900;Q9BZI7;Q9H0D6;Q9HAU5	8	0.980683	0.504876	0.914906	0.522219	0.0670719	0.150636
269	824	Anti-SMN protein complex	Human	11.04.03.01;14.10;70.03	O14893;P14678;P57678;Q16637;Q9UHI6	GEMIN2;SNRPB;GEMIN4;SMN1; SMN2;DDX20	O14893;P14678;P57678;Q9UHI6	4	1.18565	0.45753	1.45659	0.407068	-0.228515	0.763387
270	825	JBP1-pICln complex	Human	14.07.09;14.10;70.03	O14744;P14678;P54105	PRMT5;SNRPB;CLNS1A	O14744;P14678;P54105	3	0.539326	0.649635	0.653606	0.604739	-0.211895	0.729076
271	832	Anti-Sm protein complex	Human	14.07.09;70.03	O14744;O14893;P14678;P54105;P57678;Q16637;Q9UHI6	PRMT5;GEMIN2;SNRPB;CLNS1A;GEMIN4;SMN1; SMN2;DDX20	O14744;O14893;P14678;P54105;P57678;Q9UHI6	6	1.30489	0.433859	1.45471	0.40738	-0.114809	0.627526
272	833	6S methyltransferase complex	Human	14.10;16.01;70.03	P54105;P62314;P62318	CLNS1A;SNRPD1;SNRPD3	P54105;P62314;P62318	3	0.669682	0.598917	0.576646	0.634258	0.138925	0.209033
273	834	20S methylosome and RG-containing Sm protein complex	Human	11.04.03.01;14.07.09;70.03	O14744;P14678;P54105;P62314;P62316;P62318	PRMT5;SNRPB;CLNS1A;SNRPD1;SNRPD2;SNRPD3	O14744;P14678;P54105;P62314;P62316;P62318	6	0.527066	0.654851	0.494213	0.669249	0.0623319	0.213845
274	835	6S methyltransferase and RG-containing Sm proteins complex	Human	11.04.03.01;70.03	P14678;P54105;P62304;P62306;P62308;P62314;P62316;P62318	SNRPB;CLNS1A;SNRPE;SNRPF;SNRPG;SNRPD1;SNRPD2;SNRPD3	P14678;P54105;P62304;P62306;P62314;P62316;P62318	7	0.432629	0.698017	0.464321	0.68291	-0.0732528	0.524536
275	837	MEP50-PRMT5-ICLN complex	Human	14.07.09;14.10;16.01;70.03	O14744;P54105;Q9BQA1	PRMT5;CLNS1A;WDR77	O14744;P54105;Q9BQA1	3	0.345645	0.743138	0.443485	0.692768	-0.283067	0.801966
276	846	RICH1/AMOT polarity complex, Flag-Rich1 precipitated	Human	18.01.03;18.02.01.01.01;30.05.02.24;40.01.03;41.05.19;42.06.04;70.06	P47756;P52907;Q4VCS5;Q68EM7;Q8N3R9;Q8NI35;Q96B97;Q9Y5K6	CAPZB;CAPZA1;AMOT;ARHGAP17;MPP5;PATJ;SH3KBP1;CD2AP	P47756;P52907;Q68EM7;Q96B97;Q9Y5K6	5	0.708706	0.585238	0.772965	0.564027	-0.09067	0.566597
277	847	RICH1-PAR3-aPKC polarity complex	Human	18.01.03;18.02.01.01.01;30.05.02.24;40.01.03;42.06.04;70.06	P41743;Q68EM7;Q8TEW0	PRKCI;ARHGAP17;PARD3	P41743;Q68EM7;Q8TEW0	3	0.60709	0.622243	0.510204	0.662162	0.159592	0.180645
278	867	TRAP-SMCC mediator complex	Human	11.02.03.04.01;16.01;70.10	A0JLT2;Q15528;Q15648;Q71SY5;Q96G25;Q9BUE0;Q9NPJ6;Q9NVC6;Q9NX70;Q9P086	MED19;MED22;MED1;MED25;MED8;MED18;MED4;MED17;MED29;MED11	Q15528;Q15648;Q71SY5;Q96G25;Q9BUE0;Q9NPJ6;Q9NVC6;Q9NX70	8	0.523304	0.656468	0.514622	0.660231	0.0165915	0.270083
279	871	BRAF53-BRCA2 complex	Human	10.01.05.01;10.01.09.05;10.03.01.01;11.02.03.04.03;14.07.04;16.03.01;42.10.03;43.03.13;70.10	O60341;P51587;Q13547;Q92769;Q96BD5;Q9P0W2;Q9UKL0	KDM1A;BRCA2;HDAC1;HDAC2;PHF21A;HMG20B;RCOR1	Q13547;Q92769;Q9P0W2	3	0.840386	0.543364	0.630672	0.613244	0.249545	0.0799991
280	877	SNARE complex (VAMP4, STX6, STX16, VTI1a, VTI1b)	Human	20.09.07.27;20.09.16.09.05	O14662;O43752;O75379;Q96AJ9;Q9UEU0	STX16;STX6;VAMP4;VTI1A;VTI1B	O43752;Q96AJ9;Q9UEU0	3	1.2446	0.445514	1.75454	0.363037	-0.409723	0.893901
281	886	MTA1 complex	Human	10.01.09.05;11.02.03.04.03;14.07.04;30.01.09.08;42.10.03;70.10	O95983;Q09028;Q13330;Q16576;Q6IT96;Q92769	MBD3;RBBP4;MTA1;RBBP7;HDAC1;HDAC2	O95983;Q09028;Q13330;Q16576;Q92769	5	1.0433	0.489404	1.02126	0.494742	0.0211297	0.32297
282	888	MTA2 complex	Human	10.01.09.05;11.02.03.04.03;11.02;42.10.03;70.10	O94776;O95983;Q09028;Q13547;Q14839;Q16576;Q92769;Q96ST3	MTA2;MBD3;RBBP4;HDAC1;CHD4;RBBP7;HDAC2;SIN3A	O94776;O95983;Q09028;Q13547;Q14839;Q16576;Q92769;Q96ST3	8	1.02023	0.494993	0.895175	0.527656	0.122575	0.0581963
283	889	MTA1-HDAC core complex	Human	10.01.09.05;11.02.03.04.03;14.07.04;30.01.09.08;42.10.03;70.10	Q09028;Q13330;Q16576;Q6IT96;Q92769	RBBP4;MTA1;RBBP7;HDAC1;HDAC2	Q09028;Q13330;Q16576;Q92769	4	1.01549	0.496158	1.00654	0.498371	0.00881529	0.37
284	895	hMediator complex (MED23, CDK8, CCNC, MED7)	Human	11.02.03.04.01;16.01;70.10	O43513;P24863;P49336;Q9ULK4	MED7;CCNC;CDK8;MED23	O43513;P24863;P49336	3	0.867975	0.535339	0.854247	0.539302	0.0158157	0.400722
285	898	Mediator complex 1	Human	11.02.03.04.01;16.01;18.02.09;70.10	O60244;O75586;P24863;P49336;Q9ULK4	MED14;MED6;CCNC;CDK8;MED23	O60244;P24863;P49336	3	1.29185	0.436328	0.786445	0.559771	0.391227	0.00796347
286	905	KIF3A/B-PAR-3-aPKC-PAR-6 complex	Human	41.05.13;43.03.13	O15066;P41743;Q8TEW0;Q9NPB6;Q9Y496	KIF3B;PRKCI;PARD3;PARD6A;KIF3A	O15066;P41743;Q8TEW0	3	0.636266	0.611148	0.616744	0.618527	0.0306816	0.376551
287	909	ARC92-Mediator complex	Human	11.02.03.04.01;16.01;18.02.09;70.10	O43513;O60244;O75586;O95402;P49336;Q15648;Q71SY5;Q93074;Q96RN5;Q9NVC6;Q9UHV7;Q9ULK4;Q9Y2X0	MED7;MED14;MED6;MED26;CDK8;MED1;MED25;MED12;MED15;MED17;MED13;MED23;MED16	O43513;O60244;O95402;P49336;Q15648;Q71SY5;Q93074;Q96RN5;Q9NVC6;Q9UHV7;Q9Y2X0	11	0.959258	0.510397	0.669966	0.598814	0.301579	0
288	910	CRSP-Mediator 2 complex	Human	11.02.03.04.01;16.01;18.02.09;70.10	O43513;O60244;O75448;O75586;Q96RN5;Q9BUE0;Q9NPJ6;Q9NVC6;Q9ULK4;Q9Y2X0	MED7;MED14;MED24;MED6;MED15;MED18;MED4;MED17;MED23;MED16	O43513;O60244;Q96RN5;Q9BUE0;Q9NPJ6;Q9NVC6;Q9Y2X0	7	1.03319	0.491838	0.688602	0.592206	0.333519	2.11075e-08
289	919	hNURF complex	Human	10.01.09.05;11.02.03.04;41.05.13;42.10.03;43.03.13;70.10	P28370;Q09028;Q12830;Q16576	SMARCA1;RBBP4;BPTF;RBBP7	P28370;Q09028;Q12830;Q16576	4	1.34096	0.427176	1.20188	0.454157	0.103712	0.201191
290	924	Toposome	Human	42.10.03;10.03.01.01;10.03.01;16.03.01;70.10	P07910;P11388;Q08211;Q08945;Q6P2Q9;Q96SB4;Q9NR30	HNRNPC;TOP2A;DHX9;SSRP1;PRPF8;SRPK1;DDX21	P07910;P11388;Q08211;Q08945;Q6P2Q9;Q96SB4;Q9NR30	7	0.765677	0.566355	0.990997	0.502261	-0.294275	0.916377
291	929	CEN complex	Human	10.03.01.01;10.03.04.01;10.03.05.01;70.10.03	O60264;P07199;P11021;P11142;P22087;P35226;P49450;Q02241;Q03188;Q06587;Q08945;Q13185;Q13619;Q15007;Q16531;Q53SF7;Q5T200;Q69YN4;Q6T4P5;Q71F23;Q8N0S6;Q8N1F7;Q8NEM2;Q92620;Q92674;Q96JP5;Q96T23;Q99496;Q9BS16;Q9BU64;Q9BXP5;Q9BZH6;Q9H0H5;Q9H3R5;Q9HC52;Q9NSP4;Q9Y5B9	SMARCA5;CENPB;HSPA5;HSPA8;FBL;BMI1;CENPA;KIF23;CENPC;RING1;SSRP1;CBX3;CUL4A;WTAP;DDB1;COBLL1;ZC3H13;KIAA1429;PLPPR3;CENPU;CENPL;NUP93;SHCBP1;DHX38;CENPI;ZFP91;RSF1;RNF2;CENPK;CENPO;SRRT;WDR11;RACGAP1;CENPH;CBX8;CENPM;SUPT16H	O60264;P07199;P11021;P11142;P22087;Q02241;Q03188;Q06587;Q08945;Q13185;Q13619;Q15007;Q16531;Q5T200;Q69YN4;Q8N1F7;Q8NEM2;Q92620;Q96JP5;Q99496;Q9BS16;Q9BXP5;Q9BZH6;Q9H0H5;Q9H3R5;Q9Y5B9	26	1.07362	0.482248	1.19761	0.455039	-0.115488	0.724759
292	930	SCRIB-GIT1-ARHGEF7 complex	Human	20.09.16.09.03;70.02;34.03.01	Q14155;Q14160;Q9Y2X7	ARHGEF7;SCRIB;GIT1	Q14155;Q14160;Q9Y2X7	3	0.374133	0.727732	0.451004	0.689178	-0.205465	0.72169
293	934	FACT-NEK9 complex	Human	10.01.09.05;10.03.01.01.03;11.02.03.01.04;14.07.03;42.10.03;70.10	Q08945;Q8TD19;Q9Y5B9	SSRP1;NEK9;SUPT16H	Q08945;Q8TD19;Q9Y5B9	3	0.465406	0.682405	1.03048	0.492496	-1.21414	0.999567
294	938	FACT complex, UV-activated	Human	14.07.03;32.01.09;32.01.13;70.10	P19784;P67870;P68400;Q08945;Q9Y5B9	CSNK2A2;CSNK2B;CSNK2A1;SSRP1;SUPT16H	P19784;P68400;Q08945;Q9Y5B9	4	0.810973	0.552189	0.95924	0.510402	-0.182825	0.702192
295	943	Class C Vps complex (VPS11, VPS18, STX7)	Human	20.09.07;70.22;70.25	O15400;Q9H270;Q9P253	STX7;VPS11;VPS18	O15400;Q9H270;Q9P253	3	2.61837	0.276368	2.30058	0.302977	0.12137	0.23435
296	944	Class C Vps complex (VPS11, VPS18, VPS16)	Human	20.09.07;70.22;70.25	Q9H269;Q9H270;Q9P253	VPS16;VPS11;VPS18	Q9H269;Q9H270;Q9P253	3	0.157849	0.863671	0.175209	0.850912	-0.109983	0.597032
297	955	LLGL2-PAR-6B-PRKCI complex	Human	40.01.03;41.05.19;42.06.04;70.06	P41743;Q6P1M3;Q9BYG5	PRKCI;LLGL2;PARD6B	P41743;Q6P1M3;Q9BYG5	3	0.471069	0.679778	0.340561	0.745956	0.277046	0.057847
298	956	PAR-3-PAR-6B-PRKCI complex	Human	40.01.03;41.05.19;42.06.04;70.06	P41743;Q8TEW0;Q9BYG5	PRKCI;PARD3;PARD6B	P41743;Q8TEW0;Q9BYG5	3	0.590904	0.628574	0.497749	0.667669	0.157648	0.183244
299	959	LLGL1-PAR-6B-PRKCI complex	Human	40.01.03;41.05.19;42.06.04;70.06	P41743;Q15334;Q9BYG5	PRKCI;LLGL1;PARD6B	P41743;Q15334;Q9BYG5	3	0.462615	0.683707	0.289861	0.775277	0.373429	0.0118996
300	964	BRCA1-RAD50-MRE11-NBS1 complex	Human	10.01.05.01;32.01.09;70.10	O60934;P38398;P49959;Q92878	NBN;BRCA1;MRE11A;RAD50	O60934;P49959;Q92878	3	0.721307	0.580954	0.684195	0.593755	0.051451	0.342934
301	972	MRN complex (MRE11-RAD50-NBN complex)	Human	01.03.16.03;10.01.05.01;10.03.01.03;32.01.09;70.10	O60934;P49959;Q92878	NBN;MRE11A;RAD50	O60934;P49959;Q92878	3	0.721307	0.580954	0.684195	0.593755	0.051451	0.342934
302	974	EED-EZH2 complex	Human	10.01.09.05;11.02;14.07.09;42.10.03;70.10	O75530;Q09028;Q15022;Q15910;Q6ZN18	EED;RBBP4;SUZ12;EZH2;AEBP2	O75530;Q09028;Q15022;Q15910	4	1.30227	0.434354	1.27014	0.440501	0.024671	0.340363
303	997	KIN17-PCNA-RPA70 complex	Human	10.01.03;10.03.01.03;16.03.01;70.10.06	O60870;P12004;P27694	KIN;PCNA;RPA1	O60870;P12004;P27694	3	1.32506	0.430096	1.51115	0.398224	-0.140436	0.639703
304	1003	RC complex (Replication competent complex)	Human	10.01.03;10.03.01.03;16.03.01;70.10.03	P09884;P20248;P24941;P35249;P35250;P35251;P40937;P40938;Q14181	POLA1;CCNA2;CDK2;RFC4;RFC2;RFC1;RFC5;RFC3;POLA2	P20248;P35249;P35250;P35251;P40937;P40938;Q14181	7	0.898721	0.52667	0.838235	0.544	0.0673015	0.175608
305	1004	RC complex during S-phase of cell cycle	Human	10.01.03;10.03.01.03;16.03.01;70.10.03	P09874;P09884;P11387;P15927;P18858;P20248;P24941;P27694;P28340;P35244;P35250;P35251;Q07864	PARP1;POLA1;TOP1;RPA2;LIG1;CCNA2;CDK2;RPA1;POLD1;RPA3;RFC2;RFC1;POLE	P09874;P11387;P15927;P18858;P20248;P27694;P28340;P35244;P35250;P35251	10	0.966532	0.508509	1.07242	0.482528	-0.109552	0.638506
306	1005	RC complex during G2/M-phase of cell cycle	Human	10.01.03;10.03.01.03;16.03.01;70.10.03	P06493;P09874;P09884;P11387;P14635;P15927;P20248;P27694;P28340;P35244;P35250;P35251;Q07864	CDK1;PARP1;POLA1;TOP1;CCNB1;RPA2;CCNA2;RPA1;POLD1;RPA3;RFC2;RFC1;POLE	P06493;P09874;P11387;P14635;P15927;P20248;P27694;P28340;P35244;P35250;P35251	11	0.963558	0.50928	1.11057	0.473806	-0.152571	0.760001
307	1008	CAK complex (Cdk-activating kinase complex)	Human	10.03;18.02.01.01.05;18.02.09;70.10	P50613;P51946;P51948	CDK7;CCNH;MNAT1	P50613;P51946;P51948	3	0.142118	0.875566	0.302302	0.767871	-1.12711	0.999124
308	1009	TFIIH transcription factor complex	Human	10.01.05.01;10.03;11.02.03.04;14.07;18.02.01;70.10	P18074;P19447;P32780;P50613;P51946;P51948;Q13888;Q13889;Q6ZYL4;Q92759	ERCC2;ERCC3;GTF2H1;CDK7;CCNH;MNAT1;GTF2H2;GTF2H3;GTF2H5;GTF2H4	P18074;P19447;P32780;P50613;P51946;P51948;Q13888;Q13889;Q92759	9	1.0035	0.499127	0.934284	0.516987	0.0689729	0.124049
309	1010	CAK complex (Cdk-activating kinase complex)	Human	10.03;18.02.01.01.05;18.02.09;70.10	P50613;P51946;P51948	CDK7;CCNH;MNAT1	P50613;P51946;P51948	3	0.142118	0.875566	0.302302	0.767871	-1.12711	0.999124
310	1029	TFIIH transcription factor complex	Human	10.01.05.01;10.03;11.02.03.04;70.10	P18074;P19447;P32780;P50613;P51946;P51948;Q13888;Q13889;Q6ZYL4;Q92759	ERCC2;ERCC3;GTF2H1;CDK7;CCNH;MNAT1;GTF2H2;GTF2H3;GTF2H5;GTF2H4	P18074;P19447;P32780;P50613;P51946;P51948;Q13888;Q13889;Q92759	9	1.0035	0.499127	0.934284	0.516987	0.0689729	0.124049
311	1030	CAK-ERCC2 complex	Human	10.03;11.02.03;14.07;18.02.01.01.05;18.02.09;70.10	P18074;P50613;P51946;P51948	ERCC2;CDK7;CCNH;MNAT1	P18074;P50613;P51946;P51948	4	0.751929	0.570799	0.625471	0.615206	0.168178	0.108743
312	1031	ORC complex (origin recognition complex)	Human	10.01.03.03;16.19.03;70.10.03	O43913;O43929;Q13415;Q13416;Q9UBD5;Q9Y5N6	ORC5;ORC4;ORC1;ORC2;ORC3;ORC6	O43913;O43929;Q13416;Q9UBD5;Q9Y5N6	5	0.42971	0.699442	0.493397	0.669614	-0.148208	0.679623
313	1032	ORC 2-4 complex (origin recognition 2-4 complex)	Human	10.01.03.03;16.19.03;70.10.03	O43929;Q13416;Q9UBD5	ORC4;ORC2;ORC3	O43929;Q13416;Q9UBD5	3	0.274714	0.78449	0.328878	0.752514	-0.197166	0.711961
314	1033	ORC complex (origin recognition complex)	Human	10.01.03.03;16.19.03;70.10.03	O43913;O43929;Q13415;Q13416;Q9UBD5;Q9Y5N6	ORC5;ORC4;ORC1;ORC2;ORC3;ORC6	O43913;O43929;Q13416;Q9UBD5;Q9Y5N6	5	0.42971	0.699442	0.493397	0.669614	-0.148208	0.679623
315	1034	ORC 2-5 complex (origin recognition 2-5 complex)	Human	10.01.03.03;16.19.03;70.10.03	O43913;O43929;Q13416;Q9UBD5	ORC5;ORC4;ORC2;ORC3	O43913;O43929;Q13416;Q9UBD5	4	0.251514	0.799033	0.304136	0.766791	-0.209222	0.738632
316	1036	TFIIH transcription factor complex	Human	10.01.05.01;10.03;11.02.03.04;70.10	P18074;P19447;P32780;P50613;P51946;P51948;Q13888;Q13889;Q92759	ERCC2;ERCC3;GTF2H1;CDK7;CCNH;MNAT1;GTF2H2;GTF2H3;GTF2H4	P18074;P19447;P32780;P50613;P51946;P51948;Q13888;Q13889;Q92759	9	1.0035	0.499127	0.934284	0.516987	0.0689729	0.124049
317	1037	TFIIH transcription factor core complex	Human	10.01.05.01;10.03;11.02.03.04;18.02.01;70.10	P19447;P32780;Q13888;Q13889;Q92759	ERCC3;GTF2H1;GTF2H2;GTF2H3;GTF2H4	P19447;P32780;Q13888;Q13889;Q92759	5	0.752876	0.570491	0.646601	0.607312	0.141159	0.106648
318	1038	ORC 1-5 complex (origin recognition 1-5 complex)	Human	10.01.03.03;16.19.03;70.10.03	O43913;O43929;Q13415;Q13416;Q9UBD5	ORC5;ORC4;ORC1;ORC2;ORC3	O43913;O43929;Q13416;Q9UBD5	4	0.251514	0.799033	0.304136	0.766791	-0.209222	0.738632
319	1051	Ubiquitin E3 ligase (SKP1A, SKP2, CUL1, RBX1)	Human	14.07.05;14.13.01.01;70.03	P62877;P63208;Q13309;Q13616	RBX1;SKP1;SKP2;CUL1	P62877;Q13309;Q13616	3	2.22854	0.309738	2.23457	0.30916	-0.00270716	0.430811
320	1052	Ubiquitin E3 ligase (FBXW11, SKP1A, CUL1, RBX1)	Human	14.07.05;14.13.01.01	P62877;P63208;Q13616;Q9UKB1	RBX1;SKP1;CUL1;FBXW11	P62877;Q13616;Q9UKB1	3	1.38308	0.419625	0.929244	0.518338	0.328133	0.0277537
321	1059	Retromer complex (SNX1, SNX2, VPS35, VPS29, VPS26A)	Human	20.09.07.07	O60749;O75436;Q13596;Q96QK1;Q9UBQ0	SNX2;VPS26A;SNX1;VPS35;VPS29	O60749;O75436;Q13596;Q96QK1	4	0.866585	0.535738	0.487704	0.672177	0.437212	0
322	1060	Retromer complex (SNX1, SNX2, VPS35, VPS29, VPS26B)	Human	20.09.07.07	O60749;Q13596;Q4G0F5;Q96QK1;Q9UBQ0	SNX2;SNX1;VPS26B;VPS35;VPS29	O60749;Q13596;Q4G0F5;Q96QK1	4	0.840723	0.543265	0.57403	0.635312	0.317218	0.00608327
323	1068	12S U11 snRNP	Human	11.04.03;70.10	P14678;P62304;P62306;P62308;P62314;P62316;P62318;P67809;Q16560;Q16629;Q6IEG0;Q8N8D1;Q96GM8;Q9BV90;Q9H875	SNRPB;SNRPE;SNRPF;SNRPG;SNRPD1;SNRPD2;SNRPD3;YBX1;SNRNP35;SRSF7;SNRNP48;PDCD7;TOE1;SNRNP25;PRKRIP1	P14678;P62304;P62306;P62314;P62316;P62318;P67809;Q16629;Q96GM8;Q9H875	10	0.937457	0.516141	0.947526	0.513472	-0.0107411	0.321805
324	1070	SNX complex (SNX1, SNX1a, SNX2, SNX4)	Human	20.01.10;14.13.01	O60749;O95219;Q13596	SNX2;SNX4;SNX1	O60749;O95219;Q13596	3	0.695489	0.5898	0.458123	0.685813	0.341294	0.0221888
325	1081	MRN complex (MRE11-RAD50-NBN complex)	Human	01.03.16.03;10.01.05.01;10.03.01.03;16.03.01;32.01.09;70.10	O60934;P49959;Q92878	NBN;MRE11A;RAD50	O60934;P49959;Q92878	3	0.721307	0.580954	0.684195	0.593755	0.051451	0.342934
326	1085	DNA repair complex NEIL2-PNK-Pol(beta)-LigIII(alpha)-XRCC1	Human	10.01.05.01;16.03.01;70.10	O00764;P06746;P18887;P49916;Q969S2	PDXK;POLB;XRCC1;LIG3;NEIL2	O00764;P06746;P18887;P49916	4	1.43228	0.411137	1.74583	0.364188	-0.218919	0.751275
327	1086	DNA repair complex NEIL1-PNK-Pol(beta)-LigIII(alpha)-XRCC1	Human	10.01.05.01;16.03.01;70.10	O00764;P06746;P18887;P49916;Q96FI4	PDXK;POLB;XRCC1;LIG3;NEIL1	O00764;P06746;P18887;P49916	4	1.43228	0.411137	1.74583	0.364188	-0.218919	0.751275
328	1091	SNX complex (SNX1, SNX1a, SNX2, SNX4, LEPR)	Human	30.05.01;14.13.01	O60749;O95219;P48357;Q13596	SNX2;SNX4;LEPR;SNX1	O60749;O95219;Q13596	3	0.695489	0.5898	0.458123	0.685813	0.341294	0.0221888
329	1092	PCNA-KU antigen complex	Human	10.01.05.01;16.03.01;16.19.03;32.01.09	P12004;P12956;P13010	PCNA;XRCC6;XRCC5	P12004;P12956;P13010	3	1.63349	0.379725	1.45302	0.407661	0.11048	0.250539
330	1093	SNX complex (SNX1, SNX1a, SNX2, SNX4, INSR)	Human	20.01.10;30.05.01.12.05	O60749;O95219;P06213;Q13596	SNX2;SNX4;INSR;SNX1	O60749;O95219;Q13596	3	0.695489	0.5898	0.458123	0.685813	0.341294	0.0221888
331	1094	Frataxin complex	Human	16.01;70.16	O75964;P10809;P31040;P38646;Q16595;Q9HD34;Q9Y4W6	ATP5L;HSPD1;SDHA;HSPA9;FXN;LYRM4;AFG3L2	O75964;P10809;P31040;P38646;Q16595;Q9HD34	6	1.00707	0.49824	1.2737	0.439812	-0.26476	0.868184
332	1095	SNX complex (SNX1, SNX1a, SNX2, SNX4, EGFR)	Human	20.01.10;30.05.01.12.01	O60749;O95219;P00533;Q13596	SNX2;SNX4;EGFR;SNX1	O60749;O95219;Q13596	3	0.695489	0.5898	0.458123	0.685813	0.341294	0.0221888
333	1096	SNX complex (SNX1, SNX1a, SNX2, SNX4, PDGFRA)	Human	30.05.01	O60749;O95219;P16234;Q13596	SNX2;SNX4;PDGFRA;SNX1	O60749;O95219;Q13596	3	0.695489	0.5898	0.458123	0.685813	0.341294	0.0221888
334	1097	eIF3 complex (EIF3S6, EIF3S5, EIF3S4, EIF3S3, EIF3S6IP, EIF3S2, EIF3S9, EIF3S12, EIF3S10, EIF3S8, EIF3S1, EIF3S7, PCID1)	Human	12.04.01	O00303;O15371;O15372;O75821;O75822;P55884;P60228;Q13347;Q14152;Q7L2H7;Q99613;Q9UBQ5;Q9Y262	EIF3F;EIF3D;EIF3H;EIF3G;EIF3J;EIF3B;EIF3E;EIF3I;EIF3A;EIF3M;EIF3C;EIF3K;EIF3L	O15371;O75821;O75822;P55884;P60228;Q13347;Q14152;Q7L2H7;Q99613;Q9UBQ5	10	0.631011	0.613117	0.553844	0.643565	0.122291	0.0349603
335	1098	DNA synthesome complex (13 subunits)	Human	10.01.03;70.10	P09884;P11387;P11388;P12004;P27694;P28340;P35251;P49005;P49642;P49643;Q14181;Q15054;Q9HCU8	POLA1;TOP1;TOP2A;PCNA;RPA1;POLD1;RFC1;POLD2;PRIM1;PRIM2;POLA2;POLD3;POLD4	P11387;P11388;P12004;P27694;P28340;P35251;P49005;P49642;P49643;Q14181;Q15054;Q9HCU8	12	1.04059	0.490053	1.15102	0.464896	-0.106115	0.630737
336	1099	DNA synthesome complex (17 subunits)	Human	10.01.03;70.10	P09884;P11387;P11388;P12004;P27694;P28340;P35251;P49005;P49642;P49643;P56282;Q07864;Q14181;Q15054;Q9HCU8;Q9NR33;Q9NRF9	POLA1;TOP1;TOP2A;PCNA;RPA1;POLD1;RFC1;POLD2;PRIM1;PRIM2;POLE2;POLE;POLA2;POLD3;POLD4;POLE4;POLE3	P11387;P11388;P12004;P27694;P28340;P35251;P49005;P49642;P49643;P56282;Q14181;Q15054;Q9HCU8;Q9NR33;Q9NRF9	15	0.940238	0.515401	1.08576	0.479442	-0.15477	0.795159
337	1100	DNA polymerase alpha-primase complex	Human	10.01.03.03;70.10	P09884;P49642;P49643;Q14181	POLA1;PRIM1;PRIM2;POLA2	P49642;P49643;Q14181	3	0.278923	0.781908	0.535703	0.651168	-0.92061	0.995782
338	1101	transcription factor IIIC multisubunit complex	Human	11.02.03.04;16.03.01;70.10	Q12789;Q8WUA4;Q9UKN8;Q9Y5Q8;Q9Y5Q9	GTF3C1;GTF3C2;GTF3C4;GTF3C5;GTF3C3	Q12789;Q8WUA4;Q9UKN8;Q9Y5Q8;Q9Y5Q9	5	0.496861	0.668065	0.638753	0.61022	-0.285577	0.872771
339	1105	transcription factor IIIC multisubunit complex	Human	11.02.03.04;16.03.01;70.10	Q12789;Q8WUA4;Q9UKN8;Q9Y5Q8;Q9Y5Q9	GTF3C1;GTF3C2;GTF3C4;GTF3C5;GTF3C3	Q12789;Q8WUA4;Q9UKN8;Q9Y5Q8;Q9Y5Q9	5	0.496861	0.668065	0.638753	0.61022	-0.285577	0.872771
340	1106	TFIIIC containing-TOP1-SUB1 complex	Human	11.02.03.04;16.03.01;70.10	P11387;P53999;Q12789;Q8WUA4;Q9UKN8;Q9Y5Q8;Q9Y5Q9	TOP1;SUB1;GTF3C1;GTF3C2;GTF3C4;GTF3C5;GTF3C3	P11387;P53999;Q12789;Q8WUA4;Q9UKN8;Q9Y5Q8;Q9Y5Q9	7	0.843841	0.542346	0.868476	0.535196	-0.0291939	0.409197
341	1107	DNA synthesome core complex	Human	10.01.03;70.10	P09884;P12004;P28340;P35251;P49005;P49642;P49643;Q14181;Q15054;Q9HCU8	POLA1;PCNA;POLD1;RFC1;POLD2;PRIM1;PRIM2;POLA2;POLD3;POLD4	P12004;P28340;P35251;P49005;P49642;P49643;Q14181;Q15054;Q9HCU8	9	1.15116	0.464865	1.26696	0.441119	-0.100597	0.604302
342	1108	DNA synthesome complex (15 subunits)	Human	10.01.03;70.10	P09884;P12004;P18858;P28340;P35251;P49005;P49642;P49643;P56282;Q07864;Q14181;Q15054;Q9HCU8;Q9NR33;Q9NRF9	POLA1;PCNA;LIG1;POLD1;RFC1;POLD2;PRIM1;PRIM2;POLE2;POLE;POLA2;POLD3;POLD4;POLE4;POLE3	P12004;P18858;P28340;P35251;P49005;P49642;P49643;P56282;Q14181;Q15054;Q9HCU8;Q9NR33;Q9NRF9	13	0.980091	0.505027	1.09828	0.476582	-0.120585	0.671989
343	1111	DNA synthesome complex (17 subunits)	Human	10.01.03;70.10	P09884;P11387;P11388;P12004;P27694;P28340;P35251;P49005;P49642;P49643;P56282;Q07864;Q14181;Q15054;Q9HCU8;Q9NR33;Q9NRF9	POLA1;TOP1;TOP2A;PCNA;RPA1;POLD1;RFC1;POLD2;PRIM1;PRIM2;POLE2;POLE;POLA2;POLD3;POLD4;POLE4;POLE3	P11387;P11388;P12004;P27694;P28340;P35251;P49005;P49642;P49643;P56282;Q14181;Q15054;Q9HCU8;Q9NR33;Q9NRF9	15	0.940238	0.515401	1.08576	0.479442	-0.15477	0.795159
344	1113	5S-DNA-TFIIIA-TFIIIC2 subcomplex	Human	11.02.03.04;16.03.01;70.10	Q12789;Q8WUA4;Q92664;Q9UKN8;Q9Y5Q8;Q9Y5Q9	GTF3C1;GTF3C2;GTF3A;GTF3C4;GTF3C5;GTF3C3	Q12789;Q8WUA4;Q92664;Q9UKN8;Q9Y5Q8;Q9Y5Q9	6	0.563414	0.639626	0.86439	0.536368	-0.534199	0.991678
345	1114	5S-DNA-TFIIIA-TFIIIC2-TFIIIB subcomplex	Human	11.02.03.04;16.03.01;70.10	A6H8Y1;P20226;Q12789;Q8WUA4;Q92664;Q92994;Q9UKN8;Q9Y5Q8;Q9Y5Q9	BDP1;TBP;GTF3C1;GTF3C2;GTF3A;BRF1;GTF3C4;GTF3C5;GTF3C3	Q12789;Q8WUA4;Q92664;Q9UKN8;Q9Y5Q8;Q9Y5Q9	6	0.563414	0.639626	0.86439	0.536368	-0.534199	0.991678
346	1141	CF IIAm complex (Cleavage factor IIAm complex)	Human	11.04.03.05;70.10	O43809;O60231;O94913;P19447;P23246;P26368;P26599;P49959;Q01081;Q07157;Q14444;Q16630;Q8N684;Q92759;Q92989;Q9UKF6	NUDT21;DHX16;PCF11;ERCC3;SFPQ;U2AF2;PTBP1;MRE11A;U2AF1;TJP1;CAPRIN1;CPSF6;CPSF7;GTF2H4;CLP1;CPSF3	O43809;O60231;O94913;P19447;P23246;P26368;P26599;P49959;Q01081;Q14444;Q16630;Q8N684;Q92759;Q9UKF6	14	1.15549	0.463931	1.16174	0.462591	-0.00540522	0.27064
347	1142	SMN complex	Human	11.04.03.01;11.02;14.10;16.03.03;70.03;70.10	O14893;P14678;P62304;P62306;P62308;P62314;P62316;P62318;Q16637;Q9UHI6	GEMIN2;SNRPB;SNRPE;SNRPF;SNRPG;SNRPD1;SNRPD2;SNRPD3;SMN1; SMN2;DDX20	O14893;P14678;P62304;P62306;P62314;P62316;P62318;Q9UHI6	8	1.13106	0.46925	1.2534	0.443773	-0.108169	0.610155
348	1143	SMN complex	Human	11.04.03.01;11.02;14.10;16.03.03;70.03;70.10	O14893;P14678;P57678;P62304;P62306;P62308;P62314;P62316;P62318;Q16637;Q8TEQ6;Q8WXD5;Q9H840;Q9NWZ8;Q9UHI6;Q9Y3F4	GEMIN2;SNRPB;GEMIN4;SNRPE;SNRPF;SNRPG;SNRPD1;SNRPD2;SNRPD3;SMN1; SMN2;GEMIN5;GEMIN6;GEMIN7;GEMIN8;DDX20;STRAP	O14893;P14678;P57678;P62304;P62306;P62314;P62316;P62318;Q8TEQ6;Q8WXD5;Q9NWZ8;Q9UHI6	12	1.12263	0.471113	1.45749	0.40692	-0.298277	0.973353
349	1144	Cleavage and polyadenylation factor (CPSF)	Human	11.04.03.05;16.03.03;16.01;70.10	O95639;Q10570;Q6UN15;Q9P2I0;Q9UKF6	CPSF4;CPSF1;FIP1L1;CPSF2;CPSF3	O95639;Q10570;Q6UN15;Q9P2I0;Q9UKF6	5	0.882376	0.531243	0.731189	0.577638	0.171341	0.0705795
350	1146	Cleavage stimulation factor	Human	11.04.03.05;16.03.03;70.10	P33240;Q05048;Q12996	CSTF2;CSTF1;CSTF3	P33240;Q05048;Q12996	3	0.616251	0.618716	0.835616	0.544776	-0.355966	0.86035
351	1147	Polyadenylation complex (CSTF1, CSTF2, CSTF3, SYMPK CPSF1, CPSF2, CPSF3)	Human	11.04.03.05;16.03.03;70.10	P33240;Q05048;Q10570;Q12996;Q92797;Q9P2I0;Q9UKF6	CSTF2;CSTF1;CPSF1;CSTF3;SYMPK;CPSF2;CPSF3	P33240;Q05048;Q10570;Q12996;Q92797;Q9P2I0;Q9UKF6	7	1.02417	0.49403	1.08203	0.4803	-0.0564966	0.481053
352	1148	snRNP-free U1A (SF-A) complex	Human	11.04.03.05;16.03.03;70.10	P09012;P17844;P23246;Q15233	SNRPA;DDX5;SFPQ;NONO	P09012;P17844;P23246;Q15233	4	1.0021	0.499476	1.23514	0.4474	-0.232553	0.768365
353	1149	Histone H3.1 complex	Human	14.10;70.10	O14929;P49321;P62805;P68431;Q09028;Q13111;Q13112;Q8TEX9;Q9NVP2;Q9Y294	HAT1;NASP;HIST1H4A;;HIST1H3A;;RBBP4;CHAF1A;CHAF1B;IPO4;ASF1B;ASF1A	O14929;P49321;P62805;P68431;Q09028;Q13111;Q13112;Q8TEX9;Q9NVP2;Q9Y294	10	1.15953	0.463064	1.09744	0.476771	0.0535449	0.146288
354	1150	Histone H3.3 complex	Human	14.10;70.10	O14929;P49321;P54198;P62805;P84243;Q09028;Q8TEX9;Q9NVP2;Q9Y294	HAT1;NASP;HIRA;HIST1H4A;;H3F3A; H3F;RBBP4;IPO4;ASF1B;ASF1A	O14929;P49321;P54198;P62805;Q09028;Q8TEX9;Q9NVP2;Q9Y294	8	0.996824	0.500795	0.99961	0.500097	-0.00279534	0.321887
355	1152	FA complex (Fanconi anemia complex)	Human	14.07.05;32.01.09;70.10	O15287;O15360;Q00597;Q8IYD8;Q8NB91;Q9HB96;Q9NPI8;Q9NW38	FANCG;FANCA;FANCC;FANCM;FANCB;FANCE;FANCF;FANCL	Q00597;Q8NB91;Q9NW38	3	1.34884	0.425743	1.31497	0.431971	0.0251081	0.385609
356	1153	Integrator complex	Human	11.04;70.10	Q5TA45;Q68E01;Q6P9B9;Q75QN2;Q8N201;Q96CB8;Q96HW7;Q9H0H0;Q9NV88;Q9NVH2;Q9NVR2;Q9UL03	CPSF3L;INTS3;INTS5;INTS8;INTS1;INTS12;INTS4;INTS2;INTS9;INTS7;INTS10;INTS6	Q5TA45;Q68E01;Q75QN2;Q96CB8;Q96HW7;Q9H0H0;Q9NV88;Q9NVH2;Q9NVR2;Q9UL03	10	1.02572	0.493651	0.706225	0.586089	0.311485	0
357	1154	DSS1 complex	Human	70.10	A6NKF1;P51587;P60896;Q5TA45;Q6P9B9;Q75QN2;Q96HW7;Q96PV6;Q9H0H0;Q9NV88;Q9NVH2;Q9NVR2;Q9UL03	SAC3D1;BRCA2;SHFM1;CPSF3L;INTS5;INTS8;INTS4;LENG8;INTS2;INTS9;INTS7;INTS10;INTS6	A6NKF1;Q5TA45;Q75QN2;Q96HW7;Q9H0H0;Q9NV88;Q9NVH2;Q9NVR2;Q9UL03	9	0.952612	0.512135	0.726851	0.579089	0.236992	0
358	1155	Integrator-RNAPII complex	Human	11;11.04;70.10	P24928;P30876;Q5TA45;Q68E01;Q6P9B9;Q75QN2;Q8N201;Q96CB8;Q96HW7;Q9H0H0;Q9NV88;Q9NVH2;Q9NVR2;Q9UL03	POLR2A;POLR2B;CPSF3L;INTS3;INTS5;INTS8;INTS1;INTS12;INTS4;INTS2;INTS9;INTS7;INTS10;INTS6	P24928;P30876;Q5TA45;Q68E01;Q75QN2;Q96CB8;Q96HW7;Q9H0H0;Q9NV88;Q9NVH2;Q9NVR2;Q9UL03	12	0.961792	0.509738	0.735352	0.576252	0.235435	0
359	1160	ING1-p300-PCNA complex	Human	10.01.05.01;10.01.09.05;10.03.01.01;10.03.01;14.07.04;42.10.03;70.10.03	P12004;Q09472;Q9UK53	PCNA;EP300;ING1	P12004;Q09472;Q9UK53	3	0.923656	0.519844	1.31682	0.431627	-0.425657	0.902461
360	1162	Ubiquitin E3 ligase (DDB1, DDB2, CUL4A, CUL4B, RBX1)	Human	14.07.05;32.01.09;32.01.13;14.13.01.01	P62877;Q13619;Q13620;Q16531;Q92466	RBX1;CUL4A;CUL4B;DDB1;DDB2	P62877;Q13619;Q13620;Q16531;Q92466	5	1.05349	0.486977	1.08452	0.479727	-0.0294572	0.433846
361	1165	RNF20-RNF40-UbE2E1 complex	Human	11.02.03.04;14.07.05;70.10;14.13.01.01	O75150;P51965;Q5VTR2	RNF40;UBE2E1;RNF20	O75150;P51965;Q5VTR2	3	0.495612	0.668623	0.327585	0.753247	0.339029	0.0230871
362	1166	p400-associated complex	Human	42.10.03;10.01.09.05;16.01;70.10	O96019;P60709;Q96L91;Q9Y230;Q9Y265;Q9Y4A5	ACTL6A;ACTB;EP400;RUVBL2;RUVBL1;TRRAP	O96019;P60709;Q96L91;Q9Y230;Q9Y265;Q9Y4A5	6	1.46796	0.405192	1.54062	0.393604	-0.049496	0.477776
363	1167	Paf complex	Human	11;70.10	Q6P1J9;Q6PD62;Q8N7H5;Q8WVC0;Q9GZS3	CDC73;CTR9;PAF1;LEO1;WDR61	Q6P1J9;Q6PD62;Q8N7H5;Q8WVC0;Q9GZS3	5	0.666854	0.599932	0.805675	0.55381	-0.208172	0.778222
364	1169	SNARE complex (STX4, VAMP8, VAMP3, SNAP23)	Human	20.09.07.27;20.09.16.09.05	O00161;Q12846;Q15836;Q9BV40	SNAP23;STX4;VAMP3;VAMP8	O00161;Q12846;Q9BV40	3	0.730175	0.577976	0.887941	0.529678	-0.216067	0.733798
365	1170	c-MYC-ATPase-helicase complex	Human	42.10.03;10.01.09.05;11.02.03.04;14.07.04;16.03.01;70.10	O96019;P01106;Q9Y230;Q9Y265;Q9Y4A5	ACTL6A;MYC;RUVBL2;RUVBL1;TRRAP	O96019;Q9Y230;Q9Y265;Q9Y4A5	4	1.16153	0.462635	1.41846	0.413487	-0.221195	0.754183
366	1171	c-MYC-ATPase-helicase complex	Human	42.10.03;10.01.09.05;11.02.03.04;14.07.04;16.03.01;70.10	O96019;P01106;Q9Y230;Q9Y265;Q9Y4A5	ACTL6A;MYC;RUVBL2;RUVBL1;TRRAP	O96019;Q9Y230;Q9Y265;Q9Y4A5	4	1.16153	0.462635	1.41846	0.413487	-0.221195	0.754183
367	1173	TIP49-TIP48-BAF53 complex	Human	42.10.03;70.10	O96019;Q9Y230;Q9Y265	ACTL6A;RUVBL2;RUVBL1	O96019;Q9Y230;Q9Y265	3	1.14082	0.467112	1.27252	0.440041	-0.115446	0.60487
368	1174	PHAX-CBC complex (cap binding complex)	Human	16.03.03;20.01.21;20.09.01;70.03;70.10	P52298;Q09161;Q9H814	NCBP2;NCBP1;PHAX	P52298;Q09161;Q9H814	3	0.546751	0.646516	0.572789	0.635813	-0.0476231	0.502706
369	1176	CRM1-RAN-PHAX-CBC complex (cap binding complex)	Human	16.03.03;20.01.21;20.09.01;70.03;70.10	O14980;P52298;P62826;Q09161;Q9H814	XPO1;NCBP2;RAN;NCBP1;PHAX	O14980;P52298;Q09161;Q9H814	4	0.70206	0.587523	0.637578	0.610658	0.0918462	0.220688
370	1177	Polycomb repressive complex 4	Human	10.01.09.05;42.10.03;70.10;11.02.03.04.03	O75530;Q15910;Q96EB6	EED;EZH2;SIRT1	O75530;Q15910;Q96EB6	3	0.757171	0.569097	0.44084	0.69404	0.41778	0.0039721
371	1178	BCOR complex	Human	14.07.05;70.10;14.13.01.01;11	P11142;P63208;Q06587;Q6W2J9;Q8N488;Q8NHM5;Q99496;Q9BSM1	HSPA8;SKP1;RING1;BCOR;RYBP;KDM2B;RNF2;PCGF1	P11142;Q06587;Q6W2J9;Q8N488;Q99496	5	1.51858	0.39705	1.42597	0.412206	0.0609791	0.240839
372	1179	CENP-A NAC-CAD complex	Human	10.01.09.07;10.03.04.01;10.03.04.05;10.03.05.01;70.10.04	Q03188;Q13352;Q6IPU0;Q71F23;Q7L2Z9;Q8N0S6;Q8N2Z9;Q96BT3;Q96H22;Q9BS16;Q9BU64;Q9H3R5;Q9NSP4	CENPC;ITGB3BP;CENPP;CENPU;CENPQ;CENPL;APITD1;CENPT;CENPN;CENPK;CENPO;CENPH;CENPM	Q03188;Q6IPU0;Q7L2Z9;Q8N2Z9;Q9BS16;Q9H3R5	6	1.31173	0.432576	1.24798	0.444844	0.048605	0.243547
373	1181	C complex spliceosome	Human	11.04.03.01;16.03.03;70.10	O43290;O43390;O43660;O60306;O60506;O60508;O75533;O75643;O94906;O95391;O95926;P07910;P08579;P09651;P09661;P11940;P14678;P17844;P22626;P31943;P38159;P38919;P42285;P51991;P52272;P52597;P61326;P61978;P62304;P62306;P62308;P62310;P62314;P62316;P62318;Q00839;Q01081;Q07955;Q12874;Q13435;Q13523;Q13573;Q14331;Q14562;Q15029;Q15393;Q15428;Q15459;Q6NZY4;Q6P2Q9;Q6UX04;Q86V81;Q8IYB3;Q8WUQ7;Q92620;Q96BP3;Q96DF8;…	SART1;HNRNPR;PLRG1;AQR;SYNCRIP;CDC40;SF3B1;SNRNP200;PRPF6;SLU7;SYF2;HNRNPC;SNRPB2;HNRNPA1;SNRPA1;PABPC1;SNRPB;DDX5;HNRNPA2B1;HNRNPH1;RBMX;EIF4A3;MTREX;HNRNPA3;HNRNPM;HNRNPF;MAGOH;HNRNPK;SNRPE;SNRPF;SNRPG;LSM3;SNRPD1;SNRPD2;SNRPD3;HNRNPU;U2AF1;SRSF1;SF3A3;SF3B2;PRPF4B;SNW1;FRG1;DHX8;EFTUD2;SF3B3;SF3A2;SF3A1;ZCCHC8;PRPF8;CWC27;ALYREF;SRRM1;CACTIN;DHX38;PPWD1;DGCR14;SNRNP40;CDC5L;GPATCH1;WDR83;DDX23…	O43290;O43390;O60306;O60506;O60508;O75533;O75643;O94906;O95391;O95926;P07910;P08579;P09651;P09661;P11940;P14678;P17844;P22626;P38159;P38919;P42285;P51991;P52272;P52597;P61978;P62304;P62306;P62310;P62314;P62316;P62318;Q00839;Q01081;Q07955;Q12874;Q13435;Q13523;Q13573;Q14331;Q14562;Q15029;Q15393;Q15428;Q15459;Q6NZY4;Q6P2Q9;Q6UX04;Q92620;Q96BP3;Q96DF8;Q96DI7;Q99459;Q9BUQ8;Q9BZJ0;Q9H2H8;Q9H307;Q9H5Z1;…	68	1.26126	0.442231	1.38219	0.419781	-0.0958808	0.713565
374	1182	CDC5L core complex	Human	11.04.03.01;16.03.03;70.10	O43660;O75934;P11142;Q92616;Q99459;Q9UMS4	PLRG1;BCAS2;HSPA8;GCN1;CDC5L;PRPF19	O75934;P11142;Q92616;Q99459;Q9UMS4	5	2.08005	0.32467	1.75346	0.36318	0.157013	0.0866296
375	1183	CDC5L complex	Human	11.04.03.01;16.03.03;70.10	A8K8P3;O15297;O43660;O75533;O75934;P09012;P09661;P11142;P11388;P15884;P23246;P38159;P62136;P62314;P62316;P62318;P78527;Q01130;Q07955;Q12905;Q13435;Q14204;Q15427;Q7L1Q6;Q8IYB3;Q92616;Q99459;Q9P013;Q9UMS4;Q9UPN6	SFI1;PPM1D;PLRG1;SF3B1;BCAS2;SNRPA;SNRPA1;HSPA8;TOP2A;TCF4;SFPQ;RBMX;PPP1CA;SNRPD1;SNRPD2;SNRPD3;PRKDC;SRSF2;SRSF1;ILF2;SF3B2;DYNC1H1;SF3B4;BZW1;SRRM1;GCN1;CDC5L;CWC15;PRPF19;SCAF8	O75533;O75934;P09012;P09661;P11142;P11388;P23246;P38159;P62136;P62314;P62316;P62318;P78527;Q01130;Q07955;Q12905;Q13435;Q14204;Q15427;Q7L1Q6;Q92616;Q99459;Q9UMS4	23	1.14415	0.466384	1.16597	0.461687	-0.0190652	0.288699
376	1186	ESCRT-III complex	Human	14.04;20.01.10;20.09.07;70.03	O43633;Q7LBR1;Q96CF2;Q96FZ7;Q9BY43;Q9H444;Q9HD42;Q9NZZ3;Q9UQN3;Q9Y3E7	CHMP2A;CHMP1B;CHMP4C;CHMP6;CHMP4A;CHMP4B;CHMP1A;CHMP5;CHMP2B;CHMP3	O43633;Q7LBR1;Q96CF2;Q9H444;Q9HD42;Q9NZZ3;Q9UQN3;Q9Y3E7	8	1.30628	0.433599	1.68944	0.371824	-0.293327	0.923188
377	1187	ESCRT-II complex	Human	14.04;20.01.10;20.09.07;70.03	Q86VN1;Q96H20;Q9BRG1	VPS36;SNF8;VPS25	Q86VN1;Q96H20;Q9BRG1	3	0.36908	0.730418	0.24587	0.802652	0.33383	0.0252418
378	1188	SMRT core complex	Human	10.01.09.05;11.02.03.04.03;14.07.04;30.01.09.08;30.01;42.10.03;70.10	O15379;O60907;Q9Y618	HDAC3;TBL1X;NCOR2	O15379;O60907;Q9Y618	3	0.371726	0.729009	0.391787	0.718501	-0.0539672	0.512652
379	1189	DNA double-strand break end-joining complex	Human	10.01.05.01;16.03.01;32.01.09;70.10	O60934;P12956;P13010;P49917;P49959;Q13426;Q92878	NBN;XRCC6;XRCC5;LIG4;MRE11A;XRCC4;RAD50	O60934;P12956;P13010;P49959;Q13426;Q92878	6	1.34946	0.42563	1.37868	0.420401	-0.0216529	0.409958
380	1191	RNA pol II containing coactivator complex Tat-SF	Human	11.02.03.04;16.03.01;70.10	O00267;O43719;P19338;P24928;P50750	SUPT5H;HTATSF1;NCL;POLR2A;CDK9	O00267;O43719;P19338;P24928;P50750	5	0.825366	0.547835	0.746123	0.572697	0.0960091	0.176038
381	1192	ESCRT-I complex	Human	14.04;20.01.10;20.09.07;70.03;70.07	A5D8V6;Q99816;Q9UK41	VPS37C;TSG101;VPS28	A5D8V6;Q99816;Q9UK41	3	0.331791	0.750868	0.342425	0.744921	-0.0320493	0.478035
382	1193	Rap1 complex	Human	16.03.01;32.01.09;42.10.03;70.10	P09874;P12956;P13010;P49959;Q15554;Q92878;Q9NYB0	PARP1;XRCC6;XRCC5;MRE11A;TERF2;RAD50;TERF2IP	P09874;P12956;P13010;P49959;Q15554;Q92878;Q9NYB0	7	0.896392	0.527317	0.736428	0.575895	0.178454	0.0258861
383	1194	E2F-6 complex	Human	11.02.03.04.03;16.03.01;70.10	O75461;O75712;P61244;Q06587;Q14186;Q8IWI9;Q8IY57;Q969R5;Q96KQ7;Q99496;Q9BYE7;Q9H9B1	E2F6;GJB3;MAX;RING1;TFDP1;MGA;YAF2;L3MBTL2;EHMT2;RNF2;PCGF6;EHMT1	P61244;Q06587;Q14186;Q8IY57;Q99496;Q9BYE7;Q9H9B1	7	1.35724	0.424224	1.40359	0.416044	-0.0341461	0.422249
384	1197	Telomere-associated protein complex	Human	16.03.01;42.10.03;70.10	P54274;Q15554;Q96AP0;Q9BSI4;Q9NUX5;Q9NYB0	TERF1;TERF2;ACD;TINF2;POT1;TERF2IP	Q15554;Q9NUX5;Q9NYB0	3	0.776318	0.562962	0.352473	0.739386	0.545968	1.72492e-06
385	1199	Oligosaccharyltransferase complex (Stt3A variant)	Human	14.07.02.02;70.07	P04843;P04844;P39656;P46977;P61803;Q9H0U3	RPN1;RPN2;DDOST;STT3A;DAD1;MAGT1	P04843;P39656;P46977;P61803	4	0.403756	0.712374	0.971933	0.507117	-1.40723	1
386	1200	Oligosaccharyltransferase complex (Stt3B variant)	Human	14.07.02.02;70.07	P04843;P04844;P39656;P61803;Q13454;Q8TCJ2;Q9H0U3	RPN1;RPN2;DDOST;DAD1;TUSC3;STT3B;MAGT1	P04843;P39656;P61803	3	0.3289	0.752502	0.946433	0.51376	-1.87757	0.999999
387	1204	Rap1 complex	Human	16.03.01;42.10.03;70.10	P54274;Q15554;Q92878;Q96AP0;Q9BSI4;Q9NUX5;Q9NYB0	TERF1;TERF2;RAD50;ACD;TINF2;POT1;TERF2IP	Q15554;Q92878;Q9NUX5;Q9NYB0	4	0.629527	0.613675	0.329678	0.752062	0.476308	0
388	1206	TRF-Rap1 complex I, 2MD	Human	16.03.01;42.10.03;70.10	O95271;P54274;Q15554;Q9BSI4;Q9NUX5;Q9NYB0	TNKS;TERF1;TERF2;TINF2;POT1;TERF2IP	Q15554;Q9NUX5;Q9NYB0	3	0.776318	0.562962	0.352473	0.739386	0.545968	1.72492e-06
389	1207	TRF2-Rap1 complex II	Human	16.03.01;42.10.03;70.10	Q15554;Q9BSI4;Q9NUX5;Q9NYB0	TERF2;TINF2;POT1;TERF2IP	Q15554;Q9NUX5;Q9NYB0	3	0.776318	0.562962	0.352473	0.739386	0.545968	1.72492e-06
390	1211	Ubiquitin E3 ligase (AHR, ARNT, DDB1, TBL3, CUL4B, RBX1)	Human	14.07.05;14.13.01.01;30.01;70.10	P27540;P35869;P62877;Q12788;Q13620;Q16531	ARNT;AHR;RBX1;TBL3;CUL4B;DDB1	P27540;P62877;Q12788;Q13620;Q16531	5	1.21026	0.452436	1.44641	0.408762	-0.19513	0.758637
391	1214	Ubiquitin E3 ligase (DET1, DDB1, CUL4A, RBX1, COP1)	Human	14.07.05;14.13.01.01;30.01;70.10	P62877;Q13619;Q16531;Q7L5Y6;Q8NHY2	RBX1;CUL4A;DDB1;DET1;RFWD2	P62877;Q13619;Q16531;Q7L5Y6;Q8NHY2	5	1.16075	0.462803	1.37482	0.421085	-0.184426	0.741776
392	1220	TRF2-Ku complex	Human	16.03.01;42.10.03;70.10	P12956;P13010;Q15554	XRCC6;XRCC5;TERF2	P12956;P13010;Q15554	3	0.529261	0.653911	0.48901	0.671587	0.0760507	0.303671
393	1221	TFIIA-TRF2 complex	Human	11.02.03.04;70.10	P52655;P52657;Q15554	GTF2A1;GTF2A2;TERF2	P52655;P52657;Q15554	3	1.80539	0.356457	1.85573	0.350173	-0.0278824	0.47138
394	1223	H2AX complex, isolated from cells without IR exposure	Human	10.01.09.05;10.03.01.03;11.02.03.01.04;42.10.03;70.10	O43390;P05455;P06748;P11021;P11940;P16104;P27797;P62158;P62805;Q08945;Q8N257;Q9Y262;Q9Y5B9	HNRNPR;SSB;NPM1;HSPA5;PABPC1;H2AFX;CALR;CALM1; CAL;HIST1H4A;;SSRP1;HIST3H2BB;EIF3L;SUPT16H	O43390;P05455;P06748;P11021;P11940;P16104;P27797;P62805;Q08945;Q9Y5B9	10	0.985501	0.503651	1.2762	0.439329	-0.294977	0.973167
395	1226	H2AX complex I	Human	10.01.05.01;10.01.09.05;10.03.01.03;11.02.03.01.04;32.01.09;42.10.03;70.10	P06748;P09874;P11021;P16104;P27797;Q7L2E3;Q8N257	NPM1;PARP1;HSPA5;H2AFX;CALR;DHX30;HIST3H2BB	P06748;P09874;P11021;P16104;P27797;Q7L2E3	6	1.2113	0.452223	1.38646	0.419031	-0.144605	0.688154
396	1227	H2AX complex II	Human	10.01.05.01;10.01.09.05;10.03.01.03;11.02.03.01.04;32.01.09;42.10.03;70.10	P06748;P11021;P16104;P16989;P27797;P33778;P62805;Q8N257;Q96EY7;Q99879	NPM1;HSPA5;H2AFX;YBX3;CALR;HIST1H2BB;HIST1H4A;;HIST3H2BB;PTCD3;HIST1H2BM	P06748;P11021;P16104;P16989;P27797;P62805;Q96EY7	7	1.12525	0.470532	1.2227	0.449904	-0.0865985	0.558466
397	1230	WINAC complex	Human	10.01.03;10.01.09.05;10.03.01.01.05;11.02.03.04;42.10.03;70.10;16.01.01	O14497;O96019;P11473;P51531;P51532;Q02880;Q12824;Q13111;Q8TAQ2;Q92922;Q969G3;Q96GM5;Q9UIG0;Q9Y5B9	ARID1A;ACTL6A;VDR;SMARCA2;SMARCA4;TOP2B;SMARCB1;CHAF1A;SMARCC2;SMARCC1;SMARCE1;SMARCD1;BAZ1B;SUPT16H	O14497;O96019;P51531;Q02880;Q13111;Q8TAQ2;Q92922;Q969G3;Q96GM5;Q9Y5B9	10	0.908025	0.524102	0.861385	0.537234	0.0513642	0.151245
398	1231	FIB-associated protein complex	Human	11.04.01;11.06.01;12.01;70.10	O14744;P22087;Q07021;Q71U36;Q99873;Q9H4B7	PRMT5;FBL;C1QBP;TUBA1A;PRMT1;TUBB1	O14744;P22087;Q07021;Q71U36;Q9H4B7	5	0.87115	0.534431	0.734525	0.576527	0.156833	0.086843
399	1237	BAF complex	Human	10.01.09.05;11.02.03.04.01;16.03.01;42.10.03;70.10	O14497;O96019;P51531;P51532;Q12824;Q8TAQ2;Q92922;Q969G3;Q96GM5	ARID1A;ACTL6A;SMARCA2;SMARCA4;SMARCB1;SMARCC2;SMARCC1;SMARCE1;SMARCD1	O14497;O96019;P51531;Q8TAQ2;Q92922;Q969G3;Q96GM5	7	0.825966	0.547655	0.425493	0.701512	0.484854	0
400	1238	PBAF complex (Polybromo- and BAF containing complex)	Human	10.01.09.05;11.02.03.04.01;16.03.01;30.01.09.08;30.01;42.10.03;70.10.03	O96019;P51532;Q12824;Q68CP9;Q86U86;Q8TAQ2;Q92922;Q969G3;Q96GM5	ACTL6A;SMARCA4;SMARCB1;ARID2;PBRM1;SMARCC2;SMARCC1;SMARCE1;SMARCD1	O96019;Q68CP9;Q86U86;Q8TAQ2;Q92922;Q969G3;Q96GM5	7	0.615503	0.619002	0.463648	0.683224	0.246718	0.00241602
401	1239	EBAFb complex	Human	10.01.09.05;11.02.03.04.01;16.03.01;42.10.03;70.10.03	O96019;P51532;Q03111;Q12824;Q8NFD5;Q8TAQ2;Q92922;Q92925;Q969G3;Q96GM5	ACTL6A;SMARCA4;MLLT1;SMARCB1;ARID1B;SMARCC2;SMARCC1;SMARCD2;SMARCE1;SMARCD1	O96019;Q03111;Q8NFD5;Q8TAQ2;Q92922;Q92925;Q969G3;Q96GM5	8	0.739888	0.57475	0.743324	0.573617	-0.00464453	0.326937
402	1251	BAF complex	Human	10.01.09.05;11.02.03.04.01;16.03.01;42.10.03;70.10.03	O14497;O96019;P51531;Q12824;Q8TAQ2;Q92922;Q969G3;Q96GM5	ARID1A;ACTL6A;SMARCA2;SMARCB1;SMARCC2;SMARCC1;SMARCE1;SMARCD1	O14497;O96019;P51531;Q8TAQ2;Q92922;Q969G3;Q96GM5	7	0.825966	0.547655	0.425493	0.701512	0.484854	0
403	1252	EBAFa complex	Human	10.01.09.05;11.02.03.04.01;16.03.01;42.10.03;70.10.03	O14497;O96019;P51532;Q03111;Q12824;Q8TAQ2;Q92922;Q92925;Q969G3;Q96GM5	ARID1A;ACTL6A;SMARCA4;MLLT1;SMARCB1;SMARCC2;SMARCC1;SMARCD2;SMARCE1;SMARCD1	O14497;O96019;Q03111;Q8TAQ2;Q92922;Q92925;Q969G3;Q96GM5	8	0.699044	0.588566	0.564726	0.63909	0.192145	0.00707751
404	1254	Menin-associated histone methyltransferase complex	Human	10.01.09.05;10.01.09.07;11.02.03.04.01;14.07.09;42.10.03;40.02;70.10	O00255;P30876;P61964;Q15291;Q9C005;Q9UBL3;Q9UMN6	MEN1;POLR2B;WDR5;KDM6B;DPY30;ASH2L;KMT2B	O00255;P30876;P61964;Q15291;Q9UBL3;Q9UMN6	6	1.62525	0.380916	1.40195	0.416329	0.137398	0.082756
405	1255	Ubiquitin E3 ligase (SIAH1, SIP, SKP1A, TBL1X)	Human	14.07.05;14.13.01.01;30.01	O60907;P63208;Q8IUQ4;Q9HB71	TBL1X;SKP1;SIAH1;CACYBP	O60907;Q8IUQ4;Q9HB71	3	0.75652	0.569307	0.840675	0.543279	-0.111239	0.59884
406	1256	MLL-HCF complex	Human	10.01.09.05;10.01.09.07;11.02.03.04;14.07.09;42.10.03;70.10	O00255;P05546;P51610;P61964;Q03164;Q15291;Q9UBL3	MEN1;SERPIND1;HCFC1;WDR5;KMT2A;KDM6B;ASH2L	O00255;P61964;Q15291;Q9UBL3	4	2.10314	0.322254	1.83363	0.352904	0.128145	0.163254
407	1257	ALL-1 supercomplex	Human	10.01.09.05;11.02.03.04;14.07.04;14.07.09;42.10.03;70.10	O00422;O60264;O60341;O75446;O94776;O95983;P20226;P21675;P49848;P51531;P61964;P62826;Q03164;Q09028;Q12824;Q12873;Q13547;Q15029;Q15291;Q16514;Q16576;Q16594;Q8TAQ2;Q92769;Q92797;Q92922;Q96ST3;Q9P2I0	SAP18;SMARCA5;KDM1A;SAP30;MTA2;MBD3;TBP;TAF1;TAF6;SMARCA2;WDR5;RAN;KMT2A;RBBP4;SMARCB1;CHD3;HDAC1;EFTUD2;KDM6B;TAF12;RBBP7;TAF9;SMARCC2;HDAC2;SYMPK;SMARCC1;SIN3A;CPSF2	O60264;O75446;O94776;O95983;P21675;P51531;P61964;Q09028;Q13547;Q15029;Q15291;Q16514;Q16576;Q8TAQ2;Q92769;Q92797;Q92922;Q96ST3;Q9P2I0	19	1.33745	0.427817	1.26636	0.441236	0.0531531	0.0707791
408	1259	Chromatin assembly complex (CAF-1 complex)	Human	10.01.03;10.01.09.05;10.03.01.01.05;42.10.03;70.10	Q09028;Q13111;Q13112	RBBP4;CHAF1A;CHAF1B	Q09028;Q13111;Q13112	3	1.434	0.410846	0.726789	0.579109	0.493175	0.000188901
409	1261	SRm160/300 complex	Human	11.04.03.01;16.03.03;70.10	P08621;P09661;P62995;Q8IYB3;Q9UQ35	SNRNP70;SNRPA1;TRA2B;SRRM1;SRRM2	P08621;P09661;P62995;Q9UQ35	4	1.02385	0.494109	1.21332	0.451809	-0.185065	0.705398
410	1307	Multiprotein complex (mRNA turnover)	Human	01.03.16.01;70.03	O60506;O75534;P11940;Q14103;Q9H074	SYNCRIP;CSDE1;PABPC1;HNRNPD;PAIP1	O60506;O75534;P11940;Q14103;Q9H074	5	0.939262	0.51566	1.04289	0.489504	-0.110325	0.606918
411	1308	PABPC1-HSPA8-HNRPD-EIF4G1 complex	Human	01.03.16.01	P11142;P11940;Q04637;Q14103;Q59EJ3	HSPA8;PABPC1;EIF4G1;HNRNPD;	P11142;P11940;Q14103	3	0.875211	0.533273	0.961668	0.50977	-0.0987846	0.580727
412	1318	Transcription initiation factor complex (TAF1, TAF5, TAF11, TAF12, TBP)	Human	11.02.03.01.01	P20226;P21675;Q15542;Q15544;Q16514	TBP;TAF1;TAF5;TAF11;TAF12	P21675;Q15542;Q15544;Q16514	4	1.64483	0.378096	1.55308	0.391684	0.0557819	0.283367
413	1332	Large Drosha complex	Human	11.04;16.03.03;70.10	O00571;O14979;O43143;P17844;P31943;P35637;P52272;Q00839;Q01844;Q12905;Q12906;Q13148;Q8WYQ5;Q92499;Q92804;Q92841;Q96SB4;Q9BUJ2;Q9NRR4;Q9UKM9	DDX3X;HNRNPDL;DHX15;DDX5;HNRNPH1;FUS;HNRNPM;HNRNPU;EWSR1;ILF2;ILF3;TARDBP;DGCR8;DDX1;TAF15;DDX17;SRPK1;HNRNPUL1;DROSHA;RALY	O00571;O14979;O43143;P17844;P52272;Q00839;Q01844;Q12905;Q13148;Q8WYQ5;Q92499;Q92804;Q96SB4;Q9BUJ2;Q9NRR4;Q9UKM9	16	1.36492	0.422848	1.40487	0.415822	-0.029274	0.355291
414	1335	SNW1 complex	Human	11.02.03.04.01;11.04.03.01;70.10	O75643;O95071;P07437;P11021;P17858;P23246;P26641;P43243;P43246;P68104;Q00839;Q13573;Q15029;Q16531;Q6P2Q9;Q99459;Q9BUQ8;Q9UG63	SNRNP200;UBR5;TUBB;HSPA5;PFKL;SFPQ;EEF1G;MATR3;MSH2;EEF1A1;HNRNPU;SNW1;EFTUD2;DDB1;PRPF8;CDC5L;DDX23;ABCF2	O75643;O95071;P07437;P11021;P17858;P23246;P26641;P43246;P68104;Q00839;Q13573;Q15029;Q16531;Q6P2Q9;Q99459;Q9BUQ8	16	1.47631	0.403827	1.6388	0.378961	-0.110063	0.654957
415	1345	Septin complex	Human	10.03.05.03;43.01.03.05	Q15019;Q16181;Q92599;Q9NVA2;Q9UHD8	SEPT2;SEPT7;SEPT8;SEPT11;SEPT9	Q15019;Q16181;Q92599;Q9NVA2;Q9UHD8	5	0.674649	0.59714	0.678666	0.595711	-0.00595435	0.381894
416	1347	NPC subcomplex (NUP98, NUP107, NUP133, NUP160)	Human	10.03.01.01;20.01.10;20;20.09.01;70.10.04	P52948;P57740;Q12769;Q8WUM0	NUP98;NUP107;NUP160;NUP133	P52948;P57740;Q12769;Q8WUM0	4	0.275317	0.784119	0.263973	0.791156	0.0412046	0.309826
417	1372	Rb-tal-1-E2A-Lmo2-Ldb1 complex	Human	11.02.03.04.03;43.03.07;70.10	P06400;P15923;P17542;P25791;Q86U70	RB1;TCF3;TAL1;LMO2;LDB1	P06400;P15923;P17542;P25791;Q86U70	5	0.90407	0.525191	1.06432	0.484422	-0.177249	0.730078
418	1377	hASC-1 complex	Human	11.02.03.04.01;30.01;70.10	Q15650;Q8N3C0;Q8N9N2;Q9H1I8	TRIP4;ASCC3;ASCC1;ASCC2	Q15650;Q8N3C0;Q8N9N2;Q9H1I8	4	0.54833	0.645857	0.328681	0.752626	0.400579	2.15376e-05
419	1379	GALNS-lysosomal hydrolase 1.27 MDa complex	Human	01.05.03;70.25	P10619;P16278;P34059;Q99519	CTSA;GLB1;GALNS;NEU1	P10619;P16278;P34059;Q99519	4	1.18658	0.457336	1.52778	0.395604	-0.287554	0.82921
420	1380	Elongator holo complex	Human	11.02.03.01.04;14.07.04;70.10	O95163;Q6IA86;Q96EB1;Q9H9T3	IKBKAP;ELP2;ELP4;ELP3	O95163;Q6IA86;Q96EB1;Q9H9T3	4	0.366122	0.731999	0.471641	0.679513	-0.288208	0.829856
421	1385	DICER1-NCOA6-AGO2 complex	Human	11.02;11.04;70.03	Q14686;Q9UKV8;Q9UPY3	NCOA6;AGO2;DICER1	Q14686;Q9UKV8;Q9UPY3	3	0.770486	0.564817	1.04508	0.488979	-0.356388	0.860643
422	1399	WDR5-ASH2L-RBBP5-MLL2 complex	Human	11.02.03.04.01;14.07.09;70.10	O14686;P61964;Q15291;Q9UBL3	KMT2D;WDR5;KDM6B;ASH2L	O14686;P61964;Q15291;Q9UBL3	4	1.37172	0.421634	1.43634	0.410452	-0.0471039	0.47483
423	1400	ASCOM complex	Human	10.01.09.05;11.02.03.04.01;16.03.01;42.10.03;70.10	O14686;P07437;P68366;Q14686;Q15291;Q8NEZ4;Q9UBL3	KMT2D;TUBB;TUBA4A;NCOA6;KDM6B;KMT2C;ASH2L	O14686;P07437;P68366;Q14686;Q15291;Q8NEZ4;Q9UBL3	7	1.05622	0.48633	1.15538	0.463956	-0.0938814	0.57664
424	1401	MOF complex	Human	70.10	O14686;O15047;P21675;P49848;P61964;Q03164;Q15291;Q16594;Q99496;Q9H7Z6	KMT2D;SETD1A;TAF1;TAF6;WDR5;KMT2A;KDM6B;TAF9;RNF2;KAT8	O14686;O15047;P21675;P61964;Q15291;Q99496;Q9H7Z6	7	1.41976	0.413264	1.37155	0.421665	0.0339543	0.249234
425	1413	NCOR1 complex	Human	10.01.09.05;11.02.03.04.03;11.02;14.07.04;42.10.03;70.10	O15379;O75376;P51532;Q12824;Q13263;Q15393;Q15459;Q6ZRS2;Q8TAQ2;Q92922	HDAC3;NCOR1;SMARCA4;SMARCB1;TRIM28;SF3B3;SF3A1;SRCAP;SMARCC2;SMARCC1	O15379;O75376;Q13263;Q15393;Q15459;Q6ZRS2;Q8TAQ2;Q92922	8	0.862718	0.53685	0.775633	0.563179	0.100942	0.088628
426	1452	MCM2-MCM6-MCM7 complex	Human	10.01.03;70.10	P33993;P49736;Q14566	MCM7;MCM2;MCM6	P33993;P49736;Q14566	3	0.260712	0.793203	0.094012	0.914067	0.639402	0
427	1462	hPRC1L complex	Human	10.01.09;11.02;14.07.05;70.10	P35226;Q06587;Q8IXK0;Q99496	BMI1;RING1;PHC2;RNF2	Q06587;Q8IXK0;Q99496	3	0.858156	0.538168	0.74263	0.573845	0.134622	0.215143
428	1464	Mis12 centromere complex	Human	10.03.04.05;70.10.04	O95229;P45973;Q6P1K2;Q96IY1;Q9H081;Q9H410	ZWINT;CBX5;PMF1;NSL1;MIS12;DSN1	O95229;P45973;Q6P1K2;Q96IY1;Q9H081;Q9H410	6	0.589981	0.628938	0.589891	0.628974	0.000153225	0.356778
429	1474	SMAD3/4-E2F4/5-p107-DP1 complex	Human	11.02.03.04.03;16.03.01;30.05.01.18.01;70.10	P28749;P84022;Q13485;Q14186;Q15329;Q16254	RBL1;SMAD3;SMAD4;TFDP1;E2F5;E2F4	P28749;P84022;Q13485;Q14186;Q16254	5	0.526702	0.655007	0.68779	0.592491	-0.305844	0.891672
430	1488	DNMT1-RB1-HDAC1-E2F1 complex	Human	11.02.03.04.03	P06400;P26358;Q01094;Q13547	RB1;DNMT1;E2F1;HDAC1	P06400;P26358;Q13547	3	1.00805	0.497995	0.966881	0.508419	0.0408437	0.360068
431	1490	DAXX-DNMT1-DMAP1 complex	Human	11.02.03.04.03	P26358;Q9NPF5;Q9UER7	DNMT1;DMAP1;DAXX	P26358;Q9NPF5;Q9UER7	3	1.08577	0.479438	1.4416	0.409567	-0.32772	0.839587
432	1492	BHC110 complex	Human	10.01.09.05;14.07.04;14.07.09;70.10	O60341;O75362;Q13547;Q14687;Q92618;Q92769;Q96BD5;Q9P0W2;Q9UBW7;Q9UKL0	KDM1A;ZNF217;HDAC1;GSE1;ZNF516;HDAC2;PHF21A;HMG20B;ZMYM2;RCOR1	O75362;Q13547;Q14687;Q92769;Q9P0W2;Q9UBW7	6	0.764205	0.566828	0.642895	0.608682	0.15874	0.0572159
433	1495	PID complex	Human	14.07.04;14.07;18.02.09;70.10	O94776;O95983;Q09028;Q13547;Q14839	MTA2;MBD3;RBBP4;HDAC1;CHD4	O94776;O95983;Q09028;Q13547;Q14839	5	1.03338	0.491792	0.929702	0.518215	0.100329	0.168658
434	1505	NCOR2 complex	Human	10.01.09.05;11.02.03.04.03;11.02;14.07.04;42.10.03;70.10	O15379;O75376;O75446;Q13547;Q92769;Q96ST3;Q9Y618	HDAC3;NCOR1;SAP30;HDAC1;HDAC2;SIN3A;NCOR2	O15379;O75376;O75446;Q13547;Q92769;Q96ST3;Q9Y618	7	0.621161	0.616842	0.58963	0.629077	0.0507607	0.210807
435	1571	Vigilin-DNA-PK-Ku antigen complex	Human	10.03.04.05;14.07.03;16.03.03;70.10.03	P12956;P13010;P78527;Q00341	XRCC6;XRCC5;PRKDC;HDLBP	P12956;P13010;P78527;Q00341	4	0.922992	0.520023	0.71829	0.581974	0.221781	0.0533549
436	1624	FA core complex (Fanconi anemia core complex)	Human	14.07.05;32.01.09;70.10	O15287;O15360;Q00597;Q0VG06;Q8IYD8;Q8NB91;Q9HB96;Q9NPI8;Q9NW38	FANCG;FANCA;FANCC;FAAP100;FANCM;FANCB;FANCE;FANCF;FANCL	Q00597;Q0VG06;Q8NB91;Q9NW38	4	1.17484	0.459805	1.20055	0.454432	-0.0218842	0.427727
437	1661	E2F4-p107-cyclinA complex	Human	10.03.01.01.03;70.10	P20248;P28749;Q16254	CCNA2;RBL1;E2F4	P20248;P28749;Q16254	3	1.13407	0.468589	1.11764	0.472225	0.0144897	0.402878
438	1728	CTCF-nucleophosmin-PARP-HIS-KPNA-LMNA-TOP complex	Human	11.02.03.04;70.10	O00505;P02545;P06748;P09874;P0C0S5;P11388;P49711;P52294;Q6FI13	KPNA3;LMNA;NPM1;PARP1;H2AFZ;TOP2A;CTCF;KPNA1;HIST2H2AA3	O00505;P06748;P09874;P0C0S5;P11388;P49711;P52294	7	1.13026	0.469427	1.25874	0.442725	-0.113674	0.624538
439	1729	TLE1 corepressor complex (MASH1 promoter-corepressor complex)	Human	11.02.03.04.03;16.01;16.03.01;18.02.09;43.03.13;70.10	P06748;P09874;P19338;P34932;P35580;P60709;Q02880;Q04724;Q15233;Q92878	NPM1;PARP1;NCL;HSPA4;MYH10;ACTB;TOP2B;TLE1;NONO;RAD50	P06748;P09874;P19338;P34932;P35580;P60709;Q02880;Q15233;Q92878	9	1.14814	0.465518	1.27997	0.438601	-0.114821	0.643831
440	1734	SF3A1-SF3A2-SF3A3 complex	Human	11.04.03.01;70.10	Q12874;Q15428;Q15459	SF3A3;SF3A2;SF3A1	Q12874;Q15428;Q15459	3	0.334506	0.749341	0.412889	0.70777	-0.234326	0.753802
441	1737	SF3b complex	Human	11.04.03.01;70.10	O75533;Q13435;Q15393;Q15427;Q7RTV0;Q86XP3;Q9BWJ5;Q9Y3B4	SF3B1;SF3B2;SF3B3;SF3B4;PHF5A;DDX42;SF3B5;SF3B6	O75533;Q13435;Q15393;Q15427;Q7RTV0;Q86XP3;Q9BWJ5;Q9Y3B4	8	1.38681	0.41897	1.19709	0.455148	0.136804	0.0421836
442	1745	SMN complex	Human	11.04.03.01;11.02;14.10;16.03.03;70.03;70.10	O14893;P09012;P14678;P57678;P62304;P62306;P62308;P62314;P62316;P62318;P63162;Q8TEQ6;Q8WXD5;Q9H840;Q9UHI6	GEMIN2;SNRPA;SNRPB;GEMIN4;SNRPE;SNRPF;SNRPG;SNRPD1;SNRPD2;SNRPD3;SNRPN;GEMIN5;GEMIN6;GEMIN7;DDX20	O14893;P09012;P14678;P57678;P62304;P62306;P62314;P62316;P62318;Q8TEQ6;Q8WXD5;Q9UHI6	12	1.08931	0.478626	1.26564	0.441377	-0.161866	0.782232
443	1746	SMN containing complex	Human	11.04.03.01;11.02;14.10;16.03.03;70.10	O14893;P09382;P17931;P57678;P62314;P62316;P62318;Q16637	GEMIN2;LGALS1;LGALS3;GEMIN4;SNRPD1;SNRPD2;SNRPD3;SMN1; SMN2	O14893;P09382;P17931;P57678;P62314;P62316;P62318	7	1.51326	0.397889	1.46924	0.404983	0.0290909	0.260791
444	1749	SMN-PolII-RHA complex	Human	11.04.03.01;11.02;14.10;16.03.03;70.03;70.10	O14893;P08579;P14678;P20226;P24928;P57678;P63162;Q00403;Q08211;Q9UHI6	GEMIN2;SNRPB2;SNRPB;TBP;POLR2A;GEMIN4;SNRPN;GTF2B;DHX9;DDX20	O14893;P08579;P14678;P24928;P57678;Q00403;Q08211;Q9UHI6	8	1.06845	0.483453	1.31258	0.432418	-0.228483	0.850236
445	1750	PPP4C-PPP4R2-Gemin3-Gemin4 complex	Human	14.07.03;70.10	P57678;P60510;Q9NY27;Q9UHI6	GEMIN4;PPP4C;PPP4R2;DDX20	P57678;P60510;Q9NY27;Q9UHI6	4	1.21754	0.45095	1.1651	0.461872	0.0430679	0.306417
446	1751	SMN complex	Human	11.04.03.01;11.02;14.10;16.03.03;20.01.01;20.01.21;20.09.01;70.03;70.10	O14893;P09012;P14678;P57678;Q16637;Q8TEQ6;Q8WXD5;Q9H840;Q9UHI6;Q9Y3F4	GEMIN2;SNRPA;SNRPB;GEMIN4;SMN1; SMN2;GEMIN5;GEMIN6;GEMIN7;DDX20;STRAP	O14893;P09012;P14678;P57678;Q8TEQ6;Q8WXD5;Q9UHI6	7	1.13366	0.468678	1.35487	0.424651	-0.195133	0.79085
447	1752	SMN complex	Human	11.04.03.01;11.02;14.10;16.03.03;70.03;70.10	O14893;P57678;Q16637;Q8TEQ6;Q8WXD5;Q9H840;Q9UHI6	GEMIN2;GEMIN4;SMN1; SMN2;GEMIN5;GEMIN6;GEMIN7;DDX20	O14893;P57678;Q8TEQ6;Q8WXD5;Q9UHI6	5	0.876344	0.532951	0.993198	0.501706	-0.133343	0.651961
448	1760	TOP1-PSF-P54 complex	Human	11.04.03.01;70.10	P11387;P23246;Q15233	TOP1;SFPQ;NONO	P11387;P23246;Q15233	3	0.626086	0.614974	0.696937	0.589297	-0.113166	0.601608
449	1767	CPSF6-ITCH-NUDT21-POLR2A-UBAP2L complex	Human	None	O43809;P24928;Q14157;Q16630;Q96J02	NUDT21;POLR2A;UBAP2L;CPSF6;ITCH	O43809;P24928;Q14157;Q16630;Q96J02	5	1.23554	0.447319	1.29526	0.435681	-0.0483303	0.475506
450	1768	CPSF6-EWSR1-ITCH-NUDT21-POLR2A-UBAP2L complex	Human	None	O43809;P24928;Q01844;Q14157;Q16630;Q96J02	NUDT21;POLR2A;EWSR1;UBAP2L;CPSF6;ITCH	O43809;P24928;Q01844;Q14157;Q16630;Q96J02	6	1.40983	0.414966	1.40176	0.416361	0.00572427	0.343308
451	1769	CPSF6-ITCH-NUDT21-POLR2A complex	Human	None	O43809;P24928;Q16630;Q96J02	NUDT21;POLR2A;CPSF6;ITCH	O43809;P24928;Q16630;Q96J02	4	0.621441	0.616735	0.763682	0.566996	-0.228889	0.76385
452	1827	PML-SMAD2/3-SARA complex	Human	30.05.01.18.01;70.03	O95405;P29590;P84022;Q15796	ZFYVE9;PML;SMAD3;SMAD2	P29590;P84022;Q15796	3	0.451985	0.688712	0.654575	0.604385	-0.448223	0.913592
453	1828	TGF-beta receptor I-Axin-SMAD3 complex	Human	30.05.01.18.01;70.03	O15169;P36897;P84022	AXIN1;TGFBR1;SMAD3	O15169;P36897;P84022	3	1.82191	0.354369	2.49447	0.286166	-0.369149	0.869278
454	1845	APC-IQGAP1-CLIP-170 complex	Human	34.05.01;42.04;70.04	P25054;P30622;P46940	APC;CLIP1;IQGAP1	P25054;P30622;P46940	3	1.17567	0.459628	1.34315	0.426777	-0.142449	0.642433
455	1856	Sororin-cohesin complex	Human	10.03.01.01;10.03.04.05;70.10	O60216;Q14683;Q29RF7;Q96FF9;Q9NTI5;Q9UQE7	RAD21;SMC1A;PDS5A;CDCA5;PDS5B;SMC3	O60216;Q14683;Q29RF7;Q9NTI5;Q9UQE7	5	1.00458	0.498857	1.07289	0.482419	-0.0679964	0.518383
456	1863	TSG101-VPS37B-VPS28 complex	Human	14.04;20.01.10	Q99816;Q9H9H4;Q9UK41	TSG101;VPS37B;VPS28	Q99816;Q9H9H4;Q9UK41	3	0.421395	0.703534	0.297731	0.770576	0.293464	0.0466379
457	1893	mTOR complex (MTOR, RICTOR, MLST8)	Human	40.01;42.04.03	P42345;Q6R327;Q9BVC4	MTOR;RICTOR;MLST8	P42345;Q6R327;Q9BVC4	3	0.70995	0.584812	0.372829	0.728423	0.474852	0.000490692
458	1895	mTOR complex (MTOR, RICTOR, MLST8)	Human	14.07.03	P42345;Q6R327;Q9BVC4	MTOR;RICTOR;MLST8	P42345;Q6R327;Q9BVC4	3	0.70995	0.584812	0.372829	0.728423	0.474852	0.000490692
459	1897	mTOR complex (MTOR, RAPTOR, MLST8)	Human	None	P42345;Q8N122;Q9BVC4	MTOR;RPTOR;MLST8	P42345;Q8N122;Q9BVC4	3	0.613209	0.619882	0.297478	0.770726	0.514884	4.42975e-05
460	2054	CASP8-FADD-MALT1-BCL10 complex	Human	None	O95999;Q13158;Q14790;Q9UDY8	BCL10;FADD;CASP8;MALT1	O95999;Q13158;Q14790;Q9UDY8	4	0.575169	0.634852	0.816712	0.550445	-0.41995	0.926987
461	2055	CASP8-CHUK-IKBKB-MALT1-BCL10 complex	Human	None	O14920;O15111;O95999;Q14790;Q9UDY8	IKBKB;CHUK;BCL10;CASP8;MALT1	O14920;O15111;O95999;Q14790;Q9UDY8	5	0.4567	0.686483	0.438499	0.695169	0.0398535	0.283498
462	2084	NFKB1-NFKB2-REL-RELA-RELB complex	Human	11.02.03.04	P19838;Q00653;Q01201;Q04206;Q04864	NFKB1;NFKB2;RELB;RELA;REL	P19838;Q00653;Q04206;Q04864	4	0.799402	0.55574	0.578378	0.633562	0.276487	0.0188948
463	2086	NFKB1-NFKB2-RELA-RELB complex	Human	11.02.03.04	P19838;Q00653;Q01201;Q04206	NFKB1;NFKB2;RELB;RELA	P19838;Q00653;Q04206	3	0.880687	0.53172	0.525563	0.655496	0.403235	0.00590702
464	2105	IkappaB kinase complex (IKBKB, CHUK, IKBKAP, NFKBIA, RELA, MAP3K14)	Human	30.01.05.01.04;30.01	O14920;O15111;O95163;P25963;Q04206;Q99558	IKBKB;CHUK;IKBKAP;NFKBIA;RELA;MAP3K14	O14920;O15111;O95163;Q04206	4	1.18123	0.458458	1.22462	0.449515	-0.0367334	0.455539
465	2112	CDC37-HSP90AA1-HSP90AB1-MAP3K11 complex	Human	18.02.01	P07900;P08238;Q16543;Q16584	HSP90AA1;HSP90AB1;CDC37;MAP3K11	P07900;P08238;Q16543	3	0.378456	0.725449	0.542809	0.648168	-0.434272	0.906845
466	2118	CHUK-ERC1-IKBKB-IKBKG	Human	None	O14920;O15111;Q8IUD2;Q9Y6K9	IKBKB;CHUK;ERC1;IKBKG	O14920;O15111;Q8IUD2;Q9Y6K9	4	1.14242	0.466761	1.29348	0.436019	-0.132222	0.624444
467	2121	I-kappa-B kinase complex	Human	30.01.05.01.04	O14920;O15111;Q9Y6K9	IKBKB;CHUK;IKBKG	O14920;O15111;Q9Y6K9	3	1.46996	0.404865	1.6213	0.38149	-0.102953	0.586833
468	2170	Ubiquitin E3 ligase (CDC34, CUL1, RBX1)	Human	14.07.05;14.13.01.01	P49427;P62877;Q13616	CDC34;RBX1;CUL1	P49427;P62877;Q13616	3	1.8396	0.352162	1.68155	0.372918	0.0859152	0.288189
469	2172	Ubiquitin E3 ligase (CDT1, DDB1, CUL4A, RBX1)	Human	14.07.05;14.13.01.01;32.01.09	P62877;Q13619;Q16531;Q9H211	RBX1;CUL4A;DDB1;CDT1	P62877;Q13619;Q16531;Q9H211	4	1.852	0.350631	1.61306	0.382694	0.129022	0.161953
470	2174	COP9 signalosome complex	Human	11.02.03.04;30;34.11.01	P61201;Q13098;Q7L5N1;Q92905;Q99627;Q9BT78;Q9UBW8;Q9UNS2	COPS2;GPS1;COPS6;COPS5;COPS8;COPS4;COPS7A;COPS3	P61201;Q13098;Q7L5N1;Q92905;Q99627;Q9BT78;Q9UBW8;Q9UNS2	8	0.435828	0.696462	0.429885	0.699357	0.0136377	0.27782
471	2179	CNS-P53 complex	Human	14.04;20.01.10	P04637;P61201;Q13098;Q7L5N1;Q92905;Q99627;Q9BT78;Q9UBW8;Q9UNS2	TP53;COPS2;GPS1;COPS6;COPS5;COPS8;COPS4;COPS7A;COPS3	P61201;Q13098;Q7L5N1;Q92905;Q99627;Q9BT78;Q9UBW8;Q9UNS2	8	0.435828	0.696462	0.429885	0.699357	0.0136377	0.27782
472	2183	Kaiso-NCOR complex	Human	10.01.09.05;11.02.03.04.03;14.07.04;16.03.01;42.10.03;70.10	O15379;O60907;O75164;O75376;P52732;Q13227;Q86T24;Q92828;Q9BZK7;Q9UPN9	HDAC3;TBL1X;KDM4A;NCOR1;KIF11;GPS2;ZBTB33;CORO2A;TBL1XR1;TRIM33	O15379;O60907;O75164;O75376;P52732;Q92828;Q9BZK7;Q9UPN9	8	0.815949	0.550676	0.817301	0.550266	-0.00165784	0.318788
473	2189	Ubiquitin E3 ligase (SMAD3, BTRC, CUL1, SKP1A, RBX1)	Human	14.07.05;14.13.01.01;30.01;70.03;70.10	P62877;P63208;P84022;Q13616;Q9Y297	RBX1;SKP1;SMAD3;CUL1;BTRC	P62877;P84022;Q13616	3	1.24635	0.445166	1.66277	0.375549	-0.334105	0.84448
474	2192	Ubiquitin E3 ligase (NIPA, SKP1A, CUL1, RBX1)	Human	10.03.01.01;14.07.05;14.13.01.01;70.10	P62877;P63208;Q13616;Q86WB0	RBX1;SKP1;CUL1;ZC3HC1	P62877;Q13616;Q86WB0	3	1.71843	0.367859	1.72987	0.366318	-0.00665626	0.437207
475	2196	9-1-1-LIG1 complex	Human	10.01.05.01;10.03.01.03;32.01.09;70.10	O60671;O60921;P18858;Q99638	RAD1;HUS1;LIG1;RAD9A	O60671;O60921;P18858;Q99638	4	0.8939	0.528011	1.23361	0.447706	-0.38003	0.903998
476	2197	9-1-1-FEN1 complex	Human	01.03.16.03;01.03.16.01;10.01.05.01;10.03.01.03;32.01.09;70.10	O60671;O60921;P39748;Q99638	RAD1;HUS1;FEN1;RAD9A	O60671;O60921;P39748;Q99638	4	1.36239	0.423301	1.42698	0.412035	-0.0474101	0.475397
477	2198	9-1-1-POLB complex	Human	10.01.05.01;10.03.01.03;32.01.09;70.10	O60671;O60921;P06746;Q99638	RAD1;HUS1;POLB;RAD9A	O60671;O60921;P06746;Q99638	4	1.07463	0.482013	1.46867	0.405076	-0.366674	0.895149
478	2199	CHTF18-RFC2-5 complex	Human	10.01.03;10.03.04.05;42.10.03;70.10;16.03.01	P35249;P35250;P40937;P40938;Q8WVB6	RFC4;RFC2;RFC5;RFC3;CHTF18	P35249;P35250;P40937;P40938;Q8WVB6	5	1.0584	0.485815	0.519301	0.658198	0.509352	0
479	2200	RFC2-5 subcomplex	Human	10.01.03;16.03.01;70.10	P35249;P35250;P40937;P40938	RFC4;RFC2;RFC5;RFC3	P35249;P35250;P40937;P40938	4	0.23152	0.812005	0.19135	0.839384	0.173504	0.102297
480	2201	PCNA-RFC2-5 complex	Human	10.01.03;70.10	P12004;P35249;P35250;P40937;P40938	PCNA;RFC4;RFC2;RFC5;RFC3	P12004;P35249;P35250;P40937;P40938	5	0.666265	0.600145	0.756726	0.569241	-0.135773	0.656564
481	2202	CHTF18-RFC2-5 complex	Human	10.01.03;70.10	P35249;P35250;P40937;P40938;Q8WVB6	RFC4;RFC2;RFC5;RFC3;CHTF18	P35249;P35250;P40937;P40938;Q8WVB6	5	1.0584	0.485815	0.519301	0.658198	0.509352	0
482	2203	BRD4-RFC complex	Human	10.03.01.01;10.03.01;10.03.01.01.03;70.10	O60885;P35249;P35250;P35251;P40937;P40938	BRD4;RFC4;RFC2;RFC1;RFC5;RFC3	O60885;P35249;P35250;P35251;P40937;P40938	6	0.626897	0.614667	0.558218	0.641759	0.109554	0.124306
483	2211	BARD1-BRCA1-CSTF complex	Human	11.04.03.05;16.03.03;70.10	P33240;P38398;Q05048;Q12996;Q99728	CSTF2;BRCA1;CSTF1;CSTF3;BARD1	P33240;Q05048;Q12996	3	0.616251	0.618716	0.835616	0.544776	-0.355966	0.86035
484	2217	MDC1-MRN-ATM-FANCD2 complex	Human	10.01.05.01;10.03.01.03;16.03.01;32.01.09;70.10	O60934;P49959;Q13315;Q14676;Q92878;Q9BXW9	NBN;MRE11A;ATM;MDC1;RAD50;FANCD2	O60934;P49959;Q13315;Q14676;Q92878;Q9BXW9	6	1.23111	0.448207	0.886471	0.53009	0.279942	0.000990835
485	2218	MDC1-MRE11-RAD50-NBS1 complex	Human	10.01.05.01;10.03.01.03;32.01.09;70.10	O60934;P49959;Q14676;Q92878	NBN;MRE11A;MDC1;RAD50	O60934;P49959;Q14676;Q92878	4	0.81269	0.551666	0.880577	0.531752	-0.0835335	0.54115
[truncated: 487 more rows]

## Sheet: Sample 4t
	ComplexID	ComplexName	Organism	FunCat ID	subunits(UniProt IDs)	subunits(Gene name)	Subunit_Found	No_Subunit_Found	Avg_Dist_1	Avg_Dist_Derived_1	Avg_Dist_2	Avg_Dist_Derived_2	Avg_Dist_relative_change	Dynamic_P
[truncated: 973 more rows]

[truncated: 3 more sheets: Beta 4t, Sample 3t, Beta 3t]
