# Supplementary material for: Improved in situ characterization of protein complex dynamics at scale with thermal proximity co-aggregation
Source: Nat Commun. 2023 Nov 24;14:7697. doi: 10.1038/s41467-023-43526-2 (PMC10673876; doi:10.1038/s41467-023-43526-2)
Supplement: Supplementary file 9 — Source data [file 41467_2023_43526_MOESM9_ESM.zip › Source Data/Figure 4f.xlsx]

## Sheet: Day1
Day 1	ComplexID	ComplexName	Organism	subunits(UniProt IDs)	subunits(Gene name)	Subunit_Found	No_Subunit_Found	Avg_Dist_D1_4t	TPCA_Sig_p-value_D1_Sample	TPCA_Sig_P-value_D1_Beta
0	10	Condensin I complex	Human	O95347;Q15003;Q15021;Q9BPX3;Q9NTJ3	SMC2;NCAPH;NCAPD2;NCAPG;SMC4	O95347;Q9BPX3;Q9NTJ3	3	0.11409	0.0039	0
1	23	BLOC-1 (biogenesis of lysosome-related organelles complex 1)	Human	O95295;P78537;Q6QNY0;Q6QNY1;Q8TDH9;Q96EV8;Q9NUP1;Q9UL45	SNAPIN;BLOC1S1;BLOC1S3;BLOC1S2;BLOC1S5;DTNBP1;BLOC1S4;BLOC1S6	O95295;P78537;Q96EV8	3	0.328673	0.1104	0.10518
2	27	Arp2/3 protein complex	Human	O15143;O15144;O15145;O15511;P59998;P61158;P61160	ARPC1B;ARPC2;ARPC3;ARPC5;ARPC4;ACTR3;ACTR2	O15143;O15144;O15145;O15511;P59998;P61158;P61160	7	0.132664	0	0
3	32	PA700 complex	Human	O00231;O00232;O00233;O00487;O43242;O75832;P17980;P35998;P43686;P48556;P51665;P55036;P62191;P62195;P62333;Q13200;Q15008;Q16401;Q99460;Q9UNM6	PSMD11;PSMD12;PSMD9;PSMD14;PSMD3;PSMD10;PSMC3;PSMC2;PSMC4;PSMD8;PSMD7;PSMD4;PSMC1;PSMC5;PSMC6;PSMD2;PSMD6;PSMD5;PSMD1;PSMD13	O00231;O00232;O00233;O00487;O43242;O75832;P17980;P35998;P43686;P48556;P51665;P55036;P62191;P62195;P62333;Q13200;Q15008;Q16401;Q99460;Q9UNM6	20	0.28348	0	0
4	33	Prefoldin complex	Human	O15212;O60925;P61758;Q99471;Q9NQP4;Q9UHV9	PFDN6;PFDN1;VBP1;PFDN5;PFDN4;PFDN2	O15212;O60925;P61758;Q99471;Q9NQP4;Q9UHV9	6	0.288798	0.0099	0
5	36	AP1 adaptor complex	Human	O43747;O75843;P56377;P61966;Q10567;Q96PC3;Q9BXS5;Q9Y6Q5	AP1G1;AP1G2;AP1S2;AP1S1;AP1B1;AP1S3;AP1M1;AP1M2	O43747;P61966;Q10567;Q9BXS5	4	0.159894	0.0028	0
6	49	DNMT3B complex	Human	O60264;O95239;O95347;Q13547;Q96ST3;Q9NTJ3;Q9UBC3	SMARCA5;KIF4A;SMC2;HDAC1;SIN3A;SMC4;DNMT3B	O95347;Q13547;Q9NTJ3	3	0.134879	0.0081	0
7	54	SIN3 complex	Human	O00422;O75446;Q09028;Q13547;Q16576;Q92769;Q96ST3	SAP18;SAP30;RBBP4;HDAC1;RBBP7;HDAC2;SIN3A	Q09028;Q13547;Q16576;Q92769	4	0.457674	0.1662	0.148099
8	61	Mi2/NuRD complex	Human	O94776;O95983;Q09028;Q13547;Q14839;Q16576;Q92769	MTA2;MBD3;RBBP4;HDAC1;CHD4;RBBP7;HDAC2	Q09028;Q13547;Q16576;Q92769	4	0.457674	0.1662	0.148099
9	62	MeCP1 complex	Human	O94776;O95983;Q09028;Q13547;Q14839;Q16576;Q92769;Q9UBB5	MTA2;MBD3;RBBP4;HDAC1;CHD4;RBBP7;HDAC2;MBD2	Q09028;Q13547;Q16576;Q92769	4	0.457674	0.1662	0.148099
10	86	NUMAC complex (nucleosomal methylation activator complex)	Human	O14497;P51532;P60709;Q12824;Q86X55;Q8TAQ2;Q92922;Q969G3;Q96GM5;Q96KG9	ARID1A;SMARCA4;ACTB;SMARCB1;CARM1;SMARCC2;SMARCC1;SMARCE1;SMARCD1;SCYL1	P60709;Q86X55;Q8TAQ2;Q96KG9	4	1.00296	0.8005	0.786695
11	87	Nup 107-160 subcomplex	Human	P52948;P55735;P57740;Q12769;Q8NFH3;Q8NFH4;Q8WUM0;Q96EE3;Q9BW27	NUP98;SEC13;NUP107;NUP160;NUP43;NUP37;NUP133;SEH1L;NUP85	P52948;P55735;Q8NFH3;Q8NFH4;Q8WUM0;Q9BW27	6	0.612381	0.26	0.274968
12	89	Exocyst Sec6/8 complex	Human	O00471;O60645;Q8IYI6;Q8TAG9;Q96A65;Q96KP1;Q9NV70;Q9UPT5	EXOC5;EXOC3;EXOC8;EXOC6;EXOC4;EXOC2;EXOC1;EXOC7	O00471;Q96A65;Q9NV70;Q9UPT5	4	0.24234	0.0195	0
13	95	Ku antigen-NARG1 complex	Human	P12956;P13010;Q9BXJ9	XRCC6;XRCC5;NAA15	P12956;P13010;Q9BXJ9	3	0.62532	0.4051	0.392022
14	112	Prefoldin complex	Human	O15212;O60925;P61758;Q99471;Q9NQP4;Q9UHV9	PFDN6;PFDN1;VBP1;PFDN5;PFDN4;PFDN2	O15212;O60925;P61758;Q99471;Q9NQP4;Q9UHV9	6	0.288798	0.0099	0
15	123	Rnase/Mrp complex	Human	O75817;O75818;O95059;O95707;P78345;P78346;Q969H6;Q99575;Q9BUL9;Q9H633	POP7;RPP40;RPP14;POP4;RPP38;RPP30;POP5;POP1;RPP25;RPP21	O75818;O95707;P78346;Q99575	4	0.485266	0.1942	0.176926
16	126	CCT complex (chaperonin containing TCP1 complex)	Human	P17987;P40227;P48643;P49368;P50990;P50991;P78371;Q99832	TCP1;CCT6A;CCT5;CCT3;CCT8;CCT4;CCT2;CCT7	P17987;P40227;P48643;P49368;P50990;P50991;P78371;Q99832	8	0.205596	0.0001	0
17	144	Gamma-BAR-AP1 complex	Human	O43747;O75843;P56377;P61966;Q10567;Q63HQ0;Q96PC3;Q9BXS5;Q9Y6Q5	AP1G1;AP1G2;AP1S2;AP1S1;AP1B1;AP1AR;AP1S3;AP1M1;AP1M2	O43747;P61966;Q10567;Q9BXS5	4	0.159894	0.0028	0
18	149	PBAF complex (Polybromo- and BAF containing complex)	Human	O96019;P51532;P60709;Q12824;Q68CP9;Q86U86;Q8TAQ2;Q92922;Q969G3;Q96GM5	ACTL6A;SMARCA4;ACTB;SMARCB1;ARID2;PBRM1;SMARCC2;SMARCC1;SMARCE1;SMARCD1	O96019;P60709;Q8TAQ2	3	1.21373	0.8989	0.902156
19	157	Condensin I complex	Human	O95347;Q15003;Q15021;Q9BPX3;Q9NTJ3	SMC2;NCAPH;NCAPD2;NCAPG;SMC4	O95347;Q9BPX3;Q9NTJ3	3	0.11409	0.0039	0
20	159	Condensin I-PARP-1-XRCC1 complex	Human	O95347;P09874;P18887;Q15003;Q15021;Q9BPX3;Q9NTJ3	SMC2;PARP1;XRCC1;NCAPH;NCAPD2;NCAPG;SMC4	O95347;Q9BPX3;Q9NTJ3	3	0.11409	0.0039	0
21	162	COG complex	Human	P83436;Q14746;Q8WTW3;Q96JB2;Q96MW5;Q9H9E3;Q9UP83;Q9Y2V7	COG7;COG2;COG1;COG3;COG8;COG4;COG5;COG6	Q14746;Q9H9E3;Q9UP83	3	0.195326	0.0252	0.00534211
22	167	Condensin I complex	Human	O95347;Q15003;Q15021;Q9BPX3;Q9NTJ3	SMC2;NCAPH;NCAPD2;NCAPG;SMC4	O95347;Q9BPX3;Q9NTJ3	3	0.11409	0.0039	0
23	181	26S proteasome	Human	O14818;P17980;P20618;P25786;P25787;P25788;P25789;P28066;P28070;P28072;P28074;P35998;P43686;P49720;P49721;P55036;P60900;P62191;P62195;P62333;Q99436;Q9UNM6	PSMA7;PSMC3;PSMB1;PSMA1;PSMA2;PSMA3;PSMA4;PSMA5;PSMB4;PSMB6;PSMB5;PSMC2;PSMC4;PSMB3;PSMB2;PSMD4;PSMA6;PSMC1;PSMC5;PSMC6;PSMB7;PSMD13	O14818;P17980;P20618;P25786;P25787;P25788;P25789;P28066;P28070;P28072;P28074;P35998;P43686;P49721;P55036;P60900;P62191;P62195;P62333;Q9UNM6	20	0.675763	0.2288	0.231418
24	186	Wave-2 complex	Human	Q7L576;Q8IZP0;Q8WUW1;Q9Y2A7;Q9Y6W5	CYFIP1;ABI1;BRK1;NCKAP1;WASF2	Q7L576;Q8IZP0;Q8WUW1;Q9Y2A7;Q9Y6W5	5	0.493725	0.158	0.135854
25	189	BAF complex	Human	O14497;O94805;O96019;P51531;P51532;P60709;P63261;Q12824;Q8NFD5;Q8TAQ2;Q92922;Q969G3;Q96GM5	ARID1A;ACTL6B;ACTL6A;SMARCA2;SMARCA4;ACTB;ACTG1;SMARCB1;ARID1B;SMARCC2;SMARCC1;SMARCE1;SMARCD1	O96019;P60709;Q8TAQ2	3	1.21373	0.8989	0.902156
26	191	20S proteasome	Human	O14818;P20618;P25786;P25787;P25788;P25789;P28066;P28070;P28072;P28074;P49720;P49721;P60900;Q99436	PSMA7;PSMB1;PSMA1;PSMA2;PSMA3;PSMA4;PSMA5;PSMB4;PSMB6;PSMB5;PSMB3;PSMB2;PSMA6;PSMB7	O14818;P20618;P25786;P25787;P25788;P25789;P28066;P28070;P28072;P28074;P49721;P60900	12	0.200831	0	0
27	192	PA28-20S proteasome	Human	O14818;P20618;P25786;P25787;P25788;P25789;P28066;P28070;P28072;P28074;P49720;P49721;P60900;Q06323;Q99436;Q9UL46	PSMA7;PSMB1;PSMA1;PSMA2;PSMA3;PSMA4;PSMA5;PSMB4;PSMB6;PSMB5;PSMB3;PSMB2;PSMA6;PSME1;PSMB7;PSME2	O14818;P20618;P25786;P25787;P25788;P25789;P28066;P28070;P28072;P28074;P49721;P60900;Q06323;Q9UL46	14	0.509389	0.0346	0.00229696
28	193	PA700-20S-PA28 complex	Human	O00231;O00232;O00233;O00487;O14818;O43242;O75832;P17980;P20618;P25786;P25787;P25788;P25789;P28066;P28070;P28072;P28074;P35998;P43686;P48556;P49720;P49721;P51665;P55036;P60900;P62191;P62195;P62333;Q06323;Q13200;Q15008;Q16401;Q99436;Q99460;Q9UL46;Q9UNM6	PSMD11;PSMD12;PSMD9;PSMD14;PSMA7;PSMD3;PSMD10;PSMC3;PSMB1;PSMA1;PSMA2;PSMA3;PSMA4;PSMA5;PSMB4;PSMB6;PSMB5;PSMC2;PSMC4;PSMD8;PSMB3;PSMB2;PSMD7;PSMD4;PSMA6;PSMC1;PSMC5;PSMC6;PSME1;PSMD2;PSMD6;PSMD5;PSMB7;PSMD1;PSME2;PSMD13	O00231;O00232;O00233;O00487;O14818;O43242;O75832;P17980;P20618;P25786;P25787;P25788;P25789;P28066;P28070;P28072;P28074;P35998;P43686;P48556;P49721;P51665;P55036;P60900;P62191;P62195;P62333;Q06323;Q13200;Q15008;Q16401;Q99460;Q9UL46;Q9UNM6	34	0.719083	0.3271	0.335708
29	194	PA28gamma-20S proteasome	Human	O14818;P20618;P25786;P25787;P25788;P25789;P28066;P28070;P28072;P28074;P49720;P49721;P60900;P61289;Q99436	PSMA7;PSMB1;PSMA1;PSMA2;PSMA3;PSMA4;PSMA5;PSMB4;PSMB6;PSMB5;PSMB3;PSMB2;PSMA6;PSME3;PSMB7	O14818;P20618;P25786;P25787;P25788;P25789;P28066;P28070;P28072;P28074;P49721;P60900;P61289	13	0.211405	0	0
30	244	BRAFT complex	Human	O15287;O15360;P15927;P27694;P35244;P40692;P54132;Q00597;Q13472;Q9H9A7;Q9HB96;Q9NPI8;Q9NW38	FANCG;FANCA;RPA2;RPA1;RPA3;MLH1;BLM;FANCC;TOP3A;RMI1;FANCE;FANCF;FANCL	P15927;P27694;P35244	3	0.472736	0.248	0.240457
31	247	RalBP1-CCNB1-AP2A-NUMB-EPN1 complex	Human	O95782;P14635;P49757;Q15311;Q9Y6I3	AP2A1;CCNB1;NUMB;RALBP1;EPN1	O95782;P49757;Q9Y6I3	3	0.255151	0.0556	0.0444821
32	248	BRAFT complex	Human	O15287;O15360;P15927;P27694;P35244;P54132;Q00597;Q13472;Q9HB96;Q9NPI8;Q9NW38	FANCG;FANCA;RPA2;RPA1;RPA3;BLM;FANCC;TOP3A;FANCE;FANCF;FANCL	P15927;P27694;P35244	3	0.472736	0.248	0.240457
33	280	HMGB1-HMGB2-HSC70-ERP60-GAPDH complex	Human	P04406;P09429;P11142;P26583;P30101	GAPDH;HMGB1;HSPA8;HMGB2;PDIA3	P04406;P09429;P11142;P26583;P30101	5	1.05474	0.8979	0.904316
34	282	SNF2h-cohesin-NuRD complex	Human	O60216;O60264;O94776;O95983;Q09028;Q12873;Q13330;Q13547;Q14683;Q16576;Q8N3U4;Q8WVM7;Q92769;Q9NRL2;Q9UBB5;Q9UQE7	RAD21;SMARCA5;MTA2;MBD3;RBBP4;CHD3;MTA1;HDAC1;SMC1A;RBBP7;STAG2;STAG1;HDAC2;BAZ1A;MBD2;SMC3	Q09028;Q13547;Q16576;Q92769	4	0.457674	0.1662	0.148099
35	283	Sin3 complex	Human	O00422;O75446;Q09028;Q13547;Q16576;Q92769;Q96ST3	SAP18;SAP30;RBBP4;HDAC1;RBBP7;HDAC2;SIN3A	Q09028;Q13547;Q16576;Q92769	4	0.457674	0.1662	0.148099
36	302	INO80 chromatin remodeling complex	Human	O96019;P15923;Q53TQ3;Q6P4R8;Q6PI98;Q8NBZ0;Q96EZ8;Q9C086;Q9H981;Q9H9F9;Q9ULG1;Q9Y230;Q9Y265	ACTL6A;TCF3;INO80D;NFRKB;INO80C;INO80E;MCRS1;INO80B;ACTR8;ACTR5;INO80;RUVBL2;RUVBL1	O96019;Q9Y230;Q9Y265	3	0.660782	0.4377	0.427324
37	304	SRCAP-associated chromatin remodeling complex	Human	O43257;O95619;O96019;P0C0S5;Q15906;Q6ZRS2;Q96CJ1;Q9GZN1;Q9Y230;Q9Y265	ZNHIT1;YEATS4;ACTL6A;H2AFZ;VPS72;SRCAP;EAF2;ACTR6;RUVBL2;RUVBL1	O96019;P0C0S5;Q9Y230;Q9Y265	4	0.807585	0.5589	0.56158
38	320	55S ribosome, mitochondrial	Human	O15235;O60783;O75394;P09001;P49406;P51398;P52815;P82650;P82663;P82664;P82673;P82675;P82909;P82912;P82914;P82921;P82930;P82932;P82933;P83111;Q13084;Q13405;Q16540;Q4U2R6;Q5T653;Q6P161;Q6P1L8;Q7Z2W9;Q7Z7F7;Q7Z7H8;Q86TS9;Q8IXM3;Q8N5N7;Q8N983;Q8TCC3;Q92552;Q92665;Q96A35;Q96DV4;Q96EL2;Q96EL3;Q96GC5;Q9BQ48;Q9BRJ2;Q9BYC8;Q9BYC9;Q9BYD1;Q9BYD2;Q9BYD3;Q9BYD6;Q9BYN8;Q9BZE1;Q9H0U6;Q9H2W6;Q9H9J2;Q9HD33;Q9NP92;…	MRPS12;MRPS14;MRPL33;MRPL3;MRPL19;DAP3;MRPL12;MRPS22;MRPS25;MRPS10;MRPS35;MRPS5;MRPS36;MRPS11;MRPS15;MRPS21;MRPS34;MRPS6;MRPS9;LACTB;MRPL28;MRPL49;MRPL23;MRPL51;MRPL2;MRPL54;MRPL14;MRPL21;MRPL55;MRPL10;MRPL52;MRPL41;MRPL50;MRPL43;MRPL30;MRPS27;MRPS31;MRPL24;MRPL38;MRPS24;MRPL53;MRPL48;MRPL34;MRPL45;MRPL32;MRPL20;MRPL13;MRPL9;MRPL4;MRPL1;MRPS26;MRPL37;MRPL18;MRPL46;MRPL44;MRPL47;MRPS30;MRPL40;MRPL…	P52815;P82933;Q7Z2W9;Q7Z7H8;Q9NYK5;Q9P015;Q9Y3D9	7	0.57528	0.1885	0.184704
39	322	DNA-PK-Ku complex	Human	P12956;P13010;P78527	XRCC6;XRCC5;PRKDC	P12956;P13010;P78527	3	0.485516	0.2597	0.252995
40	324	39S ribosomal subunit, mitochondrial	Human	O75394;P09001;P49406;P52815;P83111;Q13084;Q13405;Q16540;Q4U2R6;Q5T653;Q6P161;Q6P1L8;Q7Z2W9;Q7Z7F7;Q7Z7H8;Q86TS9;Q8IXM3;Q8N5N7;Q8N983;Q8TCC3;Q96A35;Q96DV4;Q96EL3;Q96GC5;Q9BQ48;Q9BRJ2;Q9BYC8;Q9BYC9;Q9BYD1;Q9BYD2;Q9BYD3;Q9BYD6;Q9BZE1;Q9H0U6;Q9H2W6;Q9H9J2;Q9HD33;Q9NQ50;Q9NRX2;Q9NWU5;Q9NX20;Q9NYK5;Q9NZE8;Q9P015;Q9P0J6;Q9P0M9;Q9Y3B7;Q9Y6G3	MRPL33;MRPL3;MRPL19;MRPL12;LACTB;MRPL28;MRPL49;MRPL23;MRPL51;MRPL2;MRPL54;MRPL14;MRPL21;MRPL55;MRPL10;MRPL52;MRPL41;MRPL50;MRPL43;MRPL30;MRPL24;MRPL38;MRPL53;MRPL48;MRPL34;MRPL45;MRPL32;MRPL20;MRPL13;MRPL9;MRPL4;MRPL1;MRPL37;MRPL18;MRPL46;MRPL44;MRPL47;MRPL40;MRPL17;MRPL22;MRPL16;MRPL39;MRPL35;MRPL15;MRPL36;MRPL27;MRPL11;MRPL42	P52815;Q7Z2W9;Q7Z7H8;Q9NYK5;Q9P015	5	0.702729	0.4117	0.424208
41	335	p54(nrb)-PSF-matrin3 complex	Human	P23246;P43243;Q15233	SFPQ;MATR3;NONO	P23246;P43243;Q15233	3	0.657356	0.4349	0.42392
42	351	Spliceosome	Human	O00425;O00571;O14776;O15042;O15355;O43143;O43172;O43290;O43395;O43447;O43660;O43670;O43719;O43809;O60231;O60306;O60508;O75400;O75533;O75643;O75934;O75937;O75940;O94906;O95232;O95391;O95400;O95926;P08579;P08621;P09012;P09234;P09661;P11940;P14678;P17844;P26368;P38919;P41223;P42285;P49756;P52298;P55081;P55769;P61326;P62304;P62306;P62308;P62310;P62312;P62314;P62316;P62318;P62995;P83876;P84103;Q01081;…	IGF2BP3;DDX3X;TCERG1;U2SURP;PPM1G;DHX15;PRPF4;SART1;PRPF3;PPIH;PLRG1;ZNF207;HTATSF1;NUDT21;DHX16;AQR;CDC40;PRPF40A;SF3B1;SNRNP200;BCAS2;DNAJC8;SMNDC1;PRPF6;LUC7L3;SLU7;CD2BP2;SYF2;SNRPB2;SNRNP70;SNRPA;SNRPC;SNRPA1;PABPC1;SNRPB;DDX5;U2AF2;EIF4A3;BUD31;MTREX;RBM25;NCBP2;MFAP1;SNU13;MAGOH;SNRPE;SNRPF;SNRPG;LSM3;LSM6;SNRPD1;SNRPD2;SNRPD3;TRA2B;TXNL4A;SRSF3;U2AF1;SRSF2;SRSF11;SRSF1;SRSF4;DHX9;NCBP1;SF…	O00425;O00571;O14776;O15355;O43143;O43447;O43670;O43809;O75937;P08579;P09661;P11940;P17844;P38919;P55769;P62316;Q08211;Q09161;Q12874;Q13435;Q13573;Q13838;Q14011;Q15393;Q15428;Q15459;Q15637;Q16630;Q8WWY3;Q8WYA6;Q92620;Q92841;Q96DI7;Q99459;Q9HCE1;Q9NW64;Q9UHX1;Q9UK45;Q9Y3C6;Q9Y5S9;Q9Y6A4	41	0.713674	0.2831	0.291248
43	355	DNA-PK-Ku complex	Human	P12956;P13010;P78527	XRCC6;XRCC5;PRKDC	P12956;P13010;P78527	3	0.485516	0.2597	0.252995
44	356	DNA-PK-Ku complex	Human	P12956;P13010;P78527	XRCC6;XRCC5;PRKDC	P12956;P13010;P78527	3	0.485516	0.2597	0.252995
45	357	DNA-PK-Ku complex	Human	P12956;P13010;P78527	XRCC6;XRCC5;PRKDC	P12956;P13010;P78527	3	0.485516	0.2597	0.252995
46	387	MCM complex	Human	P25205;P33991;P33992;P33993;P49736;Q14566	MCM3;MCM4;MCM5;MCM7;MCM2;MCM6	P25205;P33991;P33992;P33993;P49736;Q14566	6	0.139454	0.0001	0
47	430	18S U11/U12 snRNP	Human	O43143;O75533;P14678;P62304;P62306;P62308;P62314;P62316;P62318;P67809;Q13435;Q15393;Q15427;Q15696;Q16560;Q6IEG0;Q6P2Q9;Q8N8D1;Q8TBF4;Q96LT9;Q9BV90;Q9BWJ5;Q9UDW3;Q9Y3B4	DHX15;SF3B1;SNRPB;SNRPE;SNRPF;SNRPG;SNRPD1;SNRPD2;SNRPD3;YBX1;SF3B2;SF3B3;SF3B4;ZRSR2;SNRNP35;SNRNP48;PRPF8;PDCD7;ZCRB1;RNPC3;SNRNP25;SF3B5;ZMAT5;SF3B6	O43143;P62316;P67809;Q13435;Q15393	5	0.583214	0.2571	0.248667
48	433	BASC complex (BRCA1-associated genome surveillance complex)	Human	O60934;P35249;P35250;P35251;P38398;P40692;P43246;P49959;P52701;P54132;Q13315;Q92878	NBN;RFC4;RFC2;RFC1;BRCA1;MLH1;MSH2;MRE11A;MSH6;BLM;ATM;RAD50	P35249;P43246;P49959;Q92878	4	0.266574	0.0286	0.00319357
49	520	KCNQ1 macromolecular complex	Human	P13861;P17612;P51787;P62136;Q99996	PRKAR2A;PRKACA;KCNQ1;PPP1CA;AKAP9	P13861;P17612;P62136	3	0.400647	0.1762	0.171023
50	525	TIP60 histone acetylase complex	Human	O96019;Q92993;Q9Y230;Q9Y265;Q9Y4A5	ACTL6A;KAT5;RUVBL2;RUVBL1;TRRAP	O96019;Q9Y230;Q9Y265	3	0.660782	0.4377	0.427324
51	528	NuA4/Tip60-HAT complex	Human	O95619;O96019;Q15014;Q92993;Q96L91;Q9H0E9;Q9H2F5;Q9HAF1;Q9NPF5;Q9NV56;Q9NXR8;Q9UBU8;Q9Y230;Q9Y265;Q9Y4A5	YEATS4;ACTL6A;MORF4L2;KAT5;EP400;BRD8;EPC1;MEAF6;DMAP1;MRGBP;ING3;MORF4L1;RUVBL2;RUVBL1;TRRAP	O96019;Q9Y230;Q9Y265	3	0.660782	0.4377	0.427324
52	529	NuA4/Tip60-HAT complex	Human	O95619;O96019;Q15014;Q15906;Q92993;Q96L91;Q9H0E9;Q9H2F5;Q9HAF1;Q9NPF5;Q9NV56;Q9NXR8;Q9UBU8;Q9Y230;Q9Y265;Q9Y4A5	YEATS4;ACTL6A;MORF4L2;VPS72;KAT5;EP400;BRD8;EPC1;MEAF6;DMAP1;MRGBP;ING3;MORF4L1;RUVBL2;RUVBL1;TRRAP	O96019;Q9Y230;Q9Y265	3	0.660782	0.4377	0.427324
53	559	Decapping complex	Human	P26196;Q6P2E9;Q8IU60;Q96F86;Q9NPI6	DDX6;EDC4;DCP2;EDC3;DCP1A	P26196;Q6P2E9;Q9NPI6	3	0.440243	0.2158	0.20885
54	566	BAF complex	Human	O14497;O96019;P51532;P60709;Q12824;Q8TAQ2;Q92922;Q969G3;Q96GM5	ARID1A;ACTL6A;SMARCA4;ACTB;SMARCB1;SMARCC2;SMARCC1;SMARCE1;SMARCD1	O96019;P60709;Q8TAQ2	3	1.21373	0.8989	0.902156
55	587	NuRD.1 complex	Human	O95983;Q09028;Q13330;Q14839;Q16576;Q6IT96;Q92769;Q9BTC8	MBD3;RBBP4;MTA1;CHD4;RBBP7;HDAC1;HDAC2;MTA3	Q09028;Q16576;Q92769	3	0.252624	0.0548	0.0425782
56	591	SAP complex (Sin3-associated protein complex)	Human	O75446;Q09028;Q13547;Q16576;Q4LE39;Q92769;Q96ST3;Q9H0E3	SAP30;RBBP4;HDAC1;RBBP7;ARID4B;HDAC2;SIN3A;SAP130	Q09028;Q13547;Q16576;Q92769	4	0.457674	0.1662	0.148099
57	592	SAP complex (Sin3-associated protein complex)	Human	O75446;Q09028;Q13547;Q16576;Q4LE39;Q92769;Q96ST3;Q9H0E3;Q9H7L9	SAP30;RBBP4;HDAC1;RBBP7;ARID4B;HDAC2;SIN3A;SAP130;SUDS3	Q09028;Q13547;Q16576;Q92769	4	0.457674	0.1662	0.148099
58	596	SIN3-HDAC-SAP30-ARID4 complex	Human	O75446;Q09028;Q13547;Q16576;Q4LE39;Q92769;Q96ST3	SAP30;RBBP4;HDAC1;RBBP7;ARID4B;HDAC2;SIN3A	Q09028;Q13547;Q16576;Q92769	4	0.457674	0.1662	0.148099
59	614	NRD complex (Nucleosome remodeling and deacetylation complex)	Human	O60341;Q09028;Q12873;Q13330;Q13547;Q14839;Q92769	KDM1A;RBBP4;CHD3;MTA1;HDAC1;CHD4;HDAC2	O60341;Q09028;Q13547;Q92769	4	0.581557	0.2947	0.285511
60	620	CoREST-HDAC complex	Human	O60341;O75362;Q13547;Q92769;Q96BD5;Q9P0W2;Q9UKL0	KDM1A;ZNF217;HDAC1;HDAC2;PHF21A;HMG20B;RCOR1	O60341;Q13547;Q92769	3	0.476326	0.251	0.243974
61	626	LSD1 complex	Human	O60341;O75362;P0DMV8;P0DMV9;Q13363;Q13547;Q92766;Q96BD5;Q96EK2;Q9NP66;Q9P0W2;Q9P2K3;Q9UBW7;Q9UKL0	KDM1A;ZNF217;HSPA1A;HSPA1B;CTBP1;HDAC1;RREB1;PHF21A;PHF21B;HMG20A;HMG20B;RCOR3;ZMYM2;RCOR1	O60341;P0DMV9;Q13363;Q13547	4	0.563514	0.2774	0.264407
62	632	Anti-HDAC2 complex	Human	O60341;O94776;P78347;Q09028;Q12873;Q13330;Q13547;Q14202;Q14687;Q14839;Q16576;Q92769;Q96BD5;Q96ST3;Q9P0W2;Q9UBW7;Q9UKL0	KDM1A;MTA2;GTF2I;RBBP4;CHD3;MTA1;HDAC1;ZMYM3;GSE1;CHD4;RBBP7;HDAC2;PHF21A;SIN3A;HMG20B;ZMYM2;RCOR1	O60341;P78347;Q09028;Q13547;Q16576;Q92769	6	0.690732	0.3766	0.405367
63	633	anti-BHC110 complex	Human	O60341;O75362;P78347;Q13547;Q14202;Q14687;Q92769;Q96BD5;Q9P0W2;Q9UBW7;Q9UKL0	KDM1A;ZNF217;GTF2I;HDAC1;ZMYM3;GSE1;HDAC2;PHF21A;HMG20B;ZMYM2;RCOR1	O60341;P78347;Q13547;Q92769	4	0.618842	0.3335	0.329922
64	634	XFIM complex	Human	O60341;P78347;Q13547;Q14202;Q92769	KDM1A;GTF2I;HDAC1;ZMYM3;HDAC2	O60341;P78347;Q13547;Q92769	4	0.618842	0.3335	0.329922
65	636	BHC complex	Human	O60341;Q13547;Q92769;Q96BD5;Q9P0W2;Q9UKL0	KDM1A;HDAC1;HDAC2;PHF21A;HMG20B;RCOR1	O60341;Q13547;Q92769	3	0.476326	0.251	0.243974
66	642	CtBP complex	Human	O00257;O60315;O60341;O75362;P37275;P56545;Q13363;Q13547;Q92618;Q92766;Q92769;Q96JN0;Q96KQ7;Q9H9B1;Q9P2K3;Q9UKL0;Q9Y232	CBX4;ZEB2;KDM1A;ZNF217;ZEB1;CTBP2;CTBP1;HDAC1;ZNF516;RREB1;HDAC2;LCOR;EHMT2;EHMT1;RCOR3;RCOR1;CDYL	O60341;P56545;Q13363;Q13547;Q92769	5	0.634597	0.3183	0.321773
67	643	CtBP core complex	Human	O60341;P37275;P56545;Q13363;Q13547;Q92769;Q96KQ7;Q9H9B1;Q9UKL0	KDM1A;ZEB1;CTBP2;CTBP1;HDAC1;HDAC2;EHMT2;EHMT1;RCOR1	O60341;P56545;Q13363;Q13547;Q92769	5	0.634597	0.3183	0.321773
68	646	HDAC1-associated protein complex	Human	O60341;O94776;O95983;Q09028;Q12873;Q13547;Q16576;Q9UBB5;Q9UKL0	KDM1A;MTA2;MBD3;RBBP4;CHD3;HDAC1;RBBP7;MBD2;RCOR1	O60341;Q09028;Q13547;Q16576	4	0.58385	0.2967	0.288213
69	649	HDAC1-associated core complex cII	Human	O94776;O95983;Q09028;Q12873;Q13547;Q16576;Q86YP4;Q9UBB5;Q9UKL0	MTA2;MBD3;RBBP4;CHD3;HDAC1;RBBP7;GATAD2A;MBD2;RCOR1	Q09028;Q13547;Q16576	3	0.526389	0.3014	0.293391
70	650	HDAC2-asscociated core complex	Human	O94776;O95983;Q09028;Q12873;Q16576;Q86YP4;Q92769	MTA2;MBD3;RBBP4;CHD3;RBBP7;GATAD2A;HDAC2	Q09028;Q16576;Q92769	3	0.252624	0.0548	0.0425782
71	652	AP3-BLOC1 complex	Human	O00203;O14617;O95295;P53677;P59780;P78537;Q13367;Q6QNY0;Q6QNY1;Q8TDH9;Q92572;Q96EV8;Q9NUP1;Q9UL45;Q9Y2T2	AP3B1;AP3D1;SNAPIN;AP3M2;AP3S2;BLOC1S1;AP3B2;BLOC1S3;BLOC1S2;BLOC1S5;AP3S1;DTNBP1;BLOC1S4;BLOC1S6;AP3M1	O95295;P78537;Q96EV8	3	0.328673	0.1104	0.10518
72	654	BLOC1-BLOC2 complex	Human	O95295;P78537;Q6QNY0;Q6QNY1;Q86YV9;Q8TDH9;Q969F9;Q96EV8;Q9NUP1;Q9UL45;Q9UPZ3	SNAPIN;BLOC1S1;BLOC1S3;BLOC1S2;HPS6;BLOC1S5;HPS3;DTNBP1;BLOC1S4;BLOC1S6;HPS5	O95295;P78537;Q96EV8	3	0.328673	0.1104	0.10518
73	656	VPS35-VPS29-VPS26A complex	Human	O75436;Q96QK1;Q9UBQ0	VPS26A;VPS35;VPS29	O75436;Q96QK1;Q9UBQ0	3	0.408592	0.1851	0.17854
74	657	Retromer complex (SNX1, SNX2, VPS35, VPS29, VPS26A)	Human	O60749;O75436;Q13596;Q96QK1;Q9UBQ0	SNX2;VPS26A;SNX1;VPS35;VPS29	O60749;O75436;Q13596;Q96QK1;Q9UBQ0	5	0.332207	0.0388	0.0093649
75	659	MeCP1 complex	Human	O94776;O95983;Q09028;Q13547;Q14839;Q16576;Q8WXI9;Q92769;Q9UBB5	MTA2;MBD3;RBBP4;HDAC1;CHD4;RBBP7;GATAD2B;HDAC2;MBD2	Q09028;Q13547;Q16576;Q8WXI9;Q92769	5	0.476726	0.1414	0.117185
76	685	MeCP1 complex	Human	O94776;O95983;Q09028;Q13547;Q14839;Q16576;Q8WXI9;Q92769;Q9UBB5	MTA2;MBD3;RBBP4;HDAC1;CHD4;RBBP7;GATAD2B;HDAC2;MBD2	Q09028;Q13547;Q16576;Q8WXI9;Q92769	5	0.476726	0.1414	0.117185
77	691	SIN3-SAP25 complex	Human	O00422;O75446;Q09028;Q13547;Q16576;Q4LE39;Q8TEE9;Q92769;Q96ST3;Q9H0E3;Q9H7L9	SAP18;SAP30;RBBP4;HDAC1;RBBP7;ARID4B;SAP25;HDAC2;SIN3A;SAP130;SUDS3	Q09028;Q13547;Q16576;Q92769	4	0.457674	0.1662	0.148099
78	695	SIN3-HDAC-SAP30-ARID4 complex	Human	O75446;Q09028;Q13547;Q16576;Q4LE39;Q92769;Q96ST3	SAP30;RBBP4;HDAC1;RBBP7;ARID4B;HDAC2;SIN3A	Q09028;Q13547;Q16576;Q92769	4	0.457674	0.1662	0.148099
79	696	BRMS1-SIN3-HDAC complex	Human	O75182;O75446;Q09028;Q13547;Q16576;Q92769;Q96ST3;Q9HCU9	SIN3B;SAP30;RBBP4;HDAC1;RBBP7;HDAC2;SIN3A;BRMS1	Q09028;Q13547;Q16576;Q92769	4	0.457674	0.1662	0.148099
80	698	SIN3-HDAC-SAP30-ARID4 complex	Human	O75446;Q09028;Q13547;Q16576;Q4LE39;Q92769;Q96ST3	SAP30;RBBP4;HDAC1;RBBP7;ARID4B;HDAC2;SIN3A	Q09028;Q13547;Q16576;Q92769	4	0.457674	0.1662	0.148099
81	710	Brg1-associated complex I	Human	O14497;O14744;O96019;P51532;Q12824;Q8TAQ2;Q92922;Q969G3;Q96GM5	ARID1A;PRMT5;ACTL6A;SMARCA4;SMARCB1;SMARCC2;SMARCC1;SMARCE1;SMARCD1	O14744;O96019;Q8TAQ2	3	0.306089	0.0919	0.0856288
82	711	Brm-associated complex	Human	O14497;O14744;O96019;P51531;Q12824;Q8TAQ2;Q92922;Q969G3;Q96GM5	ARID1A;PRMT5;ACTL6A;SMARCA2;SMARCB1;SMARCC2;SMARCC1;SMARCE1;SMARCD1	O14744;O96019;Q8TAQ2	3	0.306089	0.0919	0.0856288
83	713	BRG1-SIN3A complex	Human	O14497;O14744;O96019;P51532;Q09028;Q12824;Q6STE5;Q8TAQ2;Q92769;Q92922;Q92925;Q969G3;Q96GM5;Q96ST3	ARID1A;PRMT5;ACTL6A;SMARCA4;RBBP4;SMARCB1;SMARCD3;SMARCC2;HDAC2;SMARCC1;SMARCD2;SMARCE1;SMARCD1;SIN3A	O14744;O96019;Q09028;Q8TAQ2;Q92769	5	0.378209	0.0643	0.0322929
84	714	BRM-SIN3A complex	Human	O14497;O14744;O96019;P51531;Q09028;Q12824;Q13547;Q6STE5;Q8TAQ2;Q92769;Q92922;Q92925;Q969G3;Q96GM5;Q96ST3	ARID1A;PRMT5;ACTL6A;SMARCA2;RBBP4;SMARCB1;HDAC1;SMARCD3;SMARCC2;HDAC2;SMARCC1;SMARCD2;SMARCE1;SMARCD1;SIN3A	O14744;O96019;Q09028;Q13547;Q8TAQ2;Q92769	6	0.396558	0.0493	0.0223589
85	725	P2X7 receptor signalling complex	Human	O43707;O95425;P05107;P08238;P0DMV8;P11142;P23467;P42356;P60709;Q13368;Q16787;Q99572	ACTN4;SVIL;ITGB2;HSP90AB1;HSPA1A;HSPA8;PTPRB;PI4KA;ACTB;MPP3;LAMA3;P2RX7	O43707;P08238;P11142;P60709	4	1.22156	0.9544	0.970168
86	726	DDB2 complex	Human	P61201;P62877;Q13098;Q13619;Q16531;Q7L5N1;Q92466;Q92905;Q99627;Q9BT78;Q9UBW8;Q9UNS2	COPS2;RBX1;GPS1;CUL4A;DDB1;COPS6;DDB2;COPS5;COPS8;COPS4;COPS7A;COPS3	P61201;Q13098;Q13619;Q16531;Q7L5N1;Q92466;Q92905;Q99627;Q9BT78;Q9UBW8;Q9UNS2	11	0.539306	0.0836	0.0433122
87	727	CSA complex	Human	P61201;P62877;Q13098;Q13216;Q13619;Q16531;Q7L5N1;Q92905;Q99627;Q9BT78;Q9UBW8;Q9UNS2	COPS2;RBX1;GPS1;ERCC8;CUL4A;DDB1;COPS6;COPS5;COPS8;COPS4;COPS7A;COPS3	P61201;Q13098;Q13619;Q16531;Q7L5N1;Q92905;Q99627;Q9BT78;Q9UBW8;Q9UNS2	10	0.536231	0.088	0.0538421
88	728	CSA-POLIIa complex	Human	P24928;P61201;P62877;Q13098;Q13216;Q13619;Q16531;Q7L5N1;Q92905;Q99627;Q9BT78;Q9UBW8;Q9UNS2	POLR2A;COPS2;RBX1;GPS1;ERCC8;CUL4A;DDB1;COPS6;COPS5;COPS8;COPS4;COPS7A;COPS3	P61201;Q13098;Q13619;Q16531;Q7L5N1;Q92905;Q99627;Q9BT78;Q9UBW8;Q9UNS2	10	0.536231	0.088	0.0538421
89	732	SIN3 complex	Human	O00422;O75446;Q09028;Q13547;Q16576;Q92769;Q96ST3	SAP18;SAP30;RBBP4;HDAC1;RBBP7;HDAC2;SIN3A	Q09028;Q13547;Q16576;Q92769	4	0.457674	0.1662	0.148099
90	738	SIN3-ING1b complex I	Human	O00422;O75446;Q09028;Q13547;Q16576;Q4LE39;Q92769;Q96ST3;Q9UK53	SAP18;SAP30;RBBP4;HDAC1;RBBP7;ARID4B;HDAC2;SIN3A;ING1	Q09028;Q13547;Q16576;Q92769	4	0.457674	0.1662	0.148099
91	739	SIN3-ING1b complex II	Human	O00422;O14497;O75446;O96019;P51532;Q09028;Q12824;Q13547;Q16576;Q4LE39;Q8TAQ2;Q92769;Q92922;Q96GM5;Q96ST3;Q9UK53	SAP18;ARID1A;SAP30;ACTL6A;SMARCA4;RBBP4;SMARCB1;HDAC1;RBBP7;ARID4B;SMARCC2;HDAC2;SMARCC1;SMARCD1;SIN3A;ING1	O96019;Q09028;Q13547;Q16576;Q8TAQ2;Q92769	6	0.422194	0.0674	0.0394901
92	742	eIF3 complex (EIF3S6, EIF3S5, EIF3S4, EIF3S3, EIF3S6IP, EIF3S2, EIF3S9, EIF3S12, EIF3S10, EIF3S8, EIF3S1, EIF3S7)	Human	O00303;O15371;O15372;O75821;O75822;P55884;P60228;Q13347;Q14152;Q99613;Q9UBQ5;Q9Y262	EIF3F;EIF3D;EIF3H;EIF3G;EIF3J;EIF3B;EIF3E;EIF3I;EIF3A;EIF3C;EIF3K;EIF3L	O00303;O15371;P55884;P60228;Q13347	5	0.532018	0.1966	0.1814
93	743	SIN3-SAP25 complex	Human	O00422;O75446;Q09028;Q13547;Q16576;Q1EHW4;Q4LE39;Q92769;Q96ST3;Q9H0E3;Q9H7L9	SAP18;SAP30;RBBP4;HDAC1;RBBP7;Sap25;ARID4B;HDAC2;SIN3A;SAP130;SUDS3	Q09028;Q13547;Q16576;Q92769	4	0.457674	0.1662	0.148099
94	755	Exon junction complex (EIF4A3, MLN51, UPF3B, MAGOH, Y14, PYM)	Human	O15234;P38919;P61326;Q0VAK7;Q9BRP8;Q9Y5S9	CASC3;EIF4A3;MAGOH;UPF3B;PYM1;RBM8A	P38919;Q9BRP8;Q9Y5S9	3	0.660555	0.4374	0.427099
95	778	LARC complex (LCR-associated remodeling complex)	Human	O14497;O94776;O95983;O96019;P07910;P51532;P60709;Q09028;Q12824;Q13547;Q14839;Q8TAQ2;Q8WXI9;Q92769;Q92785;Q92922;Q92925;Q969G3;Q9UBB5	ARID1A;MTA2;MBD3;ACTL6A;HNRNPC;SMARCA4;ACTB;RBBP4;SMARCB1;HDAC1;CHD4;SMARCC2;GATAD2B;HDAC2;DPF2;SMARCC1;SMARCD2;SMARCE1;MBD2	O96019;P07910;P60709;Q09028;Q13547;Q8TAQ2;Q8WXI9;Q92769	8	0.695737	0.3661	0.369661
96	781	URI complex (Unconventional prefoldin RPB5 Interactor)	Human	O94763;P19388;P63208;Q13309;Q13616;Q9UHV9;Q9ULZ2;Q9Y230;Q9Y265	URI1;POLR2E;SKP1;SKP2;CUL1;PFDN2;STAP1;RUVBL2;RUVBL1	P19388;P63208;Q13616;Q9UHV9;Q9Y230;Q9Y265	6	0.639952	0.2969	0.319703
97	784	SMG-1-UPF-ERF1-ERF3 complex (SURF)	Human	P15170;P62495;Q92900;Q96Q15	GSPT1;ETF1;UPF1;SMG1	P15170;P62495;Q92900	3	0.284478	0.0769	0.0675995
98	785	Exon junction complex	Human	P38919;P61326;Q13838;Q15287;Q86V81;Q8IYB3;Q9BZI7;Q9Y5S9	EIF4A3;MAGOH;DDX39B;RNPS1;ALYREF;SRRM1;UPF3B;RBM8A	P38919;Q13838;Q9Y5S9	3	0.227399	0.042	0.0245431
99	787	NuA4/Tip60-HAT complex B	Human	O96019;Q92993;Q9H2F5;Q9NPF5;Q9UBU8;Q9Y230;Q9Y265;Q9Y4A5	ACTL6A;KAT5;EPC1;DMAP1;MORF4L1;RUVBL2;RUVBL1;TRRAP	O96019;Q9Y230;Q9Y265	3	0.660782	0.4377	0.427324
100	798	NuA4/Tip60-HAT complex A	Human	O95619;O96019;Q52LR7;Q92993;Q96L91;Q9H0E9;Q9H2F5;Q9HAF1;Q9NPF5;Q9NV56;Q9NXR8;Q9UBU8;Q9Y230;Q9Y265;Q9Y4A5	YEATS4;ACTL6A;EPC2;KAT5;EP400;BRD8;EPC1;MEAF6;DMAP1;MRGBP;ING3;MORF4L1;RUVBL2;RUVBL1;TRRAP	O96019;Q9Y230;Q9Y265	3	0.660782	0.4377	0.427324
101	799	DMAP1-associated complex	Human	O96019;Q15906;Q6ZRS2;Q96L91;Q9H0E9;Q9H2F5;Q9NPF5;Q9Y230;Q9Y265;Q9Y4A5	ACTL6A;VPS72;SRCAP;EP400;BRD8;EPC1;DMAP1;RUVBL2;RUVBL1;TRRAP	O96019;Q9Y230;Q9Y265	3	0.660782	0.4377	0.427324
102	803	BRG1-SIN3A-HDAC containing SWI/SNF remodeling complex I	Human	O14497;O14744;O96019;P51532;Q12824;Q8TAQ2;Q92769;Q92922;Q969G3;Q96GM5;Q96ST3	ARID1A;PRMT5;ACTL6A;SMARCA4;SMARCB1;SMARCC2;HDAC2;SMARCC1;SMARCE1;SMARCD1;SIN3A	O14744;O96019;Q8TAQ2;Q92769	4	0.31119	0.0515	0.0243386
103	806	BRM-SIN3A-HDAC complex	Human	O14497;O14744;O96019;P51531;Q12824;Q8TAQ2;Q92769;Q92922;Q92925;Q969G3;Q96GM5;Q96ST3	ARID1A;PRMT5;ACTL6A;SMARCA2;SMARCB1;SMARCC2;HDAC2;SMARCC1;SMARCD2;SMARCE1;SMARCD1;SIN3A	O14744;O96019;Q8TAQ2;Q92769	4	0.31119	0.0515	0.0243386
104	807	BRG1-associated complex	Human	O14497;O14744;O96019;P51532;Q12824;Q8TAQ2;Q92922;Q969G3;Q96GM5	ARID1A;PRMT5;ACTL6A;SMARCA4;SMARCB1;SMARCC2;SMARCC1;SMARCE1;SMARCD1	O14744;O96019;Q8TAQ2	3	0.306089	0.0919	0.0856288
105	808	BRM-associated complex	Human	O14497;O14744;O96019;P51531;Q12824;Q8TAQ2;Q92922;Q92925;Q969G3;Q96GM5	ARID1A;PRMT5;ACTL6A;SMARCA2;SMARCB1;SMARCC2;SMARCC1;SMARCD2;SMARCE1;SMARCD1	O14744;O96019;Q8TAQ2	3	0.306089	0.0919	0.0856288
106	822	mRNA decay complex (UPF1, UPF2, UPF3B, DCP2, XRN1, XRN2, EXOSC2, EXOSC4, EXOSC10, PARN)	Human	O95453;Q01780;Q13868;Q8IU60;Q8IZH2;Q92900;Q9BZI7;Q9H0D6;Q9HAU5;Q9NPD3	PARN;EXOSC10;EXOSC2;DCP2;XRN1;UPF1;UPF3B;XRN2;UPF2;EXOSC4	O95453;Q92900;Q9H0D6	3	0.688622	0.4629	0.454916
107	834	20S methylosome and RG-containing Sm protein complex	Human	O14744;P14678;P54105;P62314;P62316;P62318	PRMT5;SNRPB;CLNS1A;SNRPD1;SNRPD2;SNRPD3	O14744;P54105;P62316	3	0.814201	0.5804	0.576855
108	846	RICH1/AMOT polarity complex, Flag-Rich1 precipitated	Human	P47756;P52907;Q4VCS5;Q68EM7;Q8N3R9;Q8NI35;Q96B97;Q9Y5K6	CAPZB;CAPZA1;AMOT;ARHGAP17;MPP5;PATJ;SH3KBP1;CD2AP	P47756;P52907;Q68EM7;Q96B97;Q9Y5K6	5	0.53837	0.2033	0.189381
109	871	BRAF53-BRCA2 complex	Human	O60341;P51587;Q13547;Q92769;Q96BD5;Q9P0W2;Q9UKL0	KDM1A;BRCA2;HDAC1;HDAC2;PHF21A;HMG20B;RCOR1	O60341;Q13547;Q92769	3	0.476326	0.251	0.243974
110	886	MTA1 complex	Human	O95983;Q09028;Q13330;Q16576;Q6IT96;Q92769	MBD3;RBBP4;MTA1;RBBP7;HDAC1;HDAC2	Q09028;Q16576;Q92769	3	0.252624	0.0548	0.0425782
111	888	MTA2 complex	Human	O94776;O95983;Q09028;Q13547;Q14839;Q16576;Q92769;Q96ST3	MTA2;MBD3;RBBP4;HDAC1;CHD4;RBBP7;HDAC2;SIN3A	Q09028;Q13547;Q16576;Q92769	4	0.457674	0.1662	0.148099
112	889	MTA1-HDAC core complex	Human	Q09028;Q13330;Q16576;Q6IT96;Q92769	RBBP4;MTA1;RBBP7;HDAC1;HDAC2	Q09028;Q16576;Q92769	3	0.252624	0.0548	0.0425782
113	929	CEN complex	Human	O60264;P07199;P11021;P11142;P22087;P35226;P49450;Q02241;Q03188;Q06587;Q08945;Q13185;Q13619;Q15007;Q16531;Q53SF7;Q5T200;Q69YN4;Q6T4P5;Q71F23;Q8N0S6;Q8N1F7;Q8NEM2;Q92620;Q92674;Q96JP5;Q96T23;Q99496;Q9BS16;Q9BU64;Q9BXP5;Q9BZH6;Q9H0H5;Q9H3R5;Q9HC52;Q9NSP4;Q9Y5B9	SMARCA5;CENPB;HSPA5;HSPA8;FBL;BMI1;CENPA;KIF23;CENPC;RING1;SSRP1;CBX3;CUL4A;WTAP;DDB1;COBLL1;ZC3H13;KIAA1429;PLPPR3;CENPU;CENPL;NUP93;SHCBP1;DHX38;CENPI;ZFP91;RSF1;RNF2;CENPK;CENPO;SRRT;WDR11;RACGAP1;CENPH;CBX8;CENPM;SUPT16H	P11021;P11142;Q13185;Q13619;Q16531;Q8N1F7;Q92620;Q9BZH6	8	0.798656	0.5835	0.589503
114	943	Class C Vps complex (VPS11, VPS18, STX7)	Human	O15400;Q9H270;Q9P253	STX7;VPS11;VPS18	O15400;Q9H270;Q9P253	3	0.923202	0.6818	0.677341
115	944	Class C Vps complex (VPS11, VPS18, VPS16)	Human	Q9H269;Q9H270;Q9P253	VPS16;VPS11;VPS18	Q9H269;Q9H270;Q9P253	3	0.312837	0.0972	0.0914004
116	1003	RC complex (Replication competent complex)	Human	P09884;P20248;P24941;P35249;P35250;P35251;P40937;P40938;Q14181	POLA1;CCNA2;CDK2;RFC4;RFC2;RFC1;RFC5;RFC3;POLA2	P24941;P35249;P40937	3	0.391014	0.1665	0.161963
117	1004	RC complex during S-phase of cell cycle	Human	P09874;P09884;P11387;P15927;P18858;P20248;P24941;P27694;P28340;P35244;P35250;P35251;Q07864	PARP1;POLA1;TOP1;RPA2;LIG1;CCNA2;CDK2;RPA1;POLD1;RPA3;RFC2;RFC1;POLE	P15927;P24941;P27694;P35244	4	0.437781	0.1471	0.128141
118	1005	RC complex during G2/M-phase of cell cycle	Human	P06493;P09874;P09884;P11387;P14635;P15927;P20248;P27694;P28340;P35244;P35250;P35251;Q07864	CDK1;PARP1;POLA1;TOP1;CCNB1;RPA2;CCNA2;RPA1;POLD1;RPA3;RFC2;RFC1;POLE	P06493;P15927;P27694;P35244	4	0.454795	0.1644	0.145165
119	1059	Retromer complex (SNX1, SNX2, VPS35, VPS29, VPS26A)	Human	O60749;O75436;Q13596;Q96QK1;Q9UBQ0	SNX2;VPS26A;SNX1;VPS35;VPS29	O60749;O75436;Q13596;Q96QK1;Q9UBQ0	5	0.332207	0.0388	0.0093649
120	1060	Retromer complex (SNX1, SNX2, VPS35, VPS29, VPS26B)	Human	O60749;Q13596;Q4G0F5;Q96QK1;Q9UBQ0	SNX2;SNX1;VPS26B;VPS35;VPS29	O60749;Q13596;Q4G0F5;Q96QK1;Q9UBQ0	5	0.341743	0.0429	0.01309
121	1092	PCNA-KU antigen complex	Human	P12004;P12956;P13010	PCNA;XRCC6;XRCC5	P12004;P12956;P13010	3	0.731472	0.5021	0.497066
122	1097	eIF3 complex (EIF3S6, EIF3S5, EIF3S4, EIF3S3, EIF3S6IP, EIF3S2, EIF3S9, EIF3S12, EIF3S10, EIF3S8, EIF3S1, EIF3S7, PCID1)	Human	O00303;O15371;O15372;O75821;O75822;P55884;P60228;Q13347;Q14152;Q7L2H7;Q99613;Q9UBQ5;Q9Y262	EIF3F;EIF3D;EIF3H;EIF3G;EIF3J;EIF3B;EIF3E;EIF3I;EIF3A;EIF3M;EIF3C;EIF3K;EIF3L	O00303;O15371;P55884;P60228;Q13347;Q7L2H7	6	0.516437	0.1461	0.136224
123	1099	DNA synthesome complex (17 subunits)	Human	P09884;P11387;P11388;P12004;P27694;P28340;P35251;P49005;P49642;P49643;P56282;Q07864;Q14181;Q15054;Q9HCU8;Q9NR33;Q9NRF9	POLA1;TOP1;TOP2A;PCNA;RPA1;POLD1;RFC1;POLD2;PRIM1;PRIM2;POLE2;POLE;POLA2;POLD3;POLD4;POLE4;POLE3	P12004;P27694;Q9NRF9	3	0.449932	0.2256	0.218229
124	1111	DNA synthesome complex (17 subunits)	Human	P09884;P11387;P11388;P12004;P27694;P28340;P35251;P49005;P49642;P49643;P56282;Q07864;Q14181;Q15054;Q9HCU8;Q9NR33;Q9NRF9	POLA1;TOP1;TOP2A;PCNA;RPA1;POLD1;RFC1;POLD2;PRIM1;PRIM2;POLE2;POLE;POLA2;POLD3;POLD4;POLE4;POLE3	P12004;P27694;Q9NRF9	3	0.449932	0.2256	0.218229
125	1141	CF IIAm complex (Cleavage factor IIAm complex)	Human	O43809;O60231;O94913;P19447;P23246;P26368;P26599;P49959;Q01081;Q07157;Q14444;Q16630;Q8N684;Q92759;Q92989;Q9UKF6	NUDT21;DHX16;PCF11;ERCC3;SFPQ;U2AF2;PTBP1;MRE11A;U2AF1;TJP1;CAPRIN1;CPSF6;CPSF7;GTF2H4;CLP1;CPSF3	O43809;P23246;P26599;P49959;Q07157;Q16630;Q8N684	7	0.498878	0.1041	0.090606
126	1148	snRNP-free U1A (SF-A) complex	Human	P09012;P17844;P23246;Q15233	SNRPA;DDX5;SFPQ;NONO	P17844;P23246;Q15233	3	0.721219	0.4915	0.487021
127	1149	Histone H3.1 complex	Human	O14929;P49321;P62805;P68431;Q09028;Q13111;Q13112;Q8TEX9;Q9NVP2;Q9Y294	HAT1;NASP;HIST1H4A;;HIST1H3A;;RBBP4;CHAF1A;CHAF1B;IPO4;ASF1B;ASF1A	O14929;P49321;P62805;Q09028;Q8TEX9	5	0.575373	0.248	0.237958
128	1150	Histone H3.3 complex	Human	O14929;P49321;P54198;P62805;P84243;Q09028;Q8TEX9;Q9NVP2;Q9Y294	HAT1;NASP;HIRA;HIST1H4A;;H3F3A; H3F;RBBP4;IPO4;ASF1B;ASF1A	O14929;P49321;P62805;P84243;Q09028;Q8TEX9	6	0.54112	0.1715	0.16879
129	1162	Ubiquitin E3 ligase (DDB1, DDB2, CUL4A, CUL4B, RBX1)	Human	P62877;Q13619;Q13620;Q16531;Q92466	RBX1;CUL4A;CUL4B;DDB1;DDB2	Q13619;Q13620;Q16531;Q92466	4	0.873375	0.6451	0.64085
130	1166	p400-associated complex	Human	O96019;P60709;Q96L91;Q9Y230;Q9Y265;Q9Y4A5	ACTL6A;ACTB;EP400;RUVBL2;RUVBL1;TRRAP	O96019;P60709;Q9Y230;Q9Y265	4	0.828838	0.5879	0.587434
131	1170	c-MYC-ATPase-helicase complex	Human	O96019;P01106;Q9Y230;Q9Y265;Q9Y4A5	ACTL6A;MYC;RUVBL2;RUVBL1;TRRAP	O96019;Q9Y230;Q9Y265	3	0.660782	0.4377	0.427324
132	1171	c-MYC-ATPase-helicase complex	Human	O96019;P01106;Q9Y230;Q9Y265;Q9Y4A5	ACTL6A;MYC;RUVBL2;RUVBL1;TRRAP	O96019;Q9Y230;Q9Y265	3	0.660782	0.4377	0.427324
133	1173	TIP49-TIP48-BAF53 complex	Human	O96019;Q9Y230;Q9Y265	ACTL6A;RUVBL2;RUVBL1	O96019;Q9Y230;Q9Y265	3	0.660782	0.4377	0.427324
134	1176	CRM1-RAN-PHAX-CBC complex (cap binding complex)	Human	O14980;P52298;P62826;Q09161;Q9H814	XPO1;NCBP2;RAN;NCBP1;PHAX	O14980;P62826;Q09161	3	0.591678	0.3709	0.358448
135	1181	C complex spliceosome	Human	O43290;O43390;O43660;O60306;O60506;O60508;O75533;O75643;O94906;O95391;O95926;P07910;P08579;P09651;P09661;P11940;P14678;P17844;P22626;P31943;P38159;P38919;P42285;P51991;P52272;P52597;P61326;P61978;P62304;P62306;P62308;P62310;P62314;P62316;P62318;Q00839;Q01081;Q07955;Q12874;Q13435;Q13523;Q13573;Q14331;Q14562;Q15029;Q15393;Q15428;Q15459;Q6NZY4;Q6P2Q9;Q6UX04;Q86V81;Q8IYB3;Q8WUQ7;Q92620;Q96BP3;Q96DF8;…	SART1;HNRNPR;PLRG1;AQR;SYNCRIP;CDC40;SF3B1;SNRNP200;PRPF6;SLU7;SYF2;HNRNPC;SNRPB2;HNRNPA1;SNRPA1;PABPC1;SNRPB;DDX5;HNRNPA2B1;HNRNPH1;RBMX;EIF4A3;MTREX;HNRNPA3;HNRNPM;HNRNPF;MAGOH;HNRNPK;SNRPE;SNRPF;SNRPG;LSM3;SNRPD1;SNRPD2;SNRPD3;HNRNPU;U2AF1;SRSF1;SF3A3;SF3B2;PRPF4B;SNW1;FRG1;DHX8;EFTUD2;SF3B3;SF3A2;SF3A1;ZCCHC8;PRPF8;CWC27;ALYREF;SRRM1;CACTIN;DHX38;PPWD1;DGCR14;SNRNP40;CDC5L;GPATCH1;WDR83;DDX23…	O43390;O60506;P07910;P08579;P09651;P09661;P11940;P17844;P22626;P31943;P38159;P38919;P51991;P52272;P52597;P61978;P62316;Q00839;Q12874;Q13435;Q13573;Q15393;Q15428;Q15459;Q92620;Q96DI7;Q99459;Q9NW64;Q9Y3C6;Q9Y5S9	30	0.631963	0.0804	0.0515545
136	1182	CDC5L core complex	Human	O43660;O75934;P11142;Q92616;Q99459;Q9UMS4	PLRG1;BCAS2;HSPA8;GCN1;CDC5L;PRPF19	P11142;Q92616;Q99459	3	0.742944	0.5117	0.508268
137	1183	CDC5L complex	Human	A8K8P3;O15297;O43660;O75533;O75934;P09012;P09661;P11142;P11388;P15884;P23246;P38159;P62136;P62314;P62316;P62318;P78527;Q01130;Q07955;Q12905;Q13435;Q14204;Q15427;Q7L1Q6;Q8IYB3;Q92616;Q99459;Q9P013;Q9UMS4;Q9UPN6	SFI1;PPM1D;PLRG1;SF3B1;BCAS2;SNRPA;SNRPA1;HSPA8;TOP2A;TCF4;SFPQ;RBMX;PPP1CA;SNRPD1;SNRPD2;SNRPD3;PRKDC;SRSF2;SRSF1;ILF2;SF3B2;DYNC1H1;SF3B4;BZW1;SRRM1;GCN1;CDC5L;CWC15;PRPF19;SCAF8	P09661;P11142;P23246;P38159;P62136;P62316;P78527;Q12905;Q13435;Q14204;Q7L1Q6;Q92616;Q99459	13	0.780953	0.5694	0.558247
138	1186	ESCRT-III complex	Human	O43633;Q7LBR1;Q96CF2;Q96FZ7;Q9BY43;Q9H444;Q9HD42;Q9NZZ3;Q9UQN3;Q9Y3E7	CHMP2A;CHMP1B;CHMP4C;CHMP6;CHMP4A;CHMP4B;CHMP1A;CHMP5;CHMP2B;CHMP3	Q7LBR1;Q9BY43;Q9H444;Q9HD42;Q9NZZ3;Q9UQN3;Q9Y3E7	7	0.797144	0.5707	0.592022
139	1189	DNA double-strand break end-joining complex	Human	O60934;P12956;P13010;P49917;P49959;Q13426;Q92878	NBN;XRCC6;XRCC5;LIG4;MRE11A;XRCC4;RAD50	P12956;P13010;P49959;Q92878	4	0.584774	0.2976	0.289303
140	1193	Rap1 complex	Human	P09874;P12956;P13010;P49959;Q15554;Q92878;Q9NYB0	PARP1;XRCC6;XRCC5;MRE11A;TERF2;RAD50;TERF2IP	P12956;P13010;P49959;Q92878;Q9NYB0	5	0.522373	0.1879	0.169504
141	1223	H2AX complex, isolated from cells without IR exposure	Human	O43390;P05455;P06748;P11021;P11940;P16104;P27797;P62158;P62805;Q08945;Q8N257;Q9Y262;Q9Y5B9	HNRNPR;SSB;NPM1;HSPA5;PABPC1;H2AFX;CALR;CALM1; CAL;HIST1H4A;;SSRP1;HIST3H2BB;EIF3L;SUPT16H	O43390;P05455;P11021;P11940;P27797;P62158;P62805	7	0.733329	0.4437	0.465132
142	1227	H2AX complex II	Human	P06748;P11021;P16104;P16989;P27797;P33778;P62805;Q8N257;Q96EY7;Q99879	NPM1;HSPA5;H2AFX;YBX3;CALR;HIST1H2BB;HIST1H4A;;HIST3H2BB;PTCD3;HIST1H2BM	P11021;P16989;P27797;P62805	4	0.49197	0.201	0.184111
143	1231	FIB-associated protein complex	Human	O14744;P22087;Q07021;Q71U36;Q99873;Q9H4B7	PRMT5;FBL;C1QBP;TUBA1A;PRMT1;TUBB1	O14744;Q07021;Q71U36;Q99873	4	0.391353	0.1054	0.084782
144	1257	ALL-1 supercomplex	Human	O00422;O60264;O60341;O75446;O94776;O95983;P20226;P21675;P49848;P51531;P61964;P62826;Q03164;Q09028;Q12824;Q12873;Q13547;Q15029;Q15291;Q16514;Q16576;Q16594;Q8TAQ2;Q92769;Q92797;Q92922;Q96ST3;Q9P2I0	SAP18;SMARCA5;KDM1A;SAP30;MTA2;MBD3;TBP;TAF1;TAF6;SMARCA2;WDR5;RAN;KMT2A;RBBP4;SMARCB1;CHD3;HDAC1;EFTUD2;KDM6B;TAF12;RBBP7;TAF9;SMARCC2;HDAC2;SYMPK;SMARCC1;SIN3A;CPSF2	O60341;P61964;P62826;Q09028;Q13547;Q16576;Q8TAQ2;Q92769	8	0.549194	0.1352	0.122992
145	1288	DCS complex (PTBP1, PTBP2, HNRPH1, HNRPF)	Human	P26599;P31943;P52597;Q9UKA9	PTBP1;HNRNPH1;HNRNPF;PTBP2	P26599;P31943;P52597	3	0.263746	0.0617	0.0510716
146	1307	Multiprotein complex (mRNA turnover)	Human	O60506;O75534;P11940;Q14103;Q9H074	SYNCRIP;CSDE1;PABPC1;HNRNPD;PAIP1	O60506;O75534;P11940;Q14103;Q9H074	5	0.703105	0.412	0.424783
147	1308	PABPC1-HSPA8-HNRPD-EIF4G1 complex	Human	P11142;P11940;Q04637;Q14103;Q59EJ3	HSPA8;PABPC1;EIF4G1;HNRNPD;	P11142;P11940;Q04637;Q14103	4	0.71283	0.446	0.444882
148	1332	Large Drosha complex	Human	O00571;O14979;O43143;P17844;P31943;P35637;P52272;Q00839;Q01844;Q12905;Q12906;Q13148;Q8WYQ5;Q92499;Q92804;Q92841;Q96SB4;Q9BUJ2;Q9NRR4;Q9UKM9	DDX3X;HNRNPDL;DHX15;DDX5;HNRNPH1;FUS;HNRNPM;HNRNPU;EWSR1;ILF2;ILF3;TARDBP;DGCR8;DDX1;TAF15;DDX17;SRPK1;HNRNPUL1;DROSHA;RALY	O00571;O14979;O43143;P17844;P31943;P35637;P52272;Q00839;Q01844;Q12905;Q13148;Q92499;Q92804;Q92841;Q9BUJ2	15	0.8918	0.8659	0.893321
149	1335	SNW1 complex	Human	O75643;O95071;P07437;P11021;P17858;P23246;P26641;P43243;P43246;P68104;Q00839;Q13573;Q15029;Q16531;Q6P2Q9;Q99459;Q9BUQ8;Q9UG63	SNRNP200;UBR5;TUBB;HSPA5;PFKL;SFPQ;EEF1G;MATR3;MSH2;EEF1A1;HNRNPU;SNW1;EFTUD2;DDB1;PRPF8;CDC5L;DDX23;ABCF2	P07437;P11021;P17858;P23246;P26641;P43243;P43246;P68104;Q00839;Q13573;Q16531;Q99459;Q9UG63	13	0.836047	0.7182	0.711837
150	1345	Septin complex	Human	Q15019;Q16181;Q92599;Q9NVA2;Q9UHD8	SEPT2;SEPT7;SEPT8;SEPT11;SEPT9	Q15019;Q16181;Q92599;Q9NVA2;Q9UHD8	5	0.365174	0.0553	0.0245632
151	1377	hASC-1 complex	Human	Q15650;Q8N3C0;Q8N9N2;Q9H1I8	TRIP4;ASCC3;ASCC1;ASCC2	Q15650;Q8N3C0;Q8N9N2	3	0.238786	0.0469	0.0324478
152	1379	GALNS-lysosomal hydrolase 1.27 MDa complex	Human	P10619;P16278;P34059;Q99519	CTSA;GLB1;GALNS;NEU1	P10619;P16278;P34059;Q99519	4	0.658149	0.3799	0.377627
153	1380	Elongator holo complex	Human	O95163;Q6IA86;Q96EB1;Q9H9T3	IKBKAP;ELP2;ELP4;ELP3	O95163;Q6IA86;Q96EB1;Q9H9T3	4	0.42181	0.1307	0.112683
154	1413	NCOR1 complex	Human	O15379;O75376;P51532;Q12824;Q13263;Q15393;Q15459;Q6ZRS2;Q8TAQ2;Q92922	HDAC3;NCOR1;SMARCA4;SMARCB1;TRIM28;SF3B3;SF3A1;SRCAP;SMARCC2;SMARCC1	Q13263;Q15393;Q15459;Q8TAQ2	4	0.546341	0.2606	0.244603
155	1452	MCM2-MCM6-MCM7 complex	Human	P33993;P49736;Q14566	MCM7;MCM2;MCM6	P33993;P49736;Q14566	3	0.137152	0.0087	0
156	1492	BHC110 complex	Human	O60341;O75362;Q13547;Q14687;Q92618;Q92769;Q96BD5;Q9P0W2;Q9UBW7;Q9UKL0	KDM1A;ZNF217;HDAC1;GSE1;ZNF516;HDAC2;PHF21A;HMG20B;ZMYM2;RCOR1	O60341;Q13547;Q92769	3	0.476326	0.251	0.243974
157	1554	RANBP1-RAN-KPNB1 complex	Human	P43487;P62826;Q14974	RANBP1;RAN;KPNB1	P43487;P62826;Q14974	3	0.640569	0.4203	0.407219
158	1571	Vigilin-DNA-PK-Ku antigen complex	Human	P12956;P13010;P78527;Q00341	XRCC6;XRCC5;PRKDC;HDLBP	P12956;P13010;P78527;Q00341	4	0.376532	0.0948	0.0720493
159	1728	CTCF-nucleophosmin-PARP-HIS-KPNA-LMNA-TOP complex	Human	O00505;P02545;P06748;P09874;P0C0S5;P11388;P49711;P52294;Q6FI13	KPNA3;LMNA;NPM1;PARP1;H2AFZ;TOP2A;CTCF;KPNA1;HIST2H2AA3	O00505;P0C0S5;P52294	3	0.360494	0.1375	0.133721
160	1729	TLE1 corepressor complex (MASH1 promoter-corepressor complex)	Human	P06748;P09874;P19338;P34932;P35580;P60709;Q02880;Q04724;Q15233;Q92878	NPM1;PARP1;NCL;HSPA4;MYH10;ACTB;TOP2B;TLE1;NONO;RAD50	P34932;P35580;P60709;Q15233;Q92878	5	1.02068	0.8694	0.870121
161	1734	SF3A1-SF3A2-SF3A3 complex	Human	Q12874;Q15428;Q15459	SF3A3;SF3A2;SF3A1	Q12874;Q15428;Q15459	3	0.268922	0.0649	0.0551183
162	1737	SF3b complex	Human	O75533;Q13435;Q15393;Q15427;Q7RTV0;Q86XP3;Q9BWJ5;Q9Y3B4	SF3B1;SF3B2;SF3B3;SF3B4;PHF5A;DDX42;SF3B5;SF3B6	Q13435;Q15393;Q86XP3	3	0.957271	0.7084	0.707344
163	1746	SMN containing complex	Human	O14893;P09382;P17931;P57678;P62314;P62316;P62318;Q16637	GEMIN2;LGALS1;LGALS3;GEMIN4;SNRPD1;SNRPD2;SNRPD3;SMN1; SMN2	P09382;P17931;P62316	3	1.03463	0.7719	0.772411
164	1767	CPSF6-ITCH-NUDT21-POLR2A-UBAP2L complex	Human	O43809;P24928;Q14157;Q16630;Q96J02	NUDT21;POLR2A;UBAP2L;CPSF6;ITCH	O43809;Q14157;Q16630	3	0.852674	0.6173	0.613022
165	1768	CPSF6-EWSR1-ITCH-NUDT21-POLR2A-UBAP2L complex	Human	O43809;P24928;Q01844;Q14157;Q16630;Q96J02	NUDT21;POLR2A;EWSR1;UBAP2L;CPSF6;ITCH	O43809;Q01844;Q14157;Q16630	4	0.971425	0.7685	0.752896
166	2112	CDC37-HSP90AA1-HSP90AB1-MAP3K11 complex	Human	P07900;P08238;Q16543;Q16584	HSP90AA1;HSP90AB1;CDC37;MAP3K11	P07900;P08238;Q16543	3	0.158038	0.0116	0
167	2129	DNAJB2-HSPA8-PSMA3 complex	Human	P11142;P25686;P25788	HSPA8;DNAJB2;PSMA3	P11142;P25686;P25788	3	1.18803	0.885	0.8857
168	2174	COP9 signalosome complex	Human	P61201;Q13098;Q7L5N1;Q92905;Q99627;Q9BT78;Q9UBW8;Q9UNS2	COPS2;GPS1;COPS6;COPS5;COPS8;COPS4;COPS7A;COPS3	P61201;Q13098;Q7L5N1;Q92905;Q99627;Q9BT78;Q9UBW8;Q9UNS2	8	0.354044	0.0135	0.00146144
169	2179	CNS-P53 complex	Human	P04637;P61201;Q13098;Q7L5N1;Q92905;Q99627;Q9BT78;Q9UBW8;Q9UNS2	TP53;COPS2;GPS1;COPS6;COPS5;COPS8;COPS4;COPS7A;COPS3	P61201;Q13098;Q7L5N1;Q92905;Q99627;Q9BT78;Q9UBW8;Q9UNS2	8	0.354044	0.0135	0.00146144
170	2188	Ubiquitin E3 ligase (CDC34, NEDD8, BTRC, CUL1, SKP1A, RBX1)	Human	P62877;P63208;Q13616;Q15843;Q9Y297	RBX1;SKP1;CUL1;NEDD8;BTRC	P63208;Q13616;Q15843	3	0.594397	0.3733	0.361161
171	2201	PCNA-RFC2-5 complex	Human	P12004;P35249;P35250;P40937;P40938	PCNA;RFC4;RFC2;RFC5;RFC3	P12004;P35249;P40937	3	0.327505	0.1099	0.104153
172	2222	BLM complex II	Human	P15927;P27694;P35244;P54132;Q13472;Q9H9A7	RPA2;RPA1;RPA3;BLM;TOP3A;RMI1	P15927;P27694;P35244	3	0.472736	0.248	0.240457
173	2241	HD-RAB8A-OPTN complex	Human	P42858;P61006;Q96CV9	HTT;RAB8A;OPTN	P42858;P61006;Q96CV9	3	0.538032	0.3145	0.30496
174	2242	TGM2-HD-CALM1 complex	Human	P21980;P42858;P62158	TGM2;HTT;CALM1; CAL	P21980;P42858;P62158	3	0.94161	0.6962	0.693646
175	2255	Cofilin-actin-CAP1 complex	Human	P23528;P60709;Q01518	CFL1;ACTB;CAP1	P23528;P60709;Q01518	3	1.21447	0.8992	0.902615
176	2300	Profilin 2 complex	Human	O75116;P11142;P17600;P35080;P60709;Q05193;Q7L576;Q92777;Q9Y2A7	ROCK2;HSPA8;SYN1;PFN2;ACTB;DNM1;CYFIP1;SYN2;NCKAP1	O75116;P11142;P35080;P60709;Q7L576;Q9Y2A7	6	0.757087	0.4946	0.519922
177	2429	ITGA2-ITGB1-CD47 complex	Human	P05556;P17301;Q08722	ITGB1;ITGA2;CD47	P05556;P17301;Q08722	3	0.372722	0.1488	0.144946
178	2431	ITGA2-ITGB1-COL6A3 complex	Human	P05556;P12111;P17301	ITGB1;COL6A3;ITGA2	P05556;P12111;P17301	3	0.576775	0.353	0.343571
179	2480	CIN85 complex (CIN85, CRK, BCAR1, CBL, PIK3R1, GRB2, SOS1)	Human	P22681;P27986;P46108;P56945;P62993;Q07889;Q96B97	CBL;PIK3R1;CRK;BCAR1;GRB2;SOS1;SH3KBP1	P27986;P46108;P56945;Q96B97	4	0.47048	0.1796	0.161322
180	2551	PDGFRA-PLC-gamma-1-PI3K-SHP-2 complex, PDGF stimulated	Human	P16234;P19174;P27986;Q06124	PDGFRA;PLCG1;PIK3R1;PTPN11	P19174;P27986;Q06124	3	0.341519	0.1225	0.116576
181	2573	Class C VPS/HOPS complex	Human	P20339;Q15075;Q96JC1;Q9H269;Q9H270;Q9P253	RAB5A;EEA1;VPS39;VPS16;VPS11;VPS18	P20339;Q15075;Q9H269;Q9H270;Q9P253	5	0.821631	0.6005	0.606444
182	2638	HES1 promoter corepressor complex	Human	P24928;P50613;Q06330;Q09472;Q7KZ85;Q92793	POLR2A;CDK7;RBPJ;EP300;SUPT6H;CREBBP	P50613;Q06330;Q7KZ85;Q92793	4	0.460026	0.168	0.150506
183	2639	HES1 promoter-Notch enhancer complex	Human	O60563;P24928;P46531;P49336;P50613;P50750;Q06330;Q09472;Q15648;Q7KZ85;Q92585;Q9BT40;Q9Y5B9	CCNT1;POLR2A;NOTCH1;CDK8;CDK7;CDK9;RBPJ;EP300;MED1;SUPT6H;MAML1;INPP5K;SUPT16H	P50613;Q06330;Q7KZ85	3	0.408226	0.1848	0.178193
184	2710	LRP-1-Alpha-2-M-annexin VI complex	Human	P01023;P08133;Q07954	A2M;ANXA6;LRP1	P01023;P08133;Q07954	3	1.07795	0.8081	0.806739
185	2715	Ubiquitin E3 ligase (CSN1, CSN8, HRT1, SKP1, SKP2, CUL1, CUL2, CUL3)	Human	P62877;P63208;Q13098;Q13309;Q13616;Q13617;Q13618;Q99627	RBX1;SKP1;GPS1;SKP2;CUL1;CUL2;CUL3;COPS8	P63208;Q13098;Q13616;Q13617;Q13618;Q99627	6	0.65191	0.3152	0.339557
186	2716	Elongator core complex	Human	O95163;Q6IA86;Q9H9T3	IKBKAP;ELP2;ELP3	O95163;Q6IA86;Q9H9T3	3	0.293412	0.0825	0.0749634
187	2721	HCF-1 complex	Human	O15047;O15294;O75182;O75446;P07900;P08047;P11021;P11142;P34932;P51610;P61964;Q09028;Q13547;Q16576;Q92769;Q96ST3;Q9H7L9;Q9UBL3	SETD1A;OGT;SIN3B;SAP30;HSP90AA1;SP1;HSPA5;HSPA8;HSPA4;HCFC1;WDR5;RBBP4;HDAC1;RBBP7;HDAC2;SIN3A;SUDS3;ASH2L	O15294;P07900;P11021;P11142;P34932;P51610;P61964;Q09028;Q13547;Q16576;Q92769	11	0.515223	0.0612	0.0216769
188	2727	SRC-3 complex	Human	O14920;O15111;P10155;Q15596;Q92793;Q9Y6K9;Q9Y6Q9	IKBKB;CHUK;TROVE2;NCOA2;CREBBP;IKBKG;NCOA3	P10155;Q92793;Q9Y6K9	3	0.940517	0.695	0.692684
189	2738	BLM complex II	Human	P15927;P27694;P35244;P54132;Q13472;Q9H9A7	RPA2;RPA1;RPA3;BLM;TOP3A;RMI1	P15927;P27694;P35244	3	0.472736	0.248	0.240457
190	2755	17S U2 snRNP	Human	O15042;O43143;O75533;O75937;O75940;P08579;P09661;P10809;P14678;P26368;P62304;P62306;P62308;P62314;P62316;P62318;Q01081;Q07955;Q12874;Q12931;Q13435;Q15393;Q15427;Q15428;Q15459;Q7L014;Q7RTV0;Q8IWX8;Q96I25;Q9BWJ5;Q9P0W2;Q9UHX1;Q9Y3B4	U2SURP;DHX15;SF3B1;DNAJC8;SMNDC1;SNRPB2;SNRPA1;HSPD1;SNRPB;U2AF2;SNRPE;SNRPF;SNRPG;SNRPD1;SNRPD2;SNRPD3;U2AF1;SRSF1;SF3A3;TRAP1;SF3B2;SF3B3;SF3B4;SF3A2;SF3A1;DDX46;PHF5A;CHERP;RBM17;SF3B5;HMG20B;PUF60;SF3B6	O43143;O75937;P08579;P09661;P62316;Q12874;Q12931;Q13435;Q15393;Q15428;Q15459;Q9UHX1	12	0.752931	0.4886	0.477944
191	2766	TERF2-RAP1 complex	Human	P12956;P13010;P49959;Q15554;Q92878;Q9BSI4;Q9NYB0	XRCC6;XRCC5;MRE11A;TERF2;RAD50;TINF2;TERF2IP	P12956;P13010;P49959;Q92878;Q9NYB0	5	0.522373	0.1879	0.169504
192	2791	MCM4-MCM6-MCM7 complex	Human	P33991;P33993;Q14566	MCM4;MCM7;MCM6	P33991;P33993;Q14566	3	0.13478	0.008	0
193	2792	MCM2-MCM4-MCM6-MCM7 complex	Human	P33991;P33993;P49736;Q14566	MCM4;MCM7;MCM2;MCM6	P33991;P33993;P49736;Q14566	4	0.118424	0.0005	0
194	2797	PCNA-CHL12-RFC2-5 complex	Human	P12004;P35249;P35250;P40937;P40938;Q8WVB6	PCNA;RFC4;RFC2;RFC5;RFC3;CHTF18	P12004;P35249;P40937	3	0.327505	0.1099	0.104153
195	2829	RSmad complex	Human	P51532;P84022;Q13485;Q15796;Q8NFD5;Q8TAQ2;Q92793;Q92922;Q9UPN9;Q9Y6Q9	SMARCA4;SMAD3;SMAD4;SMAD2;ARID1B;SMARCC2;CREBBP;SMARCC1;TRIM33;NCOA3	Q8TAQ2;Q92793;Q9UPN9	3	0.792963	0.5596	0.556612
196	2837	Profilin 1 complex	Human	P07737;P11142;P55072;P63261;Q00610;Q9BVA1	PFN1;HSPA8;VCP;ACTG1;CLTC;TUBB2B	P07737;P11142;P55072;Q00610	4	1.01201	0.8111	0.796142
197	2851	ING2 complex	Human	A0A024R3R1;O75446;P29374;Q09028;Q13547;Q16576;Q5PSV4;Q92769;Q96ST3;Q9H0E3;Q9H160;Q9H7L9;Q9HCU9	ARID4B;SAP30;ARID4A;RBBP4;HDAC1;RBBP7;BRMS1L;HDAC2;SIN3A;SAP130;ING2;SUDS3;BRMS1	Q09028;Q13547;Q16576;Q92769	4	0.457674	0.1662	0.148099
198	2857	NuA4/Tip60 HAT complex	Human	O95619;O96019;Q52LR7;Q92993;Q96L91;Q9H0E9;Q9H2F5;Q9HAF1;Q9NPF5;Q9NXR8;Q9UBU8;Q9Y230;Q9Y265;Q9Y4A5	YEATS4;ACTL6A;EPC2;KAT5;EP400;BRD8;EPC1;MEAF6;DMAP1;ING3;MORF4L1;RUVBL2;RUVBL1;TRRAP	O96019;Q9Y230;Q9Y265	3	0.660782	0.4377	0.427324
199	2962	CRK-BCAR1-DOCK1 complex	Human	P46108;P56945;Q14185	CRK;BCAR1;DOCK1	P46108;P56945;Q14185	3	0.481301	0.2558	0.248854
200	3008	60S APC containing complex	Human	P23258;P25054;P46940;Q71U36	TUBG1;APC;IQGAP1;TUBA1A	P23258;P46940;Q71U36	3	0.628897	0.4087	0.395589
201	3015	p27-cyclinE-Cdk2 - Ubiquitin E3 ligase (SKP1A, SKP2, CUL1, CKS1B, RBX1) complex	Human	P24864;P24941;P46527;P61024;P62877;P63208;Q13309;Q13616	CCNE1;CDK2;CDKN1B;CKS1B;RBX1;SKP1;SKP2;CUL1	P24941;P61024;P63208;Q13616	4	0.999742	0.7974	0.783303
202	3036	Ubiquitin E3 ligase (SKP1A, SKP2, CUL1, CKS1B, RBX1)	Human	P61024;P62877;P63208;Q13309;Q13616	CKS1B;RBX1;SKP1;SKP2;CUL1	P61024;P63208;Q13616	3	1.26504	0.9236	0.932376
203	3040	Multisynthetase complex	Human	O43324;P07814;P14868;P41252;P47897;P54136;P56192;Q12904;Q13155;Q15046;Q9P2J5	EEF1E1;EPRS;DARS;IARS;QARS;RARS;MARS;AIMP1;AIMP2;KARS;LARS	O43324;P07814;P14868;P41252;P47897;P54136;P56192;Q12904;Q13155;Q15046;Q9P2J5	11	0.155209	0	0
204	3048	mSin3A complex	Human	Q09028;Q13547;Q16576;Q92769;Q96ST3	RBBP4;HDAC1;RBBP7;HDAC2;SIN3A	Q09028;Q13547;Q16576;Q92769	4	0.457674	0.1662	0.148099
205	3055	Nop56p-associated pre-rRNA complex	Human	O00567;O76021;P05141;P05386;P05387;P05388;P06748;P08708;P09651;P11387;P13639;P15880;P16402;P18077;P18124;P18621;P19338;P22087;P25398;P26368;P26373;P27635;P30050;P32969;P35268;P36578;P37108;P39023;P40429;P42766;P46776;P46777;P46778;P46779;P46781;P47914;P49411;P50914;P52272;P55209;P55769;P61247;P61254;P61313;P61353;P61513;P62081;P62241;P62244;P62249;P62263;P62266;P62269;P62273;P62277;P62280;P62424;…	NOP56;RSL1D1;SLC25A5;RPLP1;RPLP2;RPLP0;NPM1;RPS17;HNRNPA1;TOP1;EEF2;RPS2;HIST1H1D;RPL35A;RPL7;RPL17;NCL;FBL;RPS12;U2AF2;RPL13;RPL10;RPL12;RPL9; RPL9;RPL22;RPL4;SRP14;RPL3;RPL13A;RPL35;RPL27A;RPL5;RPL21;RPL28;RPS9;RPL29;TUFM;RPL14;HNRNPM;NAP1L1;SNU13;RPS3A;RPL26;RPL15;RPL27;RPL37A;RPS7;RPS8;RPS15A;RPS16;RPS14;RPS23;RPS18;RPS29;RPS13;RPS11;RPL7A;ACTA2;RPL23A;RPS6;RPL23;RPS15;RPS24;RPL30;RPL39;RPL31…	P09651;P13639;P37108;P49411;P52272;P55209;P55769;P67809;P68104;Q00839;Q08211;Q12905;Q13610;Q6P3W7;Q71U36;Q9NZI8	16	0.613432	0.1273	0.105396
206	3063	Brg1-associated complex II	Human	O14497;O14744;O96019;P51532;Q12824;Q8TAQ2;Q92922	ARID1A;PRMT5;ACTL6A;SMARCA4;SMARCB1;SMARCC2;SMARCC1	O14744;O96019;Q8TAQ2	3	0.306089	0.0919	0.0856288
207	3082	DGCR8 multiprotein complex	Human	O43390;P11021;P17844;P19338;P31943;P35637;Q00839;Q08211;Q12906;Q8WYQ5;Q92841	HNRNPR;HSPA5;DDX5;NCL;HNRNPH1;FUS;HNRNPU;DHX9;ILF3;DGCR8;DDX17	O43390;P11021;P17844;P31943;P35637;Q00839;Q08211;Q92841	8	0.582287	0.1743	0.168099
208	3102	DHX9-ADAR-vigilin-DNA-PK-Ku antigen complex	Human	P12956;P13010;P55265;P78527;Q00341;Q08211	XRCC6;XRCC5;ADAR;PRKDC;HDLBP;DHX9	P12956;P13010;P78527;Q00341;Q08211	5	0.517831	0.1829	0.163996
209	3129	STAT6-p100-RHA complex	Human	P42226;Q08211;Q7KZF4	STAT6;DHX9;SND1	P42226;Q08211;Q7KZF4	3	0.575419	0.3524	0.342218
210	3135	TLE1 corepressor complex (MASH1 promoter-corepressor complex)	Human	P06748;P09874;P19338;P34932;Q02880;Q04724;Q15233;Q92878	NPM1;PARP1;NCL;HSPA4;TOP2B;TLE1;NONO;RAD50	P34932;Q15233;Q92878	3	0.421712	0.1985	0.191038
211	3137	MASH1 promoter-coactivator complex	Human	P09874;P12931;P24928;P62805;P68431;Q14469;Q15233;Q92793;Q92831	PARP1;SRC;POLR2A;HIST1H4A;;HIST1H3A;;HES1;NONO;CREBBP;KAT2B	P62805;Q15233;Q92793	3	0.727797	0.4989	0.493468
212	3142	CAMK2-delta-MASH1 promoter-coactivator complex	Human	P09874;P12931;P24928;Q13557;Q14469;Q15233;Q92793;Q92831	PARP1;SRC;POLR2A;CAMK2D;HES1;NONO;CREBBP;KAT2B	Q13557;Q15233;Q92793	3	0.753653	0.5217	0.51869
213	3522	COG complex	Human	P83436;Q14746;Q8WTW3;Q96JB2;Q96MW5;Q9H9E3;Q9UP83;Q9Y2V7	COG7;COG2;COG1;COG3;COG8;COG4;COG5;COG6	Q14746;Q9H9E3;Q9UP83	3	0.195326	0.0252	0.00534211
214	3556	COG complex	Human	P83436;Q14746;Q8WTW3;Q96JB2;Q96MW5;Q9H9E3;Q9UP83;Q9Y2V7	COG7;COG2;COG1;COG3;COG8;COG4;COG5;COG6	Q14746;Q9H9E3;Q9UP83	3	0.195326	0.0252	0.00534211
215	4158	HSP90-FKBP38-CAM-Ca(2+) complex	Human	P07900;P62158;Q14318	HSP90AA1;CALM1; CAL;FKBP8	P07900;P62158;Q14318	3	1.02868	0.7665	0.767573
216	5176	MGC1-DNA-PKcs-Ku complex	Human	P12956;P13010;P78527;Q14676	XRCC6;XRCC5;PRKDC;MDC1	P12956;P13010;P78527	3	0.485516	0.2597	0.252995
217	5177	Polycystin-1 multiprotein complex (ACTN1, CDH1, SRC, JUP, VCL, CTNNB1, PXN, BCAR1, PKD1, PTK2, TLN1)	Human	P12814;P12830;P12931;P14923;P18206;P35222;P49023;P56945;P98161;Q05397;Q9Y490	ACTN1;CDH1;SRC;JUP;VCL;CTNNB1;PXN;BCAR1;PKD1;PTK2;TLN1	P12814;P14923;P18206;P35222;P49023;P56945;Q05397;Q9Y490	8	0.912547	0.8006	0.820294
218	5179	NCOA6-DNA-PK-Ku-PARP1 complex	Human	P09874;P12956;P13010;P78527;Q14686	PARP1;XRCC6;XRCC5;PRKDC;NCOA6	P12956;P13010;P78527	3	0.485516	0.2597	0.252995
219	5182	DNA-PK-Ku complex	Human	P12956;P13010;P78527	XRCC6;XRCC5;PRKDC	P12956;P13010;P78527	3	0.485516	0.2597	0.252995
220	5183	DNA-PK-Ku-eIF2-NF90-NF45 complex	Human	P05198;P12956;P13010;P20042;P41091;P78527;Q12905;Q12906	EIF2S1;XRCC6;XRCC5;EIF2S2;EIF2S3;PRKDC;ILF2;ILF3	P05198;P12956;P13010;P78527;Q12905	5	0.886684	0.6995	0.70163
221	5193	TNF-alpha/NF-kappa B signaling complex (CHUK, KPNA3, NFKB2, NFKBIB, REL, IKBKG, NFKB1, NFKBIE, RELB, NFKBIA, RELA, TNIP2)	Human	O00221;O00505;O15111;P19838;P25963;Q00653;Q01201;Q04206;Q04864;Q15653;Q8NFZ5;Q9Y6K9	NFKBIE;KPNA3;CHUK;NFKB1;NFKBIA;NFKB2;RELB;RELA;REL;NFKBIB;TNIP2;IKBKG	O00505;P19838;Q00653;Q9Y6K9	4	0.64105	0.3604	0.356785
222	5194	TNF-alpha/NF-kappa B signaling complex (SEC16A, CHUK, IKBKB, NFKB2, REL, IKBKG, MAP3K14, RELA, FBXW7, USP2)	Human	O14920;O15027;O15111;O75604;Q00653;Q04206;Q04864;Q969H0;Q99558;Q9Y6K9	IKBKB;SEC16A;CHUK;USP2;NFKB2;RELA;REL;FBXW7;MAP3K14;IKBKG	O15027;Q00653;Q9Y6K9	3	0.722478	0.4923	0.488257
223	5196	TNF-alpha/NF-kappa B signaling complex (CHUK, BTRC, NFKB2, PPP6C, REL, CUL1, IKBKE, SAPS2, SAPS1, ANKRD28, RELA, SKP1)	Human	O00743;O15084;O15111;O75170;P63208;Q00653;Q04206;Q04864;Q13616;Q14164;Q9UPN7;Q9Y297	PPP6C;ANKRD28;CHUK;PPP6R2;SKP1;NFKB2;RELA;REL;CUL1;IKBKE;PPP6R1;BTRC	O00743;P63208;Q00653;Q13616	4	1.15579	0.9239	0.926882
224	5197	PTIP-DNA damage response complex	Human	O60934;P49959;P54132;Q12888;Q6ZW49;Q92878	NBN;MRE11A;BLM;TP53BP1;PAXIP1;RAD50	P49959;Q12888;Q92878	3	0.273213	0.0682	0.0585147
225	5199	Kinase maturation complex 1	Human	P07900;P08238;P27348;P31946;P34932;P61981;P62258;P63104;Q04917;Q13163;Q16543;Q6Q0C0;Q7KZI7;Q99759;Q9NUG6;Q9UHV9	HSP90AA1;HSP90AB1;YWHAQ;YWHAB;HSPA4;YWHAG;YWHAE;YWHAZ;YWHAH;MAP2K5;CDC37;TRAF7;MARK2;MAP3K3;PDRG1;PFDN2	P07900;P08238;P27348;P31946;P34932;P61981;P62258;P63104;Q04917;Q16543;Q9UHV9	11	0.49525	0.0475	0.00954043
226	5209	Ubiquilin-proteasome complex	Human	P25786;P25787;P60900;Q05086;Q9UHD9;Q9UMX0	PSMA1;PSMA2;PSMA6;UBE3A;UBQLN2;UBQLN1	P25786;P25787;P60900;Q05086;Q9UHD9;Q9UMX0	6	0.811775	0.5957	0.612878
227	5211	RAF1-PPP2-PIN1 complex	Human	P04049;P30153;P62714;P63151;Q13526	RAF1;PPP2R1A;PPP2CB;PPP2R2A;PIN1	P30153;P63151;Q13526	3	0.438898	0.2143	0.207552
228	5212	Kinase maturation complex 2	Human	A7MCY6;P07900;P08238;Q12933;Q16543;Q92844;Q9H6S1;Q9UHD2	TBKBP1;HSP90AA1;HSP90AB1;TRAF2;CDC37;TANK;AZI2;TBK1	P07900;P08238;Q16543	3	0.158038	0.0116	0
229	5229	RPA complex	Human	P15927;P27694;P35244	RPA2;RPA1;RPA3	P15927;P27694;P35244	3	0.472736	0.248	0.240457
230	5230	CHUK-NFKB2-REL-IKBKG-SPAG9-NFKB1-NFKBIE-COPB2-TNIP1-NFKBIA-RELA-TNIP2 complex	Human	O00221;O15111;O60271;P19838;P25963;P35606;Q00653;Q04206;Q04864;Q15025;Q8NFZ5;Q9Y6K9	NFKBIE;CHUK;SPAG9;NFKB1;NFKBIA;COPB2;NFKB2;RELA;REL;TNIP1;TNIP2;IKBKG	O60271;P19838;P35606;Q00653;Q9Y6K9	5	0.608502	0.2858	0.284062
231	5231	53BP1-containing complex	Human	P12956;P13010;P15927;P27694;Q12888	XRCC6;XRCC5;RPA2;RPA1;TP53BP1	P12956;P13010;P15927;P27694;Q12888	5	0.613652	0.2916	0.291416
232	5232	TNF-alpha/Nf-kappa B signaling complex (RPL6, RPL30, RPS13, CHUK, DDX3X, NFKB2, NFKBIB, REL, IKBKG, NFKB1, MAP3K8, RELB, GLG1, NFKBIA, RELA, TNIP2, GTF2I)	Human	O00571;O15111;P19838;P25963;P41279;P62277;P62888;P78347;Q00653;Q01201;Q02878;Q04206;Q04864;Q15653;Q8NFZ5;Q92896;Q9Y6K9	DDX3X;CHUK;NFKB1;NFKBIA;MAP3K8;RPS13;RPL30;GTF2I;NFKB2;RELB;RPL6;RELA;REL;NFKBIB;TNIP2;GLG1;IKBKG	O00571;P19838;P78347;Q00653;Q9Y6K9	5	0.460948	0.1264	0.100801
233	5233	TNF-alpha/NF-kappa B signaling complex 5	Human	O14920;O15111;O15446;O95602;P19838;P23508;P42704;P46199;P52292;P52434;P62875;P63208;Q00653;Q04206;Q04864;Q13576;Q13616;Q15653;Q16342;Q9GZS1;Q9H9Y6;Q9UJF2;Q9UKB1;Q9Y2S0;Q9Y6K9	IKBKB;CHUK;CD3EAP;POLR1A;NFKB1;MCC;LRPPRC;MTIF2;KPNA2;POLR2H;POLR2L;SKP1;NFKB2;RELA;REL;IQGAP2;CUL1;NFKBIB;PDCD2;POLR1E;POLR1B;RASAL2;FBXW11;POLR1D;IKBKG	O15446;P19838;P42704;P52292;P63208;Q00653;Q13616;Q9Y6K9	8	1.14189	0.9885	1
234	5234	IKBKB-CDC37-KIAA1967-HSP90AB1-HSP90AA1 complex	Human	O14920;P07900;P08238;Q16543;Q8N163	IKBKB;HSP90AA1;HSP90AB1;CDC37;CCAR2	P07900;P08238;Q16543;Q8N163	4	0.308949	0.0498	0.0230016
235	5253	MNK1-eIF4F complex	Human	P06730;P60842;Q04637;Q9BUB5	EIF4E;EIF4A1;EIF4G1;MKNK1	P06730;P60842;Q04637	3	0.360586	0.1376	0.133805
236	5266	TNF-alpha/NF-kappa B signaling complex 6	Human	O14920;O15111;P07900;P08238;P22087;P36578;P62277;P62280;P62888;P62917;Q02878;Q16543;Q99558;Q9Y6K9	IKBKB;CHUK;HSP90AA1;HSP90AB1;FBL;RPL4;RPS13;RPS11;RPL30;RPL8;RPL6;CDC37;MAP3K14;IKBKG	P07900;P08238;Q16543;Q9Y6K9	4	0.583221	0.296	0.287472
237	5268	TNF-alpha/NF-kappa B signaling complex 7	Human	O43318;P07900;P08238;Q13451;Q15750;Q16543;Q8N5C8;Q9NYJ8	MAP3K7;HSP90AA1;HSP90AB1;FKBP5;TAB1;CDC37;TAB3;TAB2	O43318;P07900;P08238;Q13451;Q15750;Q16543	6	0.399935	0.0519	0.0243592
238	5269	TNF-alpha/NF-kappa B signaling complex 8	Human	P07900;P08238;Q13451;Q14164;Q16543;Q86UP2	HSP90AA1;HSP90AB1;FKBP5;IKBKE;CDC37;KTN1	P07900;P08238;Q13451;Q16543;Q86UP2	5	0.604579	0.2812	0.278491
239	5285	TNF-alpha/NF-kappa B signaling complex 9	Human	O15111;P08238;Q13451;Q15653;Q16543	CHUK;HSP90AB1;FKBP5;NFKBIB;CDC37	P08238;Q13451;Q16543	3	0.58893	0.3674	0.355704
240	5286	TNF-alpha/NF-kappa B signaling complex 10	Human	O15111;P07900;P08238;P40222;Q15653;Q16543;Q676U5;Q8IX12;Q9UHD2;Q9Y6K9	CHUK;HSP90AA1;HSP90AB1;TXLNA;NFKBIB;CDC37;ATG16L1;CCAR1;TBK1;IKBKG	P07900;P08238;P40222;Q16543;Q676U5;Q9Y6K9	6	0.486472	0.119	0.10034
241	5385	GAIT complex	Human	O60506;P04406;P07814;P40429	SYNCRIP;GAPDH;EPRS;RPL13A	O60506;P04406;P07814	3	1.75816	0.9986	1
242	5386	MLL1-WDR5 complex	Human	O00268;O43451;O75461;P21675;P34932;P49848;P51610;P61964;Q03164;Q15291;Q15545;Q16594;Q6PI98;Q7Z3B3;Q8IXM2;Q8IZL8;Q8WWY3;Q96EZ8;Q99496;Q9BVI0;Q9H4L4;Q9H7Z6;Q9HCK8;Q9NXF1;Q9UBL3;Q9Y265;Q9Y4W2	TAF4;MGAM;E2F6;TAF1;HSPA4;TAF6;HCFC1;WDR5;KMT2A;KDM6B;TAF7;TAF9;INO80C;KANSL1;BAP18;PELP1;PRPF31;MCRS1;RNF2;PHF20;SENP3;KAT8;CHD8;TEX10;ASH2L;RUVBL1;LAS1L	P34932;P51610;P61964;Q8WWY3;Q9Y265	5	0.868237	0.6727	0.675259
243	5604	Emerin complex 1	Human	P35579;P50402;P60709;Q12965;Q13813;Q15417;Q8WWI1;Q9BRV8	MYH9;EMD;ACTB;MYO1E;SPTAN1;CNN3;LMO7;SIKE1	P35579;P60709;Q12965;Q15417;Q8WWI1	5	0.872156	0.6783	0.680908
244	5609	Emerin regulatory complex	Human	O15379;O75531;P28749;P50402;P60709;P68431;Q02539;Q13547;Q8WWI1	HDAC3;BANF1;RBL1;EMD;ACTB;HIST1H3A;;HIST1H1A;HDAC1;LMO7	P60709;Q13547;Q8WWI1	3	1.23478	0.9091	0.914999
245	5611	Emerin complex 24	Human	P02545;P06400;P20700;P33991;P49736;P50402;P68431;Q00839;Q02539;Q07021;Q08999;Q13287;Q14566;Q9H0E3;Q9H503	LMNA;RB1;LMNB1;MCM4;MCM2;EMD;HIST1H3A;;HNRNPU;HIST1H1A;C1QBP;RBL2;NMI;MCM6;SAP130;BANF2	P33991;P49736;Q00839;Q07021;Q13287;Q14566	6	0.433403	0.077	0.0483381
246	5613	Emerin complex 25	Human	O75531;O95218;O95777;P05455;P20700;P31946;P50402;P60709;P61978;P62258;P62314;Q13283;Q16543;Q9H0E3;Q9P287;Q9Y333	BANF1;ZRANB2;LSM8;SSB;LMNB1;YWHAB;EMD;ACTB;HNRNPK;YWHAE;SNRPD1;G3BP1;CDC37;SAP130;BCCIP;LSM2	O95777;P05455;P31946;P60709;P61978;P62258;Q13283;Q16543;Q9P287	9	0.969908	0.9048	0.920821
247	5614	Emerin complex 32	Human	O00422;O15379;P20700;P28749;P50402;P60709;P68431;Q08999;Q12824;Q13263;Q13287;Q13547;Q13813;Q14839;Q8TAQ2;Q92922;Q9BQ87;Q9BZK7;Q9C005;Q9H503;Q9NPJ6;Q9UKL0	SAP18;HDAC3;LMNB1;RBL1;EMD;ACTB;HIST1H3A;;RBL2;SMARCB1;TRIM28;NMI;HDAC1;SPTAN1;CHD4;SMARCC2;SMARCC1;TBL1Y;TBL1XR1;DPY30;BANF2;MED4;RCOR1	P60709;Q13263;Q13287;Q13547;Q8TAQ2;Q9BZK7;Q9C005	7	1.13477	0.9826	0.99651
248	5615	Emerin complex 52	Human	O00148;O95777;P10827;P12277;P14866;P20700;P27348;P46940;P50402;P51858;P60709;P61978;P62258;P62314;Q00839;Q02539;Q07021;Q08999;Q12906;Q13287;Q53EL6;Q9BZZ5;Q9Y2U8	DDX39A;LSM8;THRA;CKB;HNRNPL;LMNB1;YWHAQ;IQGAP1;EMD;HDGF;ACTB;HNRNPK;YWHAE;SNRPD1;HNRNPU;HIST1H1A;C1QBP;RBL2;ILF3;NMI;PDCD4;API5;LEMD3	O00148;O95777;P12277;P14866;P27348;P46940;P51858;P60709;P61978;P62258;Q00839;Q07021;Q13287;Q9BZZ5	14	0.871367	0.8183	0.833161
249	5755	SUMO1-SUA1-UBA2 complex	Human	P63165;Q9UBE0;Q9UBT2	SUMO1;SAE1;UBA2	P63165;Q9UBE0;Q9UBT2	3	0.481274	0.2557	0.248828
250	5872	BRAF-MAP2K1-MAP2K2-YWHAE complex	Human	P15056;P36507;P62258;Q02750	BRAF;MAP2K2;YWHAE;MAP2K1	P36507;P62258;Q02750	3	0.576287	0.3526	0.343084
251	5876	PPP2R1A-PPP2R1B-PPP2CA-PPME1-EIF4A1 complex	Human	P30153;P30154;P60842;P67775;Q9Y570	PPP2R1A;PPP2R1B;EIF4A1;PPP2CA;PPME1	P30153;P30154;P60842;Q9Y570	4	0.203256	0.0092	0
252	6038	Dynein complex	Human	O14576;P63167;Q14204;Q9Y6G9	DYNC1I1;DYNLL1;DYNC1H1;DYNC1LI1	P63167;Q14204;Q9Y6G9	3	0.249758	0.0525	0.0404374
253	6039	Dynein-dynactin complex	Human	O14576;P63167;Q14203;Q14204;Q9Y6G9	DYNC1I1;DYNLL1;DCTN1;DYNC1H1;DYNC1LI1	P63167;Q14203;Q14204;Q9Y6G9	4	0.220083	0.0129	0
254	6052	BAG3-HSC70-HSPB8-CHIP complex	Human	O95817;P11142;Q9UJY1;Q9UNE7	BAG3;HSPA8;HSPB8;STUB1	O95817;P11142;Q9UJY1;Q9UNE7	4	0.710972	0.444	0.442588
255	6129	CBP80/20- dependent translation complex	Human	O43310;P38919;P52298;P55884;Q09161;Q9BZI7	CTIF;EIF4A3;NCBP2;EIF3B;NCBP1;UPF3B	P38919;P55884;Q09161	3	0.512895	0.2863	0.280012
256	6141	Importin alpha-CAS-RanGTP complex	Human	P52292;P55060;P62826	KPNA2;CSE1L;RAN	P52292;P55060;P62826	3	1.03927	0.7758	0.776167
257	6164	ACK1 signaling complex	Human	P46108;P56945;P60953;Q07912	CRK;BCAR1;CDC42;TNK2	P46108;P56945;P60953	3	0.414515	0.1903	0.18417
258	6167	Exocyst complex	Human	O00471;O60645;Q8IYI6;Q8TAG9;Q96A65;Q96KP1;Q9NV70;Q9UPT5	EXOC5;EXOC3;EXOC8;EXOC6;EXOC4;EXOC2;EXOC1;EXOC7	O00471;Q96A65;Q9NV70;Q9UPT5	4	0.24234	0.0195	0
259	6189	ArgRS-GlnRS-AIMP1 complex	Human	P47897;P54136;Q12904	QARS;RARS;AIMP1	P47897;P54136;Q12904	3	0.042198	0.0001	0
260	6236	Dynein-2 complex, cytoplasmic	Human	P51808;P63167;P63172;Q8IVD9;Q8NCM8;Q8TCX1;Q8TF09;Q8WVS4;Q8WW35;Q96EX3;Q96FJ2;Q9NP97	DYNLT3;DYNLL1;DYNLT1;NUDCD3;DYNC2H1;DYNC2LI1;DYNLRB2;WDR60;TCTEX1D2;WDR34;DYNLL2;DYNLRB1	P63167;P63172;Q8IVD9	3	0.240351	0.048	0.0335662
261	6247	BBS-chaperonin complex	Human	P17987;P48643;P49368;P50990;P50991;P78371;Q6ZW61;Q8IWZ6;Q8TAM1;Q9NPJ1	TCP1;CCT5;CCT3;CCT8;CCT4;CCT2;BBS12;BBS7;BBS10;MKKS	P17987;P48643;P49368;P50990;P50991;P78371	6	0.189768	0.0011	0
262	6280	NUB1L-UFD1-NPL4-NEDD8 complex	Human	Q15843;Q8TAT6;Q92890;Q9Y5A7	NEDD8;NPLOC4;UFD1L;NUB1	Q15843;Q8TAT6;Q92890	3	0.418352	0.195	0.187828
263	6282	G alpha-13-Hax-1-cortactin-Rac complex	Human	O00165;P31749;Q14247;Q14344	HAX1;AKT1;CTTN;GNA13	P31749;Q14247;Q14344	3	1.34306	0.9535	0.970421
264	6301	tRNA Splicing Ligase Complex	Human	Q52LJ0;Q92499;Q9BVC5;Q9Y224;Q9Y3I0	FAM98B;DDX1;C2orf49;C14orf166;RTCB	Q52LJ0;Q92499;Q9Y224;Q9Y3I0	4	0.355168	0.0783	0.0548111
265	6332	Elongator complex (ELP1, ELP2, ELP3, ELP4, ELP5, ELP6)	Human	O95163;Q0PNE2;Q6IA86;Q8TE02;Q96EB1;Q9H9T3	IKBKAP;ELP6;ELP2;ELP5;ELP4;ELP3	O95163;Q6IA86;Q96EB1;Q9H9T3	4	0.42181	0.1307	0.112683
266	6343	SETD7-YAP-AXIN1-beta-catenin complex	Human	O15169;P35222;P46937;Q8WTS6	AXIN1;CTNNB1;YAP1;SETD7	P35222;P46937;Q8WTS6	3	1.44919	0.9766	0.999853
267	6344	TNF-R1-associated signaling complex	Human	O14920;O15111;O43318;P01375;P19438;Q12933;Q13489;Q13546;Q15025;Q15628;Q15750;Q96EP0;Q9BYM8;Q9NYJ8;Q9Y6K9	IKBKB;CHUK;MAP3K7;TNF;TNFRSF1A;TRAF2;BIRC3;RIPK1;TNIP1;TRADD;TAB1;RNF31;RBCK1;TAB2;IKBKG	O43318;Q13546;Q15628;Q15750;Q9BYM8;Q9Y6K9	6	0.355438	0.0286	0.0046688
268	6388	CORVET complex	Human	Q8N3P4;Q8WUH2;Q96AX1;Q9H269;Q9H270;Q9P253	VPS8;TGFBRAP1;VPS33A;VPS16;VPS11;VPS18	Q96AX1;Q9H269;Q9H270;Q9P253	4	0.266806	0.0286	0.00326599
269	6389	HOPS complex	Human	P49754;Q96AX1;Q96JC1;Q9H269;Q9H270;Q9P253	VPS41;VPS33A;VPS39;VPS16;VPS11;VPS18	Q96AX1;Q9H269;Q9H270;Q9P253	4	0.266806	0.0286	0.00326599
270	6394	CNOT1-CNOT2-CNOT3 complex	Human	A5YKK6;O75175;Q9NZN8	CNOT1;CNOT3;CNOT2	A5YKK6;O75175;Q9NZN8	3	0.144937	0.01	0
271	6396	DNJC3-DNAJB1-HSPA8 complex	Human	P11142;P25685;Q13217	HSPA8;DNAJB1;DNAJC3	P11142;P25685;Q13217	3	0.47512	0.2502	0.242792
272	6399	DNAJC7-HSPA8-HSP90AA1 complex	Human	P07900;P11142;Q99615	HSP90AA1;HSPA8;DNAJC7	P07900;P11142;Q99615	3	0.399518	0.1753	0.169958
273	6460	MLL2 complex	Human	O00255;O14686;O15294;O75475;P51610;P61964;Q15291;Q9C005;Q9UBL3;Q9Y5Z7	MEN1;KMT2D;OGT;PSIP1;HCFC1;WDR5;KDM6B;DPY30;ASH2L;HCFC2	O15294;O75475;P51610;P61964;Q9C005	5	0.98284	0.8273	0.827493
274	6462	MLL1 complex	Human	O00255;O15294;P51610;P61964;Q03164;Q15291;Q9C005;Q9UBL3	MEN1;OGT;HCFC1;WDR5;KMT2A;KDM6B;DPY30;ASH2L	O15294;P51610;P61964;Q9C005	4	1.04103	0.8391	0.825613
275	6468	TRAPP complex	Human	O43617;O75865;P0DI81;P48553;Q5T215;Q7Z392;Q86SZ2;Q8IUR0;Q8WVT3;Q96Q05;Q9UL33;Q9Y296;Q9Y2L5;Q9Y5R8	TRAPPC3;TRAPPC6A;TRAPPC2;TRAPPC10;TRAPPC3L;TRAPPC11;TRAPPC6B;TRAPPC5;TRAPPC12;TRAPPC9;TRAPPC2L;TRAPPC4;TRAPPC8;TRAPPC1	Q7Z392;Q86SZ2;Q8IUR0;Q9UL33;Q9Y296	5	0.367775	0.0565	0.0260314
276	6469	Set1A complex	Human	O15047;O15294;P51610;P61964;Q15291;Q6UXN9;Q9C005;Q9P0U4;Q9UBL3;Q9Y5Z7	SETD1A;OGT;HCFC1;WDR5;KDM6B;WDR82;DPY30;CXXC1;ASH2L;HCFC2	O15294;P51610;P61964;Q6UXN9;Q9C005	5	0.879329	0.6893	0.691184
277	6470	Set1B complex	Human	O15294;P51610;P61964;Q15291;Q6UXN9;Q8NFC6;Q96IK1;Q9C005;Q9P0U4;Q9UBL3;Q9UPS6;Q9Y5Z7	OGT;HCFC1;WDR5;KDM6B;WDR82;BOD1L1;BOD1;DPY30;CXXC1;ASH2L;SETD1B;HCFC2	O15294;P51610;P61964;Q6UXN9;Q8NFC6;Q96IK1;Q9C005	7	0.784346	0.5442	0.566712
278	6481	WASH complex	Human	A8K0Z3;Q12768;Q2M389;Q9Y3C0;Q9Y4E1	WASH1;KIAA0196;KIAA1033;CCDC53;FAM21C	Q12768;Q9Y3C0;Q9Y4E1	3	0.500609	0.2737	0.267865
279	6482	CUL4B-DDB1-DTL-CSN complex	Human	P61201;Q13098;Q13620;Q16531;Q9NZJ0	COPS2;GPS1;CUL4B;DDB1;DTL	P61201;Q13098;Q13620;Q16531	4	0.7385	0.4765	0.476596
280	6484	WASH-CAPZalpa/beta complex	Human	A8K0Z3;P47756;P52907;Q12768;Q2M389;Q9Y3C0;Q9Y4E1	WASH1;CAPZB;CAPZA1;KIAA0196;KIAA1033;CCDC53;FAM21C	P47756;P52907;Q12768;Q9Y3C0;Q9Y4E1	5	0.355658	0.0492	0.0195181
281	6489	CUL4A-DDB1-WDR5 complex	Human	P61964;Q13619;Q16531	WDR5;CUL4A;DDB1	P61964;Q13619;Q16531	3	1.03785	0.7747	0.775023
282	6493	CUL4A-DDB1-WDR57 complex	Human	Q13619;Q16531;Q96DI7	CUL4A;DDB1;SNRNP40	Q13619;Q16531;Q96DI7	3	1.1209	0.8409	0.839057
283	6494	CUL4A-DDB1-WDR61 complex	Human	Q13619;Q16531;Q9GZS3	CUL4A;DDB1;WDR61	Q13619;Q16531;Q9GZS3	3	1.10624	0.83	0.828229
284	6495	CUL4B-DDB1-GRWD1 complex	Human	Q13620;Q16531;Q9BQ67	CUL4B;DDB1;GRWD1	Q13620;Q16531;Q9BQ67	3	1.28787	0.9322	0.944581
285	6512	ILK-HSP90-CDC37 complex	Human	P07900;Q13418;Q16543	HSP90AA1;ILK;CDC37	P07900;Q13418;Q16543	3	0.296714	0.085	0.0777179
286	6639	CCC-Wash (WASH1, FAM21C) complex	Human	A8K0Z3;O60826;Q567U6;Q7Z3J2;Q7Z4G1;Q86VX2;Q86X83;Q8N668;Q9GZQ3;Q9H0A8;Q9NX08;Q9P000;Q9UBI1;Q9Y4E1;Q9Y6G5	WASH1;CCDC22;CCDC93;C16orf62;COMMD6;COMMD7;COMMD2;COMMD1;COMMD5;COMMD4;COMMD8;COMMD9;COMMD3;FAM21C;COMMD10	O60826;Q567U6;Q7Z3J2;Q7Z4G1;Q86VX2;Q86X83;Q8N668;Q9GZQ3;Q9NX08;Q9P000;Q9UBI1;Q9Y4E1;Q9Y6G5	13	0.312275	0.0005	0
287	6644	CCDC22-COMMD1-CUL2 complex	Human	O60826;Q13617;Q8N668	CCDC22;CUL2;COMMD1	O60826;Q13617;Q8N668	3	0.231915	0.0437	0.0276264
288	6645	CCC complex	Human	O60826;Q567U6;Q7Z3J2;Q7Z4G1;Q86VX2;Q86X83;Q8N668;Q9GZQ3;Q9H0A8;Q9NX08;Q9P000;Q9UBI1;Q9Y6G5	CCDC22;CCDC93;C16orf62;COMMD6;COMMD7;COMMD2;COMMD1;COMMD5;COMMD4;COMMD8;COMMD9;COMMD3;COMMD10	O60826;Q567U6;Q7Z3J2;Q7Z4G1;Q86VX2;Q86X83;Q8N668;Q9GZQ3;Q9NX08;Q9P000;Q9UBI1;Q9Y6G5	12	0.252549	0	0
289	6658	CCDC22-COMMD8-CUL1 complex	Human	O60826;Q13616;Q9NX08	CCDC22;CUL1;COMMD8	O60826;Q13616;Q9NX08	3	0.564497	0.3415	0.331321
290	6659	Ubiquitin E3 ligase (CCDC22, COMMD8, CUL3)	Human	O60826;Q13618;Q9NX08	CCDC22;CUL3;COMMD8	O60826;Q13618;Q9NX08	3	0.302557	0.0889	0.0826328
291	6665	ATAC complex, YEATS2-linked	Human	O43318;O75478;O75528;P61964;Q01658;Q14157;Q8IYH5;Q92830;Q96ES7;Q9H8E8;Q9NR33;Q9NRF9;Q9NS73;Q9ULM3	MAP3K7;TADA2A;TADA3;WDR5;DR1;UBAP2L;ZZZ3;KAT2A;SGF29;KAT14;POLE4;POLE3;MBIP;YEATS2	O43318;P61964;Q14157;Q9NRF9	4	1.05871	0.8534	0.842904
292	6671	PI4K2A-WASH complex	Human	O00203;P46934;P47756;P50570;P52907;Q00610;Q12768;Q2M389;Q5T1M5;Q641Q2;Q92888;Q92974;Q96N67;Q9BTU6	AP3B1;NEDD4;CAPZB;DNM2;CAPZA1;CLTC;KIAA0196;KIAA1033;FKBP15;FAM21A;ARHGEF1;ARHGEF2;DOCK7;PI4K2A	P47756;P50570;P52907;Q00610;Q12768;Q5T1M5;Q641Q2;Q92888;Q96N67	9	0.622723	0.2186	0.22523
293	6703	TBCD-tubulin(alpha)-tubulin(beta) complex	Human	P07437;Q71U36;Q9BTW9	TUBB;TUBA1A;TBCD	P07437;Q71U36;Q9BTW9	3	0.399409	0.1753	0.169854
294	6713	TBCD-ARL2-tubulin(beta) complex	Human	P07437;P36404;Q9BTW9	TUBB;ARL2;TBCD	P07437;P36404;Q9BTW9	3	0.396149	0.1714	0.166784
295	6714	TBCE-TBCB-tubulin(alpha) complex	Human	Q15813;Q71U36;Q99426	TBCE;TUBA1A;TBCB	Q15813;Q71U36;Q99426	3	0.756904	0.5248	0.521846
296	6715	TBCD-ARL2-tubulin(beta)-TBCE complex	Human	P07437;P36404;Q15813;Q9BTW9	TUBB;ARL2;TBCE;TBCD	P07437;P36404;Q15813;Q9BTW9	4	0.609875	0.3235	0.319155
297	6765	CCR4-NOT complex	Human	A5YKK6;O75175;Q92600;Q96LI5;Q9H9A5;Q9NZN8;Q9UIV1;Q9UKZ1;Q9ULM6	CNOT1;CNOT3;RQCD1;CNOT6L;CNOT10;CNOT2;CNOT7;CNOT11;CNOT6	A5YKK6;O75175;Q9NZN8	3	0.144937	0.01	0
298	6799	VEGFR2-S1PR1-ERK1/2-PKC-alpha complex	Human	P17252;P21453;P27361;P28482;P35968	PRKCA;S1PR1;MAPK3;MAPK1;KDR	P17252;P27361;P28482	3	0.555941	0.3327	0.32279
299	6800	VEGFR2-S1PR2-ERK1/2-PKC-alpha complex	Human	O95136;P17252;P27361;P28482;P35968	S1PR2;PRKCA;MAPK3;MAPK1;KDR	P17252;P27361;P28482	3	0.555941	0.3327	0.32279
300	6801	VEGFR2-S1PR3-ERK1/2-PKC-alpha complex	Human	P17252;P27361;P28482;P35968;Q99500	PRKCA;MAPK3;MAPK1;KDR;S1PR3	P17252;P27361;P28482	3	0.555941	0.3327	0.32279
301	6802	VEGFR2-S1PR5-ERK1/2-PKC-alpha complex	Human	P17252;P27361;P28482;P35968;Q9H228	PRKCA;MAPK3;MAPK1;KDR;S1PR5	P17252;P27361;P28482	3	0.555941	0.3327	0.32279
302	6838	IGF2BP1 complex	Human	O60506;O95793;P61254;P62753;P67809;Q00839;Q08211;Q15717;Q9NZI8	SYNCRIP;STAU1;RPL26;RPS6;YBX1;HNRNPU;DHX9;ELAVL1;IGF2BP1	O60506;P67809;Q00839;Q08211;Q15717;Q9NZI8	6	0.491941	0.1229	0.106567
303	6862	Bag6-Ubl4A-Trc35 Complex	Human	P11441;P46379;Q7L5D6	UBL4A;BAG6;GET4	P11441;P46379;Q7L5D6	3	0.265449	0.0629	0.0523962
304	6888	v-ATPase-Ragulator-AXIN/LKB1-AMPK complex	Human	O15169;O43504;P21281;P27449;P38606;P54619;P61421;Q0VGL1;Q13131;Q15831;Q6IAA8;Q9UHA4;Q9Y2Q5;Q9Y478	AXIN1;LAMTOR5;ATP6V1B2;ATP6V0C;ATP6V1A;PRKAG1;ATP6V0D1;LAMTOR4;PRKAA1;STK11;LAMTOR1;LAMTOR3;LAMTOR2;PRKAB1	P21281;P38606;P54619;Q13131;Q9Y478	5	0.514288	0.1794	0.159744
305	6893	Gamma-tubulin complex	Human	P23258;Q96CW5;Q96RT7;Q96RT8;Q9BSJ2;Q9UGJ1	TUBG1;TUBGCP3;TUBGCP6;TUBGCP5;TUBGCP2;TUBGCP4	P23258;Q96CW5;Q9BSJ2	3	0.289617	0.0796	0.0718189
306	6908	CTNNB1-FERMT2-YBX1 complex	Human	P35222;P67809;Q96AC1	CTNNB1;YBX1;FERMT2	P35222;P67809;Q96AC1	3	0.695133	0.4678	0.461348
307	6919	ILK-LIMS1-PARVA complex	Human	P48059;Q13418;Q9NVD7	LIMS1;ILK;PARVA	P48059;Q13418;Q9NVD7	3	0.530541	0.3065	0.297514
308	6925	MAPK1-PTK2-PXN complex	Human	P28482;P49023;Q05397	MAPK1;PXN;PTK2	P28482;P49023;Q05397	3	0.577618	0.3547	0.344412
309	6937	ARHGEF2-MAPK1-MAPK3-PXN complex	Human	P27361;P28482;P49023;Q92974	MAPK3;MAPK1;PXN;ARHGEF2	P27361;P28482;P49023	3	0.658354	0.4356	0.424912
310	6984	ProTalpha C2 complex	Human	P06454;P49006;P60709;Q01105	PTMA;MARCKSL1;ACTB;SET	P49006;P60709;Q01105	3	0.622686	0.4031	0.389395
311	6985	ProTalpha C5 complex	Human	P06454;P25786;P39687;Q00325;Q07021	PTMA;PSMA1;ANP32A;SLC25A3;C1QBP	P25786;P39687;Q07021	3	0.976962	0.7228	0.724329
312	6990	THSD1-FAK-talin-vinculin complex	Human	P18206;Q05397;Q9NS62;Q9Y490	VCL;PTK2;THSD1;TLN1	P18206;Q05397;Q9Y490	3	0.897786	0.6594	0.654485
313	7051	OTUB1-UBC13-MMS2 complex	Human	P61088;Q15819;Q96FW1	UBE2N;UBE2V2;OTUB1	P61088;Q15819;Q96FW1	3	0.29387	0.0829	0.0753438
314	7126	HSPA9-GRPEL1-GRPEL2-TIMM44 complex	Human	O43615;P38646;Q8TAA5;Q9HAV7	TIMM44;HSPA9;GRPEL2;GRPEL1	O43615;P38646;Q9HAV7	3	0.380752	0.1567	0.152385
315	7130	PRKAR2A-GSKIP-GSK3B-DNM1L complex	Human	O00429;P13861;P49841;Q9P0R6	DNM1L;PRKAR2A;GSK3B;GSKIP	O00429;P13861;P49841	3	0.261574	0.0602	0.0493903
316	7131	COMMD1-CCDC22-CCDC93-C16orf62 complex	Human	O60826;Q567U6;Q7Z3J2;Q8N668	CCDC22;CCDC93;C16orf62;COMMD1	O60826;Q567U6;Q7Z3J2;Q8N668	4	0.228507	0.0152	0
317	7132	CCDC22-CCDC93-C16orf62 complex	Human	O60826;Q567U6;Q7Z3J2	CCDC22;CCDC93;C16orf62	O60826;Q567U6;Q7Z3J2	3	0.26237	0.0608	0.0500049
318	7133	CCDC93-COMMD1-COMMD6 complex	Human	Q567U6;Q7Z4G1;Q8N668	CCDC93;COMMD6;COMMD1	Q567U6;Q7Z4G1;Q8N668	3	0.118194	0.0046	0
319	7134	COMMD1-CCDC93-C16orf62 complex	Human	Q567U6;Q7Z3J2;Q8N668	CCDC93;C16orf62;COMMD1	Q567U6;Q7Z3J2;Q8N668	3	0.168625	0.0153	0
320	7135	CCDC22-CCDC93-C16orf62-FAM21-WASH1 complex	Human	A8K0Z3;O60826;Q567U6;Q7Z3J2;Q9Y4E1	WASH1;CCDC22;CCDC93;C16orf62;FAM21C	O60826;Q567U6;Q7Z3J2;Q9Y4E1	4	0.433559	0.1434	0.124004
321	7141	Coat protein complex II (SAR1B, PREB, SEC23A , SEC24B, SEC23IP)	Human	O95487;Q15436;Q9HCU5;Q9Y6B6;Q9Y6Y8	SEC24B;SEC23A;PREB;SAR1B;SEC23IP	Q15436;Q9Y6B6;Q9Y6Y8	3	0.115653	0.0041	0
322	7192	CCR4-NOT-CNOT7-CNOT6 complex	Human	A5YKK6;O75175;Q92600;Q9C0C2;Q9H9A5;Q9NZN8;Q9UIV1;Q9UKZ1;Q9ULM6	CNOT1;CNOT3;RQCD1;TNKS1BP1;CNOT10;CNOT2;CNOT7;CNOT11;CNOT6	A5YKK6;O75175;Q9C0C2;Q9NZN8	4	0.880078	0.6556	0.648779
323	7214	CCR4-NOT-CNOT7-CNOT6L complex	Human	A5YKK6;O75175;Q92600;Q96LI5;Q9C0C2;Q9H9A5;Q9NZN8;Q9UIV1;Q9UKZ1	CNOT1;CNOT3;RQCD1;CNOT6L;TNKS1BP1;CNOT10;CNOT2;CNOT7;CNOT11	A5YKK6;O75175;Q9C0C2;Q9NZN8	4	0.880078	0.6556	0.648779
324	7215	CCR4-NOT-CNOT8-CNOT6 complex	Human	A5YKK6;O75175;Q92600;Q9C0C2;Q9H9A5;Q9NZN8;Q9UFF9;Q9UKZ1;Q9ULM6	CNOT1;CNOT3;RQCD1;TNKS1BP1;CNOT10;CNOT2;CNOT8;CNOT11;CNOT6	A5YKK6;O75175;Q9C0C2;Q9NZN8	4	0.880078	0.6556	0.648779
325	7216	CCR4-NOT-CNOT8-CNOT6L complex	Human	A5YKK6;O75175;Q92600;Q96LI5;Q9C0C2;Q9H9A5;Q9NZN8;Q9UFF9;Q9UKZ1	CNOT1;CNOT3;RQCD1;CNOT6L;TNKS1BP1;CNOT10;CNOT2;CNOT8;CNOT11	A5YKK6;O75175;Q9C0C2;Q9NZN8	4	0.880078	0.6556	0.648779
326	7217	Dysbindin 1-A-DNA-PK-complex	Human	P12956;P13010;P78527;Q96EV8	XRCC6;XRCC5;PRKDC;DTNBP1	P12956;P13010;P78527;Q96EV8	4	0.694821	0.4217	0.422662
327	7221	NSL complex	Human	O15294;P51610;P61964;Q7Z3B3;Q96EZ8;Q9BVI0;Q9H7Z6;Q9H9L4;Q9P2N6	OGT;HCFC1;WDR5;KANSL1;MCRS1;PHF20;KAT8;KANSL2;KANSL3	O15294;P51610;P61964	3	0.665518	0.4413	0.432027
328	7284	GSK3B-HSP90AA1-PKM2 complex	Human	P07900;P14618;P49841	HSP90AA1;PKM;GSK3B	P07900;P14618;P49841	3	0.744395	0.5131	0.509682
329	7285	HEXIM1-DNA-PK-paraspeckle components-ribonucleoprotein complex	Human	O94992;P12956;P13010;P23246;P43243;P78527;Q15233;Q8WXF1;Q96PK6	HEXIM1;XRCC6;XRCC5;SFPQ;MATR3;PRKDC;NONO;PSPC1;RBM14	P12956;P13010;P23246;P43243;P78527;Q15233;Q8WXF1	7	0.592378	0.2121	0.210247
330	7298	ACTB-ANP32A-C1QBP-PSMA1-PTMA-PSMA1 complex	Human	P06454;P25786;P39687;P60709;Q00325;Q07021	PTMA;PSMA1;ANP32A;ACTB;SLC25A3;C1QBP	P25786;P39687;P60709;Q07021	4	1.00765	0.8058	0.7916
331	7299	ANP32A-ANP32B-PSMA3-PTMA-SLC25A5 complex	Human	P05141;P06454;P25788;P39687;Q92688	SLC25A5;PTMA;PSMA3;ANP32A;ANP32B	P25788;P39687;Q92688	3	0.795991	0.5622	0.55951
332	7318	CTNNB1-DDX5-HDGF complex	Human	P17844;P35222;P51858	DDX5;CTNNB1;HDGF	P17844;P35222;P51858	3	1.10828	0.8318	0.82975
333	7372	BRD7-SWI\u2013SNF complex	Human	O14497;O14744;O96019;P51531;P51532;Q8TAQ2;Q8WUB8;Q92922;Q969G3;Q96GM5;Q9NPI1	ARID1A;PRMT5;ACTL6A;SMARCA2;SMARCA4;SMARCC2;PHF10;SMARCC1;SMARCE1;SMARCD1;BRD7	O14744;O96019;Q8TAQ2	3	0.306089	0.0919	0.0856288
334	7381	DCS complex	Human	P26599;P31943;Q92945;Q9UKA9	PTBP1;HNRNPH1;KHSRP;PTBP2	P26599;P31943;Q92945	3	1.0413	0.7774	0.777808
335	7476	AP1B1-AP1G2-AP1M-1AP1S1 complex	Human	O75843;P61966;Q10567;Q9BXS5	AP1G2;AP1S1;AP1B1;AP1M1	P61966;Q10567;Q9BXS5	3	0.170935	0.0163	0
336	7504	CD44-ERK1-ERK2-RHAMM complex	Human	O75330;P16070;P27361;P28482	HMMR;CD44;MAPK3;MAPK1	P16070;P27361;P28482	3	0.935453	0.6911	0.688216
337	7522	Ubiquitin E3 ligase (CUL3, KLHL12, PEF1, PDCD6)	Human	O75340;Q13618;Q53G59;Q9UBV8	PDCD6;CUL3;KLHL12;PEF1	O75340;Q13618;Q9UBV8	3	0.37512	0.1508	0.147162
338	7545	BORC complex	Human	O95295;P78537;Q6QNY1;Q969J3;Q96B45;Q96FH0;Q96GS4;Q9BQD3	SNAPIN;BLOC1S1;BLOC1S2;BORCS5;BORCS7;BORCS8;BORCS6;KXD1	O95295;P78537;Q969J3	3	0.298771	0.086	0.0794424
339	7556	PRAME complex	Human	P62877;P78395;Q13617;Q14657;Q15369;Q15370;Q9NPF4	RBX1;PRAME;CUL2;LAGE3;TCEB1;TCEB2;OSGEP	Q13617;Q15370;Q9NPF4	3	0.708446	0.4799	0.474471
340	7557	LGR4-RSPO supercomplex	Human	O00401;O14641;O60610;P36507;P46940;P49023;Q02750;Q05397;Q9BXB1;Q9BXY4	WASL;DVL2;DIAPH1;MAP2K2;IQGAP1;PXN;MAP2K1;PTK2;LGR4;RSPO3	O00401;O60610;P36507;P46940;P49023;Q02750;Q05397	7	0.513671	0.119	0.106126
341	7563	LARP1-PABPC1-RYDEN complex	Human	P11940;Q6PKG0;Q9NUL5	PABPC1;LARP1;RYDEN	P11940;Q6PKG0;Q9NUL5	3	0.491535	0.2648	0.258917

## Sheet: Day2
Day 2	ComplexID	ComplexName	Organism	subunits(UniProt IDs)	subunits(Gene name)	Subunit_Found	No_Subunit_Found	Avg_Dist_D2_4t	TPCA_Sig_p-value_D2_Sample	TPCA_Sig_P-value_D2_Beta
0	10	Condensin I complex	Human	O95347;Q15003;Q15021;Q9BPX3;Q9NTJ3	SMC2;NCAPH;NCAPD2;NCAPG;SMC4	O95347;Q15021;Q9BPX3;Q9NTJ3	4	0.140265	0.0027	0
1	23	BLOC-1 (biogenesis of lysosome-related organelles complex 1)	Human	O95295;P78537;Q6QNY0;Q6QNY1;Q8TDH9;Q96EV8;Q9NUP1;Q9UL45	SNAPIN;BLOC1S1;BLOC1S3;BLOC1S2;BLOC1S5;DTNBP1;BLOC1S4;BLOC1S6	O95295;P78537;Q96EV8	3	0.235779	0.0547	0.0235169
2	27	Arp2/3 protein complex	Human	O15143;O15144;O15145;O15511;P59998;P61158;P61160	ARPC1B;ARPC2;ARPC3;ARPC5;ARPC4;ACTR3;ACTR2	O15143;O15144;O15145;O15511;P59998;P61158;P61160	7	0.157409	0.0001	0
3	32	PA700 complex	Human	O00231;O00232;O00233;O00487;O43242;O75832;P17980;P35998;P43686;P48556;P51665;P55036;P62191;P62195;P62333;Q13200;Q15008;Q16401;Q99460;Q9UNM6	PSMD11;PSMD12;PSMD9;PSMD14;PSMD3;PSMD10;PSMC3;PSMC2;PSMC4;PSMD8;PSMD7;PSMD4;PSMC1;PSMC5;PSMC6;PSMD2;PSMD6;PSMD5;PSMD1;PSMD13	O00231;O00232;O00233;O00487;O43242;O75832;P17980;P35998;P43686;P48556;P51665;P55036;P62191;P62195;P62333;Q13200;Q15008;Q16401;Q99460;Q9UNM6	20	0.260626	0	0
4	33	Prefoldin complex	Human	O15212;O60925;P61758;Q99471;Q9NQP4;Q9UHV9	PFDN6;PFDN1;VBP1;PFDN5;PFDN4;PFDN2	O15212;O60925;P61758;Q99471;Q9NQP4;Q9UHV9	6	0.306727	0.0203	0.00247202
5	36	AP1 adaptor complex	Human	O43747;O75843;P56377;P61966;Q10567;Q96PC3;Q9BXS5;Q9Y6Q5	AP1G1;AP1G2;AP1S2;AP1S1;AP1B1;AP1S3;AP1M1;AP1M2	O43747;P61966;Q10567;Q9BXS5	4	0.170897	0.0066	0
6	49	DNMT3B complex	Human	O60264;O95239;O95347;Q13547;Q96ST3;Q9NTJ3;Q9UBC3	SMARCA5;KIF4A;SMC2;HDAC1;SIN3A;SMC4;DNMT3B	O95347;Q13547;Q9NTJ3	3	0.215491	0.0426	0.0084877
7	54	SIN3 complex	Human	O00422;O75446;Q09028;Q13547;Q16576;Q92769;Q96ST3	SAP18;SAP30;RBBP4;HDAC1;RBBP7;HDAC2;SIN3A	Q09028;Q13547;Q16576;Q92769	4	0.382587	0.1154	0.116927
8	61	Mi2/NuRD complex	Human	O94776;O95983;Q09028;Q13547;Q14839;Q16576;Q92769	MTA2;MBD3;RBBP4;HDAC1;CHD4;RBBP7;HDAC2	Q09028;Q13547;Q16576;Q92769	4	0.382587	0.1154	0.116927
9	62	MeCP1 complex	Human	O94776;O95983;Q09028;Q13547;Q14839;Q16576;Q92769;Q9UBB5	MTA2;MBD3;RBBP4;HDAC1;CHD4;RBBP7;HDAC2;MBD2	Q09028;Q13547;Q16576;Q92769	4	0.382587	0.1154	0.116927
10	86	NUMAC complex (nucleosomal methylation activator complex)	Human	O14497;P51532;P60709;Q12824;Q86X55;Q8TAQ2;Q92922;Q969G3;Q96GM5;Q96KG9	ARID1A;SMARCA4;ACTB;SMARCB1;CARM1;SMARCC2;SMARCC1;SMARCE1;SMARCD1;SCYL1	P60709;Q86X55;Q8TAQ2;Q96KG9	4	1.00411	0.7922	0.820838
11	87	Nup 107-160 subcomplex	Human	P52948;P55735;P57740;Q12769;Q8NFH3;Q8NFH4;Q8WUM0;Q96EE3;Q9BW27	NUP98;SEC13;NUP107;NUP160;NUP43;NUP37;NUP133;SEH1L;NUP85	P52948;P55735;Q8NFH3;Q8NFH4;Q8WUM0;Q9BW27	6	0.587836	0.2581	0.279891
12	89	Exocyst Sec6/8 complex	Human	O00471;O60645;Q8IYI6;Q8TAG9;Q96A65;Q96KP1;Q9NV70;Q9UPT5	EXOC5;EXOC3;EXOC8;EXOC6;EXOC4;EXOC2;EXOC1;EXOC7	O00471;Q96A65;Q9NV70;Q9UPT5	4	0.159298	0.0053	0
13	95	Ku antigen-NARG1 complex	Human	P12956;P13010;Q9BXJ9	XRCC6;XRCC5;NAA15	P12956;P13010;Q9BXJ9	3	0.580542	0.3779	0.380828
14	112	Prefoldin complex	Human	O15212;O60925;P61758;Q99471;Q9NQP4;Q9UHV9	PFDN6;PFDN1;VBP1;PFDN5;PFDN4;PFDN2	O15212;O60925;P61758;Q99471;Q9NQP4;Q9UHV9	6	0.306727	0.0203	0.00247202
15	123	Rnase/Mrp complex	Human	O75817;O75818;O95059;O95707;P78345;P78346;Q969H6;Q99575;Q9BUL9;Q9H633	POP7;RPP40;RPP14;POP4;RPP38;RPP30;POP5;POP1;RPP25;RPP21	O75818;O95707;Q99575	3	0.263042	0.074	0.046773
16	126	CCT complex (chaperonin containing TCP1 complex)	Human	P17987;P40227;P48643;P49368;P50990;P50991;P78371;Q99832	TCP1;CCT6A;CCT5;CCT3;CCT8;CCT4;CCT2;CCT7	P17987;P40227;P48643;P49368;P50990;P50991;P78371;Q99832	8	0.213657	0.0004	0
17	144	Gamma-BAR-AP1 complex	Human	O43747;O75843;P56377;P61966;Q10567;Q63HQ0;Q96PC3;Q9BXS5;Q9Y6Q5	AP1G1;AP1G2;AP1S2;AP1S1;AP1B1;AP1AR;AP1S3;AP1M1;AP1M2	O43747;P61966;Q10567;Q9BXS5	4	0.170897	0.0066	0
18	149	PBAF complex (Polybromo- and BAF containing complex)	Human	O96019;P51532;P60709;Q12824;Q68CP9;Q86U86;Q8TAQ2;Q92922;Q969G3;Q96GM5	ACTL6A;SMARCA4;ACTB;SMARCB1;ARID2;PBRM1;SMARCC2;SMARCC1;SMARCE1;SMARCD1	O96019;P60709;Q8TAQ2	3	1.24212	0.8989	0.935855
19	157	Condensin I complex	Human	O95347;Q15003;Q15021;Q9BPX3;Q9NTJ3	SMC2;NCAPH;NCAPD2;NCAPG;SMC4	O95347;Q15021;Q9BPX3;Q9NTJ3	4	0.140265	0.0027	0
20	159	Condensin I-PARP-1-XRCC1 complex	Human	O95347;P09874;P18887;Q15003;Q15021;Q9BPX3;Q9NTJ3	SMC2;PARP1;XRCC1;NCAPH;NCAPD2;NCAPG;SMC4	O95347;Q15021;Q9BPX3;Q9NTJ3	4	0.140265	0.0027	0
21	162	COG complex	Human	P83436;Q14746;Q8WTW3;Q96JB2;Q96MW5;Q9H9E3;Q9UP83;Q9Y2V7	COG7;COG2;COG1;COG3;COG8;COG4;COG5;COG6	Q14746;Q9H9E3;Q9UP83	3	0.355921	0.1517	0.138176
22	167	Condensin I complex	Human	O95347;Q15003;Q15021;Q9BPX3;Q9NTJ3	SMC2;NCAPH;NCAPD2;NCAPG;SMC4	O95347;Q15021;Q9BPX3;Q9NTJ3	4	0.140265	0.0027	0
23	181	26S proteasome	Human	O14818;P17980;P20618;P25786;P25787;P25788;P25789;P28066;P28070;P28072;P28074;P35998;P43686;P49720;P49721;P55036;P60900;P62191;P62195;P62333;Q99436;Q9UNM6	PSMA7;PSMC3;PSMB1;PSMA1;PSMA2;PSMA3;PSMA4;PSMA5;PSMB4;PSMB6;PSMB5;PSMC2;PSMC4;PSMB3;PSMB2;PSMD4;PSMA6;PSMC1;PSMC5;PSMC6;PSMB7;PSMD13	O14818;P17980;P20618;P25788;P28066;P28072;P28074;P35998;P43686;P55036;P60900;P62191;P62195;P62333;Q9UNM6	15	0.685881	0.3208	0.317188
24	186	Wave-2 complex	Human	Q7L576;Q8IZP0;Q8WUW1;Q9Y2A7;Q9Y6W5	CYFIP1;ABI1;BRK1;NCKAP1;WASF2	Q7L576;Q8IZP0;Q8WUW1;Q9Y2A7;Q9Y6W5	5	0.471075	0.1603	0.15686
25	189	BAF complex	Human	O14497;O94805;O96019;P51531;P51532;P60709;P63261;Q12824;Q8NFD5;Q8TAQ2;Q92922;Q969G3;Q96GM5	ARID1A;ACTL6B;ACTL6A;SMARCA2;SMARCA4;ACTB;ACTG1;SMARCB1;ARID1B;SMARCC2;SMARCC1;SMARCE1;SMARCD1	O96019;P60709;Q8TAQ2	3	1.24212	0.8989	0.935855
26	191	20S proteasome	Human	O14818;P20618;P25786;P25787;P25788;P25789;P28066;P28070;P28072;P28074;P49720;P49721;P60900;Q99436	PSMA7;PSMB1;PSMA1;PSMA2;PSMA3;PSMA4;PSMA5;PSMB4;PSMB6;PSMB5;PSMB3;PSMB2;PSMA6;PSMB7	O14818;P20618;P25788;P28066;P28072;P28074;P60900	7	0.116177	0	0
27	192	PA28-20S proteasome	Human	O14818;P20618;P25786;P25787;P25788;P25789;P28066;P28070;P28072;P28074;P49720;P49721;P60900;Q06323;Q99436;Q9UL46	PSMA7;PSMB1;PSMA1;PSMA2;PSMA3;PSMA4;PSMA5;PSMB4;PSMB6;PSMB5;PSMB3;PSMB2;PSMA6;PSME1;PSMB7;PSME2	O14818;P20618;P25788;P28066;P28072;P28074;P60900;Q06323;Q9UL46	9	0.60536	0.2179	0.219696
28	193	PA700-20S-PA28 complex	Human	O00231;O00232;O00233;O00487;O14818;O43242;O75832;P17980;P20618;P25786;P25787;P25788;P25789;P28066;P28070;P28072;P28074;P35998;P43686;P48556;P49720;P49721;P51665;P55036;P60900;P62191;P62195;P62333;Q06323;Q13200;Q15008;Q16401;Q99436;Q99460;Q9UL46;Q9UNM6	PSMD11;PSMD12;PSMD9;PSMD14;PSMA7;PSMD3;PSMD10;PSMC3;PSMB1;PSMA1;PSMA2;PSMA3;PSMA4;PSMA5;PSMB4;PSMB6;PSMB5;PSMC2;PSMC4;PSMD8;PSMB3;PSMB2;PSMD7;PSMD4;PSMA6;PSMC1;PSMC5;PSMC6;PSME1;PSMD2;PSMD6;PSMD5;PSMB7;PSMD1;PSME2;PSMD13	O00231;O00232;O00233;O00487;O14818;O43242;O75832;P17980;P20618;P25788;P28066;P28072;P28074;P35998;P43686;P48556;P51665;P55036;P60900;P62191;P62195;P62333;Q06323;Q13200;Q15008;Q16401;Q99460;Q9UL46;Q9UNM6	29	0.635972	0.1208	0.100831
29	194	PA28gamma-20S proteasome	Human	O14818;P20618;P25786;P25787;P25788;P25789;P28066;P28070;P28072;P28074;P49720;P49721;P60900;P61289;Q99436	PSMA7;PSMB1;PSMA1;PSMA2;PSMA3;PSMA4;PSMA5;PSMB4;PSMB6;PSMB5;PSMB3;PSMB2;PSMA6;PSME3;PSMB7	O14818;P20618;P25788;P28066;P28072;P28074;P60900;P61289	8	0.115719	0	0
30	205	Ubiquitin E3 ligase (VHL, TCEB1, TCEB2, CUL2, RBX1)	Human	P40337;P62877;Q13617;Q15369;Q15370	VHL;RBX1;CUL2;TCEB1;TCEB2	Q13617;Q15369;Q15370	3	0.162915	0.0172	0
31	207	Ubiquitin E3 ligase (ASB2, TCEB1, TCEB2, CUL5, RNF7)	Human	Q15369;Q15370;Q93034;Q96Q27;Q9UBF6	TCEB1;TCEB2;CUL5;ASB2;RNF7	Q15369;Q15370;Q93034	3	0.437472	0.2331	0.225235
32	208	Ubiquitin E3 ligase (ASB1, TCEB1, TCEB2, CUL5, RNF7)	Human	Q15369;Q15370;Q93034;Q9UBF6;Q9Y576	TCEB1;TCEB2;CUL5;RNF7;ASB1	Q15369;Q15370;Q93034	3	0.437472	0.2331	0.225235
33	209	Ubiquitin E3 ligase (ASB6, TCEB1, TCEB2, CUL5, RNF7)	Human	Q15369;Q15370;Q93034;Q9NWX5;Q9UBF6	TCEB1;TCEB2;CUL5;ASB6;RNF7	Q15369;Q15370;Q93034	3	0.437472	0.2331	0.225235
34	210	Ubiquitin E3 ligase (ASB7, TCEB1, TCEB2, CUL5, RNF7)	Human	Q15369;Q15370;Q93034;Q9H672;Q9UBF6	TCEB1;TCEB2;CUL5;ASB7;RNF7	Q15369;Q15370;Q93034	3	0.437472	0.2331	0.225235
35	211	Ubiquitin E3 ligase (ASB12, TCEB1, TCEB2, CUL5, RNF7)	Human	Q15369;Q15370;Q8WXK4;Q93034;Q9UBF6	TCEB1;TCEB2;ASB12;CUL5;RNF7	Q15369;Q15370;Q93034	3	0.437472	0.2331	0.225235
36	214	Ubiquitin E3 ligase (WSB1, TCEB1, TCEB2, CUL5, RBX1)	Human	P62877;Q15369;Q15370;Q93034;Q9Y6I7	RBX1;TCEB1;TCEB2;CUL5;WSB1	Q15369;Q15370;Q93034	3	0.437472	0.2331	0.225235
37	244	BRAFT complex	Human	O15287;O15360;P15927;P27694;P35244;P40692;P54132;Q00597;Q13472;Q9H9A7;Q9HB96;Q9NPI8;Q9NW38	FANCG;FANCA;RPA2;RPA1;RPA3;MLH1;BLM;FANCC;TOP3A;RMI1;FANCE;FANCF;FANCL	P15927;P27694;P35244	3	0.490914	0.2873	0.283426
38	247	RalBP1-CCNB1-AP2A-NUMB-EPN1 complex	Human	O95782;P14635;P49757;Q15311;Q9Y6I3	AP2A1;CCNB1;NUMB;RALBP1;EPN1	O95782;P49757;Q9Y6I3	3	0.187127	0.0263	0
39	248	BRAFT complex	Human	O15287;O15360;P15927;P27694;P35244;P54132;Q00597;Q13472;Q9HB96;Q9NPI8;Q9NW38	FANCG;FANCA;RPA2;RPA1;RPA3;BLM;FANCC;TOP3A;FANCE;FANCF;FANCL	P15927;P27694;P35244	3	0.490914	0.2873	0.283426
40	280	HMGB1-HMGB2-HSC70-ERP60-GAPDH complex	Human	P04406;P09429;P11142;P26583;P30101	GAPDH;HMGB1;HSPA8;HMGB2;PDIA3	P09429;P11142;P26583;P30101	4	0.52308	0.2552	0.275888
41	282	SNF2h-cohesin-NuRD complex	Human	O60216;O60264;O94776;O95983;Q09028;Q12873;Q13330;Q13547;Q14683;Q16576;Q8N3U4;Q8WVM7;Q92769;Q9NRL2;Q9UBB5;Q9UQE7	RAD21;SMARCA5;MTA2;MBD3;RBBP4;CHD3;MTA1;HDAC1;SMC1A;RBBP7;STAG2;STAG1;HDAC2;BAZ1A;MBD2;SMC3	Q09028;Q13547;Q16576;Q92769	4	0.382587	0.1154	0.116927
42	283	Sin3 complex	Human	O00422;O75446;Q09028;Q13547;Q16576;Q92769;Q96ST3	SAP18;SAP30;RBBP4;HDAC1;RBBP7;HDAC2;SIN3A	Q09028;Q13547;Q16576;Q92769	4	0.382587	0.1154	0.116927
43	302	INO80 chromatin remodeling complex	Human	O96019;P15923;Q53TQ3;Q6P4R8;Q6PI98;Q8NBZ0;Q96EZ8;Q9C086;Q9H981;Q9H9F9;Q9ULG1;Q9Y230;Q9Y265	ACTL6A;TCF3;INO80D;NFRKB;INO80C;INO80E;MCRS1;INO80B;ACTR8;ACTR5;INO80;RUVBL2;RUVBL1	O96019;Q9Y230;Q9Y265	3	0.505504	0.303	0.299344
44	304	SRCAP-associated chromatin remodeling complex	Human	O43257;O95619;O96019;P0C0S5;Q15906;Q6ZRS2;Q96CJ1;Q9GZN1;Q9Y230;Q9Y265	ZNHIT1;YEATS4;ACTL6A;H2AFZ;VPS72;SRCAP;EAF2;ACTR6;RUVBL2;RUVBL1	O96019;P0C0S5;Q9Y230;Q9Y265	4	0.728193	0.4835	0.521952
45	320	55S ribosome, mitochondrial	Human	O15235;O60783;O75394;P09001;P49406;P51398;P52815;P82650;P82663;P82664;P82673;P82675;P82909;P82912;P82914;P82921;P82930;P82932;P82933;P83111;Q13084;Q13405;Q16540;Q4U2R6;Q5T653;Q6P161;Q6P1L8;Q7Z2W9;Q7Z7F7;Q7Z7H8;Q86TS9;Q8IXM3;Q8N5N7;Q8N983;Q8TCC3;Q92552;Q92665;Q96A35;Q96DV4;Q96EL2;Q96EL3;Q96GC5;Q9BQ48;Q9BRJ2;Q9BYC8;Q9BYC9;Q9BYD1;Q9BYD2;Q9BYD3;Q9BYD6;Q9BYN8;Q9BZE1;Q9H0U6;Q9H2W6;Q9H9J2;Q9HD33;Q9NP92;…	MRPS12;MRPS14;MRPL33;MRPL3;MRPL19;DAP3;MRPL12;MRPS22;MRPS25;MRPS10;MRPS35;MRPS5;MRPS36;MRPS11;MRPS15;MRPS21;MRPS34;MRPS6;MRPS9;LACTB;MRPL28;MRPL49;MRPL23;MRPL51;MRPL2;MRPL54;MRPL14;MRPL21;MRPL55;MRPL10;MRPL52;MRPL41;MRPL50;MRPL43;MRPL30;MRPS27;MRPS31;MRPL24;MRPL38;MRPS24;MRPL53;MRPL48;MRPL34;MRPL45;MRPL32;MRPL20;MRPL13;MRPL9;MRPL4;MRPL1;MRPS26;MRPL37;MRPL18;MRPL46;MRPL44;MRPL47;MRPS30;MRPL40;MRPL…	P82933;Q7Z2W9;Q7Z7H8;Q9NYK5;Q9P015;Q9Y3D9	6	0.222782	0.0031	0
46	322	DNA-PK-Ku complex	Human	P12956;P13010;P78527	XRCC6;XRCC5;PRKDC	P12956;P13010;P78527	3	0.430092	0.2268	0.217239
47	324	39S ribosomal subunit, mitochondrial	Human	O75394;P09001;P49406;P52815;P83111;Q13084;Q13405;Q16540;Q4U2R6;Q5T653;Q6P161;Q6P1L8;Q7Z2W9;Q7Z7F7;Q7Z7H8;Q86TS9;Q8IXM3;Q8N5N7;Q8N983;Q8TCC3;Q96A35;Q96DV4;Q96EL3;Q96GC5;Q9BQ48;Q9BRJ2;Q9BYC8;Q9BYC9;Q9BYD1;Q9BYD2;Q9BYD3;Q9BYD6;Q9BZE1;Q9H0U6;Q9H2W6;Q9H9J2;Q9HD33;Q9NQ50;Q9NRX2;Q9NWU5;Q9NX20;Q9NYK5;Q9NZE8;Q9P015;Q9P0J6;Q9P0M9;Q9Y3B7;Q9Y6G3	MRPL33;MRPL3;MRPL19;MRPL12;LACTB;MRPL28;MRPL49;MRPL23;MRPL51;MRPL2;MRPL54;MRPL14;MRPL21;MRPL55;MRPL10;MRPL52;MRPL41;MRPL50;MRPL43;MRPL30;MRPL24;MRPL38;MRPL53;MRPL48;MRPL34;MRPL45;MRPL32;MRPL20;MRPL13;MRPL9;MRPL4;MRPL1;MRPL37;MRPL18;MRPL46;MRPL44;MRPL47;MRPL40;MRPL17;MRPL22;MRPL16;MRPL39;MRPL35;MRPL15;MRPL36;MRPL27;MRPL11;MRPL42	Q7Z2W9;Q7Z7H8;Q9NYK5;Q9P015	4	0.1778	0.0075	0
48	335	p54(nrb)-PSF-matrin3 complex	Human	P23246;P43243;Q15233	SFPQ;MATR3;NONO	P23246;P43243;Q15233	3	0.561967	0.3602	0.360757
49	351	Spliceosome	Human	O00425;O00571;O14776;O15042;O15355;O43143;O43172;O43290;O43395;O43447;O43660;O43670;O43719;O43809;O60231;O60306;O60508;O75400;O75533;O75643;O75934;O75937;O75940;O94906;O95232;O95391;O95400;O95926;P08579;P08621;P09012;P09234;P09661;P11940;P14678;P17844;P26368;P38919;P41223;P42285;P49756;P52298;P55081;P55769;P61326;P62304;P62306;P62308;P62310;P62312;P62314;P62316;P62318;P62995;P83876;P84103;Q01081;…	IGF2BP3;DDX3X;TCERG1;U2SURP;PPM1G;DHX15;PRPF4;SART1;PRPF3;PPIH;PLRG1;ZNF207;HTATSF1;NUDT21;DHX16;AQR;CDC40;PRPF40A;SF3B1;SNRNP200;BCAS2;DNAJC8;SMNDC1;PRPF6;LUC7L3;SLU7;CD2BP2;SYF2;SNRPB2;SNRNP70;SNRPA;SNRPC;SNRPA1;PABPC1;SNRPB;DDX5;U2AF2;EIF4A3;BUD31;MTREX;RBM25;NCBP2;MFAP1;SNU13;MAGOH;SNRPE;SNRPF;SNRPG;LSM3;LSM6;SNRPD1;SNRPD2;SNRPD3;TRA2B;TXNL4A;SRSF3;U2AF1;SRSF2;SRSF11;SRSF1;SRSF4;DHX9;NCBP1;SF…	O00425;O00571;O14776;O15355;O43143;O43447;O43670;O43809;O75533;O75643;O75937;P08579;P09012;P09234;P09661;P11940;P14678;P17844;P38919;P55769;P62312;P62314;P62316;P62318;Q08211;Q09161;Q12874;Q13435;Q13573;Q13838;Q14011;Q15393;Q15427;Q15428;Q15459;Q15637;Q16629;Q16630;Q2TAY7;Q8WWY3;Q8WYA6;Q92620;Q92841;Q96DI7;Q99459;Q9BXP5;Q9HCE1;Q9NW64;Q9UHX1;Q9UK45;Q9UKV3;Q9UMS4;Q9Y3C6;Q9Y5S9;Q9Y6A4	55	0.847158	0.9458	0.961009
50	355	DNA-PK-Ku complex	Human	P12956;P13010;P78527	XRCC6;XRCC5;PRKDC	P12956;P13010;P78527	3	0.430092	0.2268	0.217239
51	356	DNA-PK-Ku complex	Human	P12956;P13010;P78527	XRCC6;XRCC5;PRKDC	P12956;P13010;P78527	3	0.430092	0.2268	0.217239
52	357	DNA-PK-Ku complex	Human	P12956;P13010;P78527	XRCC6;XRCC5;PRKDC	P12956;P13010;P78527	3	0.430092	0.2268	0.217239
53	387	MCM complex	Human	P25205;P33991;P33992;P33993;P49736;Q14566	MCM3;MCM4;MCM5;MCM7;MCM2;MCM6	P33991;P33992;P33993;P49736;Q14566	5	0.0740758	0	0
54	430	18S U11/U12 snRNP	Human	O43143;O75533;P14678;P62304;P62306;P62308;P62314;P62316;P62318;P67809;Q13435;Q15393;Q15427;Q15696;Q16560;Q6IEG0;Q6P2Q9;Q8N8D1;Q8TBF4;Q96LT9;Q9BV90;Q9BWJ5;Q9UDW3;Q9Y3B4	DHX15;SF3B1;SNRPB;SNRPE;SNRPF;SNRPG;SNRPD1;SNRPD2;SNRPD3;YBX1;SF3B2;SF3B3;SF3B4;ZRSR2;SNRNP35;SNRNP48;PRPF8;PDCD7;ZCRB1;RNPC3;SNRNP25;SF3B5;ZMAT5;SF3B6	O43143;O75533;P14678;P62314;P62316;P62318;P67809;Q13435;Q15393;Q15427	10	0.681606	0.3412	0.34865
55	433	BASC complex (BRCA1-associated genome surveillance complex)	Human	O60934;P35249;P35250;P35251;P38398;P40692;P43246;P49959;P52701;P54132;Q13315;Q92878	NBN;RFC4;RFC2;RFC1;BRCA1;MLH1;MSH2;MRE11A;MSH6;BLM;ATM;RAD50	P35249;P43246;P49959;Q92878	4	0.273047	0.04	0.0169859
56	520	KCNQ1 macromolecular complex	Human	P13861;P17612;P51787;P62136;Q99996	PRKAR2A;PRKACA;KCNQ1;PPP1CA;AKAP9	P13861;P17612;P62136	3	0.293788	0.0972	0.0754911
57	525	TIP60 histone acetylase complex	Human	O96019;Q92993;Q9Y230;Q9Y265;Q9Y4A5	ACTL6A;KAT5;RUVBL2;RUVBL1;TRRAP	O96019;Q9Y230;Q9Y265	3	0.505504	0.303	0.299344
58	528	NuA4/Tip60-HAT complex	Human	O95619;O96019;Q15014;Q92993;Q96L91;Q9H0E9;Q9H2F5;Q9HAF1;Q9NPF5;Q9NV56;Q9NXR8;Q9UBU8;Q9Y230;Q9Y265;Q9Y4A5	YEATS4;ACTL6A;MORF4L2;KAT5;EP400;BRD8;EPC1;MEAF6;DMAP1;MRGBP;ING3;MORF4L1;RUVBL2;RUVBL1;TRRAP	O96019;Q9Y230;Q9Y265	3	0.505504	0.303	0.299344
59	529	NuA4/Tip60-HAT complex	Human	O95619;O96019;Q15014;Q15906;Q92993;Q96L91;Q9H0E9;Q9H2F5;Q9HAF1;Q9NPF5;Q9NV56;Q9NXR8;Q9UBU8;Q9Y230;Q9Y265;Q9Y4A5	YEATS4;ACTL6A;MORF4L2;VPS72;KAT5;EP400;BRD8;EPC1;MEAF6;DMAP1;MRGBP;ING3;MORF4L1;RUVBL2;RUVBL1;TRRAP	O96019;Q9Y230;Q9Y265	3	0.505504	0.303	0.299344
60	559	Decapping complex	Human	P26196;Q6P2E9;Q8IU60;Q96F86;Q9NPI6	DDX6;EDC4;DCP2;EDC3;DCP1A	P26196;Q6P2E9;Q9NPI6	3	0.450295	0.2452	0.239161
61	561	LSm1-7 complex	Human	O15116;P62310;P62312;Q9UK45;Q9Y333;Q9Y4Y9;Q9Y4Z0	LSM1;LSM3;LSM6;LSM7;LSM2;LSM5;LSM4	O15116;P62312;Q9UK45;Q9Y4Y9	4	0.176203	0.0072	0
62	562	LSm2-8 complex	Human	O95777;P62310;P62312;Q9UK45;Q9Y333;Q9Y4Y9;Q9Y4Z0	LSM8;LSM3;LSM6;LSM7;LSM2;LSM5;LSM4	O95777;P62312;Q9UK45;Q9Y4Y9	4	0.166615	0.0063	0
63	566	BAF complex	Human	O14497;O96019;P51532;P60709;Q12824;Q8TAQ2;Q92922;Q969G3;Q96GM5	ARID1A;ACTL6A;SMARCA4;ACTB;SMARCB1;SMARCC2;SMARCC1;SMARCE1;SMARCD1	O96019;P60709;Q8TAQ2	3	1.24212	0.8989	0.935855
64	587	NuRD.1 complex	Human	O95983;Q09028;Q13330;Q14839;Q16576;Q6IT96;Q92769;Q9BTC8	MBD3;RBBP4;MTA1;CHD4;RBBP7;HDAC1;HDAC2;MTA3	Q09028;Q16576;Q92769	3	0.348471	0.1452	0.130432
65	591	SAP complex (Sin3-associated protein complex)	Human	O75446;Q09028;Q13547;Q16576;Q4LE39;Q92769;Q96ST3;Q9H0E3	SAP30;RBBP4;HDAC1;RBBP7;ARID4B;HDAC2;SIN3A;SAP130	Q09028;Q13547;Q16576;Q92769	4	0.382587	0.1154	0.116927
66	592	SAP complex (Sin3-associated protein complex)	Human	O75446;Q09028;Q13547;Q16576;Q4LE39;Q92769;Q96ST3;Q9H0E3;Q9H7L9	SAP30;RBBP4;HDAC1;RBBP7;ARID4B;HDAC2;SIN3A;SAP130;SUDS3	Q09028;Q13547;Q16576;Q92769	4	0.382587	0.1154	0.116927
67	596	SIN3-HDAC-SAP30-ARID4 complex	Human	O75446;Q09028;Q13547;Q16576;Q4LE39;Q92769;Q96ST3	SAP30;RBBP4;HDAC1;RBBP7;ARID4B;HDAC2;SIN3A	Q09028;Q13547;Q16576;Q92769	4	0.382587	0.1154	0.116927
68	614	NRD complex (Nucleosome remodeling and deacetylation complex)	Human	O60341;Q09028;Q12873;Q13330;Q13547;Q14839;Q92769	KDM1A;RBBP4;CHD3;MTA1;HDAC1;CHD4;HDAC2	O60341;Q09028;Q13547;Q92769	4	0.476642	0.2041	0.221405
69	620	CoREST-HDAC complex	Human	O60341;O75362;Q13547;Q92769;Q96BD5;Q9P0W2;Q9UKL0	KDM1A;ZNF217;HDAC1;HDAC2;PHF21A;HMG20B;RCOR1	O60341;Q13547;Q92769	3	0.28219	0.0882	0.064418
70	622	Ubiquitin E3 ligase (VHL, TCEB1, TCEB2, CUL2)	Human	P40337;Q13617;Q15369;Q15370	VHL;CUL2;TCEB1;TCEB2	Q13617;Q15369;Q15370	3	0.162915	0.0172	0
71	626	LSD1 complex	Human	O60341;O75362;P0DMV8;P0DMV9;Q13363;Q13547;Q92766;Q96BD5;Q96EK2;Q9NP66;Q9P0W2;Q9P2K3;Q9UBW7;Q9UKL0	KDM1A;ZNF217;HSPA1A;HSPA1B;CTBP1;HDAC1;RREB1;PHF21A;PHF21B;HMG20A;HMG20B;RCOR3;ZMYM2;RCOR1	O60341;P0DMV9;Q13363;Q13547	4	0.690349	0.4413	0.476881
72	632	Anti-HDAC2 complex	Human	O60341;O94776;P78347;Q09028;Q12873;Q13330;Q13547;Q14202;Q14687;Q14839;Q16576;Q92769;Q96BD5;Q96ST3;Q9P0W2;Q9UBW7;Q9UKL0	KDM1A;MTA2;GTF2I;RBBP4;CHD3;MTA1;HDAC1;ZMYM3;GSE1;CHD4;RBBP7;HDAC2;PHF21A;SIN3A;HMG20B;ZMYM2;RCOR1	O60341;P78347;Q09028;Q13547;Q16576;Q92769	6	0.600453	0.2739	0.298688
73	633	anti-BHC110 complex	Human	O60341;O75362;P78347;Q13547;Q14202;Q14687;Q92769;Q96BD5;Q9P0W2;Q9UBW7;Q9UKL0	KDM1A;ZNF217;GTF2I;HDAC1;ZMYM3;GSE1;HDAC2;PHF21A;HMG20B;ZMYM2;RCOR1	O60341;P78347;Q13547;Q92769	4	0.451856	0.1784	0.192947
74	634	XFIM complex	Human	O60341;P78347;Q13547;Q14202;Q92769	KDM1A;GTF2I;HDAC1;ZMYM3;HDAC2	O60341;P78347;Q13547;Q92769	4	0.451856	0.1784	0.192947
75	636	BHC complex	Human	O60341;Q13547;Q92769;Q96BD5;Q9P0W2;Q9UKL0	KDM1A;HDAC1;HDAC2;PHF21A;HMG20B;RCOR1	O60341;Q13547;Q92769	3	0.28219	0.0882	0.064418
76	642	CtBP complex	Human	O00257;O60315;O60341;O75362;P37275;P56545;Q13363;Q13547;Q92618;Q92766;Q92769;Q96JN0;Q96KQ7;Q9H9B1;Q9P2K3;Q9UKL0;Q9Y232	CBX4;ZEB2;KDM1A;ZNF217;ZEB1;CTBP2;CTBP1;HDAC1;ZNF516;RREB1;HDAC2;LCOR;EHMT2;EHMT1;RCOR3;RCOR1;CDYL	O60341;P56545;Q13363;Q13547;Q92769	5	0.721683	0.4592	0.49474
77	643	CtBP core complex	Human	O60341;P37275;P56545;Q13363;Q13547;Q92769;Q96KQ7;Q9H9B1;Q9UKL0	KDM1A;ZEB1;CTBP2;CTBP1;HDAC1;HDAC2;EHMT2;EHMT1;RCOR1	O60341;P56545;Q13363;Q13547;Q92769	5	0.721683	0.4592	0.49474
78	646	HDAC1-associated protein complex	Human	O60341;O94776;O95983;Q09028;Q12873;Q13547;Q16576;Q9UBB5;Q9UKL0	KDM1A;MTA2;MBD3;RBBP4;CHD3;HDAC1;RBBP7;MBD2;RCOR1	O60341;Q09028;Q13547;Q16576	4	0.535853	0.2672	0.291072
79	649	HDAC1-associated core complex cII	Human	O94776;O95983;Q09028;Q12873;Q13547;Q16576;Q86YP4;Q9UBB5;Q9UKL0	MTA2;MBD3;RBBP4;CHD3;HDAC1;RBBP7;GATAD2A;MBD2;RCOR1	Q09028;Q13547;Q16576	3	0.405503	0.203	0.190723
80	650	HDAC2-asscociated core complex	Human	O94776;O95983;Q09028;Q12873;Q16576;Q86YP4;Q92769	MTA2;MBD3;RBBP4;CHD3;RBBP7;GATAD2A;HDAC2	Q09028;Q16576;Q92769	3	0.348471	0.1452	0.130432
81	652	AP3-BLOC1 complex	Human	O00203;O14617;O95295;P53677;P59780;P78537;Q13367;Q6QNY0;Q6QNY1;Q8TDH9;Q92572;Q96EV8;Q9NUP1;Q9UL45;Q9Y2T2	AP3B1;AP3D1;SNAPIN;AP3M2;AP3S2;BLOC1S1;AP3B2;BLOC1S3;BLOC1S2;BLOC1S5;AP3S1;DTNBP1;BLOC1S4;BLOC1S6;AP3M1	O95295;P78537;Q96EV8	3	0.235779	0.0547	0.0235169
82	654	BLOC1-BLOC2 complex	Human	O95295;P78537;Q6QNY0;Q6QNY1;Q86YV9;Q8TDH9;Q969F9;Q96EV8;Q9NUP1;Q9UL45;Q9UPZ3	SNAPIN;BLOC1S1;BLOC1S3;BLOC1S2;HPS6;BLOC1S5;HPS3;DTNBP1;BLOC1S4;BLOC1S6;HPS5	O95295;P78537;Q96EV8	3	0.235779	0.0547	0.0235169
83	656	VPS35-VPS29-VPS26A complex	Human	O75436;Q96QK1;Q9UBQ0	VPS26A;VPS35;VPS29	O75436;Q96QK1;Q9UBQ0	3	0.487741	0.2835	0.279965
84	657	Retromer complex (SNX1, SNX2, VPS35, VPS29, VPS26A)	Human	O60749;O75436;Q13596;Q96QK1;Q9UBQ0	SNX2;VPS26A;SNX1;VPS35;VPS29	O60749;O75436;Q13596;Q96QK1;Q9UBQ0	5	0.365272	0.0679	0.0514295
85	659	MeCP1 complex	Human	O94776;O95983;Q09028;Q13547;Q14839;Q16576;Q8WXI9;Q92769;Q9UBB5	MTA2;MBD3;RBBP4;HDAC1;CHD4;RBBP7;GATAD2B;HDAC2;MBD2	Q09028;Q13547;Q16576;Q92769	4	0.382587	0.1154	0.116927
86	685	MeCP1 complex	Human	O94776;O95983;Q09028;Q13547;Q14839;Q16576;Q8WXI9;Q92769;Q9UBB5	MTA2;MBD3;RBBP4;HDAC1;CHD4;RBBP7;GATAD2B;HDAC2;MBD2	Q09028;Q13547;Q16576;Q92769	4	0.382587	0.1154	0.116927
87	691	SIN3-SAP25 complex	Human	O00422;O75446;Q09028;Q13547;Q16576;Q4LE39;Q8TEE9;Q92769;Q96ST3;Q9H0E3;Q9H7L9	SAP18;SAP30;RBBP4;HDAC1;RBBP7;ARID4B;SAP25;HDAC2;SIN3A;SAP130;SUDS3	Q09028;Q13547;Q16576;Q92769	4	0.382587	0.1154	0.116927
88	695	SIN3-HDAC-SAP30-ARID4 complex	Human	O75446;Q09028;Q13547;Q16576;Q4LE39;Q92769;Q96ST3	SAP30;RBBP4;HDAC1;RBBP7;ARID4B;HDAC2;SIN3A	Q09028;Q13547;Q16576;Q92769	4	0.382587	0.1154	0.116927
89	696	BRMS1-SIN3-HDAC complex	Human	O75182;O75446;Q09028;Q13547;Q16576;Q92769;Q96ST3;Q9HCU9	SIN3B;SAP30;RBBP4;HDAC1;RBBP7;HDAC2;SIN3A;BRMS1	Q09028;Q13547;Q16576;Q92769	4	0.382587	0.1154	0.116927
90	698	SIN3-HDAC-SAP30-ARID4 complex	Human	O75446;Q09028;Q13547;Q16576;Q4LE39;Q92769;Q96ST3	SAP30;RBBP4;HDAC1;RBBP7;ARID4B;HDAC2;SIN3A	Q09028;Q13547;Q16576;Q92769	4	0.382587	0.1154	0.116927
91	710	Brg1-associated complex I	Human	O14497;O14744;O96019;P51532;Q12824;Q8TAQ2;Q92922;Q969G3;Q96GM5	ARID1A;PRMT5;ACTL6A;SMARCA4;SMARCB1;SMARCC2;SMARCC1;SMARCE1;SMARCD1	O14744;O96019;Q8TAQ2	3	0.400718	0.1976	0.185591
92	711	Brm-associated complex	Human	O14497;O14744;O96019;P51531;Q12824;Q8TAQ2;Q92922;Q969G3;Q96GM5	ARID1A;PRMT5;ACTL6A;SMARCA2;SMARCB1;SMARCC2;SMARCC1;SMARCE1;SMARCD1	O14744;O96019;Q8TAQ2	3	0.400718	0.1976	0.185591
93	713	BRG1-SIN3A complex	Human	O14497;O14744;O96019;P51532;Q09028;Q12824;Q6STE5;Q8TAQ2;Q92769;Q92922;Q92925;Q969G3;Q96GM5;Q96ST3	ARID1A;PRMT5;ACTL6A;SMARCA4;RBBP4;SMARCB1;SMARCD3;SMARCC2;HDAC2;SMARCC1;SMARCD2;SMARCE1;SMARCD1;SIN3A	O14744;O96019;Q09028;Q8TAQ2;Q92769	5	0.391523	0.0859	0.0739475
94	714	BRM-SIN3A complex	Human	O14497;O14744;O96019;P51531;Q09028;Q12824;Q13547;Q6STE5;Q8TAQ2;Q92769;Q92922;Q92925;Q969G3;Q96GM5;Q96ST3	ARID1A;PRMT5;ACTL6A;SMARCA2;RBBP4;SMARCB1;HDAC1;SMARCD3;SMARCC2;HDAC2;SMARCC1;SMARCD2;SMARCE1;SMARCD1;SIN3A	O14744;O96019;Q09028;Q13547;Q8TAQ2;Q92769	6	0.368359	0.0473	0.0303322
95	725	P2X7 receptor signalling complex	Human	O43707;O95425;P05107;P08238;P0DMV8;P11142;P23467;P42356;P60709;Q13368;Q16787;Q99572	ACTN4;SVIL;ITGB2;HSP90AB1;HSPA1A;HSPA8;PTPRB;PI4KA;ACTB;MPP3;LAMA3;P2RX7	P08238;P11142;P60709	3	1.21492	0.8845	0.922368
96	726	DDB2 complex	Human	P61201;P62877;Q13098;Q13619;Q16531;Q7L5N1;Q92466;Q92905;Q99627;Q9BT78;Q9UBW8;Q9UNS2	COPS2;RBX1;GPS1;CUL4A;DDB1;COPS6;DDB2;COPS5;COPS8;COPS4;COPS7A;COPS3	P61201;Q13098;Q13619;Q16531;Q7L5N1;Q92466;Q92905;Q99627;Q9BT78;Q9UBW8;Q9UNS2	11	0.535349	0.0985	0.0888931
97	727	CSA complex	Human	P61201;P62877;Q13098;Q13216;Q13619;Q16531;Q7L5N1;Q92905;Q99627;Q9BT78;Q9UBW8;Q9UNS2	COPS2;RBX1;GPS1;ERCC8;CUL4A;DDB1;COPS6;COPS5;COPS8;COPS4;COPS7A;COPS3	P61201;Q13098;Q13619;Q16531;Q7L5N1;Q92905;Q99627;Q9BT78;Q9UBW8;Q9UNS2	10	0.539016	0.1136	0.103916
98	728	CSA-POLIIa complex	Human	P24928;P61201;P62877;Q13098;Q13216;Q13619;Q16531;Q7L5N1;Q92905;Q99627;Q9BT78;Q9UBW8;Q9UNS2	POLR2A;COPS2;RBX1;GPS1;ERCC8;CUL4A;DDB1;COPS6;COPS5;COPS8;COPS4;COPS7A;COPS3	P61201;Q13098;Q13619;Q16531;Q7L5N1;Q92905;Q99627;Q9BT78;Q9UBW8;Q9UNS2	10	0.539016	0.1136	0.103916
99	732	SIN3 complex	Human	O00422;O75446;Q09028;Q13547;Q16576;Q92769;Q96ST3	SAP18;SAP30;RBBP4;HDAC1;RBBP7;HDAC2;SIN3A	Q09028;Q13547;Q16576;Q92769	4	0.382587	0.1154	0.116927
100	738	SIN3-ING1b complex I	Human	O00422;O75446;Q09028;Q13547;Q16576;Q4LE39;Q92769;Q96ST3;Q9UK53	SAP18;SAP30;RBBP4;HDAC1;RBBP7;ARID4B;HDAC2;SIN3A;ING1	Q09028;Q13547;Q16576;Q92769	4	0.382587	0.1154	0.116927
101	739	SIN3-ING1b complex II	Human	O00422;O14497;O75446;O96019;P51532;Q09028;Q12824;Q13547;Q16576;Q4LE39;Q8TAQ2;Q92769;Q92922;Q96GM5;Q96ST3;Q9UK53	SAP18;ARID1A;SAP30;ACTL6A;SMARCA4;RBBP4;SMARCB1;HDAC1;RBBP7;ARID4B;SMARCC2;HDAC2;SMARCC1;SMARCD1;SIN3A;ING1	O96019;Q09028;Q13547;Q16576;Q8TAQ2;Q92769	6	0.371388	0.0487	0.0323456
102	742	eIF3 complex (EIF3S6, EIF3S5, EIF3S4, EIF3S3, EIF3S6IP, EIF3S2, EIF3S9, EIF3S12, EIF3S10, EIF3S8, EIF3S1, EIF3S7)	Human	O00303;O15371;O15372;O75821;O75822;P55884;P60228;Q13347;Q14152;Q99613;Q9UBQ5;Q9Y262	EIF3F;EIF3D;EIF3H;EIF3G;EIF3J;EIF3B;EIF3E;EIF3I;EIF3A;EIF3C;EIF3K;EIF3L	O00303;O15371;O15372;O75821;P55884;P60228;Q13347;Q14152;Q99613	9	0.350837	0.0109	0
103	743	SIN3-SAP25 complex	Human	O00422;O75446;Q09028;Q13547;Q16576;Q1EHW4;Q4LE39;Q92769;Q96ST3;Q9H0E3;Q9H7L9	SAP18;SAP30;RBBP4;HDAC1;RBBP7;Sap25;ARID4B;HDAC2;SIN3A;SAP130;SUDS3	Q09028;Q13547;Q16576;Q92769	4	0.382587	0.1154	0.116927
104	755	Exon junction complex (EIF4A3, MLN51, UPF3B, MAGOH, Y14, PYM)	Human	O15234;P38919;P61326;Q0VAK7;Q9BRP8;Q9Y5S9	CASC3;EIF4A3;MAGOH;UPF3B;PYM1;RBM8A	P38919;Q9BRP8;Q9Y5S9	3	0.571636	0.3695	0.371216
105	778	LARC complex (LCR-associated remodeling complex)	Human	O14497;O94776;O95983;O96019;P07910;P51532;P60709;Q09028;Q12824;Q13547;Q14839;Q8TAQ2;Q8WXI9;Q92769;Q92785;Q92922;Q92925;Q969G3;Q9UBB5	ARID1A;MTA2;MBD3;ACTL6A;HNRNPC;SMARCA4;ACTB;RBBP4;SMARCB1;HDAC1;CHD4;SMARCC2;GATAD2B;HDAC2;DPF2;SMARCC1;SMARCD2;SMARCE1;MBD2	O96019;P07910;P60709;Q09028;Q13547;Q8TAQ2;Q92769	7	0.687482	0.3852	0.402497
106	781	URI complex (Unconventional prefoldin RPB5 Interactor)	Human	O94763;P19388;P63208;Q13309;Q13616;Q9UHV9;Q9ULZ2;Q9Y230;Q9Y265	URI1;POLR2E;SKP1;SKP2;CUL1;PFDN2;STAP1;RUVBL2;RUVBL1	P63208;Q13616;Q9UHV9;Q9Y230;Q9Y265	5	0.453589	0.1434	0.137024
107	784	SMG-1-UPF-ERF1-ERF3 complex (SURF)	Human	P15170;P62495;Q92900;Q96Q15	GSPT1;ETF1;UPF1;SMG1	P15170;P62495;Q92900	3	0.26247	0.0736	0.0462604
108	785	Exon junction complex	Human	P38919;P61326;Q13838;Q15287;Q86V81;Q8IYB3;Q9BZI7;Q9Y5S9	EIF4A3;MAGOH;DDX39B;RNPS1;ALYREF;SRRM1;UPF3B;RBM8A	P38919;Q13838;Q9Y5S9	3	0.163224	0.0172	0
109	787	NuA4/Tip60-HAT complex B	Human	O96019;Q92993;Q9H2F5;Q9NPF5;Q9UBU8;Q9Y230;Q9Y265;Q9Y4A5	ACTL6A;KAT5;EPC1;DMAP1;MORF4L1;RUVBL2;RUVBL1;TRRAP	O96019;Q9Y230;Q9Y265	3	0.505504	0.303	0.299344
110	798	NuA4/Tip60-HAT complex A	Human	O95619;O96019;Q52LR7;Q92993;Q96L91;Q9H0E9;Q9H2F5;Q9HAF1;Q9NPF5;Q9NV56;Q9NXR8;Q9UBU8;Q9Y230;Q9Y265;Q9Y4A5	YEATS4;ACTL6A;EPC2;KAT5;EP400;BRD8;EPC1;MEAF6;DMAP1;MRGBP;ING3;MORF4L1;RUVBL2;RUVBL1;TRRAP	O96019;Q9Y230;Q9Y265	3	0.505504	0.303	0.299344
111	799	DMAP1-associated complex	Human	O96019;Q15906;Q6ZRS2;Q96L91;Q9H0E9;Q9H2F5;Q9NPF5;Q9Y230;Q9Y265;Q9Y4A5	ACTL6A;VPS72;SRCAP;EP400;BRD8;EPC1;DMAP1;RUVBL2;RUVBL1;TRRAP	O96019;Q9Y230;Q9Y265	3	0.505504	0.303	0.299344
112	803	BRG1-SIN3A-HDAC containing SWI/SNF remodeling complex I	Human	O14497;O14744;O96019;P51532;Q12824;Q8TAQ2;Q92769;Q92922;Q969G3;Q96GM5;Q96ST3	ARID1A;PRMT5;ACTL6A;SMARCA4;SMARCB1;SMARCC2;HDAC2;SMARCC1;SMARCE1;SMARCD1;SIN3A	O14744;O96019;Q8TAQ2;Q92769	4	0.317541	0.0658	0.0530704
113	806	BRM-SIN3A-HDAC complex	Human	O14497;O14744;O96019;P51531;Q12824;Q8TAQ2;Q92769;Q92922;Q92925;Q969G3;Q96GM5;Q96ST3	ARID1A;PRMT5;ACTL6A;SMARCA2;SMARCB1;SMARCC2;HDAC2;SMARCC1;SMARCD2;SMARCE1;SMARCD1;SIN3A	O14744;O96019;Q8TAQ2;Q92769	4	0.317541	0.0658	0.0530704
114	807	BRG1-associated complex	Human	O14497;O14744;O96019;P51532;Q12824;Q8TAQ2;Q92922;Q969G3;Q96GM5	ARID1A;PRMT5;ACTL6A;SMARCA4;SMARCB1;SMARCC2;SMARCC1;SMARCE1;SMARCD1	O14744;O96019;Q8TAQ2	3	0.400718	0.1976	0.185591
115	808	BRM-associated complex	Human	O14497;O14744;O96019;P51531;Q12824;Q8TAQ2;Q92922;Q92925;Q969G3;Q96GM5	ARID1A;PRMT5;ACTL6A;SMARCA2;SMARCB1;SMARCC2;SMARCC1;SMARCD2;SMARCE1;SMARCD1	O14744;O96019;Q8TAQ2	3	0.400718	0.1976	0.185591
116	810	FCP1-associated protein complex	Human	O14744;P30876;P35269;P84090;Q15208;Q9BQA1;Q9Y5B0	PRMT5;POLR2B;GTF2F1;ERH;STK38;WDR77;CTDP1	O14744;P84090;Q15208;Q9BQA1	4	0.95944	0.7449	0.777653
117	811	FCP1-associated protein complex	Human	O14744;P30876;P35269;P84090;Q15208;Q9BQA1;Q9Y5B0	PRMT5;POLR2B;GTF2F1;ERH;STK38;WDR77;CTDP1	O14744;P84090;Q15208;Q9BQA1	4	0.95944	0.7449	0.777653
118	819	20S methylosome-SmD complex	Human	O14744;P54105;P62314;P62318	PRMT5;CLNS1A;SNRPD1;SNRPD3	O14744;P54105;P62314;P62318	4	0.820067	0.5888	0.628556
119	822	mRNA decay complex (UPF1, UPF2, UPF3B, DCP2, XRN1, XRN2, EXOSC2, EXOSC4, EXOSC10, PARN)	Human	O95453;Q01780;Q13868;Q8IU60;Q8IZH2;Q92900;Q9BZI7;Q9H0D6;Q9HAU5;Q9NPD3	PARN;EXOSC10;EXOSC2;DCP2;XRN1;UPF1;UPF3B;XRN2;UPF2;EXOSC4	O95453;Q92900;Q9H0D6	3	0.766961	0.5495	0.574284
120	825	JBP1-pICln complex	Human	O14744;P14678;P54105	PRMT5;SNRPB;CLNS1A	O14744;P14678;P54105	3	0.94772	0.6932	0.739478
121	832	Anti-Sm protein complex	Human	O14744;O14893;P14678;P54105;P57678;Q16637;Q9UHI6	PRMT5;GEMIN2;SNRPB;CLNS1A;GEMIN4;SMN1; SMN2;DDX20	O14744;P14678;P54105	3	0.94772	0.6932	0.739478
122	833	6S methyltransferase complex	Human	P54105;P62314;P62318	CLNS1A;SNRPD1;SNRPD3	P54105;P62314;P62318	3	0.877481	0.6398	0.678578
123	834	20S methylosome and RG-containing Sm protein complex	Human	O14744;P14678;P54105;P62314;P62316;P62318	PRMT5;SNRPB;CLNS1A;SNRPD1;SNRPD2;SNRPD3	O14744;P14678;P54105;P62314;P62316;P62318	6	0.744968	0.4861	0.527368
124	835	6S methyltransferase and RG-containing Sm proteins complex	Human	P14678;P54105;P62304;P62306;P62308;P62314;P62316;P62318	SNRPB;CLNS1A;SNRPE;SNRPF;SNRPG;SNRPD1;SNRPD2;SNRPD3	P14678;P54105;P62314;P62316;P62318	5	0.665633	0.3819	0.414492
125	837	MEP50-PRMT5-ICLN complex	Human	O14744;P54105;Q9BQA1	PRMT5;CLNS1A;WDR77	O14744;P54105;Q9BQA1	3	0.219199	0.045	0.0110201
126	846	RICH1/AMOT polarity complex, Flag-Rich1 precipitated	Human	P47756;P52907;Q4VCS5;Q68EM7;Q8N3R9;Q8NI35;Q96B97;Q9Y5K6	CAPZB;CAPZA1;AMOT;ARHGAP17;MPP5;PATJ;SH3KBP1;CD2AP	P47756;P52907;Q68EM7;Q96B97;Q9Y5K6	5	0.504787	0.1889	0.197188
127	871	BRAF53-BRCA2 complex	Human	O60341;P51587;Q13547;Q92769;Q96BD5;Q9P0W2;Q9UKL0	KDM1A;BRCA2;HDAC1;HDAC2;PHF21A;HMG20B;RCOR1	O60341;Q13547;Q92769	3	0.28219	0.0882	0.064418
128	886	MTA1 complex	Human	O95983;Q09028;Q13330;Q16576;Q6IT96;Q92769	MBD3;RBBP4;MTA1;RBBP7;HDAC1;HDAC2	Q09028;Q16576;Q92769	3	0.348471	0.1452	0.130432
129	888	MTA2 complex	Human	O94776;O95983;Q09028;Q13547;Q14839;Q16576;Q92769;Q96ST3	MTA2;MBD3;RBBP4;HDAC1;CHD4;RBBP7;HDAC2;SIN3A	Q09028;Q13547;Q16576;Q92769	4	0.382587	0.1154	0.116927
130	889	MTA1-HDAC core complex	Human	Q09028;Q13330;Q16576;Q6IT96;Q92769	RBBP4;MTA1;RBBP7;HDAC1;HDAC2	Q09028;Q16576;Q92769	3	0.348471	0.1452	0.130432
131	929	CEN complex	Human	O60264;P07199;P11021;P11142;P22087;P35226;P49450;Q02241;Q03188;Q06587;Q08945;Q13185;Q13619;Q15007;Q16531;Q53SF7;Q5T200;Q69YN4;Q6T4P5;Q71F23;Q8N0S6;Q8N1F7;Q8NEM2;Q92620;Q92674;Q96JP5;Q96T23;Q99496;Q9BS16;Q9BU64;Q9BXP5;Q9BZH6;Q9H0H5;Q9H3R5;Q9HC52;Q9NSP4;Q9Y5B9	SMARCA5;CENPB;HSPA5;HSPA8;FBL;BMI1;CENPA;KIF23;CENPC;RING1;SSRP1;CBX3;CUL4A;WTAP;DDB1;COBLL1;ZC3H13;KIAA1429;PLPPR3;CENPU;CENPL;NUP93;SHCBP1;DHX38;CENPI;ZFP91;RSF1;RNF2;CENPK;CENPO;SRRT;WDR11;RACGAP1;CENPH;CBX8;CENPM;SUPT16H	P11021;P11142;Q13185;Q13619;Q16531;Q8N1F7;Q92620;Q9BXP5;Q9BZH6	9	0.734955	0.4656	0.469133
132	943	Class C Vps complex (VPS11, VPS18, STX7)	Human	O15400;Q9H270;Q9P253	STX7;VPS11;VPS18	O15400;Q9H270;Q9P253	3	0.896587	0.6553	0.695592
133	944	Class C Vps complex (VPS11, VPS18, VPS16)	Human	Q9H269;Q9H270;Q9P253	VPS16;VPS11;VPS18	Q9H269;Q9H270;Q9P253	3	0.225767	0.0492	0.0157691
134	1003	RC complex (Replication competent complex)	Human	P09884;P20248;P24941;P35249;P35250;P35251;P40937;P40938;Q14181	POLA1;CCNA2;CDK2;RFC4;RFC2;RFC1;RFC5;RFC3;POLA2	P24941;P35249;P40937	3	0.261415	0.0727	0.0453164
135	1004	RC complex during S-phase of cell cycle	Human	P09874;P09884;P11387;P15927;P18858;P20248;P24941;P27694;P28340;P35244;P35250;P35251;Q07864	PARP1;POLA1;TOP1;RPA2;LIG1;CCNA2;CDK2;RPA1;POLD1;RPA3;RFC2;RFC1;POLE	P11387;P15927;P24941;P27694;P35244	5	0.422957	0.1137	0.104339
136	1005	RC complex during G2/M-phase of cell cycle	Human	P06493;P09874;P09884;P11387;P14635;P15927;P20248;P27694;P28340;P35244;P35250;P35251;Q07864	CDK1;PARP1;POLA1;TOP1;CCNB1;RPA2;CCNA2;RPA1;POLD1;RPA3;RFC2;RFC1;POLE	P06493;P11387;P15927;P27694;P35244	5	0.396972	0.0904	0.078964
137	1059	Retromer complex (SNX1, SNX2, VPS35, VPS29, VPS26A)	Human	O60749;O75436;Q13596;Q96QK1;Q9UBQ0	SNX2;VPS26A;SNX1;VPS35;VPS29	O60749;O75436;Q13596;Q96QK1;Q9UBQ0	5	0.365272	0.0679	0.0514295
138	1060	Retromer complex (SNX1, SNX2, VPS35, VPS29, VPS26B)	Human	O60749;Q13596;Q4G0F5;Q96QK1;Q9UBQ0	SNX2;SNX1;VPS26B;VPS35;VPS29	O60749;Q13596;Q4G0F5;Q96QK1;Q9UBQ0	5	0.356205	0.0619	0.0443368
139	1068	12S U11 snRNP	Human	P14678;P62304;P62306;P62308;P62314;P62316;P62318;P67809;Q16560;Q16629;Q6IEG0;Q8N8D1;Q96GM8;Q9BV90;Q9H875	SNRPB;SNRPE;SNRPF;SNRPG;SNRPD1;SNRPD2;SNRPD3;YBX1;SNRNP35;SRSF7;SNRNP48;PDCD7;TOE1;SNRNP25;PRKRIP1	P14678;P62314;P62316;P62318;P67809;Q16629	6	0.659616	0.3553	0.390168
140	1092	PCNA-KU antigen complex	Human	P12004;P12956;P13010	PCNA;XRCC6;XRCC5	P12004;P12956;P13010	3	0.763291	0.5466	0.570664
141	1097	eIF3 complex (EIF3S6, EIF3S5, EIF3S4, EIF3S3, EIF3S6IP, EIF3S2, EIF3S9, EIF3S12, EIF3S10, EIF3S8, EIF3S1, EIF3S7, PCID1)	Human	O00303;O15371;O15372;O75821;O75822;P55884;P60228;Q13347;Q14152;Q7L2H7;Q99613;Q9UBQ5;Q9Y262	EIF3F;EIF3D;EIF3H;EIF3G;EIF3J;EIF3B;EIF3E;EIF3I;EIF3A;EIF3M;EIF3C;EIF3K;EIF3L	O00303;O15371;O15372;O75821;P55884;P60228;Q13347;Q14152;Q7L2H7;Q99613	10	0.353517	0.009	0
142	1098	DNA synthesome complex (13 subunits)	Human	P09884;P11387;P11388;P12004;P27694;P28340;P35251;P49005;P49642;P49643;Q14181;Q15054;Q9HCU8	POLA1;TOP1;TOP2A;PCNA;RPA1;POLD1;RFC1;POLD2;PRIM1;PRIM2;POLA2;POLD3;POLD4	P11387;P12004;P27694	3	0.4591	0.2532	0.248741
143	1099	DNA synthesome complex (17 subunits)	Human	P09884;P11387;P11388;P12004;P27694;P28340;P35251;P49005;P49642;P49643;P56282;Q07864;Q14181;Q15054;Q9HCU8;Q9NR33;Q9NRF9	POLA1;TOP1;TOP2A;PCNA;RPA1;POLD1;RFC1;POLD2;PRIM1;PRIM2;POLE2;POLE;POLA2;POLD3;POLD4;POLE4;POLE3	P11387;P12004;P27694;Q9NRF9	4	0.397983	0.1278	0.133269
144	1111	DNA synthesome complex (17 subunits)	Human	P09884;P11387;P11388;P12004;P27694;P28340;P35251;P49005;P49642;P49643;P56282;Q07864;Q14181;Q15054;Q9HCU8;Q9NR33;Q9NRF9	POLA1;TOP1;TOP2A;PCNA;RPA1;POLD1;RFC1;POLD2;PRIM1;PRIM2;POLE2;POLE;POLA2;POLD3;POLD4;POLE4;POLE3	P11387;P12004;P27694;Q9NRF9	4	0.397983	0.1278	0.133269
145	1141	CF IIAm complex (Cleavage factor IIAm complex)	Human	O43809;O60231;O94913;P19447;P23246;P26368;P26599;P49959;Q01081;Q07157;Q14444;Q16630;Q8N684;Q92759;Q92989;Q9UKF6	NUDT21;DHX16;PCF11;ERCC3;SFPQ;U2AF2;PTBP1;MRE11A;U2AF1;TJP1;CAPRIN1;CPSF6;CPSF7;GTF2H4;CLP1;CPSF3	O43809;P23246;P26599;P49959;Q07157;Q16630;Q8N684	7	0.436997	0.0773	0.0513566
146	1142	SMN complex	Human	O14893;P14678;P62304;P62306;P62308;P62314;P62316;P62318;Q16637;Q9UHI6	GEMIN2;SNRPB;SNRPE;SNRPF;SNRPG;SNRPD1;SNRPD2;SNRPD3;SMN1; SMN2;DDX20	P14678;P62314;P62316;P62318	4	0.400477	0.1301	0.13595
147	1143	SMN complex	Human	O14893;P14678;P57678;P62304;P62306;P62308;P62314;P62316;P62318;Q16637;Q8TEQ6;Q8WXD5;Q9H840;Q9NWZ8;Q9UHI6;Q9Y3F4	GEMIN2;SNRPB;GEMIN4;SNRPE;SNRPF;SNRPG;SNRPD1;SNRPD2;SNRPD3;SMN1; SMN2;GEMIN5;GEMIN6;GEMIN7;GEMIN8;DDX20;STRAP	P14678;P62314;P62316;P62318;Q8TEQ6;Q9Y3F4	6	0.832651	0.633	0.66669
148	1148	snRNP-free U1A (SF-A) complex	Human	P09012;P17844;P23246;Q15233	SNRPA;DDX5;SFPQ;NONO	P09012;P17844;P23246;Q15233	4	1.11849	0.8913	0.917204
149	1149	Histone H3.1 complex	Human	O14929;P49321;P62805;P68431;Q09028;Q13111;Q13112;Q8TEX9;Q9NVP2;Q9Y294	HAT1;NASP;HIST1H4A;;HIST1H3A;;RBBP4;CHAF1A;CHAF1B;IPO4;ASF1B;ASF1A	O14929;P49321;P62805;Q09028	4	0.458159	0.1851	0.200134
150	1150	Histone H3.3 complex	Human	O14929;P49321;P54198;P62805;P84243;Q09028;Q8TEX9;Q9NVP2;Q9Y294	HAT1;NASP;HIRA;HIST1H4A;;H3F3A; H3F;RBBP4;IPO4;ASF1B;ASF1A	O14929;P49321;P62805;P84243;Q09028	5	0.443342	0.1333	0.125783
151	1162	Ubiquitin E3 ligase (DDB1, DDB2, CUL4A, CUL4B, RBX1)	Human	P62877;Q13619;Q13620;Q16531;Q92466	RBX1;CUL4A;CUL4B;DDB1;DDB2	Q13619;Q13620;Q16531;Q92466	4	0.895036	0.6709	0.711122
152	1166	p400-associated complex	Human	O96019;P60709;Q96L91;Q9Y230;Q9Y265;Q9Y4A5	ACTL6A;ACTB;EP400;RUVBL2;RUVBL1;TRRAP	O96019;P60709;Q9Y230;Q9Y265	4	0.779834	0.5421	0.58247
153	1170	c-MYC-ATPase-helicase complex	Human	O96019;P01106;Q9Y230;Q9Y265;Q9Y4A5	ACTL6A;MYC;RUVBL2;RUVBL1;TRRAP	O96019;Q9Y230;Q9Y265	3	0.505504	0.303	0.299344
154	1171	c-MYC-ATPase-helicase complex	Human	O96019;P01106;Q9Y230;Q9Y265;Q9Y4A5	ACTL6A;MYC;RUVBL2;RUVBL1;TRRAP	O96019;Q9Y230;Q9Y265	3	0.505504	0.303	0.299344
155	1173	TIP49-TIP48-BAF53 complex	Human	O96019;Q9Y230;Q9Y265	ACTL6A;RUVBL2;RUVBL1	O96019;Q9Y230;Q9Y265	3	0.505504	0.303	0.299344
156	1176	CRM1-RAN-PHAX-CBC complex (cap binding complex)	Human	O14980;P52298;P62826;Q09161;Q9H814	XPO1;NCBP2;RAN;NCBP1;PHAX	O14980;P62826;Q09161	3	0.674588	0.4699	0.480609
157	1181	C complex spliceosome	Human	O43290;O43390;O43660;O60306;O60506;O60508;O75533;O75643;O94906;O95391;O95926;P07910;P08579;P09651;P09661;P11940;P14678;P17844;P22626;P31943;P38159;P38919;P42285;P51991;P52272;P52597;P61326;P61978;P62304;P62306;P62308;P62310;P62314;P62316;P62318;Q00839;Q01081;Q07955;Q12874;Q13435;Q13523;Q13573;Q14331;Q14562;Q15029;Q15393;Q15428;Q15459;Q6NZY4;Q6P2Q9;Q6UX04;Q86V81;Q8IYB3;Q8WUQ7;Q92620;Q96BP3;Q96DF8;…	SART1;HNRNPR;PLRG1;AQR;SYNCRIP;CDC40;SF3B1;SNRNP200;PRPF6;SLU7;SYF2;HNRNPC;SNRPB2;HNRNPA1;SNRPA1;PABPC1;SNRPB;DDX5;HNRNPA2B1;HNRNPH1;RBMX;EIF4A3;MTREX;HNRNPA3;HNRNPM;HNRNPF;MAGOH;HNRNPK;SNRPE;SNRPF;SNRPG;LSM3;SNRPD1;SNRPD2;SNRPD3;HNRNPU;U2AF1;SRSF1;SF3A3;SF3B2;PRPF4B;SNW1;FRG1;DHX8;EFTUD2;SF3B3;SF3A2;SF3A1;ZCCHC8;PRPF8;CWC27;ALYREF;SRRM1;CACTIN;DHX38;PPWD1;DGCR14;SNRNP40;CDC5L;GPATCH1;WDR83;DDX23…	O43390;O60506;O75533;O75643;P07910;P08579;P09651;P09661;P11940;P14678;P17844;P22626;P31943;P38159;P38919;P51991;P52272;P52597;P61978;P62314;P62316;P62318;Q00839;Q12874;Q13435;Q13573;Q15393;Q15428;Q15459;Q92620;Q96DI7;Q99459;Q9NW64;Q9UMS4;Q9Y3C6;Q9Y5S9	36	0.691633	0.2613	0.262159
158	1182	CDC5L core complex	Human	O43660;O75934;P11142;Q92616;Q99459;Q9UMS4	PLRG1;BCAS2;HSPA8;GCN1;CDC5L;PRPF19	P11142;Q92616;Q99459;Q9UMS4	4	1.03135	0.8173	0.845788
159	1183	CDC5L complex	Human	A8K8P3;O15297;O43660;O75533;O75934;P09012;P09661;P11142;P11388;P15884;P23246;P38159;P62136;P62314;P62316;P62318;P78527;Q01130;Q07955;Q12905;Q13435;Q14204;Q15427;Q7L1Q6;Q8IYB3;Q92616;Q99459;Q9P013;Q9UMS4;Q9UPN6	SFI1;PPM1D;PLRG1;SF3B1;BCAS2;SNRPA;SNRPA1;HSPA8;TOP2A;TCF4;SFPQ;RBMX;PPP1CA;SNRPD1;SNRPD2;SNRPD3;PRKDC;SRSF2;SRSF1;ILF2;SF3B2;DYNC1H1;SF3B4;BZW1;SRRM1;GCN1;CDC5L;CWC15;PRPF19;SCAF8	O75533;P09012;P09661;P11142;P23246;P38159;P62136;P62314;P62316;P62318;P78527;Q12905;Q13435;Q14204;Q15427;Q7L1Q6;Q92616;Q99459;Q9UMS4	19	0.791162	0.653	0.635584
160	1186	ESCRT-III complex	Human	O43633;Q7LBR1;Q96CF2;Q96FZ7;Q9BY43;Q9H444;Q9HD42;Q9NZZ3;Q9UQN3;Q9Y3E7	CHMP2A;CHMP1B;CHMP4C;CHMP6;CHMP4A;CHMP4B;CHMP1A;CHMP5;CHMP2B;CHMP3	O43633;Q7LBR1;Q9BY43;Q9H444;Q9HD42;Q9NZZ3;Q9UQN3;Q9Y3E7	8	0.836362	0.6693	0.682928
161	1189	DNA double-strand break end-joining complex	Human	O60934;P12956;P13010;P49917;P49959;Q13426;Q92878	NBN;XRCC6;XRCC5;LIG4;MRE11A;XRCC4;RAD50	P12956;P13010;P49959;Q92878	4	0.467888	0.1961	0.211296
162	1193	Rap1 complex	Human	P09874;P12956;P13010;P49959;Q15554;Q92878;Q9NYB0	PARP1;XRCC6;XRCC5;MRE11A;TERF2;RAD50;TERF2IP	P12956;P13010;P49959;Q92878;Q9NYB0	5	0.455804	0.1462	0.139492
163	1223	H2AX complex, isolated from cells without IR exposure	Human	O43390;P05455;P06748;P11021;P11940;P16104;P27797;P62158;P62805;Q08945;Q8N257;Q9Y262;Q9Y5B9	HNRNPR;SSB;NPM1;HSPA5;PABPC1;H2AFX;CALR;CALM1; CAL;HIST1H4A;;SSRP1;HIST3H2BB;EIF3L;SUPT16H	O43390;P05455;P11021;P11940;P27797;P62158;P62805	7	0.731787	0.4619	0.483436
164	1227	H2AX complex II	Human	P06748;P11021;P16104;P16989;P27797;P33778;P62805;Q8N257;Q96EY7;Q99879	NPM1;HSPA5;H2AFX;YBX3;CALR;HIST1H2BB;HIST1H4A;;HIST3H2BB;PTCD3;HIST1H2BM	P11021;P16989;P27797;P62805	4	0.39267	0.123	0.127588
165	1231	FIB-associated protein complex	Human	O14744;P22087;Q07021;Q71U36;Q99873;Q9H4B7	PRMT5;FBL;C1QBP;TUBA1A;PRMT1;TUBB1	O14744;Q07021;Q71U36;Q99873	4	0.358898	0.0965	0.0925824
166	1254	Menin-associated histone methyltransferase complex	Human	O00255;P30876;P61964;Q15291;Q9C005;Q9UBL3;Q9UMN6	MEN1;POLR2B;WDR5;KDM6B;DPY30;ASH2L;KMT2B	P61964;Q9C005;Q9UBL3	3	0.862368	0.6296	0.664895
167	1256	MLL-HCF complex	Human	O00255;P05546;P51610;P61964;Q03164;Q15291;Q9UBL3	MEN1;SERPIND1;HCFC1;WDR5;KMT2A;KDM6B;ASH2L	P51610;P61964;Q9UBL3	3	0.510644	0.3091	0.30495
168	1257	ALL-1 supercomplex	Human	O00422;O60264;O60341;O75446;O94776;O95983;P20226;P21675;P49848;P51531;P61964;P62826;Q03164;Q09028;Q12824;Q12873;Q13547;Q15029;Q15291;Q16514;Q16576;Q16594;Q8TAQ2;Q92769;Q92797;Q92922;Q96ST3;Q9P2I0	SAP18;SMARCA5;KDM1A;SAP30;MTA2;MBD3;TBP;TAF1;TAF6;SMARCA2;WDR5;RAN;KMT2A;RBBP4;SMARCB1;CHD3;HDAC1;EFTUD2;KDM6B;TAF12;RBBP7;TAF9;SMARCC2;HDAC2;SYMPK;SMARCC1;SIN3A;CPSF2	O60341;P61964;P62826;Q09028;Q13547;Q16576;Q8TAQ2;Q92769	8	0.552528	0.1645	0.143701
169	1288	DCS complex (PTBP1, PTBP2, HNRPH1, HNRPF)	Human	P26599;P31943;P52597;Q9UKA9	PTBP1;HNRNPH1;HNRNPF;PTBP2	P26599;P31943;P52597	3	0.20552	0.0361	0.00244138
170	1307	Multiprotein complex (mRNA turnover)	Human	O60506;O75534;P11940;Q14103;Q9H074	SYNCRIP;CSDE1;PABPC1;HNRNPD;PAIP1	O60506;O75534;P11940;Q14103;Q9H074	5	0.615921	0.3203	0.344347
171	1308	PABPC1-HSPA8-HNRPD-EIF4G1 complex	Human	P11142;P11940;Q04637;Q14103;Q59EJ3	HSPA8;PABPC1;EIF4G1;HNRNPD;	P11142;P11940;Q04637;Q14103	4	0.639893	0.3828	0.416215
172	1332	Large Drosha complex	Human	O00571;O14979;O43143;P17844;P31943;P35637;P52272;Q00839;Q01844;Q12905;Q12906;Q13148;Q8WYQ5;Q92499;Q92804;Q92841;Q96SB4;Q9BUJ2;Q9NRR4;Q9UKM9	DDX3X;HNRNPDL;DHX15;DDX5;HNRNPH1;FUS;HNRNPM;HNRNPU;EWSR1;ILF2;ILF3;TARDBP;DGCR8;DDX1;TAF15;DDX17;SRPK1;HNRNPUL1;DROSHA;RALY	O00571;O14979;O43143;P17844;P31943;P35637;P52272;Q00839;Q01844;Q12905;Q12906;Q13148;Q92499;Q92804;Q92841;Q9BUJ2	16	0.775342	0.5857	0.580392
173	1335	SNW1 complex	Human	O75643;O95071;P07437;P11021;P17858;P23246;P26641;P43243;P43246;P68104;Q00839;Q13573;Q15029;Q16531;Q6P2Q9;Q99459;Q9BUQ8;Q9UG63	SNRNP200;UBR5;TUBB;HSPA5;PFKL;SFPQ;EEF1G;MATR3;MSH2;EEF1A1;HNRNPU;SNW1;EFTUD2;DDB1;PRPF8;CDC5L;DDX23;ABCF2	O75643;P07437;P11021;P17858;P23246;P26641;P43243;P43246;P68104;Q00839;Q13573;Q16531;Q99459;Q9UG63	14	0.842285	0.7599	0.758784
174	1345	Septin complex	Human	Q15019;Q16181;Q92599;Q9NVA2;Q9UHD8	SEPT2;SEPT7;SEPT8;SEPT11;SEPT9	Q15019;Q16181;Q92599;Q9NVA2;Q9UHD8	5	0.384833	0.0806	0.067944
175	1379	GALNS-lysosomal hydrolase 1.27 MDa complex	Human	P10619;P16278;P34059;Q99519	CTSA;GLB1;GALNS;NEU1	P10619;P16278;P34059;Q99519	4	0.766769	0.5278	0.567288
176	1380	Elongator holo complex	Human	O95163;Q6IA86;Q96EB1;Q9H9T3	IKBKAP;ELP2;ELP4;ELP3	O95163;Q6IA86;Q96EB1;Q9H9T3	4	0.548057	0.2791	0.30564
177	1400	ASCOM complex	Human	O14686;P07437;P68366;Q14686;Q15291;Q8NEZ4;Q9UBL3	KMT2D;TUBB;TUBA4A;NCOA6;KDM6B;KMT2C;ASH2L	P07437;P68366;Q9UBL3	3	0.393364	0.1906	0.177724
178	1413	NCOR1 complex	Human	O15379;O75376;P51532;Q12824;Q13263;Q15393;Q15459;Q6ZRS2;Q8TAQ2;Q92922	HDAC3;NCOR1;SMARCA4;SMARCB1;TRIM28;SF3B3;SF3A1;SRCAP;SMARCC2;SMARCC1	Q13263;Q15393;Q15459;Q8TAQ2	4	0.451454	0.1781	0.192489
179	1452	MCM2-MCM6-MCM7 complex	Human	P33993;P49736;Q14566	MCM7;MCM2;MCM6	P33993;P49736;Q14566	3	0.0532143	0.0001	0
180	1492	BHC110 complex	Human	O60341;O75362;Q13547;Q14687;Q92618;Q92769;Q96BD5;Q9P0W2;Q9UBW7;Q9UKL0	KDM1A;ZNF217;HDAC1;GSE1;ZNF516;HDAC2;PHF21A;HMG20B;ZMYM2;RCOR1	O60341;Q13547;Q92769	3	0.28219	0.0882	0.064418
181	1554	RANBP1-RAN-KPNB1 complex	Human	P43487;P62826;Q14974	RANBP1;RAN;KPNB1	P43487;P62826;Q14974	3	0.675337	0.4703	0.481387
182	1571	Vigilin-DNA-PK-Ku antigen complex	Human	P12956;P13010;P78527;Q00341	XRCC6;XRCC5;PRKDC;HDLBP	P12956;P13010;P78527;Q00341	4	0.336728	0.0797	0.0708562
183	1728	CTCF-nucleophosmin-PARP-HIS-KPNA-LMNA-TOP complex	Human	O00505;P02545;P06748;P09874;P0C0S5;P11388;P49711;P52294;Q6FI13	KPNA3;LMNA;NPM1;PARP1;H2AFZ;TOP2A;CTCF;KPNA1;HIST2H2AA3	O00505;P02545;P0C0S5;P52294	4	0.752794	0.51	0.550947
184	1729	TLE1 corepressor complex (MASH1 promoter-corepressor complex)	Human	P06748;P09874;P19338;P34932;P35580;P60709;Q02880;Q04724;Q15233;Q92878	NPM1;PARP1;NCL;HSPA4;MYH10;ACTB;TOP2B;TLE1;NONO;RAD50	P19338;P34932;P35580;P60709;Q15233;Q92878	6	0.89023	0.726	0.752814
185	1734	SF3A1-SF3A2-SF3A3 complex	Human	Q12874;Q15428;Q15459	SF3A3;SF3A2;SF3A1	Q12874;Q15428;Q15459	3	0.202761	0.034	0.00107907
186	1737	SF3b complex	Human	O75533;Q13435;Q15393;Q15427;Q7RTV0;Q86XP3;Q9BWJ5;Q9Y3B4	SF3B1;SF3B2;SF3B3;SF3B4;PHF5A;DDX42;SF3B5;SF3B6	O75533;Q13435;Q15393;Q15427;Q86XP3	5	0.470169	0.1598	0.155813
187	1745	SMN complex	Human	O14893;P09012;P14678;P57678;P62304;P62306;P62308;P62314;P62316;P62318;P63162;Q8TEQ6;Q8WXD5;Q9H840;Q9UHI6	GEMIN2;SNRPA;SNRPB;GEMIN4;SNRPE;SNRPF;SNRPG;SNRPD1;SNRPD2;SNRPD3;SNRPN;GEMIN5;GEMIN6;GEMIN7;DDX20	P09012;P14678;P62314;P62316;P62318;Q8TEQ6	6	0.648962	0.3404	0.373361
188	1746	SMN containing complex	Human	O14893;P09382;P17931;P57678;P62314;P62316;P62318;Q16637	GEMIN2;LGALS1;LGALS3;GEMIN4;SNRPD1;SNRPD2;SNRPD3;SMN1; SMN2	P09382;P17931;P62314;P62316;P62318	5	0.850065	0.6414	0.675001
189	1749	SMN-PolII-RHA complex	Human	O14893;P08579;P14678;P20226;P24928;P57678;P63162;Q00403;Q08211;Q9UHI6	GEMIN2;SNRPB2;SNRPB;TBP;POLR2A;GEMIN4;SNRPN;GTF2B;DHX9;DDX20	P08579;P14678;Q08211	3	1.03098	0.7619	0.805367
190	1751	SMN complex	Human	O14893;P09012;P14678;P57678;Q16637;Q8TEQ6;Q8WXD5;Q9H840;Q9UHI6;Q9Y3F4	GEMIN2;SNRPA;SNRPB;GEMIN4;SMN1; SMN2;GEMIN5;GEMIN6;GEMIN7;DDX20;STRAP	P09012;P14678;Q8TEQ6;Q9Y3F4	4	1.06449	0.849	0.874557
191	1760	TOP1-PSF-P54 complex	Human	P11387;P23246;Q15233	TOP1;SFPQ;NONO	P11387;P23246;Q15233	3	0.589527	0.3871	0.390502
192	1767	CPSF6-ITCH-NUDT21-POLR2A-UBAP2L complex	Human	O43809;P24928;Q14157;Q16630;Q96J02	NUDT21;POLR2A;UBAP2L;CPSF6;ITCH	O43809;Q14157;Q16630	3	0.743395	0.5297	0.550883
193	1768	CPSF6-EWSR1-ITCH-NUDT21-POLR2A-UBAP2L complex	Human	O43809;P24928;Q01844;Q14157;Q16630;Q96J02	NUDT21;POLR2A;EWSR1;UBAP2L;CPSF6;ITCH	O43809;Q01844;Q14157;Q16630	4	0.792494	0.558	0.597085
194	2084	NFKB1-NFKB2-REL-RELA-RELB complex	Human	P19838;Q00653;Q01201;Q04206;Q04864	NFKB1;NFKB2;RELB;RELA;REL	P19838;Q00653;Q04206	3	0.498395	0.2955	0.291589
195	2086	NFKB1-NFKB2-RELA-RELB complex	Human	P19838;Q00653;Q01201;Q04206	NFKB1;NFKB2;RELB;RELA	P19838;Q00653;Q04206	3	0.498395	0.2955	0.291589
196	2112	CDC37-HSP90AA1-HSP90AB1-MAP3K11 complex	Human	P07900;P08238;Q16543;Q16584	HSP90AA1;HSP90AB1;CDC37;MAP3K11	P07900;P08238;Q16543	3	0.145478	0.0129	0
197	2129	DNAJB2-HSPA8-PSMA3 complex	Human	P11142;P25686;P25788	HSPA8;DNAJB2;PSMA3	P11142;P25686;P25788	3	1.23156	0.8924	0.930745
198	2174	COP9 signalosome complex	Human	P61201;Q13098;Q7L5N1;Q92905;Q99627;Q9BT78;Q9UBW8;Q9UNS2	COPS2;GPS1;COPS6;COPS5;COPS8;COPS4;COPS7A;COPS3	P61201;Q13098;Q7L5N1;Q92905;Q99627;Q9BT78;Q9UBW8;Q9UNS2	8	0.341193	0.0127	0.000224884
199	2179	CNS-P53 complex	Human	P04637;P61201;Q13098;Q7L5N1;Q92905;Q99627;Q9BT78;Q9UBW8;Q9UNS2	TP53;COPS2;GPS1;COPS6;COPS5;COPS8;COPS4;COPS7A;COPS3	P61201;Q13098;Q7L5N1;Q92905;Q99627;Q9BT78;Q9UBW8;Q9UNS2	8	0.341193	0.0127	0.000224884
200	2188	Ubiquitin E3 ligase (CDC34, NEDD8, BTRC, CUL1, SKP1A, RBX1)	Human	P62877;P63208;Q13616;Q15843;Q9Y297	RBX1;SKP1;CUL1;NEDD8;BTRC	P63208;Q13616;Q15843	3	0.697492	0.4904	0.504301
201	2201	PCNA-RFC2-5 complex	Human	P12004;P35249;P35250;P40937;P40938	PCNA;RFC4;RFC2;RFC5;RFC3	P12004;P35249;P40937	3	0.349819	0.1462	0.13183
202	2222	BLM complex II	Human	P15927;P27694;P35244;P54132;Q13472;Q9H9A7	RPA2;RPA1;RPA3;BLM;TOP3A;RMI1	P15927;P27694;P35244	3	0.490914	0.2873	0.283426
203	2241	HD-RAB8A-OPTN complex	Human	P42858;P61006;Q96CV9	HTT;RAB8A;OPTN	P42858;P61006;Q96CV9	3	0.535889	0.3334	0.332451
204	2242	TGM2-HD-CALM1 complex	Human	P21980;P42858;P62158	TGM2;HTT;CALM1; CAL	P21980;P42858;P62158	3	0.940009	0.6874	0.733019
205	2255	Cofilin-actin-CAP1 complex	Human	P23528;P60709;Q01518	CFL1;ACTB;CAP1	P23528;P60709;Q01518	3	1.1	0.8103	0.854206
206	2300	Profilin 2 complex	Human	O75116;P11142;P17600;P35080;P60709;Q05193;Q7L576;Q92777;Q9Y2A7	ROCK2;HSPA8;SYN1;PFN2;ACTB;DNM1;CYFIP1;SYN2;NCKAP1	O75116;P11142;P35080;P60709;Q7L576;Q9Y2A7	6	0.70619	0.427	0.464706
207	2480	CIN85 complex (CIN85, CRK, BCAR1, CBL, PIK3R1, GRB2, SOS1)	Human	P22681;P27986;P46108;P56945;P62993;Q07889;Q96B97	CBL;PIK3R1;CRK;BCAR1;GRB2;SOS1;SH3KBP1	P27986;P46108;P56945;Q96B97	4	0.524112	0.2563	0.277112
208	2551	PDGFRA-PLC-gamma-1-PI3K-SHP-2 complex, PDGF stimulated	Human	P16234;P19174;P27986;Q06124	PDGFRA;PLCG1;PIK3R1;PTPN11	P19174;P27986;Q06124	3	0.370277	0.1661	0.153227
209	2573	Class C VPS/HOPS complex	Human	P20339;Q15075;Q96JC1;Q9H269;Q9H270;Q9P253	RAB5A;EEA1;VPS39;VPS16;VPS11;VPS18	P20339;Q15075;Q9H269;Q9H270;Q9P253	5	0.862554	0.657	0.691771
210	2638	HES1 promoter corepressor complex	Human	P24928;P50613;Q06330;Q09472;Q7KZ85;Q92793	POLR2A;CDK7;RBPJ;EP300;SUPT6H;CREBBP	P50613;Q06330;Q7KZ85;Q92793	4	0.331868	0.0759	0.066253
211	2639	HES1 promoter-Notch enhancer complex	Human	O60563;P24928;P46531;P49336;P50613;P50750;Q06330;Q09472;Q15648;Q7KZ85;Q92585;Q9BT40;Q9Y5B9	CCNT1;POLR2A;NOTCH1;CDK8;CDK7;CDK9;RBPJ;EP300;MED1;SUPT6H;MAML1;INPP5K;SUPT16H	P50613;Q06330;Q7KZ85	3	0.332927	0.1308	0.114444
212	2710	LRP-1-Alpha-2-M-annexin VI complex	Human	P01023;P08133;Q07954	A2M;ANXA6;LRP1	P01023;P08133;Q07954	3	1.22437	0.8897	0.927175
213	2715	Ubiquitin E3 ligase (CSN1, CSN8, HRT1, SKP1, SKP2, CUL1, CUL2, CUL3)	Human	P62877;P63208;Q13098;Q13309;Q13616;Q13617;Q13618;Q99627	RBX1;SKP1;GPS1;SKP2;CUL1;CUL2;CUL3;COPS8	P63208;Q13098;Q13616;Q13617;Q13618;Q99627	6	0.682042	0.3871	0.425883
214	2716	Elongator core complex	Human	O95163;Q6IA86;Q9H9T3	IKBKAP;ELP2;ELP3	O95163;Q6IA86;Q9H9T3	3	0.274003	0.0815	0.0567678
215	2721	HCF-1 complex	Human	O15047;O15294;O75182;O75446;P07900;P08047;P11021;P11142;P34932;P51610;P61964;Q09028;Q13547;Q16576;Q92769;Q96ST3;Q9H7L9;Q9UBL3	SETD1A;OGT;SIN3B;SAP30;HSP90AA1;SP1;HSPA5;HSPA8;HSPA4;HCFC1;WDR5;RBBP4;HDAC1;RBBP7;HDAC2;SIN3A;SUDS3;ASH2L	O15294;P07900;P11021;P11142;P34932;P51610;P61964;Q09028;Q13547;Q16576;Q92769;Q9UBL3	12	0.436239	0.0211	0.00112868
216	2727	SRC-3 complex	Human	O14920;O15111;P10155;Q15596;Q92793;Q9Y6K9;Q9Y6Q9	IKBKB;CHUK;TROVE2;NCOA2;CREBBP;IKBKG;NCOA3	P10155;Q92793;Q9Y6K9	3	0.911682	0.6665	0.708801
217	2730	Set1B complex	Human	P61964;Q15291;Q6UXN9;Q9P0U4;Q9UBL3;Q9UPS6	WDR5;KDM6B;WDR82;CXXC1;ASH2L;SETD1B	P61964;Q6UXN9;Q9UBL3	3	0.464604	0.2597	0.254735
218	2731	Set1A complex	Human	O15047;P61964;Q15291;Q6UXN9;Q9P0U4;Q9UBL3	SETD1A;WDR5;KDM6B;WDR82;CXXC1;ASH2L	P61964;Q6UXN9;Q9UBL3	3	0.464604	0.2597	0.254735
219	2738	BLM complex II	Human	P15927;P27694;P35244;P54132;Q13472;Q9H9A7	RPA2;RPA1;RPA3;BLM;TOP3A;RMI1	P15927;P27694;P35244	3	0.490914	0.2873	0.283426
220	2755	17S U2 snRNP	Human	O15042;O43143;O75533;O75937;O75940;P08579;P09661;P10809;P14678;P26368;P62304;P62306;P62308;P62314;P62316;P62318;Q01081;Q07955;Q12874;Q12931;Q13435;Q15393;Q15427;Q15428;Q15459;Q7L014;Q7RTV0;Q8IWX8;Q96I25;Q9BWJ5;Q9P0W2;Q9UHX1;Q9Y3B4	U2SURP;DHX15;SF3B1;DNAJC8;SMNDC1;SNRPB2;SNRPA1;HSPD1;SNRPB;U2AF2;SNRPE;SNRPF;SNRPG;SNRPD1;SNRPD2;SNRPD3;U2AF1;SRSF1;SF3A3;TRAP1;SF3B2;SF3B3;SF3B4;SF3A2;SF3A1;DDX46;PHF5A;CHERP;RBM17;SF3B5;HMG20B;PUF60;SF3B6	O43143;O75533;O75937;P08579;P09661;P14678;P62314;P62316;P62318;Q12874;Q12931;Q13435;Q15393;Q15427;Q15428;Q15459;Q9UHX1	17	0.730738	0.4468	0.435094
221	2766	TERF2-RAP1 complex	Human	P12956;P13010;P49959;Q15554;Q92878;Q9BSI4;Q9NYB0	XRCC6;XRCC5;MRE11A;TERF2;RAD50;TINF2;TERF2IP	P12956;P13010;P49959;Q92878;Q9NYB0	5	0.455804	0.1462	0.139492
222	2791	MCM4-MCM6-MCM7 complex	Human	P33991;P33993;Q14566	MCM4;MCM7;MCM6	P33991;P33993;Q14566	3	0.0546853	0.0001	0
223	2792	MCM2-MCM4-MCM6-MCM7 complex	Human	P33991;P33993;P49736;Q14566	MCM4;MCM7;MCM2;MCM6	P33991;P33993;P49736;Q14566	4	0.0629723	0	0
224	2797	PCNA-CHL12-RFC2-5 complex	Human	P12004;P35249;P35250;P40937;P40938;Q8WVB6	PCNA;RFC4;RFC2;RFC5;RFC3;CHTF18	P12004;P35249;P40937	3	0.349819	0.1462	0.13183
225	2829	RSmad complex	Human	P51532;P84022;Q13485;Q15796;Q8NFD5;Q8TAQ2;Q92793;Q92922;Q9UPN9;Q9Y6Q9	SMARCA4;SMAD3;SMAD4;SMAD2;ARID1B;SMARCC2;CREBBP;SMARCC1;TRIM33;NCOA3	Q8TAQ2;Q92793;Q9UPN9	3	0.528513	0.3265	0.324423
226	2837	Profilin 1 complex	Human	P07737;P11142;P55072;P63261;Q00610;Q9BVA1	PFN1;HSPA8;VCP;ACTG1;CLTC;TUBB2B	P07737;P11142;P55072;Q00610	4	1.12165	0.8931	0.919519
227	2838	MEP50-PRMT5-ICLN complex	Human	O14744;P54105;Q9BQA1	PRMT5;CLNS1A;WDR77	O14744;P54105;Q9BQA1	3	0.219199	0.045	0.0110201
228	2851	ING2 complex	Human	A0A024R3R1;O75446;P29374;Q09028;Q13547;Q16576;Q5PSV4;Q92769;Q96ST3;Q9H0E3;Q9H160;Q9H7L9;Q9HCU9	ARID4B;SAP30;ARID4A;RBBP4;HDAC1;RBBP7;BRMS1L;HDAC2;SIN3A;SAP130;ING2;SUDS3;BRMS1	Q09028;Q13547;Q16576;Q92769	4	0.382587	0.1154	0.116927
229	2857	NuA4/Tip60 HAT complex	Human	O95619;O96019;Q52LR7;Q92993;Q96L91;Q9H0E9;Q9H2F5;Q9HAF1;Q9NPF5;Q9NXR8;Q9UBU8;Q9Y230;Q9Y265;Q9Y4A5	YEATS4;ACTL6A;EPC2;KAT5;EP400;BRD8;EPC1;MEAF6;DMAP1;ING3;MORF4L1;RUVBL2;RUVBL1;TRRAP	O96019;Q9Y230;Q9Y265	3	0.505504	0.303	0.299344
230	2962	CRK-BCAR1-DOCK1 complex	Human	P46108;P56945;Q14185	CRK;BCAR1;DOCK1	P46108;P56945;Q14185	3	0.336414	0.1337	0.118009
231	3008	60S APC containing complex	Human	P23258;P25054;P46940;Q71U36	TUBG1;APC;IQGAP1;TUBA1A	P23258;P46940;Q71U36	3	0.598351	0.3964	0.399979
232	3015	p27-cyclinE-Cdk2 - Ubiquitin E3 ligase (SKP1A, SKP2, CUL1, CKS1B, RBX1) complex	Human	P24864;P24941;P46527;P61024;P62877;P63208;Q13309;Q13616	CCNE1;CDK2;CDKN1B;CKS1B;RBX1;SKP1;SKP2;CUL1	P24941;P61024;P63208;Q13616	4	1.03193	0.8178	0.846302
233	3036	Ubiquitin E3 ligase (SKP1A, SKP2, CUL1, CKS1B, RBX1)	Human	P61024;P62877;P63208;Q13309;Q13616	CKS1B;RBX1;SKP1;SKP2;CUL1	P61024;P63208;Q13616	3	1.23679	0.8956	0.933296
234	3040	Multisynthetase complex	Human	O43324;P07814;P14868;P41252;P47897;P54136;P56192;Q12904;Q13155;Q15046;Q9P2J5	EEF1E1;EPRS;DARS;IARS;QARS;RARS;MARS;AIMP1;AIMP2;KARS;LARS	O43324;P07814;P14868;P41252;P47897;P54136;P56192;Q12904;Q13155;Q15046;Q9P2J5	11	0.130962	0	0
235	3048	mSin3A complex	Human	Q09028;Q13547;Q16576;Q92769;Q96ST3	RBBP4;HDAC1;RBBP7;HDAC2;SIN3A	Q09028;Q13547;Q16576;Q92769	4	0.382587	0.1154	0.116927
236	3055	Nop56p-associated pre-rRNA complex	Human	O00567;O76021;P05141;P05386;P05387;P05388;P06748;P08708;P09651;P11387;P13639;P15880;P16402;P18077;P18124;P18621;P19338;P22087;P25398;P26368;P26373;P27635;P30050;P32969;P35268;P36578;P37108;P39023;P40429;P42766;P46776;P46777;P46778;P46779;P46781;P47914;P49411;P50914;P52272;P55209;P55769;P61247;P61254;P61313;P61353;P61513;P62081;P62241;P62244;P62249;P62263;P62266;P62269;P62273;P62277;P62280;P62424;…	NOP56;RSL1D1;SLC25A5;RPLP1;RPLP2;RPLP0;NPM1;RPS17;HNRNPA1;TOP1;EEF2;RPS2;HIST1H1D;RPL35A;RPL7;RPL17;NCL;FBL;RPS12;U2AF2;RPL13;RPL10;RPL12;RPL9; RPL9;RPL22;RPL4;SRP14;RPL3;RPL13A;RPL35;RPL27A;RPL5;RPL21;RPL28;RPS9;RPL29;TUFM;RPL14;HNRNPM;NAP1L1;SNU13;RPS3A;RPL26;RPL15;RPL27;RPL37A;RPS7;RPS8;RPS15A;RPS16;RPS14;RPS23;RPS18;RPS29;RPS13;RPS11;RPL7A;ACTA2;RPL23A;RPS6;RPL23;RPS15;RPS24;RPL30;RPL39;RPL31…	P09651;P11387;P13639;P19338;P37108;P49411;P52272;P55209;P55769;P67809;P68104;Q00839;Q08211;Q12905;Q12906;Q13610;Q6P3W7;Q71U36;Q92522;Q9NZI8	20	0.565373	0.0594	0.0373911
237	3063	Brg1-associated complex II	Human	O14497;O14744;O96019;P51532;Q12824;Q8TAQ2;Q92922	ARID1A;PRMT5;ACTL6A;SMARCA4;SMARCB1;SMARCC2;SMARCC1	O14744;O96019;Q8TAQ2	3	0.400718	0.1976	0.185591
238	3075	UTX-MLL2/3 complex	Human	O14686;O15550;P61964;Q14686;Q15291;Q5H9R7;Q6ZW49;Q86UW6;Q86XN7;Q8NEZ4;Q9UBL3;Q9Y2X9	KMT2D;KDM6A;WDR5;NCOA6;KDM6B;PPP6R3;PAXIP1;N4BP2;PROSER1;KMT2C;ASH2L;ZNF281	P61964;Q5H9R7;Q9UBL3	3	0.458415	0.2528	0.247995
239	3082	DGCR8 multiprotein complex	Human	O43390;P11021;P17844;P19338;P31943;P35637;Q00839;Q08211;Q12906;Q8WYQ5;Q92841	HNRNPR;HSPA5;DDX5;NCL;HNRNPH1;FUS;HNRNPU;DHX9;ILF3;DGCR8;DDX17	O43390;P11021;P17844;P19338;P31943;P35637;Q00839;Q08211;Q12906;Q92841	10	0.614168	0.2124	0.220714
240	3102	DHX9-ADAR-vigilin-DNA-PK-Ku antigen complex	Human	P12956;P13010;P55265;P78527;Q00341;Q08211	XRCC6;XRCC5;ADAR;PRKDC;HDLBP;DHX9	P12956;P13010;P78527;Q00341;Q08211	5	0.458589	0.1483	0.142614
241	3118	SMN1-SIP1-SNRP complex	Human	O14893;P14678;P62304;P62314;P62316;P62318;Q16637	GEMIN2;SNRPB;SNRPE;SNRPD1;SNRPD2;SNRPD3;SMN1; SMN2	P14678;P62314;P62316;P62318	4	0.400477	0.1301	0.13595
242	3129	STAT6-p100-RHA complex	Human	P42226;Q08211;Q7KZF4	STAT6;DHX9;SND1	P42226;Q08211;Q7KZF4	3	0.514516	0.3125	0.309172
243	3135	TLE1 corepressor complex (MASH1 promoter-corepressor complex)	Human	P06748;P09874;P19338;P34932;Q02880;Q04724;Q15233;Q92878	NPM1;PARP1;NCL;HSPA4;TOP2B;TLE1;NONO;RAD50	P19338;P34932;Q15233;Q92878	4	0.564035	0.2964	0.324784
244	3137	MASH1 promoter-coactivator complex	Human	P09874;P12931;P24928;P62805;P68431;Q14469;Q15233;Q92793;Q92831	PARP1;SRC;POLR2A;HIST1H4A;;HIST1H3A;;HES1;NONO;CREBBP;KAT2B	P62805;Q15233;Q92793	3	0.508953	0.3075	0.303106
245	3142	CAMK2-delta-MASH1 promoter-coactivator complex	Human	P09874;P12931;P24928;Q13557;Q14469;Q15233;Q92793;Q92831	PARP1;SRC;POLR2A;CAMK2D;HES1;NONO;CREBBP;KAT2B	Q13557;Q15233;Q92793	3	0.49031	0.287	0.282768
246	3522	COG complex	Human	P83436;Q14746;Q8WTW3;Q96JB2;Q96MW5;Q9H9E3;Q9UP83;Q9Y2V7	COG7;COG2;COG1;COG3;COG8;COG4;COG5;COG6	Q14746;Q9H9E3;Q9UP83	3	0.355921	0.1517	0.138176
247	3556	COG complex	Human	P83436;Q14746;Q8WTW3;Q96JB2;Q96MW5;Q9H9E3;Q9UP83;Q9Y2V7	COG7;COG2;COG1;COG3;COG8;COG4;COG5;COG6	Q14746;Q9H9E3;Q9UP83	3	0.355921	0.1517	0.138176
248	4158	HSP90-FKBP38-CAM-Ca(2+) complex	Human	P07900;P62158;Q14318	HSP90AA1;CALM1; CAL;FKBP8	P07900;P62158;Q14318	3	1.08303	0.7985	0.842714
249	4389	EIF3 core complex (EIF3A, EIF3B, EIF3G, EIF3I)	Human	O75821;P55884;Q13347;Q14152	EIF3G;EIF3B;EIF3I;EIF3A	O75821;P55884;Q13347;Q14152	4	0.323601	0.0703	0.0585731
250	4392	EIF3 complex (EIF3A, EIF3B, EIF3G, EIF3I, EIF3C)	Human	O75821;P55884;Q13347;Q14152;Q99613	EIF3G;EIF3B;EIF3I;EIF3A;EIF3C	O75821;P55884;Q13347;Q14152;Q99613	5	0.334181	0.0485	0.0287555
251	4395	EIF3 complex (EIF3B, EIF3G, EIF3I)	Human	O75821;P55884;Q13347	EIF3G;EIF3B;EIF3I	O75821;P55884;Q13347	3	0.392019	0.1894	0.176289
252	4403	EIF3 complex (EIF3A, EIF3B, EIF3G, EIF3I, EIF3J)	Human	O75821;O75822;P55884;Q13347;Q14152	EIF3G;EIF3J;EIF3B;EIF3I;EIF3A	O75821;P55884;Q13347;Q14152	4	0.323601	0.0703	0.0585731
253	5176	MGC1-DNA-PKcs-Ku complex	Human	P12956;P13010;P78527;Q14676	XRCC6;XRCC5;PRKDC;MDC1	P12956;P13010;P78527	3	0.430092	0.2268	0.217239
254	5177	Polycystin-1 multiprotein complex (ACTN1, CDH1, SRC, JUP, VCL, CTNNB1, PXN, BCAR1, PKD1, PTK2, TLN1)	Human	P12814;P12830;P12931;P14923;P18206;P35222;P49023;P56945;P98161;Q05397;Q9Y490	ACTN1;CDH1;SRC;JUP;VCL;CTNNB1;PXN;BCAR1;PKD1;PTK2;TLN1	P12814;P14923;P18206;P35222;P49023;P56945;Q05397;Q9Y490	8	0.813671	0.6231	0.636434
255	5179	NCOA6-DNA-PK-Ku-PARP1 complex	Human	P09874;P12956;P13010;P78527;Q14686	PARP1;XRCC6;XRCC5;PRKDC;NCOA6	P12956;P13010;P78527	3	0.430092	0.2268	0.217239
256	5182	DNA-PK-Ku complex	Human	P12956;P13010;P78527	XRCC6;XRCC5;PRKDC	P12956;P13010;P78527	3	0.430092	0.2268	0.217239
257	5183	DNA-PK-Ku-eIF2-NF90-NF45 complex	Human	P05198;P12956;P13010;P20042;P41091;P78527;Q12905;Q12906	EIF2S1;XRCC6;XRCC5;EIF2S2;EIF2S3;PRKDC;ILF2;ILF3	P05198;P12956;P13010;P20042;P41091;P78527;Q12905;Q12906	8	0.651115	0.3063	0.304788
258	5193	TNF-alpha/NF-kappa B signaling complex (CHUK, KPNA3, NFKB2, NFKBIB, REL, IKBKG, NFKB1, NFKBIE, RELB, NFKBIA, RELA, TNIP2)	Human	O00221;O00505;O15111;P19838;P25963;Q00653;Q01201;Q04206;Q04864;Q15653;Q8NFZ5;Q9Y6K9	NFKBIE;KPNA3;CHUK;NFKB1;NFKBIA;NFKB2;RELB;RELA;REL;NFKBIB;TNIP2;IKBKG	O00505;P19838;Q00653;Q04206;Q9Y6K9	5	0.596717	0.2964	0.317763
259	5194	TNF-alpha/NF-kappa B signaling complex (SEC16A, CHUK, IKBKB, NFKB2, REL, IKBKG, MAP3K14, RELA, FBXW7, USP2)	Human	O14920;O15027;O15111;O75604;Q00653;Q04206;Q04864;Q969H0;Q99558;Q9Y6K9	IKBKB;SEC16A;CHUK;USP2;NFKB2;RELA;REL;FBXW7;MAP3K14;IKBKG	O15027;Q00653;Q04206;Q9Y6K9	4	0.598875	0.3349	0.366721
260	5195	PTIP-HMT complex	Human	O15550;P61964;Q14686;Q15291;Q6ZW49;Q8NEZ4;Q9BTK6;Q9C005;Q9UBL3;Q9UMN6	KDM6A;WDR5;NCOA6;KDM6B;PAXIP1;KMT2C;PAGR1;DPY30;ASH2L;KMT2B	P61964;Q9C005;Q9UBL3	3	0.862368	0.6296	0.664895
261	5196	TNF-alpha/NF-kappa B signaling complex (CHUK, BTRC, NFKB2, PPP6C, REL, CUL1, IKBKE, SAPS2, SAPS1, ANKRD28, RELA, SKP1)	Human	O00743;O15084;O15111;O75170;P63208;Q00653;Q04206;Q04864;Q13616;Q14164;Q9UPN7;Q9Y297	PPP6C;ANKRD28;CHUK;PPP6R2;SKP1;NFKB2;RELA;REL;CUL1;IKBKE;PPP6R1;BTRC	O00743;P63208;Q00653;Q04206;Q13616	5	1.15438	0.9547	0.982806
262	5197	PTIP-DNA damage response complex	Human	O60934;P49959;P54132;Q12888;Q6ZW49;Q92878	NBN;MRE11A;BLM;TP53BP1;PAXIP1;RAD50	P49959;Q12888;Q92878	3	0.315634	0.1147	0.0969715
263	5199	Kinase maturation complex 1	Human	P07900;P08238;P27348;P31946;P34932;P61981;P62258;P63104;Q04917;Q13163;Q16543;Q6Q0C0;Q7KZI7;Q99759;Q9NUG6;Q9UHV9	HSP90AA1;HSP90AB1;YWHAQ;YWHAB;HSPA4;YWHAG;YWHAE;YWHAZ;YWHAH;MAP2K5;CDC37;TRAF7;MARK2;MAP3K3;PDRG1;PFDN2	P07900;P08238;P27348;P31946;P34932;P61981;P62258;P63104;Q04917;Q16543;Q7KZI7;Q9UHV9	12	0.485072	0.0447	0.0190506
264	5209	Ubiquilin-proteasome complex	Human	P25786;P25787;P60900;Q05086;Q9UHD9;Q9UMX0	PSMA1;PSMA2;PSMA6;UBE3A;UBQLN2;UBQLN1	P60900;Q05086;Q9UHD9;Q9UMX0	4	0.810067	0.5768	0.617203
265	5211	RAF1-PPP2-PIN1 complex	Human	P04049;P30153;P62714;P63151;Q13526	RAF1;PPP2R1A;PPP2CB;PPP2R2A;PIN1	P30153;P63151;Q13526	3	0.449279	0.2443	0.238056
266	5212	Kinase maturation complex 2	Human	A7MCY6;P07900;P08238;Q12933;Q16543;Q92844;Q9H6S1;Q9UHD2	TBKBP1;HSP90AA1;HSP90AB1;TRAF2;CDC37;TANK;AZI2;TBK1	P07900;P08238;Q16543	3	0.145478	0.0129	0
267	5229	RPA complex	Human	P15927;P27694;P35244	RPA2;RPA1;RPA3	P15927;P27694;P35244	3	0.490914	0.2873	0.283426
268	5230	CHUK-NFKB2-REL-IKBKG-SPAG9-NFKB1-NFKBIE-COPB2-TNIP1-NFKBIA-RELA-TNIP2 complex	Human	O00221;O15111;O60271;P19838;P25963;P35606;Q00653;Q04206;Q04864;Q15025;Q8NFZ5;Q9Y6K9	NFKBIE;CHUK;SPAG9;NFKB1;NFKBIA;COPB2;NFKB2;RELA;REL;TNIP1;TNIP2;IKBKG	O60271;P19838;P35606;Q00653;Q04206;Q9Y6K9	6	0.555949	0.2215	0.233851
269	5231	53BP1-containing complex	Human	P12956;P13010;P15927;P27694;Q12888	XRCC6;XRCC5;RPA2;RPA1;TP53BP1	P12956;P13010;P15927;P27694;Q12888	5	0.562621	0.2556	0.271571
270	5232	TNF-alpha/Nf-kappa B signaling complex (RPL6, RPL30, RPS13, CHUK, DDX3X, NFKB2, NFKBIB, REL, IKBKG, NFKB1, MAP3K8, RELB, GLG1, NFKBIA, RELA, TNIP2, GTF2I)	Human	O00571;O15111;P19838;P25963;P41279;P62277;P62888;P78347;Q00653;Q01201;Q02878;Q04206;Q04864;Q15653;Q8NFZ5;Q92896;Q9Y6K9	DDX3X;CHUK;NFKB1;NFKBIA;MAP3K8;RPS13;RPL30;GTF2I;NFKB2;RELB;RPL6;RELA;REL;NFKBIB;TNIP2;GLG1;IKBKG	O00571;P19838;P78347;Q00653;Q04206;Q9Y6K9	6	0.514935	0.1716	0.178341
271	5233	TNF-alpha/NF-kappa B signaling complex 5	Human	O14920;O15111;O15446;O95602;P19838;P23508;P42704;P46199;P52292;P52434;P62875;P63208;Q00653;Q04206;Q04864;Q13576;Q13616;Q15653;Q16342;Q9GZS1;Q9H9Y6;Q9UJF2;Q9UKB1;Q9Y2S0;Q9Y6K9	IKBKB;CHUK;CD3EAP;POLR1A;NFKB1;MCC;LRPPRC;MTIF2;KPNA2;POLR2H;POLR2L;SKP1;NFKB2;RELA;REL;IQGAP2;CUL1;NFKBIB;PDCD2;POLR1E;POLR1B;RASAL2;FBXW11;POLR1D;IKBKG	O15446;P19838;P42704;P52292;P63208;Q00653;Q04206;Q13616;Q9Y6K9	9	1.11226	0.9898	1
272	5234	IKBKB-CDC37-KIAA1967-HSP90AB1-HSP90AA1 complex	Human	O14920;P07900;P08238;Q16543;Q8N163	IKBKB;HSP90AA1;HSP90AB1;CDC37;CCAR2	P07900;P08238;Q16543;Q8N163	4	0.324926	0.0713	0.0597907
273	5253	MNK1-eIF4F complex	Human	P06730;P60842;Q04637;Q9BUB5	EIF4E;EIF4A1;EIF4G1;MKNK1	P06730;P60842;Q04637	3	0.349078	0.1454	0.131061
274	5266	TNF-alpha/NF-kappa B signaling complex 6	Human	O14920;O15111;P07900;P08238;P22087;P36578;P62277;P62280;P62888;P62917;Q02878;Q16543;Q99558;Q9Y6K9	IKBKB;CHUK;HSP90AA1;HSP90AB1;FBL;RPL4;RPS13;RPS11;RPL30;RPL8;RPL6;CDC37;MAP3K14;IKBKG	P07900;P08238;Q16543;Q9Y6K9	4	0.53106	0.2631	0.285367
275	5268	TNF-alpha/NF-kappa B signaling complex 7	Human	O43318;P07900;P08238;Q13451;Q15750;Q16543;Q8N5C8;Q9NYJ8	MAP3K7;HSP90AA1;HSP90AB1;FKBP5;TAB1;CDC37;TAB3;TAB2	O43318;P07900;P08238;Q13451;Q15750;Q16543	6	0.408689	0.0735	0.0613222
276	5269	TNF-alpha/NF-kappa B signaling complex 8	Human	P07900;P08238;Q13451;Q14164;Q16543;Q86UP2	HSP90AA1;HSP90AB1;FKBP5;IKBKE;CDC37;KTN1	P07900;P08238;Q13451;Q16543;Q86UP2	5	0.531101	0.2185	0.230314
277	5285	TNF-alpha/NF-kappa B signaling complex 9	Human	O15111;P08238;Q13451;Q15653;Q16543	CHUK;HSP90AB1;FKBP5;NFKBIB;CDC37	P08238;Q13451;Q16543	3	0.591225	0.3893	0.392328
278	5286	TNF-alpha/NF-kappa B signaling complex 10	Human	O15111;P07900;P08238;P40222;Q15653;Q16543;Q676U5;Q8IX12;Q9UHD2;Q9Y6K9	CHUK;HSP90AA1;HSP90AB1;TXLNA;NFKBIB;CDC37;ATG16L1;CCAR1;TBK1;IKBKG	P07900;P08238;P40222;Q16543;Q676U5;Q8IX12;Q9Y6K9	7	0.427974	0.0718	0.0442346
279	5386	MLL1-WDR5 complex	Human	O00268;O43451;O75461;P21675;P34932;P49848;P51610;P61964;Q03164;Q15291;Q15545;Q16594;Q6PI98;Q7Z3B3;Q8IXM2;Q8IZL8;Q8WWY3;Q96EZ8;Q99496;Q9BVI0;Q9H4L4;Q9H7Z6;Q9HCK8;Q9NXF1;Q9UBL3;Q9Y265;Q9Y4W2	TAF4;MGAM;E2F6;TAF1;HSPA4;TAF6;HCFC1;WDR5;KMT2A;KDM6B;TAF7;TAF9;INO80C;KANSL1;BAP18;PELP1;PRPF31;MCRS1;RNF2;PHF20;SENP3;KAT8;CHD8;TEX10;ASH2L;RUVBL1;LAS1L	P34932;P51610;P61964;Q8WWY3;Q9UBL3;Q9Y265	6	0.696515	0.4101	0.449117
280	5604	Emerin complex 1	Human	P35579;P50402;P60709;Q12965;Q13813;Q15417;Q8WWI1;Q9BRV8	MYH9;EMD;ACTB;MYO1E;SPTAN1;CNN3;LMO7;SIKE1	P35579;P60709;Q12965;Q13813;Q15417;Q8WWI1	6	0.759197	0.509	0.550327
281	5606	Emerin-actin-NMI-(alphaII)spectrin complex	Human	P50402;P60709;Q13287;Q13813	EMD;ACTB;NMI;SPTAN1	P60709;Q13287;Q13813	3	0.8597	0.6275	0.662459
282	5608	Emerin architectural complex	Human	P02545;P20700;P50402;P60709;Q13287;Q13813	LMNA;LMNB1;EMD;ACTB;NMI;SPTAN1	P02545;P60709;Q13287;Q13813	4	0.680189	0.4288	0.464706
283	5609	Emerin regulatory complex	Human	O15379;O75531;P28749;P50402;P60709;P68431;Q02539;Q13547;Q8WWI1	HDAC3;BANF1;RBL1;EMD;ACTB;HIST1H3A;;HIST1H1A;HDAC1;LMO7	P60709;Q13547;Q8WWI1	3	1.13319	0.8307	0.875654
284	5611	Emerin complex 24	Human	P02545;P06400;P20700;P33991;P49736;P50402;P68431;Q00839;Q02539;Q07021;Q08999;Q13287;Q14566;Q9H0E3;Q9H503	LMNA;RB1;LMNB1;MCM4;MCM2;EMD;HIST1H3A;;HNRNPU;HIST1H1A;C1QBP;RBL2;NMI;MCM6;SAP130;BANF2	P02545;P33991;P49736;Q00839;Q07021;Q13287;Q14566	7	0.509938	0.1404	0.126001
285	5613	Emerin complex 25	Human	O75531;O95218;O95777;P05455;P20700;P31946;P50402;P60709;P61978;P62258;P62314;Q13283;Q16543;Q9H0E3;Q9P287;Q9Y333	BANF1;ZRANB2;LSM8;SSB;LMNB1;YWHAB;EMD;ACTB;HNRNPK;YWHAE;SNRPD1;G3BP1;CDC37;SAP130;BCCIP;LSM2	O95777;P05455;P31946;P60709;P61978;P62258;P62314;Q13283;Q16543;Q9P287	10	0.899307	0.8304	0.817229
286	5614	Emerin complex 32	Human	O00422;O15379;P20700;P28749;P50402;P60709;P68431;Q08999;Q12824;Q13263;Q13287;Q13547;Q13813;Q14839;Q8TAQ2;Q92922;Q9BQ87;Q9BZK7;Q9C005;Q9H503;Q9NPJ6;Q9UKL0	SAP18;HDAC3;LMNB1;RBL1;EMD;ACTB;HIST1H3A;;RBL2;SMARCB1;TRIM28;NMI;HDAC1;SPTAN1;CHD4;SMARCC2;SMARCC1;TBL1Y;TBL1XR1;DPY30;BANF2;MED4;RCOR1	P60709;Q13263;Q13287;Q13547;Q13813;Q8TAQ2;Q9BZK7;Q9C005	8	1.01148	0.9287	0.96162
287	5615	Emerin complex 52	Human	O00148;O95777;P10827;P12277;P14866;P20700;P27348;P46940;P50402;P51858;P60709;P61978;P62258;P62314;Q00839;Q02539;Q07021;Q08999;Q12906;Q13287;Q53EL6;Q9BZZ5;Q9Y2U8	DDX39A;LSM8;THRA;CKB;HNRNPL;LMNB1;YWHAQ;IQGAP1;EMD;HDGF;ACTB;HNRNPK;YWHAE;SNRPD1;HNRNPU;HIST1H1A;C1QBP;RBL2;ILF3;NMI;PDCD4;API5;LEMD3	O00148;O95777;P12277;P14866;P27348;P46940;P51858;P60709;P61978;P62258;P62314;Q00839;Q07021;Q12906;Q13287;Q9BZZ5	16	0.844751	0.7841	0.780554
288	5755	SUMO1-SUA1-UBA2 complex	Human	P63165;Q9UBE0;Q9UBT2	SUMO1;SAE1;UBA2	P63165;Q9UBE0;Q9UBT2	3	0.453607	0.2492	0.242762
289	5872	BRAF-MAP2K1-MAP2K2-YWHAE complex	Human	P15056;P36507;P62258;Q02750	BRAF;MAP2K2;YWHAE;MAP2K1	P36507;P62258;Q02750	3	0.597157	0.3955	0.398699
290	5876	PPP2R1A-PPP2R1B-PPP2CA-PPME1-EIF4A1 complex	Human	P30153;P30154;P60842;P67775;Q9Y570	PPP2R1A;PPP2R1B;EIF4A1;PPP2CA;PPME1	P30153;P30154;P60842;Q9Y570	4	0.207034	0.0133	0
291	6038	Dynein complex	Human	O14576;P63167;Q14204;Q9Y6G9	DYNC1I1;DYNLL1;DYNC1H1;DYNC1LI1	P63167;Q14204;Q9Y6G9	3	0.197163	0.0304	0
292	6039	Dynein-dynactin complex	Human	O14576;P63167;Q14203;Q14204;Q9Y6G9	DYNC1I1;DYNLL1;DCTN1;DYNC1H1;DYNC1LI1	P63167;Q14203;Q14204;Q9Y6G9	4	0.181822	0.0082	0
293	6052	BAG3-HSC70-HSPB8-CHIP complex	Human	O95817;P11142;Q9UJY1;Q9UNE7	BAG3;HSPA8;HSPB8;STUB1	O95817;P11142;Q9UJY1;Q9UNE7	4	0.757363	0.5157	0.556301
294	6129	CBP80/20- dependent translation complex	Human	O43310;P38919;P52298;P55884;Q09161;Q9BZI7	CTIF;EIF4A3;NCBP2;EIF3B;NCBP1;UPF3B	P38919;P55884;Q09161	3	0.216721	0.0436	0.00931448
295	6141	Importin alpha-CAS-RanGTP complex	Human	P52292;P55060;P62826	KPNA2;CSE1L;RAN	P52292;P55060;P62826	3	1.00244	0.7388	0.783604
296	6164	ACK1 signaling complex	Human	P46108;P56945;P60953;Q07912	CRK;BCAR1;CDC42;TNK2	P46108;P56945;P60953	3	0.403891	0.2011	0.188993
297	6167	Exocyst complex	Human	O00471;O60645;Q8IYI6;Q8TAG9;Q96A65;Q96KP1;Q9NV70;Q9UPT5	EXOC5;EXOC3;EXOC8;EXOC6;EXOC4;EXOC2;EXOC1;EXOC7	O00471;Q96A65;Q9NV70;Q9UPT5	4	0.159298	0.0053	0
298	6189	ArgRS-GlnRS-AIMP1 complex	Human	P47897;P54136;Q12904	QARS;RARS;AIMP1	P47897;P54136;Q12904	3	0.0329307	0	0
299	6236	Dynein-2 complex, cytoplasmic	Human	P51808;P63167;P63172;Q8IVD9;Q8NCM8;Q8TCX1;Q8TF09;Q8WVS4;Q8WW35;Q96EX3;Q96FJ2;Q9NP97	DYNLT3;DYNLL1;DYNLT1;NUDCD3;DYNC2H1;DYNC2LI1;DYNLRB2;WDR60;TCTEX1D2;WDR34;DYNLL2;DYNLRB1	P63167;P63172;Q8IVD9;Q9NP97	4	0.917701	0.6952	0.735056
300	6247	BBS-chaperonin complex	Human	P17987;P48643;P49368;P50990;P50991;P78371;Q6ZW61;Q8IWZ6;Q8TAM1;Q9NPJ1	TCP1;CCT5;CCT3;CCT8;CCT4;CCT2;BBS12;BBS7;BBS10;MKKS	P17987;P48643;P49368;P50990;P50991;P78371	6	0.195049	0.0014	0
301	6268	Cullin-RING E3 ubiquitin ligase complex	Human	Q15369;Q15370;Q93034;Q96DX5	TCEB1;TCEB2;CUL5;ASB9	Q15369;Q15370;Q93034	3	0.437472	0.2331	0.225235
302	6280	NUB1L-UFD1-NPL4-NEDD8 complex	Human	Q15843;Q8TAT6;Q92890;Q9Y5A7	NEDD8;NPLOC4;UFD1L;NUB1	Q15843;Q8TAT6;Q92890	3	0.4623	0.2577	0.252225
303	6282	G alpha-13-Hax-1-cortactin-Rac complex	Human	O00165;P31749;Q14247;Q14344	HAX1;AKT1;CTTN;GNA13	P31749;Q14247;Q14344	3	1.3839	0.9547	0.98723
304	6301	tRNA Splicing Ligase Complex	Human	Q52LJ0;Q92499;Q9BVC5;Q9Y224;Q9Y3I0	FAM98B;DDX1;C2orf49;C14orf166;RTCB	Q52LJ0;Q92499;Q9Y224;Q9Y3I0	4	0.295446	0.0527	0.0340698
305	6332	Elongator complex (ELP1, ELP2, ELP3, ELP4, ELP5, ELP6)	Human	O95163;Q0PNE2;Q6IA86;Q8TE02;Q96EB1;Q9H9T3	IKBKAP;ELP6;ELP2;ELP5;ELP4;ELP3	O95163;Q6IA86;Q96EB1;Q9H9T3	4	0.548057	0.2791	0.30564
306	6343	SETD7-YAP-AXIN1-beta-catenin complex	Human	O15169;P35222;P46937;Q8WTS6	AXIN1;CTNNB1;YAP1;SETD7	P35222;P46937;Q8WTS6	3	1.16417	0.8512	0.894418
307	6344	TNF-R1-associated signaling complex	Human	O14920;O15111;O43318;P01375;P19438;Q12933;Q13489;Q13546;Q15025;Q15628;Q15750;Q96EP0;Q9BYM8;Q9NYJ8;Q9Y6K9	IKBKB;CHUK;MAP3K7;TNF;TNFRSF1A;TRAF2;BIRC3;RIPK1;TNIP1;TRADD;TAB1;RNF31;RBCK1;TAB2;IKBKG	O43318;Q15628;Q15750;Q9BYM8;Q9Y6K9	5	0.279278	0.0238	0.0026322
308	6388	CORVET complex	Human	Q8N3P4;Q8WUH2;Q96AX1;Q9H269;Q9H270;Q9P253	VPS8;TGFBRAP1;VPS33A;VPS16;VPS11;VPS18	Q96AX1;Q9H269;Q9H270;Q9P253	4	0.201421	0.0123	0
309	6389	HOPS complex	Human	P49754;Q96AX1;Q96JC1;Q9H269;Q9H270;Q9P253	VPS41;VPS33A;VPS39;VPS16;VPS11;VPS18	Q96AX1;Q9H269;Q9H270;Q9P253	4	0.201421	0.0123	0
310	6394	CNOT1-CNOT2-CNOT3 complex	Human	A5YKK6;O75175;Q9NZN8	CNOT1;CNOT3;CNOT2	A5YKK6;O75175;Q9NZN8	3	0.257181	0.0704	0.0415621
311	6396	DNJC3-DNAJB1-HSPA8 complex	Human	P11142;P25685;Q13217	HSPA8;DNAJB1;DNAJC3	P11142;P25685;Q13217	3	0.457133	0.2522	0.246599
312	6399	DNAJC7-HSPA8-HSP90AA1 complex	Human	P07900;P11142;Q99615	HSP90AA1;HSPA8;DNAJC7	P07900;P11142;Q99615	3	0.420022	0.2167	0.206354
313	6460	MLL2 complex	Human	O00255;O14686;O15294;O75475;P51610;P61964;Q15291;Q9C005;Q9UBL3;Q9Y5Z7	MEN1;KMT2D;OGT;PSIP1;HCFC1;WDR5;KDM6B;DPY30;ASH2L;HCFC2	O15294;O75475;P51610;P61964;Q9C005;Q9UBL3	6	0.689544	0.3982	0.437912
314	6461	MLL3 complex	Human	O15550;P61964;Q14686;Q15291;Q6ZW49;Q8NEZ4;Q9BTK6;Q9C005;Q9UBL3	KDM6A;WDR5;NCOA6;KDM6B;PAXIP1;KMT2C;PAGR1;DPY30;ASH2L	P61964;Q9C005;Q9UBL3	3	0.862368	0.6296	0.664895
315	6462	MLL1 complex	Human	O00255;O15294;P51610;P61964;Q03164;Q15291;Q9C005;Q9UBL3	MEN1;OGT;HCFC1;WDR5;KMT2A;KDM6B;DPY30;ASH2L	O15294;P51610;P61964;Q9C005;Q9UBL3	5	0.762663	0.5126	0.553321
316	6467	MLL4 complex	Human	O14686;O15550;P61964;Q14686;Q15291;Q6ZW49;Q9BTK6;Q9C005;Q9UBL3	KMT2D;KDM6A;WDR5;NCOA6;KDM6B;PAXIP1;PAGR1;DPY30;ASH2L	P61964;Q9C005;Q9UBL3	3	0.862368	0.6296	0.664895
317	6468	TRAPP complex	Human	O43617;O75865;P0DI81;P48553;Q5T215;Q7Z392;Q86SZ2;Q8IUR0;Q8WVT3;Q96Q05;Q9UL33;Q9Y296;Q9Y2L5;Q9Y5R8	TRAPPC3;TRAPPC6A;TRAPPC2;TRAPPC10;TRAPPC3L;TRAPPC11;TRAPPC6B;TRAPPC5;TRAPPC12;TRAPPC9;TRAPPC2L;TRAPPC4;TRAPPC8;TRAPPC1	Q7Z392;Q86SZ2;Q8IUR0;Q9UL33;Q9Y296	5	0.400734	0.0932	0.0824906
318	6469	Set1A complex	Human	O15047;O15294;P51610;P61964;Q15291;Q6UXN9;Q9C005;Q9P0U4;Q9UBL3;Q9Y5Z7	SETD1A;OGT;HCFC1;WDR5;KDM6B;WDR82;DPY30;CXXC1;ASH2L;HCFC2	O15294;P51610;P61964;Q6UXN9;Q9C005;Q9UBL3	6	0.664724	0.3619	0.398266
319	6470	Set1B complex	Human	O15294;P51610;P61964;Q15291;Q6UXN9;Q8NFC6;Q96IK1;Q9C005;Q9P0U4;Q9UBL3;Q9UPS6;Q9Y5Z7	OGT;HCFC1;WDR5;KDM6B;WDR82;BOD1L1;BOD1;DPY30;CXXC1;ASH2L;SETD1B;HCFC2	O15294;P51610;P61964;Q6UXN9;Q8NFC6;Q96IK1;Q9C005;Q9UBL3	8	0.719336	0.4326	0.439273
320	6481	WASH complex	Human	A8K0Z3;Q12768;Q2M389;Q9Y3C0;Q9Y4E1	WASH1;KIAA0196;KIAA1033;CCDC53;FAM21C	Q12768;Q9Y3C0;Q9Y4E1	3	0.299071	0.1016	0.0806166
321	6482	CUL4B-DDB1-DTL-CSN complex	Human	P61201;Q13098;Q13620;Q16531;Q9NZJ0	COPS2;GPS1;CUL4B;DDB1;DTL	P61201;Q13098;Q13620;Q16531	4	0.739577	0.4958	0.535404
322	6484	WASH-CAPZalpa/beta complex	Human	A8K0Z3;P47756;P52907;Q12768;Q2M389;Q9Y3C0;Q9Y4E1	WASH1;CAPZB;CAPZA1;KIAA0196;KIAA1033;CCDC53;FAM21C	P47756;P52907;Q12768;Q9Y3C0;Q9Y4E1	5	0.319132	0.0392	0.019597
323	6489	CUL4A-DDB1-WDR5 complex	Human	P61964;Q13619;Q16531	WDR5;CUL4A;DDB1	P61964;Q13619;Q16531	3	1.08147	0.797	0.841641
324	6493	CUL4A-DDB1-WDR57 complex	Human	Q13619;Q16531;Q96DI7	CUL4A;DDB1;SNRNP40	Q13619;Q16531;Q96DI7	3	1.13928	0.8355	0.879443
325	6494	CUL4A-DDB1-WDR61 complex	Human	Q13619;Q16531;Q9GZS3	CUL4A;DDB1;WDR61	Q13619;Q16531;Q9GZS3	3	1.10076	0.8106	0.854712
326	6495	CUL4B-DDB1-GRWD1 complex	Human	Q13620;Q16531;Q9BQ67	CUL4B;DDB1;GRWD1	Q13620;Q16531;Q9BQ67	3	1.13657	0.8338	0.87776
327	6512	ILK-HSP90-CDC37 complex	Human	P07900;Q13418;Q16543	HSP90AA1;ILK;CDC37	P07900;Q13418;Q16543	3	0.282347	0.0883	0.0645662
328	6639	CCC-Wash (WASH1, FAM21C) complex	Human	A8K0Z3;O60826;Q567U6;Q7Z3J2;Q7Z4G1;Q86VX2;Q86X83;Q8N668;Q9GZQ3;Q9H0A8;Q9NX08;Q9P000;Q9UBI1;Q9Y4E1;Q9Y6G5	WASH1;CCDC22;CCDC93;C16orf62;COMMD6;COMMD7;COMMD2;COMMD1;COMMD5;COMMD4;COMMD8;COMMD9;COMMD3;FAM21C;COMMD10	O60826;Q7Z3J2;Q7Z4G1;Q86VX2;Q86X83;Q8N668;Q9GZQ3;Q9NX08;Q9P000;Q9UBI1;Q9Y4E1;Q9Y6G5	12	0.215215	0	0
329	6644	CCDC22-COMMD1-CUL2 complex	Human	O60826;Q13617;Q8N668	CCDC22;CUL2;COMMD1	O60826;Q13617;Q8N668	3	0.239819	0.0578	0.0267857
330	6645	CCC complex	Human	O60826;Q567U6;Q7Z3J2;Q7Z4G1;Q86VX2;Q86X83;Q8N668;Q9GZQ3;Q9H0A8;Q9NX08;Q9P000;Q9UBI1;Q9Y6G5	CCDC22;CCDC93;C16orf62;COMMD6;COMMD7;COMMD2;COMMD1;COMMD5;COMMD4;COMMD8;COMMD9;COMMD3;COMMD10	O60826;Q7Z3J2;Q7Z4G1;Q86VX2;Q86X83;Q8N668;Q9GZQ3;Q9NX08;Q9P000;Q9UBI1;Q9Y6G5	11	0.186863	0	0
331	6658	CCDC22-COMMD8-CUL1 complex	Human	O60826;Q13616;Q9NX08	CCDC22;CUL1;COMMD8	O60826;Q13616;Q9NX08	3	0.59064	0.3882	0.391699
332	6659	Ubiquitin E3 ligase (CCDC22, COMMD8, CUL3)	Human	O60826;Q13618;Q9NX08	CCDC22;CUL3;COMMD8	O60826;Q13618;Q9NX08	3	0.286794	0.0916	0.0687828
333	6665	ATAC complex, YEATS2-linked	Human	O43318;O75478;O75528;P61964;Q01658;Q14157;Q8IYH5;Q92830;Q96ES7;Q9H8E8;Q9NR33;Q9NRF9;Q9NS73;Q9ULM3	MAP3K7;TADA2A;TADA3;WDR5;DR1;UBAP2L;ZZZ3;KAT2A;SGF29;KAT14;POLE4;POLE3;MBIP;YEATS2	O43318;P61964;Q01658;Q14157;Q9NRF9	5	0.846253	0.6352	0.669844
334	6671	PI4K2A-WASH complex	Human	O00203;P46934;P47756;P50570;P52907;Q00610;Q12768;Q2M389;Q5T1M5;Q641Q2;Q92888;Q92974;Q96N67;Q9BTU6	AP3B1;NEDD4;CAPZB;DNM2;CAPZA1;CLTC;KIAA0196;KIAA1033;FKBP15;FAM21A;ARHGEF1;ARHGEF2;DOCK7;PI4K2A	P47756;P50570;P52907;Q00610;Q12768;Q5T1M5;Q641Q2;Q92888;Q96N67	9	0.553046	0.1428	0.136955
335	6703	TBCD-tubulin(alpha)-tubulin(beta) complex	Human	P07437;Q71U36;Q9BTW9	TUBB;TUBA1A;TBCD	P07437;Q71U36;Q9BTW9	3	0.417868	0.2148	0.20403
336	6713	TBCD-ARL2-tubulin(beta) complex	Human	P07437;P36404;Q9BTW9	TUBB;ARL2;TBCD	P07437;P36404;Q9BTW9	3	0.434338	0.2302	0.221838
337	6714	TBCE-TBCB-tubulin(alpha) complex	Human	Q15813;Q71U36;Q99426	TBCE;TUBA1A;TBCB	Q15813;Q71U36;Q99426	3	0.741275	0.5275	0.548761
338	6715	TBCD-ARL2-tubulin(beta)-TBCE complex	Human	P07437;P36404;Q15813;Q9BTW9	TUBB;ARL2;TBCE;TBCD	P07437;P36404;Q15813;Q9BTW9	4	0.611384	0.3483	0.381813
339	6765	CCR4-NOT complex	Human	A5YKK6;O75175;Q92600;Q96LI5;Q9H9A5;Q9NZN8;Q9UIV1;Q9UKZ1;Q9ULM6	CNOT1;CNOT3;RQCD1;CNOT6L;CNOT10;CNOT2;CNOT7;CNOT11;CNOT6	A5YKK6;O75175;Q9NZN8	3	0.257181	0.0704	0.0415621
340	6838	IGF2BP1 complex	Human	O60506;O95793;P61254;P62753;P67809;Q00839;Q08211;Q15717;Q9NZI8	SYNCRIP;STAU1;RPL26;RPS6;YBX1;HNRNPU;DHX9;ELAVL1;IGF2BP1	O60506;O95793;P67809;Q00839;Q08211;Q15717;Q9NZI8	7	0.506909	0.1375	0.12234
341	6849	WRAD complex (WDR5, RBBP5, ASH2L, DPY30)	Human	P61964;Q15291;Q9C005;Q9UBL3	WDR5;KDM6B;DPY30;ASH2L	P61964;Q9C005;Q9UBL3	3	0.862368	0.6296	0.664895
342	6851	MWRAD complex (MLL1, WDR5, RBBP5, ASH2L, DPY30)	Human	P61964;Q03164;Q15291;Q9C005;Q9UBL3	WDR5;KMT2A;KDM6B;DPY30;ASH2L	P61964;Q9C005;Q9UBL3	3	0.862368	0.6296	0.664895
343	6858	CHTOP-methylosome complex	Human	O14744;P84090;Q99873;Q9BQA1;Q9Y3Y2	PRMT5;ERH;PRMT1;WDR77;CHTOP	O14744;P84090;Q99873;Q9BQA1	4	0.875111	0.6488	0.68966
344	6862	Bag6-Ubl4A-Trc35 Complex	Human	P11441;P46379;Q7L5D6	UBL4A;BAG6;GET4	P11441;P46379;Q7L5D6	3	0.24997	0.0654	0.0352944
345	6888	v-ATPase-Ragulator-AXIN/LKB1-AMPK complex	Human	O15169;O43504;P21281;P27449;P38606;P54619;P61421;Q0VGL1;Q13131;Q15831;Q6IAA8;Q9UHA4;Q9Y2Q5;Q9Y478	AXIN1;LAMTOR5;ATP6V1B2;ATP6V0C;ATP6V1A;PRKAG1;ATP6V0D1;LAMTOR4;PRKAA1;STK11;LAMTOR1;LAMTOR3;LAMTOR2;PRKAB1	P21281;P38606;P54619;Q13131;Q6IAA8;Q9Y478	6	0.48103	0.134	0.136295
346	6893	Gamma-tubulin complex	Human	P23258;Q96CW5;Q96RT7;Q96RT8;Q9BSJ2;Q9UGJ1	TUBG1;TUBGCP3;TUBGCP6;TUBGCP5;TUBGCP2;TUBGCP4	P23258;Q96CW5;Q9BSJ2	3	0.242688	0.0593	0.02915
347	6908	CTNNB1-FERMT2-YBX1 complex	Human	P35222;P67809;Q96AC1	CTNNB1;YBX1;FERMT2	P35222;P67809;Q96AC1	3	0.466159	0.2611	0.25643
348	6919	ILK-LIMS1-PARVA complex	Human	P48059;Q13418;Q9NVD7	LIMS1;ILK;PARVA	P48059;Q13418;Q9NVD7	3	0.409719	0.207	0.195253
349	6925	MAPK1-PTK2-PXN complex	Human	P28482;P49023;Q05397	MAPK1;PXN;PTK2	P28482;P49023;Q05397	3	0.413895	0.2113	0.199747
350	6984	ProTalpha C2 complex	Human	P06454;P49006;P60709;Q01105	PTMA;MARCKSL1;ACTB;SET	P49006;P60709;Q01105	3	0.439986	0.2349	0.227963
351	6990	THSD1-FAK-talin-vinculin complex	Human	P18206;Q05397;Q9NS62;Q9Y490	VCL;PTK2;THSD1;TLN1	P18206;Q05397;Q9Y490	3	1.01195	0.7462	0.79095
352	7051	OTUB1-UBC13-MMS2 complex	Human	P61088;Q15819;Q96FW1	UBE2N;UBE2V2;OTUB1	P61088;Q15819;Q96FW1	3	0.286495	0.0914	0.0684984
353	7126	HSPA9-GRPEL1-GRPEL2-TIMM44 complex	Human	O43615;P38646;Q8TAA5;Q9HAV7	TIMM44;HSPA9;GRPEL2;GRPEL1	O43615;P38646;Q9HAV7	3	0.491049	0.2874	0.283574
354	7130	PRKAR2A-GSKIP-GSK3B-DNM1L complex	Human	O00429;P13861;P49841;Q9P0R6	DNM1L;PRKAR2A;GSK3B;GSKIP	O00429;P13861;P49841	3	0.168088	0.0187	0
355	7131	COMMD1-CCDC22-CCDC93-C16orf62 complex	Human	O60826;Q567U6;Q7Z3J2;Q8N668	CCDC22;CCDC93;C16orf62;COMMD1	O60826;Q7Z3J2;Q8N668	3	0.146232	0.013	0
356	7135	CCDC22-CCDC93-C16orf62-FAM21-WASH1 complex	Human	A8K0Z3;O60826;Q567U6;Q7Z3J2;Q9Y4E1	WASH1;CCDC22;CCDC93;C16orf62;FAM21C	O60826;Q7Z3J2;Q9Y4E1	3	0.32362	0.1221	0.104994
357	7141	Coat protein complex II (SAR1B, PREB, SEC23A , SEC24B, SEC23IP)	Human	O95487;Q15436;Q9HCU5;Q9Y6B6;Q9Y6Y8	SEC24B;SEC23A;PREB;SAR1B;SEC23IP	Q15436;Q9Y6B6;Q9Y6Y8	3	0.0673477	0.0006	0
358	7192	CCR4-NOT-CNOT7-CNOT6 complex	Human	A5YKK6;O75175;Q92600;Q9C0C2;Q9H9A5;Q9NZN8;Q9UIV1;Q9UKZ1;Q9ULM6	CNOT1;CNOT3;RQCD1;TNKS1BP1;CNOT10;CNOT2;CNOT7;CNOT11;CNOT6	A5YKK6;O75175;Q9C0C2;Q9NZN8	4	0.9372	0.7182	0.755207
359	7214	CCR4-NOT-CNOT7-CNOT6L complex	Human	A5YKK6;O75175;Q92600;Q96LI5;Q9C0C2;Q9H9A5;Q9NZN8;Q9UIV1;Q9UKZ1	CNOT1;CNOT3;RQCD1;CNOT6L;TNKS1BP1;CNOT10;CNOT2;CNOT7;CNOT11	A5YKK6;O75175;Q9C0C2;Q9NZN8	4	0.9372	0.7182	0.755207
360	7215	CCR4-NOT-CNOT8-CNOT6 complex	Human	A5YKK6;O75175;Q92600;Q9C0C2;Q9H9A5;Q9NZN8;Q9UFF9;Q9UKZ1;Q9ULM6	CNOT1;CNOT3;RQCD1;TNKS1BP1;CNOT10;CNOT2;CNOT8;CNOT11;CNOT6	A5YKK6;O75175;Q9C0C2;Q9NZN8	4	0.9372	0.7182	0.755207
361	7216	CCR4-NOT-CNOT8-CNOT6L complex	Human	A5YKK6;O75175;Q92600;Q96LI5;Q9C0C2;Q9H9A5;Q9NZN8;Q9UFF9;Q9UKZ1	CNOT1;CNOT3;RQCD1;CNOT6L;TNKS1BP1;CNOT10;CNOT2;CNOT8;CNOT11	A5YKK6;O75175;Q9C0C2;Q9NZN8	4	0.9372	0.7182	0.755207
362	7217	Dysbindin 1-A-DNA-PK-complex	Human	P12956;P13010;P78527;Q96EV8	XRCC6;XRCC5;PRKDC;DTNBP1	P12956;P13010;P78527;Q96EV8	4	0.564694	0.2978	0.325576
363	7221	NSL complex	Human	O15294;P51610;P61964;Q7Z3B3;Q96EZ8;Q9BVI0;Q9H7Z6;Q9H9L4;Q9P2N6	OGT;HCFC1;WDR5;KANSL1;MCRS1;PHF20;KAT8;KANSL2;KANSL3	O15294;P51610;P61964	3	0.562038	0.3602	0.360835
364	7284	GSK3B-HSP90AA1-PKM2 complex	Human	P07900;P14618;P49841	HSP90AA1;PKM;GSK3B	P07900;P14618;P49841	3	0.765984	0.5483	0.573322
365	7285	HEXIM1-DNA-PK-paraspeckle components-ribonucleoprotein complex	Human	O94992;P12956;P13010;P23246;P43243;P78527;Q15233;Q8WXF1;Q96PK6	HEXIM1;XRCC6;XRCC5;SFPQ;MATR3;PRKDC;NONO;PSPC1;RBM14	O94992;P12956;P13010;P23246;P43243;P78527;Q15233;Q8WXF1	8	0.76917	0.5371	0.543285
366	7298	ACTB-ANP32A-C1QBP-PSMA1-PTMA-PSMA1 complex	Human	P06454;P25786;P39687;P60709;Q00325;Q07021	PTMA;PSMA1;ANP32A;ACTB;SLC25A3;C1QBP	P39687;P60709;Q07021	3	1.05835	0.7819	0.825396
367	7299	ANP32A-ANP32B-PSMA3-PTMA-SLC25A5 complex	Human	P05141;P06454;P25788;P39687;Q92688	SLC25A5;PTMA;PSMA3;ANP32A;ANP32B	P25788;P39687;Q92688	3	0.934241	0.683	0.72815
368	7318	CTNNB1-DDX5-HDGF complex	Human	P17844;P35222;P51858	DDX5;CTNNB1;HDGF	P17844;P35222;P51858	3	0.868279	0.6336	0.67027
369	7372	BRD7-SWI\u2013SNF complex	Human	O14497;O14744;O96019;P51531;P51532;Q8TAQ2;Q8WUB8;Q92922;Q969G3;Q96GM5;Q9NPI1	ARID1A;PRMT5;ACTL6A;SMARCA2;SMARCA4;SMARCC2;PHF10;SMARCC1;SMARCE1;SMARCD1;BRD7	O14744;O96019;Q8TAQ2	3	0.400718	0.1976	0.185591
370	7381	DCS complex	Human	P26599;P31943;Q92945;Q9UKA9	PTBP1;HNRNPH1;KHSRP;PTBP2	P26599;P31943;Q92945	3	0.910222	0.6652	0.707533
371	7476	AP1B1-AP1G2-AP1M-1AP1S1 complex	Human	O75843;P61966;Q10567;Q9BXS5	AP1G2;AP1S1;AP1B1;AP1M1	P61966;Q10567;Q9BXS5	3	0.164598	0.0179	0
372	7522	Ubiquitin E3 ligase (CUL3, KLHL12, PEF1, PDCD6)	Human	O75340;Q13618;Q53G59;Q9UBV8	PDCD6;CUL3;KLHL12;PEF1	O75340;Q13618;Q9UBV8	3	0.359998	0.1555	0.142434
373	7545	BORC complex	Human	O95295;P78537;Q6QNY1;Q969J3;Q96B45;Q96FH0;Q96GS4;Q9BQD3	SNAPIN;BLOC1S1;BLOC1S2;BORCS5;BORCS7;BORCS8;BORCS6;KXD1	O95295;P78537;Q969J3	3	0.167453	0.0186	0
374	7556	PRAME complex	Human	P62877;P78395;Q13617;Q14657;Q15369;Q15370;Q9NPF4	RBX1;PRAME;CUL2;LAGE3;TCEB1;TCEB2;OSGEP	Q13617;Q15369;Q15370;Q9NPF4	4	0.529478	0.2621	0.283486
375	7557	LGR4-RSPO supercomplex	Human	O00401;O14641;O60610;P36507;P46940;P49023;Q02750;Q05397;Q9BXB1;Q9BXY4	WASL;DVL2;DIAPH1;MAP2K2;IQGAP1;PXN;MAP2K1;PTK2;LGR4;RSPO3	O60610;P36507;P46940;P49023;Q02750;Q05397	6	0.474175	0.129	0.128278
376	7563	LARP1-PABPC1-RYDEN complex	Human	P11940;Q6PKG0;Q9NUL5	PABPC1;LARP1;RYDEN	P11940;Q6PKG0;Q9NUL5	3	0.392869	0.19	0.177197
377	7593	AKAP13-MAP2K3-MAP3K20-MAPK14-PKN1 complex	Human	P46734;Q12802;Q16512;Q16539;Q9NYL2	MAP2K3;AKAP13;PKN1;MAPK14;MAP3K20	P46734;Q16539;Q9NYL2	3	0.506949	0.3053	0.300921

## Sheet: Day3
Day 3	ComplexID	ComplexName	Organism	subunits(UniProt IDs)	subunits(Gene name)	Subunit_Found	No_Subunit_Found	Avg_Dist_D3_4t	TPCA_Sig_p-value_D3_Sample	TPCA_Sig_P-value_D3_Beta
0	10	Condensin I complex	Human	O95347;Q15003;Q15021;Q9BPX3;Q9NTJ3	SMC2;NCAPH;NCAPD2;NCAPG;SMC4	O95347;Q15021;Q9BPX3;Q9NTJ3	4	0.130983	0.0018	0
1	23	BLOC-1 (biogenesis of lysosome-related organelles complex 1)	Human	O95295;P78537;Q6QNY0;Q6QNY1;Q8TDH9;Q96EV8;Q9NUP1;Q9UL45	SNAPIN;BLOC1S1;BLOC1S3;BLOC1S2;BLOC1S5;DTNBP1;BLOC1S4;BLOC1S6	O95295;P78537;Q96EV8	3	0.162909	0.0161	0
2	27	Arp2/3 protein complex	Human	O15143;O15144;O15145;O15511;P59998;P61158;P61160	ARPC1B;ARPC2;ARPC3;ARPC5;ARPC4;ACTR3;ACTR2	O15143;O15144;O15145;O15511;P59998;P61158;P61160	7	0.140022	0	0
3	32	PA700 complex	Human	O00231;O00232;O00233;O00487;O43242;O75832;P17980;P35998;P43686;P48556;P51665;P55036;P62191;P62195;P62333;Q13200;Q15008;Q16401;Q99460;Q9UNM6	PSMD11;PSMD12;PSMD9;PSMD14;PSMD3;PSMD10;PSMC3;PSMC2;PSMC4;PSMD8;PSMD7;PSMD4;PSMC1;PSMC5;PSMC6;PSMD2;PSMD6;PSMD5;PSMD1;PSMD13	O00231;O00232;O00233;O00487;O43242;O75832;P17980;P35998;P43686;P48556;P51665;P55036;P62191;P62195;P62333;Q13200;Q15008;Q16401;Q99460;Q9UNM6	20	0.286295	0	0
4	33	Prefoldin complex	Human	O15212;O60925;P61758;Q99471;Q9NQP4;Q9UHV9	PFDN6;PFDN1;VBP1;PFDN5;PFDN4;PFDN2	O15212;O60925;P61758;Q99471;Q9NQP4;Q9UHV9	6	0.324443	0.0255	0.00481794
5	36	AP1 adaptor complex	Human	O43747;O75843;P56377;P61966;Q10567;Q96PC3;Q9BXS5;Q9Y6Q5	AP1G1;AP1G2;AP1S2;AP1S1;AP1B1;AP1S3;AP1M1;AP1M2	O43747;P61966;Q10567;Q9BXS5	4	0.165037	0.0062	0
6	49	DNMT3B complex	Human	O60264;O95239;O95347;Q13547;Q96ST3;Q9NTJ3;Q9UBC3	SMARCA5;KIF4A;SMC2;HDAC1;SIN3A;SMC4;DNMT3B	O95347;Q13547;Q9NTJ3	3	0.143533	0.0118	0
7	54	SIN3 complex	Human	O00422;O75446;Q09028;Q13547;Q16576;Q92769;Q96ST3	SAP18;SAP30;RBBP4;HDAC1;RBBP7;HDAC2;SIN3A	Q09028;Q13547;Q16576;Q92769	4	0.416087	0.1465	0.126952
8	61	Mi2/NuRD complex	Human	O94776;O95983;Q09028;Q13547;Q14839;Q16576;Q92769	MTA2;MBD3;RBBP4;HDAC1;CHD4;RBBP7;HDAC2	Q09028;Q13547;Q16576;Q92769	4	0.416087	0.1465	0.126952
9	62	MeCP1 complex	Human	O94776;O95983;Q09028;Q13547;Q14839;Q16576;Q92769;Q9UBB5	MTA2;MBD3;RBBP4;HDAC1;CHD4;RBBP7;HDAC2;MBD2	Q09028;Q13547;Q16576;Q92769	4	0.416087	0.1465	0.126952
10	86	NUMAC complex (nucleosomal methylation activator complex)	Human	O14497;P51532;P60709;Q12824;Q86X55;Q8TAQ2;Q92922;Q969G3;Q96GM5;Q96KG9	ARID1A;SMARCA4;ACTB;SMARCB1;CARM1;SMARCC2;SMARCC1;SMARCE1;SMARCD1;SCYL1	P60709;Q86X55;Q8TAQ2;Q96KG9	4	1.11107	0.8888	0.925261
11	87	Nup 107-160 subcomplex	Human	P52948;P55735;P57740;Q12769;Q8NFH3;Q8NFH4;Q8WUM0;Q96EE3;Q9BW27	NUP98;SEC13;NUP107;NUP160;NUP43;NUP37;NUP133;SEH1L;NUP85	P52948;P55735;Q8NFH3;Q8NFH4;Q8WUM0;Q9BW27	6	0.582686	0.2529	0.2957
12	89	Exocyst Sec6/8 complex	Human	O00471;O60645;Q8IYI6;Q8TAG9;Q96A65;Q96KP1;Q9NV70;Q9UPT5	EXOC5;EXOC3;EXOC8;EXOC6;EXOC4;EXOC2;EXOC1;EXOC7	O00471;O60645;Q96A65;Q96KP1;Q9NV70;Q9UPT5	6	0.135154	0.0002	0
13	95	Ku antigen-NARG1 complex	Human	P12956;P13010;Q9BXJ9	XRCC6;XRCC5;NAA15	P12956;P13010;Q9BXJ9	3	0.612237	0.416	0.395491
14	112	Prefoldin complex	Human	O15212;O60925;P61758;Q99471;Q9NQP4;Q9UHV9	PFDN6;PFDN1;VBP1;PFDN5;PFDN4;PFDN2	O15212;O60925;P61758;Q99471;Q9NQP4;Q9UHV9	6	0.324443	0.0255	0.00481794
15	123	Rnase/Mrp complex	Human	O75817;O75818;O95059;O95707;P78345;P78346;Q969H6;Q99575;Q9BUL9;Q9H633	POP7;RPP40;RPP14;POP4;RPP38;RPP30;POP5;POP1;RPP25;RPP21	O75818;O95707;Q99575	3	0.270165	0.0793	0.0453923
16	126	CCT complex (chaperonin containing TCP1 complex)	Human	P17987;P40227;P48643;P49368;P50990;P50991;P78371;Q99832	TCP1;CCT6A;CCT5;CCT3;CCT8;CCT4;CCT2;CCT7	P17987;P40227;P48643;P49368;P50990;P50991;P78371;Q99832	8	0.221127	0.0011	0
17	144	Gamma-BAR-AP1 complex	Human	O43747;O75843;P56377;P61966;Q10567;Q63HQ0;Q96PC3;Q9BXS5;Q9Y6Q5	AP1G1;AP1G2;AP1S2;AP1S1;AP1B1;AP1AR;AP1S3;AP1M1;AP1M2	O43747;P61966;Q10567;Q9BXS5	4	0.165037	0.0062	0
18	149	PBAF complex (Polybromo- and BAF containing complex)	Human	O96019;P51532;P60709;Q12824;Q68CP9;Q86U86;Q8TAQ2;Q92922;Q969G3;Q96GM5	ACTL6A;SMARCA4;ACTB;SMARCB1;ARID2;PBRM1;SMARCC2;SMARCC1;SMARCE1;SMARCD1	O96019;P60709;Q8TAQ2	3	1.35828	0.9438	0.978088
19	157	Condensin I complex	Human	O95347;Q15003;Q15021;Q9BPX3;Q9NTJ3	SMC2;NCAPH;NCAPD2;NCAPG;SMC4	O95347;Q15021;Q9BPX3;Q9NTJ3	4	0.130983	0.0018	0
20	159	Condensin I-PARP-1-XRCC1 complex	Human	O95347;P09874;P18887;Q15003;Q15021;Q9BPX3;Q9NTJ3	SMC2;PARP1;XRCC1;NCAPH;NCAPD2;NCAPG;SMC4	O95347;P09874;Q15021;Q9BPX3;Q9NTJ3	5	0.230778	0.0103	0
21	167	Condensin I complex	Human	O95347;Q15003;Q15021;Q9BPX3;Q9NTJ3	SMC2;NCAPH;NCAPD2;NCAPG;SMC4	O95347;Q15021;Q9BPX3;Q9NTJ3	4	0.130983	0.0018	0
22	181	26S proteasome	Human	O14818;P17980;P20618;P25786;P25787;P25788;P25789;P28066;P28070;P28072;P28074;P35998;P43686;P49720;P49721;P55036;P60900;P62191;P62195;P62333;Q99436;Q9UNM6	PSMA7;PSMC3;PSMB1;PSMA1;PSMA2;PSMA3;PSMA4;PSMA5;PSMB4;PSMB6;PSMB5;PSMC2;PSMC4;PSMB3;PSMB2;PSMD4;PSMA6;PSMC1;PSMC5;PSMC6;PSMB7;PSMD13	O14818;P17980;P20618;P35998;P43686;P55036;P60900;P62191;P62195;P62333;Q9UNM6	11	0.585539	0.1624	0.215308
23	186	Wave-2 complex	Human	Q7L576;Q8IZP0;Q8WUW1;Q9Y2A7;Q9Y6W5	CYFIP1;ABI1;BRK1;NCKAP1;WASF2	Q7L576;Q8IZP0;Q8WUW1;Q9Y2A7;Q9Y6W5	5	0.511304	0.2042	0.218025
24	189	BAF complex	Human	O14497;O94805;O96019;P51531;P51532;P60709;P63261;Q12824;Q8NFD5;Q8TAQ2;Q92922;Q969G3;Q96GM5	ARID1A;ACTL6B;ACTL6A;SMARCA2;SMARCA4;ACTB;ACTG1;SMARCB1;ARID1B;SMARCC2;SMARCC1;SMARCE1;SMARCD1	O96019;P60709;Q8TAQ2	3	1.35828	0.9438	0.978088
25	191	20S proteasome	Human	O14818;P20618;P25786;P25787;P25788;P25789;P28066;P28070;P28072;P28074;P49720;P49721;P60900;Q99436	PSMA7;PSMB1;PSMA1;PSMA2;PSMA3;PSMA4;PSMA5;PSMB4;PSMB6;PSMB5;PSMB3;PSMB2;PSMA6;PSMB7	O14818;P20618;P60900	3	0.216653	0.0441	0.00575765
26	192	PA28-20S proteasome	Human	O14818;P20618;P25786;P25787;P25788;P25789;P28066;P28070;P28072;P28074;P49720;P49721;P60900;Q06323;Q99436;Q9UL46	PSMA7;PSMB1;PSMA1;PSMA2;PSMA3;PSMA4;PSMA5;PSMB4;PSMB6;PSMB5;PSMB3;PSMB2;PSMA6;PSME1;PSMB7;PSME2	O14818;P20618;P60900;Q06323;Q9UL46	5	0.94262	0.7765	0.81899
27	193	PA700-20S-PA28 complex	Human	O00231;O00232;O00233;O00487;O14818;O43242;O75832;P17980;P20618;P25786;P25787;P25788;P25789;P28066;P28070;P28072;P28074;P35998;P43686;P48556;P49720;P49721;P51665;P55036;P60900;P62191;P62195;P62333;Q06323;Q13200;Q15008;Q16401;Q99436;Q99460;Q9UL46;Q9UNM6	PSMD11;PSMD12;PSMD9;PSMD14;PSMA7;PSMD3;PSMD10;PSMC3;PSMB1;PSMA1;PSMA2;PSMA3;PSMA4;PSMA5;PSMB4;PSMB6;PSMB5;PSMC2;PSMC4;PSMD8;PSMB3;PSMB2;PSMD7;PSMD4;PSMA6;PSMC1;PSMC5;PSMC6;PSME1;PSMD2;PSMD6;PSMD5;PSMB7;PSMD1;PSME2;PSMD13	O00231;O00232;O00233;O00487;O14818;O43242;O75832;P17980;P20618;P35998;P43686;P48556;P51665;P55036;P60900;P62191;P62195;P62333;Q06323;Q13200;Q15008;Q16401;Q99460;Q9UL46;Q9UNM6	25	0.52072	0.0151	0
28	194	PA28gamma-20S proteasome	Human	O14818;P20618;P25786;P25787;P25788;P25789;P28066;P28070;P28072;P28074;P49720;P49721;P60900;P61289;Q99436	PSMA7;PSMB1;PSMA1;PSMA2;PSMA3;PSMA4;PSMA5;PSMB4;PSMB6;PSMB5;PSMB3;PSMB2;PSMA6;PSME3;PSMB7	O14818;P20618;P60900	3	0.216653	0.0441	0.00575765
29	205	Ubiquitin E3 ligase (VHL, TCEB1, TCEB2, CUL2, RBX1)	Human	P40337;P62877;Q13617;Q15369;Q15370	VHL;RBX1;CUL2;TCEB1;TCEB2	Q13617;Q15369;Q15370	3	0.202773	0.037	0
30	207	Ubiquitin E3 ligase (ASB2, TCEB1, TCEB2, CUL5, RNF7)	Human	Q15369;Q15370;Q93034;Q96Q27;Q9UBF6	TCEB1;TCEB2;CUL5;ASB2;RNF7	Q15369;Q15370;Q93034	3	0.523217	0.3222	0.300516
31	208	Ubiquitin E3 ligase (ASB1, TCEB1, TCEB2, CUL5, RNF7)	Human	Q15369;Q15370;Q93034;Q9UBF6;Q9Y576	TCEB1;TCEB2;CUL5;RNF7;ASB1	Q15369;Q15370;Q93034	3	0.523217	0.3222	0.300516
32	209	Ubiquitin E3 ligase (ASB6, TCEB1, TCEB2, CUL5, RNF7)	Human	Q15369;Q15370;Q93034;Q9NWX5;Q9UBF6	TCEB1;TCEB2;CUL5;ASB6;RNF7	Q15369;Q15370;Q93034	3	0.523217	0.3222	0.300516
33	210	Ubiquitin E3 ligase (ASB7, TCEB1, TCEB2, CUL5, RNF7)	Human	Q15369;Q15370;Q93034;Q9H672;Q9UBF6	TCEB1;TCEB2;CUL5;ASB7;RNF7	Q15369;Q15370;Q93034	3	0.523217	0.3222	0.300516
34	211	Ubiquitin E3 ligase (ASB12, TCEB1, TCEB2, CUL5, RNF7)	Human	Q15369;Q15370;Q8WXK4;Q93034;Q9UBF6	TCEB1;TCEB2;ASB12;CUL5;RNF7	Q15369;Q15370;Q93034	3	0.523217	0.3222	0.300516
35	214	Ubiquitin E3 ligase (WSB1, TCEB1, TCEB2, CUL5, RBX1)	Human	P62877;Q15369;Q15370;Q93034;Q9Y6I7	RBX1;TCEB1;TCEB2;CUL5;WSB1	Q15369;Q15370;Q93034	3	0.523217	0.3222	0.300516
36	244	BRAFT complex	Human	O15287;O15360;P15927;P27694;P35244;P40692;P54132;Q00597;Q13472;Q9H9A7;Q9HB96;Q9NPI8;Q9NW38	FANCG;FANCA;RPA2;RPA1;RPA3;MLH1;BLM;FANCC;TOP3A;RMI1;FANCE;FANCF;FANCL	P15927;P27694;P35244	3	0.524913	0.3239	0.302331
37	247	RalBP1-CCNB1-AP2A-NUMB-EPN1 complex	Human	O95782;P14635;P49757;Q15311;Q9Y6I3	AP2A1;CCNB1;NUMB;RALBP1;EPN1	O95782;P49757;Q9Y6I3	3	0.261147	0.0722	0.0378606
38	248	BRAFT complex	Human	O15287;O15360;P15927;P27694;P35244;P54132;Q00597;Q13472;Q9HB96;Q9NPI8;Q9NW38	FANCG;FANCA;RPA2;RPA1;RPA3;BLM;FANCC;TOP3A;FANCE;FANCF;FANCL	P15927;P27694;P35244	3	0.524913	0.3239	0.302331
39	280	HMGB1-HMGB2-HSC70-ERP60-GAPDH complex	Human	P04406;P09429;P11142;P26583;P30101	GAPDH;HMGB1;HSPA8;HMGB2;PDIA3	P09429;P11142;P26583;P30101	4	0.559879	0.2987	0.307792
40	282	SNF2h-cohesin-NuRD complex	Human	O60216;O60264;O94776;O95983;Q09028;Q12873;Q13330;Q13547;Q14683;Q16576;Q8N3U4;Q8WVM7;Q92769;Q9NRL2;Q9UBB5;Q9UQE7	RAD21;SMARCA5;MTA2;MBD3;RBBP4;CHD3;MTA1;HDAC1;SMC1A;RBBP7;STAG2;STAG1;HDAC2;BAZ1A;MBD2;SMC3	Q09028;Q13547;Q14683;Q16576;Q92769	5	0.493889	0.1846	0.193311
41	283	Sin3 complex	Human	O00422;O75446;Q09028;Q13547;Q16576;Q92769;Q96ST3	SAP18;SAP30;RBBP4;HDAC1;RBBP7;HDAC2;SIN3A	Q09028;Q13547;Q16576;Q92769	4	0.416087	0.1465	0.126952
42	302	INO80 chromatin remodeling complex	Human	O96019;P15923;Q53TQ3;Q6P4R8;Q6PI98;Q8NBZ0;Q96EZ8;Q9C086;Q9H981;Q9H9F9;Q9ULG1;Q9Y230;Q9Y265	ACTL6A;TCF3;INO80D;NFRKB;INO80C;INO80E;MCRS1;INO80B;ACTR8;ACTR5;INO80;RUVBL2;RUVBL1	O96019;Q9Y230;Q9Y265	3	0.461408	0.2614	0.234604
43	304	SRCAP-associated chromatin remodeling complex	Human	O43257;O95619;O96019;P0C0S5;Q15906;Q6ZRS2;Q96CJ1;Q9GZN1;Q9Y230;Q9Y265	ZNHIT1;YEATS4;ACTL6A;H2AFZ;VPS72;SRCAP;EAF2;ACTR6;RUVBL2;RUVBL1	O96019;P0C0S5;Q9Y230;Q9Y265	4	0.669925	0.4316	0.455449
44	320	55S ribosome, mitochondrial	Human	O15235;O60783;O75394;P09001;P49406;P51398;P52815;P82650;P82663;P82664;P82673;P82675;P82909;P82912;P82914;P82921;P82930;P82932;P82933;P83111;Q13084;Q13405;Q16540;Q4U2R6;Q5T653;Q6P161;Q6P1L8;Q7Z2W9;Q7Z7F7;Q7Z7H8;Q86TS9;Q8IXM3;Q8N5N7;Q8N983;Q8TCC3;Q92552;Q92665;Q96A35;Q96DV4;Q96EL2;Q96EL3;Q96GC5;Q9BQ48;Q9BRJ2;Q9BYC8;Q9BYC9;Q9BYD1;Q9BYD2;Q9BYD3;Q9BYD6;Q9BYN8;Q9BZE1;Q9H0U6;Q9H2W6;Q9H9J2;Q9HD33;Q9NP92;…	MRPS12;MRPS14;MRPL33;MRPL3;MRPL19;DAP3;MRPL12;MRPS22;MRPS25;MRPS10;MRPS35;MRPS5;MRPS36;MRPS11;MRPS15;MRPS21;MRPS34;MRPS6;MRPS9;LACTB;MRPL28;MRPL49;MRPL23;MRPL51;MRPL2;MRPL54;MRPL14;MRPL21;MRPL55;MRPL10;MRPL52;MRPL41;MRPL50;MRPL43;MRPL30;MRPS27;MRPS31;MRPL24;MRPL38;MRPS24;MRPL53;MRPL48;MRPL34;MRPL45;MRPL32;MRPL20;MRPL13;MRPL9;MRPL4;MRPL1;MRPS26;MRPL37;MRPL18;MRPL46;MRPL44;MRPL47;MRPS30;MRPL40;MRPL…	P82933;Q7Z7H8;Q9NYK5;Q9P015;Q9Y3D9	5	0.267508	0.0202	0
45	322	DNA-PK-Ku complex	Human	P12956;P13010;P78527	XRCC6;XRCC5;PRKDC	P12956;P13010;P78527	3	0.486546	0.2856	0.261337
46	324	39S ribosomal subunit, mitochondrial	Human	O75394;P09001;P49406;P52815;P83111;Q13084;Q13405;Q16540;Q4U2R6;Q5T653;Q6P161;Q6P1L8;Q7Z2W9;Q7Z7F7;Q7Z7H8;Q86TS9;Q8IXM3;Q8N5N7;Q8N983;Q8TCC3;Q96A35;Q96DV4;Q96EL3;Q96GC5;Q9BQ48;Q9BRJ2;Q9BYC8;Q9BYC9;Q9BYD1;Q9BYD2;Q9BYD3;Q9BYD6;Q9BZE1;Q9H0U6;Q9H2W6;Q9H9J2;Q9HD33;Q9NQ50;Q9NRX2;Q9NWU5;Q9NX20;Q9NYK5;Q9NZE8;Q9P015;Q9P0J6;Q9P0M9;Q9Y3B7;Q9Y6G3	MRPL33;MRPL3;MRPL19;MRPL12;LACTB;MRPL28;MRPL49;MRPL23;MRPL51;MRPL2;MRPL54;MRPL14;MRPL21;MRPL55;MRPL10;MRPL52;MRPL41;MRPL50;MRPL43;MRPL30;MRPL24;MRPL38;MRPL53;MRPL48;MRPL34;MRPL45;MRPL32;MRPL20;MRPL13;MRPL9;MRPL4;MRPL1;MRPL37;MRPL18;MRPL46;MRPL44;MRPL47;MRPL40;MRPL17;MRPL22;MRPL16;MRPL39;MRPL35;MRPL15;MRPL36;MRPL27;MRPL11;MRPL42	Q7Z7H8;Q9NYK5;Q9P015	3	0.314072	0.1142	0.084869
47	335	p54(nrb)-PSF-matrin3 complex	Human	P23246;P43243;Q15233	SFPQ;MATR3;NONO	P23246;P43243;Q15233	3	0.570967	0.3731	0.351575
48	351	Spliceosome	Human	O00425;O00571;O14776;O15042;O15355;O43143;O43172;O43290;O43395;O43447;O43660;O43670;O43719;O43809;O60231;O60306;O60508;O75400;O75533;O75643;O75934;O75937;O75940;O94906;O95232;O95391;O95400;O95926;P08579;P08621;P09012;P09234;P09661;P11940;P14678;P17844;P26368;P38919;P41223;P42285;P49756;P52298;P55081;P55769;P61326;P62304;P62306;P62308;P62310;P62312;P62314;P62316;P62318;P62995;P83876;P84103;Q01081;…	IGF2BP3;DDX3X;TCERG1;U2SURP;PPM1G;DHX15;PRPF4;SART1;PRPF3;PPIH;PLRG1;ZNF207;HTATSF1;NUDT21;DHX16;AQR;CDC40;PRPF40A;SF3B1;SNRNP200;BCAS2;DNAJC8;SMNDC1;PRPF6;LUC7L3;SLU7;CD2BP2;SYF2;SNRPB2;SNRNP70;SNRPA;SNRPC;SNRPA1;PABPC1;SNRPB;DDX5;U2AF2;EIF4A3;BUD31;MTREX;RBM25;NCBP2;MFAP1;SNU13;MAGOH;SNRPE;SNRPF;SNRPG;LSM3;LSM6;SNRPD1;SNRPD2;SNRPD3;TRA2B;TXNL4A;SRSF3;U2AF1;SRSF2;SRSF11;SRSF1;SRSF4;DHX9;NCBP1;SF…	O00425;O00571;O14776;O15355;O43143;O43447;O43670;O43809;O60231;O75533;O75643;O75937;P08579;P09012;P09234;P11940;P14678;P17844;P38919;P55769;P62312;P62314;P62316;P62318;P84103;Q08211;Q09161;Q12874;Q13242;Q13435;Q13573;Q13838;Q14011;Q15393;Q15427;Q15428;Q15459;Q15637;Q16629;Q16630;Q2TAY7;Q8WWY3;Q8WYA6;Q92620;Q92841;Q96DI7;Q99459;Q9BXP5;Q9HCE1;Q9NW64;Q9UHX1;Q9UK45;Q9UKV3;Q9UMS4;Q9Y3C6;Q9Y5S9	56	0.801741	0.8366	0.839078
49	355	DNA-PK-Ku complex	Human	P12956;P13010;P78527	XRCC6;XRCC5;PRKDC	P12956;P13010;P78527	3	0.486546	0.2856	0.261337
50	356	DNA-PK-Ku complex	Human	P12956;P13010;P78527	XRCC6;XRCC5;PRKDC	P12956;P13010;P78527	3	0.486546	0.2856	0.261337
51	357	DNA-PK-Ku complex	Human	P12956;P13010;P78527	XRCC6;XRCC5;PRKDC	P12956;P13010;P78527	3	0.486546	0.2856	0.261337
52	387	MCM complex	Human	P25205;P33991;P33992;P33993;P49736;Q14566	MCM3;MCM4;MCM5;MCM7;MCM2;MCM6	P25205;P33991;P33992;P33993;P49736;Q14566	6	0.0850215	0	0
53	430	18S U11/U12 snRNP	Human	O43143;O75533;P14678;P62304;P62306;P62308;P62314;P62316;P62318;P67809;Q13435;Q15393;Q15427;Q15696;Q16560;Q6IEG0;Q6P2Q9;Q8N8D1;Q8TBF4;Q96LT9;Q9BV90;Q9BWJ5;Q9UDW3;Q9Y3B4	DHX15;SF3B1;SNRPB;SNRPE;SNRPF;SNRPG;SNRPD1;SNRPD2;SNRPD3;YBX1;SF3B2;SF3B3;SF3B4;ZRSR2;SNRNP35;SNRNP48;PRPF8;PDCD7;ZCRB1;RNPC3;SNRNP25;SF3B5;ZMAT5;SF3B6	O43143;O75533;P14678;P62314;P62316;P62318;P67809;Q13435;Q15393;Q15427	10	0.648651	0.2869	0.365562
54	433	BASC complex (BRCA1-associated genome surveillance complex)	Human	O60934;P35249;P35250;P35251;P38398;P40692;P43246;P49959;P52701;P54132;Q13315;Q92878	NBN;RFC4;RFC2;RFC1;BRCA1;MLH1;MSH2;MRE11A;MSH6;BLM;ATM;RAD50	P35249;P43246;P49959;Q92878	4	0.215767	0.0163	0
55	486	WIP-WASp-actin-myosin-IIa complex	Human	O43516;P19105;P35579;P42768;P60660;P62736	WIPF1;MYL12A;MYH9;WAS;MYL6;ACTA2	O43516;P35579;P60660	3	0.910712	0.6866	0.691137
56	520	KCNQ1 macromolecular complex	Human	P13861;P17612;P51787;P62136;Q99996	PRKAR2A;PRKACA;KCNQ1;PPP1CA;AKAP9	P13861;P17612;P62136	3	0.28435	0.0897	0.0576885
57	525	TIP60 histone acetylase complex	Human	O96019;Q92993;Q9Y230;Q9Y265;Q9Y4A5	ACTL6A;KAT5;RUVBL2;RUVBL1;TRRAP	O96019;Q9Y230;Q9Y265	3	0.461408	0.2614	0.234604
58	528	NuA4/Tip60-HAT complex	Human	O95619;O96019;Q15014;Q92993;Q96L91;Q9H0E9;Q9H2F5;Q9HAF1;Q9NPF5;Q9NV56;Q9NXR8;Q9UBU8;Q9Y230;Q9Y265;Q9Y4A5	YEATS4;ACTL6A;MORF4L2;KAT5;EP400;BRD8;EPC1;MEAF6;DMAP1;MRGBP;ING3;MORF4L1;RUVBL2;RUVBL1;TRRAP	O96019;Q9Y230;Q9Y265	3	0.461408	0.2614	0.234604
59	529	NuA4/Tip60-HAT complex	Human	O95619;O96019;Q15014;Q15906;Q92993;Q96L91;Q9H0E9;Q9H2F5;Q9HAF1;Q9NPF5;Q9NV56;Q9NXR8;Q9UBU8;Q9Y230;Q9Y265;Q9Y4A5	YEATS4;ACTL6A;MORF4L2;VPS72;KAT5;EP400;BRD8;EPC1;MEAF6;DMAP1;MRGBP;ING3;MORF4L1;RUVBL2;RUVBL1;TRRAP	O96019;Q9Y230;Q9Y265	3	0.461408	0.2614	0.234604
60	559	Decapping complex	Human	P26196;Q6P2E9;Q8IU60;Q96F86;Q9NPI6	DDX6;EDC4;DCP2;EDC3;DCP1A	P26196;Q6P2E9;Q9NPI6	3	0.45813	0.2581	0.231131
61	561	LSm1-7 complex	Human	O15116;P62310;P62312;Q9UK45;Q9Y333;Q9Y4Y9;Q9Y4Z0	LSM1;LSM3;LSM6;LSM7;LSM2;LSM5;LSM4	O15116;P62312;Q9UK45;Q9Y4Y9	4	0.166705	0.0067	0
62	562	LSm2-8 complex	Human	O95777;P62310;P62312;Q9UK45;Q9Y333;Q9Y4Y9;Q9Y4Z0	LSM8;LSM3;LSM6;LSM7;LSM2;LSM5;LSM4	O95777;P62312;Q9UK45;Q9Y4Y9	4	0.172487	0.0081	0
63	566	BAF complex	Human	O14497;O96019;P51532;P60709;Q12824;Q8TAQ2;Q92922;Q969G3;Q96GM5	ARID1A;ACTL6A;SMARCA4;ACTB;SMARCB1;SMARCC2;SMARCC1;SMARCE1;SMARCD1	O96019;P60709;Q8TAQ2	3	1.35828	0.9438	0.978088
64	587	NuRD.1 complex	Human	O95983;Q09028;Q13330;Q14839;Q16576;Q6IT96;Q92769;Q9BTC8	MBD3;RBBP4;MTA1;CHD4;RBBP7;HDAC1;HDAC2;MTA3	Q09028;Q16576;Q92769	3	0.319041	0.1193	0.0895663
65	591	SAP complex (Sin3-associated protein complex)	Human	O75446;Q09028;Q13547;Q16576;Q4LE39;Q92769;Q96ST3;Q9H0E3	SAP30;RBBP4;HDAC1;RBBP7;ARID4B;HDAC2;SIN3A;SAP130	Q09028;Q13547;Q16576;Q92769	4	0.416087	0.1465	0.126952
66	592	SAP complex (Sin3-associated protein complex)	Human	O75446;Q09028;Q13547;Q16576;Q4LE39;Q92769;Q96ST3;Q9H0E3;Q9H7L9	SAP30;RBBP4;HDAC1;RBBP7;ARID4B;HDAC2;SIN3A;SAP130;SUDS3	Q09028;Q13547;Q16576;Q92769	4	0.416087	0.1465	0.126952
67	596	SIN3-HDAC-SAP30-ARID4 complex	Human	O75446;Q09028;Q13547;Q16576;Q4LE39;Q92769;Q96ST3	SAP30;RBBP4;HDAC1;RBBP7;ARID4B;HDAC2;SIN3A	Q09028;Q13547;Q16576;Q92769	4	0.416087	0.1465	0.126952
68	614	NRD complex (Nucleosome remodeling and deacetylation complex)	Human	O60341;Q09028;Q12873;Q13330;Q13547;Q14839;Q92769	KDM1A;RBBP4;CHD3;MTA1;HDAC1;CHD4;HDAC2	O60341;Q09028;Q13547;Q92769	4	0.456006	0.1861	0.174126
69	620	CoREST-HDAC complex	Human	O60341;O75362;Q13547;Q92769;Q96BD5;Q9P0W2;Q9UKL0	KDM1A;ZNF217;HDAC1;HDAC2;PHF21A;HMG20B;RCOR1	O60341;Q13547;Q92769	3	0.251389	0.0635	0.0300087
70	622	Ubiquitin E3 ligase (VHL, TCEB1, TCEB2, CUL2)	Human	P40337;Q13617;Q15369;Q15370	VHL;CUL2;TCEB1;TCEB2	Q13617;Q15369;Q15370	3	0.202773	0.037	0
71	626	LSD1 complex	Human	O60341;O75362;P0DMV8;P0DMV9;Q13363;Q13547;Q92766;Q96BD5;Q96EK2;Q9NP66;Q9P0W2;Q9P2K3;Q9UBW7;Q9UKL0	KDM1A;ZNF217;HSPA1A;HSPA1B;CTBP1;HDAC1;RREB1;PHF21A;PHF21B;HMG20A;HMG20B;RCOR3;ZMYM2;RCOR1	O60341;P0DMV9;Q13363;Q13547	4	0.788987	0.5665	0.609839
72	632	Anti-HDAC2 complex	Human	O60341;O94776;P78347;Q09028;Q12873;Q13330;Q13547;Q14202;Q14687;Q14839;Q16576;Q92769;Q96BD5;Q96ST3;Q9P0W2;Q9UBW7;Q9UKL0	KDM1A;MTA2;GTF2I;RBBP4;CHD3;MTA1;HDAC1;ZMYM3;GSE1;CHD4;RBBP7;HDAC2;PHF21A;SIN3A;HMG20B;ZMYM2;RCOR1	O60341;P78347;Q09028;Q13547;Q16576;Q92769	6	0.581367	0.2511	0.293599
73	633	anti-BHC110 complex	Human	O60341;O75362;P78347;Q13547;Q14202;Q14687;Q92769;Q96BD5;Q9P0W2;Q9UBW7;Q9UKL0	KDM1A;ZNF217;GTF2I;HDAC1;ZMYM3;GSE1;HDAC2;PHF21A;HMG20B;ZMYM2;RCOR1	O60341;P78347;Q13547;Q92769	4	0.416791	0.1471	0.127753
74	634	XFIM complex	Human	O60341;P78347;Q13547;Q14202;Q92769	KDM1A;GTF2I;HDAC1;ZMYM3;HDAC2	O60341;P78347;Q13547;Q92769	4	0.416791	0.1471	0.127753
75	636	BHC complex	Human	O60341;Q13547;Q92769;Q96BD5;Q9P0W2;Q9UKL0	KDM1A;HDAC1;HDAC2;PHF21A;HMG20B;RCOR1	O60341;Q13547;Q92769	3	0.251389	0.0635	0.0300087
76	642	CtBP complex	Human	O00257;O60315;O60341;O75362;P37275;P56545;Q13363;Q13547;Q92618;Q92766;Q92769;Q96JN0;Q96KQ7;Q9H9B1;Q9P2K3;Q9UKL0;Q9Y232	CBX4;ZEB2;KDM1A;ZNF217;ZEB1;CTBP2;CTBP1;HDAC1;ZNF516;RREB1;HDAC2;LCOR;EHMT2;EHMT1;RCOR3;RCOR1;CDYL	O60341;P56545;Q13363;Q13547;Q92769	5	0.846075	0.6501	0.701858
77	643	CtBP core complex	Human	O60341;P37275;P56545;Q13363;Q13547;Q92769;Q96KQ7;Q9H9B1;Q9UKL0	KDM1A;ZEB1;CTBP2;CTBP1;HDAC1;HDAC2;EHMT2;EHMT1;RCOR1	O60341;P56545;Q13363;Q13547;Q92769	5	0.846075	0.6501	0.701858
78	646	HDAC1-associated protein complex	Human	O60341;O94776;O95983;Q09028;Q12873;Q13547;Q16576;Q9UBB5;Q9UKL0	KDM1A;MTA2;MBD3;RBBP4;CHD3;HDAC1;RBBP7;MBD2;RCOR1	O60341;Q09028;Q13547;Q16576	4	0.525026	0.2579	0.261746
79	649	HDAC1-associated core complex cII	Human	O94776;O95983;Q09028;Q12873;Q13547;Q16576;Q86YP4;Q9UBB5;Q9UKL0	MTA2;MBD3;RBBP4;CHD3;HDAC1;RBBP7;GATAD2A;MBD2;RCOR1	Q09028;Q13547;Q16576	3	0.478249	0.2778	0.252498
80	650	HDAC2-asscociated core complex	Human	O94776;O95983;Q09028;Q12873;Q16576;Q86YP4;Q92769	MTA2;MBD3;RBBP4;CHD3;RBBP7;GATAD2A;HDAC2	Q09028;Q16576;Q92769	3	0.319041	0.1193	0.0895663
81	652	AP3-BLOC1 complex	Human	O00203;O14617;O95295;P53677;P59780;P78537;Q13367;Q6QNY0;Q6QNY1;Q8TDH9;Q92572;Q96EV8;Q9NUP1;Q9UL45;Q9Y2T2	AP3B1;AP3D1;SNAPIN;AP3M2;AP3S2;BLOC1S1;AP3B2;BLOC1S3;BLOC1S2;BLOC1S5;AP3S1;DTNBP1;BLOC1S4;BLOC1S6;AP3M1	O95295;P78537;Q96EV8	3	0.162909	0.0161	0
82	654	BLOC1-BLOC2 complex	Human	O95295;P78537;Q6QNY0;Q6QNY1;Q86YV9;Q8TDH9;Q969F9;Q96EV8;Q9NUP1;Q9UL45;Q9UPZ3	SNAPIN;BLOC1S1;BLOC1S3;BLOC1S2;HPS6;BLOC1S5;HPS3;DTNBP1;BLOC1S4;BLOC1S6;HPS5	O95295;P78537;Q96EV8	3	0.162909	0.0161	0
83	656	VPS35-VPS29-VPS26A complex	Human	O75436;Q96QK1;Q9UBQ0	VPS26A;VPS35;VPS29	O75436;Q96QK1;Q9UBQ0	3	0.462199	0.2624	0.235444
84	657	Retromer complex (SNX1, SNX2, VPS35, VPS29, VPS26A)	Human	O60749;O75436;Q13596;Q96QK1;Q9UBQ0	SNX2;VPS26A;SNX1;VPS35;VPS29	O60749;O75436;Q13596;Q96QK1;Q9UBQ0	5	0.370116	0.0742	0.0386389
85	659	MeCP1 complex	Human	O94776;O95983;Q09028;Q13547;Q14839;Q16576;Q8WXI9;Q92769;Q9UBB5	MTA2;MBD3;RBBP4;HDAC1;CHD4;RBBP7;GATAD2B;HDAC2;MBD2	Q09028;Q13547;Q16576;Q92769	4	0.416087	0.1465	0.126952
86	685	MeCP1 complex	Human	O94776;O95983;Q09028;Q13547;Q14839;Q16576;Q8WXI9;Q92769;Q9UBB5	MTA2;MBD3;RBBP4;HDAC1;CHD4;RBBP7;GATAD2B;HDAC2;MBD2	Q09028;Q13547;Q16576;Q92769	4	0.416087	0.1465	0.126952
87	691	SIN3-SAP25 complex	Human	O00422;O75446;Q09028;Q13547;Q16576;Q4LE39;Q8TEE9;Q92769;Q96ST3;Q9H0E3;Q9H7L9	SAP18;SAP30;RBBP4;HDAC1;RBBP7;ARID4B;SAP25;HDAC2;SIN3A;SAP130;SUDS3	Q09028;Q13547;Q16576;Q92769	4	0.416087	0.1465	0.126952
88	695	SIN3-HDAC-SAP30-ARID4 complex	Human	O75446;Q09028;Q13547;Q16576;Q4LE39;Q92769;Q96ST3	SAP30;RBBP4;HDAC1;RBBP7;ARID4B;HDAC2;SIN3A	Q09028;Q13547;Q16576;Q92769	4	0.416087	0.1465	0.126952
89	696	BRMS1-SIN3-HDAC complex	Human	O75182;O75446;Q09028;Q13547;Q16576;Q92769;Q96ST3;Q9HCU9	SIN3B;SAP30;RBBP4;HDAC1;RBBP7;HDAC2;SIN3A;BRMS1	Q09028;Q13547;Q16576;Q92769	4	0.416087	0.1465	0.126952
90	698	SIN3-HDAC-SAP30-ARID4 complex	Human	O75446;Q09028;Q13547;Q16576;Q4LE39;Q92769;Q96ST3	SAP30;RBBP4;HDAC1;RBBP7;ARID4B;HDAC2;SIN3A	Q09028;Q13547;Q16576;Q92769	4	0.416087	0.1465	0.126952
91	710	Brg1-associated complex I	Human	O14497;O14744;O96019;P51532;Q12824;Q8TAQ2;Q92922;Q969G3;Q96GM5	ARID1A;PRMT5;ACTL6A;SMARCA4;SMARCB1;SMARCC2;SMARCC1;SMARCE1;SMARCD1	O14744;O96019;Q8TAQ2	3	0.505496	0.3047	0.281567
92	711	Brm-associated complex	Human	O14497;O14744;O96019;P51531;Q12824;Q8TAQ2;Q92922;Q969G3;Q96GM5	ARID1A;PRMT5;ACTL6A;SMARCA2;SMARCB1;SMARCC2;SMARCC1;SMARCE1;SMARCD1	O14744;O96019;Q8TAQ2	3	0.505496	0.3047	0.281567
93	713	BRG1-SIN3A complex	Human	O14497;O14744;O96019;P51532;Q09028;Q12824;Q6STE5;Q8TAQ2;Q92769;Q92922;Q92925;Q969G3;Q96GM5;Q96ST3	ARID1A;PRMT5;ACTL6A;SMARCA4;RBBP4;SMARCB1;SMARCD3;SMARCC2;HDAC2;SMARCC1;SMARCD2;SMARCE1;SMARCD1;SIN3A	O14744;O96019;Q09028;Q8TAQ2;Q92769	5	0.439234	0.1296	0.119298
94	714	BRM-SIN3A complex	Human	O14497;O14744;O96019;P51531;Q09028;Q12824;Q13547;Q6STE5;Q8TAQ2;Q92769;Q92922;Q92925;Q969G3;Q96GM5;Q96ST3	ARID1A;PRMT5;ACTL6A;SMARCA2;RBBP4;SMARCB1;HDAC1;SMARCD3;SMARCC2;HDAC2;SMARCC1;SMARCD2;SMARCE1;SMARCD1;SIN3A	O14744;O96019;Q09028;Q13547;Q8TAQ2;Q92769	6	0.422644	0.0844	0.0762354
95	725	P2X7 receptor signalling complex	Human	O43707;O95425;P05107;P08238;P0DMV8;P11142;P23467;P42356;P60709;Q13368;Q16787;Q99572	ACTN4;SVIL;ITGB2;HSP90AB1;HSPA1A;HSPA8;PTPRB;PI4KA;ACTB;MPP3;LAMA3;P2RX7	O43707;P08238;P11142;P60709	4	1.11831	0.8944	0.929839
96	726	DDB2 complex	Human	P61201;P62877;Q13098;Q13619;Q16531;Q7L5N1;Q92466;Q92905;Q99627;Q9BT78;Q9UBW8;Q9UNS2	COPS2;RBX1;GPS1;CUL4A;DDB1;COPS6;DDB2;COPS5;COPS8;COPS4;COPS7A;COPS3	P61201;Q13098;Q13619;Q16531;Q7L5N1;Q92466;Q92905;Q99627;Q9BT78;Q9UBW8;Q9UNS2	11	0.530423	0.0939	0.120798
97	727	CSA complex	Human	P61201;P62877;Q13098;Q13216;Q13619;Q16531;Q7L5N1;Q92905;Q99627;Q9BT78;Q9UBW8;Q9UNS2	COPS2;RBX1;GPS1;ERCC8;CUL4A;DDB1;COPS6;COPS5;COPS8;COPS4;COPS7A;COPS3	P61201;Q13098;Q13619;Q16531;Q7L5N1;Q92905;Q99627;Q9BT78;Q9UBW8;Q9UNS2	10	0.527829	0.1002	0.129585
98	728	CSA-POLIIa complex	Human	P24928;P61201;P62877;Q13098;Q13216;Q13619;Q16531;Q7L5N1;Q92905;Q99627;Q9BT78;Q9UBW8;Q9UNS2	POLR2A;COPS2;RBX1;GPS1;ERCC8;CUL4A;DDB1;COPS6;COPS5;COPS8;COPS4;COPS7A;COPS3	P61201;Q13098;Q13619;Q16531;Q7L5N1;Q92905;Q99627;Q9BT78;Q9UBW8;Q9UNS2	10	0.527829	0.1002	0.129585
99	732	SIN3 complex	Human	O00422;O75446;Q09028;Q13547;Q16576;Q92769;Q96ST3	SAP18;SAP30;RBBP4;HDAC1;RBBP7;HDAC2;SIN3A	Q09028;Q13547;Q16576;Q92769	4	0.416087	0.1465	0.126952
100	738	SIN3-ING1b complex I	Human	O00422;O75446;Q09028;Q13547;Q16576;Q4LE39;Q92769;Q96ST3;Q9UK53	SAP18;SAP30;RBBP4;HDAC1;RBBP7;ARID4B;HDAC2;SIN3A;ING1	Q09028;Q13547;Q16576;Q92769	4	0.416087	0.1465	0.126952
101	739	SIN3-ING1b complex II	Human	O00422;O14497;O75446;O96019;P51532;Q09028;Q12824;Q13547;Q16576;Q4LE39;Q8TAQ2;Q92769;Q92922;Q96GM5;Q96ST3;Q9UK53	SAP18;ARID1A;SAP30;ACTL6A;SMARCA4;RBBP4;SMARCB1;HDAC1;RBBP7;ARID4B;SMARCC2;HDAC2;SMARCC1;SMARCD1;SIN3A;ING1	O96019;Q09028;Q13547;Q16576;Q8TAQ2;Q92769	6	0.418775	0.0809	0.0722151
102	742	eIF3 complex (EIF3S6, EIF3S5, EIF3S4, EIF3S3, EIF3S6IP, EIF3S2, EIF3S9, EIF3S12, EIF3S10, EIF3S8, EIF3S1, EIF3S7)	Human	O00303;O15371;O15372;O75821;O75822;P55884;P60228;Q13347;Q14152;Q99613;Q9UBQ5;Q9Y262	EIF3F;EIF3D;EIF3H;EIF3G;EIF3J;EIF3B;EIF3E;EIF3I;EIF3A;EIF3C;EIF3K;EIF3L	O00303;O15371;O15372;O75821;P55884;P60228;Q13347;Q14152;Q99613	9	0.354433	0.0139	0
103	743	SIN3-SAP25 complex	Human	O00422;O75446;Q09028;Q13547;Q16576;Q1EHW4;Q4LE39;Q92769;Q96ST3;Q9H0E3;Q9H7L9	SAP18;SAP30;RBBP4;HDAC1;RBBP7;Sap25;ARID4B;HDAC2;SIN3A;SAP130;SUDS3	Q09028;Q13547;Q16576;Q92769	4	0.416087	0.1465	0.126952
104	755	Exon junction complex (EIF4A3, MLN51, UPF3B, MAGOH, Y14, PYM)	Human	O15234;P38919;P61326;Q0VAK7;Q9BRP8;Q9Y5S9	CASC3;EIF4A3;MAGOH;UPF3B;PYM1;RBM8A	P38919;Q9BRP8;Q9Y5S9	3	0.491249	0.2911	0.266353
105	778	LARC complex (LCR-associated remodeling complex)	Human	O14497;O94776;O95983;O96019;P07910;P51532;P60709;Q09028;Q12824;Q13547;Q14839;Q8TAQ2;Q8WXI9;Q92769;Q92785;Q92922;Q92925;Q969G3;Q9UBB5	ARID1A;MTA2;MBD3;ACTL6A;HNRNPC;SMARCA4;ACTB;RBBP4;SMARCB1;HDAC1;CHD4;SMARCC2;GATAD2B;HDAC2;DPF2;SMARCC1;SMARCD2;SMARCE1;MBD2	O96019;P07910;P60709;Q09028;Q13547;Q8TAQ2;Q92769	7	0.755951	0.5214	0.592242
106	781	URI complex (Unconventional prefoldin RPB5 Interactor)	Human	O94763;P19388;P63208;Q13309;Q13616;Q9UHV9;Q9ULZ2;Q9Y230;Q9Y265	URI1;POLR2E;SKP1;SKP2;CUL1;PFDN2;STAP1;RUVBL2;RUVBL1	P19388;P63208;Q13616;Q9UHV9;Q9Y230;Q9Y265	6	0.745685	0.5094	0.564671
107	784	SMG-1-UPF-ERF1-ERF3 complex (SURF)	Human	P15170;P62495;Q92900;Q96Q15	GSPT1;ETF1;UPF1;SMG1	P15170;P62495;Q92900	3	0.268191	0.0773	0.0437232
108	785	Exon junction complex	Human	P38919;P61326;Q13838;Q15287;Q86V81;Q8IYB3;Q9BZI7;Q9Y5S9	EIF4A3;MAGOH;DDX39B;RNPS1;ALYREF;SRRM1;UPF3B;RBM8A	P38919;Q13838;Q9Y5S9	3	0.148218	0.0126	0
109	787	NuA4/Tip60-HAT complex B	Human	O96019;Q92993;Q9H2F5;Q9NPF5;Q9UBU8;Q9Y230;Q9Y265;Q9Y4A5	ACTL6A;KAT5;EPC1;DMAP1;MORF4L1;RUVBL2;RUVBL1;TRRAP	O96019;Q9Y230;Q9Y265	3	0.461408	0.2614	0.234604
110	798	NuA4/Tip60-HAT complex A	Human	O95619;O96019;Q52LR7;Q92993;Q96L91;Q9H0E9;Q9H2F5;Q9HAF1;Q9NPF5;Q9NV56;Q9NXR8;Q9UBU8;Q9Y230;Q9Y265;Q9Y4A5	YEATS4;ACTL6A;EPC2;KAT5;EP400;BRD8;EPC1;MEAF6;DMAP1;MRGBP;ING3;MORF4L1;RUVBL2;RUVBL1;TRRAP	O96019;Q9Y230;Q9Y265	3	0.461408	0.2614	0.234604
111	799	DMAP1-associated complex	Human	O96019;Q15906;Q6ZRS2;Q96L91;Q9H0E9;Q9H2F5;Q9NPF5;Q9Y230;Q9Y265;Q9Y4A5	ACTL6A;VPS72;SRCAP;EP400;BRD8;EPC1;DMAP1;RUVBL2;RUVBL1;TRRAP	O96019;Q9Y230;Q9Y265	3	0.461408	0.2614	0.234604
112	803	BRG1-SIN3A-HDAC containing SWI/SNF remodeling complex I	Human	O14497;O14744;O96019;P51532;Q12824;Q8TAQ2;Q92769;Q92922;Q969G3;Q96GM5;Q96ST3	ARID1A;PRMT5;ACTL6A;SMARCA4;SMARCB1;SMARCC2;HDAC2;SMARCC1;SMARCE1;SMARCD1;SIN3A	O14744;O96019;Q8TAQ2;Q92769	4	0.397278	0.1288	0.105993
113	806	BRM-SIN3A-HDAC complex	Human	O14497;O14744;O96019;P51531;Q12824;Q8TAQ2;Q92769;Q92922;Q92925;Q969G3;Q96GM5;Q96ST3	ARID1A;PRMT5;ACTL6A;SMARCA2;SMARCB1;SMARCC2;HDAC2;SMARCC1;SMARCD2;SMARCE1;SMARCD1;SIN3A	O14744;O96019;Q8TAQ2;Q92769	4	0.397278	0.1288	0.105993
114	807	BRG1-associated complex	Human	O14497;O14744;O96019;P51532;Q12824;Q8TAQ2;Q92922;Q969G3;Q96GM5	ARID1A;PRMT5;ACTL6A;SMARCA4;SMARCB1;SMARCC2;SMARCC1;SMARCE1;SMARCD1	O14744;O96019;Q8TAQ2	3	0.505496	0.3047	0.281567
115	808	BRM-associated complex	Human	O14497;O14744;O96019;P51531;Q12824;Q8TAQ2;Q92922;Q92925;Q969G3;Q96GM5	ARID1A;PRMT5;ACTL6A;SMARCA2;SMARCB1;SMARCC2;SMARCC1;SMARCD2;SMARCE1;SMARCD1	O14744;O96019;Q8TAQ2	3	0.505496	0.3047	0.281567
116	810	FCP1-associated protein complex	Human	O14744;P30876;P35269;P84090;Q15208;Q9BQA1;Q9Y5B0	PRMT5;POLR2B;GTF2F1;ERH;STK38;WDR77;CTDP1	O14744;P84090;Q15208	3	1.27365	0.914	0.944859
117	811	FCP1-associated protein complex	Human	O14744;P30876;P35269;P84090;Q15208;Q9BQA1;Q9Y5B0	PRMT5;POLR2B;GTF2F1;ERH;STK38;WDR77;CTDP1	O14744;P84090;Q15208	3	1.27365	0.914	0.944859
118	819	20S methylosome-SmD complex	Human	O14744;P54105;P62314;P62318	PRMT5;CLNS1A;SNRPD1;SNRPD3	O14744;P62314;P62318	3	0.704027	0.5091	0.491448
119	822	mRNA decay complex (UPF1, UPF2, UPF3B, DCP2, XRN1, XRN2, EXOSC2, EXOSC4, EXOSC10, PARN)	Human	O95453;Q01780;Q13868;Q8IU60;Q8IZH2;Q92900;Q9BZI7;Q9H0D6;Q9HAU5;Q9NPD3	PARN;EXOSC10;EXOSC2;DCP2;XRN1;UPF1;UPF3B;XRN2;UPF2;EXOSC4	O95453;Q92900;Q9H0D6	3	0.742471	0.5438	0.530593
120	834	20S methylosome and RG-containing Sm protein complex	Human	O14744;P14678;P54105;P62314;P62316;P62318	PRMT5;SNRPB;CLNS1A;SNRPD1;SNRPD2;SNRPD3	O14744;P14678;P62314;P62316;P62318	5	0.566822	0.2699	0.299052
121	835	6S methyltransferase and RG-containing Sm proteins complex	Human	P14678;P54105;P62304;P62306;P62308;P62314;P62316;P62318	SNRPB;CLNS1A;SNRPE;SNRPF;SNRPG;SNRPD1;SNRPD2;SNRPD3	P14678;P62314;P62316;P62318	4	0.415127	0.1454	0.12586
122	846	RICH1/AMOT polarity complex, Flag-Rich1 precipitated	Human	P47756;P52907;Q4VCS5;Q68EM7;Q8N3R9;Q8NI35;Q96B97;Q9Y5K6	CAPZB;CAPZA1;AMOT;ARHGAP17;MPP5;PATJ;SH3KBP1;CD2AP	P47756;P52907;Q68EM7;Q96B97;Q9Y5K6	5	0.520179	0.2134	0.230775
123	871	BRAF53-BRCA2 complex	Human	O60341;P51587;Q13547;Q92769;Q96BD5;Q9P0W2;Q9UKL0	KDM1A;BRCA2;HDAC1;HDAC2;PHF21A;HMG20B;RCOR1	O60341;Q13547;Q92769	3	0.251389	0.0635	0.0300087
124	886	MTA1 complex	Human	O95983;Q09028;Q13330;Q16576;Q6IT96;Q92769	MBD3;RBBP4;MTA1;RBBP7;HDAC1;HDAC2	Q09028;Q16576;Q92769	3	0.319041	0.1193	0.0895663
125	888	MTA2 complex	Human	O94776;O95983;Q09028;Q13547;Q14839;Q16576;Q92769;Q96ST3	MTA2;MBD3;RBBP4;HDAC1;CHD4;RBBP7;HDAC2;SIN3A	Q09028;Q13547;Q16576;Q92769	4	0.416087	0.1465	0.126952
126	889	MTA1-HDAC core complex	Human	Q09028;Q13330;Q16576;Q6IT96;Q92769	RBBP4;MTA1;RBBP7;HDAC1;HDAC2	Q09028;Q16576;Q92769	3	0.319041	0.1193	0.0895663
127	929	CEN complex	Human	O60264;P07199;P11021;P11142;P22087;P35226;P49450;Q02241;Q03188;Q06587;Q08945;Q13185;Q13619;Q15007;Q16531;Q53SF7;Q5T200;Q69YN4;Q6T4P5;Q71F23;Q8N0S6;Q8N1F7;Q8NEM2;Q92620;Q92674;Q96JP5;Q96T23;Q99496;Q9BS16;Q9BU64;Q9BXP5;Q9BZH6;Q9H0H5;Q9H3R5;Q9HC52;Q9NSP4;Q9Y5B9	SMARCA5;CENPB;HSPA5;HSPA8;FBL;BMI1;CENPA;KIF23;CENPC;RING1;SSRP1;CBX3;CUL4A;WTAP;DDB1;COBLL1;ZC3H13;KIAA1429;PLPPR3;CENPU;CENPL;NUP93;SHCBP1;DHX38;CENPI;ZFP91;RSF1;RNF2;CENPK;CENPO;SRRT;WDR11;RACGAP1;CENPH;CBX8;CENPM;SUPT16H	P11021;P11142;Q13185;Q13619;Q16531;Q8N1F7;Q92620;Q9BXP5;Q9BZH6	9	0.746966	0.5027	0.586091
128	943	Class C Vps complex (VPS11, VPS18, STX7)	Human	O15400;Q9H270;Q9P253	STX7;VPS11;VPS18	O15400;Q9H270;Q9P253	3	0.899576	0.6778	0.681158
129	944	Class C Vps complex (VPS11, VPS18, VPS16)	Human	Q9H269;Q9H270;Q9P253	VPS16;VPS11;VPS18	Q9H269;Q9H270;Q9P253	3	0.288947	0.0933	0.0617767
130	1003	RC complex (Replication competent complex)	Human	P09884;P20248;P24941;P35249;P35250;P35251;P40937;P40938;Q14181	POLA1;CCNA2;CDK2;RFC4;RFC2;RFC1;RFC5;RFC3;POLA2	P24941;P35249;P40937	3	0.294593	0.0963	0.0668612
131	1004	RC complex during S-phase of cell cycle	Human	P09874;P09884;P11387;P15927;P18858;P20248;P24941;P27694;P28340;P35244;P35250;P35251;Q07864	PARP1;POLA1;TOP1;RPA2;LIG1;CCNA2;CDK2;RPA1;POLD1;RPA3;RFC2;RFC1;POLE	P09874;P11387;P15927;P24941;P27694;P35244	6	0.605321	0.2833	0.332172
132	1005	RC complex during G2/M-phase of cell cycle	Human	P06493;P09874;P09884;P11387;P14635;P15927;P20248;P27694;P28340;P35244;P35250;P35251;Q07864	CDK1;PARP1;POLA1;TOP1;CCNB1;RPA2;CCNA2;RPA1;POLD1;RPA3;RFC2;RFC1;POLE	P06493;P09874;P11387;P15927;P27694;P35244	6	0.57545	0.2435	0.284212
133	1059	Retromer complex (SNX1, SNX2, VPS35, VPS29, VPS26A)	Human	O60749;O75436;Q13596;Q96QK1;Q9UBQ0	SNX2;VPS26A;SNX1;VPS35;VPS29	O60749;O75436;Q13596;Q96QK1;Q9UBQ0	5	0.370116	0.0742	0.0386389
134	1060	Retromer complex (SNX1, SNX2, VPS35, VPS29, VPS26B)	Human	O60749;Q13596;Q4G0F5;Q96QK1;Q9UBQ0	SNX2;SNX1;VPS26B;VPS35;VPS29	O60749;Q13596;Q4G0F5;Q96QK1;Q9UBQ0	5	0.365985	0.0709	0.0345484
135	1068	12S U11 snRNP	Human	P14678;P62304;P62306;P62308;P62314;P62316;P62318;P67809;Q16560;Q16629;Q6IEG0;Q8N8D1;Q96GM8;Q9BV90;Q9H875	SNRPB;SNRPE;SNRPF;SNRPG;SNRPD1;SNRPD2;SNRPD3;YBX1;SNRNP35;SRSF7;SNRNP48;PDCD7;TOE1;SNRNP25;PRKRIP1	P14678;P62314;P62316;P62318;P67809;Q16629	6	0.510374	0.1669	0.186042
136	1092	PCNA-KU antigen complex	Human	P12004;P12956;P13010	PCNA;XRCC6;XRCC5	P12004;P12956;P13010	3	0.844093	0.6336	0.629957
137	1097	eIF3 complex (EIF3S6, EIF3S5, EIF3S4, EIF3S3, EIF3S6IP, EIF3S2, EIF3S9, EIF3S12, EIF3S10, EIF3S8, EIF3S1, EIF3S7, PCID1)	Human	O00303;O15371;O15372;O75821;O75822;P55884;P60228;Q13347;Q14152;Q7L2H7;Q99613;Q9UBQ5;Q9Y262	EIF3F;EIF3D;EIF3H;EIF3G;EIF3J;EIF3B;EIF3E;EIF3I;EIF3A;EIF3M;EIF3C;EIF3K;EIF3L	O00303;O15371;O15372;O75821;P55884;P60228;Q13347;Q14152;Q7L2H7;Q99613	10	0.345313	0.0077	0
138	1098	DNA synthesome complex (13 subunits)	Human	P09884;P11387;P11388;P12004;P27694;P28340;P35251;P49005;P49642;P49643;Q14181;Q15054;Q9HCU8	POLA1;TOP1;TOP2A;PCNA;RPA1;POLD1;RFC1;POLD2;PRIM1;PRIM2;POLA2;POLD3;POLD4	P11387;P12004;P27694	3	0.516007	0.315	0.292804
139	1099	DNA synthesome complex (17 subunits)	Human	P09884;P11387;P11388;P12004;P27694;P28340;P35251;P49005;P49642;P49643;P56282;Q07864;Q14181;Q15054;Q9HCU8;Q9NR33;Q9NRF9	POLA1;TOP1;TOP2A;PCNA;RPA1;POLD1;RFC1;POLD2;PRIM1;PRIM2;POLE2;POLE;POLA2;POLD3;POLD4;POLE4;POLE3	P11387;P12004;P27694;Q9NRF9	4	0.435623	0.1654	0.149627
140	1111	DNA synthesome complex (17 subunits)	Human	P09884;P11387;P11388;P12004;P27694;P28340;P35251;P49005;P49642;P49643;P56282;Q07864;Q14181;Q15054;Q9HCU8;Q9NR33;Q9NRF9	POLA1;TOP1;TOP2A;PCNA;RPA1;POLD1;RFC1;POLD2;PRIM1;PRIM2;POLE2;POLE;POLA2;POLD3;POLD4;POLE4;POLE3	P11387;P12004;P27694;Q9NRF9	4	0.435623	0.1654	0.149627
141	1141	CF IIAm complex (Cleavage factor IIAm complex)	Human	O43809;O60231;O94913;P19447;P23246;P26368;P26599;P49959;Q01081;Q07157;Q14444;Q16630;Q8N684;Q92759;Q92989;Q9UKF6	NUDT21;DHX16;PCF11;ERCC3;SFPQ;U2AF2;PTBP1;MRE11A;U2AF1;TJP1;CAPRIN1;CPSF6;CPSF7;GTF2H4;CLP1;CPSF3	O43809;O60231;P23246;P26599;P49959;Q07157;Q16630;Q8N684	8	0.333798	0.012	0
142	1142	SMN complex	Human	O14893;P14678;P62304;P62306;P62308;P62314;P62316;P62318;Q16637;Q9UHI6	GEMIN2;SNRPB;SNRPE;SNRPF;SNRPG;SNRPD1;SNRPD2;SNRPD3;SMN1; SMN2;DDX20	P14678;P62314;P62316;P62318	4	0.415127	0.1454	0.12586
143	1143	SMN complex	Human	O14893;P14678;P57678;P62304;P62306;P62308;P62314;P62316;P62318;Q16637;Q8TEQ6;Q8WXD5;Q9H840;Q9NWZ8;Q9UHI6;Q9Y3F4	GEMIN2;SNRPB;GEMIN4;SNRPE;SNRPF;SNRPG;SNRPD1;SNRPD2;SNRPD3;SMN1; SMN2;GEMIN5;GEMIN6;GEMIN7;GEMIN8;DDX20;STRAP	P14678;P62314;P62316;P62318;Q8TEQ6;Q9Y3F4	6	0.763463	0.5391	0.593486
144	1148	snRNP-free U1A (SF-A) complex	Human	P09012;P17844;P23246;Q15233	SNRPA;DDX5;SFPQ;NONO	P09012;P17844;P23246;Q15233	4	0.992427	0.7856	0.832533
145	1149	Histone H3.1 complex	Human	O14929;P49321;P62805;P68431;Q09028;Q13111;Q13112;Q8TEX9;Q9NVP2;Q9Y294	HAT1;NASP;HIST1H4A;;HIST1H3A;;RBBP4;CHAF1A;CHAF1B;IPO4;ASF1B;ASF1A	O14929;P49321;P62805;Q09028	4	0.501752	0.2343	0.231552
146	1150	Histone H3.3 complex	Human	O14929;P49321;P54198;P62805;P84243;Q09028;Q8TEX9;Q9NVP2;Q9Y294	HAT1;NASP;HIRA;HIST1H4A;;H3F3A; H3F;RBBP4;IPO4;ASF1B;ASF1A	O14929;P49321;P62805;P84243;Q09028	5	0.462903	0.153	0.150571
147	1162	Ubiquitin E3 ligase (DDB1, DDB2, CUL4A, CUL4B, RBX1)	Human	P62877;Q13619;Q13620;Q16531;Q92466	RBX1;CUL4A;CUL4B;DDB1;DDB2	Q13619;Q13620;Q16531;Q92466	4	0.867284	0.6535	0.703342
148	1166	p400-associated complex	Human	O96019;P60709;Q96L91;Q9Y230;Q9Y265;Q9Y4A5	ACTL6A;ACTB;EP400;RUVBL2;RUVBL1;TRRAP	O96019;P60709;Q9Y230;Q9Y265	4	0.841671	0.6243	0.673667
149	1170	c-MYC-ATPase-helicase complex	Human	O96019;P01106;Q9Y230;Q9Y265;Q9Y4A5	ACTL6A;MYC;RUVBL2;RUVBL1;TRRAP	O96019;Q9Y230;Q9Y265	3	0.461408	0.2614	0.234604
150	1171	c-MYC-ATPase-helicase complex	Human	O96019;P01106;Q9Y230;Q9Y265;Q9Y4A5	ACTL6A;MYC;RUVBL2;RUVBL1;TRRAP	O96019;Q9Y230;Q9Y265	3	0.461408	0.2614	0.234604
151	1173	TIP49-TIP48-BAF53 complex	Human	O96019;Q9Y230;Q9Y265	ACTL6A;RUVBL2;RUVBL1	O96019;Q9Y230;Q9Y265	3	0.461408	0.2614	0.234604
152	1176	CRM1-RAN-PHAX-CBC complex (cap binding complex)	Human	O14980;P52298;P62826;Q09161;Q9H814	XPO1;NCBP2;RAN;NCBP1;PHAX	O14980;P62826;Q09161;Q9H814	4	0.551351	0.2881	0.296454
153	1181	C complex spliceosome	Human	O43290;O43390;O43660;O60306;O60506;O60508;O75533;O75643;O94906;O95391;O95926;P07910;P08579;P09651;P09661;P11940;P14678;P17844;P22626;P31943;P38159;P38919;P42285;P51991;P52272;P52597;P61326;P61978;P62304;P62306;P62308;P62310;P62314;P62316;P62318;Q00839;Q01081;Q07955;Q12874;Q13435;Q13523;Q13573;Q14331;Q14562;Q15029;Q15393;Q15428;Q15459;Q6NZY4;Q6P2Q9;Q6UX04;Q86V81;Q8IYB3;Q8WUQ7;Q92620;Q96BP3;Q96DF8;…	SART1;HNRNPR;PLRG1;AQR;SYNCRIP;CDC40;SF3B1;SNRNP200;PRPF6;SLU7;SYF2;HNRNPC;SNRPB2;HNRNPA1;SNRPA1;PABPC1;SNRPB;DDX5;HNRNPA2B1;HNRNPH1;RBMX;EIF4A3;MTREX;HNRNPA3;HNRNPM;HNRNPF;MAGOH;HNRNPK;SNRPE;SNRPF;SNRPG;LSM3;SNRPD1;SNRPD2;SNRPD3;HNRNPU;U2AF1;SRSF1;SF3A3;SF3B2;PRPF4B;SNW1;FRG1;DHX8;EFTUD2;SF3B3;SF3A2;SF3A1;ZCCHC8;PRPF8;CWC27;ALYREF;SRRM1;CACTIN;DHX38;PPWD1;DGCR14;SNRNP40;CDC5L;GPATCH1;WDR83;DDX23…	O43390;O60506;O75533;O75643;P07910;P08579;P09651;P11940;P14678;P17844;P22626;P31943;P38159;P38919;P51991;P52272;P52597;P61978;P62314;P62316;P62318;Q00839;Q12874;Q13435;Q13573;Q15393;Q15428;Q15459;Q92620;Q96DI7;Q99459;Q9NW64;Q9UMS4;Q9Y3C6;Q9Y5S9	35	0.655402	0.1558	0.152218
154	1182	CDC5L core complex	Human	O43660;O75934;P11142;Q92616;Q99459;Q9UMS4	PLRG1;BCAS2;HSPA8;GCN1;CDC5L;PRPF19	P11142;Q92616;Q99459;Q9UMS4	4	1.00377	0.7983	0.842764
155	1183	CDC5L complex	Human	A8K8P3;O15297;O43660;O75533;O75934;P09012;P09661;P11142;P11388;P15884;P23246;P38159;P62136;P62314;P62316;P62318;P78527;Q01130;Q07955;Q12905;Q13435;Q14204;Q15427;Q7L1Q6;Q8IYB3;Q92616;Q99459;Q9P013;Q9UMS4;Q9UPN6	SFI1;PPM1D;PLRG1;SF3B1;BCAS2;SNRPA;SNRPA1;HSPA8;TOP2A;TCF4;SFPQ;RBMX;PPP1CA;SNRPD1;SNRPD2;SNRPD3;PRKDC;SRSF2;SRSF1;ILF2;SF3B2;DYNC1H1;SF3B4;BZW1;SRRM1;GCN1;CDC5L;CWC15;PRPF19;SCAF8	O75533;P09012;P11142;P23246;P38159;P62136;P62314;P62316;P62318;P78527;Q12905;Q13435;Q14204;Q15427;Q7L1Q6;Q92616;Q99459;Q9UMS4	18	0.739697	0.4947	0.519853
156	1186	ESCRT-III complex	Human	O43633;Q7LBR1;Q96CF2;Q96FZ7;Q9BY43;Q9H444;Q9HD42;Q9NZZ3;Q9UQN3;Q9Y3E7	CHMP2A;CHMP1B;CHMP4C;CHMP6;CHMP4A;CHMP4B;CHMP1A;CHMP5;CHMP2B;CHMP3	O43633;Q7LBR1;Q9HD42;Q9UQN3;Q9Y3E7	5	0.37454	0.078	0.0431391
157	1189	DNA double-strand break end-joining complex	Human	O60934;P12956;P13010;P49917;P49959;Q13426;Q92878	NBN;XRCC6;XRCC5;LIG4;MRE11A;XRCC4;RAD50	P12956;P13010;P49959;Q92878	4	0.430084	0.1603	0.143113
158	1193	Rap1 complex	Human	P09874;P12956;P13010;P49959;Q15554;Q92878;Q9NYB0	PARP1;XRCC6;XRCC5;MRE11A;TERF2;RAD50;TERF2IP	P09874;P12956;P13010;P49959;Q92878;Q9NYB0	6	0.387464	0.0594	0.042879
159	1223	H2AX complex, isolated from cells without IR exposure	Human	O43390;P05455;P06748;P11021;P11940;P16104;P27797;P62158;P62805;Q08945;Q8N257;Q9Y262;Q9Y5B9	HNRNPR;SSB;NPM1;HSPA5;PABPC1;H2AFX;CALR;CALM1; CAL;HIST1H4A;;SSRP1;HIST3H2BB;EIF3L;SUPT16H	O43390;P05455;P11021;P11940;P27797;P62805	6	0.511203	0.168	0.187221
160	1226	H2AX complex I	Human	P06748;P09874;P11021;P16104;P27797;Q7L2E3;Q8N257	NPM1;PARP1;HSPA5;H2AFX;CALR;DHX30;HIST3H2BB	P09874;P11021;P27797	3	0.841645	0.6311	0.627644
161	1227	H2AX complex II	Human	P06748;P11021;P16104;P16989;P27797;P33778;P62805;Q8N257;Q96EY7;Q99879	NPM1;HSPA5;H2AFX;YBX3;CALR;HIST1H2BB;HIST1H4A;;HIST3H2BB;PTCD3;HIST1H2BM	P11021;P16989;P27797;P62805	4	0.478439	0.2098	0.201916
162	1231	FIB-associated protein complex	Human	O14744;P22087;Q07021;Q71U36;Q99873;Q9H4B7	PRMT5;FBL;C1QBP;TUBA1A;PRMT1;TUBB1	O14744;Q07021;Q71U36;Q99873	4	0.444905	0.1738	0.160686
163	1254	Menin-associated histone methyltransferase complex	Human	O00255;P30876;P61964;Q15291;Q9C005;Q9UBL3;Q9UMN6	MEN1;POLR2B;WDR5;KDM6B;DPY30;ASH2L;KMT2B	P61964;Q15291;Q9C005;Q9UBL3	4	1.04342	0.8361	0.876336
164	1256	MLL-HCF complex	Human	O00255;P05546;P51610;P61964;Q03164;Q15291;Q9UBL3	MEN1;SERPIND1;HCFC1;WDR5;KMT2A;KDM6B;ASH2L	P51610;P61964;Q15291;Q9UBL3	4	0.990881	0.7841	0.831118
165	1257	ALL-1 supercomplex	Human	O00422;O60264;O60341;O75446;O94776;O95983;P20226;P21675;P49848;P51531;P61964;P62826;Q03164;Q09028;Q12824;Q12873;Q13547;Q15029;Q15291;Q16514;Q16576;Q16594;Q8TAQ2;Q92769;Q92797;Q92922;Q96ST3;Q9P2I0	SAP18;SMARCA5;KDM1A;SAP30;MTA2;MBD3;TBP;TAF1;TAF6;SMARCA2;WDR5;RAN;KMT2A;RBBP4;SMARCB1;CHD3;HDAC1;EFTUD2;KDM6B;TAF12;RBBP7;TAF9;SMARCC2;HDAC2;SYMPK;SMARCC1;SIN3A;CPSF2	O60341;P61964;P62826;Q09028;Q13547;Q15291;Q16576;Q8TAQ2;Q92769	9	0.792067	0.604	0.68156
166	1288	DCS complex (PTBP1, PTBP2, HNRPH1, HNRPF)	Human	P26599;P31943;P52597;Q9UKA9	PTBP1;HNRNPH1;HNRNPF;PTBP2	P26599;P31943;P52597	3	0.207256	0.04	0.00104479
167	1307	Multiprotein complex (mRNA turnover)	Human	O60506;O75534;P11940;Q14103;Q9H074	SYNCRIP;CSDE1;PABPC1;HNRNPD;PAIP1	O60506;O75534;P11940;Q14103;Q9H074	5	0.639901	0.3628	0.408123
168	1308	PABPC1-HSPA8-HNRPD-EIF4G1 complex	Human	P11142;P11940;Q04637;Q14103;Q59EJ3	HSPA8;PABPC1;EIF4G1;HNRNPD;	P11142;P11940;Q04637;Q14103	4	0.617067	0.3682	0.384494
169	1332	Large Drosha complex	Human	O00571;O14979;O43143;P17844;P31943;P35637;P52272;Q00839;Q01844;Q12905;Q12906;Q13148;Q8WYQ5;Q92499;Q92804;Q92841;Q96SB4;Q9BUJ2;Q9NRR4;Q9UKM9	DDX3X;HNRNPDL;DHX15;DDX5;HNRNPH1;FUS;HNRNPM;HNRNPU;EWSR1;ILF2;ILF3;TARDBP;DGCR8;DDX1;TAF15;DDX17;SRPK1;HNRNPUL1;DROSHA;RALY	O00571;O14979;O43143;P17844;P31943;P35637;P52272;Q00839;Q01844;Q12905;Q12906;Q13148;Q92499;Q92804;Q92841;Q9BUJ2	16	0.847793	0.8042	0.837628
170	1335	SNW1 complex	Human	O75643;O95071;P07437;P11021;P17858;P23246;P26641;P43243;P43246;P68104;Q00839;Q13573;Q15029;Q16531;Q6P2Q9;Q99459;Q9BUQ8;Q9UG63	SNRNP200;UBR5;TUBB;HSPA5;PFKL;SFPQ;EEF1G;MATR3;MSH2;EEF1A1;HNRNPU;SNW1;EFTUD2;DDB1;PRPF8;CDC5L;DDX23;ABCF2	O75643;P07437;P11021;P17858;P23246;P26641;P43243;P43246;P68104;Q00839;Q13573;Q16531;Q99459;Q9UG63	14	0.88333	0.8615	0.89877
171	1345	Septin complex	Human	Q15019;Q16181;Q92599;Q9NVA2;Q9UHD8	SEPT2;SEPT7;SEPT8;SEPT11;SEPT9	Q15019;Q16181;Q92599;Q9NVA2;Q9UHD8	5	0.441654	0.1322	0.12243
172	1377	hASC-1 complex	Human	Q15650;Q8N3C0;Q8N9N2;Q9H1I8	TRIP4;ASCC3;ASCC1;ASCC2	Q8N3C0;Q8N9N2;Q9H1I8	3	0.254262	0.0655	0.0322854
173	1380	Elongator holo complex	Human	O95163;Q6IA86;Q96EB1;Q9H9T3	IKBKAP;ELP2;ELP4;ELP3	O95163;Q6IA86;Q96EB1;Q9H9T3	4	0.481934	0.2135	0.206314
174	1399	WDR5-ASH2L-RBBP5-MLL2 complex	Human	O14686;P61964;Q15291;Q9UBL3	KMT2D;WDR5;KDM6B;ASH2L	P61964;Q15291;Q9UBL3	3	1.23127	0.8935	0.92383
175	1400	ASCOM complex	Human	O14686;P07437;P68366;Q14686;Q15291;Q8NEZ4;Q9UBL3	KMT2D;TUBB;TUBA4A;NCOA6;KDM6B;KMT2C;ASH2L	P07437;P68366;Q15291;Q9UBL3	4	0.852337	0.6346	0.68614
176	1413	NCOR1 complex	Human	O15379;O75376;P51532;Q12824;Q13263;Q15393;Q15459;Q6ZRS2;Q8TAQ2;Q92922	HDAC3;NCOR1;SMARCA4;SMARCB1;TRIM28;SF3B3;SF3A1;SRCAP;SMARCC2;SMARCC1	Q13263;Q15393;Q15459;Q8TAQ2	4	0.413298	0.1439	0.123786
177	1452	MCM2-MCM6-MCM7 complex	Human	P33993;P49736;Q14566	MCM7;MCM2;MCM6	P33993;P49736;Q14566	3	0.101235	0.0034	0
178	1492	BHC110 complex	Human	O60341;O75362;Q13547;Q14687;Q92618;Q92769;Q96BD5;Q9P0W2;Q9UBW7;Q9UKL0	KDM1A;ZNF217;HDAC1;GSE1;ZNF516;HDAC2;PHF21A;HMG20B;ZMYM2;RCOR1	O60341;Q13547;Q92769	3	0.251389	0.0635	0.0300087
179	1554	RANBP1-RAN-KPNB1 complex	Human	P43487;P62826;Q14974	RANBP1;RAN;KPNB1	P43487;P62826;Q14974	3	0.676136	0.4801	0.462618
180	1571	Vigilin-DNA-PK-Ku antigen complex	Human	P12956;P13010;P78527;Q00341	XRCC6;XRCC5;PRKDC;HDLBP	P12956;P13010;P78527;Q00341	4	0.378239	0.1137	0.0857943
181	1728	CTCF-nucleophosmin-PARP-HIS-KPNA-LMNA-TOP complex	Human	O00505;P02545;P06748;P09874;P0C0S5;P11388;P49711;P52294;Q6FI13	KPNA3;LMNA;NPM1;PARP1;H2AFZ;TOP2A;CTCF;KPNA1;HIST2H2AA3	O00505;P02545;P09874;P0C0S5	4	0.941843	0.7367	0.783755
182	1729	TLE1 corepressor complex (MASH1 promoter-corepressor complex)	Human	P06748;P09874;P19338;P34932;P35580;P60709;Q02880;Q04724;Q15233;Q92878	NPM1;PARP1;NCL;HSPA4;MYH10;ACTB;TOP2B;TLE1;NONO;RAD50	P09874;P19338;P34932;P35580;P60709;Q15233;Q92878	7	0.85539	0.7033	0.757283
183	1734	SF3A1-SF3A2-SF3A3 complex	Human	Q12874;Q15428;Q15459	SF3A3;SF3A2;SF3A1	Q12874;Q15428;Q15459	3	0.277933	0.0845	0.0520633
184	1737	SF3b complex	Human	O75533;Q13435;Q15393;Q15427;Q7RTV0;Q86XP3;Q9BWJ5;Q9Y3B4	SF3B1;SF3B2;SF3B3;SF3B4;PHF5A;DDX42;SF3B5;SF3B6	O75533;Q13435;Q15393;Q15427;Q7RTV0;Q86XP3	6	0.835569	0.6566	0.705128
185	1745	SMN complex	Human	O14893;P09012;P14678;P57678;P62304;P62306;P62308;P62314;P62316;P62318;P63162;Q8TEQ6;Q8WXD5;Q9H840;Q9UHI6	GEMIN2;SNRPA;SNRPB;GEMIN4;SNRPE;SNRPF;SNRPG;SNRPD1;SNRPD2;SNRPD3;SNRPN;GEMIN5;GEMIN6;GEMIN7;DDX20	P09012;P14678;P62314;P62316;P62318;Q8TEQ6	6	0.616219	0.2988	0.349972
186	1746	SMN containing complex	Human	O14893;P09382;P17931;P57678;P62314;P62316;P62318;Q16637	GEMIN2;LGALS1;LGALS3;GEMIN4;SNRPD1;SNRPD2;SNRPD3;SMN1; SMN2	P17931;P62314;P62316;P62318	4	0.615955	0.3669	0.382998
187	1749	SMN-PolII-RHA complex	Human	O14893;P08579;P14678;P20226;P24928;P57678;P63162;Q00403;Q08211;Q9UHI6	GEMIN2;SNRPB2;SNRPB;TBP;POLR2A;GEMIN4;SNRPN;GTF2B;DHX9;DDX20	P08579;P14678;Q08211	3	0.895298	0.6735	0.677297
188	1751	SMN complex	Human	O14893;P09012;P14678;P57678;Q16637;Q8TEQ6;Q8WXD5;Q9H840;Q9UHI6;Q9Y3F4	GEMIN2;SNRPA;SNRPB;GEMIN4;SMN1; SMN2;GEMIN5;GEMIN6;GEMIN7;DDX20;STRAP	P09012;P14678;Q8TEQ6;Q9Y3F4	4	0.954896	0.7503	0.79682
189	1760	TOP1-PSF-P54 complex	Human	P11387;P23246;Q15233	TOP1;SFPQ;NONO	P11387;P23246;Q15233	3	0.583005	0.3855	0.364416
190	1767	CPSF6-ITCH-NUDT21-POLR2A-UBAP2L complex	Human	O43809;P24928;Q14157;Q16630;Q96J02	NUDT21;POLR2A;UBAP2L;CPSF6;ITCH	O43809;Q14157;Q16630	3	0.806855	0.6009	0.594317
191	1768	CPSF6-EWSR1-ITCH-NUDT21-POLR2A-UBAP2L complex	Human	O43809;P24928;Q01844;Q14157;Q16630;Q96J02	NUDT21;POLR2A;EWSR1;UBAP2L;CPSF6;ITCH	O43809;Q01844;Q14157;Q16630	4	0.893393	0.6834	0.732563
192	2084	NFKB1-NFKB2-REL-RELA-RELB complex	Human	P19838;Q00653;Q01201;Q04206;Q04864	NFKB1;NFKB2;RELB;RELA;REL	P19838;Q00653;Q04206	3	0.474092	0.2736	0.248075
193	2086	NFKB1-NFKB2-RELA-RELB complex	Human	P19838;Q00653;Q01201;Q04206	NFKB1;NFKB2;RELB;RELA	P19838;Q00653;Q04206	3	0.474092	0.2736	0.248075
194	2112	CDC37-HSP90AA1-HSP90AB1-MAP3K11 complex	Human	P07900;P08238;Q16543;Q16584	HSP90AA1;HSP90AB1;CDC37;MAP3K11	P07900;P08238;Q16543	3	0.136981	0.0103	0
195	2174	COP9 signalosome complex	Human	P61201;Q13098;Q7L5N1;Q92905;Q99627;Q9BT78;Q9UBW8;Q9UNS2	COPS2;GPS1;COPS6;COPS5;COPS8;COPS4;COPS7A;COPS3	P61201;Q13098;Q7L5N1;Q92905;Q99627;Q9BT78;Q9UBW8;Q9UNS2	8	0.340202	0.0139	0
196	2179	CNS-P53 complex	Human	P04637;P61201;Q13098;Q7L5N1;Q92905;Q99627;Q9BT78;Q9UBW8;Q9UNS2	TP53;COPS2;GPS1;COPS6;COPS5;COPS8;COPS4;COPS7A;COPS3	P61201;Q13098;Q7L5N1;Q92905;Q99627;Q9BT78;Q9UBW8;Q9UNS2	8	0.340202	0.0139	0
197	2188	Ubiquitin E3 ligase (CDC34, NEDD8, BTRC, CUL1, SKP1A, RBX1)	Human	P62877;P63208;Q13616;Q15843;Q9Y297	RBX1;SKP1;CUL1;NEDD8;BTRC	P63208;Q13616;Q15843	3	0.635096	0.4398	0.419652
198	2201	PCNA-RFC2-5 complex	Human	P12004;P35249;P35250;P40937;P40938	PCNA;RFC4;RFC2;RFC5;RFC3	P12004;P35249;P40937	3	0.45682	0.2571	0.229743
199	2222	BLM complex II	Human	P15927;P27694;P35244;P54132;Q13472;Q9H9A7	RPA2;RPA1;RPA3;BLM;TOP3A;RMI1	P15927;P27694;P35244	3	0.524913	0.3239	0.302331
200	2241	HD-RAB8A-OPTN complex	Human	P42858;P61006;Q96CV9	HTT;RAB8A;OPTN	P42858;P61006;Q96CV9	3	0.534028	0.334	0.312083
201	2255	Cofilin-actin-CAP1 complex	Human	P23528;P60709;Q01518	CFL1;ACTB;CAP1	P23528;P60709;Q01518	3	1.13702	0.8403	0.867907
202	2300	Profilin 2 complex	Human	O75116;P11142;P17600;P35080;P60709;Q05193;Q7L576;Q92777;Q9Y2A7	ROCK2;HSPA8;SYN1;PFN2;ACTB;DNM1;CYFIP1;SYN2;NCKAP1	O75116;P11142;P35080;P60709;Q7L576;Q9Y2A7	6	0.719906	0.4602	0.522296
203	2480	CIN85 complex (CIN85, CRK, BCAR1, CBL, PIK3R1, GRB2, SOS1)	Human	P22681;P27986;P46108;P56945;P62993;Q07889;Q96B97	CBL;PIK3R1;CRK;BCAR1;GRB2;SOS1;SH3KBP1	P46108;P56945;Q96B97	3	0.651206	0.456	0.436588
204	2573	Class C VPS/HOPS complex	Human	P20339;Q15075;Q96JC1;Q9H269;Q9H270;Q9P253	RAB5A;EEA1;VPS39;VPS16;VPS11;VPS18	P20339;Q9H269;Q9H270;Q9P253	4	0.549069	0.285	0.293427
205	2638	HES1 promoter corepressor complex	Human	P24928;P50613;Q06330;Q09472;Q7KZ85;Q92793	POLR2A;CDK7;RBPJ;EP300;SUPT6H;CREBBP	P50613;Q06330;Q7KZ85;Q92793	4	0.417355	0.1478	0.128396
206	2639	HES1 promoter-Notch enhancer complex	Human	O60563;P24928;P46531;P49336;P50613;P50750;Q06330;Q09472;Q15648;Q7KZ85;Q92585;Q9BT40;Q9Y5B9	CCNT1;POLR2A;NOTCH1;CDK8;CDK7;CDK9;RBPJ;EP300;MED1;SUPT6H;MAML1;INPP5K;SUPT16H	P50613;Q06330;Q7KZ85	3	0.487776	0.2865	0.262648
207	2710	LRP-1-Alpha-2-M-annexin VI complex	Human	P01023;P08133;Q07954	A2M;ANXA6;LRP1	P01023;P08133;Q07954	3	0.839875	0.6293	0.625969
208	2715	Ubiquitin E3 ligase (CSN1, CSN8, HRT1, SKP1, SKP2, CUL1, CUL2, CUL3)	Human	P62877;P63208;Q13098;Q13309;Q13616;Q13617;Q13618;Q99627	RBX1;SKP1;GPS1;SKP2;CUL1;CUL2;CUL3;COPS8	P63208;Q13098;Q13616;Q13617;Q13618;Q99627	6	0.688664	0.4106	0.470343
209	2716	Elongator core complex	Human	O95163;Q6IA86;Q9H9T3	IKBKAP;ELP2;ELP3	O95163;Q6IA86;Q9H9T3	3	0.260625	0.0715	0.0374325
210	2721	HCF-1 complex	Human	O15047;O15294;O75182;O75446;P07900;P08047;P11021;P11142;P34932;P51610;P61964;Q09028;Q13547;Q16576;Q92769;Q96ST3;Q9H7L9;Q9UBL3	SETD1A;OGT;SIN3B;SAP30;HSP90AA1;SP1;HSPA5;HSPA8;HSPA4;HCFC1;WDR5;RBBP4;HDAC1;RBBP7;HDAC2;SIN3A;SUDS3;ASH2L	O15294;P07900;P11021;P11142;P34932;P51610;P61964;Q09028;Q13547;Q16576;Q92769;Q9UBL3	12	0.45457	0.0279	0.00614832
211	2727	SRC-3 complex	Human	O14920;O15111;P10155;Q15596;Q92793;Q9Y6K9;Q9Y6Q9	IKBKB;CHUK;TROVE2;NCOA2;CREBBP;IKBKG;NCOA3	P10155;Q92793;Q9Y6K9	3	0.940825	0.7086	0.717593
212	2730	Set1B complex	Human	P61964;Q15291;Q6UXN9;Q9P0U4;Q9UBL3;Q9UPS6	WDR5;KDM6B;WDR82;CXXC1;ASH2L;SETD1B	P61964;Q15291;Q6UXN9;Q9UBL3	4	0.980159	0.7742	0.82117
213	2731	Set1A complex	Human	O15047;P61964;Q15291;Q6UXN9;Q9P0U4;Q9UBL3	SETD1A;WDR5;KDM6B;WDR82;CXXC1;ASH2L	P61964;Q15291;Q6UXN9;Q9UBL3	4	0.980159	0.7742	0.82117
214	2738	BLM complex II	Human	P15927;P27694;P35244;P54132;Q13472;Q9H9A7	RPA2;RPA1;RPA3;BLM;TOP3A;RMI1	P15927;P27694;P35244	3	0.524913	0.3239	0.302331
215	2755	17S U2 snRNP	Human	O15042;O43143;O75533;O75937;O75940;P08579;P09661;P10809;P14678;P26368;P62304;P62306;P62308;P62314;P62316;P62318;Q01081;Q07955;Q12874;Q12931;Q13435;Q15393;Q15427;Q15428;Q15459;Q7L014;Q7RTV0;Q8IWX8;Q96I25;Q9BWJ5;Q9P0W2;Q9UHX1;Q9Y3B4	U2SURP;DHX15;SF3B1;DNAJC8;SMNDC1;SNRPB2;SNRPA1;HSPD1;SNRPB;U2AF2;SNRPE;SNRPF;SNRPG;SNRPD1;SNRPD2;SNRPD3;U2AF1;SRSF1;SF3A3;TRAP1;SF3B2;SF3B3;SF3B4;SF3A2;SF3A1;DDX46;PHF5A;CHERP;RBM17;SF3B5;HMG20B;PUF60;SF3B6	O43143;O75533;O75937;P08579;P14678;P62314;P62316;P62318;Q12874;Q12931;Q13435;Q15393;Q15427;Q15428;Q15459;Q7RTV0;Q9UHX1	17	0.758136	0.5594	0.586385
216	2766	TERF2-RAP1 complex	Human	P12956;P13010;P49959;Q15554;Q92878;Q9BSI4;Q9NYB0	XRCC6;XRCC5;MRE11A;TERF2;RAD50;TINF2;TERF2IP	P12956;P13010;P49959;Q92878;Q9NYB0	5	0.403046	0.1003	0.0746237
217	2791	MCM4-MCM6-MCM7 complex	Human	P33991;P33993;Q14566	MCM4;MCM7;MCM6	P33991;P33993;Q14566	3	0.093494	0.0024	0
218	2792	MCM2-MCM4-MCM6-MCM7 complex	Human	P33991;P33993;P49736;Q14566	MCM4;MCM7;MCM2;MCM6	P33991;P33993;P49736;Q14566	4	0.0916032	0.0003	0
219	2797	PCNA-CHL12-RFC2-5 complex	Human	P12004;P35249;P35250;P40937;P40938;Q8WVB6	PCNA;RFC4;RFC2;RFC5;RFC3;CHTF18	P12004;P35249;P40937	3	0.45682	0.2571	0.229743
220	2829	RSmad complex	Human	P51532;P84022;Q13485;Q15796;Q8NFD5;Q8TAQ2;Q92793;Q92922;Q9UPN9;Q9Y6Q9	SMARCA4;SMAD3;SMAD4;SMAD2;ARID1B;SMARCC2;CREBBP;SMARCC1;TRIM33;NCOA3	Q8TAQ2;Q92793;Q9UPN9	3	0.693287	0.497	0.480386
221	2837	Profilin 1 complex	Human	P07737;P11142;P55072;P63261;Q00610;Q9BVA1	PFN1;HSPA8;VCP;ACTG1;CLTC;TUBB2B	P07737;P11142;Q00610	3	0.342885	0.1404	0.112597
222	2851	ING2 complex	Human	A0A024R3R1;O75446;P29374;Q09028;Q13547;Q16576;Q5PSV4;Q92769;Q96ST3;Q9H0E3;Q9H160;Q9H7L9;Q9HCU9	ARID4B;SAP30;ARID4A;RBBP4;HDAC1;RBBP7;BRMS1L;HDAC2;SIN3A;SAP130;ING2;SUDS3;BRMS1	Q09028;Q13547;Q16576;Q92769	4	0.416087	0.1465	0.126952
223	2857	NuA4/Tip60 HAT complex	Human	O95619;O96019;Q52LR7;Q92993;Q96L91;Q9H0E9;Q9H2F5;Q9HAF1;Q9NPF5;Q9NXR8;Q9UBU8;Q9Y230;Q9Y265;Q9Y4A5	YEATS4;ACTL6A;EPC2;KAT5;EP400;BRD8;EPC1;MEAF6;DMAP1;ING3;MORF4L1;RUVBL2;RUVBL1;TRRAP	O96019;Q9Y230;Q9Y265	3	0.461408	0.2614	0.234604
224	2962	CRK-BCAR1-DOCK1 complex	Human	P46108;P56945;Q14185	CRK;BCAR1;DOCK1	P46108;P56945;Q14185	3	0.338398	0.1365	0.108206
225	3008	60S APC containing complex	Human	P23258;P25054;P46940;Q71U36	TUBG1;APC;IQGAP1;TUBA1A	P23258;P46940;Q71U36	3	0.66818	0.4735	0.454336
226	3015	p27-cyclinE-Cdk2 - Ubiquitin E3 ligase (SKP1A, SKP2, CUL1, CKS1B, RBX1) complex	Human	P24864;P24941;P46527;P61024;P62877;P63208;Q13309;Q13616	CCNE1;CDK2;CDKN1B;CKS1B;RBX1;SKP1;SKP2;CUL1	P24941;P61024;P63208;Q13616	4	1.13686	0.9061	0.940944
227	3036	Ubiquitin E3 ligase (SKP1A, SKP2, CUL1, CKS1B, RBX1)	Human	P61024;P62877;P63208;Q13309;Q13616	CKS1B;RBX1;SKP1;SKP2;CUL1	P61024;P63208;Q13616	3	1.37108	0.9483	0.981992
228	3040	Multisynthetase complex	Human	O43324;P07814;P14868;P41252;P47897;P54136;P56192;Q12904;Q13155;Q15046;Q9P2J5	EEF1E1;EPRS;DARS;IARS;QARS;RARS;MARS;AIMP1;AIMP2;KARS;LARS	O43324;P07814;P14868;P41252;P47897;P54136;P56192;Q12904;Q13155;Q15046;Q9P2J5	11	0.131453	0	0
229	3048	mSin3A complex	Human	Q09028;Q13547;Q16576;Q92769;Q96ST3	RBBP4;HDAC1;RBBP7;HDAC2;SIN3A	Q09028;Q13547;Q16576;Q92769	4	0.416087	0.1465	0.126952
230	3055	Nop56p-associated pre-rRNA complex	Human	O00567;O76021;P05141;P05386;P05387;P05388;P06748;P08708;P09651;P11387;P13639;P15880;P16402;P18077;P18124;P18621;P19338;P22087;P25398;P26368;P26373;P27635;P30050;P32969;P35268;P36578;P37108;P39023;P40429;P42766;P46776;P46777;P46778;P46779;P46781;P47914;P49411;P50914;P52272;P55209;P55769;P61247;P61254;P61313;P61353;P61513;P62081;P62241;P62244;P62249;P62263;P62266;P62269;P62273;P62277;P62280;P62424;…	NOP56;RSL1D1;SLC25A5;RPLP1;RPLP2;RPLP0;NPM1;RPS17;HNRNPA1;TOP1;EEF2;RPS2;HIST1H1D;RPL35A;RPL7;RPL17;NCL;FBL;RPS12;U2AF2;RPL13;RPL10;RPL12;RPL9; RPL9;RPL22;RPL4;SRP14;RPL3;RPL13A;RPL35;RPL27A;RPL5;RPL21;RPL28;RPS9;RPL29;TUFM;RPL14;HNRNPM;NAP1L1;SNU13;RPS3A;RPL26;RPL15;RPL27;RPL37A;RPS7;RPS8;RPS15A;RPS16;RPS14;RPS23;RPS18;RPS29;RPS13;RPS11;RPL7A;ACTA2;RPL23A;RPS6;RPL23;RPS15;RPS24;RPL30;RPL39;RPL31…	P09651;P11387;P13639;P19338;P37108;P49411;P52272;P55209;P55769;P67809;P68104;Q00839;Q08211;Q12905;Q12906;Q13610;Q6P3W7;Q71U36;Q92522;Q9NZI8	20	0.628634	0.1615	0.186803
231	3063	Brg1-associated complex II	Human	O14497;O14744;O96019;P51532;Q12824;Q8TAQ2;Q92922	ARID1A;PRMT5;ACTL6A;SMARCA4;SMARCB1;SMARCC2;SMARCC1	O14744;O96019;Q8TAQ2	3	0.505496	0.3047	0.281567
232	3075	UTX-MLL2/3 complex	Human	O14686;O15550;P61964;Q14686;Q15291;Q5H9R7;Q6ZW49;Q86UW6;Q86XN7;Q8NEZ4;Q9UBL3;Q9Y2X9	KMT2D;KDM6A;WDR5;NCOA6;KDM6B;PPP6R3;PAXIP1;N4BP2;PROSER1;KMT2C;ASH2L;ZNF281	P61964;Q15291;Q5H9R7;Q9UBL3	4	0.987781	0.7809	0.828265
233	3082	DGCR8 multiprotein complex	Human	O43390;P11021;P17844;P19338;P31943;P35637;Q00839;Q08211;Q12906;Q8WYQ5;Q92841	HNRNPR;HSPA5;DDX5;NCL;HNRNPH1;FUS;HNRNPU;DHX9;ILF3;DGCR8;DDX17	O43390;P11021;P17844;P19338;P31943;P35637;Q00839;Q08211;Q12906;Q92841	10	0.622567	0.2366	0.310198
234	3102	DHX9-ADAR-vigilin-DNA-PK-Ku antigen complex	Human	P12956;P13010;P55265;P78527;Q00341;Q08211	XRCC6;XRCC5;ADAR;PRKDC;HDLBP;DHX9	P12956;P13010;P78527;Q00341;Q08211	5	0.529537	0.2243	0.244315
235	3118	SMN1-SIP1-SNRP complex	Human	O14893;P14678;P62304;P62314;P62316;P62318;Q16637	GEMIN2;SNRPB;SNRPE;SNRPD1;SNRPD2;SNRPD3;SMN1; SMN2	P14678;P62314;P62316;P62318	4	0.415127	0.1454	0.12586
236	3129	STAT6-p100-RHA complex	Human	P42226;Q08211;Q7KZF4	STAT6;DHX9;SND1	P42226;Q08211;Q7KZF4	3	0.624613	0.4279	0.40859
237	3135	TLE1 corepressor complex (MASH1 promoter-corepressor complex)	Human	P06748;P09874;P19338;P34932;Q02880;Q04724;Q15233;Q92878	NPM1;PARP1;NCL;HSPA4;TOP2B;TLE1;NONO;RAD50	P09874;P19338;P34932;Q15233;Q92878	5	0.443621	0.1338	0.124988
238	3137	MASH1 promoter-coactivator complex	Human	P09874;P12931;P24928;P62805;P68431;Q14469;Q15233;Q92793;Q92831	PARP1;SRC;POLR2A;HIST1H4A;;HIST1H3A;;HES1;NONO;CREBBP;KAT2B	P09874;P62805;Q15233;Q92793	4	0.609013	0.3586	0.373656
239	3142	CAMK2-delta-MASH1 promoter-coactivator complex	Human	P09874;P12931;P24928;Q13557;Q14469;Q15233;Q92793;Q92831	PARP1;SRC;POLR2A;CAMK2D;HES1;NONO;CREBBP;KAT2B	P09874;Q13557;Q15233;Q92793	4	0.556676	0.2948	0.303528
240	4389	EIF3 core complex (EIF3A, EIF3B, EIF3G, EIF3I)	Human	O75821;P55884;Q13347;Q14152	EIF3G;EIF3B;EIF3I;EIF3A	O75821;P55884;Q13347;Q14152	4	0.31154	0.0631	0.0260276
241	4392	EIF3 complex (EIF3A, EIF3B, EIF3G, EIF3I, EIF3C)	Human	O75821;P55884;Q13347;Q14152;Q99613	EIF3G;EIF3B;EIF3I;EIF3A;EIF3C	O75821;P55884;Q13347;Q14152;Q99613	5	0.315492	0.0417	0
242	4395	EIF3 complex (EIF3B, EIF3G, EIF3I)	Human	O75821;P55884;Q13347	EIF3G;EIF3B;EIF3I	O75821;P55884;Q13347	3	0.395806	0.1917	0.165919
243	4403	EIF3 complex (EIF3A, EIF3B, EIF3G, EIF3I, EIF3J)	Human	O75821;O75822;P55884;Q13347;Q14152	EIF3G;EIF3J;EIF3B;EIF3I;EIF3A	O75821;P55884;Q13347;Q14152	4	0.31154	0.0631	0.0260276
244	5176	MGC1-DNA-PKcs-Ku complex	Human	P12956;P13010;P78527;Q14676	XRCC6;XRCC5;PRKDC;MDC1	P12956;P13010;P78527	3	0.486546	0.2856	0.261337
245	5177	Polycystin-1 multiprotein complex (ACTN1, CDH1, SRC, JUP, VCL, CTNNB1, PXN, BCAR1, PKD1, PTK2, TLN1)	Human	P12814;P12830;P12931;P14923;P18206;P35222;P49023;P56945;P98161;Q05397;Q9Y490	ACTN1;CDH1;SRC;JUP;VCL;CTNNB1;PXN;BCAR1;PKD1;PTK2;TLN1	P12814;P14923;P18206;P35222;P49023;P56945;Q05397;Q9Y490	8	0.808471	0.6265	0.696339
246	5179	NCOA6-DNA-PK-Ku-PARP1 complex	Human	P09874;P12956;P13010;P78527;Q14686	PARP1;XRCC6;XRCC5;PRKDC;NCOA6	P09874;P12956;P13010;P78527	4	0.375495	0.1114	0.0829769
247	5182	DNA-PK-Ku complex	Human	P12956;P13010;P78527	XRCC6;XRCC5;PRKDC	P12956;P13010;P78527	3	0.486546	0.2856	0.261337
248	5183	DNA-PK-Ku-eIF2-NF90-NF45 complex	Human	P05198;P12956;P13010;P20042;P41091;P78527;Q12905;Q12906	EIF2S1;XRCC6;XRCC5;EIF2S2;EIF2S3;PRKDC;ILF2;ILF3	P05198;P12956;P13010;P20042;P41091;P78527;Q12905;Q12906	8	0.655237	0.3258	0.401856
249	5193	TNF-alpha/NF-kappa B signaling complex (CHUK, KPNA3, NFKB2, NFKBIB, REL, IKBKG, NFKB1, NFKBIE, RELB, NFKBIA, RELA, TNIP2)	Human	O00221;O00505;O15111;P19838;P25963;Q00653;Q01201;Q04206;Q04864;Q15653;Q8NFZ5;Q9Y6K9	NFKBIE;KPNA3;CHUK;NFKB1;NFKBIA;NFKB2;RELB;RELA;REL;NFKBIB;TNIP2;IKBKG	O00505;P19838;Q00653;Q04206;Q9Y6K9	5	0.602013	0.3125	0.351448
250	5194	TNF-alpha/NF-kappa B signaling complex (SEC16A, CHUK, IKBKB, NFKB2, REL, IKBKG, MAP3K14, RELA, FBXW7, USP2)	Human	O14920;O15027;O15111;O75604;Q00653;Q04206;Q04864;Q969H0;Q99558;Q9Y6K9	IKBKB;SEC16A;CHUK;USP2;NFKB2;RELA;REL;FBXW7;MAP3K14;IKBKG	O15027;Q00653;Q04206;Q9Y6K9	4	0.617771	0.3694	0.385441
251	5195	PTIP-HMT complex	Human	O15550;P61964;Q14686;Q15291;Q6ZW49;Q8NEZ4;Q9BTK6;Q9C005;Q9UBL3;Q9UMN6	KDM6A;WDR5;NCOA6;KDM6B;PAXIP1;KMT2C;PAGR1;DPY30;ASH2L;KMT2B	P61964;Q15291;Q9C005;Q9UBL3	4	1.04342	0.8361	0.876336
252	5196	TNF-alpha/NF-kappa B signaling complex (CHUK, BTRC, NFKB2, PPP6C, REL, CUL1, IKBKE, SAPS2, SAPS1, ANKRD28, RELA, SKP1)	Human	O00743;O15084;O15111;O75170;P63208;Q00653;Q04206;Q04864;Q13616;Q14164;Q9UPN7;Q9Y297	PPP6C;ANKRD28;CHUK;PPP6R2;SKP1;NFKB2;RELA;REL;CUL1;IKBKE;PPP6R1;BTRC	O00743;P63208;Q00653;Q04206;Q13616	5	1.17507	0.964	0.994931
253	5197	PTIP-DNA damage response complex	Human	O60934;P49959;P54132;Q12888;Q6ZW49;Q92878	NBN;MRE11A;BLM;TP53BP1;PAXIP1;RAD50	P49959;Q12888;Q92878	3	0.286379	0.0913	0.0594875
254	5199	Kinase maturation complex 1	Human	P07900;P08238;P27348;P31946;P34932;P61981;P62258;P63104;Q04917;Q13163;Q16543;Q6Q0C0;Q7KZI7;Q99759;Q9NUG6;Q9UHV9	HSP90AA1;HSP90AB1;YWHAQ;YWHAB;HSPA4;YWHAG;YWHAE;YWHAZ;YWHAH;MAP2K5;CDC37;TRAF7;MARK2;MAP3K3;PDRG1;PFDN2	P07900;P08238;P27348;P31946;P34932;P61981;P62258;P63104;Q04917;Q16543;Q9UHV9	11	0.499498	0.0652	0.0773409
255	5209	Ubiquilin-proteasome complex	Human	P25786;P25787;P60900;Q05086;Q9UHD9;Q9UMX0	PSMA1;PSMA2;PSMA6;UBE3A;UBQLN2;UBQLN1	P60900;Q05086;Q9UHD9;Q9UMX0	4	0.893569	0.6836	0.732757
256	5211	RAF1-PPP2-PIN1 complex	Human	P04049;P30153;P62714;P63151;Q13526	RAF1;PPP2R1A;PPP2CB;PPP2R2A;PIN1	P30153;P63151;Q13526	3	0.482605	0.2821	0.257137
257	5212	Kinase maturation complex 2	Human	A7MCY6;P07900;P08238;Q12933;Q16543;Q92844;Q9H6S1;Q9UHD2	TBKBP1;HSP90AA1;HSP90AB1;TRAF2;CDC37;TANK;AZI2;TBK1	P07900;P08238;Q16543	3	0.136981	0.0103	0
258	5229	RPA complex	Human	P15927;P27694;P35244	RPA2;RPA1;RPA3	P15927;P27694;P35244	3	0.524913	0.3239	0.302331
259	5230	CHUK-NFKB2-REL-IKBKG-SPAG9-NFKB1-NFKBIE-COPB2-TNIP1-NFKBIA-RELA-TNIP2 complex	Human	O00221;O15111;O60271;P19838;P25963;P35606;Q00653;Q04206;Q04864;Q15025;Q8NFZ5;Q9Y6K9	NFKBIE;CHUK;SPAG9;NFKB1;NFKBIA;COPB2;NFKB2;RELA;REL;TNIP1;TNIP2;IKBKG	O60271;P19838;P35606;Q00653;Q04206;Q9Y6K9	6	0.560881	0.2251	0.261371
260	5231	53BP1-containing complex	Human	P12956;P13010;P15927;P27694;Q12888	XRCC6;XRCC5;RPA2;RPA1;TP53BP1	P12956;P13010;P15927;P27694;Q12888	5	0.629777	0.3482	0.392981
261	5232	TNF-alpha/Nf-kappa B signaling complex (RPL6, RPL30, RPS13, CHUK, DDX3X, NFKB2, NFKBIB, REL, IKBKG, NFKB1, MAP3K8, RELB, GLG1, NFKBIA, RELA, TNIP2, GTF2I)	Human	O00571;O15111;P19838;P25963;P41279;P62277;P62888;P78347;Q00653;Q01201;Q02878;Q04206;Q04864;Q15653;Q8NFZ5;Q92896;Q9Y6K9	DDX3X;CHUK;NFKB1;NFKBIA;MAP3K8;RPS13;RPL30;GTF2I;NFKB2;RELB;RPL6;RELA;REL;NFKBIB;TNIP2;GLG1;IKBKG	O00571;P19838;P78347;Q00653;Q04206;Q9Y6K9	6	0.560781	0.225	0.261217
262	5233	TNF-alpha/NF-kappa B signaling complex 5	Human	O14920;O15111;O15446;O95602;P19838;P23508;P42704;P46199;P52292;P52434;P62875;P63208;Q00653;Q04206;Q04864;Q13576;Q13616;Q15653;Q16342;Q9GZS1;Q9H9Y6;Q9UJF2;Q9UKB1;Q9Y2S0;Q9Y6K9	IKBKB;CHUK;CD3EAP;POLR1A;NFKB1;MCC;LRPPRC;MTIF2;KPNA2;POLR2H;POLR2L;SKP1;NFKB2;RELA;REL;IQGAP2;CUL1;NFKBIB;PDCD2;POLR1E;POLR1B;RASAL2;FBXW11;POLR1D;IKBKG	O15446;P19838;P42704;P52292;P63208;Q00653;Q04206;Q13616;Q9Y6K9	9	1.15189	0.9956	1
263	5234	IKBKB-CDC37-KIAA1967-HSP90AB1-HSP90AA1 complex	Human	O14920;P07900;P08238;Q16543;Q8N163	IKBKB;HSP90AA1;HSP90AB1;CDC37;CCAR2	P07900;P08238;Q16543;Q8N163	4	0.303455	0.0588	0.0203486
264	5235	WRN-Ku70-Ku80-PARP1 complex	Human	P09874;P12956;P13010;Q14191	PARP1;XRCC6;XRCC5;WRN	P09874;P12956;P13010	3	0.0896227	0.0018	0
265	5253	MNK1-eIF4F complex	Human	P06730;P60842;Q04637;Q9BUB5	EIF4E;EIF4A1;EIF4G1;MKNK1	P06730;P60842;Q04637	3	0.306354	0.1079	0.0776528
266	5266	TNF-alpha/NF-kappa B signaling complex 6	Human	O14920;O15111;P07900;P08238;P22087;P36578;P62277;P62280;P62888;P62917;Q02878;Q16543;Q99558;Q9Y6K9	IKBKB;CHUK;HSP90AA1;HSP90AB1;FBL;RPL4;RPS13;RPS11;RPL30;RPL8;RPL6;CDC37;MAP3K14;IKBKG	P07900;P08238;Q16543;Q9Y6K9	4	0.544233	0.2806	0.287022
267	5268	TNF-alpha/NF-kappa B signaling complex 7	Human	O43318;P07900;P08238;Q13451;Q15750;Q16543;Q8N5C8;Q9NYJ8	MAP3K7;HSP90AA1;HSP90AB1;FKBP5;TAB1;CDC37;TAB3;TAB2	O43318;P07900;P08238;Q13451;Q15750;Q16543	6	0.396582	0.0655	0.0508047
268	5269	TNF-alpha/NF-kappa B signaling complex 8	Human	P07900;P08238;Q13451;Q14164;Q16543;Q86UP2	HSP90AA1;HSP90AB1;FKBP5;IKBKE;CDC37;KTN1	P07900;P08238;Q13451;Q16543;Q86UP2	5	0.523557	0.2183	0.235651
269	5285	TNF-alpha/NF-kappa B signaling complex 9	Human	O15111;P08238;Q13451;Q15653;Q16543	CHUK;HSP90AB1;FKBP5;NFKBIB;CDC37	P08238;Q13451;Q16543	3	0.537169	0.3366	0.315444
270	5286	TNF-alpha/NF-kappa B signaling complex 10	Human	O15111;P07900;P08238;P40222;Q15653;Q16543;Q676U5;Q8IX12;Q9UHD2;Q9Y6K9	CHUK;HSP90AA1;HSP90AB1;TXLNA;NFKBIB;CDC37;ATG16L1;CCAR1;TBK1;IKBKG	P07900;P08238;P40222;Q16543;Q676U5;Q8IX12;Q9Y6K9	7	0.413351	0.0571	0.0308486
271	5386	MLL1-WDR5 complex	Human	O00268;O43451;O75461;P21675;P34932;P49848;P51610;P61964;Q03164;Q15291;Q15545;Q16594;Q6PI98;Q7Z3B3;Q8IXM2;Q8IZL8;Q8WWY3;Q96EZ8;Q99496;Q9BVI0;Q9H4L4;Q9H7Z6;Q9HCK8;Q9NXF1;Q9UBL3;Q9Y265;Q9Y4W2	TAF4;MGAM;E2F6;TAF1;HSPA4;TAF6;HCFC1;WDR5;KMT2A;KDM6B;TAF7;TAF9;INO80C;KANSL1;BAP18;PELP1;PRPF31;MCRS1;RNF2;PHF20;SENP3;KAT8;CHD8;TEX10;ASH2L;RUVBL1;LAS1L	P34932;P51610;P61964;Q15291;Q8WWY3;Q9UBL3;Q9Y265	7	0.929211	0.8218	0.85947
272	5604	Emerin complex 1	Human	P35579;P50402;P60709;Q12965;Q13813;Q15417;Q8WWI1;Q9BRV8	MYH9;EMD;ACTB;MYO1E;SPTAN1;CNN3;LMO7;SIKE1	P35579;P60709;Q12965;Q13813;Q15417;Q8WWI1	6	0.805597	0.6072	0.659919
273	5606	Emerin-actin-NMI-(alphaII)spectrin complex	Human	P50402;P60709;Q13287;Q13813	EMD;ACTB;NMI;SPTAN1	P60709;Q13287;Q13813	3	0.937823	0.7067	0.714992
274	5608	Emerin architectural complex	Human	P02545;P20700;P50402;P60709;Q13287;Q13813	LMNA;LMNB1;EMD;ACTB;NMI;SPTAN1	P02545;P20700;P60709;Q13287;Q13813	5	0.727383	0.4841	0.537432
275	5609	Emerin regulatory complex	Human	O15379;O75531;P28749;P50402;P60709;P68431;Q02539;Q13547;Q8WWI1	HDAC3;BANF1;RBL1;EMD;ACTB;HIST1H3A;;HIST1H1A;HDAC1;LMO7	P60709;Q13547;Q8WWI1	3	1.24068	0.8983	0.928734
276	5611	Emerin complex 24	Human	P02545;P06400;P20700;P33991;P49736;P50402;P68431;Q00839;Q02539;Q07021;Q08999;Q13287;Q14566;Q9H0E3;Q9H503	LMNA;RB1;LMNB1;MCM4;MCM2;EMD;HIST1H3A;;HNRNPU;HIST1H1A;C1QBP;RBL2;NMI;MCM6;SAP130;BANF2	P02545;P20700;P33991;P49736;Q00839;Q07021;Q13287;Q14566	8	0.66953	0.3518	0.429788
277	5613	Emerin complex 25	Human	O75531;O95218;O95777;P05455;P20700;P31946;P50402;P60709;P61978;P62258;P62314;Q13283;Q16543;Q9H0E3;Q9P287;Q9Y333	BANF1;ZRANB2;LSM8;SSB;LMNB1;YWHAB;EMD;ACTB;HNRNPK;YWHAE;SNRPD1;G3BP1;CDC37;SAP130;BCCIP;LSM2	O95777;P05455;P20700;P31946;P60709;P61978;P62258;P62314;Q13283;Q16543;Q9P287	11	0.928637	0.8874	0.930333
278	5614	Emerin complex 32	Human	O00422;O15379;P20700;P28749;P50402;P60709;P68431;Q08999;Q12824;Q13263;Q13287;Q13547;Q13813;Q14839;Q8TAQ2;Q92922;Q9BQ87;Q9BZK7;Q9C005;Q9H503;Q9NPJ6;Q9UKL0	SAP18;HDAC3;LMNB1;RBL1;EMD;ACTB;HIST1H3A;;RBL2;SMARCB1;TRIM28;NMI;HDAC1;SPTAN1;CHD4;SMARCC2;SMARCC1;TBL1Y;TBL1XR1;DPY30;BANF2;MED4;RCOR1	P20700;P60709;Q13263;Q13287;Q13547;Q13813;Q8TAQ2;Q9BZK7;Q9C005	9	1.0283	0.9571	0.99149
279	5615	Emerin complex 52	Human	O00148;O95777;P10827;P12277;P14866;P20700;P27348;P46940;P50402;P51858;P60709;P61978;P62258;P62314;Q00839;Q02539;Q07021;Q08999;Q12906;Q13287;Q53EL6;Q9BZZ5;Q9Y2U8	DDX39A;LSM8;THRA;CKB;HNRNPL;LMNB1;YWHAQ;IQGAP1;EMD;HDGF;ACTB;HNRNPK;YWHAE;SNRPD1;HNRNPU;HIST1H1A;C1QBP;RBL2;ILF3;NMI;PDCD4;API5;LEMD3	O00148;O95777;P12277;P14866;P20700;P27348;P46940;P51858;P60709;P61978;P62258;P62314;Q00839;Q07021;Q12906;Q13287;Q9BZZ5	17	0.887724	0.8934	0.923222
280	5755	SUMO1-SUA1-UBA2 complex	Human	P63165;Q9UBE0;Q9UBT2	SUMO1;SAE1;UBA2	P63165;Q9UBE0;Q9UBT2	3	0.434066	0.2313	0.205738
281	5872	BRAF-MAP2K1-MAP2K2-YWHAE complex	Human	P15056;P36507;P62258;Q02750	BRAF;MAP2K2;YWHAE;MAP2K1	P36507;P62258;Q02750	3	0.582075	0.3843	0.363424
282	5876	PPP2R1A-PPP2R1B-PPP2CA-PPME1-EIF4A1 complex	Human	P30153;P30154;P60842;P67775;Q9Y570	PPP2R1A;PPP2R1B;EIF4A1;PPP2CA;PPME1	P30153;P30154;P60842;Q9Y570	4	0.202247	0.0126	0
283	6038	Dynein complex	Human	O14576;P63167;Q14204;Q9Y6G9	DYNC1I1;DYNLL1;DYNC1H1;DYNC1LI1	P63167;Q14204;Q9Y6G9	3	0.199543	0.0351	0
284	6039	Dynein-dynactin complex	Human	O14576;P63167;Q14203;Q14204;Q9Y6G9	DYNC1I1;DYNLL1;DCTN1;DYNC1H1;DYNC1LI1	P63167;Q14203;Q14204;Q9Y6G9	4	0.184631	0.0097	0
285	6052	BAG3-HSC70-HSPB8-CHIP complex	Human	O95817;P11142;Q9UJY1;Q9UNE7	BAG3;HSPA8;HSPB8;STUB1	O95817;P11142;Q9UJY1;Q9UNE7	4	0.769051	0.5431	0.584832
286	6129	CBP80/20- dependent translation complex	Human	O43310;P38919;P52298;P55884;Q09161;Q9BZI7	CTIF;EIF4A3;NCBP2;EIF3B;NCBP1;UPF3B	P38919;P55884;Q09161	3	0.136359	0.01	0
287	6141	Importin alpha-CAS-RanGTP complex	Human	P52292;P55060;P62826	KPNA2;CSE1L;RAN	P52292;P55060;P62826	3	1.00801	0.7561	0.773618
288	6164	ACK1 signaling complex	Human	P46108;P56945;P60953;Q07912	CRK;BCAR1;CDC42;TNK2	P46108;P56945;P60953	3	0.434673	0.2323	0.206377
289	6167	Exocyst complex	Human	O00471;O60645;Q8IYI6;Q8TAG9;Q96A65;Q96KP1;Q9NV70;Q9UPT5	EXOC5;EXOC3;EXOC8;EXOC6;EXOC4;EXOC2;EXOC1;EXOC7	O00471;O60645;Q96A65;Q96KP1;Q9NV70;Q9UPT5	6	0.135154	0.0002	0
290	6189	ArgRS-GlnRS-AIMP1 complex	Human	P47897;P54136;Q12904	QARS;RARS;AIMP1	P47897;P54136;Q12904	3	0.037698	0	0
291	6236	Dynein-2 complex, cytoplasmic	Human	P51808;P63167;P63172;Q8IVD9;Q8NCM8;Q8TCX1;Q8TF09;Q8WVS4;Q8WW35;Q96EX3;Q96FJ2;Q9NP97	DYNLT3;DYNLL1;DYNLT1;NUDCD3;DYNC2H1;DYNC2LI1;DYNLRB2;WDR60;TCTEX1D2;WDR34;DYNLL2;DYNLRB1	P63167;P63172;Q8IVD9;Q9NP97	4	1.09057	0.8746	0.911601
292	6247	BBS-chaperonin complex	Human	P17987;P48643;P49368;P50990;P50991;P78371;Q6ZW61;Q8IWZ6;Q8TAM1;Q9NPJ1	TCP1;CCT5;CCT3;CCT8;CCT4;CCT2;BBS12;BBS7;BBS10;MKKS	P17987;P48643;P49368;P50990;P50991;P78371	6	0.204584	0.0025	0
293	6268	Cullin-RING E3 ubiquitin ligase complex	Human	Q15369;Q15370;Q93034;Q96DX5	TCEB1;TCEB2;CUL5;ASB9	Q15369;Q15370;Q93034	3	0.523217	0.3222	0.300516
294	6280	NUB1L-UFD1-NPL4-NEDD8 complex	Human	Q15843;Q8TAT6;Q92890;Q9Y5A7	NEDD8;NPLOC4;UFD1L;NUB1	Q15843;Q8TAT6;Q92890	3	0.462214	0.2624	0.235459
295	6301	tRNA Splicing Ligase Complex	Human	Q52LJ0;Q92499;Q9BVC5;Q9Y224;Q9Y3I0	FAM98B;DDX1;C2orf49;C14orf166;RTCB	Q52LJ0;Q92499;Q9Y224;Q9Y3I0	4	0.353894	0.0958	0.0617382
296	6332	Elongator complex (ELP1, ELP2, ELP3, ELP4, ELP5, ELP6)	Human	O95163;Q0PNE2;Q6IA86;Q8TE02;Q96EB1;Q9H9T3	IKBKAP;ELP6;ELP2;ELP5;ELP4;ELP3	O95163;Q6IA86;Q96EB1;Q9H9T3	4	0.481934	0.2135	0.206314
297	6343	SETD7-YAP-AXIN1-beta-catenin complex	Human	O15169;P35222;P46937;Q8WTS6	AXIN1;CTNNB1;YAP1;SETD7	P35222;P46937;Q8WTS6	3	1.12551	0.8323	0.860282
298	6344	TNF-R1-associated signaling complex	Human	O14920;O15111;O43318;P01375;P19438;Q12933;Q13489;Q13546;Q15025;Q15628;Q15750;Q96EP0;Q9BYM8;Q9NYJ8;Q9Y6K9	IKBKB;CHUK;MAP3K7;TNF;TNFRSF1A;TRAF2;BIRC3;RIPK1;TNIP1;TRADD;TAB1;RNF31;RBCK1;TAB2;IKBKG	O43318;Q13546;Q15628;Q15750;Q9BYM8;Q9Y6K9	6	0.300897	0.0158	6.94672e-05
299	6388	CORVET complex	Human	Q8N3P4;Q8WUH2;Q96AX1;Q9H269;Q9H270;Q9P253	VPS8;TGFBRAP1;VPS33A;VPS16;VPS11;VPS18	Q96AX1;Q9H269;Q9H270;Q9P253	4	0.23551	0.0235	0
300	6389	HOPS complex	Human	P49754;Q96AX1;Q96JC1;Q9H269;Q9H270;Q9P253	VPS41;VPS33A;VPS39;VPS16;VPS11;VPS18	Q96AX1;Q9H269;Q9H270;Q9P253	4	0.23551	0.0235	0
301	6394	CNOT1-CNOT2-CNOT3 complex	Human	A5YKK6;O75175;Q9NZN8	CNOT1;CNOT3;CNOT2	A5YKK6;O75175;Q9NZN8	3	0.199991	0.0353	0
302	6396	DNJC3-DNAJB1-HSPA8 complex	Human	P11142;P25685;Q13217	HSPA8;DNAJB1;DNAJC3	P11142;P25685;Q13217	3	0.544744	0.3445	0.323548
303	6399	DNAJC7-HSPA8-HSP90AA1 complex	Human	P07900;P11142;Q99615	HSP90AA1;HSPA8;DNAJC7	P07900;P11142;Q99615	3	0.455133	0.2556	0.227957
304	6457	MLL1 core complex	Human	P61964;Q03164;Q15291;Q9UBL3	WDR5;KMT2A;KDM6B;ASH2L	P61964;Q15291;Q9UBL3	3	1.23127	0.8935	0.92383
305	6460	MLL2 complex	Human	O00255;O14686;O15294;O75475;P51610;P61964;Q15291;Q9C005;Q9UBL3;Q9Y5Z7	MEN1;KMT2D;OGT;PSIP1;HCFC1;WDR5;KDM6B;DPY30;ASH2L;HCFC2	O15294;O75475;P51610;P61964;Q15291;Q9C005;Q9UBL3	7	0.874569	0.7352	0.785818
306	6461	MLL3 complex	Human	O15550;P61964;Q14686;Q15291;Q6ZW49;Q8NEZ4;Q9BTK6;Q9C005;Q9UBL3	KDM6A;WDR5;NCOA6;KDM6B;PAXIP1;KMT2C;PAGR1;DPY30;ASH2L	P61964;Q15291;Q9C005;Q9UBL3	4	1.04342	0.8361	0.876336
307	6462	MLL1 complex	Human	O00255;O15294;P51610;P61964;Q03164;Q15291;Q9C005;Q9UBL3	MEN1;OGT;HCFC1;WDR5;KMT2A;KDM6B;DPY30;ASH2L	O15294;P51610;P61964;Q15291;Q9C005;Q9UBL3	6	0.935541	0.798	0.838731
308	6467	MLL4 complex	Human	O14686;O15550;P61964;Q14686;Q15291;Q6ZW49;Q9BTK6;Q9C005;Q9UBL3	KMT2D;KDM6A;WDR5;NCOA6;KDM6B;PAXIP1;PAGR1;DPY30;ASH2L	P61964;Q15291;Q9C005;Q9UBL3	4	1.04342	0.8361	0.876336
309	6468	TRAPP complex	Human	O43617;O75865;P0DI81;P48553;Q5T215;Q7Z392;Q86SZ2;Q8IUR0;Q8WVT3;Q96Q05;Q9UL33;Q9Y296;Q9Y2L5;Q9Y5R8	TRAPPC3;TRAPPC6A;TRAPPC2;TRAPPC10;TRAPPC3L;TRAPPC11;TRAPPC6B;TRAPPC5;TRAPPC12;TRAPPC9;TRAPPC2L;TRAPPC4;TRAPPC8;TRAPPC1	Q7Z392;Q86SZ2;Q8IUR0;Q9UL33;Q9Y296	5	0.45379	0.1449	0.13837
310	6469	Set1A complex	Human	O15047;O15294;P51610;P61964;Q15291;Q6UXN9;Q9C005;Q9P0U4;Q9UBL3;Q9Y5Z7	SETD1A;OGT;HCFC1;WDR5;KDM6B;WDR82;DPY30;CXXC1;ASH2L;HCFC2	O15294;P51610;P61964;Q15291;Q6UXN9;Q9C005;Q9UBL3	7	0.841617	0.6782	0.736033
311	6470	Set1B complex	Human	O15294;P51610;P61964;Q15291;Q6UXN9;Q8NFC6;Q96IK1;Q9C005;Q9P0U4;Q9UBL3;Q9UPS6;Q9Y5Z7	OGT;HCFC1;WDR5;KDM6B;WDR82;BOD1L1;BOD1;DPY30;CXXC1;ASH2L;SETD1B;HCFC2	O15294;P51610;P61964;Q15291;Q6UXN9;Q8NFC6;Q96IK1;Q9C005;Q9UBL3	9	0.83515	0.6999	0.765562
312	6481	WASH complex	Human	A8K0Z3;Q12768;Q2M389;Q9Y3C0;Q9Y4E1	WASH1;KIAA0196;KIAA1033;CCDC53;FAM21C	Q12768;Q9Y3C0;Q9Y4E1	3	0.436255	0.2337	0.20804
313	6482	CUL4B-DDB1-DTL-CSN complex	Human	P61201;Q13098;Q13620;Q16531;Q9NZJ0	COPS2;GPS1;CUL4B;DDB1;DTL	P61201;Q13098;Q13620;Q16531	4	0.737399	0.5081	0.544321
314	6484	WASH-CAPZalpa/beta complex	Human	A8K0Z3;P47756;P52907;Q12768;Q2M389;Q9Y3C0;Q9Y4E1	WASH1;CAPZB;CAPZA1;KIAA0196;KIAA1033;CCDC53;FAM21C	P47756;P52907;Q12768;Q9Y3C0;Q9Y4E1	5	0.378947	0.0808	0.0477368
315	6489	CUL4A-DDB1-WDR5 complex	Human	P61964;Q13619;Q16531	WDR5;CUL4A;DDB1	P61964;Q13619;Q16531	3	1.12548	0.8322	0.860259
316	6491	CUL4A-DDB1-RBBP5 complex	Human	Q13619;Q15291;Q16531	CUL4A;KDM6B;DDB1	Q13619;Q15291;Q16531	3	1.15731	0.8519	0.880943
317	6493	CUL4A-DDB1-WDR57 complex	Human	Q13619;Q16531;Q96DI7	CUL4A;DDB1;SNRNP40	Q13619;Q16531;Q96DI7	3	1.13184	0.837	0.864495
318	6494	CUL4A-DDB1-WDR61 complex	Human	Q13619;Q16531;Q9GZS3	CUL4A;DDB1;WDR61	Q13619;Q16531;Q9GZS3	3	1.08798	0.8087	0.834298
319	6495	CUL4B-DDB1-GRWD1 complex	Human	Q13620;Q16531;Q9BQ67	CUL4B;DDB1;GRWD1	Q13620;Q16531;Q9BQ67	3	1.26026	0.9074	0.938512
320	6512	ILK-HSP90-CDC37 complex	Human	P07900;Q13418;Q16543	HSP90AA1;ILK;CDC37	P07900;Q13418;Q16543	3	0.254389	0.0655	0.032387
321	6639	CCC-Wash (WASH1, FAM21C) complex	Human	A8K0Z3;O60826;Q567U6;Q7Z3J2;Q7Z4G1;Q86VX2;Q86X83;Q8N668;Q9GZQ3;Q9H0A8;Q9NX08;Q9P000;Q9UBI1;Q9Y4E1;Q9Y6G5	WASH1;CCDC22;CCDC93;C16orf62;COMMD6;COMMD7;COMMD2;COMMD1;COMMD5;COMMD4;COMMD8;COMMD9;COMMD3;FAM21C;COMMD10	O60826;Q7Z3J2;Q7Z4G1;Q86VX2;Q8N668;Q9GZQ3;Q9NX08;Q9UBI1;Q9Y4E1	9	0.156169	0	0
322	6644	CCDC22-COMMD1-CUL2 complex	Human	O60826;Q13617;Q8N668	CCDC22;CUL2;COMMD1	O60826;Q13617;Q8N668	3	0.2764	0.0835	0.0507337
323	6645	CCC complex	Human	O60826;Q567U6;Q7Z3J2;Q7Z4G1;Q86VX2;Q86X83;Q8N668;Q9GZQ3;Q9H0A8;Q9NX08;Q9P000;Q9UBI1;Q9Y6G5	CCDC22;CCDC93;C16orf62;COMMD6;COMMD7;COMMD2;COMMD1;COMMD5;COMMD4;COMMD8;COMMD9;COMMD3;COMMD10	O60826;Q7Z3J2;Q7Z4G1;Q86VX2;Q8N668;Q9GZQ3;Q9NX08;Q9UBI1	8	0.132192	0	0
324	6658	CCDC22-COMMD8-CUL1 complex	Human	O60826;Q13616;Q9NX08	CCDC22;CUL1;COMMD8	O60826;Q13616;Q9NX08	3	0.676966	0.4809	0.463481
325	6659	Ubiquitin E3 ligase (CCDC22, COMMD8, CUL3)	Human	O60826;Q13618;Q9NX08	CCDC22;CUL3;COMMD8	O60826;Q13618;Q9NX08	3	0.341345	0.1396	0.111088
326	6665	ATAC complex, YEATS2-linked	Human	O43318;O75478;O75528;P61964;Q01658;Q14157;Q8IYH5;Q92830;Q96ES7;Q9H8E8;Q9NR33;Q9NRF9;Q9NS73;Q9ULM3	MAP3K7;TADA2A;TADA3;WDR5;DR1;UBAP2L;ZZZ3;KAT2A;SGF29;KAT14;POLE4;POLE3;MBIP;YEATS2	O43318;P61964;Q01658;Q14157;Q9NRF9	5	0.805662	0.5974	0.647912
327	6671	PI4K2A-WASH complex	Human	O00203;P46934;P47756;P50570;P52907;Q00610;Q12768;Q2M389;Q5T1M5;Q641Q2;Q92888;Q92974;Q96N67;Q9BTU6	AP3B1;NEDD4;CAPZB;DNM2;CAPZA1;CLTC;KIAA0196;KIAA1033;FKBP15;FAM21A;ARHGEF1;ARHGEF2;DOCK7;PI4K2A	P47756;P50570;P52907;Q00610;Q12768;Q5T1M5;Q641Q2;Q92888;Q96N67	9	0.52911	0.1171	0.132077
328	6714	TBCE-TBCB-tubulin(alpha) complex	Human	Q15813;Q71U36;Q99426	TBCE;TUBA1A;TBCB	Q15813;Q71U36;Q99426	3	0.848521	0.6378	0.634129
329	6715	TBCD-ARL2-tubulin(beta)-TBCE complex	Human	P07437;P36404;Q15813;Q9BTW9	TUBB;ARL2;TBCE;TBCD	P07437;P36404;Q15813	3	0.879753	0.6616	0.663141
330	6765	CCR4-NOT complex	Human	A5YKK6;O75175;Q92600;Q96LI5;Q9H9A5;Q9NZN8;Q9UIV1;Q9UKZ1;Q9ULM6	CNOT1;CNOT3;RQCD1;CNOT6L;CNOT10;CNOT2;CNOT7;CNOT11;CNOT6	A5YKK6;O75175;Q9NZN8	3	0.199991	0.0353	0
331	6838	IGF2BP1 complex	Human	O60506;O95793;P61254;P62753;P67809;Q00839;Q08211;Q15717;Q9NZI8	SYNCRIP;STAU1;RPL26;RPS6;YBX1;HNRNPU;DHX9;ELAVL1;IGF2BP1	O60506;O95793;P67809;Q00839;Q08211;Q15717;Q9NZI8	7	0.570307	0.2123	0.254498
332	6845	NIF1-ASH2L-RBBP5-WDR5 complex	Human	P61964;Q15291;Q9H4Z2;Q9UBL3	WDR5;KDM6B;ZNF335;ASH2L	P61964;Q15291;Q9UBL3	3	1.23127	0.8935	0.92383
333	6849	WRAD complex (WDR5, RBBP5, ASH2L, DPY30)	Human	P61964;Q15291;Q9C005;Q9UBL3	WDR5;KDM6B;DPY30;ASH2L	P61964;Q15291;Q9C005;Q9UBL3	4	1.04342	0.8361	0.876336
334	6850	WRA complex (WDR5, RBBP5, ASH2L)	Human	P61964;Q15291;Q9UBL3	WDR5;KDM6B;ASH2L	P61964;Q15291;Q9UBL3	3	1.23127	0.8935	0.92383
335	6851	MWRAD complex (MLL1, WDR5, RBBP5, ASH2L, DPY30)	Human	P61964;Q03164;Q15291;Q9C005;Q9UBL3	WDR5;KMT2A;KDM6B;DPY30;ASH2L	P61964;Q15291;Q9C005;Q9UBL3	4	1.04342	0.8361	0.876336
336	6858	CHTOP-methylosome complex	Human	O14744;P84090;Q99873;Q9BQA1;Q9Y3Y2	PRMT5;ERH;PRMT1;WDR77;CHTOP	O14744;P84090;Q99873	3	1.16249	0.8551	0.884187
337	6862	Bag6-Ubl4A-Trc35 Complex	Human	P11441;P46379;Q7L5D6	UBL4A;BAG6;GET4	P11441;P46379;Q7L5D6	3	0.238405	0.0562	0.0201406
338	6888	v-ATPase-Ragulator-AXIN/LKB1-AMPK complex	Human	O15169;O43504;P21281;P27449;P38606;P54619;P61421;Q0VGL1;Q13131;Q15831;Q6IAA8;Q9UHA4;Q9Y2Q5;Q9Y478	AXIN1;LAMTOR5;ATP6V1B2;ATP6V0C;ATP6V1A;PRKAG1;ATP6V0D1;LAMTOR4;PRKAA1;STK11;LAMTOR1;LAMTOR3;LAMTOR2;PRKAB1	P21281;P38606;P54619;Q13131;Q6IAA8;Q9Y478	6	0.564843	0.2306	0.267541
339	6908	CTNNB1-FERMT2-YBX1 complex	Human	P35222;P67809;Q96AC1	CTNNB1;YBX1;FERMT2	P35222;P67809;Q96AC1	3	0.463126	0.2635	0.236427
340	6919	ILK-LIMS1-PARVA complex	Human	P48059;Q13418;Q9NVD7	LIMS1;ILK;PARVA	P48059;Q13418;Q9NVD7	3	0.419969	0.2159	0.190975
341	6925	MAPK1-PTK2-PXN complex	Human	P28482;P49023;Q05397	MAPK1;PXN;PTK2	P28482;P49023;Q05397	3	0.456372	0.2568	0.229268
342	6984	ProTalpha C2 complex	Human	P06454;P49006;P60709;Q01105	PTMA;MARCKSL1;ACTB;SET	P49006;P60709;Q01105	3	0.392563	0.1883	0.162584
343	6990	THSD1-FAK-talin-vinculin complex	Human	P18206;Q05397;Q9NS62;Q9Y490	VCL;PTK2;THSD1;TLN1	P18206;Q05397;Q9Y490	3	1.02624	0.7691	0.788053
344	7051	OTUB1-UBC13-MMS2 complex	Human	P61088;Q15819;Q96FW1	UBE2N;UBE2V2;OTUB1	P61088;Q15819;Q96FW1	3	0.280201	0.0862	0.0540402
345	7126	HSPA9-GRPEL1-GRPEL2-TIMM44 complex	Human	O43615;P38646;Q8TAA5;Q9HAV7	TIMM44;HSPA9;GRPEL2;GRPEL1	O43615;P38646;Q9HAV7	3	0.538992	0.3379	0.317394
346	7130	PRKAR2A-GSKIP-GSK3B-DNM1L complex	Human	O00429;P13861;P49841;Q9P0R6	DNM1L;PRKAR2A;GSK3B;GSKIP	O00429;P13861;P49841	3	0.271519	0.0802	0.0465435
347	7131	COMMD1-CCDC22-CCDC93-C16orf62 complex	Human	O60826;Q567U6;Q7Z3J2;Q8N668	CCDC22;CCDC93;C16orf62;COMMD1	O60826;Q7Z3J2;Q8N668	3	0.166559	0.0177	0
348	7135	CCDC22-CCDC93-C16orf62-FAM21-WASH1 complex	Human	A8K0Z3;O60826;Q567U6;Q7Z3J2;Q9Y4E1	WASH1;CCDC22;CCDC93;C16orf62;FAM21C	O60826;Q7Z3J2;Q9Y4E1	3	0.245603	0.06	0.0255205
349	7141	Coat protein complex II (SAR1B, PREB, SEC23A , SEC24B, SEC23IP)	Human	O95487;Q15436;Q9HCU5;Q9Y6B6;Q9Y6Y8	SEC24B;SEC23A;PREB;SAR1B;SEC23IP	Q15436;Q9Y6B6;Q9Y6Y8	3	0.0462617	0	0
350	7192	CCR4-NOT-CNOT7-CNOT6 complex	Human	A5YKK6;O75175;Q92600;Q9C0C2;Q9H9A5;Q9NZN8;Q9UIV1;Q9UKZ1;Q9ULM6	CNOT1;CNOT3;RQCD1;TNKS1BP1;CNOT10;CNOT2;CNOT7;CNOT11;CNOT6	A5YKK6;O75175;Q9C0C2;Q9NZN8	4	0.910794	0.7045	0.75142
351	7214	CCR4-NOT-CNOT7-CNOT6L complex	Human	A5YKK6;O75175;Q92600;Q96LI5;Q9C0C2;Q9H9A5;Q9NZN8;Q9UIV1;Q9UKZ1	CNOT1;CNOT3;RQCD1;CNOT6L;TNKS1BP1;CNOT10;CNOT2;CNOT7;CNOT11	A5YKK6;O75175;Q9C0C2;Q9NZN8	4	0.910794	0.7045	0.75142
352	7215	CCR4-NOT-CNOT8-CNOT6 complex	Human	A5YKK6;O75175;Q92600;Q9C0C2;Q9H9A5;Q9NZN8;Q9UFF9;Q9UKZ1;Q9ULM6	CNOT1;CNOT3;RQCD1;TNKS1BP1;CNOT10;CNOT2;CNOT8;CNOT11;CNOT6	A5YKK6;O75175;Q9C0C2;Q9NZN8	4	0.910794	0.7045	0.75142
353	7216	CCR4-NOT-CNOT8-CNOT6L complex	Human	A5YKK6;O75175;Q92600;Q96LI5;Q9C0C2;Q9H9A5;Q9NZN8;Q9UFF9;Q9UKZ1	CNOT1;CNOT3;RQCD1;CNOT6L;TNKS1BP1;CNOT10;CNOT2;CNOT8;CNOT11	A5YKK6;O75175;Q9C0C2;Q9NZN8	4	0.910794	0.7045	0.75142
354	7217	Dysbindin 1-A-DNA-PK-complex	Human	P12956;P13010;P78527;Q96EV8	XRCC6;XRCC5;PRKDC;DTNBP1	P12956;P13010;P78527;Q96EV8	4	0.711636	0.4783	0.510728
355	7221	NSL complex	Human	O15294;P51610;P61964;Q7Z3B3;Q96EZ8;Q9BVI0;Q9H7Z6;Q9H9L4;Q9P2N6	OGT;HCFC1;WDR5;KANSL1;MCRS1;PHF20;KAT8;KANSL2;KANSL3	O15294;P51610;P61964	3	0.401419	0.1973	0.171707
356	7284	GSK3B-HSP90AA1-PKM2 complex	Human	P07900;P14618;P49841	HSP90AA1;PKM;GSK3B	P07900;P14618;P49841	3	0.906032	0.6825	0.686956
357	7285	HEXIM1-DNA-PK-paraspeckle components-ribonucleoprotein complex	Human	O94992;P12956;P13010;P23246;P43243;P78527;Q15233;Q8WXF1;Q96PK6	HEXIM1;XRCC6;XRCC5;SFPQ;MATR3;PRKDC;NONO;PSPC1;RBM14	O94992;P12956;P13010;P23246;P43243;P78527;Q15233;Q8WXF1	8	0.75697	0.5208	0.600227
358	7292	EIF2B1-EIF2B2-EIF2B3-EIF2B4-EIF2B5 complex	Human	P49770;Q13144;Q14232;Q9NR50;Q9UI10	EIF2B2;EIF2B5;EIF2B1;EIF2B3;EIF2B4	P49770;Q14232;Q9UI10	3	0.369925	0.167	0.139525
359	7298	ACTB-ANP32A-C1QBP-PSMA1-PTMA-PSMA1 complex	Human	P06454;P25786;P39687;P60709;Q00325;Q07021	PTMA;PSMA1;ANP32A;ACTB;SLC25A3;C1QBP	P39687;P60709;Q07021	3	1.11816	0.8287	0.855322
360	7318	CTNNB1-DDX5-HDGF complex	Human	P17844;P35222;P51858	DDX5;CTNNB1;HDGF	P17844;P35222;P51858	3	0.859846	0.6456	0.644735
361	7367	ASH2L-KDM6B-KDM6B-WDR5 complex	Human	O15054;P61964;Q15291;Q9UBL3	KDM6B;WDR5;KDM6B;ASH2L	P61964;Q15291;Q9UBL3	3	1.23127	0.8935	0.92383
362	7372	BRD7-SWI\u2013SNF complex	Human	O14497;O14744;O96019;P51531;P51532;Q8TAQ2;Q8WUB8;Q92922;Q969G3;Q96GM5;Q9NPI1	ARID1A;PRMT5;ACTL6A;SMARCA2;SMARCA4;SMARCC2;PHF10;SMARCC1;SMARCE1;SMARCD1;BRD7	O14744;O96019;Q8TAQ2	3	0.505496	0.3047	0.281567
363	7381	DCS complex	Human	P26599;P31943;Q92945;Q9UKA9	PTBP1;HNRNPH1;KHSRP;PTBP2	P26599;P31943;Q92945	3	1.0144	0.7606	0.778716
364	7476	AP1B1-AP1G2-AP1M-1AP1S1 complex	Human	O75843;P61966;Q10567;Q9BXS5	AP1G2;AP1S1;AP1B1;AP1M1	P61966;Q10567;Q9BXS5	3	0.162761	0.0161	0
365	7522	Ubiquitin E3 ligase (CUL3, KLHL12, PEF1, PDCD6)	Human	O75340;Q13618;Q53G59;Q9UBV8	PDCD6;CUL3;KLHL12;PEF1	O75340;Q13618;Q9UBV8	3	0.414382	0.2104	0.185152
366	7545	BORC complex	Human	O95295;P78537;Q6QNY1;Q969J3;Q96B45;Q96FH0;Q96GS4;Q9BQD3	SNAPIN;BLOC1S1;BLOC1S2;BORCS5;BORCS7;BORCS8;BORCS6;KXD1	O95295;P78537;Q969J3	3	0.110475	0.0044	0
367	7556	PRAME complex	Human	P62877;P78395;Q13617;Q14657;Q15369;Q15370;Q9NPF4	RBX1;PRAME;CUL2;LAGE3;TCEB1;TCEB2;OSGEP	Q13617;Q15369;Q15370;Q9NPF4	4	0.644012	0.3995	0.420735
368	7557	LGR4-RSPO supercomplex	Human	O00401;O14641;O60610;P36507;P46940;P49023;Q02750;Q05397;Q9BXB1;Q9BXY4	WASL;DVL2;DIAPH1;MAP2K2;IQGAP1;PXN;MAP2K1;PTK2;LGR4;RSPO3	O00401;O60610;P36507;P46940;P49023;Q02750;Q05397	7	0.44926	0.0812	0.0695613
369	7563	LARP1-PABPC1-RYDEN complex	Human	P11940;Q6PKG0;Q9NUL5	PABPC1;LARP1;RYDEN	P11940;Q6PKG0;Q9NUL5	3	0.486168	0.2854	0.260934

## Sheet: Day4
Day 4	ComplexID	ComplexName	Organism	subunits(UniProt IDs)	subunits(Gene name)	Subunit_Found	No_Subunit_Found	Avg_Dist_D4_4t	TPCA_Sig_p-value_D4_Sample	TPCA_Sig_P-value_D4_Beta
0	10	Condensin I complex	Human	O95347;Q15003;Q15021;Q9BPX3;Q9NTJ3	SMC2;NCAPH;NCAPD2;NCAPG;SMC4	O95347;Q15021;Q9BPX3;Q9NTJ3	4	0.138106	0.0023	0
1	23	BLOC-1 (biogenesis of lysosome-related organelles complex 1)	Human	O95295;P78537;Q6QNY0;Q6QNY1;Q8TDH9;Q96EV8;Q9NUP1;Q9UL45	SNAPIN;BLOC1S1;BLOC1S3;BLOC1S2;BLOC1S5;DTNBP1;BLOC1S4;BLOC1S6	O95295;P78537;Q96EV8	3	0.400548	0.2079	0.206347
2	27	Arp2/3 protein complex	Human	O15143;O15144;O15145;O15511;P59998;P61158;P61160	ARPC1B;ARPC2;ARPC3;ARPC5;ARPC4;ACTR3;ACTR2	O15143;O15144;O15145;O15511;P59998;P61158;P61160	7	0.148625	0.0002	0
3	32	PA700 complex	Human	O00231;O00232;O00233;O00487;O43242;O75832;P17980;P35998;P43686;P48556;P51665;P55036;P62191;P62195;P62333;Q13200;Q15008;Q16401;Q99460;Q9UNM6	PSMD11;PSMD12;PSMD9;PSMD14;PSMD3;PSMD10;PSMC3;PSMC2;PSMC4;PSMD8;PSMD7;PSMD4;PSMC1;PSMC5;PSMC6;PSMD2;PSMD6;PSMD5;PSMD1;PSMD13	O00231;O00232;O00233;O00487;O43242;O75832;P17980;P35998;P43686;P48556;P51665;P55036;P62191;P62195;P62333;Q13200;Q15008;Q16401;Q99460;Q9UNM6	20	0.258882	0	0
4	33	Prefoldin complex	Human	O15212;O60925;P61758;Q99471;Q9NQP4;Q9UHV9	PFDN6;PFDN1;VBP1;PFDN5;PFDN4;PFDN2	O15212;O60925;P61758;Q99471;Q9NQP4;Q9UHV9	6	0.284061	0.0171	0.00127202
5	36	AP1 adaptor complex	Human	O43747;O75843;P56377;P61966;Q10567;Q96PC3;Q9BXS5;Q9Y6Q5	AP1G1;AP1G2;AP1S2;AP1S1;AP1B1;AP1S3;AP1M1;AP1M2	O43747;P61966;Q10567;Q9BXS5	4	0.174665	0.0054	0
6	49	DNMT3B complex	Human	O60264;O95239;O95347;Q13547;Q96ST3;Q9NTJ3;Q9UBC3	SMARCA5;KIF4A;SMC2;HDAC1;SIN3A;SMC4;DNMT3B	O95347;Q13547;Q9NTJ3	3	0.0811177	0.0015	0
7	54	SIN3 complex	Human	O00422;O75446;Q09028;Q13547;Q16576;Q92769;Q96ST3	SAP18;SAP30;RBBP4;HDAC1;RBBP7;HDAC2;SIN3A	Q09028;Q13547;Q16576;Q92769	4	0.441975	0.1834	0.169859
8	61	Mi2/NuRD complex	Human	O94776;O95983;Q09028;Q13547;Q14839;Q16576;Q92769	MTA2;MBD3;RBBP4;HDAC1;CHD4;RBBP7;HDAC2	Q09028;Q13547;Q16576;Q92769	4	0.441975	0.1834	0.169859
9	62	MeCP1 complex	Human	O94776;O95983;Q09028;Q13547;Q14839;Q16576;Q92769;Q9UBB5	MTA2;MBD3;RBBP4;HDAC1;CHD4;RBBP7;HDAC2;MBD2	Q09028;Q13547;Q16576;Q92769	4	0.441975	0.1834	0.169859
10	86	NUMAC complex (nucleosomal methylation activator complex)	Human	O14497;P51532;P60709;Q12824;Q86X55;Q8TAQ2;Q92922;Q969G3;Q96GM5;Q96KG9	ARID1A;SMARCA4;ACTB;SMARCB1;CARM1;SMARCC2;SMARCC1;SMARCE1;SMARCD1;SCYL1	P60709;Q86X55;Q8TAQ2;Q96KG9	4	1.03958	0.8741	0.86086
11	87	Nup 107-160 subcomplex	Human	P52948;P55735;P57740;Q12769;Q8NFH3;Q8NFH4;Q8WUM0;Q96EE3;Q9BW27	NUP98;SEC13;NUP107;NUP160;NUP43;NUP37;NUP133;SEH1L;NUP85	P52948;P55735;Q8NFH3;Q8NFH4;Q8WUM0	5	0.647686	0.3963	0.379395
12	89	Exocyst Sec6/8 complex	Human	O00471;O60645;Q8IYI6;Q8TAG9;Q96A65;Q96KP1;Q9NV70;Q9UPT5	EXOC5;EXOC3;EXOC8;EXOC6;EXOC4;EXOC2;EXOC1;EXOC7	O00471;O60645;Q96A65;Q96KP1;Q9NV70;Q9UPT5	6	0.117509	0.0001	0
13	95	Ku antigen-NARG1 complex	Human	P12956;P13010;Q9BXJ9	XRCC6;XRCC5;NAA15	P12956;P13010;Q9BXJ9	3	0.608017	0.4267	0.421903
14	112	Prefoldin complex	Human	O15212;O60925;P61758;Q99471;Q9NQP4;Q9UHV9	PFDN6;PFDN1;VBP1;PFDN5;PFDN4;PFDN2	O15212;O60925;P61758;Q99471;Q9NQP4;Q9UHV9	6	0.284061	0.0171	0.00127202
15	123	Rnase/Mrp complex	Human	O75817;O75818;O95059;O95707;P78345;P78346;Q969H6;Q99575;Q9BUL9;Q9H633	POP7;RPP40;RPP14;POP4;RPP38;RPP30;POP5;POP1;RPP25;RPP21	O75818;O95707;Q99575	3	0.205891	0.0422	0.0266145
16	126	CCT complex (chaperonin containing TCP1 complex)	Human	P17987;P40227;P48643;P49368;P50990;P50991;P78371;Q99832	TCP1;CCT6A;CCT5;CCT3;CCT8;CCT4;CCT2;CCT7	P17987;P40227;P48643;P49368;P50990;P50991;P78371;Q99832	8	0.209245	0.0006	0
17	144	Gamma-BAR-AP1 complex	Human	O43747;O75843;P56377;P61966;Q10567;Q63HQ0;Q96PC3;Q9BXS5;Q9Y6Q5	AP1G1;AP1G2;AP1S2;AP1S1;AP1B1;AP1AR;AP1S3;AP1M1;AP1M2	O43747;P61966;Q10567;Q9BXS5	4	0.174665	0.0054	0
18	149	PBAF complex (Polybromo- and BAF containing complex)	Human	O96019;P51532;P60709;Q12824;Q68CP9;Q86U86;Q8TAQ2;Q92922;Q969G3;Q96GM5	ACTL6A;SMARCA4;ACTB;SMARCB1;ARID2;PBRM1;SMARCC2;SMARCC1;SMARCE1;SMARCD1	O96019;P60709;Q8TAQ2	3	1.25654	0.9349	0.942084
19	157	Condensin I complex	Human	O95347;Q15003;Q15021;Q9BPX3;Q9NTJ3	SMC2;NCAPH;NCAPD2;NCAPG;SMC4	O95347;Q15021;Q9BPX3;Q9NTJ3	4	0.138106	0.0023	0
20	159	Condensin I-PARP-1-XRCC1 complex	Human	O95347;P09874;P18887;Q15003;Q15021;Q9BPX3;Q9NTJ3	SMC2;PARP1;XRCC1;NCAPH;NCAPD2;NCAPG;SMC4	O95347;P09874;Q15021;Q9BPX3;Q9NTJ3	5	0.226522	0.0096	0
21	162	COG complex	Human	P83436;Q14746;Q8WTW3;Q96JB2;Q96MW5;Q9H9E3;Q9UP83;Q9Y2V7	COG7;COG2;COG1;COG3;COG8;COG4;COG5;COG6	P83436;Q14746;Q9H9E3;Q9UP83	4	0.230151	0.0226	0
22	167	Condensin I complex	Human	O95347;Q15003;Q15021;Q9BPX3;Q9NTJ3	SMC2;NCAPH;NCAPD2;NCAPG;SMC4	O95347;Q15021;Q9BPX3;Q9NTJ3	4	0.138106	0.0023	0
23	181	26S proteasome	Human	O14818;P17980;P20618;P25786;P25787;P25788;P25789;P28066;P28070;P28072;P28074;P35998;P43686;P49720;P49721;P55036;P60900;P62191;P62195;P62333;Q99436;Q9UNM6	PSMA7;PSMC3;PSMB1;PSMA1;PSMA2;PSMA3;PSMA4;PSMA5;PSMB4;PSMB6;PSMB5;PSMC2;PSMC4;PSMB3;PSMB2;PSMD4;PSMA6;PSMC1;PSMC5;PSMC6;PSMB7;PSMD13	O14818;P17980;P20618;P25788;P28066;P28072;P28074;P35998;P43686;P55036;P60900;P62191;P62195;P62333;Q9UNM6	15	0.681955	0.4018	0.380467
24	186	Wave-2 complex	Human	Q7L576;Q8IZP0;Q8WUW1;Q9Y2A7;Q9Y6W5	CYFIP1;ABI1;BRK1;NCKAP1;WASF2	Q7L576;Q8IZP0;Q8WUW1;Q9Y2A7;Q9Y6W5	5	0.421837	0.1214	0.0897127
25	189	BAF complex	Human	O14497;O94805;O96019;P51531;P51532;P60709;P63261;Q12824;Q8NFD5;Q8TAQ2;Q92922;Q969G3;Q96GM5	ARID1A;ACTL6B;ACTL6A;SMARCA2;SMARCA4;ACTB;ACTG1;SMARCB1;ARID1B;SMARCC2;SMARCC1;SMARCE1;SMARCD1	O96019;P60709;Q8TAQ2	3	1.25654	0.9349	0.942084
26	191	20S proteasome	Human	O14818;P20618;P25786;P25787;P25788;P25789;P28066;P28070;P28072;P28074;P49720;P49721;P60900;Q99436	PSMA7;PSMB1;PSMA1;PSMA2;PSMA3;PSMA4;PSMA5;PSMB4;PSMB6;PSMB5;PSMB3;PSMB2;PSMA6;PSMB7	O14818;P20618;P25788;P28066;P28072;P28074;P60900	7	0.145237	0.0002	0
27	192	PA28-20S proteasome	Human	O14818;P20618;P25786;P25787;P25788;P25789;P28066;P28070;P28072;P28074;P49720;P49721;P60900;Q06323;Q99436;Q9UL46	PSMA7;PSMB1;PSMA1;PSMA2;PSMA3;PSMA4;PSMA5;PSMB4;PSMB6;PSMB5;PSMB3;PSMB2;PSMA6;PSME1;PSMB7;PSME2	O14818;P20618;P25788;P28066;P28072;P28074;P60900;Q06323;Q9UL46	9	0.615126	0.2813	0.265831
28	193	PA700-20S-PA28 complex	Human	O00231;O00232;O00233;O00487;O14818;O43242;O75832;P17980;P20618;P25786;P25787;P25788;P25789;P28066;P28070;P28072;P28074;P35998;P43686;P48556;P49720;P49721;P51665;P55036;P60900;P62191;P62195;P62333;Q06323;Q13200;Q15008;Q16401;Q99436;Q99460;Q9UL46;Q9UNM6	PSMD11;PSMD12;PSMD9;PSMD14;PSMA7;PSMD3;PSMD10;PSMC3;PSMB1;PSMA1;PSMA2;PSMA3;PSMA4;PSMA5;PSMB4;PSMB6;PSMB5;PSMC2;PSMC4;PSMD8;PSMB3;PSMB2;PSMD7;PSMD4;PSMA6;PSMC1;PSMC5;PSMC6;PSME1;PSMD2;PSMD6;PSMD5;PSMB7;PSMD1;PSME2;PSMD13	O00231;O00232;O00233;O00487;O14818;O43242;O75832;P17980;P20618;P25788;P28066;P28072;P28074;P35998;P43686;P48556;P51665;P55036;P60900;P62191;P62195;P62333;Q06323;Q13200;Q15008;Q16401;Q99460;Q9UL46;Q9UNM6	29	0.626772	0.1648	0.151233
29	194	PA28gamma-20S proteasome	Human	O14818;P20618;P25786;P25787;P25788;P25789;P28066;P28070;P28072;P28074;P49720;P49721;P60900;P61289;Q99436	PSMA7;PSMB1;PSMA1;PSMA2;PSMA3;PSMA4;PSMA5;PSMB4;PSMB6;PSMB5;PSMB3;PSMB2;PSMA6;PSME3;PSMB7	O14818;P20618;P25788;P28066;P28072;P28074;P60900;P61289	8	0.146224	0	0
30	205	Ubiquitin E3 ligase (VHL, TCEB1, TCEB2, CUL2, RBX1)	Human	P40337;P62877;Q13617;Q15369;Q15370	VHL;RBX1;CUL2;TCEB1;TCEB2	Q13617;Q15369;Q15370	3	0.230922	0.0587	0.0459399
31	207	Ubiquitin E3 ligase (ASB2, TCEB1, TCEB2, CUL5, RNF7)	Human	Q15369;Q15370;Q93034;Q96Q27;Q9UBF6	TCEB1;TCEB2;CUL5;ASB2;RNF7	Q15369;Q15370;Q93034	3	0.493847	0.3104	0.303078
32	208	Ubiquitin E3 ligase (ASB1, TCEB1, TCEB2, CUL5, RNF7)	Human	Q15369;Q15370;Q93034;Q9UBF6;Q9Y576	TCEB1;TCEB2;CUL5;RNF7;ASB1	Q15369;Q15370;Q93034	3	0.493847	0.3104	0.303078
33	209	Ubiquitin E3 ligase (ASB6, TCEB1, TCEB2, CUL5, RNF7)	Human	Q15369;Q15370;Q93034;Q9NWX5;Q9UBF6	TCEB1;TCEB2;CUL5;ASB6;RNF7	Q15369;Q15370;Q93034	3	0.493847	0.3104	0.303078
34	210	Ubiquitin E3 ligase (ASB7, TCEB1, TCEB2, CUL5, RNF7)	Human	Q15369;Q15370;Q93034;Q9H672;Q9UBF6	TCEB1;TCEB2;CUL5;ASB7;RNF7	Q15369;Q15370;Q93034	3	0.493847	0.3104	0.303078
35	211	Ubiquitin E3 ligase (ASB12, TCEB1, TCEB2, CUL5, RNF7)	Human	Q15369;Q15370;Q8WXK4;Q93034;Q9UBF6	TCEB1;TCEB2;ASB12;CUL5;RNF7	Q15369;Q15370;Q93034	3	0.493847	0.3104	0.303078
36	214	Ubiquitin E3 ligase (WSB1, TCEB1, TCEB2, CUL5, RBX1)	Human	P62877;Q15369;Q15370;Q93034;Q9Y6I7	RBX1;TCEB1;TCEB2;CUL5;WSB1	Q15369;Q15370;Q93034	3	0.493847	0.3104	0.303078
37	244	BRAFT complex	Human	O15287;O15360;P15927;P27694;P35244;P40692;P54132;Q00597;Q13472;Q9H9A7;Q9HB96;Q9NPI8;Q9NW38	FANCG;FANCA;RPA2;RPA1;RPA3;MLH1;BLM;FANCC;TOP3A;RMI1;FANCE;FANCF;FANCL	P15927;P27694;P35244	3	0.477035	0.2923	0.285524
38	247	RalBP1-CCNB1-AP2A-NUMB-EPN1 complex	Human	O95782;P14635;P49757;Q15311;Q9Y6I3	AP2A1;CCNB1;NUMB;RALBP1;EPN1	O95782;P49757;Q9Y6I3	3	0.284518	0.1012	0.0925858
39	248	BRAFT complex	Human	O15287;O15360;P15927;P27694;P35244;P54132;Q00597;Q13472;Q9HB96;Q9NPI8;Q9NW38	FANCG;FANCA;RPA2;RPA1;RPA3;BLM;FANCC;TOP3A;FANCE;FANCF;FANCL	P15927;P27694;P35244	3	0.477035	0.2923	0.285524
40	280	HMGB1-HMGB2-HSC70-ERP60-GAPDH complex	Human	P04406;P09429;P11142;P26583;P30101	GAPDH;HMGB1;HSPA8;HMGB2;PDIA3	P09429;P11142;P26583;P30101	4	0.391401	0.1317	0.115307
41	282	SNF2h-cohesin-NuRD complex	Human	O60216;O60264;O94776;O95983;Q09028;Q12873;Q13330;Q13547;Q14683;Q16576;Q8N3U4;Q8WVM7;Q92769;Q9NRL2;Q9UBB5;Q9UQE7	RAD21;SMARCA5;MTA2;MBD3;RBBP4;CHD3;MTA1;HDAC1;SMC1A;RBBP7;STAG2;STAG1;HDAC2;BAZ1A;MBD2;SMC3	Q09028;Q13547;Q14683;Q16576;Q92769;Q9UQE7	6	0.424788	0.093	0.0588534
42	283	Sin3 complex	Human	O00422;O75446;Q09028;Q13547;Q16576;Q92769;Q96ST3	SAP18;SAP30;RBBP4;HDAC1;RBBP7;HDAC2;SIN3A	Q09028;Q13547;Q16576;Q92769	4	0.441975	0.1834	0.169859
43	302	INO80 chromatin remodeling complex	Human	O96019;P15923;Q53TQ3;Q6P4R8;Q6PI98;Q8NBZ0;Q96EZ8;Q9C086;Q9H981;Q9H9F9;Q9ULG1;Q9Y230;Q9Y265	ACTL6A;TCF3;INO80D;NFRKB;INO80C;INO80E;MCRS1;INO80B;ACTR8;ACTR5;INO80;RUVBL2;RUVBL1	O96019;Q9Y230;Q9Y265	3	0.406019	0.215	0.211948
44	304	SRCAP-associated chromatin remodeling complex	Human	O43257;O95619;O96019;P0C0S5;Q15906;Q6ZRS2;Q96CJ1;Q9GZN1;Q9Y230;Q9Y265	ZNHIT1;YEATS4;ACTL6A;H2AFZ;VPS72;SRCAP;EAF2;ACTR6;RUVBL2;RUVBL1	O96019;P0C0S5;Q9Y230;Q9Y265	4	0.577274	0.3426	0.332581
45	320	55S ribosome, mitochondrial	Human	O15235;O60783;O75394;P09001;P49406;P51398;P52815;P82650;P82663;P82664;P82673;P82675;P82909;P82912;P82914;P82921;P82930;P82932;P82933;P83111;Q13084;Q13405;Q16540;Q4U2R6;Q5T653;Q6P161;Q6P1L8;Q7Z2W9;Q7Z7F7;Q7Z7H8;Q86TS9;Q8IXM3;Q8N5N7;Q8N983;Q8TCC3;Q92552;Q92665;Q96A35;Q96DV4;Q96EL2;Q96EL3;Q96GC5;Q9BQ48;Q9BRJ2;Q9BYC8;Q9BYC9;Q9BYD1;Q9BYD2;Q9BYD3;Q9BYD6;Q9BYN8;Q9BZE1;Q9H0U6;Q9H2W6;Q9H9J2;Q9HD33;Q9NP92;…	MRPS12;MRPS14;MRPL33;MRPL3;MRPL19;DAP3;MRPL12;MRPS22;MRPS25;MRPS10;MRPS35;MRPS5;MRPS36;MRPS11;MRPS15;MRPS21;MRPS34;MRPS6;MRPS9;LACTB;MRPL28;MRPL49;MRPL23;MRPL51;MRPL2;MRPL54;MRPL14;MRPL21;MRPL55;MRPL10;MRPL52;MRPL41;MRPL50;MRPL43;MRPL30;MRPS27;MRPS31;MRPL24;MRPL38;MRPS24;MRPL53;MRPL48;MRPL34;MRPL45;MRPL32;MRPL20;MRPL13;MRPL9;MRPL4;MRPL1;MRPS26;MRPL37;MRPL18;MRPL46;MRPL44;MRPL47;MRPS30;MRPL40;MRPL…	P82933;Q7Z2W9;Q7Z7H8;Q9NYK5;Q9P015;Q9Y3D9	6	0.151548	0.0006	0
46	322	DNA-PK-Ku complex	Human	P12956;P13010;P78527	XRCC6;XRCC5;PRKDC	P12956;P13010;P78527	3	0.458535	0.2729	0.266243
47	324	39S ribosomal subunit, mitochondrial	Human	O75394;P09001;P49406;P52815;P83111;Q13084;Q13405;Q16540;Q4U2R6;Q5T653;Q6P161;Q6P1L8;Q7Z2W9;Q7Z7F7;Q7Z7H8;Q86TS9;Q8IXM3;Q8N5N7;Q8N983;Q8TCC3;Q96A35;Q96DV4;Q96EL3;Q96GC5;Q9BQ48;Q9BRJ2;Q9BYC8;Q9BYC9;Q9BYD1;Q9BYD2;Q9BYD3;Q9BYD6;Q9BZE1;Q9H0U6;Q9H2W6;Q9H9J2;Q9HD33;Q9NQ50;Q9NRX2;Q9NWU5;Q9NX20;Q9NYK5;Q9NZE8;Q9P015;Q9P0J6;Q9P0M9;Q9Y3B7;Q9Y6G3	MRPL33;MRPL3;MRPL19;MRPL12;LACTB;MRPL28;MRPL49;MRPL23;MRPL51;MRPL2;MRPL54;MRPL14;MRPL21;MRPL55;MRPL10;MRPL52;MRPL41;MRPL50;MRPL43;MRPL30;MRPL24;MRPL38;MRPL53;MRPL48;MRPL34;MRPL45;MRPL32;MRPL20;MRPL13;MRPL9;MRPL4;MRPL1;MRPL37;MRPL18;MRPL46;MRPL44;MRPL47;MRPL40;MRPL17;MRPL22;MRPL16;MRPL39;MRPL35;MRPL15;MRPL36;MRPL27;MRPL11;MRPL42	Q7Z2W9;Q7Z7H8;Q9NYK5;Q9P015	4	0.167329	0.0044	0
48	335	p54(nrb)-PSF-matrin3 complex	Human	P23246;P43243;Q15233	SFPQ;MATR3;NONO	P23246;P43243;Q15233	3	0.470223	0.2864	0.278418
49	351	Spliceosome	Human	O00425;O00571;O14776;O15042;O15355;O43143;O43172;O43290;O43395;O43447;O43660;O43670;O43719;O43809;O60231;O60306;O60508;O75400;O75533;O75643;O75934;O75937;O75940;O94906;O95232;O95391;O95400;O95926;P08579;P08621;P09012;P09234;P09661;P11940;P14678;P17844;P26368;P38919;P41223;P42285;P49756;P52298;P55081;P55769;P61326;P62304;P62306;P62308;P62310;P62312;P62314;P62316;P62318;P62995;P83876;P84103;Q01081;…	IGF2BP3;DDX3X;TCERG1;U2SURP;PPM1G;DHX15;PRPF4;SART1;PRPF3;PPIH;PLRG1;ZNF207;HTATSF1;NUDT21;DHX16;AQR;CDC40;PRPF40A;SF3B1;SNRNP200;BCAS2;DNAJC8;SMNDC1;PRPF6;LUC7L3;SLU7;CD2BP2;SYF2;SNRPB2;SNRNP70;SNRPA;SNRPC;SNRPA1;PABPC1;SNRPB;DDX5;U2AF2;EIF4A3;BUD31;MTREX;RBM25;NCBP2;MFAP1;SNU13;MAGOH;SNRPE;SNRPF;SNRPG;LSM3;LSM6;SNRPD1;SNRPD2;SNRPD3;TRA2B;TXNL4A;SRSF3;U2AF1;SRSF2;SRSF11;SRSF1;SRSF4;DHX9;NCBP1;SF…	O00425;O00571;O14776;O15355;O43143;O43447;O43670;O43809;O75533;O75643;O75937;P08579;P09012;P09661;P11940;P14678;P17844;P38919;P55769;P62314;P62316;P62318;P84103;Q08211;Q09161;Q12874;Q13242;Q13435;Q13573;Q13838;Q14011;Q15393;Q15427;Q15428;Q15459;Q15637;Q16629;Q8WWY3;Q8WYA6;Q92620;Q92841;Q96DI7;Q99459;Q9BXP5;Q9HCE1;Q9NW64;Q9UHX1;Q9UK45;Q9UKV3;Q9UMS4;Q9Y3C6;Q9Y4Z0;Q9Y5S9;Q9Y6A4	54	0.754158	0.7513	0.743237
50	355	DNA-PK-Ku complex	Human	P12956;P13010;P78527	XRCC6;XRCC5;PRKDC	P12956;P13010;P78527	3	0.458535	0.2729	0.266243
51	356	DNA-PK-Ku complex	Human	P12956;P13010;P78527	XRCC6;XRCC5;PRKDC	P12956;P13010;P78527	3	0.458535	0.2729	0.266243
52	357	DNA-PK-Ku complex	Human	P12956;P13010;P78527	XRCC6;XRCC5;PRKDC	P12956;P13010;P78527	3	0.458535	0.2729	0.266243
53	387	MCM complex	Human	P25205;P33991;P33992;P33993;P49736;Q14566	MCM3;MCM4;MCM5;MCM7;MCM2;MCM6	P33991;P33992;P33993;P49736;Q14566	5	0.0893864	0	0
54	430	18S U11/U12 snRNP	Human	O43143;O75533;P14678;P62304;P62306;P62308;P62314;P62316;P62318;P67809;Q13435;Q15393;Q15427;Q15696;Q16560;Q6IEG0;Q6P2Q9;Q8N8D1;Q8TBF4;Q96LT9;Q9BV90;Q9BWJ5;Q9UDW3;Q9Y3B4	DHX15;SF3B1;SNRPB;SNRPE;SNRPF;SNRPG;SNRPD1;SNRPD2;SNRPD3;YBX1;SF3B2;SF3B3;SF3B4;ZRSR2;SNRNP35;SNRNP48;PRPF8;PDCD7;ZCRB1;RNPC3;SNRNP25;SF3B5;ZMAT5;SF3B6	O43143;O75533;P14678;P62314;P62316;P62318;P67809;Q13435;Q15393;Q15427	10	0.649924	0.3384	0.331628
55	433	BASC complex (BRCA1-associated genome surveillance complex)	Human	O60934;P35249;P35250;P35251;P38398;P40692;P43246;P49959;P52701;P54132;Q13315;Q92878	NBN;RFC4;RFC2;RFC1;BRCA1;MLH1;MSH2;MRE11A;MSH6;BLM;ATM;RAD50	P35249;P43246;P49959;Q92878	4	0.208575	0.0142	0
56	520	KCNQ1 macromolecular complex	Human	P13861;P17612;P51787;P62136;Q99996	PRKAR2A;PRKACA;KCNQ1;PPP1CA;AKAP9	P13861;P17612;P62136	3	0.293859	0.1099	0.101234
57	525	TIP60 histone acetylase complex	Human	O96019;Q92993;Q9Y230;Q9Y265;Q9Y4A5	ACTL6A;KAT5;RUVBL2;RUVBL1;TRRAP	O96019;Q9Y230;Q9Y265	3	0.406019	0.215	0.211948
58	528	NuA4/Tip60-HAT complex	Human	O95619;O96019;Q15014;Q92993;Q96L91;Q9H0E9;Q9H2F5;Q9HAF1;Q9NPF5;Q9NV56;Q9NXR8;Q9UBU8;Q9Y230;Q9Y265;Q9Y4A5	YEATS4;ACTL6A;MORF4L2;KAT5;EP400;BRD8;EPC1;MEAF6;DMAP1;MRGBP;ING3;MORF4L1;RUVBL2;RUVBL1;TRRAP	O96019;Q9Y230;Q9Y265	3	0.406019	0.215	0.211948
59	529	NuA4/Tip60-HAT complex	Human	O95619;O96019;Q15014;Q15906;Q92993;Q96L91;Q9H0E9;Q9H2F5;Q9HAF1;Q9NPF5;Q9NV56;Q9NXR8;Q9UBU8;Q9Y230;Q9Y265;Q9Y4A5	YEATS4;ACTL6A;MORF4L2;VPS72;KAT5;EP400;BRD8;EPC1;MEAF6;DMAP1;MRGBP;ING3;MORF4L1;RUVBL2;RUVBL1;TRRAP	O96019;Q9Y230;Q9Y265	3	0.406019	0.215	0.211948
60	559	Decapping complex	Human	P26196;Q6P2E9;Q8IU60;Q96F86;Q9NPI6	DDX6;EDC4;DCP2;EDC3;DCP1A	P26196;Q6P2E9;Q9NPI6	3	0.432394	0.2438	0.239112
61	561	LSm1-7 complex	Human	O15116;P62310;P62312;Q9UK45;Q9Y333;Q9Y4Y9;Q9Y4Z0	LSM1;LSM3;LSM6;LSM7;LSM2;LSM5;LSM4	O15116;Q9UK45;Q9Y4Y9;Q9Y4Z0	4	0.19253	0.0097	0
62	562	LSm2-8 complex	Human	O95777;P62310;P62312;Q9UK45;Q9Y333;Q9Y4Y9;Q9Y4Z0	LSM8;LSM3;LSM6;LSM7;LSM2;LSM5;LSM4	O95777;Q9UK45;Q9Y4Y9;Q9Y4Z0	4	0.209032	0.0145	0
63	566	BAF complex	Human	O14497;O96019;P51532;P60709;Q12824;Q8TAQ2;Q92922;Q969G3;Q96GM5	ARID1A;ACTL6A;SMARCA4;ACTB;SMARCB1;SMARCC2;SMARCC1;SMARCE1;SMARCD1	O96019;P60709;Q8TAQ2	3	1.25654	0.9349	0.942084
64	587	NuRD.1 complex	Human	O95983;Q09028;Q13330;Q14839;Q16576;Q6IT96;Q92769;Q9BTC8	MBD3;RBBP4;MTA1;CHD4;RBBP7;HDAC1;HDAC2;MTA3	Q09028;Q16576;Q92769	3	0.251792	0.0743	0.0634061
65	591	SAP complex (Sin3-associated protein complex)	Human	O75446;Q09028;Q13547;Q16576;Q4LE39;Q92769;Q96ST3;Q9H0E3	SAP30;RBBP4;HDAC1;RBBP7;ARID4B;HDAC2;SIN3A;SAP130	Q09028;Q13547;Q16576;Q92769	4	0.441975	0.1834	0.169859
66	592	SAP complex (Sin3-associated protein complex)	Human	O75446;Q09028;Q13547;Q16576;Q4LE39;Q92769;Q96ST3;Q9H0E3;Q9H7L9	SAP30;RBBP4;HDAC1;RBBP7;ARID4B;HDAC2;SIN3A;SAP130;SUDS3	Q09028;Q13547;Q16576;Q92769	4	0.441975	0.1834	0.169859
67	596	SIN3-HDAC-SAP30-ARID4 complex	Human	O75446;Q09028;Q13547;Q16576;Q4LE39;Q92769;Q96ST3	SAP30;RBBP4;HDAC1;RBBP7;ARID4B;HDAC2;SIN3A	Q09028;Q13547;Q16576;Q92769	4	0.441975	0.1834	0.169859
68	614	NRD complex (Nucleosome remodeling and deacetylation complex)	Human	O60341;Q09028;Q12873;Q13330;Q13547;Q14839;Q92769	KDM1A;RBBP4;CHD3;MTA1;HDAC1;CHD4;HDAC2	O60341;Q09028;Q13547;Q92769	4	0.503517	0.2552	0.241695
69	620	CoREST-HDAC complex	Human	O60341;O75362;Q13547;Q92769;Q96BD5;Q9P0W2;Q9UKL0	KDM1A;ZNF217;HDAC1;HDAC2;PHF21A;HMG20B;RCOR1	O60341;Q13547;Q92769	3	0.339533	0.1507	0.145049
70	622	Ubiquitin E3 ligase (VHL, TCEB1, TCEB2, CUL2)	Human	P40337;Q13617;Q15369;Q15370	VHL;CUL2;TCEB1;TCEB2	Q13617;Q15369;Q15370	3	0.230922	0.0587	0.0459399
71	626	LSD1 complex	Human	O60341;O75362;P0DMV8;P0DMV9;Q13363;Q13547;Q92766;Q96BD5;Q96EK2;Q9NP66;Q9P0W2;Q9P2K3;Q9UBW7;Q9UKL0	KDM1A;ZNF217;HSPA1A;HSPA1B;CTBP1;HDAC1;RREB1;PHF21A;PHF21B;HMG20A;HMG20B;RCOR3;ZMYM2;RCOR1	O60341;P0DMV9;Q13363;Q13547	4	0.783488	0.5934	0.590578
72	632	Anti-HDAC2 complex	Human	O60341;O94776;P78347;Q09028;Q12873;Q13330;Q13547;Q14202;Q14687;Q14839;Q16576;Q92769;Q96BD5;Q96ST3;Q9P0W2;Q9UBW7;Q9UKL0	KDM1A;MTA2;GTF2I;RBBP4;CHD3;MTA1;HDAC1;ZMYM3;GSE1;CHD4;RBBP7;HDAC2;PHF21A;SIN3A;HMG20B;ZMYM2;RCOR1	O60341;P78347;Q09028;Q13547;Q16576;Q92769	6	0.583249	0.2795	0.24137
73	633	anti-BHC110 complex	Human	O60341;O75362;P78347;Q13547;Q14202;Q14687;Q92769;Q96BD5;Q9P0W2;Q9UBW7;Q9UKL0	KDM1A;ZNF217;GTF2I;HDAC1;ZMYM3;GSE1;HDAC2;PHF21A;HMG20B;ZMYM2;RCOR1	O60341;P78347;Q13547;Q92769	4	0.44436	0.1858	0.172546
74	634	XFIM complex	Human	O60341;P78347;Q13547;Q14202;Q92769	KDM1A;GTF2I;HDAC1;ZMYM3;HDAC2	O60341;P78347;Q13547;Q92769	4	0.44436	0.1858	0.172546
75	636	BHC complex	Human	O60341;Q13547;Q92769;Q96BD5;Q9P0W2;Q9UKL0	KDM1A;HDAC1;HDAC2;PHF21A;HMG20B;RCOR1	O60341;Q13547;Q92769	3	0.339533	0.1507	0.145049
76	642	CtBP complex	Human	O00257;O60315;O60341;O75362;P37275;P56545;Q13363;Q13547;Q92618;Q92766;Q92769;Q96JN0;Q96KQ7;Q9H9B1;Q9P2K3;Q9UKL0;Q9Y232	CBX4;ZEB2;KDM1A;ZNF217;ZEB1;CTBP2;CTBP1;HDAC1;ZNF516;RREB1;HDAC2;LCOR;EHMT2;EHMT1;RCOR3;RCOR1;CDYL	O60341;P56545;Q13363;Q13547;Q92769	5	0.836719	0.6913	0.667188
77	643	CtBP core complex	Human	O60341;P37275;P56545;Q13363;Q13547;Q92769;Q96KQ7;Q9H9B1;Q9UKL0	KDM1A;ZEB1;CTBP2;CTBP1;HDAC1;HDAC2;EHMT2;EHMT1;RCOR1	O60341;P56545;Q13363;Q13547;Q92769	5	0.836719	0.6913	0.667188
78	646	HDAC1-associated protein complex	Human	O60341;O94776;O95983;Q09028;Q12873;Q13547;Q16576;Q9UBB5;Q9UKL0	KDM1A;MTA2;MBD3;RBBP4;CHD3;HDAC1;RBBP7;MBD2;RCOR1	O60341;Q09028;Q13547;Q16576	4	0.541895	0.3008	0.288526
79	649	HDAC1-associated core complex cII	Human	O94776;O95983;Q09028;Q12873;Q13547;Q16576;Q86YP4;Q9UBB5;Q9UKL0	MTA2;MBD3;RBBP4;CHD3;HDAC1;RBBP7;GATAD2A;MBD2;RCOR1	Q09028;Q13547;Q16576	3	0.521835	0.3381	0.332328
80	650	HDAC2-asscociated core complex	Human	O94776;O95983;Q09028;Q12873;Q16576;Q86YP4;Q92769	MTA2;MBD3;RBBP4;CHD3;RBBP7;GATAD2A;HDAC2	Q09028;Q16576;Q92769	3	0.251792	0.0743	0.0634061
81	652	AP3-BLOC1 complex	Human	O00203;O14617;O95295;P53677;P59780;P78537;Q13367;Q6QNY0;Q6QNY1;Q8TDH9;Q92572;Q96EV8;Q9NUP1;Q9UL45;Q9Y2T2	AP3B1;AP3D1;SNAPIN;AP3M2;AP3S2;BLOC1S1;AP3B2;BLOC1S3;BLOC1S2;BLOC1S5;AP3S1;DTNBP1;BLOC1S4;BLOC1S6;AP3M1	O95295;P78537;Q96EV8	3	0.400548	0.2079	0.206347
82	654	BLOC1-BLOC2 complex	Human	O95295;P78537;Q6QNY0;Q6QNY1;Q86YV9;Q8TDH9;Q969F9;Q96EV8;Q9NUP1;Q9UL45;Q9UPZ3	SNAPIN;BLOC1S1;BLOC1S3;BLOC1S2;HPS6;BLOC1S5;HPS3;DTNBP1;BLOC1S4;BLOC1S6;HPS5	O95295;P78537;Q96EV8	3	0.400548	0.2079	0.206347
83	656	VPS35-VPS29-VPS26A complex	Human	O75436;Q96QK1;Q9UBQ0	VPS26A;VPS35;VPS29	O75436;Q96QK1;Q9UBQ0	3	0.410176	0.2193	0.216211
84	657	Retromer complex (SNX1, SNX2, VPS35, VPS29, VPS26A)	Human	O60749;O75436;Q13596;Q96QK1;Q9UBQ0	SNX2;VPS26A;SNX1;VPS35;VPS29	O60749;O75436;Q13596;Q96QK1;Q9UBQ0	5	0.33552	0.0541	0.0244342
85	659	MeCP1 complex	Human	O94776;O95983;Q09028;Q13547;Q14839;Q16576;Q8WXI9;Q92769;Q9UBB5	MTA2;MBD3;RBBP4;HDAC1;CHD4;RBBP7;GATAD2B;HDAC2;MBD2	Q09028;Q13547;Q16576;Q92769	4	0.441975	0.1834	0.169859
86	685	MeCP1 complex	Human	O94776;O95983;Q09028;Q13547;Q14839;Q16576;Q8WXI9;Q92769;Q9UBB5	MTA2;MBD3;RBBP4;HDAC1;CHD4;RBBP7;GATAD2B;HDAC2;MBD2	Q09028;Q13547;Q16576;Q92769	4	0.441975	0.1834	0.169859
87	691	SIN3-SAP25 complex	Human	O00422;O75446;Q09028;Q13547;Q16576;Q4LE39;Q8TEE9;Q92769;Q96ST3;Q9H0E3;Q9H7L9	SAP18;SAP30;RBBP4;HDAC1;RBBP7;ARID4B;SAP25;HDAC2;SIN3A;SAP130;SUDS3	Q09028;Q13547;Q16576;Q92769	4	0.441975	0.1834	0.169859
88	695	SIN3-HDAC-SAP30-ARID4 complex	Human	O75446;Q09028;Q13547;Q16576;Q4LE39;Q92769;Q96ST3	SAP30;RBBP4;HDAC1;RBBP7;ARID4B;HDAC2;SIN3A	Q09028;Q13547;Q16576;Q92769	4	0.441975	0.1834	0.169859
89	696	BRMS1-SIN3-HDAC complex	Human	O75182;O75446;Q09028;Q13547;Q16576;Q92769;Q96ST3;Q9HCU9	SIN3B;SAP30;RBBP4;HDAC1;RBBP7;HDAC2;SIN3A;BRMS1	Q09028;Q13547;Q16576;Q92769	4	0.441975	0.1834	0.169859
90	698	SIN3-HDAC-SAP30-ARID4 complex	Human	O75446;Q09028;Q13547;Q16576;Q4LE39;Q92769;Q96ST3	SAP30;RBBP4;HDAC1;RBBP7;ARID4B;HDAC2;SIN3A	Q09028;Q13547;Q16576;Q92769	4	0.441975	0.1834	0.169859
91	710	Brg1-associated complex I	Human	O14497;O14744;O96019;P51532;Q12824;Q8TAQ2;Q92922;Q969G3;Q96GM5	ARID1A;PRMT5;ACTL6A;SMARCA4;SMARCB1;SMARCC2;SMARCC1;SMARCE1;SMARCD1	O14744;O96019;Q8TAQ2	3	0.477524	0.2926	0.286034
92	711	Brm-associated complex	Human	O14497;O14744;O96019;P51531;Q12824;Q8TAQ2;Q92922;Q969G3;Q96GM5	ARID1A;PRMT5;ACTL6A;SMARCA2;SMARCB1;SMARCC2;SMARCC1;SMARCE1;SMARCD1	O14744;O96019;Q8TAQ2	3	0.477524	0.2926	0.286034
93	713	BRG1-SIN3A complex	Human	O14497;O14744;O96019;P51532;Q09028;Q12824;Q6STE5;Q8TAQ2;Q92769;Q92922;Q92925;Q969G3;Q96GM5;Q96ST3	ARID1A;PRMT5;ACTL6A;SMARCA4;RBBP4;SMARCB1;SMARCD3;SMARCC2;HDAC2;SMARCC1;SMARCD2;SMARCE1;SMARCD1;SIN3A	O14744;O96019;Q09028;Q8TAQ2;Q92769	5	0.42135	0.1211	0.0892518
94	714	BRM-SIN3A complex	Human	O14497;O14744;O96019;P51531;Q09028;Q12824;Q13547;Q6STE5;Q8TAQ2;Q92769;Q92922;Q92925;Q969G3;Q96GM5;Q96ST3	ARID1A;PRMT5;ACTL6A;SMARCA2;RBBP4;SMARCB1;HDAC1;SMARCD3;SMARCC2;HDAC2;SMARCC1;SMARCD2;SMARCE1;SMARCD1;SIN3A	O14744;O96019;Q09028;Q13547;Q8TAQ2;Q92769	6	0.432221	0.0991	0.0646863
95	725	P2X7 receptor signalling complex	Human	O43707;O95425;P05107;P08238;P0DMV8;P11142;P23467;P42356;P60709;Q13368;Q16787;Q99572	ACTN4;SVIL;ITGB2;HSP90AB1;HSPA1A;HSPA8;PTPRB;PI4KA;ACTB;MPP3;LAMA3;P2RX7	O43707;P08238;P11142;P60709	4	1.1484	0.9422	0.940657
96	726	DDB2 complex	Human	P61201;P62877;Q13098;Q13619;Q16531;Q7L5N1;Q92466;Q92905;Q99627;Q9BT78;Q9UBW8;Q9UNS2	COPS2;RBX1;GPS1;CUL4A;DDB1;COPS6;DDB2;COPS5;COPS8;COPS4;COPS7A;COPS3	P61201;Q13098;Q13619;Q16531;Q7L5N1;Q92905;Q99627;Q9BT78;Q9UBW8;Q9UNS2	10	0.498154	0.0886	0.0679786
97	727	CSA complex	Human	P61201;P62877;Q13098;Q13216;Q13619;Q16531;Q7L5N1;Q92905;Q99627;Q9BT78;Q9UBW8;Q9UNS2	COPS2;RBX1;GPS1;ERCC8;CUL4A;DDB1;COPS6;COPS5;COPS8;COPS4;COPS7A;COPS3	P61201;Q13098;Q13619;Q16531;Q7L5N1;Q92905;Q99627;Q9BT78;Q9UBW8;Q9UNS2	10	0.498154	0.0886	0.0679786
98	728	CSA-POLIIa complex	Human	P24928;P61201;P62877;Q13098;Q13216;Q13619;Q16531;Q7L5N1;Q92905;Q99627;Q9BT78;Q9UBW8;Q9UNS2	POLR2A;COPS2;RBX1;GPS1;ERCC8;CUL4A;DDB1;COPS6;COPS5;COPS8;COPS4;COPS7A;COPS3	P61201;Q13098;Q13619;Q16531;Q7L5N1;Q92905;Q99627;Q9BT78;Q9UBW8;Q9UNS2	10	0.498154	0.0886	0.0679786
99	732	SIN3 complex	Human	O00422;O75446;Q09028;Q13547;Q16576;Q92769;Q96ST3	SAP18;SAP30;RBBP4;HDAC1;RBBP7;HDAC2;SIN3A	Q09028;Q13547;Q16576;Q92769	4	0.441975	0.1834	0.169859
100	738	SIN3-ING1b complex I	Human	O00422;O75446;Q09028;Q13547;Q16576;Q4LE39;Q92769;Q96ST3;Q9UK53	SAP18;SAP30;RBBP4;HDAC1;RBBP7;ARID4B;HDAC2;SIN3A;ING1	Q09028;Q13547;Q16576;Q92769	4	0.441975	0.1834	0.169859
101	739	SIN3-ING1b complex II	Human	O00422;O14497;O75446;O96019;P51532;Q09028;Q12824;Q13547;Q16576;Q4LE39;Q8TAQ2;Q92769;Q92922;Q96GM5;Q96ST3;Q9UK53	SAP18;ARID1A;SAP30;ACTL6A;SMARCA4;RBBP4;SMARCB1;HDAC1;RBBP7;ARID4B;SMARCC2;HDAC2;SMARCC1;SMARCD1;SIN3A;ING1	O96019;Q09028;Q13547;Q16576;Q8TAQ2;Q92769	6	0.426706	0.0949	0.0603308
102	742	eIF3 complex (EIF3S6, EIF3S5, EIF3S4, EIF3S3, EIF3S6IP, EIF3S2, EIF3S9, EIF3S12, EIF3S10, EIF3S8, EIF3S1, EIF3S7)	Human	O00303;O15371;O15372;O75821;O75822;P55884;P60228;Q13347;Q14152;Q99613;Q9UBQ5;Q9Y262	EIF3F;EIF3D;EIF3H;EIF3G;EIF3J;EIF3B;EIF3E;EIF3I;EIF3A;EIF3C;EIF3K;EIF3L	O00303;O15371;O15372;O75821;P55884;P60228;Q13347;Q14152	8	0.366513	0.025	0.00130544
103	743	SIN3-SAP25 complex	Human	O00422;O75446;Q09028;Q13547;Q16576;Q1EHW4;Q4LE39;Q92769;Q96ST3;Q9H0E3;Q9H7L9	SAP18;SAP30;RBBP4;HDAC1;RBBP7;Sap25;ARID4B;HDAC2;SIN3A;SAP130;SUDS3	Q09028;Q13547;Q16576;Q92769	4	0.441975	0.1834	0.169859
104	755	Exon junction complex (EIF4A3, MLN51, UPF3B, MAGOH, Y14, PYM)	Human	O15234;P38919;P61326;Q0VAK7;Q9BRP8;Q9Y5S9	CASC3;EIF4A3;MAGOH;UPF3B;PYM1;RBM8A	P38919;Q9BRP8;Q9Y5S9	3	0.530854	0.3469	0.34175
105	778	LARC complex (LCR-associated remodeling complex)	Human	O14497;O94776;O95983;O96019;P07910;P51532;P60709;Q09028;Q12824;Q13547;Q14839;Q8TAQ2;Q8WXI9;Q92769;Q92785;Q92922;Q92925;Q969G3;Q9UBB5	ARID1A;MTA2;MBD3;ACTL6A;HNRNPC;SMARCA4;ACTB;RBBP4;SMARCB1;HDAC1;CHD4;SMARCC2;GATAD2B;HDAC2;DPF2;SMARCC1;SMARCD2;SMARCE1;MBD2	O96019;P07910;P60709;Q09028;Q13547;Q8TAQ2;Q92769	7	0.743659	0.5539	0.539636
106	781	URI complex (Unconventional prefoldin RPB5 Interactor)	Human	O94763;P19388;P63208;Q13309;Q13616;Q9UHV9;Q9ULZ2;Q9Y230;Q9Y265	URI1;POLR2E;SKP1;SKP2;CUL1;PFDN2;STAP1;RUVBL2;RUVBL1	P63208;Q13616;Q9UHV9;Q9Y230;Q9Y265	5	0.430139	0.1279	0.097721
107	784	SMG-1-UPF-ERF1-ERF3 complex (SURF)	Human	P15170;P62495;Q92900;Q96Q15	GSPT1;ETF1;UPF1;SMG1	P15170;P62495;Q92900	3	0.250995	0.0738	0.0627209
108	785	Exon junction complex	Human	P38919;P61326;Q13838;Q15287;Q86V81;Q8IYB3;Q9BZI7;Q9Y5S9	EIF4A3;MAGOH;DDX39B;RNPS1;ALYREF;SRRM1;UPF3B;RBM8A	P38919;Q13838;Q9Y5S9	3	0.104841	0.0037	0
109	787	NuA4/Tip60-HAT complex B	Human	O96019;Q92993;Q9H2F5;Q9NPF5;Q9UBU8;Q9Y230;Q9Y265;Q9Y4A5	ACTL6A;KAT5;EPC1;DMAP1;MORF4L1;RUVBL2;RUVBL1;TRRAP	O96019;Q9Y230;Q9Y265	3	0.406019	0.215	0.211948
110	798	NuA4/Tip60-HAT complex A	Human	O95619;O96019;Q52LR7;Q92993;Q96L91;Q9H0E9;Q9H2F5;Q9HAF1;Q9NPF5;Q9NV56;Q9NXR8;Q9UBU8;Q9Y230;Q9Y265;Q9Y4A5	YEATS4;ACTL6A;EPC2;KAT5;EP400;BRD8;EPC1;MEAF6;DMAP1;MRGBP;ING3;MORF4L1;RUVBL2;RUVBL1;TRRAP	O96019;Q9Y230;Q9Y265	3	0.406019	0.215	0.211948
111	799	DMAP1-associated complex	Human	O96019;Q15906;Q6ZRS2;Q96L91;Q9H0E9;Q9H2F5;Q9NPF5;Q9Y230;Q9Y265;Q9Y4A5	ACTL6A;VPS72;SRCAP;EP400;BRD8;EPC1;DMAP1;RUVBL2;RUVBL1;TRRAP	O96019;Q9Y230;Q9Y265	3	0.406019	0.215	0.211948
112	803	BRG1-SIN3A-HDAC containing SWI/SNF remodeling complex I	Human	O14497;O14744;O96019;P51532;Q12824;Q8TAQ2;Q92769;Q92922;Q969G3;Q96GM5;Q96ST3	ARID1A;PRMT5;ACTL6A;SMARCA4;SMARCB1;SMARCC2;HDAC2;SMARCC1;SMARCE1;SMARCD1;SIN3A	O14744;O96019;Q8TAQ2;Q92769	4	0.379827	0.121	0.10358
113	806	BRM-SIN3A-HDAC complex	Human	O14497;O14744;O96019;P51531;Q12824;Q8TAQ2;Q92769;Q92922;Q92925;Q969G3;Q96GM5;Q96ST3	ARID1A;PRMT5;ACTL6A;SMARCA2;SMARCB1;SMARCC2;HDAC2;SMARCC1;SMARCD2;SMARCE1;SMARCD1;SIN3A	O14744;O96019;Q8TAQ2;Q92769	4	0.379827	0.121	0.10358
114	807	BRG1-associated complex	Human	O14497;O14744;O96019;P51532;Q12824;Q8TAQ2;Q92922;Q969G3;Q96GM5	ARID1A;PRMT5;ACTL6A;SMARCA4;SMARCB1;SMARCC2;SMARCC1;SMARCE1;SMARCD1	O14744;O96019;Q8TAQ2	3	0.477524	0.2926	0.286034
115	808	BRM-associated complex	Human	O14497;O14744;O96019;P51531;Q12824;Q8TAQ2;Q92922;Q92925;Q969G3;Q96GM5	ARID1A;PRMT5;ACTL6A;SMARCA2;SMARCB1;SMARCC2;SMARCC1;SMARCD2;SMARCE1;SMARCD1	O14744;O96019;Q8TAQ2	3	0.477524	0.2926	0.286034
116	810	FCP1-associated protein complex	Human	O14744;P30876;P35269;P84090;Q15208;Q9BQA1;Q9Y5B0	PRMT5;POLR2B;GTF2F1;ERH;STK38;WDR77;CTDP1	O14744;P84090;Q15208;Q9BQA1	4	0.7865	0.5973	0.594213
117	811	FCP1-associated protein complex	Human	O14744;P30876;P35269;P84090;Q15208;Q9BQA1;Q9Y5B0	PRMT5;POLR2B;GTF2F1;ERH;STK38;WDR77;CTDP1	O14744;P84090;Q15208;Q9BQA1	4	0.7865	0.5973	0.594213
118	819	20S methylosome-SmD complex	Human	O14744;P54105;P62314;P62318	PRMT5;CLNS1A;SNRPD1;SNRPD3	O14744;P54105;P62314;P62318	4	0.638399	0.4169	0.409725
119	822	mRNA decay complex (UPF1, UPF2, UPF3B, DCP2, XRN1, XRN2, EXOSC2, EXOSC4, EXOSC10, PARN)	Human	O95453;Q01780;Q13868;Q8IU60;Q8IZH2;Q92900;Q9BZI7;Q9H0D6;Q9HAU5;Q9NPD3	PARN;EXOSC10;EXOSC2;DCP2;XRN1;UPF1;UPF3B;XRN2;UPF2;EXOSC4	O95453;Q92900;Q9H0D6	3	0.672159	0.4933	0.487306
120	825	JBP1-pICln complex	Human	O14744;P14678;P54105	PRMT5;SNRPB;CLNS1A	O14744;P14678;P54105	3	0.827738	0.6361	0.63756
121	832	Anti-Sm protein complex	Human	O14744;O14893;P14678;P54105;P57678;Q16637;Q9UHI6	PRMT5;GEMIN2;SNRPB;CLNS1A;GEMIN4;SMN1; SMN2;DDX20	O14744;P14678;P54105	3	0.827738	0.6361	0.63756
122	833	6S methyltransferase complex	Human	P54105;P62314;P62318	CLNS1A;SNRPD1;SNRPD3	P54105;P62314;P62318	3	0.640034	0.4621	0.454734
123	834	20S methylosome and RG-containing Sm protein complex	Human	O14744;P14678;P54105;P62314;P62316;P62318	PRMT5;SNRPB;CLNS1A;SNRPD1;SNRPD2;SNRPD3	O14744;P14678;P54105;P62314;P62316;P62318	6	0.598454	0.3029	0.264536
124	835	6S methyltransferase and RG-containing Sm proteins complex	Human	P14678;P54105;P62304;P62306;P62308;P62314;P62316;P62318	SNRPB;CLNS1A;SNRPE;SNRPF;SNRPG;SNRPD1;SNRPD2;SNRPD3	P14678;P54105;P62314;P62316;P62318	5	0.530006	0.2427	0.212706
125	837	MEP50-PRMT5-ICLN complex	Human	O14744;P54105;Q9BQA1	PRMT5;CLNS1A;WDR77	O14744;P54105;Q9BQA1	3	0.259968	0.0798	0.0705134
126	846	RICH1/AMOT polarity complex, Flag-Rich1 precipitated	Human	P47756;P52907;Q4VCS5;Q68EM7;Q8N3R9;Q8NI35;Q96B97;Q9Y5K6	CAPZB;CAPZA1;AMOT;ARHGAP17;MPP5;PATJ;SH3KBP1;CD2AP	P47756;P52907;Q68EM7;Q96B97;Q9Y5K6	5	0.499495	0.2051	0.174303
127	871	BRAF53-BRCA2 complex	Human	O60341;P51587;Q13547;Q92769;Q96BD5;Q9P0W2;Q9UKL0	KDM1A;BRCA2;HDAC1;HDAC2;PHF21A;HMG20B;RCOR1	O60341;Q13547;Q92769	3	0.339533	0.1507	0.145049
128	886	MTA1 complex	Human	O95983;Q09028;Q13330;Q16576;Q6IT96;Q92769	MBD3;RBBP4;MTA1;RBBP7;HDAC1;HDAC2	Q09028;Q16576;Q92769	3	0.251792	0.0743	0.0634061
129	888	MTA2 complex	Human	O94776;O95983;Q09028;Q13547;Q14839;Q16576;Q92769;Q96ST3	MTA2;MBD3;RBBP4;HDAC1;CHD4;RBBP7;HDAC2;SIN3A	Q09028;Q13547;Q16576;Q92769	4	0.441975	0.1834	0.169859
130	889	MTA1-HDAC core complex	Human	Q09028;Q13330;Q16576;Q6IT96;Q92769	RBBP4;MTA1;RBBP7;HDAC1;HDAC2	Q09028;Q16576;Q92769	3	0.251792	0.0743	0.0634061
131	929	CEN complex	Human	O60264;P07199;P11021;P11142;P22087;P35226;P49450;Q02241;Q03188;Q06587;Q08945;Q13185;Q13619;Q15007;Q16531;Q53SF7;Q5T200;Q69YN4;Q6T4P5;Q71F23;Q8N0S6;Q8N1F7;Q8NEM2;Q92620;Q92674;Q96JP5;Q96T23;Q99496;Q9BS16;Q9BU64;Q9BXP5;Q9BZH6;Q9H0H5;Q9H3R5;Q9HC52;Q9NSP4;Q9Y5B9	SMARCA5;CENPB;HSPA5;HSPA8;FBL;BMI1;CENPA;KIF23;CENPC;RING1;SSRP1;CBX3;CUL4A;WTAP;DDB1;COBLL1;ZC3H13;KIAA1429;PLPPR3;CENPU;CENPL;NUP93;SHCBP1;DHX38;CENPI;ZFP91;RSF1;RNF2;CENPK;CENPO;SRRT;WDR11;RACGAP1;CENPH;CBX8;CENPM;SUPT16H	P11021;P11142;Q13185;Q13619;Q16531;Q8N1F7;Q92620;Q9BXP5;Q9BZH6	9	0.691949	0.4415	0.421667
132	943	Class C Vps complex (VPS11, VPS18, STX7)	Human	O15400;Q9H270;Q9P253	STX7;VPS11;VPS18	O15400;Q9H270;Q9P253	3	0.592126	0.4118	0.405495
133	944	Class C Vps complex (VPS11, VPS18, VPS16)	Human	Q9H269;Q9H270;Q9P253	VPS16;VPS11;VPS18	Q9H269;Q9H270;Q9P253	3	0.288959	0.1054	0.0966815
134	1003	RC complex (Replication competent complex)	Human	P09884;P20248;P24941;P35249;P35250;P35251;P40937;P40938;Q14181	POLA1;CCNA2;CDK2;RFC4;RFC2;RFC1;RFC5;RFC3;POLA2	P24941;P35249;P40937	3	0.297379	0.1135	0.104524
135	1004	RC complex during S-phase of cell cycle	Human	P09874;P09884;P11387;P15927;P18858;P20248;P24941;P27694;P28340;P35244;P35250;P35251;Q07864	PARP1;POLA1;TOP1;RPA2;LIG1;CCNA2;CDK2;RPA1;POLD1;RPA3;RFC2;RFC1;POLE	P09874;P11387;P15927;P24941;P27694;P35244	6	0.584511	0.2813	0.24326
136	1005	RC complex during G2/M-phase of cell cycle	Human	P06493;P09874;P09884;P11387;P14635;P15927;P20248;P27694;P28340;P35244;P35250;P35251;Q07864	CDK1;PARP1;POLA1;TOP1;CCNB1;RPA2;CCNA2;RPA1;POLD1;RPA3;RFC2;RFC1;POLE	P06493;P09874;P11387;P15927;P27694;P35244	6	0.550864	0.2335	0.194911
137	1059	Retromer complex (SNX1, SNX2, VPS35, VPS29, VPS26A)	Human	O60749;O75436;Q13596;Q96QK1;Q9UBQ0	SNX2;VPS26A;SNX1;VPS35;VPS29	O60749;O75436;Q13596;Q96QK1;Q9UBQ0	5	0.33552	0.0541	0.0244342
138	1060	Retromer complex (SNX1, SNX2, VPS35, VPS29, VPS26B)	Human	O60749;Q13596;Q4G0F5;Q96QK1;Q9UBQ0	SNX2;SNX1;VPS26B;VPS35;VPS29	O60749;Q13596;Q96QK1;Q9UBQ0	4	0.340552	0.0877	0.0664535
139	1068	12S U11 snRNP	Human	P14678;P62304;P62306;P62308;P62314;P62316;P62318;P67809;Q16560;Q16629;Q6IEG0;Q8N8D1;Q96GM8;Q9BV90;Q9H875	SNRPB;SNRPE;SNRPF;SNRPG;SNRPD1;SNRPD2;SNRPD3;YBX1;SNRNP35;SRSF7;SNRNP48;PDCD7;TOE1;SNRNP25;PRKRIP1	P14678;P62314;P62316;P62318;P67809;Q16629	6	0.557909	0.2416	0.204665
140	1092	PCNA-KU antigen complex	Human	P12004;P12956;P13010	PCNA;XRCC6;XRCC5	P12004;P12956;P13010	3	0.869627	0.6728	0.675296
141	1097	eIF3 complex (EIF3S6, EIF3S5, EIF3S4, EIF3S3, EIF3S6IP, EIF3S2, EIF3S9, EIF3S12, EIF3S10, EIF3S8, EIF3S1, EIF3S7, PCID1)	Human	O00303;O15371;O15372;O75821;O75822;P55884;P60228;Q13347;Q14152;Q7L2H7;Q99613;Q9UBQ5;Q9Y262	EIF3F;EIF3D;EIF3H;EIF3G;EIF3J;EIF3B;EIF3E;EIF3I;EIF3A;EIF3M;EIF3C;EIF3K;EIF3L	O00303;O15371;O15372;O75821;P55884;P60228;Q13347;Q14152;Q7L2H7	9	0.355908	0.0167	0.001856
142	1098	DNA synthesome complex (13 subunits)	Human	P09884;P11387;P11388;P12004;P27694;P28340;P35251;P49005;P49642;P49643;Q14181;Q15054;Q9HCU8	POLA1;TOP1;TOP2A;PCNA;RPA1;POLD1;RFC1;POLD2;PRIM1;PRIM2;POLA2;POLD3;POLD4	P11387;P12004;P27694	3	0.574331	0.3923	0.387049
143	1099	DNA synthesome complex (17 subunits)	Human	P09884;P11387;P11388;P12004;P27694;P28340;P35251;P49005;P49642;P49643;P56282;Q07864;Q14181;Q15054;Q9HCU8;Q9NR33;Q9NRF9	POLA1;TOP1;TOP2A;PCNA;RPA1;POLD1;RFC1;POLD2;PRIM1;PRIM2;POLE2;POLE;POLA2;POLD3;POLD4;POLE4;POLE3	P11387;P12004;P27694;Q9NRF9	4	0.44731	0.1889	0.175882
144	1111	DNA synthesome complex (17 subunits)	Human	P09884;P11387;P11388;P12004;P27694;P28340;P35251;P49005;P49642;P49643;P56282;Q07864;Q14181;Q15054;Q9HCU8;Q9NR33;Q9NRF9	POLA1;TOP1;TOP2A;PCNA;RPA1;POLD1;RFC1;POLD2;PRIM1;PRIM2;POLE2;POLE;POLA2;POLD3;POLD4;POLE4;POLE3	P11387;P12004;P27694;Q9NRF9	4	0.44731	0.1889	0.175882
145	1141	CF IIAm complex (Cleavage factor IIAm complex)	Human	O43809;O60231;O94913;P19447;P23246;P26368;P26599;P49959;Q01081;Q07157;Q14444;Q16630;Q8N684;Q92759;Q92989;Q9UKF6	NUDT21;DHX16;PCF11;ERCC3;SFPQ;U2AF2;PTBP1;MRE11A;U2AF1;TJP1;CAPRIN1;CPSF6;CPSF7;GTF2H4;CLP1;CPSF3	O43809;P23246;P26599;P49959;Q07157;Q8N684	6	0.393467	0.0709	0.0374457
146	1142	SMN complex	Human	O14893;P14678;P62304;P62306;P62308;P62314;P62316;P62318;Q16637;Q9UHI6	GEMIN2;SNRPB;SNRPE;SNRPF;SNRPG;SNRPD1;SNRPD2;SNRPD3;SMN1; SMN2;DDX20	P14678;P62314;P62316;P62318	4	0.316635	0.0705	0.0462788
147	1143	SMN complex	Human	O14893;P14678;P57678;P62304;P62306;P62308;P62314;P62316;P62318;Q16637;Q8TEQ6;Q8WXD5;Q9H840;Q9NWZ8;Q9UHI6;Q9Y3F4	GEMIN2;SNRPB;GEMIN4;SNRPE;SNRPF;SNRPG;SNRPD1;SNRPD2;SNRPD3;SMN1; SMN2;GEMIN5;GEMIN6;GEMIN7;GEMIN8;DDX20;STRAP	P14678;P62314;P62316;P62318;Q8TEQ6;Q9Y3F4	6	0.714711	0.5032	0.462952
148	1146	Cleavage stimulation factor	Human	P33240;Q05048;Q12996	CSTF2;CSTF1;CSTF3	P33240;Q05048;Q12996	3	0.468361	0.2845	0.276477
149	1147	Polyadenylation complex (CSTF1, CSTF2, CSTF3, SYMPK CPSF1, CPSF2, CPSF3)	Human	P33240;Q05048;Q10570;Q12996;Q92797;Q9P2I0;Q9UKF6	CSTF2;CSTF1;CPSF1;CSTF3;SYMPK;CPSF2;CPSF3	P33240;Q05048;Q12996	3	0.468361	0.2845	0.276477
150	1148	snRNP-free U1A (SF-A) complex	Human	P09012;P17844;P23246;Q15233	SNRPA;DDX5;SFPQ;NONO	P09012;P17844;P23246;Q15233	4	0.911817	0.7527	0.737423
151	1149	Histone H3.1 complex	Human	O14929;P49321;P62805;P68431;Q09028;Q13111;Q13112;Q8TEX9;Q9NVP2;Q9Y294	HAT1;NASP;HIST1H4A;;HIST1H3A;;RBBP4;CHAF1A;CHAF1B;IPO4;ASF1B;ASF1A	O14929;P49321;P62805;Q09028;Q8TEX9	5	0.41163	0.1134	0.0802471
152	1150	Histone H3.3 complex	Human	O14929;P49321;P54198;P62805;P84243;Q09028;Q8TEX9;Q9NVP2;Q9Y294	HAT1;NASP;HIRA;HIST1H4A;;H3F3A; H3F;RBBP4;IPO4;ASF1B;ASF1A	O14929;P49321;P62805;P84243;Q09028;Q8TEX9	6	0.383567	0.0648	0.031745
153	1162	Ubiquitin E3 ligase (DDB1, DDB2, CUL4A, CUL4B, RBX1)	Human	P62877;Q13619;Q13620;Q16531;Q92466	RBX1;CUL4A;CUL4B;DDB1;DDB2	Q13619;Q13620;Q16531	3	0.958598	0.7476	0.75066
154	1166	p400-associated complex	Human	O96019;P60709;Q96L91;Q9Y230;Q9Y265;Q9Y4A5	ACTL6A;ACTB;EP400;RUVBL2;RUVBL1;TRRAP	O96019;P60709;Q9Y230;Q9Y265	4	0.76258	0.567	0.565162
155	1170	c-MYC-ATPase-helicase complex	Human	O96019;P01106;Q9Y230;Q9Y265;Q9Y4A5	ACTL6A;MYC;RUVBL2;RUVBL1;TRRAP	O96019;Q9Y230;Q9Y265	3	0.406019	0.215	0.211948
156	1171	c-MYC-ATPase-helicase complex	Human	O96019;P01106;Q9Y230;Q9Y265;Q9Y4A5	ACTL6A;MYC;RUVBL2;RUVBL1;TRRAP	O96019;Q9Y230;Q9Y265	3	0.406019	0.215	0.211948
157	1173	TIP49-TIP48-BAF53 complex	Human	O96019;Q9Y230;Q9Y265	ACTL6A;RUVBL2;RUVBL1	O96019;Q9Y230;Q9Y265	3	0.406019	0.215	0.211948
158	1176	CRM1-RAN-PHAX-CBC complex (cap binding complex)	Human	O14980;P52298;P62826;Q09161;Q9H814	XPO1;NCBP2;RAN;NCBP1;PHAX	O14980;P62826;Q09161	3	0.597438	0.4167	0.410987
159	1181	C complex spliceosome	Human	O43290;O43390;O43660;O60306;O60506;O60508;O75533;O75643;O94906;O95391;O95926;P07910;P08579;P09651;P09661;P11940;P14678;P17844;P22626;P31943;P38159;P38919;P42285;P51991;P52272;P52597;P61326;P61978;P62304;P62306;P62308;P62310;P62314;P62316;P62318;Q00839;Q01081;Q07955;Q12874;Q13435;Q13523;Q13573;Q14331;Q14562;Q15029;Q15393;Q15428;Q15459;Q6NZY4;Q6P2Q9;Q6UX04;Q86V81;Q8IYB3;Q8WUQ7;Q92620;Q96BP3;Q96DF8;…	SART1;HNRNPR;PLRG1;AQR;SYNCRIP;CDC40;SF3B1;SNRNP200;PRPF6;SLU7;SYF2;HNRNPC;SNRPB2;HNRNPA1;SNRPA1;PABPC1;SNRPB;DDX5;HNRNPA2B1;HNRNPH1;RBMX;EIF4A3;MTREX;HNRNPA3;HNRNPM;HNRNPF;MAGOH;HNRNPK;SNRPE;SNRPF;SNRPG;LSM3;SNRPD1;SNRPD2;SNRPD3;HNRNPU;U2AF1;SRSF1;SF3A3;SF3B2;PRPF4B;SNW1;FRG1;DHX8;EFTUD2;SF3B3;SF3A2;SF3A1;ZCCHC8;PRPF8;CWC27;ALYREF;SRRM1;CACTIN;DHX38;PPWD1;DGCR14;SNRNP40;CDC5L;GPATCH1;WDR83;DDX23…	O43390;O60506;O75533;O75643;P07910;P08579;P09651;P09661;P11940;P14678;P17844;P22626;P31943;P38159;P38919;P52272;P52597;P61978;P62314;P62316;P62318;Q00839;Q12874;Q13435;Q13573;Q15393;Q15428;Q15459;Q92620;Q96DI7;Q99459;Q9NW64;Q9UMS4;Q9Y3C6;Q9Y5S9	35	0.644171	0.1971	0.194465
160	1182	CDC5L core complex	Human	O43660;O75934;P11142;Q92616;Q99459;Q9UMS4	PLRG1;BCAS2;HSPA8;GCN1;CDC5L;PRPF19	P11142;Q92616;Q99459;Q9UMS4	4	0.928346	0.7719	0.754878
161	1183	CDC5L complex	Human	A8K8P3;O15297;O43660;O75533;O75934;P09012;P09661;P11142;P11388;P15884;P23246;P38159;P62136;P62314;P62316;P62318;P78527;Q01130;Q07955;Q12905;Q13435;Q14204;Q15427;Q7L1Q6;Q8IYB3;Q92616;Q99459;Q9P013;Q9UMS4;Q9UPN6	SFI1;PPM1D;PLRG1;SF3B1;BCAS2;SNRPA;SNRPA1;HSPA8;TOP2A;TCF4;SFPQ;RBMX;PPP1CA;SNRPD1;SNRPD2;SNRPD3;PRKDC;SRSF2;SRSF1;ILF2;SF3B2;DYNC1H1;SF3B4;BZW1;SRRM1;GCN1;CDC5L;CWC15;PRPF19;SCAF8	O75533;P09012;P09661;P11142;P23246;P38159;P62136;P62314;P62316;P62318;P78527;Q12905;Q13435;Q14204;Q15427;Q7L1Q6;Q92616;Q99459;Q9UMS4	19	0.699454	0.4504	0.435453
162	1186	ESCRT-III complex	Human	O43633;Q7LBR1;Q96CF2;Q96FZ7;Q9BY43;Q9H444;Q9HD42;Q9NZZ3;Q9UQN3;Q9Y3E7	CHMP2A;CHMP1B;CHMP4C;CHMP6;CHMP4A;CHMP4B;CHMP1A;CHMP5;CHMP2B;CHMP3	O43633;Q7LBR1;Q9BY43;Q9HD42;Q9UQN3;Q9Y3E7	6	0.659328	0.4038	0.36455
163	1189	DNA double-strand break end-joining complex	Human	O60934;P12956;P13010;P49917;P49959;Q13426;Q92878	NBN;XRCC6;XRCC5;LIG4;MRE11A;XRCC4;RAD50	P12956;P13010;P49959;Q92878	4	0.453955	0.1968	0.183444
164	1193	Rap1 complex	Human	P09874;P12956;P13010;P49959;Q15554;Q92878;Q9NYB0	PARP1;XRCC6;XRCC5;MRE11A;TERF2;RAD50;TERF2IP	P09874;P12956;P13010;P49959;Q92878;Q9NYB0	6	0.38656	0.0664	0.0334144
165	1223	H2AX complex, isolated from cells without IR exposure	Human	O43390;P05455;P06748;P11021;P11940;P16104;P27797;P62158;P62805;Q08945;Q8N257;Q9Y262;Q9Y5B9	HNRNPR;SSB;NPM1;HSPA5;PABPC1;H2AFX;CALR;CALM1; CAL;HIST1H4A;;SSRP1;HIST3H2BB;EIF3L;SUPT16H	O43390;P05455;P06748;P11021;P11940;P27797;P62158;P62805	8	0.684732	0.4321	0.426177
166	1226	H2AX complex I	Human	P06748;P09874;P11021;P16104;P27797;Q7L2E3;Q8N257	NPM1;PARP1;HSPA5;H2AFX;CALR;DHX30;HIST3H2BB	P06748;P09874;P11021;P27797	4	0.828911	0.6481	0.644556
167	1227	H2AX complex II	Human	P06748;P11021;P16104;P16989;P27797;P33778;P62805;Q8N257;Q96EY7;Q99879	NPM1;HSPA5;H2AFX;YBX3;CALR;HIST1H2BB;HIST1H4A;;HIST3H2BB;PTCD3;HIST1H2BM	P06748;P11021;P16989;P27797;P62805	5	0.552951	0.2703	0.243145
168	1231	FIB-associated protein complex	Human	O14744;P22087;Q07021;Q71U36;Q99873;Q9H4B7	PRMT5;FBL;C1QBP;TUBA1A;PRMT1;TUBB1	O14744;Q07021;Q71U36;Q99873	4	0.394608	0.1351	0.118612
169	1254	Menin-associated histone methyltransferase complex	Human	O00255;P30876;P61964;Q15291;Q9C005;Q9UBL3;Q9UMN6	MEN1;POLR2B;WDR5;KDM6B;DPY30;ASH2L;KMT2B	P61964;Q15291;Q9C005;Q9UBL3	4	0.867424	0.6983	0.688719
170	1256	MLL-HCF complex	Human	O00255;P05546;P51610;P61964;Q03164;Q15291;Q9UBL3	MEN1;SERPIND1;HCFC1;WDR5;KMT2A;KDM6B;ASH2L	P51610;P61964;Q15291;Q9UBL3	4	0.817824	0.634	0.631555
171	1257	ALL-1 supercomplex	Human	O00422;O60264;O60341;O75446;O94776;O95983;P20226;P21675;P49848;P51531;P61964;P62826;Q03164;Q09028;Q12824;Q12873;Q13547;Q15029;Q15291;Q16514;Q16576;Q16594;Q8TAQ2;Q92769;Q92797;Q92922;Q96ST3;Q9P2I0	SAP18;SMARCA5;KDM1A;SAP30;MTA2;MBD3;TBP;TAF1;TAF6;SMARCA2;WDR5;RAN;KMT2A;RBBP4;SMARCB1;CHD3;HDAC1;EFTUD2;KDM6B;TAF12;RBBP7;TAF9;SMARCC2;HDAC2;SYMPK;SMARCC1;SIN3A;CPSF2	O60341;P61964;P62826;Q09028;Q13547;Q15291;Q16576;Q8TAQ2;Q92769	9	0.708969	0.4797	0.458691
172	1288	DCS complex (PTBP1, PTBP2, HNRPH1, HNRPF)	Human	P26599;P31943;P52597;Q9UKA9	PTBP1;HNRNPH1;HNRNPF;PTBP2	P26599;P31943;P52597	3	0.192441	0.0327	0.0172223
173	1307	Multiprotein complex (mRNA turnover)	Human	O60506;O75534;P11940;Q14103;Q9H074	SYNCRIP;CSDE1;PABPC1;HNRNPD;PAIP1	O60506;O75534;P11940;Q14103;Q9H074	5	0.578368	0.3029	0.278214
174	1308	PABPC1-HSPA8-HNRPD-EIF4G1 complex	Human	P11142;P11940;Q04637;Q14103;Q59EJ3	HSPA8;PABPC1;EIF4G1;HNRNPD;	P11142;P11940;Q04637;Q14103	4	0.541578	0.3004	0.288135
175	1332	Large Drosha complex	Human	O00571;O14979;O43143;P17844;P31943;P35637;P52272;Q00839;Q01844;Q12905;Q12906;Q13148;Q8WYQ5;Q92499;Q92804;Q92841;Q96SB4;Q9BUJ2;Q9NRR4;Q9UKM9	DDX3X;HNRNPDL;DHX15;DDX5;HNRNPH1;FUS;HNRNPM;HNRNPU;EWSR1;ILF2;ILF3;TARDBP;DGCR8;DDX1;TAF15;DDX17;SRPK1;HNRNPUL1;DROSHA;RALY	O00571;O14979;O43143;P17844;P31943;P35637;P52272;Q00839;Q12905;Q12906;Q13148;Q92499;Q92804;Q92841;Q9BUJ2	15	0.660314	0.3355	0.318521
176	1335	SNW1 complex	Human	O75643;O95071;P07437;P11021;P17858;P23246;P26641;P43243;P43246;P68104;Q00839;Q13573;Q15029;Q16531;Q6P2Q9;Q99459;Q9BUQ8;Q9UG63	SNRNP200;UBR5;TUBB;HSPA5;PFKL;SFPQ;EEF1G;MATR3;MSH2;EEF1A1;HNRNPU;SNW1;EFTUD2;DDB1;PRPF8;CDC5L;DDX23;ABCF2	O75643;P07437;P11021;P17858;P23246;P26641;P43243;P43246;P68104;Q00839;Q13573;Q16531;Q99459;Q9UG63	14	0.801542	0.7547	0.751929
177	1345	Septin complex	Human	Q15019;Q16181;Q92599;Q9NVA2;Q9UHD8	SEPT2;SEPT7;SEPT8;SEPT11;SEPT9	Q15019;Q16181;Q92599;Q9NVA2;Q9UHD8	5	0.356941	0.0683	0.0373054
178	1377	hASC-1 complex	Human	Q15650;Q8N3C0;Q8N9N2;Q9H1I8	TRIP4;ASCC3;ASCC1;ASCC2	Q8N3C0;Q8N9N2;Q9H1I8	3	0.340113	0.1514	0.14562
179	1379	GALNS-lysosomal hydrolase 1.27 MDa complex	Human	P10619;P16278;P34059;Q99519	CTSA;GLB1;GALNS;NEU1	P10619;P16278;Q99519	3	0.33	0.1429	0.135723
180	1380	Elongator holo complex	Human	O95163;Q6IA86;Q96EB1;Q9H9T3	IKBKAP;ELP2;ELP4;ELP3	O95163;Q6IA86;Q96EB1;Q9H9T3	4	0.43803	0.1805	0.165435
181	1399	WDR5-ASH2L-RBBP5-MLL2 complex	Human	O14686;P61964;Q15291;Q9UBL3	KMT2D;WDR5;KDM6B;ASH2L	P61964;Q15291;Q9UBL3	3	1.01045	0.7903	0.791215
182	1400	ASCOM complex	Human	O14686;P07437;P68366;Q14686;Q15291;Q8NEZ4;Q9UBL3	KMT2D;TUBB;TUBA4A;NCOA6;KDM6B;KMT2C;ASH2L	P07437;P68366;Q15291;Q9UBL3	4	0.751404	0.5558	0.551452
183	1413	NCOR1 complex	Human	O15379;O75376;P51532;Q12824;Q13263;Q15393;Q15459;Q6ZRS2;Q8TAQ2;Q92922	HDAC3;NCOR1;SMARCA4;SMARCB1;TRIM28;SF3B3;SF3A1;SRCAP;SMARCC2;SMARCC1	Q13263;Q15393;Q15459;Q8TAQ2	4	0.409418	0.1511	0.134166
184	1452	MCM2-MCM6-MCM7 complex	Human	P33993;P49736;Q14566	MCM7;MCM2;MCM6	P33993;P49736;Q14566	3	0.122703	0.0069	0
185	1492	BHC110 complex	Human	O60341;O75362;Q13547;Q14687;Q92618;Q92769;Q96BD5;Q9P0W2;Q9UBW7;Q9UKL0	KDM1A;ZNF217;HDAC1;GSE1;ZNF516;HDAC2;PHF21A;HMG20B;ZMYM2;RCOR1	O60341;Q13547;Q92769	3	0.339533	0.1507	0.145049
186	1554	RANBP1-RAN-KPNB1 complex	Human	P43487;P62826;Q14974	RANBP1;RAN;KPNB1	P43487;P62826;Q14974	3	0.612468	0.4324	0.426486
187	1571	Vigilin-DNA-PK-Ku antigen complex	Human	P12956;P13010;P78527;Q00341	XRCC6;XRCC5;PRKDC;HDLBP	P12956;P13010;P78527;Q00341	4	0.356008	0.0999	0.0805296
188	1728	CTCF-nucleophosmin-PARP-HIS-KPNA-LMNA-TOP complex	Human	O00505;P02545;P06748;P09874;P0C0S5;P11388;P49711;P52294;Q6FI13	KPNA3;LMNA;NPM1;PARP1;H2AFZ;TOP2A;CTCF;KPNA1;HIST2H2AA3	O00505;P02545;P06748;P09874;P0C0S5	5	0.709213	0.4909	0.47332
189	1729	TLE1 corepressor complex (MASH1 promoter-corepressor complex)	Human	P06748;P09874;P19338;P34932;P35580;P60709;Q02880;Q04724;Q15233;Q92878	NPM1;PARP1;NCL;HSPA4;MYH10;ACTB;TOP2B;TLE1;NONO;RAD50	P06748;P09874;P19338;P34932;P35580;P60709;Q15233;Q92878	8	0.756739	0.5879	0.569643
190	1734	SF3A1-SF3A2-SF3A3 complex	Human	Q12874;Q15428;Q15459	SF3A3;SF3A2;SF3A1	Q12874;Q15428;Q15459	3	0.269299	0.0874	0.078781
191	1737	SF3b complex	Human	O75533;Q13435;Q15393;Q15427;Q7RTV0;Q86XP3;Q9BWJ5;Q9Y3B4	SF3B1;SF3B2;SF3B3;SF3B4;PHF5A;DDX42;SF3B5;SF3B6	O75533;Q13435;Q15393;Q15427;Q7RTV0;Q86XP3	6	0.690019	0.4563	0.418446
192	1745	SMN complex	Human	O14893;P09012;P14678;P57678;P62304;P62306;P62308;P62314;P62316;P62318;P63162;Q8TEQ6;Q8WXD5;Q9H840;Q9UHI6	GEMIN2;SNRPA;SNRPB;GEMIN4;SNRPE;SNRPF;SNRPG;SNRPD1;SNRPD2;SNRPD3;SNRPN;GEMIN5;GEMIN6;GEMIN7;DDX20	P09012;P14678;P62314;P62316;P62318;Q8TEQ6	6	0.556446	0.2401	0.202623
193	1746	SMN containing complex	Human	O14893;P09382;P17931;P57678;P62314;P62316;P62318;Q16637	GEMIN2;LGALS1;LGALS3;GEMIN4;SNRPD1;SNRPD2;SNRPD3;SMN1; SMN2	P09382;P17931;P62314;P62316;P62318	5	0.665856	0.4252	0.406875
194	1749	SMN-PolII-RHA complex	Human	O14893;P08579;P14678;P20226;P24928;P57678;P63162;Q00403;Q08211;Q9UHI6	GEMIN2;SNRPB2;SNRPB;TBP;POLR2A;GEMIN4;SNRPN;GTF2B;DHX9;DDX20	P08579;P14678;Q08211	3	0.942297	0.7335	0.737377
195	1751	SMN complex	Human	O14893;P09012;P14678;P57678;Q16637;Q8TEQ6;Q8WXD5;Q9H840;Q9UHI6;Q9Y3F4	GEMIN2;SNRPA;SNRPB;GEMIN4;SMN1; SMN2;GEMIN5;GEMIN6;GEMIN7;DDX20;STRAP	P09012;P14678;Q8TEQ6;Q9Y3F4	4	0.916738	0.7583	0.74266
196	1760	TOP1-PSF-P54 complex	Human	P11387;P23246;Q15233	TOP1;SFPQ;NONO	P11387;P23246;Q15233	3	0.473046	0.2888	0.281362
197	1856	Sororin-cohesin complex	Human	O60216;Q14683;Q29RF7;Q96FF9;Q9NTI5;Q9UQE7	RAD21;SMC1A;PDS5A;CDCA5;PDS5B;SMC3	Q14683;Q29RF7;Q9UQE7	3	0.691615	0.513	0.50682
198	2112	CDC37-HSP90AA1-HSP90AB1-MAP3K11 complex	Human	P07900;P08238;Q16543;Q16584	HSP90AA1;HSP90AB1;CDC37;MAP3K11	P07900;P08238;Q16543	3	0.108745	0.0042	0
199	2129	DNAJB2-HSPA8-PSMA3 complex	Human	P11142;P25686;P25788	HSPA8;DNAJB2;PSMA3	P11142;P25686;P25788	3	1.23189	0.926	0.930509
200	2174	COP9 signalosome complex	Human	P61201;Q13098;Q7L5N1;Q92905;Q99627;Q9BT78;Q9UBW8;Q9UNS2	COPS2;GPS1;COPS6;COPS5;COPS8;COPS4;COPS7A;COPS3	P61201;Q13098;Q7L5N1;Q92905;Q99627;Q9BT78;Q9UBW8;Q9UNS2	8	0.332168	0.0133	0
201	2179	CNS-P53 complex	Human	P04637;P61201;Q13098;Q7L5N1;Q92905;Q99627;Q9BT78;Q9UBW8;Q9UNS2	TP53;COPS2;GPS1;COPS6;COPS5;COPS8;COPS4;COPS7A;COPS3	P61201;Q13098;Q7L5N1;Q92905;Q99627;Q9BT78;Q9UBW8;Q9UNS2	8	0.332168	0.0133	0
202	2188	Ubiquitin E3 ligase (CDC34, NEDD8, BTRC, CUL1, SKP1A, RBX1)	Human	P62877;P63208;Q13616;Q15843;Q9Y297	RBX1;SKP1;CUL1;NEDD8;BTRC	P63208;Q13616;Q15843	3	0.552166	0.3678	0.363988
203	2201	PCNA-RFC2-5 complex	Human	P12004;P35249;P35250;P40937;P40938	PCNA;RFC4;RFC2;RFC5;RFC3	P12004;P35249;P40937	3	0.468193	0.2844	0.276302
204	2211	BARD1-BRCA1-CSTF complex	Human	P33240;P38398;Q05048;Q12996;Q99728	CSTF2;BRCA1;CSTF1;CSTF3;BARD1	P33240;Q05048;Q12996	3	0.468361	0.2845	0.276477
205	2222	BLM complex II	Human	P15927;P27694;P35244;P54132;Q13472;Q9H9A7	RPA2;RPA1;RPA3;BLM;TOP3A;RMI1	P15927;P27694;P35244	3	0.477035	0.2923	0.285524
206	2241	HD-RAB8A-OPTN complex	Human	P42858;P61006;Q96CV9	HTT;RAB8A;OPTN	P42858;P61006;Q96CV9	3	0.59574	0.4153	0.409232
207	2242	TGM2-HD-CALM1 complex	Human	P21980;P42858;P62158	TGM2;HTT;CALM1; CAL	P21980;P42858;P62158	3	0.947093	0.7379	0.74131
208	2255	Cofilin-actin-CAP1 complex	Human	P23528;P60709;Q01518	CFL1;ACTB;CAP1	P23528;P60709;Q01518	3	1.07038	0.8345	0.834641
209	2300	Profilin 2 complex	Human	O75116;P11142;P17600;P35080;P60709;Q05193;Q7L576;Q92777;Q9Y2A7	ROCK2;HSPA8;SYN1;PFN2;ACTB;DNM1;CYFIP1;SYN2;NCKAP1	O75116;P11142;P35080;P60709;Q7L576;Q9Y2A7	6	0.666332	0.4139	0.376682
210	2480	CIN85 complex (CIN85, CRK, BCAR1, CBL, PIK3R1, GRB2, SOS1)	Human	P22681;P27986;P46108;P56945;P62993;Q07889;Q96B97	CBL;PIK3R1;CRK;BCAR1;GRB2;SOS1;SH3KBP1	P46108;P56945;Q96B97	3	0.585189	0.4037	0.398312
211	2573	Class C VPS/HOPS complex	Human	P20339;Q15075;Q96JC1;Q9H269;Q9H270;Q9P253	RAB5A;EEA1;VPS39;VPS16;VPS11;VPS18	P20339;Q15075;Q9H269;Q9H270;Q9P253	5	0.923705	0.8069	0.787996
212	2638	HES1 promoter corepressor complex	Human	P24928;P50613;Q06330;Q09472;Q7KZ85;Q92793	POLR2A;CDK7;RBPJ;EP300;SUPT6H;CREBBP	P50613;Q06330;Q7KZ85;Q92793	4	0.435665	0.1789	0.162795
213	2639	HES1 promoter-Notch enhancer complex	Human	O60563;P24928;P46531;P49336;P50613;P50750;Q06330;Q09472;Q15648;Q7KZ85;Q92585;Q9BT40;Q9Y5B9	CCNT1;POLR2A;NOTCH1;CDK8;CDK7;CDK9;RBPJ;EP300;MED1;SUPT6H;MAML1;INPP5K;SUPT16H	P50613;Q06330;Q7KZ85	3	0.495928	0.312	0.305253
214	2710	LRP-1-Alpha-2-M-annexin VI complex	Human	P01023;P08133;Q07954	A2M;ANXA6;LRP1	P01023;P08133;Q07954	3	1.08941	0.8483	0.847601
215	2715	Ubiquitin E3 ligase (CSN1, CSN8, HRT1, SKP1, SKP2, CUL1, CUL2, CUL3)	Human	P62877;P63208;Q13098;Q13309;Q13616;Q13617;Q13618;Q99627	RBX1;SKP1;GPS1;SKP2;CUL1;CUL2;CUL3;COPS8	P63208;Q13098;Q13616;Q13617;Q13618;Q99627	6	0.631766	0.3536	0.317959
216	2716	Elongator core complex	Human	O95163;Q6IA86;Q9H9T3	IKBKAP;ELP2;ELP3	O95163;Q6IA86;Q9H9T3	3	0.257509	0.0782	0.0683618
217	2721	HCF-1 complex	Human	O15047;O15294;O75182;O75446;P07900;P08047;P11021;P11142;P34932;P51610;P61964;Q09028;Q13547;Q16576;Q92769;Q96ST3;Q9H7L9;Q9UBL3	SETD1A;OGT;SIN3B;SAP30;HSP90AA1;SP1;HSPA5;HSPA8;HSPA4;HCFC1;WDR5;RBBP4;HDAC1;RBBP7;HDAC2;SIN3A;SUDS3;ASH2L	O15294;P07900;P11021;P11142;P34932;P51610;P61964;Q09028;Q13547;Q16576;Q92769;Q9UBL3	12	0.416709	0.0172	0.00252265
218	2727	SRC-3 complex	Human	O14920;O15111;P10155;Q15596;Q92793;Q9Y6K9;Q9Y6Q9	IKBKB;CHUK;TROVE2;NCOA2;CREBBP;IKBKG;NCOA3	P10155;Q92793;Q9Y6K9	3	0.902021	0.7009	0.703528
219	2730	Set1B complex	Human	P61964;Q15291;Q6UXN9;Q9P0U4;Q9UBL3;Q9UPS6	WDR5;KDM6B;WDR82;CXXC1;ASH2L;SETD1B	P61964;Q15291;Q6UXN9;Q9UBL3	4	0.814347	0.6285	0.627453
220	2731	Set1A complex	Human	O15047;P61964;Q15291;Q6UXN9;Q9P0U4;Q9UBL3	SETD1A;WDR5;KDM6B;WDR82;CXXC1;ASH2L	P61964;Q15291;Q6UXN9;Q9UBL3	4	0.814347	0.6285	0.627453
221	2738	BLM complex II	Human	P15927;P27694;P35244;P54132;Q13472;Q9H9A7	RPA2;RPA1;RPA3;BLM;TOP3A;RMI1	P15927;P27694;P35244	3	0.477035	0.2923	0.285524
222	2755	17S U2 snRNP	Human	O15042;O43143;O75533;O75937;O75940;P08579;P09661;P10809;P14678;P26368;P62304;P62306;P62308;P62314;P62316;P62318;Q01081;Q07955;Q12874;Q12931;Q13435;Q15393;Q15427;Q15428;Q15459;Q7L014;Q7RTV0;Q8IWX8;Q96I25;Q9BWJ5;Q9P0W2;Q9UHX1;Q9Y3B4	U2SURP;DHX15;SF3B1;DNAJC8;SMNDC1;SNRPB2;SNRPA1;HSPD1;SNRPB;U2AF2;SNRPE;SNRPF;SNRPG;SNRPD1;SNRPD2;SNRPD3;U2AF1;SRSF1;SF3A3;TRAP1;SF3B2;SF3B3;SF3B4;SF3A2;SF3A1;DDX46;PHF5A;CHERP;RBM17;SF3B5;HMG20B;PUF60;SF3B6	O43143;O75533;O75937;P08579;P09661;P14678;P62314;P62316;P62318;Q12874;Q12931;Q13435;Q15393;Q15427;Q15428;Q15459;Q7RTV0;Q9UHX1	18	0.692906	0.428	0.424471
223	2766	TERF2-RAP1 complex	Human	P12956;P13010;P49959;Q15554;Q92878;Q9BSI4;Q9NYB0	XRCC6;XRCC5;MRE11A;TERF2;RAD50;TINF2;TERF2IP	P12956;P13010;P49959;Q92878;Q9NYB0	5	0.413078	0.1152	0.0815641
224	2791	MCM4-MCM6-MCM7 complex	Human	P33991;P33993;Q14566	MCM4;MCM7;MCM6	P33991;P33993;Q14566	3	0.101004	0.0033	0
225	2792	MCM2-MCM4-MCM6-MCM7 complex	Human	P33991;P33993;P49736;Q14566	MCM4;MCM7;MCM2;MCM6	P33991;P33993;P49736;Q14566	4	0.105286	0.0009	0
226	2797	PCNA-CHL12-RFC2-5 complex	Human	P12004;P35249;P35250;P40937;P40938;Q8WVB6	PCNA;RFC4;RFC2;RFC5;RFC3;CHTF18	P12004;P35249;P40937	3	0.468193	0.2844	0.276302
227	2829	RSmad complex	Human	P51532;P84022;Q13485;Q15796;Q8NFD5;Q8TAQ2;Q92793;Q92922;Q9UPN9;Q9Y6Q9	SMARCA4;SMAD3;SMAD4;SMAD2;ARID1B;SMARCC2;CREBBP;SMARCC1;TRIM33;NCOA3	Q8TAQ2;Q92793;Q9UPN9	3	0.659851	0.4821	0.474875
228	2837	Profilin 1 complex	Human	P07737;P11142;P55072;P63261;Q00610;Q9BVA1	PFN1;HSPA8;VCP;ACTG1;CLTC;TUBB2B	P07737;P11142;P55072;Q00610	4	1.12537	0.932	0.926068
229	2838	MEP50-PRMT5-ICLN complex	Human	O14744;P54105;Q9BQA1	PRMT5;CLNS1A;WDR77	O14744;P54105;Q9BQA1	3	0.259968	0.0798	0.0705134
230	2851	ING2 complex	Human	A0A024R3R1;O75446;P29374;Q09028;Q13547;Q16576;Q5PSV4;Q92769;Q96ST3;Q9H0E3;Q9H160;Q9H7L9;Q9HCU9	ARID4B;SAP30;ARID4A;RBBP4;HDAC1;RBBP7;BRMS1L;HDAC2;SIN3A;SAP130;ING2;SUDS3;BRMS1	Q09028;Q13547;Q16576;Q92769	4	0.441975	0.1834	0.169859
231	2857	NuA4/Tip60 HAT complex	Human	O95619;O96019;Q52LR7;Q92993;Q96L91;Q9H0E9;Q9H2F5;Q9HAF1;Q9NPF5;Q9NXR8;Q9UBU8;Q9Y230;Q9Y265;Q9Y4A5	YEATS4;ACTL6A;EPC2;KAT5;EP400;BRD8;EPC1;MEAF6;DMAP1;ING3;MORF4L1;RUVBL2;RUVBL1;TRRAP	O96019;Q9Y230;Q9Y265	3	0.406019	0.215	0.211948
232	2962	CRK-BCAR1-DOCK1 complex	Human	P46108;P56945;Q14185	CRK;BCAR1;DOCK1	P46108;P56945;Q14185	3	0.347686	0.1573	0.153089
233	3008	60S APC containing complex	Human	P23258;P25054;P46940;Q71U36	TUBG1;APC;IQGAP1;TUBA1A	P23258;P46940;Q71U36	3	0.604784	0.4241	0.41857
234	3015	p27-cyclinE-Cdk2 - Ubiquitin E3 ligase (SKP1A, SKP2, CUL1, CKS1B, RBX1) complex	Human	P24864;P24941;P46527;P61024;P62877;P63208;Q13309;Q13616	CCNE1;CDK2;CDKN1B;CKS1B;RBX1;SKP1;SKP2;CUL1	P24941;P61024;P63208;Q13616	4	1.01097	0.8522	0.835687
235	3036	Ubiquitin E3 ligase (SKP1A, SKP2, CUL1, CKS1B, RBX1)	Human	P61024;P62877;P63208;Q13309;Q13616	CKS1B;RBX1;SKP1;SKP2;CUL1	P61024;P63208;Q13616	3	1.22264	0.9215	0.925944
236	3040	Multisynthetase complex	Human	O43324;P07814;P14868;P41252;P47897;P54136;P56192;Q12904;Q13155;Q15046;Q9P2J5	EEF1E1;EPRS;DARS;IARS;QARS;RARS;MARS;AIMP1;AIMP2;KARS;LARS	O43324;P07814;P14868;P41252;P47897;P54136;P56192;Q12904;Q13155;Q15046;Q9P2J5	11	0.114524	0	0
237	3048	mSin3A complex	Human	Q09028;Q13547;Q16576;Q92769;Q96ST3	RBBP4;HDAC1;RBBP7;HDAC2;SIN3A	Q09028;Q13547;Q16576;Q92769	4	0.441975	0.1834	0.169859
238	3055	Nop56p-associated pre-rRNA complex	Human	O00567;O76021;P05141;P05386;P05387;P05388;P06748;P08708;P09651;P11387;P13639;P15880;P16402;P18077;P18124;P18621;P19338;P22087;P25398;P26368;P26373;P27635;P30050;P32969;P35268;P36578;P37108;P39023;P40429;P42766;P46776;P46777;P46778;P46779;P46781;P47914;P49411;P50914;P52272;P55209;P55769;P61247;P61254;P61313;P61353;P61513;P62081;P62241;P62244;P62249;P62263;P62266;P62269;P62273;P62277;P62280;P62424;…	NOP56;RSL1D1;SLC25A5;RPLP1;RPLP2;RPLP0;NPM1;RPS17;HNRNPA1;TOP1;EEF2;RPS2;HIST1H1D;RPL35A;RPL7;RPL17;NCL;FBL;RPS12;U2AF2;RPL13;RPL10;RPL12;RPL9; RPL9;RPL22;RPL4;SRP14;RPL3;RPL13A;RPL35;RPL27A;RPL5;RPL21;RPL28;RPS9;RPL29;TUFM;RPL14;HNRNPM;NAP1L1;SNU13;RPS3A;RPL26;RPL15;RPL27;RPL37A;RPS7;RPS8;RPS15A;RPS16;RPS14;RPS23;RPS18;RPS29;RPS13;RPS11;RPL7A;ACTA2;RPL23A;RPS6;RPL23;RPS15;RPS24;RPL30;RPL39;RPL31…	P06748;P09651;P11387;P13639;P16402;P19338;P37108;P49411;P52272;P55209;P55769;P67809;P68104;Q00839;Q08211;Q12905;Q12906;Q13610;Q6P3W7;Q71U36;Q9NZI8	21	0.569431	0.0859	0.0675089
239	3063	Brg1-associated complex II	Human	O14497;O14744;O96019;P51532;Q12824;Q8TAQ2;Q92922	ARID1A;PRMT5;ACTL6A;SMARCA4;SMARCB1;SMARCC2;SMARCC1	O14744;O96019;Q8TAQ2	3	0.477524	0.2926	0.286034
240	3075	UTX-MLL2/3 complex	Human	O14686;O15550;P61964;Q14686;Q15291;Q5H9R7;Q6ZW49;Q86UW6;Q86XN7;Q8NEZ4;Q9UBL3;Q9Y2X9	KMT2D;KDM6A;WDR5;NCOA6;KDM6B;PPP6R3;PAXIP1;N4BP2;PROSER1;KMT2C;ASH2L;ZNF281	P61964;Q15291;Q5H9R7;Q9UBL3	4	0.812206	0.6265	0.624922
241	3082	DGCR8 multiprotein complex	Human	O43390;P11021;P17844;P19338;P31943;P35637;Q00839;Q08211;Q12906;Q8WYQ5;Q92841	HNRNPR;HSPA5;DDX5;NCL;HNRNPH1;FUS;HNRNPU;DHX9;ILF3;DGCR8;DDX17	O43390;P11021;P17844;P19338;P31943;P35637;Q00839;Q08211;Q12906;Q92841	10	0.570083	0.1839	0.171772
242	3102	DHX9-ADAR-vigilin-DNA-PK-Ku antigen complex	Human	P12956;P13010;P55265;P78527;Q00341;Q08211	XRCC6;XRCC5;ADAR;PRKDC;HDLBP;DHX9	P12956;P13010;P78527;Q00341;Q08211	5	0.473947	0.1756	0.144218
243	3118	SMN1-SIP1-SNRP complex	Human	O14893;P14678;P62304;P62314;P62316;P62318;Q16637	GEMIN2;SNRPB;SNRPE;SNRPD1;SNRPD2;SNRPD3;SMN1; SMN2	P14678;P62314;P62316;P62318	4	0.316635	0.0705	0.0462788
244	3129	STAT6-p100-RHA complex	Human	P42226;Q08211;Q7KZF4	STAT6;DHX9;SND1	P42226;Q08211;Q7KZF4	3	0.563076	0.3806	0.375349
245	3135	TLE1 corepressor complex (MASH1 promoter-corepressor complex)	Human	P06748;P09874;P19338;P34932;Q02880;Q04724;Q15233;Q92878	NPM1;PARP1;NCL;HSPA4;TOP2B;TLE1;NONO;RAD50	P06748;P09874;P19338;P34932;Q15233;Q92878	6	0.478786	0.1456	0.107685
246	3137	MASH1 promoter-coactivator complex	Human	P09874;P12931;P24928;P62805;P68431;Q14469;Q15233;Q92793;Q92831	PARP1;SRC;POLR2A;HIST1H4A;;HIST1H3A;;HES1;NONO;CREBBP;KAT2B	P09874;P62805;Q15233;Q92793	4	0.533298	0.2896	0.277934
247	3142	CAMK2-delta-MASH1 promoter-coactivator complex	Human	P09874;P12931;P24928;Q13557;Q14469;Q15233;Q92793;Q92831	PARP1;SRC;POLR2A;CAMK2D;HES1;NONO;CREBBP;KAT2B	P09874;Q13557;Q15233;Q92793	4	0.505206	0.2569	0.243729
248	3522	COG complex	Human	P83436;Q14746;Q8WTW3;Q96JB2;Q96MW5;Q9H9E3;Q9UP83;Q9Y2V7	COG7;COG2;COG1;COG3;COG8;COG4;COG5;COG6	P83436;Q14746;Q9H9E3;Q9UP83	4	0.230151	0.0226	0
249	3556	COG complex	Human	P83436;Q14746;Q8WTW3;Q96JB2;Q96MW5;Q9H9E3;Q9UP83;Q9Y2V7	COG7;COG2;COG1;COG3;COG8;COG4;COG5;COG6	P83436;Q14746;Q9H9E3;Q9UP83	4	0.230151	0.0226	0
250	4389	EIF3 core complex (EIF3A, EIF3B, EIF3G, EIF3I)	Human	O75821;P55884;Q13347;Q14152	EIF3G;EIF3B;EIF3I;EIF3A	O75821;P55884;Q13347;Q14152	4	0.285342	0.052	0.0234942
251	4392	EIF3 complex (EIF3A, EIF3B, EIF3G, EIF3I, EIF3C)	Human	O75821;P55884;Q13347;Q14152;Q99613	EIF3G;EIF3B;EIF3I;EIF3A;EIF3C	O75821;P55884;Q13347;Q14152	4	0.285342	0.052	0.0234942
252	4395	EIF3 complex (EIF3B, EIF3G, EIF3I)	Human	O75821;P55884;Q13347	EIF3G;EIF3B;EIF3I	O75821;P55884;Q13347	3	0.372355	0.1798	0.177725
253	4403	EIF3 complex (EIF3A, EIF3B, EIF3G, EIF3I, EIF3J)	Human	O75821;O75822;P55884;Q13347;Q14152	EIF3G;EIF3J;EIF3B;EIF3I;EIF3A	O75821;P55884;Q13347;Q14152	4	0.285342	0.052	0.0234942
254	5176	MGC1-DNA-PKcs-Ku complex	Human	P12956;P13010;P78527;Q14676	XRCC6;XRCC5;PRKDC;MDC1	P12956;P13010;P78527	3	0.458535	0.2729	0.266243
255	5177	Polycystin-1 multiprotein complex (ACTN1, CDH1, SRC, JUP, VCL, CTNNB1, PXN, BCAR1, PKD1, PTK2, TLN1)	Human	P12814;P12830;P12931;P14923;P18206;P35222;P49023;P56945;P98161;Q05397;Q9Y490	ACTN1;CDH1;SRC;JUP;VCL;CTNNB1;PXN;BCAR1;PKD1;PTK2;TLN1	P12814;P14923;P18206;P35222;P49023;P56945;Q05397;Q9Y490	8	0.803582	0.6851	0.661016
256	5179	NCOA6-DNA-PK-Ku-PARP1 complex	Human	P09874;P12956;P13010;P78527;Q14686	PARP1;XRCC6;XRCC5;PRKDC;NCOA6	P09874;P12956;P13010;P78527	4	0.348256	0.0935	0.0733766
257	5182	DNA-PK-Ku complex	Human	P12956;P13010;P78527	XRCC6;XRCC5;PRKDC	P12956;P13010;P78527	3	0.458535	0.2729	0.266243
258	5183	DNA-PK-Ku-eIF2-NF90-NF45 complex	Human	P05198;P12956;P13010;P20042;P41091;P78527;Q12905;Q12906	EIF2S1;XRCC6;XRCC5;EIF2S2;EIF2S3;PRKDC;ILF2;ILF3	P05198;P12956;P13010;P20042;P41091;P78527;Q12905;Q12906	8	0.59525	0.2575	0.256631
259	5193	TNF-alpha/NF-kappa B signaling complex (CHUK, KPNA3, NFKB2, NFKBIB, REL, IKBKG, NFKB1, NFKBIE, RELB, NFKBIA, RELA, TNIP2)	Human	O00221;O00505;O15111;P19838;P25963;Q00653;Q01201;Q04206;Q04864;Q15653;Q8NFZ5;Q9Y6K9	NFKBIE;KPNA3;CHUK;NFKB1;NFKBIA;NFKB2;RELB;RELA;REL;NFKBIB;TNIP2;IKBKG	O00505;P19838;Q00653;Q9Y6K9	4	0.706209	0.5015	0.495291
260	5194	TNF-alpha/NF-kappa B signaling complex (SEC16A, CHUK, IKBKB, NFKB2, REL, IKBKG, MAP3K14, RELA, FBXW7, USP2)	Human	O14920;O15027;O15111;O75604;Q00653;Q04206;Q04864;Q969H0;Q99558;Q9Y6K9	IKBKB;SEC16A;CHUK;USP2;NFKB2;RELA;REL;FBXW7;MAP3K14;IKBKG	O15027;Q00653;Q9Y6K9	3	0.7999	0.6121	0.61177
261	5195	PTIP-HMT complex	Human	O15550;P61964;Q14686;Q15291;Q6ZW49;Q8NEZ4;Q9BTK6;Q9C005;Q9UBL3;Q9UMN6	KDM6A;WDR5;NCOA6;KDM6B;PAXIP1;KMT2C;PAGR1;DPY30;ASH2L;KMT2B	P61964;Q15291;Q9C005;Q9UBL3	4	0.867424	0.6983	0.688719
262	5196	TNF-alpha/NF-kappa B signaling complex (CHUK, BTRC, NFKB2, PPP6C, REL, CUL1, IKBKE, SAPS2, SAPS1, ANKRD28, RELA, SKP1)	Human	O00743;O15084;O15111;O75170;P63208;Q00653;Q04206;Q04864;Q13616;Q14164;Q9UPN7;Q9Y297	PPP6C;ANKRD28;CHUK;PPP6R2;SKP1;NFKB2;RELA;REL;CUL1;IKBKE;PPP6R1;BTRC	O00743;P63208;Q00653;Q13616	4	1.16279	0.9476	0.949086
263	5197	PTIP-DNA damage response complex	Human	O60934;P49959;P54132;Q12888;Q6ZW49;Q92878	NBN;MRE11A;BLM;TP53BP1;PAXIP1;RAD50	P49959;Q12888;Q92878	3	0.297269	0.1135	0.104421
264	5199	Kinase maturation complex 1	Human	P07900;P08238;P27348;P31946;P34932;P61981;P62258;P63104;Q04917;Q13163;Q16543;Q6Q0C0;Q7KZI7;Q99759;Q9NUG6;Q9UHV9	HSP90AA1;HSP90AB1;YWHAQ;YWHAB;HSPA4;YWHAG;YWHAE;YWHAZ;YWHAH;MAP2K5;CDC37;TRAF7;MARK2;MAP3K3;PDRG1;PFDN2	P07900;P08238;P27348;P31946;P34932;P61981;P62258;P63104;Q04917;Q16543;Q9UHV9	11	0.442391	0.0373	0.0180293
265	5209	Ubiquilin-proteasome complex	Human	P25786;P25787;P60900;Q05086;Q9UHD9;Q9UMX0	PSMA1;PSMA2;PSMA6;UBE3A;UBQLN2;UBQLN1	P60900;Q05086;Q9UHD9;Q9UMX0	4	0.815313	0.6304	0.628594
266	5211	RAF1-PPP2-PIN1 complex	Human	P04049;P30153;P62714;P63151;Q13526	RAF1;PPP2R1A;PPP2CB;PPP2R2A;PIN1	P30153;P63151;Q13526	3	0.476891	0.2922	0.285373
267	5212	Kinase maturation complex 2	Human	A7MCY6;P07900;P08238;Q12933;Q16543;Q92844;Q9H6S1;Q9UHD2	TBKBP1;HSP90AA1;HSP90AB1;TRAF2;CDC37;TANK;AZI2;TBK1	P07900;P08238;Q16543	3	0.108745	0.0042	0
268	5229	RPA complex	Human	P15927;P27694;P35244	RPA2;RPA1;RPA3	P15927;P27694;P35244	3	0.477035	0.2923	0.285524
269	5230	CHUK-NFKB2-REL-IKBKG-SPAG9-NFKB1-NFKBIE-COPB2-TNIP1-NFKBIA-RELA-TNIP2 complex	Human	O00221;O15111;O60271;P19838;P25963;P35606;Q00653;Q04206;Q04864;Q15025;Q8NFZ5;Q9Y6K9	NFKBIE;CHUK;SPAG9;NFKB1;NFKBIA;COPB2;NFKB2;RELA;REL;TNIP1;TNIP2;IKBKG	O60271;P19838;P35606;Q00653;Q9Y6K9	5	0.62562	0.3644	0.346469
270	5231	53BP1-containing complex	Human	P12956;P13010;P15927;P27694;Q12888	XRCC6;XRCC5;RPA2;RPA1;TP53BP1	P12956;P13010;P15927;P27694;Q12888	5	0.62812	0.3676	0.350171
271	5232	TNF-alpha/Nf-kappa B signaling complex (RPL6, RPL30, RPS13, CHUK, DDX3X, NFKB2, NFKBIB, REL, IKBKG, NFKB1, MAP3K8, RELB, GLG1, NFKBIA, RELA, TNIP2, GTF2I)	Human	O00571;O15111;P19838;P25963;P41279;P62277;P62888;P78347;Q00653;Q01201;Q02878;Q04206;Q04864;Q15653;Q8NFZ5;Q92896;Q9Y6K9	DDX3X;CHUK;NFKB1;NFKBIA;MAP3K8;RPS13;RPL30;GTF2I;NFKB2;RELB;RPL6;RELA;REL;NFKBIB;TNIP2;GLG1;IKBKG	O00571;P19838;P78347;Q00653;Q9Y6K9	5	0.488243	0.1913	0.160804
272	5233	TNF-alpha/NF-kappa B signaling complex 5	Human	O14920;O15111;O15446;O95602;P19838;P23508;P42704;P46199;P52292;P52434;P62875;P63208;Q00653;Q04206;Q04864;Q13576;Q13616;Q15653;Q16342;Q9GZS1;Q9H9Y6;Q9UJF2;Q9UKB1;Q9Y2S0;Q9Y6K9	IKBKB;CHUK;CD3EAP;POLR1A;NFKB1;MCC;LRPPRC;MTIF2;KPNA2;POLR2H;POLR2L;SKP1;NFKB2;RELA;REL;IQGAP2;CUL1;NFKBIB;PDCD2;POLR1E;POLR1B;RASAL2;FBXW11;POLR1D;IKBKG	O15446;P19838;P42704;P52292;P63208;Q00653;Q13616;Q9Y6K9	8	1.12974	0.9932	1
273	5234	IKBKB-CDC37-KIAA1967-HSP90AB1-HSP90AA1 complex	Human	O14920;P07900;P08238;Q16543;Q8N163	IKBKB;HSP90AA1;HSP90AB1;CDC37;CCAR2	P07900;P08238;Q16543;Q8N163	4	0.263358	0.039	0.0106896
274	5235	WRN-Ku70-Ku80-PARP1 complex	Human	P09874;P12956;P13010;Q14191	PARP1;XRCC6;XRCC5;WRN	P09874;P12956;P13010	3	0.0885537	0.0017	0
275	5253	MNK1-eIF4F complex	Human	P06730;P60842;Q04637;Q9BUB5	EIF4E;EIF4A1;EIF4G1;MKNK1	P06730;P60842;Q04637	3	0.275201	0.0925	0.0840897
276	5266	TNF-alpha/NF-kappa B signaling complex 6	Human	O14920;O15111;P07900;P08238;P22087;P36578;P62277;P62280;P62888;P62917;Q02878;Q16543;Q99558;Q9Y6K9	IKBKB;CHUK;HSP90AA1;HSP90AB1;FBL;RPL4;RPS13;RPS11;RPL30;RPL8;RPL6;CDC37;MAP3K14;IKBKG	P07900;P08238;Q16543;Q9Y6K9	4	0.495463	0.2444	0.232034
277	5268	TNF-alpha/NF-kappa B signaling complex 7	Human	O43318;P07900;P08238;Q13451;Q15750;Q16543;Q8N5C8;Q9NYJ8	MAP3K7;HSP90AA1;HSP90AB1;FKBP5;TAB1;CDC37;TAB3;TAB2	O43318;P07900;P08238;Q13451;Q15750;Q16543	6	0.340283	0.0399	0.0127251
278	5269	TNF-alpha/NF-kappa B signaling complex 8	Human	P07900;P08238;Q13451;Q14164;Q16543;Q86UP2	HSP90AA1;HSP90AB1;FKBP5;IKBKE;CDC37;KTN1	P07900;P08238;Q13451;Q16543;Q86UP2	5	0.484969	0.1875	0.156948
279	5285	TNF-alpha/NF-kappa B signaling complex 9	Human	O15111;P08238;Q13451;Q15653;Q16543	CHUK;HSP90AB1;FKBP5;NFKBIB;CDC37	P08238;Q13451;Q16543	3	0.497111	0.3134	0.306489
280	5286	TNF-alpha/NF-kappa B signaling complex 10	Human	O15111;P07900;P08238;P40222;Q15653;Q16543;Q676U5;Q8IX12;Q9UHD2;Q9Y6K9	CHUK;HSP90AA1;HSP90AB1;TXLNA;NFKBIB;CDC37;ATG16L1;CCAR1;TBK1;IKBKG	P07900;P08238;P40222;Q16543;Q676U5;Q8IX12;Q9Y6K9	7	0.401349	0.0535	0.0274047
281	5386	MLL1-WDR5 complex	Human	O00268;O43451;O75461;P21675;P34932;P49848;P51610;P61964;Q03164;Q15291;Q15545;Q16594;Q6PI98;Q7Z3B3;Q8IXM2;Q8IZL8;Q8WWY3;Q96EZ8;Q99496;Q9BVI0;Q9H4L4;Q9H7Z6;Q9HCK8;Q9NXF1;Q9UBL3;Q9Y265;Q9Y4W2	TAF4;MGAM;E2F6;TAF1;HSPA4;TAF6;HCFC1;WDR5;KMT2A;KDM6B;TAF7;TAF9;INO80C;KANSL1;BAP18;PELP1;PRPF31;MCRS1;RNF2;PHF20;SENP3;KAT8;CHD8;TEX10;ASH2L;RUVBL1;LAS1L	P34932;P51610;P61964;Q15291;Q8WWY3;Q9UBL3;Q9Y265	7	0.766185	0.5976	0.585015
282	5432	Sororin-cohesin complex	Human	O60216;Q14683;Q29RF7;Q96FF9;Q9NTI5;Q9UQE7	RAD21;SMC1A;PDS5A;CDCA5;PDS5B;SMC3	Q14683;Q29RF7;Q9UQE7	3	0.691615	0.513	0.50682
283	5604	Emerin complex 1	Human	P35579;P50402;P60709;Q12965;Q13813;Q15417;Q8WWI1;Q9BRV8	MYH9;EMD;ACTB;MYO1E;SPTAN1;CNN3;LMO7;SIKE1	P35579;P60709;Q12965;Q13813;Q15417;Q8WWI1	6	0.716604	0.5082	0.466396
284	5606	Emerin-actin-NMI-(alphaII)spectrin complex	Human	P50402;P60709;Q13287;Q13813	EMD;ACTB;NMI;SPTAN1	P60709;Q13287;Q13813	3	0.814684	0.6256	0.625534
285	5608	Emerin architectural complex	Human	P02545;P20700;P50402;P60709;Q13287;Q13813	LMNA;LMNB1;EMD;ACTB;NMI;SPTAN1	P02545;P20700;P60709;Q13287;Q13813	5	0.636937	0.3791	0.363287
286	5609	Emerin regulatory complex	Human	O15379;O75531;P28749;P50402;P60709;P68431;Q02539;Q13547;Q8WWI1	HDAC3;BANF1;RBL1;EMD;ACTB;HIST1H3A;;HIST1H1A;HDAC1;LMO7	P60709;Q13547;Q8WWI1	3	1.21705	0.919	0.923124
287	5611	Emerin complex 24	Human	P02545;P06400;P20700;P33991;P49736;P50402;P68431;Q00839;Q02539;Q07021;Q08999;Q13287;Q14566;Q9H0E3;Q9H503	LMNA;RB1;LMNB1;MCM4;MCM2;EMD;HIST1H3A;;HNRNPU;HIST1H1A;C1QBP;RBL2;NMI;MCM6;SAP130;BANF2	P02545;P20700;P33991;P49736;Q00839;Q07021;Q13287;Q14566	8	0.614392	0.2909	0.291207
288	5613	Emerin complex 25	Human	O75531;O95218;O95777;P05455;P20700;P31946;P50402;P60709;P61978;P62258;P62314;Q13283;Q16543;Q9H0E3;Q9P287;Q9Y333	BANF1;ZRANB2;LSM8;SSB;LMNB1;YWHAB;EMD;ACTB;HNRNPK;YWHAE;SNRPD1;G3BP1;CDC37;SAP130;BCCIP;LSM2	O95777;P05455;P20700;P31946;P60709;P61978;P62258;P62314;Q13283;Q16543;Q9P287	11	0.844653	0.8137	0.802089
289	5614	Emerin complex 32	Human	O00422;O15379;P20700;P28749;P50402;P60709;P68431;Q08999;Q12824;Q13263;Q13287;Q13547;Q13813;Q14839;Q8TAQ2;Q92922;Q9BQ87;Q9BZK7;Q9C005;Q9H503;Q9NPJ6;Q9UKL0	SAP18;HDAC3;LMNB1;RBL1;EMD;ACTB;HIST1H3A;;RBL2;SMARCB1;TRIM28;NMI;HDAC1;SPTAN1;CHD4;SMARCC2;SMARCC1;TBL1Y;TBL1XR1;DPY30;BANF2;MED4;RCOR1	P20700;P60709;Q13263;Q13287;Q13547;Q13813;Q8TAQ2;Q9BZK7;Q9C005	9	0.970943	0.9438	0.957488
290	5615	Emerin complex 52	Human	O00148;O95777;P10827;P12277;P14866;P20700;P27348;P46940;P50402;P51858;P60709;P61978;P62258;P62314;Q00839;Q02539;Q07021;Q08999;Q12906;Q13287;Q53EL6;Q9BZZ5;Q9Y2U8	DDX39A;LSM8;THRA;CKB;HNRNPL;LMNB1;YWHAQ;IQGAP1;EMD;HDGF;ACTB;HNRNPK;YWHAE;SNRPD1;HNRNPU;HIST1H1A;C1QBP;RBL2;ILF3;NMI;PDCD4;API5;LEMD3	O00148;O95777;P12277;P14866;P20700;P27348;P46940;P51858;P60709;P61978;P62258;P62314;Q00839;Q07021;Q12906;Q13287;Q9BZZ5	17	0.812044	0.8057	0.808341
291	5755	SUMO1-SUA1-UBA2 complex	Human	P63165;Q9UBE0;Q9UBT2	SUMO1;SAE1;UBA2	P63165;Q9UBE0;Q9UBT2	3	0.369826	0.178	0.17518
292	5872	BRAF-MAP2K1-MAP2K2-YWHAE complex	Human	P15056;P36507;P62258;Q02750	BRAF;MAP2K2;YWHAE;MAP2K1	P36507;P62258;Q02750	3	0.534048	0.349	0.345085
293	5876	PPP2R1A-PPP2R1B-PPP2CA-PPME1-EIF4A1 complex	Human	P30153;P30154;P60842;P67775;Q9Y570	PPP2R1A;PPP2R1B;EIF4A1;PPP2CA;PPME1	P30153;P30154;P60842;Q9Y570	4	0.200812	0.0122	0
294	6038	Dynein complex	Human	O14576;P63167;Q14204;Q9Y6G9	DYNC1I1;DYNLL1;DYNC1H1;DYNC1LI1	P63167;Q14204;Q9Y6G9	3	0.170437	0.0223	0.0042183
295	6039	Dynein-dynactin complex	Human	O14576;P63167;Q14203;Q14204;Q9Y6G9	DYNC1I1;DYNLL1;DCTN1;DYNC1H1;DYNC1LI1	P63167;Q14203;Q14204;Q9Y6G9	4	0.156761	0.0035	0
296	6052	BAG3-HSC70-HSPB8-CHIP complex	Human	O95817;P11142;Q9UJY1;Q9UNE7	BAG3;HSPA8;HSPB8;STUB1	O95817;P11142;Q9UJY1;Q9UNE7	4	0.715626	0.512	0.507073
297	6129	CBP80/20- dependent translation complex	Human	O43310;P38919;P52298;P55884;Q09161;Q9BZI7	CTIF;EIF4A3;NCBP2;EIF3B;NCBP1;UPF3B	P38919;P55884;Q09161	3	0.123051	0.007	0
298	6141	Importin alpha-CAS-RanGTP complex	Human	P52292;P55060;P62826	KPNA2;CSE1L;RAN	P52292;P55060;P62826	3	0.930958	0.7246	0.727993
299	6164	ACK1 signaling complex	Human	P46108;P56945;P60953;Q07912	CRK;BCAR1;CDC42;TNK2	P46108;P56945;P60953	3	0.362267	0.1717	0.167599
300	6167	Exocyst complex	Human	O00471;O60645;Q8IYI6;Q8TAG9;Q96A65;Q96KP1;Q9NV70;Q9UPT5	EXOC5;EXOC3;EXOC8;EXOC6;EXOC4;EXOC2;EXOC1;EXOC7	O00471;O60645;Q96A65;Q96KP1;Q9NV70;Q9UPT5	6	0.117509	0.0001	0
301	6189	ArgRS-GlnRS-AIMP1 complex	Human	P47897;P54136;Q12904	QARS;RARS;AIMP1	P47897;P54136;Q12904	3	0.026152	0	0
302	6236	Dynein-2 complex, cytoplasmic	Human	P51808;P63167;P63172;Q8IVD9;Q8NCM8;Q8TCX1;Q8TF09;Q8WVS4;Q8WW35;Q96EX3;Q96FJ2;Q9NP97	DYNLT3;DYNLL1;DYNLT1;NUDCD3;DYNC2H1;DYNC2LI1;DYNLRB2;WDR60;TCTEX1D2;WDR34;DYNLL2;DYNLRB1	P63167;P63172;Q8IVD9;Q9NP97	4	0.993616	0.836	0.81968
303	6247	BBS-chaperonin complex	Human	P17987;P48643;P49368;P50990;P50991;P78371;Q6ZW61;Q8IWZ6;Q8TAM1;Q9NPJ1	TCP1;CCT5;CCT3;CCT8;CCT4;CCT2;BBS12;BBS7;BBS10;MKKS	P17987;P48643;P49368;P50990;P50991;P78371	6	0.196944	0.0022	0
304	6268	Cullin-RING E3 ubiquitin ligase complex	Human	Q15369;Q15370;Q93034;Q96DX5	TCEB1;TCEB2;CUL5;ASB9	Q15369;Q15370;Q93034	3	0.493847	0.3104	0.303078
305	6280	NUB1L-UFD1-NPL4-NEDD8 complex	Human	Q15843;Q8TAT6;Q92890;Q9Y5A7	NEDD8;NPLOC4;UFD1L;NUB1	Q15843;Q8TAT6;Q92890	3	0.478412	0.2937	0.28696
306	6282	G alpha-13-Hax-1-cortactin-Rac complex	Human	O00165;P31749;Q14247;Q14344	HAX1;AKT1;CTTN;GNA13	P31749;Q14247;Q14344	3	1.29176	0.9473	0.957053
307	6301	tRNA Splicing Ligase Complex	Human	Q52LJ0;Q92499;Q9BVC5;Q9Y224;Q9Y3I0	FAM98B;DDX1;C2orf49;C14orf166;RTCB	Q52LJ0;Q92499;Q9Y224;Q9Y3I0	4	0.355105	0.0989	0.0796871
308	6332	Elongator complex (ELP1, ELP2, ELP3, ELP4, ELP5, ELP6)	Human	O95163;Q0PNE2;Q6IA86;Q8TE02;Q96EB1;Q9H9T3	IKBKAP;ELP6;ELP2;ELP5;ELP4;ELP3	O95163;Q6IA86;Q96EB1;Q9H9T3	4	0.43803	0.1805	0.165435
309	6343	SETD7-YAP-AXIN1-beta-catenin complex	Human	O15169;P35222;P46937;Q8WTS6	AXIN1;CTNNB1;YAP1;SETD7	P35222;P46937;Q8WTS6	3	1.1208	0.8709	0.868061
310	6344	TNF-R1-associated signaling complex	Human	O14920;O15111;O43318;P01375;P19438;Q12933;Q13489;Q13546;Q15025;Q15628;Q15750;Q96EP0;Q9BYM8;Q9NYJ8;Q9Y6K9	IKBKB;CHUK;MAP3K7;TNF;TNFRSF1A;TRAF2;BIRC3;RIPK1;TNIP1;TRADD;TAB1;RNF31;RBCK1;TAB2;IKBKG	O43318;Q13546;Q15628;Q15750;Q9BYM8;Q9Y6K9	6	0.326062	0.0335	0.00849942
311	6388	CORVET complex	Human	Q8N3P4;Q8WUH2;Q96AX1;Q9H269;Q9H270;Q9P253	VPS8;TGFBRAP1;VPS33A;VPS16;VPS11;VPS18	Q96AX1;Q9H269;Q9H270;Q9P253	4	0.234499	0.0248	0.000236768
312	6389	HOPS complex	Human	P49754;Q96AX1;Q96JC1;Q9H269;Q9H270;Q9P253	VPS41;VPS33A;VPS39;VPS16;VPS11;VPS18	Q96AX1;Q9H269;Q9H270;Q9P253	4	0.234499	0.0248	0.000236768
313	6396	DNJC3-DNAJB1-HSPA8 complex	Human	P11142;P25685;Q13217	HSPA8;DNAJB1;DNAJC3	P11142;P25685;Q13217	3	0.434408	0.2451	0.241196
314	6399	DNAJC7-HSPA8-HSP90AA1 complex	Human	P07900;P11142;Q99615	HSP90AA1;HSPA8;DNAJC7	P07900;P11142;Q99615	3	0.368376	0.1767	0.173723
315	6457	MLL1 core complex	Human	P61964;Q03164;Q15291;Q9UBL3	WDR5;KMT2A;KDM6B;ASH2L	P61964;Q15291;Q9UBL3	3	1.01045	0.7903	0.791215
316	6460	MLL2 complex	Human	O00255;O14686;O15294;O75475;P51610;P61964;Q15291;Q9C005;Q9UBL3;Q9Y5Z7	MEN1;KMT2D;OGT;PSIP1;HCFC1;WDR5;KDM6B;DPY30;ASH2L;HCFC2	O15294;O75475;P51610;P61964;Q15291;Q9C005;Q9UBL3	7	0.747293	0.5616	0.546976
317	6461	MLL3 complex	Human	O15550;P61964;Q14686;Q15291;Q6ZW49;Q8NEZ4;Q9BTK6;Q9C005;Q9UBL3	KDM6A;WDR5;NCOA6;KDM6B;PAXIP1;KMT2C;PAGR1;DPY30;ASH2L	P61964;Q15291;Q9C005;Q9UBL3	4	0.867424	0.6983	0.688719
318	6462	MLL1 complex	Human	O00255;O15294;P51610;P61964;Q03164;Q15291;Q9C005;Q9UBL3	MEN1;OGT;HCFC1;WDR5;KMT2A;KDM6B;DPY30;ASH2L	O15294;P51610;P61964;Q15291;Q9C005;Q9UBL3	6	0.793381	0.6411	0.607447
319	6467	MLL4 complex	Human	O14686;O15550;P61964;Q14686;Q15291;Q6ZW49;Q9BTK6;Q9C005;Q9UBL3	KMT2D;KDM6A;WDR5;NCOA6;KDM6B;PAXIP1;PAGR1;DPY30;ASH2L	P61964;Q15291;Q9C005;Q9UBL3	4	0.867424	0.6983	0.688719
320	6468	TRAPP complex	Human	O43617;O75865;P0DI81;P48553;Q5T215;Q7Z392;Q86SZ2;Q8IUR0;Q8WVT3;Q96Q05;Q9UL33;Q9Y296;Q9Y2L5;Q9Y5R8	TRAPPC3;TRAPPC6A;TRAPPC2;TRAPPC10;TRAPPC3L;TRAPPC11;TRAPPC6B;TRAPPC5;TRAPPC12;TRAPPC9;TRAPPC2L;TRAPPC4;TRAPPC8;TRAPPC1	Q7Z392;Q86SZ2;Q8IUR0;Q9UL33;Q9Y296	5	0.501112	0.2063	0.176273
321	6469	Set1A complex	Human	O15047;O15294;P51610;P61964;Q15291;Q6UXN9;Q9C005;Q9P0U4;Q9UBL3;Q9Y5Z7	SETD1A;OGT;HCFC1;WDR5;KDM6B;WDR82;DPY30;CXXC1;ASH2L;HCFC2	O15294;P51610;P61964;Q15291;Q6UXN9;Q9C005;Q9UBL3	7	0.717406	0.4998	0.48659
322	6470	Set1B complex	Human	O15294;P51610;P61964;Q15291;Q6UXN9;Q8NFC6;Q96IK1;Q9C005;Q9P0U4;Q9UBL3;Q9UPS6;Q9Y5Z7	OGT;HCFC1;WDR5;KDM6B;WDR82;BOD1L1;BOD1;DPY30;CXXC1;ASH2L;SETD1B;HCFC2	O15294;P51610;P61964;Q15291;Q6UXN9;Q8NFC6;Q9C005;Q9UBL3	8	0.720239	0.5075	0.496881
323	6472	Bcl-2-Beclin1-UVRAG-PI(3)KC3 complex	Human	P10415;Q14457;Q8NEB9;Q99570;Q9P2Y5	BCL2;BECN1;PIK3C3;PIK3R4;UVRAG	Q8NEB9;Q99570;Q9P2Y5	3	0.228387	0.0568	0.0438938
324	6481	WASH complex	Human	A8K0Z3;Q12768;Q2M389;Q9Y3C0;Q9Y4E1	WASH1;KIAA0196;KIAA1033;CCDC53;FAM21C	Q12768;Q9Y3C0;Q9Y4E1	3	0.346741	0.1564	0.152154
325	6482	CUL4B-DDB1-DTL-CSN complex	Human	P61201;Q13098;Q13620;Q16531;Q9NZJ0	COPS2;GPS1;CUL4B;DDB1;DTL	P61201;Q13098;Q13620;Q16531	4	0.691932	0.4839	0.477364
326	6484	WASH-CAPZalpa/beta complex	Human	A8K0Z3;P47756;P52907;Q12768;Q2M389;Q9Y3C0;Q9Y4E1	WASH1;CAPZB;CAPZA1;KIAA0196;KIAA1033;CCDC53;FAM21C	P47756;P52907;Q12768;Q9Y3C0;Q9Y4E1	5	0.348365	0.0633	0.0318657
327	6489	CUL4A-DDB1-WDR5 complex	Human	P61964;Q13619;Q16531	WDR5;CUL4A;DDB1	P61964;Q13619;Q16531	3	1.03191	0.8052	0.807209
328	6491	CUL4A-DDB1-RBBP5 complex	Human	Q13619;Q15291;Q16531	CUL4A;KDM6B;DDB1	Q13619;Q15291;Q16531	3	1.02459	0.8005	0.80181
329	6493	CUL4A-DDB1-WDR57 complex	Human	Q13619;Q16531;Q96DI7	CUL4A;DDB1;SNRNP40	Q13619;Q16531;Q96DI7	3	0.986254	0.7697	0.772621
330	6494	CUL4A-DDB1-WDR61 complex	Human	Q13619;Q16531;Q9GZS3	CUL4A;DDB1;WDR61	Q13619;Q16531;Q9GZS3	3	0.958598	0.7476	0.75066
331	6495	CUL4B-DDB1-GRWD1 complex	Human	Q13620;Q16531;Q9BQ67	CUL4B;DDB1;GRWD1	Q13620;Q16531;Q9BQ67	3	1.18058	0.9031	0.903685
332	6512	ILK-HSP90-CDC37 complex	Human	P07900;Q13418;Q16543	HSP90AA1;ILK;CDC37	P07900;Q13418;Q16543	3	0.219393	0.0506	0.0367839
333	6639	CCC-Wash (WASH1, FAM21C) complex	Human	A8K0Z3;O60826;Q567U6;Q7Z3J2;Q7Z4G1;Q86VX2;Q86X83;Q8N668;Q9GZQ3;Q9H0A8;Q9NX08;Q9P000;Q9UBI1;Q9Y4E1;Q9Y6G5	WASH1;CCDC22;CCDC93;C16orf62;COMMD6;COMMD7;COMMD2;COMMD1;COMMD5;COMMD4;COMMD8;COMMD9;COMMD3;FAM21C;COMMD10	O60826;Q567U6;Q7Z3J2;Q7Z4G1;Q86VX2;Q86X83;Q8N668;Q9GZQ3;Q9NX08;Q9UBI1;Q9Y4E1	11	0.140364	0	0
334	6644	CCDC22-COMMD1-CUL2 complex	Human	O60826;Q13617;Q8N668	CCDC22;CUL2;COMMD1	O60826;Q13617;Q8N668	3	0.318485	0.1311	0.124575
335	6645	CCC complex	Human	O60826;Q567U6;Q7Z3J2;Q7Z4G1;Q86VX2;Q86X83;Q8N668;Q9GZQ3;Q9H0A8;Q9NX08;Q9P000;Q9UBI1;Q9Y6G5	CCDC22;CCDC93;C16orf62;COMMD6;COMMD7;COMMD2;COMMD1;COMMD5;COMMD4;COMMD8;COMMD9;COMMD3;COMMD10	O60826;Q567U6;Q7Z3J2;Q7Z4G1;Q86VX2;Q86X83;Q8N668;Q9GZQ3;Q9NX08;Q9UBI1	10	0.115059	0	0
336	6658	CCDC22-COMMD8-CUL1 complex	Human	O60826;Q13616;Q9NX08	CCDC22;CUL1;COMMD8	O60826;Q13616;Q9NX08	3	0.656414	0.4796	0.471392
337	6659	Ubiquitin E3 ligase (CCDC22, COMMD8, CUL3)	Human	O60826;Q13618;Q9NX08	CCDC22;CUL3;COMMD8	O60826;Q13618;Q9NX08	3	0.294806	0.111	0.102117
338	6665	ATAC complex, YEATS2-linked	Human	O43318;O75478;O75528;P61964;Q01658;Q14157;Q8IYH5;Q92830;Q96ES7;Q9H8E8;Q9NR33;Q9NRF9;Q9NS73;Q9ULM3	MAP3K7;TADA2A;TADA3;WDR5;DR1;UBAP2L;ZZZ3;KAT2A;SGF29;KAT14;POLE4;POLE3;MBIP;YEATS2	O43318;P61964;Q01658;Q14157;Q9NRF9	5	0.813394	0.6541	0.632647
339	6671	PI4K2A-WASH complex	Human	O00203;P46934;P47756;P50570;P52907;Q00610;Q12768;Q2M389;Q5T1M5;Q641Q2;Q92888;Q92974;Q96N67;Q9BTU6	AP3B1;NEDD4;CAPZB;DNM2;CAPZA1;CLTC;KIAA0196;KIAA1033;FKBP15;FAM21A;ARHGEF1;ARHGEF2;DOCK7;PI4K2A	P47756;P50570;P52907;Q00610;Q12768;Q5T1M5;Q641Q2;Q92888;Q96N67	9	0.507499	0.1187	0.0989309
340	6703	TBCD-tubulin(alpha)-tubulin(beta) complex	Human	P07437;Q71U36;Q9BTW9	TUBB;TUBA1A;TBCD	P07437;Q71U36;Q9BTW9	3	0.460413	0.2745	0.268197
341	6713	TBCD-ARL2-tubulin(beta) complex	Human	P07437;P36404;Q9BTW9	TUBB;ARL2;TBCD	P07437;P36404;Q9BTW9	3	0.482989	0.2997	0.291738
342	6714	TBCE-TBCB-tubulin(alpha) complex	Human	Q15813;Q71U36;Q99426	TBCE;TUBA1A;TBCB	Q15813;Q71U36;Q99426	3	0.756665	0.5749	0.570689
343	6715	TBCD-ARL2-tubulin(beta)-TBCE complex	Human	P07437;P36404;Q15813;Q9BTW9	TUBB;ARL2;TBCE;TBCD	P07437;P36404;Q15813;Q9BTW9	4	0.621188	0.3936	0.387939
344	6799	VEGFR2-S1PR1-ERK1/2-PKC-alpha complex	Human	P17252;P21453;P27361;P28482;P35968	PRKCA;S1PR1;MAPK3;MAPK1;KDR	P17252;P27361;P28482	3	0.426583	0.2369	0.233106
345	6800	VEGFR2-S1PR2-ERK1/2-PKC-alpha complex	Human	O95136;P17252;P27361;P28482;P35968	S1PR2;PRKCA;MAPK3;MAPK1;KDR	P17252;P27361;P28482	3	0.426583	0.2369	0.233106
346	6801	VEGFR2-S1PR3-ERK1/2-PKC-alpha complex	Human	P17252;P27361;P28482;P35968;Q99500	PRKCA;MAPK3;MAPK1;KDR;S1PR3	P17252;P27361;P28482	3	0.426583	0.2369	0.233106
347	6802	VEGFR2-S1PR5-ERK1/2-PKC-alpha complex	Human	P17252;P27361;P28482;P35968;Q9H228	PRKCA;MAPK3;MAPK1;KDR;S1PR5	P17252;P27361;P28482	3	0.426583	0.2369	0.233106
348	6838	IGF2BP1 complex	Human	O60506;O95793;P61254;P62753;P67809;Q00839;Q08211;Q15717;Q9NZI8	SYNCRIP;STAU1;RPL26;RPS6;YBX1;HNRNPU;DHX9;ELAVL1;IGF2BP1	O60506;O95793;P67809;Q00839;Q08211;Q15717;Q9NZI8	7	0.480983	0.1226	0.0928721
349	6845	NIF1-ASH2L-RBBP5-WDR5 complex	Human	P61964;Q15291;Q9H4Z2;Q9UBL3	WDR5;KDM6B;ZNF335;ASH2L	P61964;Q15291;Q9UBL3	3	1.01045	0.7903	0.791215
350	6849	WRAD complex (WDR5, RBBP5, ASH2L, DPY30)	Human	P61964;Q15291;Q9C005;Q9UBL3	WDR5;KDM6B;DPY30;ASH2L	P61964;Q15291;Q9C005;Q9UBL3	4	0.867424	0.6983	0.688719
351	6850	WRA complex (WDR5, RBBP5, ASH2L)	Human	P61964;Q15291;Q9UBL3	WDR5;KDM6B;ASH2L	P61964;Q15291;Q9UBL3	3	1.01045	0.7903	0.791215
352	6851	MWRAD complex (MLL1, WDR5, RBBP5, ASH2L, DPY30)	Human	P61964;Q03164;Q15291;Q9C005;Q9UBL3	WDR5;KMT2A;KDM6B;DPY30;ASH2L	P61964;Q15291;Q9C005;Q9UBL3	4	0.867424	0.6983	0.688719
353	6858	CHTOP-methylosome complex	Human	O14744;P84090;Q99873;Q9BQA1;Q9Y3Y2	PRMT5;ERH;PRMT1;WDR77;CHTOP	O14744;P84090;Q99873;Q9BQA1	4	0.766468	0.5727	0.569913
354	6862	Bag6-Ubl4A-Trc35 Complex	Human	P11441;P46379;Q7L5D6	UBL4A;BAG6;GET4	P11441;P46379;Q7L5D6	3	0.274828	0.0922	0.083753
355	6888	v-ATPase-Ragulator-AXIN/LKB1-AMPK complex	Human	O15169;O43504;P21281;P27449;P38606;P54619;P61421;Q0VGL1;Q13131;Q15831;Q6IAA8;Q9UHA4;Q9Y2Q5;Q9Y478	AXIN1;LAMTOR5;ATP6V1B2;ATP6V0C;ATP6V1A;PRKAG1;ATP6V0D1;LAMTOR4;PRKAA1;STK11;LAMTOR1;LAMTOR3;LAMTOR2;PRKAB1	P21281;P38606;P54619;Q13131;Q6IAA8;Q9Y478	6	0.520423	0.1957	0.155185
356	6893	Gamma-tubulin complex	Human	P23258;Q96CW5;Q96RT7;Q96RT8;Q9BSJ2;Q9UGJ1	TUBG1;TUBGCP3;TUBGCP6;TUBGCP5;TUBGCP2;TUBGCP4	P23258;Q96CW5;Q9BSJ2	3	0.171335	0.0227	0.00466524
357	6908	CTNNB1-FERMT2-YBX1 complex	Human	P35222;P67809;Q96AC1	CTNNB1;YBX1;FERMT2	P35222;P67809;Q96AC1	3	0.536434	0.3512	0.347577
358	6919	ILK-LIMS1-PARVA complex	Human	P48059;Q13418;Q9NVD7	LIMS1;ILK;PARVA	P48059;Q13418;Q9NVD7	3	0.418151	0.229	0.224411
359	6925	MAPK1-PTK2-PXN complex	Human	P28482;P49023;Q05397	MAPK1;PXN;PTK2	P28482;P49023;Q05397	3	0.513902	0.3297	0.324038
360	6937	ARHGEF2-MAPK1-MAPK3-PXN complex	Human	P27361;P28482;P49023;Q92974	MAPK3;MAPK1;PXN;ARHGEF2	P27361;P28482;P49023	3	0.604603	0.424	0.418384
361	6984	ProTalpha C2 complex	Human	P06454;P49006;P60709;Q01105	PTMA;MARCKSL1;ACTB;SET	P49006;P60709;Q01105	3	0.461548	0.2759	0.269379
362	6990	THSD1-FAK-talin-vinculin complex	Human	P18206;Q05397;Q9NS62;Q9Y490	VCL;PTK2;THSD1;TLN1	P18206;Q05397;Q9Y490	3	0.975442	0.7585	0.764124
363	7051	OTUB1-UBC13-MMS2 complex	Human	P61088;Q15819;Q96FW1	UBE2N;UBE2V2;OTUB1	P61088;Q15819;Q96FW1	3	0.234925	0.0617	0.0492072
364	7126	HSPA9-GRPEL1-GRPEL2-TIMM44 complex	Human	O43615;P38646;Q8TAA5;Q9HAV7	TIMM44;HSPA9;GRPEL2;GRPEL1	O43615;P38646;Q9HAV7	3	0.499026	0.3153	0.308491
365	7130	PRKAR2A-GSKIP-GSK3B-DNM1L complex	Human	O00429;P13861;P49841;Q9P0R6	DNM1L;PRKAR2A;GSK3B;GSKIP	O00429;P13861;P49841	3	0.186542	0.029	0.0133942
366	7131	COMMD1-CCDC22-CCDC93-C16orf62 complex	Human	O60826;Q567U6;Q7Z3J2;Q8N668	CCDC22;CCDC93;C16orf62;COMMD1	O60826;Q567U6;Q7Z3J2;Q8N668	4	0.135	0.0021	0
367	7132	CCDC22-CCDC93-C16orf62 complex	Human	O60826;Q567U6;Q7Z3J2	CCDC22;CCDC93;C16orf62	O60826;Q567U6;Q7Z3J2	3	0.123552	0.0073	0
368	7133	CCDC93-COMMD1-COMMD6 complex	Human	Q567U6;Q7Z4G1;Q8N668	CCDC93;COMMD6;COMMD1	Q567U6;Q7Z4G1;Q8N668	3	0.110176	0.0047	0
369	7134	COMMD1-CCDC93-C16orf62 complex	Human	Q567U6;Q7Z3J2;Q8N668	CCDC93;C16orf62;COMMD1	Q567U6;Q7Z3J2;Q8N668	3	0.10746	0.004	0
370	7135	CCDC22-CCDC93-C16orf62-FAM21-WASH1 complex	Human	A8K0Z3;O60826;Q567U6;Q7Z3J2;Q9Y4E1	WASH1;CCDC22;CCDC93;C16orf62;FAM21C	O60826;Q567U6;Q7Z3J2;Q9Y4E1	4	0.194664	0.01	0
371	7141	Coat protein complex II (SAR1B, PREB, SEC23A , SEC24B, SEC23IP)	Human	O95487;Q15436;Q9HCU5;Q9Y6B6;Q9Y6Y8	SEC24B;SEC23A;PREB;SAR1B;SEC23IP	Q15436;Q9Y6B6;Q9Y6Y8	3	0.0634833	0.0008	0
372	7192	CCR4-NOT-CNOT7-CNOT6 complex	Human	A5YKK6;O75175;Q92600;Q9C0C2;Q9H9A5;Q9NZN8;Q9UIV1;Q9UKZ1;Q9ULM6	CNOT1;CNOT3;RQCD1;TNKS1BP1;CNOT10;CNOT2;CNOT7;CNOT11;CNOT6	A5YKK6;O75175;Q9C0C2	3	1.07074	0.8348	0.834888
373	7214	CCR4-NOT-CNOT7-CNOT6L complex	Human	A5YKK6;O75175;Q92600;Q96LI5;Q9C0C2;Q9H9A5;Q9NZN8;Q9UIV1;Q9UKZ1	CNOT1;CNOT3;RQCD1;CNOT6L;TNKS1BP1;CNOT10;CNOT2;CNOT7;CNOT11	A5YKK6;O75175;Q9C0C2	3	1.07074	0.8348	0.834888
374	7215	CCR4-NOT-CNOT8-CNOT6 complex	Human	A5YKK6;O75175;Q92600;Q9C0C2;Q9H9A5;Q9NZN8;Q9UFF9;Q9UKZ1;Q9ULM6	CNOT1;CNOT3;RQCD1;TNKS1BP1;CNOT10;CNOT2;CNOT8;CNOT11;CNOT6	A5YKK6;O75175;Q9C0C2	3	1.07074	0.8348	0.834888
375	7216	CCR4-NOT-CNOT8-CNOT6L complex	Human	A5YKK6;O75175;Q92600;Q96LI5;Q9C0C2;Q9H9A5;Q9NZN8;Q9UFF9;Q9UKZ1	CNOT1;CNOT3;RQCD1;CNOT6L;TNKS1BP1;CNOT10;CNOT2;CNOT8;CNOT11	A5YKK6;O75175;Q9C0C2	3	1.07074	0.8348	0.834888
376	7217	Dysbindin 1-A-DNA-PK-complex	Human	P12956;P13010;P78527;Q96EV8	XRCC6;XRCC5;PRKDC;DTNBP1	P12956;P13010;P78527;Q96EV8	4	0.851721	0.6783	0.670909
377	7221	NSL complex	Human	O15294;P51610;P61964;Q7Z3B3;Q96EZ8;Q9BVI0;Q9H7Z6;Q9H9L4;Q9P2N6	OGT;HCFC1;WDR5;KANSL1;MCRS1;PHF20;KAT8;KANSL2;KANSL3	O15294;P51610;P61964	3	0.401761	0.2091	0.207587
378	7284	GSK3B-HSP90AA1-PKM2 complex	Human	P07900;P14618;P49841	HSP90AA1;PKM;GSK3B	P07900;P14618;P49841	3	0.865457	0.6692	0.671601
379	7285	HEXIM1-DNA-PK-paraspeckle components-ribonucleoprotein complex	Human	O94992;P12956;P13010;P23246;P43243;P78527;Q15233;Q8WXF1;Q96PK6	HEXIM1;XRCC6;XRCC5;SFPQ;MATR3;PRKDC;NONO;PSPC1;RBM14	O94992;P12956;P13010;P23246;P43243;P78527;Q15233;Q8WXF1	8	0.69739	0.4556	0.451295
380	7298	ACTB-ANP32A-C1QBP-PSMA1-PTMA-PSMA1 complex	Human	P06454;P25786;P39687;P60709;Q00325;Q07021	PTMA;PSMA1;ANP32A;ACTB;SLC25A3;C1QBP	P39687;P60709;Q07021	3	1.01314	0.792	0.793246
381	7299	ANP32A-ANP32B-PSMA3-PTMA-SLC25A5 complex	Human	P05141;P06454;P25788;P39687;Q92688	SLC25A5;PTMA;PSMA3;ANP32A;ANP32B	P25788;P39687;Q92688	3	0.81793	0.6285	0.628536
382	7318	CTNNB1-DDX5-HDGF complex	Human	P17844;P35222;P51858	DDX5;CTNNB1;HDGF	P17844;P35222;P51858	3	0.826114	0.6349	0.63607
383	7367	ASH2L-KDM6B-KDM6B-WDR5 complex	Human	O15054;P61964;Q15291;Q9UBL3	KDM6B;WDR5;KDM6B;ASH2L	P61964;Q15291;Q9UBL3	3	1.01045	0.7903	0.791215
384	7372	BRD7-SWI\u2013SNF complex	Human	O14497;O14744;O96019;P51531;P51532;Q8TAQ2;Q8WUB8;Q92922;Q969G3;Q96GM5;Q9NPI1	ARID1A;PRMT5;ACTL6A;SMARCA2;SMARCA4;SMARCC2;PHF10;SMARCC1;SMARCE1;SMARCD1;BRD7	O14744;O96019;Q8TAQ2	3	0.477524	0.2926	0.286034
385	7381	DCS complex	Human	P26599;P31943;Q92945;Q9UKA9	PTBP1;HNRNPH1;KHSRP;PTBP2	P26599;P31943;Q92945	3	0.966855	0.7535	0.757294
386	7476	AP1B1-AP1G2-AP1M-1AP1S1 complex	Human	O75843;P61966;Q10567;Q9BXS5	AP1G2;AP1S1;AP1B1;AP1M1	P61966;Q10567;Q9BXS5	3	0.176848	0.025	0.00760198
387	7522	Ubiquitin E3 ligase (CUL3, KLHL12, PEF1, PDCD6)	Human	O75340;Q13618;Q53G59;Q9UBV8	PDCD6;CUL3;KLHL12;PEF1	O75340;Q13618;Q9UBV8	3	0.351155	0.1601	0.156526
388	7545	BORC complex	Human	O95295;P78537;Q6QNY1;Q969J3;Q96B45;Q96FH0;Q96GS4;Q9BQD3	SNAPIN;BLOC1S1;BLOC1S2;BORCS5;BORCS7;BORCS8;BORCS6;KXD1	O95295;P78537;Q969J3	3	0.24258	0.0661	0.0555688
389	7556	PRAME complex	Human	P62877;P78395;Q13617;Q14657;Q15369;Q15370;Q9NPF4	RBX1;PRAME;CUL2;LAGE3;TCEB1;TCEB2;OSGEP	Q13617;Q15369;Q15370;Q9NPF4	4	0.516571	0.2709	0.257486
390	7557	LGR4-RSPO supercomplex	Human	O00401;O14641;O60610;P36507;P46940;P49023;Q02750;Q05397;Q9BXB1;Q9BXY4	WASL;DVL2;DIAPH1;MAP2K2;IQGAP1;PXN;MAP2K1;PTK2;LGR4;RSPO3	O60610;P36507;P46940;P49023;Q02750;Q05397	6	0.47953	0.1462	0.108461
391	7563	LARP1-PABPC1-RYDEN complex	Human	P11940;Q6PKG0;Q9NUL5	PABPC1;LARP1;RYDEN	P11940;Q6PKG0;Q9NUL5	3	0.407084	0.2159	0.213039
