# Supplementary material for: Improved in situ characterization of protein complex dynamics at scale with thermal proximity co-aggregation
Source: Nat Commun. 2023 Nov 24;14:7697. doi: 10.1038/s41467-023-43526-2 (PMC10673876; doi:10.1038/s41467-023-43526-2)
Supplement: Supplementary file 9 — Source data [file 41467_2023_43526_MOESM9_ESM.zip › Source Data/Figure 4g.xlsx]

## Sheet: Day1
Day 1	ComplexID	ComplexName	Organism	subunits(UniProt IDs)	subunits(Gene name)	Subunit_Found	No_Subunit_Found	Avg_Dist_mock	Avg_Dist_D1	Avg_Dist_Absolute_Change_D1	Modulation_p-value_Sample_D1	Modulation_p-value_Beta_D1
0	10	Condensin I complex	Human	O95347;Q15003;Q15021;Q9BPX3;Q9NTJ3	SMC2;NCAPH;NCAPD2;NCAPG;SMC4	O95347;Q9BPX3;Q9NTJ3	3	0.120381	0.114709	0.005672	0.3951	0.404842
1	27	Arp2/3 protein complex	Human	O15143;O15144;O15145;O15511;P59998;P61158;P61160	ARPC1B;ARPC2;ARPC3;ARPC5;ARPC4;ACTR3;ACTR2	O15143;O15144;O15145;O15511;P59998;P61158;P61160	7	0.118962	0.133384	-0.0144227	0.4601	0.50972
2	32	PA700 complex	Human	O00231;O00232;O00233;O00487;O43242;O75832;P17980;P35998;P43686;P48556;P51665;P55036;P62191;P62195;P62333;Q13200;Q15008;Q16401;Q99460;Q9UNM6	PSMD11;PSMD12;PSMD9;PSMD14;PSMD3;PSMD10;PSMC3;PSMC2;PSMC4;PSMD8;PSMD7;PSMD4;PSMC1;PSMC5;PSMC6;PSMD2;PSMD6;PSMD5;PSMD1;PSMD13	O00231;O00232;O00233;O00487;O43242;O75832;P17980;P35998;P43686;P48556;P51665;P55036;P62191;P62195;P62333;Q13200;Q15008;Q16401;Q99460;Q9UNM6	20	0.280023	0.285019	-0.00499555	0.3261	0.346559
3	33	Prefoldin complex	Human	O15212;O60925;P61758;Q99471;Q9NQP4;Q9UHV9	PFDN6;PFDN1;VBP1;PFDN5;PFDN4;PFDN2	O15212;O60925;P61758;Q99471;Q9NQP4;Q9UHV9	6	0.246541	0.290365	-0.0438238	0.6509	0.677692
4	36	AP1 adaptor complex	Human	O43747;O75843;P56377;P61966;Q10567;Q96PC3;Q9BXS5;Q9Y6Q5	AP1G1;AP1G2;AP1S2;AP1S1;AP1B1;AP1S3;AP1M1;AP1M2	O43747;P61966;Q10567;Q9BXS5	4	0.115482	0.160762	-0.0452798	0.6307	0.638404
5	49	DNMT3B complex	Human	O60264;O95239;O95347;Q13547;Q96ST3;Q9NTJ3;Q9UBC3	SMARCA5;KIF4A;SMC2;HDAC1;SIN3A;SMC4;DNMT3B	O95347;Q13547;Q9NTJ3	3	0.244001	0.135611	0.10839	0.1031	0.0797837
6	54	SIN3 complex	Human	O00422;O75446;Q09028;Q13547;Q16576;Q92769;Q96ST3	SAP18;SAP30;RBBP4;HDAC1;RBBP7;HDAC2;SIN3A	Q09028;Q13547;Q16576;Q92769	4	0.422076	0.460158	-0.038082	0.598	0.605808
7	61	Mi2/NuRD complex	Human	O94776;O95983;Q09028;Q13547;Q14839;Q16576;Q92769	MTA2;MBD3;RBBP4;HDAC1;CHD4;RBBP7;HDAC2	Q09028;Q13547;Q16576;Q92769	4	0.422076	0.460158	-0.038082	0.598	0.605808
8	62	MeCP1 complex	Human	O94776;O95983;Q09028;Q13547;Q14839;Q16576;Q92769;Q9UBB5	MTA2;MBD3;RBBP4;HDAC1;CHD4;RBBP7;HDAC2;MBD2	Q09028;Q13547;Q16576;Q92769	4	0.422076	0.460158	-0.038082	0.598	0.605808
9	86	NUMAC complex (nucleosomal methylation activator complex)	Human	O14497;P51532;P60709;Q12824;Q86X55;Q8TAQ2;Q92922;Q969G3;Q96GM5;Q96KG9	ARID1A;SMARCA4;ACTB;SMARCB1;CARM1;SMARCC2;SMARCC1;SMARCE1;SMARCD1;SCYL1	P60709;Q86X55;Q8TAQ2;Q96KG9	4	0.922272	1.00841	-0.0861352	0.7905	0.805409
10	87	Nup 107-160 subcomplex	Human	P52948;P55735;P57740;Q12769;Q8NFH3;Q8NFH4;Q8WUM0;Q96EE3;Q9BW27	NUP98;SEC13;NUP107;NUP160;NUP43;NUP37;NUP133;SEH1L;NUP85	P52948;P55735;Q8NFH3;Q8NFH4;Q8WUM0;Q9BW27	6	0.533007	0.615704	-0.0826975	0.8293	0.855722
11	89	Exocyst Sec6/8 complex	Human	O00471;O60645;Q8IYI6;Q8TAG9;Q96A65;Q96KP1;Q9NV70;Q9UPT5	EXOC5;EXOC3;EXOC8;EXOC6;EXOC4;EXOC2;EXOC1;EXOC7	O00471;Q96A65;Q9NV70;Q9UPT5	4	0.236628	0.243655	-0.00702683	0.4354	0.460855
12	95	Ku antigen-NARG1 complex	Human	P12956;P13010;Q9BXJ9	XRCC6;XRCC5;NAA15	P12956;P13010;Q9BXJ9	3	0.585517	0.628714	-0.043197	0.605	0.614997
13	112	Prefoldin complex	Human	O15212;O60925;P61758;Q99471;Q9NQP4;Q9UHV9	PFDN6;PFDN1;VBP1;PFDN5;PFDN4;PFDN2	O15212;O60925;P61758;Q99471;Q9NQP4;Q9UHV9	6	0.246541	0.290365	-0.0438238	0.6509	0.677692
14	123	Rnase/Mrp complex	Human	O75817;O75818;O95059;O95707;P78345;P78346;Q969H6;Q99575;Q9BUL9;Q9H633	POP7;RPP40;RPP14;POP4;RPP38;RPP30;POP5;POP1;RPP25;RPP21	O75818;O95707;Q99575	3	0.365731	0.325102	0.0406287	0.2645	0.265596
15	126	CCT complex (chaperonin containing TCP1 complex)	Human	P17987;P40227;P48643;P49368;P50990;P50991;P78371;Q99832	TCP1;CCT6A;CCT5;CCT3;CCT8;CCT4;CCT2;CCT7	P17987;P40227;P48643;P49368;P50990;P50991;P78371;Q99832	8	0.19586	0.206712	-0.010852	0.4291	0.474037
16	144	Gamma-BAR-AP1 complex	Human	O43747;O75843;P56377;P61966;Q10567;Q63HQ0;Q96PC3;Q9BXS5;Q9Y6Q5	AP1G1;AP1G2;AP1S2;AP1S1;AP1B1;AP1AR;AP1S3;AP1M1;AP1M2	O43747;P61966;Q10567;Q9BXS5	4	0.115482	0.160762	-0.0452798	0.6307	0.638404
17	149	PBAF complex (Polybromo- and BAF containing complex)	Human	O96019;P51532;P60709;Q12824;Q68CP9;Q86U86;Q8TAQ2;Q92922;Q969G3;Q96GM5	ACTL6A;SMARCA4;ACTB;SMARCB1;ARID2;PBRM1;SMARCC2;SMARCC1;SMARCE1;SMARCD1	O96019;P60709;Q8TAQ2	3	1.09677	1.22032	-0.123546	0.8475	0.883069
18	157	Condensin I complex	Human	O95347;Q15003;Q15021;Q9BPX3;Q9NTJ3	SMC2;NCAPH;NCAPD2;NCAPG;SMC4	O95347;Q9BPX3;Q9NTJ3	3	0.120381	0.114709	0.005672	0.3951	0.404842
19	159	Condensin I-PARP-1-XRCC1 complex	Human	O95347;P09874;P18887;Q15003;Q15021;Q9BPX3;Q9NTJ3	SMC2;PARP1;XRCC1;NCAPH;NCAPD2;NCAPG;SMC4	O95347;Q9BPX3;Q9NTJ3	3	0.120381	0.114709	0.005672	0.3951	0.404842
20	162	COG complex	Human	P83436;Q14746;Q8WTW3;Q96JB2;Q96MW5;Q9H9E3;Q9UP83;Q9Y2V7	COG7;COG2;COG1;COG3;COG8;COG4;COG5;COG6	Q14746;Q9H9E3;Q9UP83	3	0.310704	0.196386	0.114318	0.0959	0.0696751
21	167	Condensin I complex	Human	O95347;Q15003;Q15021;Q9BPX3;Q9NTJ3	SMC2;NCAPH;NCAPD2;NCAPG;SMC4	O95347;Q9BPX3;Q9NTJ3	3	0.120381	0.114709	0.005672	0.3951	0.404842
22	181	26S proteasome	Human	O14818;P17980;P20618;P25786;P25787;P25788;P25789;P28066;P28070;P28072;P28074;P35998;P43686;P49720;P49721;P55036;P60900;P62191;P62195;P62333;Q99436;Q9UNM6	PSMA7;PSMC3;PSMB1;PSMA1;PSMA2;PSMA3;PSMA4;PSMA5;PSMB4;PSMB6;PSMB5;PSMC2;PSMC4;PSMB3;PSMB2;PSMD4;PSMA6;PSMC1;PSMC5;PSMC6;PSMB7;PSMD13	O14818;P17980;P20618;P25786;P25787;P25788;P25789;P28066;P28070;P28072;P28074;P35998;P43686;P49721;P55036;P60900;P62191;P62195;P62333;Q9UNM6	20	0.708846	0.67943	0.0294161	0.0726	0.0575356
23	186	Wave-2 complex	Human	Q7L576;Q8IZP0;Q8WUW1;Q9Y2A7;Q9Y6W5	CYFIP1;ABI1;BRK1;NCKAP1;WASF2	Q7L576;Q8IZP0;Q8WUW1;Q9Y2A7;Q9Y6W5	5	0.478089	0.496404	-0.0183154	0.4926	0.522205
24	189	BAF complex	Human	O14497;O94805;O96019;P51531;P51532;P60709;P63261;Q12824;Q8NFD5;Q8TAQ2;Q92922;Q969G3;Q96GM5	ARID1A;ACTL6B;ACTL6A;SMARCA2;SMARCA4;ACTB;ACTG1;SMARCB1;ARID1B;SMARCC2;SMARCC1;SMARCE1;SMARCD1	O96019;P60709;Q8TAQ2	3	1.09677	1.22032	-0.123546	0.8475	0.883069
25	191	20S proteasome	Human	O14818;P20618;P25786;P25787;P25788;P25789;P28066;P28070;P28072;P28074;P49720;P49721;P60900;Q99436	PSMA7;PSMB1;PSMA1;PSMA2;PSMA3;PSMA4;PSMA5;PSMB4;PSMB6;PSMB5;PSMB3;PSMB2;PSMA6;PSMB7	O14818;P20618;P25786;P25787;P25788;P25789;P28066;P28070;P28072;P28074;P49721;P60900	12	0.160469	0.201921	-0.0414514	0.6806	0.715173
26	192	PA28-20S proteasome	Human	O14818;P20618;P25786;P25787;P25788;P25789;P28066;P28070;P28072;P28074;P49720;P49721;P60900;Q06323;Q99436;Q9UL46	PSMA7;PSMB1;PSMA1;PSMA2;PSMA3;PSMA4;PSMA5;PSMB4;PSMB6;PSMB5;PSMB3;PSMB2;PSMA6;PSME1;PSMB7;PSME2	O14818;P20618;P25786;P25787;P25788;P25789;P28066;P28070;P28072;P28074;P49721;P60900;Q06323;Q9UL46	14	0.51888	0.512153	0.00672662	0.2541	0.268535
27	193	PA700-20S-PA28 complex	Human	O00231;O00232;O00233;O00487;O14818;O43242;O75832;P17980;P20618;P25786;P25787;P25788;P25789;P28066;P28070;P28072;P28074;P35998;P43686;P48556;P49720;P49721;P51665;P55036;P60900;P62191;P62195;P62333;Q06323;Q13200;Q15008;Q16401;Q99436;Q99460;Q9UL46;Q9UNM6	PSMD11;PSMD12;PSMD9;PSMD14;PSMA7;PSMD3;PSMD10;PSMC3;PSMB1;PSMA1;PSMA2;PSMA3;PSMA4;PSMA5;PSMB4;PSMB6;PSMB5;PSMC2;PSMC4;PSMD8;PSMB3;PSMB2;PSMD7;PSMD4;PSMA6;PSMC1;PSMC5;PSMC6;PSME1;PSMD2;PSMD6;PSMD5;PSMB7;PSMD1;PSME2;PSMD13	O00231;O00232;O00233;O00487;O14818;O43242;O75832;P17980;P20618;P25786;P25787;P25788;P25789;P28066;P28070;P28072;P28074;P35998;P43686;P48556;P49721;P51665;P55036;P60900;P62191;P62195;P62333;Q06323;Q13200;Q15008;Q16401;Q99460;Q9UL46;Q9UNM6	34	0.763208	0.722986	0.0402219	0.0092	1.37227e-06
28	194	PA28gamma-20S proteasome	Human	O14818;P20618;P25786;P25787;P25788;P25789;P28066;P28070;P28072;P28074;P49720;P49721;P60900;P61289;Q99436	PSMA7;PSMB1;PSMA1;PSMA2;PSMA3;PSMA4;PSMA5;PSMB4;PSMB6;PSMB5;PSMB3;PSMB2;PSMA6;PSME3;PSMB7	O14818;P20618;P25786;P25787;P25788;P25789;P28066;P28070;P28072;P28074;P49721;P60900;P61289	13	0.162029	0.212552	-0.0505228	0.7618	0.788313
29	247	RalBP1-CCNB1-AP2A-NUMB-EPN1 complex	Human	O95782;P14635;P49757;Q15311;Q9Y6I3	AP2A1;CCNB1;NUMB;RALBP1;EPN1	O95782;P49757;Q9Y6I3	3	0.251511	0.256536	-0.00502533	0.4397	0.450677
30	280	HMGB1-HMGB2-HSC70-ERP60-GAPDH complex	Human	P04406;P09429;P11142;P26583;P30101	GAPDH;HMGB1;HSPA8;HMGB2;PDIA3	P04406;P09429;P11142;P26583;P30101	5	0.986111	1.06047	-0.0743554	0.7782	0.803507
31	282	SNF2h-cohesin-NuRD complex	Human	O60216;O60264;O94776;O95983;Q09028;Q12873;Q13330;Q13547;Q14683;Q16576;Q8N3U4;Q8WVM7;Q92769;Q9NRL2;Q9UBB5;Q9UQE7	RAD21;SMARCA5;MTA2;MBD3;RBBP4;CHD3;MTA1;HDAC1;SMC1A;RBBP7;STAG2;STAG1;HDAC2;BAZ1A;MBD2;SMC3	Q09028;Q13547;Q16576;Q92769	4	0.422076	0.460158	-0.038082	0.598	0.605808
32	283	Sin3 complex	Human	O00422;O75446;Q09028;Q13547;Q16576;Q92769;Q96ST3	SAP18;SAP30;RBBP4;HDAC1;RBBP7;HDAC2;SIN3A	Q09028;Q13547;Q16576;Q92769	4	0.422076	0.460158	-0.038082	0.598	0.605808
33	302	INO80 chromatin remodeling complex	Human	O96019;P15923;Q53TQ3;Q6P4R8;Q6PI98;Q8NBZ0;Q96EZ8;Q9C086;Q9H981;Q9H9F9;Q9ULG1;Q9Y230;Q9Y265	ACTL6A;TCF3;INO80D;NFRKB;INO80C;INO80E;MCRS1;INO80B;ACTR8;ACTR5;INO80;RUVBL2;RUVBL1	O96019;Q9Y230;Q9Y265	3	0.555818	0.664368	-0.10855	0.814	0.845738
34	304	SRCAP-associated chromatin remodeling complex	Human	O43257;O95619;O96019;P0C0S5;Q15906;Q6ZRS2;Q96CJ1;Q9GZN1;Q9Y230;Q9Y265	ZNHIT1;YEATS4;ACTL6A;H2AFZ;VPS72;SRCAP;EAF2;ACTR6;RUVBL2;RUVBL1	O96019;P0C0S5;Q9Y230;Q9Y265	4	0.684281	0.811968	-0.127686	0.8942	0.926988
35	320	55S ribosome, mitochondrial	Human	O15235;O60783;O75394;P09001;P49406;P51398;P52815;P82650;P82663;P82664;P82673;P82675;P82909;P82912;P82914;P82921;P82930;P82932;P82933;P83111;Q13084;Q13405;Q16540;Q4U2R6;Q5T653;Q6P161;Q6P1L8;Q7Z2W9;Q7Z7F7;Q7Z7H8;Q86TS9;Q8IXM3;Q8N5N7;Q8N983;Q8TCC3;Q92552;Q92665;Q96A35;Q96DV4;Q96EL2;Q96EL3;Q96GC5;Q9BQ48;Q9BRJ2;Q9BYC8;Q9BYC9;Q9BYD1;Q9BYD2;Q9BYD3;Q9BYD6;Q9BYN8;Q9BZE1;Q9H0U6;Q9H2W6;Q9H9J2;Q9HD33;Q9NP92;…	MRPS12;MRPS14;MRPL33;MRPL3;MRPL19;DAP3;MRPL12;MRPS22;MRPS25;MRPS10;MRPS35;MRPS5;MRPS36;MRPS11;MRPS15;MRPS21;MRPS34;MRPS6;MRPS9;LACTB;MRPL28;MRPL49;MRPL23;MRPL51;MRPL2;MRPL54;MRPL14;MRPL21;MRPL55;MRPL10;MRPL52;MRPL41;MRPL50;MRPL43;MRPL30;MRPS27;MRPS31;MRPL24;MRPL38;MRPS24;MRPL53;MRPL48;MRPL34;MRPL45;MRPL32;MRPL20;MRPL13;MRPL9;MRPL4;MRPL1;MRPS26;MRPL37;MRPL18;MRPL46;MRPL44;MRPL47;MRPS30;MRPL40;MRPL…	P82933;Q7Z2W9;Q7Z7H8;Q9NYK5;Q9P015;Q9Y3D9	6	0.251379	0.204531	0.0468473	0.1527	0.157256
36	322	DNA-PK-Ku complex	Human	P12956;P13010;P78527	XRCC6;XRCC5;PRKDC	P12956;P13010;P78527	3	0.511005	0.488151	0.0228547	0.3279	0.333809
37	324	39S ribosomal subunit, mitochondrial	Human	O75394;P09001;P49406;P52815;P83111;Q13084;Q13405;Q16540;Q4U2R6;Q5T653;Q6P161;Q6P1L8;Q7Z2W9;Q7Z7F7;Q7Z7H8;Q86TS9;Q8IXM3;Q8N5N7;Q8N983;Q8TCC3;Q96A35;Q96DV4;Q96EL3;Q96GC5;Q9BQ48;Q9BRJ2;Q9BYC8;Q9BYC9;Q9BYD1;Q9BYD2;Q9BYD3;Q9BYD6;Q9BZE1;Q9H0U6;Q9H2W6;Q9H9J2;Q9HD33;Q9NQ50;Q9NRX2;Q9NWU5;Q9NX20;Q9NYK5;Q9NZE8;Q9P015;Q9P0J6;Q9P0M9;Q9Y3B7;Q9Y6G3	MRPL33;MRPL3;MRPL19;MRPL12;LACTB;MRPL28;MRPL49;MRPL23;MRPL51;MRPL2;MRPL54;MRPL14;MRPL21;MRPL55;MRPL10;MRPL52;MRPL41;MRPL50;MRPL43;MRPL30;MRPL24;MRPL38;MRPL53;MRPL48;MRPL34;MRPL45;MRPL32;MRPL20;MRPL13;MRPL9;MRPL4;MRPL1;MRPL37;MRPL18;MRPL46;MRPL44;MRPL47;MRPL40;MRPL17;MRPL22;MRPL16;MRPL39;MRPL35;MRPL15;MRPL36;MRPL27;MRPL11;MRPL42	Q7Z2W9;Q7Z7H8;Q9NYK5;Q9P015	4	0.23322	0.196165	0.0370553	0.2362	0.263598
38	351	Spliceosome	Human	O00425;O00571;O14776;O15042;O15355;O43143;O43172;O43290;O43395;O43447;O43660;O43670;O43719;O43809;O60231;O60306;O60508;O75400;O75533;O75643;O75934;O75937;O75940;O94906;O95232;O95391;O95400;O95926;P08579;P08621;P09012;P09234;P09661;P11940;P14678;P17844;P26368;P38919;P41223;P42285;P49756;P52298;P55081;P55769;P61326;P62304;P62306;P62308;P62310;P62312;P62314;P62316;P62318;P62995;P83876;P84103;Q01081;…	IGF2BP3;DDX3X;TCERG1;U2SURP;PPM1G;DHX15;PRPF4;SART1;PRPF3;PPIH;PLRG1;ZNF207;HTATSF1;NUDT21;DHX16;AQR;CDC40;PRPF40A;SF3B1;SNRNP200;BCAS2;DNAJC8;SMNDC1;PRPF6;LUC7L3;SLU7;CD2BP2;SYF2;SNRPB2;SNRNP70;SNRPA;SNRPC;SNRPA1;PABPC1;SNRPB;DDX5;U2AF2;EIF4A3;BUD31;MTREX;RBM25;NCBP2;MFAP1;SNU13;MAGOH;SNRPE;SNRPF;SNRPG;LSM3;LSM6;SNRPD1;SNRPD2;SNRPD3;TRA2B;TXNL4A;SRSF3;U2AF1;SRSF2;SRSF11;SRSF1;SRSF4;DHX9;NCBP1;SF…	O00425;O00571;O14776;O15355;O43143;O43447;O43670;O43809;O75937;P08579;P11940;P17844;P38919;P55769;P62316;Q08211;Q09161;Q12874;Q13435;Q13573;Q13838;Q14011;Q15393;Q15428;Q15459;Q15637;Q16630;Q8WWY3;Q8WYA6;Q92620;Q92841;Q99459;Q9HCE1;Q9NW64;Q9UHX1;Q9UK45;Q9Y3C6;Q9Y5S9;Q9Y6A4	39	0.690299	0.70457	-0.0142709	0.4048	0.422904
39	355	DNA-PK-Ku complex	Human	P12956;P13010;P78527	XRCC6;XRCC5;PRKDC	P12956;P13010;P78527	3	0.511005	0.488151	0.0228547	0.3279	0.333809
40	356	DNA-PK-Ku complex	Human	P12956;P13010;P78527	XRCC6;XRCC5;PRKDC	P12956;P13010;P78527	3	0.511005	0.488151	0.0228547	0.3279	0.333809
41	357	DNA-PK-Ku complex	Human	P12956;P13010;P78527	XRCC6;XRCC5;PRKDC	P12956;P13010;P78527	3	0.511005	0.488151	0.0228547	0.3279	0.333809
42	387	MCM complex	Human	P25205;P33991;P33992;P33993;P49736;Q14566	MCM3;MCM4;MCM5;MCM7;MCM2;MCM6	P25205;P33991;P33992;P33993;P49736;Q14566	6	0.0966205	0.140211	-0.0435906	0.6487	0.676416
43	430	18S U11/U12 snRNP	Human	O43143;O75533;P14678;P62304;P62306;P62308;P62314;P62316;P62318;P67809;Q13435;Q15393;Q15427;Q15696;Q16560;Q6IEG0;Q6P2Q9;Q8N8D1;Q8TBF4;Q96LT9;Q9BV90;Q9BWJ5;Q9UDW3;Q9Y3B4	DHX15;SF3B1;SNRPB;SNRPE;SNRPF;SNRPG;SNRPD1;SNRPD2;SNRPD3;YBX1;SF3B2;SF3B3;SF3B4;ZRSR2;SNRNP35;SNRNP48;PRPF8;PDCD7;ZCRB1;RNPC3;SNRNP25;SF3B5;ZMAT5;SF3B6	O43143;P62316;P67809;Q13435;Q15393	5	0.664175	0.586379	0.0777967	0.0951	0.0748421
44	433	BASC complex (BRCA1-associated genome surveillance complex)	Human	O60934;P35249;P35250;P35251;P38398;P40692;P43246;P49959;P52701;P54132;Q13315;Q92878	NBN;RFC4;RFC2;RFC1;BRCA1;MLH1;MSH2;MRE11A;MSH6;BLM;ATM;RAD50	P35249;P43246;P49959;Q92878	4	0.257334	0.26802	-0.0106865	0.4529	0.478041
45	520	KCNQ1 macromolecular complex	Human	P13861;P17612;P51787;P62136;Q99996	PRKAR2A;PRKACA;KCNQ1;PPP1CA;AKAP9	P13861;P17612;P62136	3	0.345082	0.402821	-0.0577397	0.6649	0.674238
46	525	TIP60 histone acetylase complex	Human	O96019;Q92993;Q9Y230;Q9Y265;Q9Y4A5	ACTL6A;KAT5;RUVBL2;RUVBL1;TRRAP	O96019;Q9Y230;Q9Y265	3	0.555818	0.664368	-0.10855	0.814	0.845738
47	528	NuA4/Tip60-HAT complex	Human	O95619;O96019;Q15014;Q92993;Q96L91;Q9H0E9;Q9H2F5;Q9HAF1;Q9NPF5;Q9NV56;Q9NXR8;Q9UBU8;Q9Y230;Q9Y265;Q9Y4A5	YEATS4;ACTL6A;MORF4L2;KAT5;EP400;BRD8;EPC1;MEAF6;DMAP1;MRGBP;ING3;MORF4L1;RUVBL2;RUVBL1;TRRAP	O96019;Q9Y230;Q9Y265	3	0.555818	0.664368	-0.10855	0.814	0.845738
48	529	NuA4/Tip60-HAT complex	Human	O95619;O96019;Q15014;Q15906;Q92993;Q96L91;Q9H0E9;Q9H2F5;Q9HAF1;Q9NPF5;Q9NV56;Q9NXR8;Q9UBU8;Q9Y230;Q9Y265;Q9Y4A5	YEATS4;ACTL6A;MORF4L2;VPS72;KAT5;EP400;BRD8;EPC1;MEAF6;DMAP1;MRGBP;ING3;MORF4L1;RUVBL2;RUVBL1;TRRAP	O96019;Q9Y230;Q9Y265	3	0.555818	0.664368	-0.10855	0.814	0.845738
49	559	Decapping complex	Human	P26196;Q6P2E9;Q8IU60;Q96F86;Q9NPI6	DDX6;EDC4;DCP2;EDC3;DCP1A	P26196;Q6P2E9;Q9NPI6	3	0.389063	0.442632	-0.053569	0.6459	0.657587
50	566	BAF complex	Human	O14497;O96019;P51532;P60709;Q12824;Q8TAQ2;Q92922;Q969G3;Q96GM5	ARID1A;ACTL6A;SMARCA4;ACTB;SMARCB1;SMARCC2;SMARCC1;SMARCE1;SMARCD1	O96019;P60709;Q8TAQ2	3	1.09677	1.22032	-0.123546	0.8475	0.883069
51	587	NuRD.1 complex	Human	O95983;Q09028;Q13330;Q14839;Q16576;Q6IT96;Q92769;Q9BTC8	MBD3;RBBP4;MTA1;CHD4;RBBP7;HDAC1;HDAC2;MTA3	Q09028;Q16576;Q92769	3	0.379439	0.253995	0.125444	0.082	0.053176
52	591	SAP complex (Sin3-associated protein complex)	Human	O75446;Q09028;Q13547;Q16576;Q4LE39;Q92769;Q96ST3;Q9H0E3	SAP30;RBBP4;HDAC1;RBBP7;ARID4B;HDAC2;SIN3A;SAP130	Q09028;Q13547;Q16576;Q92769	4	0.422076	0.460158	-0.038082	0.598	0.605808
53	592	SAP complex (Sin3-associated protein complex)	Human	O75446;Q09028;Q13547;Q16576;Q4LE39;Q92769;Q96ST3;Q9H0E3;Q9H7L9	SAP30;RBBP4;HDAC1;RBBP7;ARID4B;HDAC2;SIN3A;SAP130;SUDS3	Q09028;Q13547;Q16576;Q92769	4	0.422076	0.460158	-0.038082	0.598	0.605808
54	596	SIN3-HDAC-SAP30-ARID4 complex	Human	O75446;Q09028;Q13547;Q16576;Q4LE39;Q92769;Q96ST3	SAP30;RBBP4;HDAC1;RBBP7;ARID4B;HDAC2;SIN3A	Q09028;Q13547;Q16576;Q92769	4	0.422076	0.460158	-0.038082	0.598	0.605808
55	614	NRD complex (Nucleosome remodeling and deacetylation complex)	Human	O60341;Q09028;Q12873;Q13330;Q13547;Q14839;Q92769	KDM1A;RBBP4;CHD3;MTA1;HDAC1;CHD4;HDAC2	O60341;Q09028;Q13547;Q92769	4	0.549515	0.584713	-0.0351983	0.5851	0.592583
56	620	CoREST-HDAC complex	Human	O60341;O75362;Q13547;Q92769;Q96BD5;Q9P0W2;Q9UKL0	KDM1A;ZNF217;HDAC1;HDAC2;PHF21A;HMG20B;RCOR1	O60341;Q13547;Q92769	3	0.400066	0.478911	-0.078845	0.7365	0.753204
57	626	LSD1 complex	Human	O60341;O75362;P0DMV8;P0DMV9;Q13363;Q13547;Q92766;Q96BD5;Q96EK2;Q9NP66;Q9P0W2;Q9P2K3;Q9UBW7;Q9UKL0	KDM1A;ZNF217;HSPA1A;HSPA1B;CTBP1;HDAC1;RREB1;PHF21A;PHF21B;HMG20A;HMG20B;RCOR3;ZMYM2;RCOR1	O60341;P0DMV9;Q13363;Q13547	4	0.635	0.566571	0.068429	0.1411	0.147332
58	632	Anti-HDAC2 complex	Human	O60341;O94776;P78347;Q09028;Q12873;Q13330;Q13547;Q14202;Q14687;Q14839;Q16576;Q92769;Q96BD5;Q96ST3;Q9P0W2;Q9UBW7;Q9UKL0	KDM1A;MTA2;GTF2I;RBBP4;CHD3;MTA1;HDAC1;ZMYM3;GSE1;CHD4;RBBP7;HDAC2;PHF21A;SIN3A;HMG20B;ZMYM2;RCOR1	O60341;P78347;Q09028;Q13547;Q16576;Q92769	6	0.679116	0.69448	-0.0153647	0.4739	0.510198
59	633	anti-BHC110 complex	Human	O60341;O75362;P78347;Q13547;Q14202;Q14687;Q92769;Q96BD5;Q9P0W2;Q9UBW7;Q9UKL0	KDM1A;ZNF217;GTF2I;HDAC1;ZMYM3;GSE1;HDAC2;PHF21A;HMG20B;ZMYM2;RCOR1	O60341;P78347;Q13547;Q92769	4	0.585494	0.622201	-0.0367067	0.5922	0.599512
60	634	XFIM complex	Human	O60341;P78347;Q13547;Q14202;Q92769	KDM1A;GTF2I;HDAC1;ZMYM3;HDAC2	O60341;P78347;Q13547;Q92769	4	0.585494	0.622201	-0.0367067	0.5922	0.599512
61	636	BHC complex	Human	O60341;Q13547;Q92769;Q96BD5;Q9P0W2;Q9UKL0	KDM1A;HDAC1;HDAC2;PHF21A;HMG20B;RCOR1	O60341;Q13547;Q92769	3	0.400066	0.478911	-0.078845	0.7365	0.753204
62	642	CtBP complex	Human	O00257;O60315;O60341;O75362;P37275;P56545;Q13363;Q13547;Q92618;Q92766;Q92769;Q96JN0;Q96KQ7;Q9H9B1;Q9P2K3;Q9UKL0;Q9Y232	CBX4;ZEB2;KDM1A;ZNF217;ZEB1;CTBP2;CTBP1;HDAC1;ZNF516;RREB1;HDAC2;LCOR;EHMT2;EHMT1;RCOR3;RCOR1;CDYL	O60341;P56545;Q13363;Q13547;Q92769	5	0.673737	0.638041	0.0356957	0.2173	0.228012
63	643	CtBP core complex	Human	O60341;P37275;P56545;Q13363;Q13547;Q92769;Q96KQ7;Q9H9B1;Q9UKL0	KDM1A;ZEB1;CTBP2;CTBP1;HDAC1;HDAC2;EHMT2;EHMT1;RCOR1	O60341;P56545;Q13363;Q13547;Q92769	5	0.673737	0.638041	0.0356957	0.2173	0.228012
64	646	HDAC1-associated protein complex	Human	O60341;O94776;O95983;Q09028;Q12873;Q13547;Q16576;Q9UBB5;Q9UKL0	KDM1A;MTA2;MBD3;RBBP4;CHD3;HDAC1;RBBP7;MBD2;RCOR1	O60341;Q09028;Q13547;Q16576	4	0.553206	0.587018	-0.0338122	0.5774	0.586197
65	649	HDAC1-associated core complex cII	Human	O94776;O95983;Q09028;Q12873;Q13547;Q16576;Q86YP4;Q9UBB5;Q9UKL0	MTA2;MBD3;RBBP4;CHD3;HDAC1;RBBP7;GATAD2A;MBD2;RCOR1	Q09028;Q13547;Q16576	3	0.418222	0.529246	-0.111023	0.8206	0.85234
66	650	HDAC2-asscociated core complex	Human	O94776;O95983;Q09028;Q12873;Q16576;Q86YP4;Q92769	MTA2;MBD3;RBBP4;CHD3;RBBP7;GATAD2A;HDAC2	Q09028;Q16576;Q92769	3	0.379439	0.253995	0.125444	0.082	0.053176
67	656	VPS35-VPS29-VPS26A complex	Human	O75436;Q96QK1;Q9UBQ0	VPS26A;VPS35;VPS29	O75436;Q96QK1;Q9UBQ0	3	0.431827	0.410809	0.0210173	0.3355	0.341201
68	657	Retromer complex (SNX1, SNX2, VPS35, VPS29, VPS26A)	Human	O60749;O75436;Q13596;Q96QK1;Q9UBQ0	SNX2;VPS26A;SNX1;VPS35;VPS29	O60749;O75436;Q13596;Q96QK1;Q9UBQ0	5	0.326872	0.33401	-0.0071381	0.4293	0.457999
69	659	MeCP1 complex	Human	O94776;O95983;Q09028;Q13547;Q14839;Q16576;Q8WXI9;Q92769;Q9UBB5	MTA2;MBD3;RBBP4;HDAC1;CHD4;RBBP7;GATAD2B;HDAC2;MBD2	Q09028;Q13547;Q16576;Q8WXI9;Q92769	5	0.406979	0.479314	-0.0723351	0.7696	0.795396
70	685	MeCP1 complex	Human	O94776;O95983;Q09028;Q13547;Q14839;Q16576;Q8WXI9;Q92769;Q9UBB5	MTA2;MBD3;RBBP4;HDAC1;CHD4;RBBP7;GATAD2B;HDAC2;MBD2	Q09028;Q13547;Q16576;Q8WXI9;Q92769	5	0.406979	0.479314	-0.0723351	0.7696	0.795396
71	691	SIN3-SAP25 complex	Human	O00422;O75446;Q09028;Q13547;Q16576;Q4LE39;Q8TEE9;Q92769;Q96ST3;Q9H0E3;Q9H7L9	SAP18;SAP30;RBBP4;HDAC1;RBBP7;ARID4B;SAP25;HDAC2;SIN3A;SAP130;SUDS3	Q09028;Q13547;Q16576;Q92769	4	0.422076	0.460158	-0.038082	0.598	0.605808
72	695	SIN3-HDAC-SAP30-ARID4 complex	Human	O75446;Q09028;Q13547;Q16576;Q4LE39;Q92769;Q96ST3	SAP30;RBBP4;HDAC1;RBBP7;ARID4B;HDAC2;SIN3A	Q09028;Q13547;Q16576;Q92769	4	0.422076	0.460158	-0.038082	0.598	0.605808
73	696	BRMS1-SIN3-HDAC complex	Human	O75182;O75446;Q09028;Q13547;Q16576;Q92769;Q96ST3;Q9HCU9	SIN3B;SAP30;RBBP4;HDAC1;RBBP7;HDAC2;SIN3A;BRMS1	Q09028;Q13547;Q16576;Q92769	4	0.422076	0.460158	-0.038082	0.598	0.605808
74	698	SIN3-HDAC-SAP30-ARID4 complex	Human	O75446;Q09028;Q13547;Q16576;Q4LE39;Q92769;Q96ST3	SAP30;RBBP4;HDAC1;RBBP7;ARID4B;HDAC2;SIN3A	Q09028;Q13547;Q16576;Q92769	4	0.422076	0.460158	-0.038082	0.598	0.605808
75	710	Brg1-associated complex I	Human	O14497;O14744;O96019;P51532;Q12824;Q8TAQ2;Q92922;Q969G3;Q96GM5	ARID1A;PRMT5;ACTL6A;SMARCA4;SMARCB1;SMARCC2;SMARCC1;SMARCE1;SMARCD1	O14744;O96019;Q8TAQ2	3	0.262103	0.307751	-0.045648	0.6167	0.625198
76	711	Brm-associated complex	Human	O14497;O14744;O96019;P51531;Q12824;Q8TAQ2;Q92922;Q969G3;Q96GM5	ARID1A;PRMT5;ACTL6A;SMARCA2;SMARCB1;SMARCC2;SMARCC1;SMARCE1;SMARCD1	O14744;O96019;Q8TAQ2	3	0.262103	0.307751	-0.045648	0.6167	0.625198
77	713	BRG1-SIN3A complex	Human	O14497;O14744;O96019;P51532;Q09028;Q12824;Q6STE5;Q8TAQ2;Q92769;Q92922;Q92925;Q969G3;Q96GM5;Q96ST3	ARID1A;PRMT5;ACTL6A;SMARCA4;RBBP4;SMARCB1;SMARCD3;SMARCC2;HDAC2;SMARCC1;SMARCD2;SMARCE1;SMARCD1;SIN3A	O14744;O96019;Q09028;Q8TAQ2;Q92769	5	0.358442	0.380262	-0.0218193	0.5113	0.542177
78	714	BRM-SIN3A complex	Human	O14497;O14744;O96019;P51531;Q09028;Q12824;Q13547;Q6STE5;Q8TAQ2;Q92769;Q92922;Q92925;Q969G3;Q96GM5;Q96ST3	ARID1A;PRMT5;ACTL6A;SMARCA2;RBBP4;SMARCB1;HDAC1;SMARCD3;SMARCC2;HDAC2;SMARCC1;SMARCD2;SMARCE1;SMARCD1;SIN3A	O14744;O96019;Q09028;Q13547;Q8TAQ2;Q92769	6	0.334933	0.39871	-0.0637775	0.7501	0.77832
79	725	P2X7 receptor signalling complex	Human	O43707;O95425;P05107;P08238;P0DMV8;P11142;P23467;P42356;P60709;Q13368;Q16787;Q99572	ACTN4;SVIL;ITGB2;HSP90AB1;HSPA1A;HSPA8;PTPRB;PI4KA;ACTB;MPP3;LAMA3;P2RX7	O43707;P08238;P11142;P60709	4	1.09918	1.22819	-0.129011	0.8961	0.929883
80	726	DDB2 complex	Human	P61201;P62877;Q13098;Q13619;Q16531;Q7L5N1;Q92466;Q92905;Q99627;Q9BT78;Q9UBW8;Q9UNS2	COPS2;RBX1;GPS1;CUL4A;DDB1;COPS6;DDB2;COPS5;COPS8;COPS4;COPS7A;COPS3	P61201;Q13098;Q13619;Q16531;Q7L5N1;Q92466;Q92905;Q99627;Q9BT78;Q9UBW8;Q9UNS2	11	0.52803	0.542233	-0.0142026	0.4409	0.485789
81	727	CSA complex	Human	P61201;P62877;Q13098;Q13216;Q13619;Q16531;Q7L5N1;Q92905;Q99627;Q9BT78;Q9UBW8;Q9UNS2	COPS2;RBX1;GPS1;ERCC8;CUL4A;DDB1;COPS6;COPS5;COPS8;COPS4;COPS7A;COPS3	P61201;Q13098;Q13619;Q16531;Q7L5N1;Q92905;Q99627;Q9BT78;Q9UBW8;Q9UNS2	10	0.525353	0.539141	-0.013788	0.4445	0.496702
82	728	CSA-POLIIa complex	Human	P24928;P61201;P62877;Q13098;Q13216;Q13619;Q16531;Q7L5N1;Q92905;Q99627;Q9BT78;Q9UBW8;Q9UNS2	POLR2A;COPS2;RBX1;GPS1;ERCC8;CUL4A;DDB1;COPS6;COPS5;COPS8;COPS4;COPS7A;COPS3	P61201;Q13098;Q13619;Q16531;Q7L5N1;Q92905;Q99627;Q9BT78;Q9UBW8;Q9UNS2	10	0.525353	0.539141	-0.013788	0.4445	0.496702
83	732	SIN3 complex	Human	O00422;O75446;Q09028;Q13547;Q16576;Q92769;Q96ST3	SAP18;SAP30;RBBP4;HDAC1;RBBP7;HDAC2;SIN3A	Q09028;Q13547;Q16576;Q92769	4	0.422076	0.460158	-0.038082	0.598	0.605808
84	738	SIN3-ING1b complex I	Human	O00422;O75446;Q09028;Q13547;Q16576;Q4LE39;Q92769;Q96ST3;Q9UK53	SAP18;SAP30;RBBP4;HDAC1;RBBP7;ARID4B;HDAC2;SIN3A;ING1	Q09028;Q13547;Q16576;Q92769	4	0.422076	0.460158	-0.038082	0.598	0.605808
85	739	SIN3-ING1b complex II	Human	O00422;O14497;O75446;O96019;P51532;Q09028;Q12824;Q13547;Q16576;Q4LE39;Q8TAQ2;Q92769;Q92922;Q96GM5;Q96ST3;Q9UK53	SAP18;ARID1A;SAP30;ACTL6A;SMARCA4;RBBP4;SMARCB1;HDAC1;RBBP7;ARID4B;SMARCC2;HDAC2;SMARCC1;SMARCD1;SIN3A;ING1	O96019;Q09028;Q13547;Q16576;Q8TAQ2;Q92769	6	0.356355	0.424486	-0.0681303	0.7719	0.797778
86	742	eIF3 complex (EIF3S6, EIF3S5, EIF3S4, EIF3S3, EIF3S6IP, EIF3S2, EIF3S9, EIF3S12, EIF3S10, EIF3S8, EIF3S1, EIF3S7)	Human	O00303;O15371;O15372;O75821;O75822;P55884;P60228;Q13347;Q14152;Q99613;Q9UBQ5;Q9Y262	EIF3F;EIF3D;EIF3H;EIF3G;EIF3J;EIF3B;EIF3E;EIF3I;EIF3A;EIF3C;EIF3K;EIF3L	O00303;O15371;P55884;P60228;Q13347	5	0.37465	0.534905	-0.160255	0.961	0.984774
87	743	SIN3-SAP25 complex	Human	O00422;O75446;Q09028;Q13547;Q16576;Q1EHW4;Q4LE39;Q92769;Q96ST3;Q9H0E3;Q9H7L9	SAP18;SAP30;RBBP4;HDAC1;RBBP7;Sap25;ARID4B;HDAC2;SIN3A;SAP130;SUDS3	Q09028;Q13547;Q16576;Q92769	4	0.422076	0.460158	-0.038082	0.598	0.605808
88	755	Exon junction complex (EIF4A3, MLN51, UPF3B, MAGOH, Y14, PYM)	Human	O15234;P38919;P61326;Q0VAK7;Q9BRP8;Q9Y5S9	CASC3;EIF4A3;MAGOH;UPF3B;PYM1;RBM8A	P38919;Q9BRP8;Q9Y5S9	3	0.555836	0.66414	-0.108304	0.8136	0.845071
89	778	LARC complex (LCR-associated remodeling complex)	Human	O14497;O94776;O95983;O96019;P07910;P51532;P60709;Q09028;Q12824;Q13547;Q14839;Q8TAQ2;Q8WXI9;Q92769;Q92785;Q92922;Q92925;Q969G3;Q9UBB5	ARID1A;MTA2;MBD3;ACTL6A;HNRNPC;SMARCA4;ACTB;RBBP4;SMARCB1;HDAC1;CHD4;SMARCC2;GATAD2B;HDAC2;DPF2;SMARCC1;SMARCD2;SMARCE1;MBD2	O96019;P07910;P60709;Q09028;Q13547;Q8TAQ2;Q8WXI9;Q92769	8	0.62739	0.699513	-0.0721236	0.8253	0.841801
90	781	URI complex (Unconventional prefoldin RPB5 Interactor)	Human	O94763;P19388;P63208;Q13309;Q13616;Q9UHV9;Q9ULZ2;Q9Y230;Q9Y265	URI1;POLR2E;SKP1;SKP2;CUL1;PFDN2;STAP1;RUVBL2;RUVBL1	P19388;P63208;Q13616;Q9UHV9;Q9Y230;Q9Y265	6	0.683878	0.643425	0.0404533	0.1707	0.186793
91	784	SMG-1-UPF-ERF1-ERF3 complex (SURF)	Human	P15170;P62495;Q92900;Q96Q15	GSPT1;ETF1;UPF1;SMG1	P15170;P62495;Q92900	3	0.322737	0.286022	0.0367153	0.2787	0.280055
92	785	Exon junction complex	Human	P38919;P61326;Q13838;Q15287;Q86V81;Q8IYB3;Q9BZI7;Q9Y5S9	EIF4A3;MAGOH;DDX39B;RNPS1;ALYREF;SRRM1;UPF3B;RBM8A	P38919;Q13838;Q9Y5S9	3	0.20572	0.228633	-0.0229123	0.5178	0.52833
93	787	NuA4/Tip60-HAT complex B	Human	O96019;Q92993;Q9H2F5;Q9NPF5;Q9UBU8;Q9Y230;Q9Y265;Q9Y4A5	ACTL6A;KAT5;EPC1;DMAP1;MORF4L1;RUVBL2;RUVBL1;TRRAP	O96019;Q9Y230;Q9Y265	3	0.555818	0.664368	-0.10855	0.814	0.845738
94	798	NuA4/Tip60-HAT complex A	Human	O95619;O96019;Q52LR7;Q92993;Q96L91;Q9H0E9;Q9H2F5;Q9HAF1;Q9NPF5;Q9NV56;Q9NXR8;Q9UBU8;Q9Y230;Q9Y265;Q9Y4A5	YEATS4;ACTL6A;EPC2;KAT5;EP400;BRD8;EPC1;MEAF6;DMAP1;MRGBP;ING3;MORF4L1;RUVBL2;RUVBL1;TRRAP	O96019;Q9Y230;Q9Y265	3	0.555818	0.664368	-0.10855	0.814	0.845738
95	799	DMAP1-associated complex	Human	O96019;Q15906;Q6ZRS2;Q96L91;Q9H0E9;Q9H2F5;Q9NPF5;Q9Y230;Q9Y265;Q9Y4A5	ACTL6A;VPS72;SRCAP;EP400;BRD8;EPC1;DMAP1;RUVBL2;RUVBL1;TRRAP	O96019;Q9Y230;Q9Y265	3	0.555818	0.664368	-0.10855	0.814	0.845738
96	803	BRG1-SIN3A-HDAC containing SWI/SNF remodeling complex I	Human	O14497;O14744;O96019;P51532;Q12824;Q8TAQ2;Q92769;Q92922;Q969G3;Q96GM5;Q96ST3	ARID1A;PRMT5;ACTL6A;SMARCA4;SMARCB1;SMARCC2;HDAC2;SMARCC1;SMARCE1;SMARCD1;SIN3A	O14744;O96019;Q8TAQ2;Q92769	4	0.255785	0.312879	-0.0570942	0.6825	0.690272
97	806	BRM-SIN3A-HDAC complex	Human	O14497;O14744;O96019;P51531;Q12824;Q8TAQ2;Q92769;Q92922;Q92925;Q969G3;Q96GM5;Q96ST3	ARID1A;PRMT5;ACTL6A;SMARCA2;SMARCB1;SMARCC2;HDAC2;SMARCC1;SMARCD2;SMARCE1;SMARCD1;SIN3A	O14744;O96019;Q8TAQ2;Q92769	4	0.255785	0.312879	-0.0570942	0.6825	0.690272
98	807	BRG1-associated complex	Human	O14497;O14744;O96019;P51532;Q12824;Q8TAQ2;Q92922;Q969G3;Q96GM5	ARID1A;PRMT5;ACTL6A;SMARCA4;SMARCB1;SMARCC2;SMARCC1;SMARCE1;SMARCD1	O14744;O96019;Q8TAQ2	3	0.262103	0.307751	-0.045648	0.6167	0.625198
99	808	BRM-associated complex	Human	O14497;O14744;O96019;P51531;Q12824;Q8TAQ2;Q92922;Q92925;Q969G3;Q96GM5	ARID1A;PRMT5;ACTL6A;SMARCA2;SMARCB1;SMARCC2;SMARCC1;SMARCD2;SMARCE1;SMARCD1	O14744;O96019;Q8TAQ2	3	0.262103	0.307751	-0.045648	0.6167	0.625198
100	822	mRNA decay complex (UPF1, UPF2, UPF3B, DCP2, XRN1, XRN2, EXOSC2, EXOSC4, EXOSC10, PARN)	Human	O95453;Q01780;Q13868;Q8IU60;Q8IZH2;Q92900;Q9BZI7;Q9H0D6;Q9HAU5;Q9NPD3	PARN;EXOSC10;EXOSC2;DCP2;XRN1;UPF1;UPF3B;XRN2;UPF2;EXOSC4	O95453;Q92900;Q9H0D6	3	0.872503	0.692359	0.180144	0.0389	0.00968352
101	834	20S methylosome and RG-containing Sm protein complex	Human	O14744;P14678;P54105;P62314;P62316;P62318	PRMT5;SNRPB;CLNS1A;SNRPD1;SNRPD2;SNRPD3	O14744;P54105;P62316	3	1.03165	0.81862	0.213032	0.0247	0.00228539
102	846	RICH1/AMOT polarity complex, Flag-Rich1 precipitated	Human	P47756;P52907;Q4VCS5;Q68EM7;Q8N3R9;Q8NI35;Q96B97;Q9Y5K6	CAPZB;CAPZA1;AMOT;ARHGAP17;MPP5;PATJ;SH3KBP1;CD2AP	P47756;P52907;Q68EM7;Q96B97;Q9Y5K6	5	0.524117	0.541292	-0.0171744	0.4873	0.515676
103	871	BRAF53-BRCA2 complex	Human	O60341;P51587;Q13547;Q92769;Q96BD5;Q9P0W2;Q9UKL0	KDM1A;BRCA2;HDAC1;HDAC2;PHF21A;HMG20B;RCOR1	O60341;Q13547;Q92769	3	0.400066	0.478911	-0.078845	0.7365	0.753204
104	886	MTA1 complex	Human	O95983;Q09028;Q13330;Q16576;Q6IT96;Q92769	MBD3;RBBP4;MTA1;RBBP7;HDAC1;HDAC2	Q09028;Q16576;Q92769	3	0.379439	0.253995	0.125444	0.082	0.053176
105	888	MTA2 complex	Human	O94776;O95983;Q09028;Q13547;Q14839;Q16576;Q92769;Q96ST3	MTA2;MBD3;RBBP4;HDAC1;CHD4;RBBP7;HDAC2;SIN3A	Q09028;Q13547;Q16576;Q92769	4	0.422076	0.460158	-0.038082	0.598	0.605808
106	889	MTA1-HDAC core complex	Human	Q09028;Q13330;Q16576;Q6IT96;Q92769	RBBP4;MTA1;RBBP7;HDAC1;HDAC2	Q09028;Q16576;Q92769	3	0.379439	0.253995	0.125444	0.082	0.053176
107	929	CEN complex	Human	O60264;P07199;P11021;P11142;P22087;P35226;P49450;Q02241;Q03188;Q06587;Q08945;Q13185;Q13619;Q15007;Q16531;Q53SF7;Q5T200;Q69YN4;Q6T4P5;Q71F23;Q8N0S6;Q8N1F7;Q8NEM2;Q92620;Q92674;Q96JP5;Q96T23;Q99496;Q9BS16;Q9BU64;Q9BXP5;Q9BZH6;Q9H0H5;Q9H3R5;Q9HC52;Q9NSP4;Q9Y5B9	SMARCA5;CENPB;HSPA5;HSPA8;FBL;BMI1;CENPA;KIF23;CENPC;RING1;SSRP1;CBX3;CUL4A;WTAP;DDB1;COBLL1;ZC3H13;KIAA1429;PLPPR3;CENPU;CENPL;NUP93;SHCBP1;DHX38;CENPI;ZFP91;RSF1;RNF2;CENPK;CENPO;SRRT;WDR11;RACGAP1;CENPH;CBX8;CENPM;SUPT16H	P11021;P11142;Q13185;Q13619;Q16531;Q8N1F7;Q92620;Q9BZH6	8	0.701299	0.80299	-0.101691	0.9238	0.948921
108	1003	RC complex (Replication competent complex)	Human	P09884;P20248;P24941;P35249;P35250;P35251;P40937;P40938;Q14181	POLA1;CCNA2;CDK2;RFC4;RFC2;RFC1;RFC5;RFC3;POLA2	P24941;P35249;P40937	3	0.305479	0.393136	-0.0876573	0.7629	0.783119
109	1004	RC complex during S-phase of cell cycle	Human	P09874;P09884;P11387;P15927;P18858;P20248;P24941;P27694;P28340;P35244;P35250;P35251;Q07864	PARP1;POLA1;TOP1;RPA2;LIG1;CCNA2;CDK2;RPA1;POLD1;RPA3;RFC2;RFC1;POLE	P24941;P27694;P35244	3	0.311597	0.512324	-0.200727	0.9474	0.983962
110	1005	RC complex during G2/M-phase of cell cycle	Human	P06493;P09874;P09884;P11387;P14635;P15927;P20248;P27694;P28340;P35244;P35250;P35251;Q07864	CDK1;PARP1;POLA1;TOP1;CCNB1;RPA2;CCNA2;RPA1;POLD1;RPA3;RFC2;RFC1;POLE	P06493;P27694;P35244	3	0.367839	0.490323	-0.122484	0.845	0.880637
111	1059	Retromer complex (SNX1, SNX2, VPS35, VPS29, VPS26A)	Human	O60749;O75436;Q13596;Q96QK1;Q9UBQ0	SNX2;VPS26A;SNX1;VPS35;VPS29	O60749;O75436;Q13596;Q96QK1;Q9UBQ0	5	0.326872	0.33401	-0.0071381	0.4293	0.457999
112	1060	Retromer complex (SNX1, SNX2, VPS35, VPS29, VPS26B)	Human	O60749;Q13596;Q4G0F5;Q96QK1;Q9UBQ0	SNX2;SNX1;VPS26B;VPS35;VPS29	O60749;Q13596;Q4G0F5;Q96QK1;Q9UBQ0	5	0.353487	0.343598	0.009889	0.3328	0.361407
113	1092	PCNA-KU antigen complex	Human	P12004;P12956;P13010	PCNA;XRCC6;XRCC5	P12004;P12956;P13010	3	0.774602	0.735442	0.0391597	0.2697	0.270984
114	1097	eIF3 complex (EIF3S6, EIF3S5, EIF3S4, EIF3S3, EIF3S6IP, EIF3S2, EIF3S9, EIF3S12, EIF3S10, EIF3S8, EIF3S1, EIF3S7, PCID1)	Human	O00303;O15371;O15372;O75821;O75822;P55884;P60228;Q13347;Q14152;Q7L2H7;Q99613;Q9UBQ5;Q9Y262	EIF3F;EIF3D;EIF3H;EIF3G;EIF3J;EIF3B;EIF3E;EIF3I;EIF3A;EIF3M;EIF3C;EIF3K;EIF3L	O00303;O15371;P55884;P60228;Q13347;Q7L2H7	6	0.423703	0.51924	-0.0955373	0.873	0.897395
115	1099	DNA synthesome complex (17 subunits)	Human	P09884;P11387;P11388;P12004;P27694;P28340;P35251;P49005;P49642;P49643;P56282;Q07864;Q14181;Q15054;Q9HCU8;Q9NR33;Q9NRF9	POLA1;TOP1;TOP2A;PCNA;RPA1;POLD1;RFC1;POLD2;PRIM1;PRIM2;POLE2;POLE;POLA2;POLD3;POLD4;POLE4;POLE3	P12004;P27694;Q9NRF9	3	0.425346	0.452374	-0.0270277	0.5357	0.546145
116	1111	DNA synthesome complex (17 subunits)	Human	P09884;P11387;P11388;P12004;P27694;P28340;P35251;P49005;P49642;P49643;P56282;Q07864;Q14181;Q15054;Q9HCU8;Q9NR33;Q9NRF9	POLA1;TOP1;TOP2A;PCNA;RPA1;POLD1;RFC1;POLD2;PRIM1;PRIM2;POLE2;POLE;POLA2;POLD3;POLD4;POLE4;POLE3	P12004;P27694;Q9NRF9	3	0.425346	0.452374	-0.0270277	0.5357	0.546145
117	1141	CF IIAm complex (Cleavage factor IIAm complex)	Human	O43809;O60231;O94913;P19447;P23246;P26368;P26599;P49959;Q01081;Q07157;Q14444;Q16630;Q8N684;Q92759;Q92989;Q9UKF6	NUDT21;DHX16;PCF11;ERCC3;SFPQ;U2AF2;PTBP1;MRE11A;U2AF1;TJP1;CAPRIN1;CPSF6;CPSF7;GTF2H4;CLP1;CPSF3	O43809;P26599;P49959;Q07157;Q16630;Q8N684	6	0.37244	0.49832	-0.125879	0.9376	0.962707
118	1149	Histone H3.1 complex	Human	O14929;P49321;P62805;P68431;Q09028;Q13111;Q13112;Q8TEX9;Q9NVP2;Q9Y294	HAT1;NASP;HIST1H4A;;HIST1H3A;;RBBP4;CHAF1A;CHAF1B;IPO4;ASF1B;ASF1A	O14929;P49321;P62805;Q09028;Q8TEX9	5	0.491061	0.578495	-0.087434	0.8275	0.851415
119	1150	Histone H3.3 complex	Human	O14929;P49321;P54198;P62805;P84243;Q09028;Q8TEX9;Q9NVP2;Q9Y294	HAT1;NASP;HIRA;HIST1H4A;;H3F3A; H3F;RBBP4;IPO4;ASF1B;ASF1A	O14929;P49321;P62805;P84243;Q09028;Q8TEX9	6	0.442397	0.544057	-0.10166	0.8903	0.914196
120	1162	Ubiquitin E3 ligase (DDB1, DDB2, CUL4A, CUL4B, RBX1)	Human	P62877;Q13619;Q13620;Q16531;Q92466	RBX1;CUL4A;CUL4B;DDB1;DDB2	Q13619;Q13620;Q16531;Q92466	4	0.897858	0.878115	0.0197428	0.3037	0.337873
121	1166	p400-associated complex	Human	O96019;P60709;Q96L91;Q9Y230;Q9Y265;Q9Y4A5	ACTL6A;ACTB;EP400;RUVBL2;RUVBL1;TRRAP	O96019;P60709;Q9Y230;Q9Y265	4	0.810928	0.833336	-0.0224077	0.5197	0.533112
122	1170	c-MYC-ATPase-helicase complex	Human	O96019;P01106;Q9Y230;Q9Y265;Q9Y4A5	ACTL6A;MYC;RUVBL2;RUVBL1;TRRAP	O96019;Q9Y230;Q9Y265	3	0.555818	0.664368	-0.10855	0.814	0.845738
123	1171	c-MYC-ATPase-helicase complex	Human	O96019;P01106;Q9Y230;Q9Y265;Q9Y4A5	ACTL6A;MYC;RUVBL2;RUVBL1;TRRAP	O96019;Q9Y230;Q9Y265	3	0.555818	0.664368	-0.10855	0.814	0.845738
124	1173	TIP49-TIP48-BAF53 complex	Human	O96019;Q9Y230;Q9Y265	ACTL6A;RUVBL2;RUVBL1	O96019;Q9Y230;Q9Y265	3	0.555818	0.664368	-0.10855	0.814	0.845738
125	1176	CRM1-RAN-PHAX-CBC complex (cap binding complex)	Human	O14980;P52298;P62826;Q09161;Q9H814	XPO1;NCBP2;RAN;NCBP1;PHAX	O14980;P62826;Q09161	3	0.687132	0.594889	0.092243	0.1272	0.11225
126	1181	C complex spliceosome	Human	O43290;O43390;O43660;O60306;O60506;O60508;O75533;O75643;O94906;O95391;O95926;P07910;P08579;P09651;P09661;P11940;P14678;P17844;P22626;P31943;P38159;P38919;P42285;P51991;P52272;P52597;P61326;P61978;P62304;P62306;P62308;P62310;P62314;P62316;P62318;Q00839;Q01081;Q07955;Q12874;Q13435;Q13523;Q13573;Q14331;Q14562;Q15029;Q15393;Q15428;Q15459;Q6NZY4;Q6P2Q9;Q6UX04;Q86V81;Q8IYB3;Q8WUQ7;Q92620;Q96BP3;Q96DF8;…	SART1;HNRNPR;PLRG1;AQR;SYNCRIP;CDC40;SF3B1;SNRNP200;PRPF6;SLU7;SYF2;HNRNPC;SNRPB2;HNRNPA1;SNRPA1;PABPC1;SNRPB;DDX5;HNRNPA2B1;HNRNPH1;RBMX;EIF4A3;MTREX;HNRNPA3;HNRNPM;HNRNPF;MAGOH;HNRNPK;SNRPE;SNRPF;SNRPG;LSM3;SNRPD1;SNRPD2;SNRPD3;HNRNPU;U2AF1;SRSF1;SF3A3;SF3B2;PRPF4B;SNW1;FRG1;DHX8;EFTUD2;SF3B3;SF3A2;SF3A1;ZCCHC8;PRPF8;CWC27;ALYREF;SRRM1;CACTIN;DHX38;PPWD1;DGCR14;SNRNP40;CDC5L;GPATCH1;WDR83;DDX23…	O43390;O60506;P07910;P08579;P09651;P11940;P17844;P22626;P31943;P38159;P38919;P52272;P52597;P61978;P62316;Q00839;Q12874;Q13435;Q13573;Q15393;Q15428;Q15459;Q92620;Q99459;Q9NW64;Q9Y3C6;Q9Y5S9	27	0.636682	0.612373	0.0243089	0.0653	0.0561862
127	1182	CDC5L core complex	Human	O43660;O75934;P11142;Q92616;Q99459;Q9UMS4	PLRG1;BCAS2;HSPA8;GCN1;CDC5L;PRPF19	P11142;Q92616;Q99459	3	0.729421	0.746976	-0.0175547	0.4951	0.505059
128	1183	CDC5L complex	Human	A8K8P3;O15297;O43660;O75533;O75934;P09012;P09661;P11142;P11388;P15884;P23246;P38159;P62136;P62314;P62316;P62318;P78527;Q01130;Q07955;Q12905;Q13435;Q14204;Q15427;Q7L1Q6;Q8IYB3;Q92616;Q99459;Q9P013;Q9UMS4;Q9UPN6	SFI1;PPM1D;PLRG1;SF3B1;BCAS2;SNRPA;SNRPA1;HSPA8;TOP2A;TCF4;SFPQ;RBMX;PPP1CA;SNRPD1;SNRPD2;SNRPD3;PRKDC;SRSF2;SRSF1;ILF2;SF3B2;DYNC1H1;SF3B4;BZW1;SRRM1;GCN1;CDC5L;CWC15;PRPF19;SCAF8	P11142;P38159;P62136;P62316;P78527;Q12905;Q13435;Q14204;Q7L1Q6;Q92616;Q99459	11	0.789371	0.801388	-0.0120168	0.4216	0.467637
129	1186	ESCRT-III complex	Human	O43633;Q7LBR1;Q96CF2;Q96FZ7;Q9BY43;Q9H444;Q9HD42;Q9NZZ3;Q9UQN3;Q9Y3E7	CHMP2A;CHMP1B;CHMP4C;CHMP6;CHMP4A;CHMP4B;CHMP1A;CHMP5;CHMP2B;CHMP3	Q7LBR1;Q9BY43;Q9H444;Q9HD42;Q9NZZ3;Q9UQN3;Q9Y3E7	7	0.840012	0.80147	0.0385422	0.1638	0.160638
130	1189	DNA double-strand break end-joining complex	Human	O60934;P12956;P13010;P49917;P49959;Q13426;Q92878	NBN;XRCC6;XRCC5;LIG4;MRE11A;XRCC4;RAD50	P12956;P13010;P49959;Q92878	4	0.487876	0.587947	-0.100071	0.8328	0.852546
131	1193	Rap1 complex	Human	P09874;P12956;P13010;P49959;Q15554;Q92878;Q9NYB0	PARP1;XRCC6;XRCC5;MRE11A;TERF2;RAD50;TERF2IP	P12956;P13010;P49959;Q92878;Q9NYB0	5	0.478821	0.525208	-0.0463871	0.6467	0.675756
132	1223	H2AX complex, isolated from cells without IR exposure	Human	O43390;P05455;P06748;P11021;P11940;P16104;P27797;P62158;P62805;Q08945;Q8N257;Q9Y262;Q9Y5B9	HNRNPR;SSB;NPM1;HSPA5;PABPC1;H2AFX;CALR;CALM1; CAL;HIST1H4A;;SSRP1;HIST3H2BB;EIF3L;SUPT16H	O43390;P05455;P11021;P11940;P27797;P62158;P62805	7	0.647515	0.737308	-0.0897934	0.8722	0.922143
133	1227	H2AX complex II	Human	P06748;P11021;P16104;P16989;P27797;P33778;P62805;Q8N257;Q96EY7;Q99879	NPM1;HSPA5;H2AFX;YBX3;CALR;HIST1H2BB;HIST1H4A;;HIST3H2BB;PTCD3;HIST1H2BM	P11021;P16989;P27797;P62805	4	0.460249	0.49464	-0.034391	0.5807	0.588866
134	1231	FIB-associated protein complex	Human	O14744;P22087;Q07021;Q71U36;Q99873;Q9H4B7	PRMT5;FBL;C1QBP;TUBA1A;PRMT1;TUBB1	O14744;Q07021;Q71U36;Q99873	4	0.424399	0.393477	0.030922	0.2589	0.289253
135	1257	ALL-1 supercomplex	Human	O00422;O60264;O60341;O75446;O94776;O95983;P20226;P21675;P49848;P51531;P61964;P62826;Q03164;Q09028;Q12824;Q12873;Q13547;Q15029;Q15291;Q16514;Q16576;Q16594;Q8TAQ2;Q92769;Q92797;Q92922;Q96ST3;Q9P2I0	SAP18;SMARCA5;KDM1A;SAP30;MTA2;MBD3;TBP;TAF1;TAF6;SMARCA2;WDR5;RAN;KMT2A;RBBP4;SMARCB1;CHD3;HDAC1;EFTUD2;KDM6B;TAF12;RBBP7;TAF9;SMARCC2;HDAC2;SYMPK;SMARCC1;SIN3A;CPSF2	O60341;P61964;P62826;Q09028;Q13547;Q16576;Q8TAQ2;Q92769	8	0.533554	0.552175	-0.0186206	0.4856	0.52636
136	1288	DCS complex (PTBP1, PTBP2, HNRPH1, HNRPF)	Human	P26599;P31943;P52597;Q9UKA9	PTBP1;HNRNPH1;HNRNPF;PTBP2	P26599;P31943;P52597	3	0.263218	0.265177	-0.001959	0.427	0.437455
137	1307	Multiprotein complex (mRNA turnover)	Human	O60506;O75534;P11940;Q14103;Q9H074	SYNCRIP;CSDE1;PABPC1;HNRNPD;PAIP1	O60506;O75534;P11940;Q14103;Q9H074	5	0.658606	0.706921	-0.0483148	0.6572	0.685539
138	1308	PABPC1-HSPA8-HNRPD-EIF4G1 complex	Human	P11142;P11940;Q04637;Q14103;Q59EJ3	HSPA8;PABPC1;EIF4G1;HNRNPD;	P11142;P11940;Q04637;Q14103	4	0.70514	0.716698	-0.0115585	0.4573	0.48214
139	1332	Large Drosha complex	Human	O00571;O14979;O43143;P17844;P31943;P35637;P52272;Q00839;Q01844;Q12905;Q12906;Q13148;Q8WYQ5;Q92499;Q92804;Q92841;Q96SB4;Q9BUJ2;Q9NRR4;Q9UKM9	DDX3X;HNRNPDL;DHX15;DDX5;HNRNPH1;FUS;HNRNPM;HNRNPU;EWSR1;ILF2;ILF3;TARDBP;DGCR8;DDX1;TAF15;DDX17;SRPK1;HNRNPUL1;DROSHA;RALY	O00571;O14979;O43143;P17844;P31943;P35637;P52272;Q00839;Q01844;Q12905;Q13148;Q92499;Q92804;Q92841;Q9BUJ2	15	0.779287	0.89664	-0.117352	0.9904	0.999866
140	1335	SNW1 complex	Human	O75643;O95071;P07437;P11021;P17858;P23246;P26641;P43243;P43246;P68104;Q00839;Q13573;Q15029;Q16531;Q6P2Q9;Q99459;Q9BUQ8;Q9UG63	SNRNP200;UBR5;TUBB;HSPA5;PFKL;SFPQ;EEF1G;MATR3;MSH2;EEF1A1;HNRNPU;SNW1;EFTUD2;DDB1;PRPF8;CDC5L;DDX23;ABCF2	P07437;P11021;P17858;P26641;P43243;P43246;P68104;Q00839;Q13573;Q16531;Q99459;Q9UG63	12	0.894947	0.846166	0.0487807	0.0646	0.0463573
141	1345	Septin complex	Human	Q15019;Q16181;Q92599;Q9NVA2;Q9UHD8	SEPT2;SEPT7;SEPT8;SEPT11;SEPT9	Q15019;Q16181;Q92599;Q9NVA2;Q9UHD8	5	0.38483	0.367156	0.0176742	0.294	0.31895
142	1379	GALNS-lysosomal hydrolase 1.27 MDa complex	Human	P10619;P16278;P34059;Q99519	CTSA;GLB1;GALNS;NEU1	P10619;P16278;P34059;Q99519	4	0.748636	0.661721	0.0869155	0.1043	0.0932892
143	1380	Elongator holo complex	Human	O95163;Q6IA86;Q96EB1;Q9H9T3	IKBKAP;ELP2;ELP4;ELP3	O95163;Q6IA86;Q96EB1;Q9H9T3	4	0.568649	0.424099	0.144549	0.0381	0.00552765
144	1413	NCOR1 complex	Human	O15379;O75376;P51532;Q12824;Q13263;Q15393;Q15459;Q6ZRS2;Q8TAQ2;Q92922	HDAC3;NCOR1;SMARCA4;SMARCB1;TRIM28;SF3B3;SF3A1;SRCAP;SMARCC2;SMARCC1	Q13263;Q15393;Q15459;Q8TAQ2	4	0.467458	0.549306	-0.081848	0.778	0.78975
145	1452	MCM2-MCM6-MCM7 complex	Human	P33993;P49736;Q14566	MCM7;MCM2;MCM6	P33993;P49736;Q14566	3	0.10259	0.137896	-0.0353053	0.5726	0.581682
146	1492	BHC110 complex	Human	O60341;O75362;Q13547;Q14687;Q92618;Q92769;Q96BD5;Q9P0W2;Q9UBW7;Q9UKL0	KDM1A;ZNF217;HDAC1;GSE1;ZNF516;HDAC2;PHF21A;HMG20B;ZMYM2;RCOR1	O60341;Q13547;Q92769	3	0.400066	0.478911	-0.078845	0.7365	0.753204
147	1554	RANBP1-RAN-KPNB1 complex	Human	P43487;P62826;Q14974	RANBP1;RAN;KPNB1	P43487;P62826;Q14974	3	0.682605	0.644045	0.0385603	0.272	0.273196
148	1571	Vigilin-DNA-PK-Ku antigen complex	Human	P12956;P13010;P78527;Q00341	XRCC6;XRCC5;PRKDC;HDLBP	P12956;P13010;P78527;Q00341	4	0.392464	0.378575	0.013889	0.3291	0.364128
149	1728	CTCF-nucleophosmin-PARP-HIS-KPNA-LMNA-TOP complex	Human	O00505;P02545;P06748;P09874;P0C0S5;P11388;P49711;P52294;Q6FI13	KPNA3;LMNA;NPM1;PARP1;H2AFZ;TOP2A;CTCF;KPNA1;HIST2H2AA3	O00505;P0C0S5;P52294	3	0.42664	0.362451	0.0641893	0.1911	0.186475
150	1729	TLE1 corepressor complex (MASH1 promoter-corepressor complex)	Human	P06748;P09874;P19338;P34932;P35580;P60709;Q02880;Q04724;Q15233;Q92878	NPM1;PARP1;NCL;HSPA4;MYH10;ACTB;TOP2B;TLE1;NONO;RAD50	P34932;P35580;P60709;Q15233;Q92878	5	0.929279	1.02622	-0.0969441	0.8547	0.881183
151	1734	SF3A1-SF3A2-SF3A3 complex	Human	Q12874;Q15428;Q15459	SF3A3;SF3A2;SF3A1	Q12874;Q15428;Q15459	3	0.314981	0.270381	0.0446	0.2517	0.251282
152	1737	SF3b complex	Human	O75533;Q13435;Q15393;Q15427;Q7RTV0;Q86XP3;Q9BWJ5;Q9Y3B4	SF3B1;SF3B2;SF3B3;SF3B4;PHF5A;DDX42;SF3B5;SF3B6	Q13435;Q15393;Q86XP3	3	0.818781	0.962466	-0.143685	0.8854	0.923186
153	1767	CPSF6-ITCH-NUDT21-POLR2A-UBAP2L complex	Human	O43809;P24928;Q14157;Q16630;Q96J02	NUDT21;POLR2A;UBAP2L;CPSF6;ITCH	O43809;Q14157;Q16630	3	0.848623	0.857302	-0.00867833	0.4568	0.466491
154	1768	CPSF6-EWSR1-ITCH-NUDT21-POLR2A-UBAP2L complex	Human	O43809;P24928;Q01844;Q14157;Q16630;Q96J02	NUDT21;POLR2A;EWSR1;UBAP2L;CPSF6;ITCH	O43809;Q01844;Q14157;Q16630	4	0.86532	0.976696	-0.111376	0.8612	0.88621
155	2112	CDC37-HSP90AA1-HSP90AB1-MAP3K11 complex	Human	P07900;P08238;Q16543;Q16584	HSP90AA1;HSP90AB1;CDC37;MAP3K11	P07900;P08238;Q16543	3	0.153577	0.158896	-0.00531867	0.4411	0.451945
156	2129	DNAJB2-HSPA8-PSMA3 complex	Human	P11142;P25686;P25788	HSPA8;DNAJB2;PSMA3	P11142;P25686;P25788	3	1.1814	1.19448	-0.01308	0.475	0.485603
157	2174	COP9 signalosome complex	Human	P61201;Q13098;Q7L5N1;Q92905;Q99627;Q9BT78;Q9UBW8;Q9UNS2	COPS2;GPS1;COPS6;COPS5;COPS8;COPS4;COPS7A;COPS3	P61201;Q13098;Q7L5N1;Q92905;Q99627;Q9BT78;Q9UBW8;Q9UNS2	8	0.324638	0.355965	-0.0313272	0.5787	0.610344
158	2179	CNS-P53 complex	Human	P04637;P61201;Q13098;Q7L5N1;Q92905;Q99627;Q9BT78;Q9UBW8;Q9UNS2	TP53;COPS2;GPS1;COPS6;COPS5;COPS8;COPS4;COPS7A;COPS3	P61201;Q13098;Q7L5N1;Q92905;Q99627;Q9BT78;Q9UBW8;Q9UNS2	8	0.324638	0.355965	-0.0313272	0.5787	0.610344
159	2188	Ubiquitin E3 ligase (CDC34, NEDD8, BTRC, CUL1, SKP1A, RBX1)	Human	P62877;P63208;Q13616;Q15843;Q9Y297	RBX1;SKP1;CUL1;NEDD8;BTRC	P63208;Q13616;Q15843	3	0.613424	0.597622	0.0158017	0.3569	0.362474
160	2201	PCNA-RFC2-5 complex	Human	P12004;P35249;P35250;P40937;P40938	PCNA;RFC4;RFC2;RFC5;RFC3	P12004;P35249;P40937	3	0.357731	0.329282	0.0284493	0.3067	0.311666
161	2241	HD-RAB8A-OPTN complex	Human	P42858;P61006;Q96CV9	HTT;RAB8A;OPTN	P42858;P61006;Q96CV9	3	0.482977	0.540952	-0.057975	0.666	0.675168
162	2242	TGM2-HD-CALM1 complex	Human	P21980;P42858;P62158	TGM2;HTT;CALM1; CAL	P21980;P42858;P62158	3	0.880881	0.94672	-0.0658393	0.6948	0.705659
163	2255	Cofilin-actin-CAP1 complex	Human	P23528;P60709;Q01518	CFL1;ACTB;CAP1	P23528;P60709;Q01518	3	1.16299	1.22106	-0.0580683	0.6663	0.675537
164	2300	Profilin 2 complex	Human	O75116;P11142;P17600;P35080;P60709;Q05193;Q7L576;Q92777;Q9Y2A7	ROCK2;HSPA8;SYN1;PFN2;ACTB;DNM1;CYFIP1;SYN2;NCKAP1	O75116;P11142;P35080;P60709;Q7L576;Q9Y2A7	6	0.70719	0.761196	-0.0540065	0.702	0.731266
165	2431	ITGA2-ITGB1-COL6A3 complex	Human	P05556;P12111;P17301	ITGB1;COL6A3;ITGA2	P05556;P12111;P17301	3	0.535075	0.579906	-0.0448303	0.6127	0.621804
166	2480	CIN85 complex (CIN85, CRK, BCAR1, CBL, PIK3R1, GRB2, SOS1)	Human	P22681;P27986;P46108;P56945;P62993;Q07889;Q96B97	CBL;PIK3R1;CRK;BCAR1;GRB2;SOS1;SH3KBP1	P46108;P56945;Q96B97	3	0.631327	0.588997	0.04233	0.2583	0.259419
167	2573	Class C VPS/HOPS complex	Human	P20339;Q15075;Q96JC1;Q9H269;Q9H270;Q9P253	RAB5A;EEA1;VPS39;VPS16;VPS11;VPS18	P20339;Q15075;Q9H269	3	1.28525	1.18825	0.0969973	0.1176	0.101924
168	2638	HES1 promoter corepressor complex	Human	P24928;P50613;Q06330;Q09472;Q7KZ85;Q92793	POLR2A;CDK7;RBPJ;EP300;SUPT6H;CREBBP	P50613;Q06330;Q7KZ85;Q92793	4	0.29091	0.462523	-0.171613	0.9536	0.989871
169	2639	HES1 promoter-Notch enhancer complex	Human	O60563;P24928;P46531;P49336;P50613;P50750;Q06330;Q09472;Q15648;Q7KZ85;Q92585;Q9BT40;Q9Y5B9	CCNT1;POLR2A;NOTCH1;CDK8;CDK7;CDK9;RBPJ;EP300;MED1;SUPT6H;MAML1;INPP5K;SUPT16H	P50613;Q06330;Q7KZ85	3	0.310104	0.410441	-0.100337	0.7938	0.822569
170	2710	LRP-1-Alpha-2-M-annexin VI complex	Human	P01023;P08133;Q07954	A2M;ANXA6;LRP1	P01023;P08133;Q07954	3	0.830493	1.0838	-0.253307	0.9764	0.998183
171	2715	Ubiquitin E3 ligase (CSN1, CSN8, HRT1, SKP1, SKP2, CUL1, CUL2, CUL3)	Human	P62877;P63208;Q13098;Q13309;Q13616;Q13617;Q13618;Q99627	RBX1;SKP1;GPS1;SKP2;CUL1;CUL2;CUL3;COPS8	P63208;Q13098;Q13616;Q13617;Q13618;Q99627	6	0.633083	0.655447	-0.0223647	0.515	0.553076
172	2716	Elongator core complex	Human	O95163;Q6IA86;Q9H9T3	IKBKAP;ELP2;ELP3	O95163;Q6IA86;Q9H9T3	3	0.135289	0.295004	-0.159715	0.9091	0.947405
173	2721	HCF-1 complex	Human	O15047;O15294;O75182;O75446;P07900;P08047;P11021;P11142;P34932;P51610;P61964;Q09028;Q13547;Q16576;Q92769;Q96ST3;Q9H7L9;Q9UBL3	SETD1A;OGT;SIN3B;SAP30;HSP90AA1;SP1;HSPA5;HSPA8;HSPA4;HCFC1;WDR5;RBBP4;HDAC1;RBBP7;HDAC2;SIN3A;SUDS3;ASH2L	O15294;P07900;P11021;P11142;P34932;P51610;P61964;Q09028;Q13547;Q16576;Q92769	11	0.43892	0.518019	-0.0790993	0.8933	0.925635
174	2727	SRC-3 complex	Human	O14920;O15111;P10155;Q15596;Q92793;Q9Y6K9;Q9Y6Q9	IKBKB;CHUK;TROVE2;NCOA2;CREBBP;IKBKG;NCOA3	P10155;Q92793;Q9Y6K9	3	0.94036	0.945621	-0.00526133	0.4408	0.451697
175	2755	17S U2 snRNP	Human	O15042;O43143;O75533;O75937;O75940;P08579;P09661;P10809;P14678;P26368;P62304;P62306;P62308;P62314;P62316;P62318;Q01081;Q07955;Q12874;Q12931;Q13435;Q15393;Q15427;Q15428;Q15459;Q7L014;Q7RTV0;Q8IWX8;Q96I25;Q9BWJ5;Q9P0W2;Q9UHX1;Q9Y3B4	U2SURP;DHX15;SF3B1;DNAJC8;SMNDC1;SNRPB2;SNRPA1;HSPD1;SNRPB;U2AF2;SNRPE;SNRPF;SNRPG;SNRPD1;SNRPD2;SNRPD3;U2AF1;SRSF1;SF3A3;TRAP1;SF3B2;SF3B3;SF3B4;SF3A2;SF3A1;DDX46;PHF5A;CHERP;RBM17;SF3B5;HMG20B;PUF60;SF3B6	O43143;O75937;P08579;P62316;Q12874;Q12931;Q13435;Q15393;Q15428;Q15459;Q9UHX1	11	0.735827	0.758992	-0.0231656	0.5234	0.559851
176	2766	TERF2-RAP1 complex	Human	P12956;P13010;P49959;Q15554;Q92878;Q9BSI4;Q9NYB0	XRCC6;XRCC5;MRE11A;TERF2;RAD50;TINF2;TERF2IP	P12956;P13010;P49959;Q92878;Q9NYB0	5	0.478821	0.525208	-0.0463871	0.6467	0.675756
177	2791	MCM4-MCM6-MCM7 complex	Human	P33991;P33993;Q14566	MCM4;MCM7;MCM6	P33991;P33993;Q14566	3	0.09797	0.135512	-0.0375417	0.583	0.591188
178	2792	MCM2-MCM4-MCM6-MCM7 complex	Human	P33991;P33993;P49736;Q14566	MCM4;MCM7;MCM2;MCM6	P33991;P33993;P49736;Q14566	4	0.08817	0.119067	-0.0308968	0.5605	0.572712
179	2797	PCNA-CHL12-RFC2-5 complex	Human	P12004;P35249;P35250;P40937;P40938;Q8WVB6	PCNA;RFC4;RFC2;RFC5;RFC3;CHTF18	P12004;P35249;P40937	3	0.357731	0.329282	0.0284493	0.3067	0.311666
180	2829	RSmad complex	Human	P51532;P84022;Q13485;Q15796;Q8NFD5;Q8TAQ2;Q92793;Q92922;Q9UPN9;Q9Y6Q9	SMARCA4;SMAD3;SMAD4;SMAD2;ARID1B;SMARCC2;CREBBP;SMARCC1;TRIM33;NCOA3	Q8TAQ2;Q92793;Q9UPN9	3	0.38959	0.797266	-0.407676	0.9983	1
181	2837	Profilin 1 complex	Human	P07737;P11142;P55072;P63261;Q00610;Q9BVA1	PFN1;HSPA8;VCP;ACTG1;CLTC;TUBB2B	P07737;P11142;P55072;Q00610	4	1.01488	1.0175	-0.00262167	0.4112	0.440226
182	2851	ING2 complex	Human	A0A024R3R1;O75446;P29374;Q09028;Q13547;Q16576;Q5PSV4;Q92769;Q96ST3;Q9H0E3;Q9H160;Q9H7L9;Q9HCU9	ARID4B;SAP30;ARID4A;RBBP4;HDAC1;RBBP7;BRMS1L;HDAC2;SIN3A;SAP130;ING2;SUDS3;BRMS1	Q09028;Q13547;Q16576;Q92769	4	0.422076	0.460158	-0.038082	0.598	0.605808
183	2857	NuA4/Tip60 HAT complex	Human	O95619;O96019;Q52LR7;Q92993;Q96L91;Q9H0E9;Q9H2F5;Q9HAF1;Q9NPF5;Q9NXR8;Q9UBU8;Q9Y230;Q9Y265;Q9Y4A5	YEATS4;ACTL6A;EPC2;KAT5;EP400;BRD8;EPC1;MEAF6;DMAP1;ING3;MORF4L1;RUVBL2;RUVBL1;TRRAP	O96019;Q9Y230;Q9Y265	3	0.555818	0.664368	-0.10855	0.814	0.845738
184	2962	CRK-BCAR1-DOCK1 complex	Human	P46108;P56945;Q14185	CRK;BCAR1;DOCK1	P46108;P56945;Q14185	3	0.471867	0.483913	-0.0120457	0.4708	0.481108
185	3008	60S APC containing complex	Human	P23258;P25054;P46940;Q71U36	TUBG1;APC;IQGAP1;TUBA1A	P23258;P46940;Q71U36	3	0.616103	0.63231	-0.0162067	0.4893	0.499198
186	3015	p27-cyclinE-Cdk2 - Ubiquitin E3 ligase (SKP1A, SKP2, CUL1, CKS1B, RBX1) complex	Human	P24864;P24941;P46527;P61024;P62877;P63208;Q13309;Q13616	CCNE1;CDK2;CDKN1B;CKS1B;RBX1;SKP1;SKP2;CUL1	P24941;P61024;P63208;Q13616	4	0.906197	1.00517	-0.0989708	0.8309	0.849044
187	3036	Ubiquitin E3 ligase (SKP1A, SKP2, CUL1, CKS1B, RBX1)	Human	P61024;P62877;P63208;Q13309;Q13616	CKS1B;RBX1;SKP1;SKP2;CUL1	P61024;P63208;Q13616	3	1.08091	1.2719	-0.190995	0.9405	0.97804
188	3040	Multisynthetase complex	Human	O43324;P07814;P14868;P41252;P47897;P54136;P56192;Q12904;Q13155;Q15046;Q9P2J5	EEF1E1;EPRS;DARS;IARS;QARS;RARS;MARS;AIMP1;AIMP2;KARS;LARS	O43324;P07814;P14868;P41252;P47897;P54136;P56192;Q12904;Q13155;Q15046;Q9P2J5	11	0.153059	0.156051	-0.00299258	0.3482	0.393094
189	3048	mSin3A complex	Human	Q09028;Q13547;Q16576;Q92769;Q96ST3	RBBP4;HDAC1;RBBP7;HDAC2;SIN3A	Q09028;Q13547;Q16576;Q92769	4	0.422076	0.460158	-0.038082	0.598	0.605808
190	3055	Nop56p-associated pre-rRNA complex	Human	O00567;O76021;P05141;P05386;P05387;P05388;P06748;P08708;P09651;P11387;P13639;P15880;P16402;P18077;P18124;P18621;P19338;P22087;P25398;P26368;P26373;P27635;P30050;P32969;P35268;P36578;P37108;P39023;P40429;P42766;P46776;P46777;P46778;P46779;P46781;P47914;P49411;P50914;P52272;P55209;P55769;P61247;P61254;P61313;P61353;P61513;P62081;P62241;P62244;P62249;P62263;P62266;P62269;P62273;P62277;P62280;P62424;…	NOP56;RSL1D1;SLC25A5;RPLP1;RPLP2;RPLP0;NPM1;RPS17;HNRNPA1;TOP1;EEF2;RPS2;HIST1H1D;RPL35A;RPL7;RPL17;NCL;FBL;RPS12;U2AF2;RPL13;RPL10;RPL12;RPL9; RPL9;RPL22;RPL4;SRP14;RPL3;RPL13A;RPL35;RPL27A;RPL5;RPL21;RPL28;RPS9;RPL29;TUFM;RPL14;HNRNPM;NAP1L1;SNU13;RPS3A;RPL26;RPL15;RPL27;RPL37A;RPS7;RPS8;RPS15A;RPS16;RPS14;RPS23;RPS18;RPS29;RPS13;RPS11;RPL7A;ACTA2;RPL23A;RPS6;RPL23;RPS15;RPS24;RPL30;RPL39;RPL31…	P09651;P13639;P37108;P49411;P52272;P55209;P55769;P67809;P68104;Q00839;Q08211;Q12905;Q13610;Q6P3W7;Q71U36;Q9NZI8	16	0.60755	0.616761	-0.00921148	0.3822	0.412632
191	3063	Brg1-associated complex II	Human	O14497;O14744;O96019;P51532;Q12824;Q8TAQ2;Q92922	ARID1A;PRMT5;ACTL6A;SMARCA4;SMARCB1;SMARCC2;SMARCC1	O14744;O96019;Q8TAQ2	3	0.262103	0.307751	-0.045648	0.6167	0.625198
192	3082	DGCR8 multiprotein complex	Human	O43390;P11021;P17844;P19338;P31943;P35637;Q00839;Q08211;Q12906;Q8WYQ5;Q92841	HNRNPR;HSPA5;DDX5;NCL;HNRNPH1;FUS;HNRNPU;DHX9;ILF3;DGCR8;DDX17	O43390;P11021;P17844;P31943;P35637;Q00839;Q08211;Q92841	8	0.478896	0.585447	-0.106551	0.9346	0.960643
193	3102	DHX9-ADAR-vigilin-DNA-PK-Ku antigen complex	Human	P12956;P13010;P55265;P78527;Q00341;Q08211	XRCC6;XRCC5;ADAR;PRKDC;HDLBP;DHX9	P12956;P13010;P78527;Q00341;Q08211	5	0.481378	0.520641	-0.0392628	0.6094	0.63857
194	3129	STAT6-p100-RHA complex	Human	P42226;Q08211;Q7KZF4	STAT6;DHX9;SND1	P42226;Q08211;Q7KZF4	3	0.506083	0.578542	-0.072459	0.7169	0.730337
195	3135	TLE1 corepressor complex (MASH1 promoter-corepressor complex)	Human	P06748;P09874;P19338;P34932;Q02880;Q04724;Q15233;Q92878	NPM1;PARP1;NCL;HSPA4;TOP2B;TLE1;NONO;RAD50	P34932;Q15233;Q92878	3	0.35126	0.424001	-0.0727403	0.7181	0.731365
196	3137	MASH1 promoter-coactivator complex	Human	P09874;P12931;P24928;P62805;P68431;Q14469;Q15233;Q92793;Q92831	PARP1;SRC;POLR2A;HIST1H4A;;HIST1H3A;;HES1;NONO;CREBBP;KAT2B	P62805;Q15233;Q92793	3	0.317547	0.731746	-0.414199	0.9986	1
197	3142	CAMK2-delta-MASH1 promoter-coactivator complex	Human	P09874;P12931;P24928;Q13557;Q14469;Q15233;Q92793;Q92831	PARP1;SRC;POLR2A;CAMK2D;HES1;NONO;CREBBP;KAT2B	Q13557;Q15233;Q92793	3	0.395456	0.757743	-0.362287	0.9966	1
198	3522	COG complex	Human	P83436;Q14746;Q8WTW3;Q96JB2;Q96MW5;Q9H9E3;Q9UP83;Q9Y2V7	COG7;COG2;COG1;COG3;COG8;COG4;COG5;COG6	Q14746;Q9H9E3;Q9UP83	3	0.310704	0.196386	0.114318	0.0959	0.0696751
199	3556	COG complex	Human	P83436;Q14746;Q8WTW3;Q96JB2;Q96MW5;Q9H9E3;Q9UP83;Q9Y2V7	COG7;COG2;COG1;COG3;COG8;COG4;COG5;COG6	Q14746;Q9H9E3;Q9UP83	3	0.310704	0.196386	0.114318	0.0959	0.0696751
200	4158	HSP90-FKBP38-CAM-Ca(2+) complex	Human	P07900;P62158;Q14318	HSP90AA1;CALM1; CAL;FKBP8	P07900;P62158;Q14318	3	1.14066	1.03426	0.106402	0.1057	0.0833874
201	5176	MGC1-DNA-PKcs-Ku complex	Human	P12956;P13010;P78527;Q14676	XRCC6;XRCC5;PRKDC;MDC1	P12956;P13010;P78527	3	0.511005	0.488151	0.0228547	0.3279	0.333809
202	5177	Polycystin-1 multiprotein complex (ACTN1, CDH1, SRC, JUP, VCL, CTNNB1, PXN, BCAR1, PKD1, PTK2, TLN1)	Human	P12814;P12830;P12931;P14923;P18206;P35222;P49023;P56945;P98161;Q05397;Q9Y490	ACTN1;CDH1;SRC;JUP;VCL;CTNNB1;PXN;BCAR1;PKD1;PTK2;TLN1	P12814;P14923;P18206;P35222;P49023;P56945;Q05397;Q9Y490	8	0.879787	0.9175	-0.0377127	0.6256	0.651149
203	5179	NCOA6-DNA-PK-Ku-PARP1 complex	Human	P09874;P12956;P13010;P78527;Q14686	PARP1;XRCC6;XRCC5;PRKDC;NCOA6	P12956;P13010;P78527	3	0.511005	0.488151	0.0228547	0.3279	0.333809
204	5182	DNA-PK-Ku complex	Human	P12956;P13010;P78527	XRCC6;XRCC5;PRKDC	P12956;P13010;P78527	3	0.511005	0.488151	0.0228547	0.3279	0.333809
205	5183	DNA-PK-Ku-eIF2-NF90-NF45 complex	Human	P05198;P12956;P13010;P20042;P41091;P78527;Q12905;Q12906	EIF2S1;XRCC6;XRCC5;EIF2S2;EIF2S3;PRKDC;ILF2;ILF3	P05198;P12956;P13010;P78527;Q12905	5	0.773123	0.891496	-0.118372	0.9059	0.933104
206	5193	TNF-alpha/NF-kappa B signaling complex (CHUK, KPNA3, NFKB2, NFKBIB, REL, IKBKG, NFKB1, NFKBIE, RELB, NFKBIA, RELA, TNIP2)	Human	O00221;O00505;O15111;P19838;P25963;Q00653;Q01201;Q04206;Q04864;Q15653;Q8NFZ5;Q9Y6K9	NFKBIE;KPNA3;CHUK;NFKB1;NFKBIA;NFKB2;RELB;RELA;REL;NFKBIB;TNIP2;IKBKG	O00505;P19838;Q00653;Q9Y6K9	4	0.639209	0.644529	-0.0053205	0.4256	0.452855
207	5194	TNF-alpha/NF-kappa B signaling complex (SEC16A, CHUK, IKBKB, NFKB2, REL, IKBKG, MAP3K14, RELA, FBXW7, USP2)	Human	O14920;O15027;O15111;O75604;Q00653;Q04206;Q04864;Q969H0;Q99558;Q9Y6K9	IKBKB;SEC16A;CHUK;USP2;NFKB2;RELA;REL;FBXW7;MAP3K14;IKBKG	O15027;Q00653;Q9Y6K9	3	0.709459	0.726399	-0.01694	0.4926	0.502386
208	5196	TNF-alpha/NF-kappa B signaling complex (CHUK, BTRC, NFKB2, PPP6C, REL, CUL1, IKBKE, SAPS2, SAPS1, ANKRD28, RELA, SKP1)	Human	O00743;O15084;O15111;O75170;P63208;Q00653;Q04206;Q04864;Q13616;Q14164;Q9UPN7;Q9Y297	PPP6C;ANKRD28;CHUK;PPP6R2;SKP1;NFKB2;RELA;REL;CUL1;IKBKE;PPP6R1;BTRC	O00743;P63208;Q00653;Q13616	4	1.07989	1.16206	-0.0821777	0.7784	0.790972
209	5197	PTIP-DNA damage response complex	Human	O60934;P49959;P54132;Q12888;Q6ZW49;Q92878	NBN;MRE11A;BLM;TP53BP1;PAXIP1;RAD50	P49959;Q12888;Q92878	3	0.239923	0.274696	-0.034773	0.57	0.579412
210	5199	Kinase maturation complex 1	Human	P07900;P08238;P27348;P31946;P34932;P61981;P62258;P63104;Q04917;Q13163;Q16543;Q6Q0C0;Q7KZI7;Q99759;Q9NUG6;Q9UHV9	HSP90AA1;HSP90AB1;YWHAQ;YWHAB;HSPA4;YWHAG;YWHAE;YWHAZ;YWHAH;MAP2K5;CDC37;TRAF7;MARK2;MAP3K3;PDRG1;PFDN2	P07900;P08238;P27348;P31946;P34932;P61981;P62258;P63104;Q04917;Q16543;Q9UHV9	11	0.481619	0.497938	-0.0163185	0.4594	0.503351
211	5209	Ubiquilin-proteasome complex	Human	P25786;P25787;P60900;Q05086;Q9UHD9;Q9UMX0	PSMA1;PSMA2;PSMA6;UBE3A;UBQLN2;UBQLN1	P25786;P25787;P60900;Q05086;Q9UHD9;Q9UMX0	6	0.796073	0.816181	-0.0201082	0.5023	0.539329
212	5211	RAF1-PPP2-PIN1 complex	Human	P04049;P30153;P62714;P63151;Q13526	RAF1;PPP2R1A;PPP2CB;PPP2R2A;PIN1	P30153;P63151;Q13526	3	0.45268	0.44128	0.0114	0.3742	0.380731
213	5212	Kinase maturation complex 2	Human	A7MCY6;P07900;P08238;Q12933;Q16543;Q92844;Q9H6S1;Q9UHD2	TBKBP1;HSP90AA1;HSP90AB1;TRAF2;CDC37;TANK;AZI2;TBK1	P07900;P08238;Q16543	3	0.153577	0.158896	-0.00531867	0.4411	0.451945
214	5230	CHUK-NFKB2-REL-IKBKG-SPAG9-NFKB1-NFKBIE-COPB2-TNIP1-NFKBIA-RELA-TNIP2 complex	Human	O00221;O15111;O60271;P19838;P25963;P35606;Q00653;Q04206;Q04864;Q15025;Q8NFZ5;Q9Y6K9	NFKBIE;CHUK;SPAG9;NFKB1;NFKBIA;COPB2;NFKB2;RELA;REL;TNIP1;TNIP2;IKBKG	O60271;P19838;P35606;Q00653;Q9Y6K9	5	0.612768	0.611804	0.0009643	0.3814	0.411606
215	5231	53BP1-containing complex	Human	P12956;P13010;P15927;P27694;Q12888	XRCC6;XRCC5;RPA2;RPA1;TP53BP1	P12956;P13010;P27694;Q12888	4	0.531182	0.504523	0.0266588	0.275	0.307532
216	5232	TNF-alpha/Nf-kappa B signaling complex (RPL6, RPL30, RPS13, CHUK, DDX3X, NFKB2, NFKBIB, REL, IKBKG, NFKB1, MAP3K8, RELB, GLG1, NFKBIA, RELA, TNIP2, GTF2I)	Human	O00571;O15111;P19838;P25963;P41279;P62277;P62888;P78347;Q00653;Q01201;Q02878;Q04206;Q04864;Q15653;Q8NFZ5;Q92896;Q9Y6K9	DDX3X;CHUK;NFKB1;NFKBIA;MAP3K8;RPS13;RPL30;GTF2I;NFKB2;RELB;RPL6;RELA;REL;NFKBIB;TNIP2;GLG1;IKBKG	O00571;P19838;P78347;Q00653;Q9Y6K9	5	0.553219	0.463449	0.0897702	0.0737	0.0485541
217	5233	TNF-alpha/NF-kappa B signaling complex 5	Human	O14920;O15111;O15446;O95602;P19838;P23508;P42704;P46199;P52292;P52434;P62875;P63208;Q00653;Q04206;Q04864;Q13576;Q13616;Q15653;Q16342;Q9GZS1;Q9H9Y6;Q9UJF2;Q9UKB1;Q9Y2S0;Q9Y6K9	IKBKB;CHUK;CD3EAP;POLR1A;NFKB1;MCC;LRPPRC;MTIF2;KPNA2;POLR2H;POLR2L;SKP1;NFKB2;RELA;REL;IQGAP2;CUL1;NFKBIB;PDCD2;POLR1E;POLR1B;RASAL2;FBXW11;POLR1D;IKBKG	O15446;P19838;P42704;P52292;P63208;Q00653;Q13616;Q9Y6K9	8	1.01087	1.14809	-0.137211	0.9771	0.998324
218	5234	IKBKB-CDC37-KIAA1967-HSP90AB1-HSP90AA1 complex	Human	O14920;P07900;P08238;Q16543;Q8N163	IKBKB;HSP90AA1;HSP90AB1;CDC37;CCAR2	P07900;P08238;Q16543;Q8N163	4	0.299143	0.310626	-0.011483	0.4572	0.481785
219	5253	MNK1-eIF4F complex	Human	P06730;P60842;Q04637;Q9BUB5	EIF4E;EIF4A1;EIF4G1;MKNK1	P06730;P60842;Q04637	3	0.380075	0.362543	0.0175323	0.3498	0.35537
220	5266	TNF-alpha/NF-kappa B signaling complex 6	Human	O14920;O15111;P07900;P08238;P22087;P36578;P62277;P62280;P62888;P62917;Q02878;Q16543;Q99558;Q9Y6K9	IKBKB;CHUK;HSP90AA1;HSP90AB1;FBL;RPL4;RPS13;RPS11;RPL30;RPL8;RPL6;CDC37;MAP3K14;IKBKG	P07900;P08238;Q16543;Q9Y6K9	4	0.59091	0.586387	0.00452317	0.3745	0.407001
221	5268	TNF-alpha/NF-kappa B signaling complex 7	Human	O43318;P07900;P08238;Q13451;Q15750;Q16543;Q8N5C8;Q9NYJ8	MAP3K7;HSP90AA1;HSP90AB1;FKBP5;TAB1;CDC37;TAB3;TAB2	O43318;P07900;P08238;Q13451;Q15750;Q16543	6	0.397155	0.402105	-0.00494987	0.4103	0.445673
222	5269	TNF-alpha/NF-kappa B signaling complex 8	Human	P07900;P08238;Q13451;Q14164;Q16543;Q86UP2	HSP90AA1;HSP90AB1;FKBP5;IKBKE;CDC37;KTN1	P07900;P08238;Q13451;Q16543;Q86UP2	5	0.606906	0.60786	-0.000954	0.3922	0.422542
223	5285	TNF-alpha/NF-kappa B signaling complex 9	Human	O15111;P08238;Q13451;Q15653;Q16543	CHUK;HSP90AB1;FKBP5;NFKBIB;CDC37	P08238;Q13451;Q16543	3	0.59944	0.592126	0.007314	0.3888	0.397893
224	5286	TNF-alpha/NF-kappa B signaling complex 10	Human	O15111;P07900;P08238;P40222;Q15653;Q16543;Q676U5;Q8IX12;Q9UHD2;Q9Y6K9	CHUK;HSP90AA1;HSP90AB1;TXLNA;NFKBIB;CDC37;ATG16L1;CCAR1;TBK1;IKBKG	P07900;P08238;P40222;Q16543;Q676U5;Q9Y6K9	6	0.50036	0.489112	0.0112479	0.3115	0.346552
225	5385	GAIT complex	Human	O60506;P04406;P07814;P40429	SYNCRIP;GAPDH;EPRS;RPL13A	O60506;P04406;P07814	3	1.64004	1.76771	-0.12767	0.8559	0.892207
226	5386	MLL1-WDR5 complex	Human	O00268;O43451;O75461;P21675;P34932;P49848;P51610;P61964;Q03164;Q15291;Q15545;Q16594;Q6PI98;Q7Z3B3;Q8IXM2;Q8IZL8;Q8WWY3;Q96EZ8;Q99496;Q9BVI0;Q9H4L4;Q9H7Z6;Q9HCK8;Q9NXF1;Q9UBL3;Q9Y265;Q9Y4W2	TAF4;MGAM;E2F6;TAF1;HSPA4;TAF6;HCFC1;WDR5;KMT2A;KDM6B;TAF7;TAF9;INO80C;KANSL1;BAP18;PELP1;PRPF31;MCRS1;RNF2;PHF20;SENP3;KAT8;CHD8;TEX10;ASH2L;RUVBL1;LAS1L	P34932;P51610;P61964;Q8WWY3;Q9Y265	5	0.72017	0.872949	-0.152778	0.9545	0.979318
227	5604	Emerin complex 1	Human	P35579;P50402;P60709;Q12965;Q13813;Q15417;Q8WWI1;Q9BRV8	MYH9;EMD;ACTB;MYO1E;SPTAN1;CNN3;LMO7;SIKE1	P35579;P60709;Q12965;Q15417;Q8WWI1	5	0.779846	0.876888	-0.0970423	0.8548	0.881469
228	5609	Emerin regulatory complex	Human	O15379;O75531;P28749;P50402;P60709;P68431;Q02539;Q13547;Q8WWI1	HDAC3;BANF1;RBL1;EMD;ACTB;HIST1H3A;;HIST1H1A;HDAC1;LMO7	P60709;Q13547;Q8WWI1	3	1.09963	1.24148	-0.141849	0.8821	0.919991
229	5611	Emerin complex 24	Human	P02545;P06400;P20700;P33991;P49736;P50402;P68431;Q00839;Q02539;Q07021;Q08999;Q13287;Q14566;Q9H0E3;Q9H503	LMNA;RB1;LMNB1;MCM4;MCM2;EMD;HIST1H3A;;HNRNPU;HIST1H1A;C1QBP;RBL2;NMI;MCM6;SAP130;BANF2	P33991;P49736;Q00839;Q07021;Q13287;Q14566	6	0.376419	0.435755	-0.0593352	0.7296	0.757491
230	5613	Emerin complex 25	Human	O75531;O95218;O95777;P05455;P20700;P31946;P50402;P60709;P61978;P62258;P62314;Q13283;Q16543;Q9H0E3;Q9P287;Q9Y333	BANF1;ZRANB2;LSM8;SSB;LMNB1;YWHAB;EMD;ACTB;HNRNPK;YWHAE;SNRPD1;G3BP1;CDC37;SAP130;BCCIP;LSM2	P05455;P31946;P60709;P61978;P62258;Q13283;Q16543;Q9P287	8	0.716103	0.78304	-0.0669376	0.8014	0.817046
231	5614	Emerin complex 32	Human	O00422;O15379;P20700;P28749;P50402;P60709;P68431;Q08999;Q12824;Q13263;Q13287;Q13547;Q13813;Q14839;Q8TAQ2;Q92922;Q9BQ87;Q9BZK7;Q9C005;Q9H503;Q9NPJ6;Q9UKL0	SAP18;HDAC3;LMNB1;RBL1;EMD;ACTB;HIST1H3A;;RBL2;SMARCB1;TRIM28;NMI;HDAC1;SPTAN1;CHD4;SMARCC2;SMARCC1;TBL1Y;TBL1XR1;DPY30;BANF2;MED4;RCOR1	P60709;Q13263;Q13287;Q13547;Q8TAQ2;Q9BZK7;Q9C005	7	1.06065	1.14093	-0.0802786	0.8407	0.890721
232	5615	Emerin complex 52	Human	O00148;O95777;P10827;P12277;P14866;P20700;P27348;P46940;P50402;P51858;P60709;P61978;P62258;P62314;Q00839;Q02539;Q07021;Q08999;Q12906;Q13287;Q53EL6;Q9BZZ5;Q9Y2U8	DDX39A;LSM8;THRA;CKB;HNRNPL;LMNB1;YWHAQ;IQGAP1;EMD;HDGF;ACTB;HNRNPK;YWHAE;SNRPD1;HNRNPU;HIST1H1A;C1QBP;RBL2;ILF3;NMI;PDCD4;API5;LEMD3	O00148;P12277;P14866;P27348;P46940;P51858;P60709;P61978;P62258;Q00839;Q07021;Q13287;Q9BZZ5	13	0.70161	0.730572	-0.0289622	0.5812	0.610249
233	5755	SUMO1-SUA1-UBA2 complex	Human	P63165;Q9UBE0;Q9UBT2	SUMO1;SAE1;UBA2	P63165;Q9UBE0;Q9UBT2	3	0.472843	0.483886	-0.0110427	0.4665	0.476751
234	5872	BRAF-MAP2K1-MAP2K2-YWHAE complex	Human	P15056;P36507;P62258;Q02750	BRAF;MAP2K2;YWHAE;MAP2K1	P36507;P62258;Q02750	3	0.596558	0.579414	0.017144	0.3518	0.35696
235	5876	PPP2R1A-PPP2R1B-PPP2CA-PPME1-EIF4A1 complex	Human	P30153;P30154;P60842;P67775;Q9Y570	PPP2R1A;PPP2R1B;EIF4A1;PPP2CA;PPME1	P30153;P30154;P60842;Q9Y570	4	0.196592	0.204359	-0.00776783	0.4395	0.464332
236	6038	Dynein complex	Human	O14576;P63167;Q14204;Q9Y6G9	DYNC1I1;DYNLL1;DYNC1H1;DYNC1LI1	P63167;Q14204;Q9Y6G9	3	0.211158	0.251113	-0.0399557	0.5937	0.601395
237	6039	Dynein-dynactin complex	Human	O14576;P63167;Q14203;Q14204;Q9Y6G9	DYNC1I1;DYNLL1;DCTN1;DYNC1H1;DYNC1LI1	P63167;Q14203;Q14204;Q9Y6G9	4	0.187594	0.221278	-0.0336833	0.577	0.585603
238	6052	BAG3-HSC70-HSPB8-CHIP complex	Human	O95817;P11142;Q9UJY1;Q9UNE7	BAG3;HSPA8;HSPB8;STUB1	O95817;P11142;Q9UJY1;Q9UNE7	4	0.813621	0.714831	0.0987902	0.085	0.0650997
239	6129	CBP80/20- dependent translation complex	Human	O43310;P38919;P52298;P55884;Q09161;Q9BZI7	CTIF;EIF4A3;NCBP2;EIF3B;NCBP1;UPF3B	P38919;P55884;Q09161	3	0.185115	0.515678	-0.330563	0.9938	0.999996
240	6141	Importin alpha-CAS-RanGTP complex	Human	P52292;P55060;P62826	KPNA2;CSE1L;RAN	P52292;P55060;P62826	3	0.973715	1.04491	-0.0711933	0.7127	0.725693
241	6164	ACK1 signaling complex	Human	P46108;P56945;P60953;Q07912	CRK;BCAR1;CDC42;TNK2	P46108;P56945;P60953	3	0.4604	0.416765	0.0436353	0.2547	0.254725
242	6167	Exocyst complex	Human	O00471;O60645;Q8IYI6;Q8TAG9;Q96A65;Q96KP1;Q9NV70;Q9UPT5	EXOC5;EXOC3;EXOC8;EXOC6;EXOC4;EXOC2;EXOC1;EXOC7	O00471;Q96A65;Q9NV70;Q9UPT5	4	0.236628	0.243655	-0.00702683	0.4354	0.460855
243	6189	ArgRS-GlnRS-AIMP1 complex	Human	P47897;P54136;Q12904	QARS;RARS;AIMP1	P47897;P54136;Q12904	3	0.0568947	0.0424267	0.014468	0.3622	0.367978
244	6236	Dynein-2 complex, cytoplasmic	Human	P51808;P63167;P63172;Q8IVD9;Q8NCM8;Q8TCX1;Q8TF09;Q8WVS4;Q8WW35;Q96EX3;Q96FJ2;Q9NP97	DYNLT3;DYNLL1;DYNLT1;NUDCD3;DYNC2H1;DYNC2LI1;DYNLRB2;WDR60;TCTEX1D2;WDR34;DYNLL2;DYNLRB1	P63167;P63172;Q8IVD9	3	0.20084	0.241655	-0.040815	0.596	0.605013
245	6247	BBS-chaperonin complex	Human	P17987;P48643;P49368;P50990;P50991;P78371;Q6ZW61;Q8IWZ6;Q8TAM1;Q9NPJ1	TCP1;CCT5;CCT3;CCT8;CCT4;CCT2;BBS12;BBS7;BBS10;MKKS	P17987;P48643;P49368;P50990;P50991;P78371	6	0.179526	0.190798	-0.011272	0.4489	0.484888
246	6280	NUB1L-UFD1-NPL4-NEDD8 complex	Human	Q15843;Q8TAT6;Q92890;Q9Y5A7	NEDD8;NPLOC4;UFD1L;NUB1	Q15843;Q8TAT6;Q92890	3	0.438809	0.420623	0.0181867	0.3461	0.352695
247	6282	G alpha-13-Hax-1-cortactin-Rac complex	Human	O00165;P31749;Q14247;Q14344	HAX1;AKT1;CTTN;GNA13	P31749;Q14247;Q14344	3	1.26151	1.35035	-0.0888343	0.7655	0.786963
248	6301	tRNA Splicing Ligase Complex	Human	Q52LJ0;Q92499;Q9BVC5;Q9Y224;Q9Y3I0	FAM98B;DDX1;C2orf49;C14orf166;RTCB	Q52LJ0;Q92499;Q9Y224;Q9Y3I0	4	0.308682	0.357095	-0.0484133	0.6449	0.652378
249	6332	Elongator complex (ELP1, ELP2, ELP3, ELP4, ELP5, ELP6)	Human	O95163;Q0PNE2;Q6IA86;Q8TE02;Q96EB1;Q9H9T3	IKBKAP;ELP6;ELP2;ELP5;ELP4;ELP3	O95163;Q6IA86;Q96EB1;Q9H9T3	4	0.568649	0.424099	0.144549	0.0381	0.00552765
250	6343	SETD7-YAP-AXIN1-beta-catenin complex	Human	O15169;P35222;P46937;Q8WTS6	AXIN1;CTNNB1;YAP1;SETD7	P35222;P46937;Q8WTS6	3	1.40093	1.45705	-0.0561257	0.658	0.66783
251	6344	TNF-R1-associated signaling complex	Human	O14920;O15111;O43318;P01375;P19438;Q12933;Q13489;Q13546;Q15025;Q15628;Q15750;Q96EP0;Q9BYM8;Q9NYJ8;Q9Y6K9	IKBKB;CHUK;MAP3K7;TNF;TNFRSF1A;TRAF2;BIRC3;RIPK1;TNIP1;TRADD;TAB1;RNF31;RBCK1;TAB2;IKBKG	O43318;Q15628;Q15750;Q9BYM8;Q9Y6K9	5	0.411736	0.405159	0.0065764	0.3495	0.379885
252	6394	CNOT1-CNOT2-CNOT3 complex	Human	A5YKK6;O75175;Q9NZN8	CNOT1;CNOT3;CNOT2	A5YKK6;O75175;Q9NZN8	3	0.079579	0.145724	-0.0661447	0.6959	0.706818
253	6396	DNJC3-DNAJB1-HSPA8 complex	Human	P11142;P25685;Q13217	HSPA8;DNAJB1;DNAJC3	P11142;P25685;Q13217	3	0.409541	0.477699	-0.0681577	0.7034	0.71441
254	6399	DNAJC7-HSPA8-HSP90AA1 complex	Human	P07900;P11142;Q99615	HSP90AA1;HSPA8;DNAJC7	P07900;P11142;Q99615	3	0.364393	0.401687	-0.037294	0.5824	0.590138
255	6460	MLL2 complex	Human	O00255;O14686;O15294;O75475;P51610;P61964;Q15291;Q9C005;Q9UBL3;Q9Y5Z7	MEN1;KMT2D;OGT;PSIP1;HCFC1;WDR5;KDM6B;DPY30;ASH2L;HCFC2	O15294;O75475;P51610;P61964;Q9C005	5	0.77746	0.988173	-0.210713	0.989	0.999072
256	6462	MLL1 complex	Human	O00255;O15294;P51610;P61964;Q03164;Q15291;Q9C005;Q9UBL3	MEN1;OGT;HCFC1;WDR5;KMT2A;KDM6B;DPY30;ASH2L	O15294;P51610;P61964;Q9C005	4	0.866387	1.04668	-0.180291	0.9616	0.994889
257	6468	TRAPP complex	Human	O43617;O75865;P0DI81;P48553;Q5T215;Q7Z392;Q86SZ2;Q8IUR0;Q8WVT3;Q96Q05;Q9UL33;Q9Y296;Q9Y2L5;Q9Y5R8	TRAPPC3;TRAPPC6A;TRAPPC2;TRAPPC10;TRAPPC3L;TRAPPC11;TRAPPC6B;TRAPPC5;TRAPPC12;TRAPPC9;TRAPPC2L;TRAPPC4;TRAPPC8;TRAPPC1	Q7Z392;Q86SZ2;Q9UL33;Q9Y296	4	0.33772	0.40077	-0.0630492	0.705	0.715466
258	6469	Set1A complex	Human	O15047;O15294;P51610;P61964;Q15291;Q6UXN9;Q9C005;Q9P0U4;Q9UBL3;Q9Y5Z7	SETD1A;OGT;HCFC1;WDR5;KDM6B;WDR82;DPY30;CXXC1;ASH2L;HCFC2	O15294;P51610;P61964;Q6UXN9;Q9C005	5	0.739423	0.884101	-0.144678	0.9462	0.971827
259	6470	Set1B complex	Human	O15294;P51610;P61964;Q15291;Q6UXN9;Q8NFC6;Q96IK1;Q9C005;Q9P0U4;Q9UBL3;Q9UPS6;Q9Y5Z7	OGT;HCFC1;WDR5;KDM6B;WDR82;BOD1L1;BOD1;DPY30;CXXC1;ASH2L;SETD1B;HCFC2	O15294;P51610;P61964;Q6UXN9;Q8NFC6;Q96IK1;Q9C005	7	0.719571	0.788602	-0.0690314	0.7957	0.844904
260	6481	WASH complex	Human	A8K0Z3;Q12768;Q2M389;Q9Y3C0;Q9Y4E1	WASH1;KIAA0196;KIAA1033;CCDC53;FAM21C	Q12768;Q9Y3C0;Q9Y4E1	3	0.820786	0.503325	0.317461	0.004	3.02476e-08
261	6482	CUL4B-DDB1-DTL-CSN complex	Human	P61201;Q13098;Q13620;Q16531;Q9NZJ0	COPS2;GPS1;CUL4B;DDB1;DTL	P61201;Q13098;Q13620;Q16531	4	0.765622	0.742507	0.0231148	0.2898	0.32298
262	6484	WASH-CAPZalpa/beta complex	Human	A8K0Z3;P47756;P52907;Q12768;Q2M389;Q9Y3C0;Q9Y4E1	WASH1;CAPZB;CAPZA1;KIAA0196;KIAA1033;CCDC53;FAM21C	P47756;P52907;Q12768;Q9Y3C0;Q9Y4E1	5	0.547226	0.357588	0.189638	0.0063	1.22106e-07
263	6489	CUL4A-DDB1-WDR5 complex	Human	P61964;Q13619;Q16531	WDR5;CUL4A;DDB1	P61964;Q13619;Q16531	3	1.11328	1.04348	0.0697977	0.1758	0.169829
264	6494	CUL4A-DDB1-WDR61 complex	Human	Q13619;Q16531;Q9GZS3	CUL4A;DDB1;WDR61	Q13619;Q16531;Q9GZS3	3	1.17493	1.11224	0.062686	0.195	0.191086
265	6495	CUL4B-DDB1-GRWD1 complex	Human	Q13620;Q16531;Q9BQ67	CUL4B;DDB1;GRWD1	Q13620;Q16531;Q9BQ67	3	1.27155	1.29486	-0.0233117	0.5201	0.530062
266	6512	ILK-HSP90-CDC37 complex	Human	P07900;Q13418;Q16543	HSP90AA1;ILK;CDC37	P07900;Q13418;Q16543	3	0.293845	0.298325	-0.00448	0.4369	0.448322
267	6639	CCC-Wash (WASH1, FAM21C) complex	Human	A8K0Z3;O60826;Q567U6;Q7Z3J2;Q7Z4G1;Q86VX2;Q86X83;Q8N668;Q9GZQ3;Q9H0A8;Q9NX08;Q9P000;Q9UBI1;Q9Y4E1;Q9Y6G5	WASH1;CCDC22;CCDC93;C16orf62;COMMD6;COMMD7;COMMD2;COMMD1;COMMD5;COMMD4;COMMD8;COMMD9;COMMD3;FAM21C;COMMD10	O60826;Q567U6;Q7Z3J2;Q7Z4G1;Q86VX2;Q8N668;Q9GZQ3;Q9NX08;Q9UBI1;Q9Y4E1	10	0.203785	0.281969	-0.0781845	0.8755	0.886939
268	6644	CCDC22-COMMD1-CUL2 complex	Human	O60826;Q13617;Q8N668	CCDC22;CUL2;COMMD1	O60826;Q13617;Q8N668	3	0.216882	0.233174	-0.016292	0.4899	0.499569
269	6645	CCC complex	Human	O60826;Q567U6;Q7Z3J2;Q7Z4G1;Q86VX2;Q86X83;Q8N668;Q9GZQ3;Q9H0A8;Q9NX08;Q9P000;Q9UBI1;Q9Y6G5	CCDC22;CCDC93;C16orf62;COMMD6;COMMD7;COMMD2;COMMD1;COMMD5;COMMD4;COMMD8;COMMD9;COMMD3;COMMD10	O60826;Q567U6;Q7Z3J2;Q7Z4G1;Q86VX2;Q8N668;Q9GZQ3;Q9NX08;Q9UBI1	9	0.150828	0.184581	-0.0337535	0.5975	0.632524
270	6658	CCDC22-COMMD8-CUL1 complex	Human	O60826;Q13616;Q9NX08	CCDC22;CUL1;COMMD8	O60826;Q13616;Q9NX08	3	0.525167	0.56756	-0.0423937	0.6023	0.611637
271	6659	Ubiquitin E3 ligase (CCDC22, COMMD8, CUL3)	Human	O60826;Q13618;Q9NX08	CCDC22;CUL3;COMMD8	O60826;Q13618;Q9NX08	3	0.269758	0.304199	-0.0344407	0.5687	0.577994
272	6665	ATAC complex, YEATS2-linked	Human	O43318;O75478;O75528;P61964;Q01658;Q14157;Q8IYH5;Q92830;Q96ES7;Q9H8E8;Q9NR33;Q9NRF9;Q9NS73;Q9ULM3	MAP3K7;TADA2A;TADA3;WDR5;DR1;UBAP2L;ZZZ3;KAT2A;SGF29;KAT14;POLE4;POLE3;MBIP;YEATS2	O43318;P61964;Q14157;Q9NRF9	4	0.9434	1.06445	-0.121054	0.8816	0.911547
273	6671	PI4K2A-WASH complex	Human	O00203;P46934;P47756;P50570;P52907;Q00610;Q12768;Q2M389;Q5T1M5;Q641Q2;Q92888;Q92974;Q96N67;Q9BTU6	AP3B1;NEDD4;CAPZB;DNM2;CAPZA1;CLTC;KIAA0196;KIAA1033;FKBP15;FAM21A;ARHGEF1;ARHGEF2;DOCK7;PI4K2A	P47756;P50570;P52907;Q00610;Q12768;Q5T1M5;Q641Q2;Q92888;Q96N67	9	0.546146	0.626103	-0.0799568	0.8687	0.902612
274	6703	TBCD-tubulin(alpha)-tubulin(beta) complex	Human	P07437;Q71U36;Q9BTW9	TUBB;TUBA1A;TBCD	P07437;Q71U36;Q9BTW9	3	0.453976	0.401577	0.0523993	0.2231	0.224284
275	6713	TBCD-ARL2-tubulin(beta) complex	Human	P07437;P36404;Q9BTW9	TUBB;ARL2;TBCD	P07437;P36404;Q9BTW9	3	0.466196	0.398299	0.067897	0.1808	0.175371
276	6714	TBCE-TBCB-tubulin(alpha) complex	Human	Q15813;Q71U36;Q99426	TBCE;TUBA1A;TBCB	Q15813;Q71U36;Q99426	3	0.730728	0.761011	-0.0302833	0.5499	0.560179
277	6715	TBCD-ARL2-tubulin(beta)-TBCE complex	Human	P07437;P36404;Q15813;Q9BTW9	TUBB;ARL2;TBCE;TBCD	P07437;P36404;Q15813;Q9BTW9	4	0.591896	0.613185	-0.021289	0.5129	0.527867
278	6765	CCR4-NOT complex	Human	A5YKK6;O75175;Q92600;Q96LI5;Q9H9A5;Q9NZN8;Q9UIV1;Q9UKZ1;Q9ULM6	CNOT1;CNOT3;RQCD1;CNOT6L;CNOT10;CNOT2;CNOT7;CNOT11;CNOT6	A5YKK6;O75175;Q9NZN8	3	0.079579	0.145724	-0.0661447	0.6959	0.706818
279	6799	VEGFR2-S1PR1-ERK1/2-PKC-alpha complex	Human	P17252;P21453;P27361;P28482;P35968	PRKCA;S1PR1;MAPK3;MAPK1;KDR	P17252;P27361;P28482	3	0.445105	0.558958	-0.113853	0.8273	0.859677
280	6800	VEGFR2-S1PR2-ERK1/2-PKC-alpha complex	Human	O95136;P17252;P27361;P28482;P35968	S1PR2;PRKCA;MAPK3;MAPK1;KDR	P17252;P27361;P28482	3	0.445105	0.558958	-0.113853	0.8273	0.859677
281	6801	VEGFR2-S1PR3-ERK1/2-PKC-alpha complex	Human	P17252;P27361;P28482;P35968;Q99500	PRKCA;MAPK3;MAPK1;KDR;S1PR3	P17252;P27361;P28482	3	0.445105	0.558958	-0.113853	0.8273	0.859677
282	6802	VEGFR2-S1PR5-ERK1/2-PKC-alpha complex	Human	P17252;P27361;P28482;P35968;Q9H228	PRKCA;MAPK3;MAPK1;KDR;S1PR5	P17252;P27361;P28482	3	0.445105	0.558958	-0.113853	0.8273	0.859677
283	6838	IGF2BP1 complex	Human	O60506;O95793;P61254;P62753;P67809;Q00839;Q08211;Q15717;Q9NZI8	SYNCRIP;STAU1;RPL26;RPS6;YBX1;HNRNPU;DHX9;ELAVL1;IGF2BP1	O60506;P67809;Q00839;Q08211;Q15717;Q9NZI8	6	0.431416	0.49461	-0.0631945	0.7474	0.775642
284	6862	Bag6-Ubl4A-Trc35 Complex	Human	P11441;P46379;Q7L5D6	UBL4A;BAG6;GET4	P11441;P46379;Q7L5D6	3	0.176947	0.266889	-0.0899423	0.7683	0.790548
285	6888	v-ATPase-Ragulator-AXIN/LKB1-AMPK complex	Human	O15169;O43504;P21281;P27449;P38606;P54619;P61421;Q0VGL1;Q13131;Q15831;Q6IAA8;Q9UHA4;Q9Y2Q5;Q9Y478	AXIN1;LAMTOR5;ATP6V1B2;ATP6V0C;ATP6V1A;PRKAG1;ATP6V0D1;LAMTOR4;PRKAA1;STK11;LAMTOR1;LAMTOR3;LAMTOR2;PRKAB1	P21281;P38606;P54619;Q13131;Q9Y478	5	0.536309	0.517079	0.0192299	0.2874	0.310659
286	6893	Gamma-tubulin complex	Human	P23258;Q96CW5;Q96RT7;Q96RT8;Q9BSJ2;Q9UGJ1	TUBG1;TUBGCP3;TUBGCP6;TUBGCP5;TUBGCP2;TUBGCP4	P23258;Q96CW5;Q9BSJ2	3	0.227444	0.291189	-0.0637443	0.6872	0.697655
287	6908	CTNNB1-FERMT2-YBX1 complex	Human	P35222;P67809;Q96AC1	CTNNB1;YBX1;FERMT2	P35222;P67809;Q96AC1	3	0.730878	0.698905	0.0319733	0.295	0.298019
288	6919	ILK-LIMS1-PARVA complex	Human	P48059;Q13418;Q9NVD7	LIMS1;ILK;PARVA	P48059;Q13418;Q9NVD7	3	0.473568	0.53342	-0.0598523	0.6717	0.682555
289	6925	MAPK1-PTK2-PXN complex	Human	P28482;P49023;Q05397	MAPK1;PXN;PTK2	P28482;P49023;Q05397	3	0.53483	0.580753	-0.0459227	0.618	0.626336
290	6937	ARHGEF2-MAPK1-MAPK3-PXN complex	Human	P27361;P28482;P49023;Q92974	MAPK3;MAPK1;PXN;ARHGEF2	P27361;P28482;P49023	3	0.574513	0.661927	-0.0874137	0.7627	0.782318
291	6984	ProTalpha C2 complex	Human	P06454;P49006;P60709;Q01105	PTMA;MARCKSL1;ACTB;SET	P49006;P60709;Q01105	3	0.555503	0.626065	-0.0705623	0.7113	0.723365
292	6985	ProTalpha C5 complex	Human	P06454;P25786;P39687;Q00325;Q07021	PTMA;PSMA1;ANP32A;SLC25A3;C1QBP	P25786;P39687;Q07021	3	1.13843	0.982263	0.156169	0.0547	0.0222792
293	6990	THSD1-FAK-talin-vinculin complex	Human	P18206;Q05397;Q9NS62;Q9Y490	VCL;PTK2;THSD1;TLN1	P18206;Q05397;Q9Y490	3	0.997846	0.902659	0.0951873	0.122	0.105779
294	7051	OTUB1-UBC13-MMS2 complex	Human	P61088;Q15819;Q96FW1	UBE2N;UBE2V2;OTUB1	P61088;Q15819;Q96FW1	3	0.330801	0.295465	0.0353363	0.2834	0.28523
295	7126	HSPA9-GRPEL1-GRPEL2-TIMM44 complex	Human	O43615;P38646;Q8TAA5;Q9HAV7	TIMM44;HSPA9;GRPEL2;GRPEL1	O43615;P38646;Q9HAV7	3	0.32395	0.382819	-0.0588683	0.6681	0.678691
296	7130	PRKAR2A-GSKIP-GSK3B-DNM1L complex	Human	O00429;P13861;P49841;Q9P0R6	DNM1L;PRKAR2A;GSK3B;GSKIP	O00429;P13861;P49841	3	0.320487	0.262993	0.0574937	0.2076	0.207489
297	7131	COMMD1-CCDC22-CCDC93-C16orf62 complex	Human	O60826;Q567U6;Q7Z3J2;Q8N668	CCDC22;CCDC93;C16orf62;COMMD1	O60826;Q567U6;Q7Z3J2;Q8N668	4	0.169474	0.229747	-0.0602732	0.696	0.703809
298	7132	CCDC22-CCDC93-C16orf62 complex	Human	O60826;Q567U6;Q7Z3J2	CCDC22;CCDC93;C16orf62	O60826;Q567U6;Q7Z3J2	3	0.183334	0.263793	-0.080459	0.7421	0.758829
299	7133	CCDC93-COMMD1-COMMD6 complex	Human	Q567U6;Q7Z4G1;Q8N668	CCDC93;COMMD6;COMMD1	Q567U6;Q7Z4G1;Q8N668	3	0.110523	0.118836	-0.00831267	0.4554	0.464906
300	7134	COMMD1-CCDC93-C16orf62 complex	Human	Q567U6;Q7Z3J2;Q8N668	CCDC93;C16orf62;COMMD1	Q567U6;Q7Z3J2;Q8N668	3	0.175972	0.16954	0.00643233	0.3921	0.401621
301	7135	CCDC22-CCDC93-C16orf62-FAM21-WASH1 complex	Human	A8K0Z3;O60826;Q567U6;Q7Z3J2;Q9Y4E1	WASH1;CCDC22;CCDC93;C16orf62;FAM21C	O60826;Q567U6;Q7Z3J2;Q9Y4E1	4	0.323454	0.435912	-0.112458	0.8637	0.889204
302	7141	Coat protein complex II (SAR1B, PREB, SEC23A , SEC24B, SEC23IP)	Human	O95487;Q15436;Q9HCU5;Q9Y6B6;Q9Y6Y8	SEC24B;SEC23A;PREB;SAR1B;SEC23IP	Q15436;Q9Y6B6;Q9Y6Y8	3	0.150606	0.11628	0.0343263	0.2867	0.289046
303	7192	CCR4-NOT-CNOT7-CNOT6 complex	Human	A5YKK6;O75175;Q92600;Q9C0C2;Q9H9A5;Q9NZN8;Q9UIV1;Q9UKZ1;Q9ULM6	CNOT1;CNOT3;RQCD1;TNKS1BP1;CNOT10;CNOT2;CNOT7;CNOT11;CNOT6	A5YKK6;O75175;Q9C0C2;Q9NZN8	4	0.829051	0.884854	-0.055803	0.6773	0.684718
304	7214	CCR4-NOT-CNOT7-CNOT6L complex	Human	A5YKK6;O75175;Q92600;Q96LI5;Q9C0C2;Q9H9A5;Q9NZN8;Q9UIV1;Q9UKZ1	CNOT1;CNOT3;RQCD1;CNOT6L;TNKS1BP1;CNOT10;CNOT2;CNOT7;CNOT11	A5YKK6;O75175;Q9C0C2;Q9NZN8	4	0.829051	0.884854	-0.055803	0.6773	0.684718
305	7215	CCR4-NOT-CNOT8-CNOT6 complex	Human	A5YKK6;O75175;Q92600;Q9C0C2;Q9H9A5;Q9NZN8;Q9UFF9;Q9UKZ1;Q9ULM6	CNOT1;CNOT3;RQCD1;TNKS1BP1;CNOT10;CNOT2;CNOT8;CNOT11;CNOT6	A5YKK6;O75175;Q9C0C2;Q9NZN8	4	0.829051	0.884854	-0.055803	0.6773	0.684718
306	7216	CCR4-NOT-CNOT8-CNOT6L complex	Human	A5YKK6;O75175;Q92600;Q96LI5;Q9C0C2;Q9H9A5;Q9NZN8;Q9UFF9;Q9UKZ1	CNOT1;CNOT3;RQCD1;CNOT6L;TNKS1BP1;CNOT10;CNOT2;CNOT8;CNOT11	A5YKK6;O75175;Q9C0C2;Q9NZN8	4	0.829051	0.884854	-0.055803	0.6773	0.684718
307	7217	Dysbindin 1-A-DNA-PK-complex	Human	P12956;P13010;P78527;Q96EV8	XRCC6;XRCC5;PRKDC;DTNBP1	P12956;P13010;P78527;Q96EV8	4	0.753217	0.698591	0.0546263	0.1755	0.19506
308	7221	NSL complex	Human	O15294;P51610;P61964;Q7Z3B3;Q96EZ8;Q9BVI0;Q9H7Z6;Q9H9L4;Q9P2N6	OGT;HCFC1;WDR5;KANSL1;MCRS1;PHF20;KAT8;KANSL2;KANSL3	O15294;P51610;P61964	3	0.43912	0.669129	-0.230009	0.9671	0.99465
309	7284	GSK3B-HSP90AA1-PKM2 complex	Human	P07900;P14618;P49841	HSP90AA1;PKM;GSK3B	P07900;P14618;P49841	3	0.877967	0.748434	0.129533	0.0783	0.047883
310	7285	HEXIM1-DNA-PK-paraspeckle components-ribonucleoprotein complex	Human	O94992;P12956;P13010;P23246;P43243;P78527;Q15233;Q8WXF1;Q96PK6	HEXIM1;XRCC6;XRCC5;SFPQ;MATR3;PRKDC;NONO;PSPC1;RBM14	P12956;P13010;P43243;P78527;Q15233;Q8WXF1	6	0.527563	0.461622	0.0659403	0.1033	0.0842653
311	7298	ACTB-ANP32A-C1QBP-PSMA1-PTMA-PSMA1 complex	Human	P06454;P25786;P39687;P60709;Q00325;Q07021	PTMA;PSMA1;ANP32A;ACTB;SLC25A3;C1QBP	P25786;P39687;P60709;Q07021	4	1.04692	1.01312	0.0338057	0.2475	0.277092
312	7299	ANP32A-ANP32B-PSMA3-PTMA-SLC25A5 complex	Human	P05141;P06454;P25788;P39687;Q92688	SLC25A5;PTMA;PSMA3;ANP32A;ANP32B	P25788;P39687;Q92688	3	0.866003	0.800311	0.0656923	0.1875	0.181927
313	7318	CTNNB1-DDX5-HDGF complex	Human	P17844;P35222;P51858	DDX5;CTNNB1;HDGF	P17844;P35222;P51858	3	1.02749	1.1143	-0.0868047	0.7609	0.780311
314	7372	BRD7-SWI\u2013SNF complex	Human	O14497;O14744;O96019;P51531;P51532;Q8TAQ2;Q8WUB8;Q92922;Q969G3;Q96GM5;Q9NPI1	ARID1A;PRMT5;ACTL6A;SMARCA2;SMARCA4;SMARCC2;PHF10;SMARCC1;SMARCE1;SMARCD1;BRD7	O14744;O96019;Q8TAQ2	3	0.262103	0.307751	-0.045648	0.6167	0.625198
315	7381	DCS complex	Human	P26599;P31943;Q92945;Q9UKA9	PTBP1;HNRNPH1;KHSRP;PTBP2	P26599;P31943;Q92945	3	0.999662	1.04695	-0.0472927	0.6228	0.631999
316	7476	AP1B1-AP1G2-AP1M-1AP1S1 complex	Human	O75843;P61966;Q10567;Q9BXS5	AP1G2;AP1S1;AP1B1;AP1M1	P61966;Q10567;Q9BXS5	3	0.128815	0.171862	-0.043047	0.6038	0.61437
317	7504	CD44-ERK1-ERK2-RHAMM complex	Human	O75330;P16070;P27361;P28482	HMMR;CD44;MAPK3;MAPK1	P16070;P27361;P28482	3	0.840578	0.940529	-0.099951	0.7929	0.821432
318	7522	Ubiquitin E3 ligase (CUL3, KLHL12, PEF1, PDCD6)	Human	O75340;Q13618;Q53G59;Q9UBV8	PDCD6;CUL3;KLHL12;PEF1	O75340;Q13618;Q9UBV8	3	0.352563	0.377156	-0.0245933	0.5262	0.535616
319	7557	LGR4-RSPO supercomplex	Human	O00401;O14641;O60610;P36507;P46940;P49023;Q02750;Q05397;Q9BXB1;Q9BXY4	WASL;DVL2;DIAPH1;MAP2K2;IQGAP1;PXN;MAP2K1;PTK2;LGR4;RSPO3	O60610;P36507;P46940;P49023;Q02750;Q05397	6	0.513363	0.570852	-0.0574897	0.7218	0.748558
320	7563	LARP1-PABPC1-RYDEN complex	Human	P11940;Q6PKG0;Q9NUL5	PABPC1;LARP1;RYDEN	P11940;Q6PKG0;Q9NUL5	3	0.4423	0.494202	-0.0519023	0.6394	0.650851

## Sheet: Day2
Day 2	ComplexID	ComplexName	Organism	subunits(UniProt IDs)	subunits(Gene name)	Subunit_Found	No_Subunit_Found	Avg_Dist_mock	Avg_Dist_D2	Avg_Dist_Absolute_Change_D2	Modulation_p-value_Sample_D2	Modulation_p-value_Beta_D2
0	10	Condensin I complex	Human	O95347;Q15003;Q15021;Q9BPX3;Q9NTJ3	SMC2;NCAPH;NCAPD2;NCAPG;SMC4	O95347;Q15021;Q9BPX3;Q9NTJ3	4	0.112837	0.141026	-0.0281897	0.5173	0.506266
1	27	Arp2/3 protein complex	Human	O15143;O15144;O15145;O15511;P59998;P61158;P61160	ARPC1B;ARPC2;ARPC3;ARPC5;ARPC4;ACTR3;ACTR2	O15143;O15144;O15145;O15511;P59998;P61158;P61160	7	0.118962	0.158263	-0.0393017	0.578	0.573545
2	32	PA700 complex	Human	O00231;O00232;O00233;O00487;O43242;O75832;P17980;P35998;P43686;P48556;P51665;P55036;P62191;P62195;P62333;Q13200;Q15008;Q16401;Q99460;Q9UNM6	PSMD11;PSMD12;PSMD9;PSMD14;PSMD3;PSMD10;PSMC3;PSMC2;PSMC4;PSMD8;PSMD7;PSMD4;PSMC1;PSMC5;PSMC6;PSMD2;PSMD6;PSMD5;PSMD1;PSMD13	O00231;O00232;O00233;O00487;O43242;O75832;P17980;P35998;P43686;P48556;P51665;P55036;P62191;P62195;P62333;Q13200;Q15008;Q16401;Q99460;Q9UNM6	20	0.280023	0.262041	0.0179825	0.092	0.0775274
3	33	Prefoldin complex	Human	O15212;O60925;P61758;Q99471;Q9NQP4;Q9UHV9	PFDN6;PFDN1;VBP1;PFDN5;PFDN4;PFDN2	O15212;O60925;P61758;Q99471;Q9NQP4;Q9UHV9	6	0.246541	0.308391	-0.0618502	0.6967	0.684901
4	36	AP1 adaptor complex	Human	O43747;O75843;P56377;P61966;Q10567;Q96PC3;Q9BXS5;Q9Y6Q5	AP1G1;AP1G2;AP1S2;AP1S1;AP1B1;AP1S3;AP1M1;AP1M2	O43747;P61966;Q10567;Q9BXS5	4	0.115482	0.171825	-0.0563425	0.6515	0.633644
5	49	DNMT3B complex	Human	O60264;O95239;O95347;Q13547;Q96ST3;Q9NTJ3;Q9UBC3	SMARCA5;KIF4A;SMC2;HDAC1;SIN3A;SMC4;DNMT3B	O95347;Q13547;Q9NTJ3	3	0.244001	0.21666	0.0273407	0.2918	0.281227
6	54	SIN3 complex	Human	O00422;O75446;Q09028;Q13547;Q16576;Q92769;Q96ST3	SAP18;SAP30;RBBP4;HDAC1;RBBP7;HDAC2;SIN3A	Q09028;Q13547;Q16576;Q92769	4	0.422076	0.384663	0.037413	0.2194	0.209116
7	61	Mi2/NuRD complex	Human	O94776;O95983;Q09028;Q13547;Q14839;Q16576;Q92769	MTA2;MBD3;RBBP4;HDAC1;CHD4;RBBP7;HDAC2	Q09028;Q13547;Q16576;Q92769	4	0.422076	0.384663	0.037413	0.2194	0.209116
8	62	MeCP1 complex	Human	O94776;O95983;Q09028;Q13547;Q14839;Q16576;Q92769;Q9UBB5	MTA2;MBD3;RBBP4;HDAC1;CHD4;RBBP7;HDAC2;MBD2	Q09028;Q13547;Q16576;Q92769	4	0.422076	0.384663	0.037413	0.2194	0.209116
9	86	NUMAC complex (nucleosomal methylation activator complex)	Human	O14497;P51532;P60709;Q12824;Q86X55;Q8TAQ2;Q92922;Q969G3;Q96GM5;Q96KG9	ARID1A;SMARCA4;ACTB;SMARCB1;CARM1;SMARCC2;SMARCC1;SMARCE1;SMARCD1;SCYL1	P60709;Q86X55;Q8TAQ2;Q96KG9	4	0.922272	1.00956	-0.0872897	0.7618	0.756016
10	87	Nup 107-160 subcomplex	Human	P52948;P55735;P57740;Q12769;Q8NFH3;Q8NFH4;Q8WUM0;Q96EE3;Q9BW27	NUP98;SEC13;NUP107;NUP160;NUP43;NUP37;NUP133;SEH1L;NUP85	P52948;P55735;Q8NFH3;Q8NFH4;Q8WUM0;Q9BW27	6	0.533007	0.591026	-0.0580192	0.6779	0.665077
11	89	Exocyst Sec6/8 complex	Human	O00471;O60645;Q8IYI6;Q8TAG9;Q96A65;Q96KP1;Q9NV70;Q9UPT5	EXOC5;EXOC3;EXOC8;EXOC6;EXOC4;EXOC2;EXOC1;EXOC7	O00471;Q96A65;Q9NV70;Q9UPT5	4	0.236628	0.160162	0.076466	0.1109	0.0806978
12	95	Ku antigen-NARG1 complex	Human	P12956;P13010;Q9BXJ9	XRCC6;XRCC5;NAA15	P12956;P13010;Q9BXJ9	3	0.585517	0.583693	0.00182367	0.3963	0.383853
13	112	Prefoldin complex	Human	O15212;O60925;P61758;Q99471;Q9NQP4;Q9UHV9	PFDN6;PFDN1;VBP1;PFDN5;PFDN4;PFDN2	O15212;O60925;P61758;Q99471;Q9NQP4;Q9UHV9	6	0.246541	0.308391	-0.0618502	0.6967	0.684901
14	123	Rnase/Mrp complex	Human	O75817;O75818;O95059;O95707;P78345;P78346;Q969H6;Q99575;Q9BUL9;Q9H633	POP7;RPP40;RPP14;POP4;RPP38;RPP30;POP5;POP1;RPP25;RPP21	O75818;O95707;Q99575	3	0.365731	0.264469	0.101262	0.1091	0.0596079
15	126	CCT complex (chaperonin containing TCP1 complex)	Human	P17987;P40227;P48643;P49368;P50990;P50991;P78371;Q99832	TCP1;CCT6A;CCT5;CCT3;CCT8;CCT4;CCT2;CCT7	P17987;P40227;P48643;P49368;P50990;P50991;P78371;Q99832	8	0.19586	0.214817	-0.0189569	0.4401	0.43922
16	144	Gamma-BAR-AP1 complex	Human	O43747;O75843;P56377;P61966;Q10567;Q63HQ0;Q96PC3;Q9BXS5;Q9Y6Q5	AP1G1;AP1G2;AP1S2;AP1S1;AP1B1;AP1AR;AP1S3;AP1M1;AP1M2	O43747;P61966;Q10567;Q9BXS5	4	0.115482	0.171825	-0.0563425	0.6515	0.633644
17	149	PBAF complex (Polybromo- and BAF containing complex)	Human	O96019;P51532;P60709;Q12824;Q68CP9;Q86U86;Q8TAQ2;Q92922;Q969G3;Q96GM5	ACTL6A;SMARCA4;ACTB;SMARCB1;ARID2;PBRM1;SMARCC2;SMARCC1;SMARCE1;SMARCD1	O96019;P60709;Q8TAQ2	3	1.09677	1.24887	-0.152094	0.8726	0.8714
18	157	Condensin I complex	Human	O95347;Q15003;Q15021;Q9BPX3;Q9NTJ3	SMC2;NCAPH;NCAPD2;NCAPG;SMC4	O95347;Q15021;Q9BPX3;Q9NTJ3	4	0.112837	0.141026	-0.0281897	0.5173	0.506266
19	159	Condensin I-PARP-1-XRCC1 complex	Human	O95347;P09874;P18887;Q15003;Q15021;Q9BPX3;Q9NTJ3	SMC2;PARP1;XRCC1;NCAPH;NCAPD2;NCAPG;SMC4	O95347;Q15021;Q9BPX3;Q9NTJ3	4	0.112837	0.141026	-0.0281897	0.5173	0.506266
20	162	COG complex	Human	P83436;Q14746;Q8WTW3;Q96JB2;Q96MW5;Q9H9E3;Q9UP83;Q9Y2V7	COG7;COG2;COG1;COG3;COG8;COG4;COG5;COG6	Q14746;Q9H9E3;Q9UP83	3	0.310704	0.357853	-0.0471483	0.6	0.580033
21	167	Condensin I complex	Human	O95347;Q15003;Q15021;Q9BPX3;Q9NTJ3	SMC2;NCAPH;NCAPD2;NCAPG;SMC4	O95347;Q15021;Q9BPX3;Q9NTJ3	4	0.112837	0.141026	-0.0281897	0.5173	0.506266
22	181	26S proteasome	Human	O14818;P17980;P20618;P25786;P25787;P25788;P25789;P28066;P28070;P28072;P28074;P35998;P43686;P49720;P49721;P55036;P60900;P62191;P62195;P62333;Q99436;Q9UNM6	PSMA7;PSMC3;PSMB1;PSMA1;PSMA2;PSMA3;PSMA4;PSMA5;PSMB4;PSMB6;PSMB5;PSMC2;PSMC4;PSMB3;PSMB2;PSMD4;PSMA6;PSMC1;PSMC5;PSMC6;PSMB7;PSMD13	O14818;P17980;P20618;P25788;P28066;P28072;P28074;P35998;P43686;P55036;P60900;P62191;P62195;P62333;Q9UNM6	15	0.70656	0.689603	0.0169569	0.1352	0.132204
23	186	Wave-2 complex	Human	Q7L576;Q8IZP0;Q8WUW1;Q9Y2A7;Q9Y6W5	CYFIP1;ABI1;BRK1;NCKAP1;WASF2	Q7L576;Q8IZP0;Q8WUW1;Q9Y2A7;Q9Y6W5	5	0.478089	0.473632	0.0044571	0.3415	0.334727
24	189	BAF complex	Human	O14497;O94805;O96019;P51531;P51532;P60709;P63261;Q12824;Q8NFD5;Q8TAQ2;Q92922;Q969G3;Q96GM5	ARID1A;ACTL6B;ACTL6A;SMARCA2;SMARCA4;ACTB;ACTG1;SMARCB1;ARID1B;SMARCC2;SMARCC1;SMARCE1;SMARCD1	O96019;P60709;Q8TAQ2	3	1.09677	1.24887	-0.152094	0.8726	0.8714
25	191	20S proteasome	Human	O14818;P20618;P25786;P25787;P25788;P25789;P28066;P28070;P28072;P28074;P49720;P49721;P60900;Q99436	PSMA7;PSMB1;PSMA1;PSMA2;PSMA3;PSMA4;PSMA5;PSMB4;PSMB6;PSMB5;PSMB3;PSMB2;PSMA6;PSMB7	O14818;P20618;P25788;P28066;P28072;P28074;P60900	7	0.128234	0.116808	0.0114265	0.2566	0.244374
26	192	PA28-20S proteasome	Human	O14818;P20618;P25786;P25787;P25788;P25789;P28066;P28070;P28072;P28074;P49720;P49721;P60900;Q06323;Q99436;Q9UL46	PSMA7;PSMB1;PSMA1;PSMA2;PSMA3;PSMA4;PSMA5;PSMB4;PSMB6;PSMB5;PSMB3;PSMB2;PSMA6;PSME1;PSMB7;PSME2	O14818;P20618;P25788;P28066;P28072;P28074;P60900;Q06323;Q9UL46	9	0.65927	0.608646	0.0506246	0.0708	0.0446302
27	193	PA700-20S-PA28 complex	Human	O00231;O00232;O00233;O00487;O14818;O43242;O75832;P17980;P20618;P25786;P25787;P25788;P25789;P28066;P28070;P28072;P28074;P35998;P43686;P48556;P49720;P49721;P51665;P55036;P60900;P62191;P62195;P62333;Q06323;Q13200;Q15008;Q16401;Q99436;Q99460;Q9UL46;Q9UNM6	PSMD11;PSMD12;PSMD9;PSMD14;PSMA7;PSMD3;PSMD10;PSMC3;PSMB1;PSMA1;PSMA2;PSMA3;PSMA4;PSMA5;PSMB4;PSMB6;PSMB5;PSMC2;PSMC4;PSMD8;PSMB3;PSMB2;PSMD7;PSMD4;PSMA6;PSMC1;PSMC5;PSMC6;PSME1;PSMD2;PSMD6;PSMD5;PSMB7;PSMD1;PSME2;PSMD13	O00231;O00232;O00233;O00487;O14818;O43242;O75832;P17980;P20618;P25788;P28066;P28072;P28074;P35998;P43686;P48556;P51665;P55036;P60900;P62191;P62195;P62333;Q06323;Q13200;Q15008;Q16401;Q99460;Q9UL46;Q9UNM6	29	0.666741	0.639424	0.0273178	0.0272	0.00742802
28	194	PA28gamma-20S proteasome	Human	O14818;P20618;P25786;P25787;P25788;P25789;P28066;P28070;P28072;P28074;P49720;P49721;P60900;P61289;Q99436	PSMA7;PSMB1;PSMA1;PSMA2;PSMA3;PSMA4;PSMA5;PSMB4;PSMB6;PSMB5;PSMB3;PSMB2;PSMA6;PSME3;PSMB7	O14818;P20618;P25788;P28066;P28072;P28074;P60900;P61289	8	0.133406	0.116347	0.0170589	0.212	0.216467
29	205	Ubiquitin E3 ligase (VHL, TCEB1, TCEB2, CUL2, RBX1)	Human	P40337;P62877;Q13617;Q15369;Q15370	VHL;RBX1;CUL2;TCEB1;TCEB2	Q13617;Q15369;Q15370	3	0.16953	0.163799	0.00573133	0.3786	0.367842
30	207	Ubiquitin E3 ligase (ASB2, TCEB1, TCEB2, CUL5, RNF7)	Human	Q15369;Q15370;Q93034;Q96Q27;Q9UBF6	TCEB1;TCEB2;CUL5;ASB2;RNF7	Q15369;Q15370;Q93034	3	0.424045	0.439846	-0.015801	0.4686	0.456179
31	208	Ubiquitin E3 ligase (ASB1, TCEB1, TCEB2, CUL5, RNF7)	Human	Q15369;Q15370;Q93034;Q9UBF6;Q9Y576	TCEB1;TCEB2;CUL5;RNF7;ASB1	Q15369;Q15370;Q93034	3	0.424045	0.439846	-0.015801	0.4686	0.456179
32	209	Ubiquitin E3 ligase (ASB6, TCEB1, TCEB2, CUL5, RNF7)	Human	Q15369;Q15370;Q93034;Q9NWX5;Q9UBF6	TCEB1;TCEB2;CUL5;ASB6;RNF7	Q15369;Q15370;Q93034	3	0.424045	0.439846	-0.015801	0.4686	0.456179
33	210	Ubiquitin E3 ligase (ASB7, TCEB1, TCEB2, CUL5, RNF7)	Human	Q15369;Q15370;Q93034;Q9H672;Q9UBF6	TCEB1;TCEB2;CUL5;ASB7;RNF7	Q15369;Q15370;Q93034	3	0.424045	0.439846	-0.015801	0.4686	0.456179
34	211	Ubiquitin E3 ligase (ASB12, TCEB1, TCEB2, CUL5, RNF7)	Human	Q15369;Q15370;Q8WXK4;Q93034;Q9UBF6	TCEB1;TCEB2;ASB12;CUL5;RNF7	Q15369;Q15370;Q93034	3	0.424045	0.439846	-0.015801	0.4686	0.456179
35	214	Ubiquitin E3 ligase (WSB1, TCEB1, TCEB2, CUL5, RBX1)	Human	P62877;Q15369;Q15370;Q93034;Q9Y6I7	RBX1;TCEB1;TCEB2;CUL5;WSB1	Q15369;Q15370;Q93034	3	0.424045	0.439846	-0.015801	0.4686	0.456179
36	247	RalBP1-CCNB1-AP2A-NUMB-EPN1 complex	Human	O95782;P14635;P49757;Q15311;Q9Y6I3	AP2A1;CCNB1;NUMB;RALBP1;EPN1	O95782;P49757;Q9Y6I3	3	0.251511	0.188142	0.0633683	0.1843	0.153798
37	280	HMGB1-HMGB2-HSC70-ERP60-GAPDH complex	Human	P04406;P09429;P11142;P26583;P30101	GAPDH;HMGB1;HSPA8;HMGB2;PDIA3	P09429;P11142;P26583;P30101	4	0.517157	0.525918	-0.0087615	0.4233	0.414483
38	282	SNF2h-cohesin-NuRD complex	Human	O60216;O60264;O94776;O95983;Q09028;Q12873;Q13330;Q13547;Q14683;Q16576;Q8N3U4;Q8WVM7;Q92769;Q9NRL2;Q9UBB5;Q9UQE7	RAD21;SMARCA5;MTA2;MBD3;RBBP4;CHD3;MTA1;HDAC1;SMC1A;RBBP7;STAG2;STAG1;HDAC2;BAZ1A;MBD2;SMC3	Q09028;Q13547;Q16576;Q92769	4	0.422076	0.384663	0.037413	0.2194	0.209116
39	283	Sin3 complex	Human	O00422;O75446;Q09028;Q13547;Q16576;Q92769;Q96ST3	SAP18;SAP30;RBBP4;HDAC1;RBBP7;HDAC2;SIN3A	Q09028;Q13547;Q16576;Q92769	4	0.422076	0.384663	0.037413	0.2194	0.209116
40	302	INO80 chromatin remodeling complex	Human	O96019;P15923;Q53TQ3;Q6P4R8;Q6PI98;Q8NBZ0;Q96EZ8;Q9C086;Q9H981;Q9H9F9;Q9ULG1;Q9Y230;Q9Y265	ACTL6A;TCF3;INO80D;NFRKB;INO80C;INO80E;MCRS1;INO80B;ACTR8;ACTR5;INO80;RUVBL2;RUVBL1	O96019;Q9Y230;Q9Y265	3	0.555818	0.508247	0.0475707	0.2263	0.206075
41	304	SRCAP-associated chromatin remodeling complex	Human	O43257;O95619;O96019;P0C0S5;Q15906;Q6ZRS2;Q96CJ1;Q9GZN1;Q9Y230;Q9Y265	ZNHIT1;YEATS4;ACTL6A;H2AFZ;VPS72;SRCAP;EAF2;ACTR6;RUVBL2;RUVBL1	O96019;P0C0S5;Q9Y230;Q9Y265	4	0.684281	0.732145	-0.0478637	0.6144	0.596491
42	320	55S ribosome, mitochondrial	Human	O15235;O60783;O75394;P09001;P49406;P51398;P52815;P82650;P82663;P82664;P82673;P82675;P82909;P82912;P82914;P82921;P82930;P82932;P82933;P83111;Q13084;Q13405;Q16540;Q4U2R6;Q5T653;Q6P161;Q6P1L8;Q7Z2W9;Q7Z7F7;Q7Z7H8;Q86TS9;Q8IXM3;Q8N5N7;Q8N983;Q8TCC3;Q92552;Q92665;Q96A35;Q96DV4;Q96EL2;Q96EL3;Q96GC5;Q9BQ48;Q9BRJ2;Q9BYC8;Q9BYC9;Q9BYD1;Q9BYD2;Q9BYD3;Q9BYD6;Q9BYN8;Q9BZE1;Q9H0U6;Q9H2W6;Q9H9J2;Q9HD33;Q9NP92;…	MRPS12;MRPS14;MRPL33;MRPL3;MRPL19;DAP3;MRPL12;MRPS22;MRPS25;MRPS10;MRPS35;MRPS5;MRPS36;MRPS11;MRPS15;MRPS21;MRPS34;MRPS6;MRPS9;LACTB;MRPL28;MRPL49;MRPL23;MRPL51;MRPL2;MRPL54;MRPL14;MRPL21;MRPL55;MRPL10;MRPL52;MRPL41;MRPL50;MRPL43;MRPL30;MRPS27;MRPS31;MRPL24;MRPL38;MRPS24;MRPL53;MRPL48;MRPL34;MRPL45;MRPL32;MRPL20;MRPL13;MRPL9;MRPL4;MRPL1;MRPS26;MRPL37;MRPL18;MRPL46;MRPL44;MRPL47;MRPS30;MRPL40;MRPL…	P82933;Q7Z2W9;Q7Z7H8;Q9NYK5;Q9P015;Q9Y3D9	6	0.251379	0.223991	0.0273882	0.1969	0.192094
43	322	DNA-PK-Ku complex	Human	P12956;P13010;P78527	XRCC6;XRCC5;PRKDC	P12956;P13010;P78527	3	0.511005	0.432427	0.0785787	0.1468	0.110275
44	324	39S ribosomal subunit, mitochondrial	Human	O75394;P09001;P49406;P52815;P83111;Q13084;Q13405;Q16540;Q4U2R6;Q5T653;Q6P161;Q6P1L8;Q7Z2W9;Q7Z7F7;Q7Z7H8;Q86TS9;Q8IXM3;Q8N5N7;Q8N983;Q8TCC3;Q96A35;Q96DV4;Q96EL3;Q96GC5;Q9BQ48;Q9BRJ2;Q9BYC8;Q9BYC9;Q9BYD1;Q9BYD2;Q9BYD3;Q9BYD6;Q9BZE1;Q9H0U6;Q9H2W6;Q9H9J2;Q9HD33;Q9NQ50;Q9NRX2;Q9NWU5;Q9NX20;Q9NYK5;Q9NZE8;Q9P015;Q9P0J6;Q9P0M9;Q9Y3B7;Q9Y6G3	MRPL33;MRPL3;MRPL19;MRPL12;LACTB;MRPL28;MRPL49;MRPL23;MRPL51;MRPL2;MRPL54;MRPL14;MRPL21;MRPL55;MRPL10;MRPL52;MRPL41;MRPL50;MRPL43;MRPL30;MRPL24;MRPL38;MRPL53;MRPL48;MRPL34;MRPL45;MRPL32;MRPL20;MRPL13;MRPL9;MRPL4;MRPL1;MRPL37;MRPL18;MRPL46;MRPL44;MRPL47;MRPL40;MRPL17;MRPL22;MRPL16;MRPL39;MRPL35;MRPL15;MRPL36;MRPL27;MRPL11;MRPL42	Q7Z2W9;Q7Z7H8;Q9NYK5;Q9P015	4	0.23322	0.178764	0.054456	0.1636	0.146132
45	351	Spliceosome	Human	O00425;O00571;O14776;O15042;O15355;O43143;O43172;O43290;O43395;O43447;O43660;O43670;O43719;O43809;O60231;O60306;O60508;O75400;O75533;O75643;O75934;O75937;O75940;O94906;O95232;O95391;O95400;O95926;P08579;P08621;P09012;P09234;P09661;P11940;P14678;P17844;P26368;P38919;P41223;P42285;P49756;P52298;P55081;P55769;P61326;P62304;P62306;P62308;P62310;P62312;P62314;P62316;P62318;P62995;P83876;P84103;Q01081;…	IGF2BP3;DDX3X;TCERG1;U2SURP;PPM1G;DHX15;PRPF4;SART1;PRPF3;PPIH;PLRG1;ZNF207;HTATSF1;NUDT21;DHX16;AQR;CDC40;PRPF40A;SF3B1;SNRNP200;BCAS2;DNAJC8;SMNDC1;PRPF6;LUC7L3;SLU7;CD2BP2;SYF2;SNRPB2;SNRNP70;SNRPA;SNRPC;SNRPA1;PABPC1;SNRPB;DDX5;U2AF2;EIF4A3;BUD31;MTREX;RBM25;NCBP2;MFAP1;SNU13;MAGOH;SNRPE;SNRPF;SNRPG;LSM3;LSM6;SNRPD1;SNRPD2;SNRPD3;TRA2B;TXNL4A;SRSF3;U2AF1;SRSF2;SRSF11;SRSF1;SRSF4;DHX9;NCBP1;SF…	O00425;O00571;O14776;O15355;O43143;O43447;O43670;O43809;O75533;O75643;O75937;P08579;P11940;P14678;P17844;P38919;P55769;P62316;P62318;Q08211;Q09161;Q12874;Q13435;Q13573;Q13838;Q14011;Q15393;Q15427;Q15428;Q15459;Q15637;Q16629;Q16630;Q2TAY7;Q8WWY3;Q8WYA6;Q92620;Q92841;Q99459;Q9BXP5;Q9HCE1;Q9NW64;Q9UHX1;Q9UK45;Q9Y3C6;Q9Y5S9;Q9Y6A4	47	0.754797	0.72295	0.0318468	0.0039	0
46	355	DNA-PK-Ku complex	Human	P12956;P13010;P78527	XRCC6;XRCC5;PRKDC	P12956;P13010;P78527	3	0.511005	0.432427	0.0785787	0.1468	0.110275
47	356	DNA-PK-Ku complex	Human	P12956;P13010;P78527	XRCC6;XRCC5;PRKDC	P12956;P13010;P78527	3	0.511005	0.432427	0.0785787	0.1468	0.110275
48	357	DNA-PK-Ku complex	Human	P12956;P13010;P78527	XRCC6;XRCC5;PRKDC	P12956;P13010;P78527	3	0.511005	0.432427	0.0785787	0.1468	0.110275
49	387	MCM complex	Human	P25205;P33991;P33992;P33993;P49736;Q14566	MCM3;MCM4;MCM5;MCM7;MCM2;MCM6	P33991;P33992;P33993;P49736;Q14566	5	0.103027	0.0744777	0.0285496	0.2231	0.224332
50	430	18S U11/U12 snRNP	Human	O43143;O75533;P14678;P62304;P62306;P62308;P62314;P62316;P62318;P67809;Q13435;Q15393;Q15427;Q15696;Q16560;Q6IEG0;Q6P2Q9;Q8N8D1;Q8TBF4;Q96LT9;Q9BV90;Q9BWJ5;Q9UDW3;Q9Y3B4	DHX15;SF3B1;SNRPB;SNRPE;SNRPF;SNRPG;SNRPD1;SNRPD2;SNRPD3;YBX1;SF3B2;SF3B3;SF3B4;ZRSR2;SNRNP35;SNRNP48;PRPF8;PDCD7;ZCRB1;RNPC3;SNRNP25;SF3B5;ZMAT5;SF3B6	O43143;O75533;P14678;P62316;P62318;P67809;Q13435;Q15393;Q15427	9	0.755228	0.701102	0.0541263	0.0626	0.0352063
51	433	BASC complex (BRCA1-associated genome surveillance complex)	Human	O60934;P35249;P35250;P35251;P38398;P40692;P43246;P49959;P52701;P54132;Q13315;Q92878	NBN;RFC4;RFC2;RFC1;BRCA1;MLH1;MSH2;MRE11A;MSH6;BLM;ATM;RAD50	P35249;P43246;P49959;Q92878	4	0.257334	0.274528	-0.0171945	0.4632	0.454407
52	520	KCNQ1 macromolecular complex	Human	P13861;P17612;P51787;P62136;Q99996	PRKAR2A;PRKACA;KCNQ1;PPP1CA;AKAP9	P13861;P17612;P62136	3	0.345082	0.295382	0.0496997	0.2208	0.198657
53	525	TIP60 histone acetylase complex	Human	O96019;Q92993;Q9Y230;Q9Y265;Q9Y4A5	ACTL6A;KAT5;RUVBL2;RUVBL1;TRRAP	O96019;Q9Y230;Q9Y265	3	0.555818	0.508247	0.0475707	0.2263	0.206075
54	528	NuA4/Tip60-HAT complex	Human	O95619;O96019;Q15014;Q92993;Q96L91;Q9H0E9;Q9H2F5;Q9HAF1;Q9NPF5;Q9NV56;Q9NXR8;Q9UBU8;Q9Y230;Q9Y265;Q9Y4A5	YEATS4;ACTL6A;MORF4L2;KAT5;EP400;BRD8;EPC1;MEAF6;DMAP1;MRGBP;ING3;MORF4L1;RUVBL2;RUVBL1;TRRAP	O96019;Q9Y230;Q9Y265	3	0.555818	0.508247	0.0475707	0.2263	0.206075
55	529	NuA4/Tip60-HAT complex	Human	O95619;O96019;Q15014;Q15906;Q92993;Q96L91;Q9H0E9;Q9H2F5;Q9HAF1;Q9NPF5;Q9NV56;Q9NXR8;Q9UBU8;Q9Y230;Q9Y265;Q9Y4A5	YEATS4;ACTL6A;MORF4L2;VPS72;KAT5;EP400;BRD8;EPC1;MEAF6;DMAP1;MRGBP;ING3;MORF4L1;RUVBL2;RUVBL1;TRRAP	O96019;Q9Y230;Q9Y265	3	0.555818	0.508247	0.0475707	0.2263	0.206075
56	559	Decapping complex	Human	P26196;Q6P2E9;Q8IU60;Q96F86;Q9NPI6	DDX6;EDC4;DCP2;EDC3;DCP1A	P26196;Q6P2E9;Q9NPI6	3	0.389063	0.452739	-0.0636757	0.6602	0.640157
57	566	BAF complex	Human	O14497;O96019;P51532;P60709;Q12824;Q8TAQ2;Q92922;Q969G3;Q96GM5	ARID1A;ACTL6A;SMARCA4;ACTB;SMARCB1;SMARCC2;SMARCC1;SMARCE1;SMARCD1	O96019;P60709;Q8TAQ2	3	1.09677	1.24887	-0.152094	0.8726	0.8714
58	587	NuRD.1 complex	Human	O95983;Q09028;Q13330;Q14839;Q16576;Q6IT96;Q92769;Q9BTC8	MBD3;RBBP4;MTA1;CHD4;RBBP7;HDAC1;HDAC2;MTA3	Q09028;Q16576;Q92769	3	0.379439	0.350363	0.0290767	0.2859	0.274495
59	591	SAP complex (Sin3-associated protein complex)	Human	O75446;Q09028;Q13547;Q16576;Q4LE39;Q92769;Q96ST3;Q9H0E3	SAP30;RBBP4;HDAC1;RBBP7;ARID4B;HDAC2;SIN3A;SAP130	Q09028;Q13547;Q16576;Q92769	4	0.422076	0.384663	0.037413	0.2194	0.209116
60	592	SAP complex (Sin3-associated protein complex)	Human	O75446;Q09028;Q13547;Q16576;Q4LE39;Q92769;Q96ST3;Q9H0E3;Q9H7L9	SAP30;RBBP4;HDAC1;RBBP7;ARID4B;HDAC2;SIN3A;SAP130;SUDS3	Q09028;Q13547;Q16576;Q92769	4	0.422076	0.384663	0.037413	0.2194	0.209116
61	596	SIN3-HDAC-SAP30-ARID4 complex	Human	O75446;Q09028;Q13547;Q16576;Q4LE39;Q92769;Q96ST3	SAP30;RBBP4;HDAC1;RBBP7;ARID4B;HDAC2;SIN3A	Q09028;Q13547;Q16576;Q92769	4	0.422076	0.384663	0.037413	0.2194	0.209116
62	614	NRD complex (Nucleosome remodeling and deacetylation complex)	Human	O60341;Q09028;Q12873;Q13330;Q13547;Q14839;Q92769	KDM1A;RBBP4;CHD3;MTA1;HDAC1;CHD4;HDAC2	O60341;Q09028;Q13547;Q92769	4	0.549515	0.479229	0.0702857	0.124	0.097088
63	620	CoREST-HDAC complex	Human	O60341;O75362;Q13547;Q92769;Q96BD5;Q9P0W2;Q9UKL0	KDM1A;ZNF217;HDAC1;HDAC2;PHF21A;HMG20B;RCOR1	O60341;Q13547;Q92769	3	0.400066	0.283721	0.116345	0.087	0.035694
64	622	Ubiquitin E3 ligase (VHL, TCEB1, TCEB2, CUL2)	Human	P40337;Q13617;Q15369;Q15370	VHL;CUL2;TCEB1;TCEB2	Q13617;Q15369;Q15370	3	0.16953	0.163799	0.00573133	0.3786	0.367842
65	626	LSD1 complex	Human	O60341;O75362;P0DMV8;P0DMV9;Q13363;Q13547;Q92766;Q96BD5;Q96EK2;Q9NP66;Q9P0W2;Q9P2K3;Q9UBW7;Q9UKL0	KDM1A;ZNF217;HSPA1A;HSPA1B;CTBP1;HDAC1;RREB1;PHF21A;PHF21B;HMG20A;HMG20B;RCOR3;ZMYM2;RCOR1	O60341;P0DMV9;Q13363;Q13547	4	0.635	0.694095	-0.0590947	0.6618	0.645415
66	632	Anti-HDAC2 complex	Human	O60341;O94776;P78347;Q09028;Q12873;Q13330;Q13547;Q14202;Q14687;Q14839;Q16576;Q92769;Q96BD5;Q96ST3;Q9P0W2;Q9UBW7;Q9UKL0	KDM1A;MTA2;GTF2I;RBBP4;CHD3;MTA1;HDAC1;ZMYM3;GSE1;CHD4;RBBP7;HDAC2;PHF21A;SIN3A;HMG20B;ZMYM2;RCOR1	O60341;P78347;Q09028;Q13547;Q16576;Q92769	6	0.679116	0.603712	0.0754036	0.0654	0.0387725
67	633	anti-BHC110 complex	Human	O60341;O75362;P78347;Q13547;Q14202;Q14687;Q92769;Q96BD5;Q9P0W2;Q9UBW7;Q9UKL0	KDM1A;ZNF217;GTF2I;HDAC1;ZMYM3;GSE1;HDAC2;PHF21A;HMG20B;ZMYM2;RCOR1	O60341;P78347;Q13547;Q92769	4	0.585494	0.454308	0.131186	0.0392	0.00433742
68	634	XFIM complex	Human	O60341;P78347;Q13547;Q14202;Q92769	KDM1A;GTF2I;HDAC1;ZMYM3;HDAC2	O60341;P78347;Q13547;Q92769	4	0.585494	0.454308	0.131186	0.0392	0.00433742
69	636	BHC complex	Human	O60341;Q13547;Q92769;Q96BD5;Q9P0W2;Q9UKL0	KDM1A;HDAC1;HDAC2;PHF21A;HMG20B;RCOR1	O60341;Q13547;Q92769	3	0.400066	0.283721	0.116345	0.087	0.035694
70	642	CtBP complex	Human	O00257;O60315;O60341;O75362;P37275;P56545;Q13363;Q13547;Q92618;Q92766;Q92769;Q96JN0;Q96KQ7;Q9H9B1;Q9P2K3;Q9UKL0;Q9Y232	CBX4;ZEB2;KDM1A;ZNF217;ZEB1;CTBP2;CTBP1;HDAC1;ZNF516;RREB1;HDAC2;LCOR;EHMT2;EHMT1;RCOR3;RCOR1;CDYL	O60341;P56545;Q13363;Q13547;Q92769	5	0.673737	0.7256	-0.0518632	0.6391	0.615404
71	643	CtBP core complex	Human	O60341;P37275;P56545;Q13363;Q13547;Q92769;Q96KQ7;Q9H9B1;Q9UKL0	KDM1A;ZEB1;CTBP2;CTBP1;HDAC1;HDAC2;EHMT2;EHMT1;RCOR1	O60341;P56545;Q13363;Q13547;Q92769	5	0.673737	0.7256	-0.0518632	0.6391	0.615404
72	646	HDAC1-associated protein complex	Human	O60341;O94776;O95983;Q09028;Q12873;Q13547;Q16576;Q9UBB5;Q9UKL0	KDM1A;MTA2;MBD3;RBBP4;CHD3;HDAC1;RBBP7;MBD2;RCOR1	O60341;Q09028;Q13547;Q16576	4	0.553206	0.538761	0.0144453	0.3125	0.306859
73	649	HDAC1-associated core complex cII	Human	O94776;O95983;Q09028;Q12873;Q13547;Q16576;Q86YP4;Q9UBB5;Q9UKL0	MTA2;MBD3;RBBP4;CHD3;HDAC1;RBBP7;GATAD2A;MBD2;RCOR1	Q09028;Q13547;Q16576	3	0.418222	0.407704	0.0105187	0.3598	0.348319
74	650	HDAC2-asscociated core complex	Human	O94776;O95983;Q09028;Q12873;Q16576;Q86YP4;Q92769	MTA2;MBD3;RBBP4;CHD3;RBBP7;GATAD2A;HDAC2	Q09028;Q16576;Q92769	3	0.379439	0.350363	0.0290767	0.2859	0.274495
75	656	VPS35-VPS29-VPS26A complex	Human	O75436;Q96QK1;Q9UBQ0	VPS26A;VPS35;VPS29	O75436;Q96QK1;Q9UBQ0	3	0.431827	0.490388	-0.0585613	0.6392	0.622035
76	657	Retromer complex (SNX1, SNX2, VPS35, VPS29, VPS26A)	Human	O60749;O75436;Q13596;Q96QK1;Q9UBQ0	SNX2;VPS26A;SNX1;VPS35;VPS29	O60749;O75436;Q13596;Q96QK1;Q9UBQ0	5	0.326872	0.367254	-0.040382	0.5822	0.559281
77	659	MeCP1 complex	Human	O94776;O95983;Q09028;Q13547;Q14839;Q16576;Q8WXI9;Q92769;Q9UBB5	MTA2;MBD3;RBBP4;HDAC1;CHD4;RBBP7;GATAD2B;HDAC2;MBD2	Q09028;Q13547;Q16576;Q92769	4	0.422076	0.384663	0.037413	0.2194	0.209116
78	685	MeCP1 complex	Human	O94776;O95983;Q09028;Q13547;Q14839;Q16576;Q8WXI9;Q92769;Q9UBB5	MTA2;MBD3;RBBP4;HDAC1;CHD4;RBBP7;GATAD2B;HDAC2;MBD2	Q09028;Q13547;Q16576;Q92769	4	0.422076	0.384663	0.037413	0.2194	0.209116
79	691	SIN3-SAP25 complex	Human	O00422;O75446;Q09028;Q13547;Q16576;Q4LE39;Q8TEE9;Q92769;Q96ST3;Q9H0E3;Q9H7L9	SAP18;SAP30;RBBP4;HDAC1;RBBP7;ARID4B;SAP25;HDAC2;SIN3A;SAP130;SUDS3	Q09028;Q13547;Q16576;Q92769	4	0.422076	0.384663	0.037413	0.2194	0.209116
80	695	SIN3-HDAC-SAP30-ARID4 complex	Human	O75446;Q09028;Q13547;Q16576;Q4LE39;Q92769;Q96ST3	SAP30;RBBP4;HDAC1;RBBP7;ARID4B;HDAC2;SIN3A	Q09028;Q13547;Q16576;Q92769	4	0.422076	0.384663	0.037413	0.2194	0.209116
81	696	BRMS1-SIN3-HDAC complex	Human	O75182;O75446;Q09028;Q13547;Q16576;Q92769;Q96ST3;Q9HCU9	SIN3B;SAP30;RBBP4;HDAC1;RBBP7;HDAC2;SIN3A;BRMS1	Q09028;Q13547;Q16576;Q92769	4	0.422076	0.384663	0.037413	0.2194	0.209116
82	698	SIN3-HDAC-SAP30-ARID4 complex	Human	O75446;Q09028;Q13547;Q16576;Q4LE39;Q92769;Q96ST3	SAP30;RBBP4;HDAC1;RBBP7;ARID4B;HDAC2;SIN3A	Q09028;Q13547;Q16576;Q92769	4	0.422076	0.384663	0.037413	0.2194	0.209116
83	710	Brg1-associated complex I	Human	O14497;O14744;O96019;P51532;Q12824;Q8TAQ2;Q92922;Q969G3;Q96GM5	ARID1A;PRMT5;ACTL6A;SMARCA4;SMARCB1;SMARCC2;SMARCC1;SMARCE1;SMARCD1	O14744;O96019;Q8TAQ2	3	0.262103	0.402893	-0.14079	0.8565	0.850602
84	711	Brm-associated complex	Human	O14497;O14744;O96019;P51531;Q12824;Q8TAQ2;Q92922;Q969G3;Q96GM5	ARID1A;PRMT5;ACTL6A;SMARCA2;SMARCB1;SMARCC2;SMARCC1;SMARCE1;SMARCD1	O14744;O96019;Q8TAQ2	3	0.262103	0.402893	-0.14079	0.8565	0.850602
85	713	BRG1-SIN3A complex	Human	O14497;O14744;O96019;P51532;Q09028;Q12824;Q6STE5;Q8TAQ2;Q92769;Q92922;Q92925;Q969G3;Q96GM5;Q96ST3	ARID1A;PRMT5;ACTL6A;SMARCA4;RBBP4;SMARCB1;SMARCD3;SMARCC2;HDAC2;SMARCC1;SMARCD2;SMARCE1;SMARCD1;SIN3A	O14744;O96019;Q09028;Q8TAQ2;Q92769	5	0.358442	0.393648	-0.0352057	0.5558	0.533454
86	714	BRM-SIN3A complex	Human	O14497;O14744;O96019;P51531;Q09028;Q12824;Q13547;Q6STE5;Q8TAQ2;Q92769;Q92922;Q92925;Q969G3;Q96GM5;Q96ST3	ARID1A;PRMT5;ACTL6A;SMARCA2;RBBP4;SMARCB1;HDAC1;SMARCD3;SMARCC2;HDAC2;SMARCC1;SMARCD2;SMARCE1;SMARCD1;SIN3A	O14744;O96019;Q09028;Q13547;Q8TAQ2;Q92769	6	0.334933	0.370358	-0.0354256	0.5551	0.539507
87	725	P2X7 receptor signalling complex	Human	O43707;O95425;P05107;P08238;P0DMV8;P11142;P23467;P42356;P60709;Q13368;Q16787;Q99572	ACTN4;SVIL;ITGB2;HSP90AB1;HSPA1A;HSPA8;PTPRB;PI4KA;ACTB;MPP3;LAMA3;P2RX7	P08238;P11142;P60709	3	1.24984	1.22152	0.028321	0.2887	0.27742
88	726	DDB2 complex	Human	P61201;P62877;Q13098;Q13619;Q16531;Q7L5N1;Q92466;Q92905;Q99627;Q9BT78;Q9UBW8;Q9UNS2	COPS2;RBX1;GPS1;CUL4A;DDB1;COPS6;DDB2;COPS5;COPS8;COPS4;COPS7A;COPS3	P61201;Q13098;Q13619;Q16531;Q7L5N1;Q92466;Q92905;Q99627;Q9BT78;Q9UBW8;Q9UNS2	11	0.52803	0.538254	-0.0102241	0.3507	0.340166
89	727	CSA complex	Human	P61201;P62877;Q13098;Q13216;Q13619;Q16531;Q7L5N1;Q92905;Q99627;Q9BT78;Q9UBW8;Q9UNS2	COPS2;RBX1;GPS1;ERCC8;CUL4A;DDB1;COPS6;COPS5;COPS8;COPS4;COPS7A;COPS3	P61201;Q13098;Q13619;Q16531;Q7L5N1;Q92905;Q99627;Q9BT78;Q9UBW8;Q9UNS2	10	0.525353	0.541942	-0.0165884	0.4086	0.402813
90	728	CSA-POLIIa complex	Human	P24928;P61201;P62877;Q13098;Q13216;Q13619;Q16531;Q7L5N1;Q92905;Q99627;Q9BT78;Q9UBW8;Q9UNS2	POLR2A;COPS2;RBX1;GPS1;ERCC8;CUL4A;DDB1;COPS6;COPS5;COPS8;COPS4;COPS7A;COPS3	P61201;Q13098;Q13619;Q16531;Q7L5N1;Q92905;Q99627;Q9BT78;Q9UBW8;Q9UNS2	10	0.525353	0.541942	-0.0165884	0.4086	0.402813
91	732	SIN3 complex	Human	O00422;O75446;Q09028;Q13547;Q16576;Q92769;Q96ST3	SAP18;SAP30;RBBP4;HDAC1;RBBP7;HDAC2;SIN3A	Q09028;Q13547;Q16576;Q92769	4	0.422076	0.384663	0.037413	0.2194	0.209116
92	738	SIN3-ING1b complex I	Human	O00422;O75446;Q09028;Q13547;Q16576;Q4LE39;Q92769;Q96ST3;Q9UK53	SAP18;SAP30;RBBP4;HDAC1;RBBP7;ARID4B;HDAC2;SIN3A;ING1	Q09028;Q13547;Q16576;Q92769	4	0.422076	0.384663	0.037413	0.2194	0.209116
93	739	SIN3-ING1b complex II	Human	O00422;O14497;O75446;O96019;P51532;Q09028;Q12824;Q13547;Q16576;Q4LE39;Q8TAQ2;Q92769;Q92922;Q96GM5;Q96ST3;Q9UK53	SAP18;ARID1A;SAP30;ACTL6A;SMARCA4;RBBP4;SMARCB1;HDAC1;RBBP7;ARID4B;SMARCC2;HDAC2;SMARCC1;SMARCD1;SIN3A;ING1	O96019;Q09028;Q13547;Q16576;Q8TAQ2;Q92769	6	0.356355	0.373403	-0.0170477	0.4439	0.431602
94	742	eIF3 complex (EIF3S6, EIF3S5, EIF3S4, EIF3S3, EIF3S6IP, EIF3S2, EIF3S9, EIF3S12, EIF3S10, EIF3S8, EIF3S1, EIF3S7)	Human	O00303;O15371;O15372;O75821;O75822;P55884;P60228;Q13347;Q14152;Q99613;Q9UBQ5;Q9Y262	EIF3F;EIF3D;EIF3H;EIF3G;EIF3J;EIF3B;EIF3E;EIF3I;EIF3A;EIF3C;EIF3K;EIF3L	O00303;O15371;O75821;P55884;P60228;Q13347;Q14152;Q99613	8	0.327089	0.357882	-0.0307936	0.5233	0.516384
95	743	SIN3-SAP25 complex	Human	O00422;O75446;Q09028;Q13547;Q16576;Q1EHW4;Q4LE39;Q92769;Q96ST3;Q9H0E3;Q9H7L9	SAP18;SAP30;RBBP4;HDAC1;RBBP7;Sap25;ARID4B;HDAC2;SIN3A;SAP130;SUDS3	Q09028;Q13547;Q16576;Q92769	4	0.422076	0.384663	0.037413	0.2194	0.209116
96	755	Exon junction complex (EIF4A3, MLN51, UPF3B, MAGOH, Y14, PYM)	Human	O15234;P38919;P61326;Q0VAK7;Q9BRP8;Q9Y5S9	CASC3;EIF4A3;MAGOH;UPF3B;PYM1;RBM8A	P38919;Q9BRP8;Q9Y5S9	3	0.555836	0.574738	-0.0189017	0.4819	0.468813
97	778	LARC complex (LCR-associated remodeling complex)	Human	O14497;O94776;O95983;O96019;P07910;P51532;P60709;Q09028;Q12824;Q13547;Q14839;Q8TAQ2;Q8WXI9;Q92769;Q92785;Q92922;Q92925;Q969G3;Q9UBB5	ARID1A;MTA2;MBD3;ACTL6A;HNRNPC;SMARCA4;ACTB;RBBP4;SMARCB1;HDAC1;CHD4;SMARCC2;GATAD2B;HDAC2;DPF2;SMARCC1;SMARCD2;SMARCE1;MBD2	O96019;P07910;P60709;Q09028;Q13547;Q8TAQ2;Q92769	7	0.686257	0.691213	-0.00495667	0.3553	0.347001
98	781	URI complex (Unconventional prefoldin RPB5 Interactor)	Human	O94763;P19388;P63208;Q13309;Q13616;Q9UHV9;Q9ULZ2;Q9Y230;Q9Y265	URI1;POLR2E;SKP1;SKP2;CUL1;PFDN2;STAP1;RUVBL2;RUVBL1	P63208;Q13616;Q9UHV9;Q9Y230;Q9Y265	5	0.392142	0.45605	-0.0639088	0.6946	0.671838
99	784	SMG-1-UPF-ERF1-ERF3 complex (SURF)	Human	P15170;P62495;Q92900;Q96Q15	GSPT1;ETF1;UPF1;SMG1	P15170;P62495;Q92900	3	0.322737	0.263894	0.058843	0.1955	0.168092
100	785	Exon junction complex	Human	P38919;P61326;Q13838;Q15287;Q86V81;Q8IYB3;Q9BZI7;Q9Y5S9	EIF4A3;MAGOH;DDX39B;RNPS1;ALYREF;SRRM1;UPF3B;RBM8A	P38919;Q13838;Q9Y5S9	3	0.20572	0.16411	0.04161	0.2451	0.22739
101	787	NuA4/Tip60-HAT complex B	Human	O96019;Q92993;Q9H2F5;Q9NPF5;Q9UBU8;Q9Y230;Q9Y265;Q9Y4A5	ACTL6A;KAT5;EPC1;DMAP1;MORF4L1;RUVBL2;RUVBL1;TRRAP	O96019;Q9Y230;Q9Y265	3	0.555818	0.508247	0.0475707	0.2263	0.206075
102	798	NuA4/Tip60-HAT complex A	Human	O95619;O96019;Q52LR7;Q92993;Q96L91;Q9H0E9;Q9H2F5;Q9HAF1;Q9NPF5;Q9NV56;Q9NXR8;Q9UBU8;Q9Y230;Q9Y265;Q9Y4A5	YEATS4;ACTL6A;EPC2;KAT5;EP400;BRD8;EPC1;MEAF6;DMAP1;MRGBP;ING3;MORF4L1;RUVBL2;RUVBL1;TRRAP	O96019;Q9Y230;Q9Y265	3	0.555818	0.508247	0.0475707	0.2263	0.206075
103	799	DMAP1-associated complex	Human	O96019;Q15906;Q6ZRS2;Q96L91;Q9H0E9;Q9H2F5;Q9NPF5;Q9Y230;Q9Y265;Q9Y4A5	ACTL6A;VPS72;SRCAP;EP400;BRD8;EPC1;DMAP1;RUVBL2;RUVBL1;TRRAP	O96019;Q9Y230;Q9Y265	3	0.555818	0.508247	0.0475707	0.2263	0.206075
104	803	BRG1-SIN3A-HDAC containing SWI/SNF remodeling complex I	Human	O14497;O14744;O96019;P51532;Q12824;Q8TAQ2;Q92769;Q92922;Q969G3;Q96GM5;Q96ST3	ARID1A;PRMT5;ACTL6A;SMARCA4;SMARCB1;SMARCC2;HDAC2;SMARCC1;SMARCE1;SMARCD1;SIN3A	O14744;O96019;Q8TAQ2;Q92769	4	0.255785	0.319265	-0.0634798	0.6793	0.663848
105	806	BRM-SIN3A-HDAC complex	Human	O14497;O14744;O96019;P51531;Q12824;Q8TAQ2;Q92769;Q92922;Q92925;Q969G3;Q96GM5;Q96ST3	ARID1A;PRMT5;ACTL6A;SMARCA2;SMARCB1;SMARCC2;HDAC2;SMARCC1;SMARCD2;SMARCE1;SMARCD1;SIN3A	O14744;O96019;Q8TAQ2;Q92769	4	0.255785	0.319265	-0.0634798	0.6793	0.663848
106	807	BRG1-associated complex	Human	O14497;O14744;O96019;P51532;Q12824;Q8TAQ2;Q92922;Q969G3;Q96GM5	ARID1A;PRMT5;ACTL6A;SMARCA4;SMARCB1;SMARCC2;SMARCC1;SMARCE1;SMARCD1	O14744;O96019;Q8TAQ2	3	0.262103	0.402893	-0.14079	0.8565	0.850602
107	808	BRM-associated complex	Human	O14497;O14744;O96019;P51531;Q12824;Q8TAQ2;Q92922;Q92925;Q969G3;Q96GM5	ARID1A;PRMT5;ACTL6A;SMARCA2;SMARCB1;SMARCC2;SMARCC1;SMARCD2;SMARCE1;SMARCD1	O14744;O96019;Q8TAQ2	3	0.262103	0.402893	-0.14079	0.8565	0.850602
108	819	20S methylosome-SmD complex	Human	O14744;P54105;P62314;P62318	PRMT5;CLNS1A;SNRPD1;SNRPD3	O14744;P54105;P62318	3	0.980849	0.956317	0.0245313	0.3008	0.292211
109	822	mRNA decay complex (UPF1, UPF2, UPF3B, DCP2, XRN1, XRN2, EXOSC2, EXOSC4, EXOSC10, PARN)	Human	O95453;Q01780;Q13868;Q8IU60;Q8IZH2;Q92900;Q9BZI7;Q9H0D6;Q9HAU5;Q9NPD3	PARN;EXOSC10;EXOSC2;DCP2;XRN1;UPF1;UPF3B;XRN2;UPF2;EXOSC4	O95453;Q92900;Q9H0D6	3	0.872503	0.771123	0.10138	0.1083	0.0593901
110	825	JBP1-pICln complex	Human	O14744;P14678;P54105	PRMT5;SNRPB;CLNS1A	O14744;P14678;P54105	3	1.03719	0.952863	0.084329	0.1383	0.095765
111	832	Anti-Sm protein complex	Human	O14744;O14893;P14678;P54105;P57678;Q16637;Q9UHI6	PRMT5;GEMIN2;SNRPB;CLNS1A;GEMIN4;SMN1; SMN2;DDX20	O14744;P14678;P54105	3	1.03719	0.952863	0.084329	0.1383	0.095765
112	834	20S methylosome and RG-containing Sm protein complex	Human	O14744;P14678;P54105;P62314;P62316;P62318	PRMT5;SNRPB;CLNS1A;SNRPD1;SNRPD2;SNRPD3	O14744;P14678;P54105;P62316;P62318	5	0.897463	0.842425	0.0550383	0.1308	0.123754
113	835	6S methyltransferase and RG-containing Sm proteins complex	Human	P14678;P54105;P62304;P62306;P62308;P62314;P62316;P62318	SNRPB;CLNS1A;SNRPE;SNRPF;SNRPG;SNRPD1;SNRPD2;SNRPD3	P14678;P54105;P62316;P62318	4	0.75697	0.772721	-0.0157507	0.4553	0.44757
114	837	MEP50-PRMT5-ICLN complex	Human	O14744;P54105;Q9BQA1	PRMT5;CLNS1A;WDR77	O14744;P54105;Q9BQA1	3	0.275924	0.220389	0.0555353	0.2047	0.178898
115	846	RICH1/AMOT polarity complex, Flag-Rich1 precipitated	Human	P47756;P52907;Q4VCS5;Q68EM7;Q8N3R9;Q8NI35;Q96B97;Q9Y5K6	CAPZB;CAPZA1;AMOT;ARHGAP17;MPP5;PATJ;SH3KBP1;CD2AP	P47756;P52907;Q68EM7;Q96B97;Q9Y5K6	5	0.524117	0.507527	0.0165903	0.2767	0.277382
116	871	BRAF53-BRCA2 complex	Human	O60341;P51587;Q13547;Q92769;Q96BD5;Q9P0W2;Q9UKL0	KDM1A;BRCA2;HDAC1;HDAC2;PHF21A;HMG20B;RCOR1	O60341;Q13547;Q92769	3	0.400066	0.283721	0.116345	0.087	0.035694
117	886	MTA1 complex	Human	O95983;Q09028;Q13330;Q16576;Q6IT96;Q92769	MBD3;RBBP4;MTA1;RBBP7;HDAC1;HDAC2	Q09028;Q16576;Q92769	3	0.379439	0.350363	0.0290767	0.2859	0.274495
118	888	MTA2 complex	Human	O94776;O95983;Q09028;Q13547;Q14839;Q16576;Q92769;Q96ST3	MTA2;MBD3;RBBP4;HDAC1;CHD4;RBBP7;HDAC2;SIN3A	Q09028;Q13547;Q16576;Q92769	4	0.422076	0.384663	0.037413	0.2194	0.209116
119	889	MTA1-HDAC core complex	Human	Q09028;Q13330;Q16576;Q6IT96;Q92769	RBBP4;MTA1;RBBP7;HDAC1;HDAC2	Q09028;Q16576;Q92769	3	0.379439	0.350363	0.0290767	0.2859	0.274495
120	929	CEN complex	Human	O60264;P07199;P11021;P11142;P22087;P35226;P49450;Q02241;Q03188;Q06587;Q08945;Q13185;Q13619;Q15007;Q16531;Q53SF7;Q5T200;Q69YN4;Q6T4P5;Q71F23;Q8N0S6;Q8N1F7;Q8NEM2;Q92620;Q92674;Q96JP5;Q96T23;Q99496;Q9BS16;Q9BU64;Q9BXP5;Q9BZH6;Q9H0H5;Q9H3R5;Q9HC52;Q9NSP4;Q9Y5B9	SMARCA5;CENPB;HSPA5;HSPA8;FBL;BMI1;CENPA;KIF23;CENPC;RING1;SSRP1;CBX3;CUL4A;WTAP;DDB1;COBLL1;ZC3H13;KIAA1429;PLPPR3;CENPU;CENPL;NUP93;SHCBP1;DHX38;CENPI;ZFP91;RSF1;RNF2;CENPK;CENPO;SRRT;WDR11;RACGAP1;CENPH;CBX8;CENPM;SUPT16H	P11021;P11142;Q13185;Q13619;Q16531;Q8N1F7;Q92620;Q9BXP5;Q9BZH6	9	0.645121	0.738943	-0.0938219	0.8664	0.886969
121	1003	RC complex (Replication competent complex)	Human	P09884;P20248;P24941;P35249;P35250;P35251;P40937;P40938;Q14181	POLA1;CCNA2;CDK2;RFC4;RFC2;RFC1;RFC5;RFC3;POLA2	P24941;P35249;P40937	3	0.305479	0.262833	0.0426457	0.2417	0.223631
122	1004	RC complex during S-phase of cell cycle	Human	P09874;P09884;P11387;P15927;P18858;P20248;P24941;P27694;P28340;P35244;P35250;P35251;Q07864	PARP1;POLA1;TOP1;RPA2;LIG1;CCNA2;CDK2;RPA1;POLD1;RPA3;RFC2;RFC1;POLE	P11387;P24941;P27694;P35244	4	0.431544	0.445912	-0.0143677	0.4496	0.441019
123	1005	RC complex during G2/M-phase of cell cycle	Human	P06493;P09874;P09884;P11387;P14635;P15927;P20248;P27694;P28340;P35244;P35250;P35251;Q07864	CDK1;PARP1;POLA1;TOP1;CCNB1;RPA2;CCNA2;RPA1;POLD1;RPA3;RFC2;RFC1;POLE	P06493;P11387;P27694;P35244	4	0.373812	0.402611	-0.0287995	0.5209	0.509123
124	1059	Retromer complex (SNX1, SNX2, VPS35, VPS29, VPS26A)	Human	O60749;O75436;Q13596;Q96QK1;Q9UBQ0	SNX2;VPS26A;SNX1;VPS35;VPS29	O60749;O75436;Q13596;Q96QK1;Q9UBQ0	5	0.326872	0.367254	-0.040382	0.5822	0.559281
125	1060	Retromer complex (SNX1, SNX2, VPS35, VPS29, VPS26B)	Human	O60749;Q13596;Q4G0F5;Q96QK1;Q9UBQ0	SNX2;SNX1;VPS26B;VPS35;VPS29	O60749;Q13596;Q4G0F5;Q96QK1;Q9UBQ0	5	0.353487	0.358137	-0.0046509	0.3874	0.379458
126	1068	12S U11 snRNP	Human	P14678;P62304;P62306;P62308;P62314;P62316;P62318;P67809;Q16560;Q16629;Q6IEG0;Q8N8D1;Q96GM8;Q9BV90;Q9H875	SNRPB;SNRPE;SNRPF;SNRPG;SNRPD1;SNRPD2;SNRPD3;YBX1;SNRNP35;SRSF7;SNRNP48;PDCD7;TOE1;SNRNP25;PRKRIP1	P14678;P62316;P62318;P67809;Q16629	5	0.584222	0.714714	-0.130492	0.8929	0.907809
127	1092	PCNA-KU antigen complex	Human	P12004;P12956;P13010	PCNA;XRCC6;XRCC5	P12004;P12956;P13010	3	0.774602	0.767433	0.00716833	0.3733	0.361969
128	1097	eIF3 complex (EIF3S6, EIF3S5, EIF3S4, EIF3S3, EIF3S6IP, EIF3S2, EIF3S9, EIF3S12, EIF3S10, EIF3S8, EIF3S1, EIF3S7, PCID1)	Human	O00303;O15371;O15372;O75821;O75822;P55884;P60228;Q13347;Q14152;Q7L2H7;Q99613;Q9UBQ5;Q9Y262	EIF3F;EIF3D;EIF3H;EIF3G;EIF3J;EIF3B;EIF3E;EIF3I;EIF3A;EIF3M;EIF3C;EIF3K;EIF3L	O00303;O15371;O75821;P55884;P60228;Q13347;Q14152;Q7L2H7;Q99613	9	0.363539	0.360394	0.00314519	0.2788	0.281374
129	1098	DNA synthesome complex (13 subunits)	Human	P09884;P11387;P11388;P12004;P27694;P28340;P35251;P49005;P49642;P49643;Q14181;Q15054;Q9HCU8	POLA1;TOP1;TOP2A;PCNA;RPA1;POLD1;RFC1;POLD2;PRIM1;PRIM2;POLA2;POLD3;POLD4	P11387;P12004;P27694	3	0.545452	0.461592	0.0838607	0.1391	0.0969051
130	1099	DNA synthesome complex (17 subunits)	Human	P09884;P11387;P11388;P12004;P27694;P28340;P35251;P49005;P49642;P49643;P56282;Q07864;Q14181;Q15054;Q9HCU8;Q9NR33;Q9NRF9	POLA1;TOP1;TOP2A;PCNA;RPA1;POLD1;RFC1;POLD2;PRIM1;PRIM2;POLE2;POLE;POLA2;POLD3;POLD4;POLE4;POLE3	P11387;P12004;P27694;Q9NRF9	4	0.530155	0.400143	0.130012	0.0399	0.00484357
131	1111	DNA synthesome complex (17 subunits)	Human	P09884;P11387;P11388;P12004;P27694;P28340;P35251;P49005;P49642;P49643;P56282;Q07864;Q14181;Q15054;Q9HCU8;Q9NR33;Q9NRF9	POLA1;TOP1;TOP2A;PCNA;RPA1;POLD1;RFC1;POLD2;PRIM1;PRIM2;POLE2;POLE;POLA2;POLD3;POLD4;POLE4;POLE3	P11387;P12004;P27694;Q9NRF9	4	0.530155	0.400143	0.130012	0.0399	0.00484357
132	1141	CF IIAm complex (Cleavage factor IIAm complex)	Human	O43809;O60231;O94913;P19447;P23246;P26368;P26599;P49959;Q01081;Q07157;Q14444;Q16630;Q8N684;Q92759;Q92989;Q9UKF6	NUDT21;DHX16;PCF11;ERCC3;SFPQ;U2AF2;PTBP1;MRE11A;U2AF1;TJP1;CAPRIN1;CPSF6;CPSF7;GTF2H4;CLP1;CPSF3	O43809;P26599;P49959;Q07157;Q16630;Q8N684	6	0.37244	0.413272	-0.0408322	0.5852	0.57063
133	1142	SMN complex	Human	O14893;P14678;P62304;P62306;P62308;P62314;P62316;P62318;Q16637;Q9UHI6	GEMIN2;SNRPB;SNRPE;SNRPF;SNRPG;SNRPD1;SNRPD2;SNRPD3;SMN1; SMN2;DDX20	P14678;P62316;P62318	3	0.145931	0.366639	-0.220708	0.9401	0.953668
134	1143	SMN complex	Human	O14893;P14678;P57678;P62304;P62306;P62308;P62314;P62316;P62318;Q16637;Q8TEQ6;Q8WXD5;Q9H840;Q9NWZ8;Q9UHI6;Q9Y3F4	GEMIN2;SNRPB;GEMIN4;SNRPE;SNRPF;SNRPG;SNRPD1;SNRPD2;SNRPD3;SMN1; SMN2;GEMIN5;GEMIN6;GEMIN7;GEMIN8;DDX20;STRAP	P14678;P62316;P62318;Q8TEQ6;Q9Y3F4	5	0.982686	0.938897	0.0437894	0.1653	0.163243
135	1149	Histone H3.1 complex	Human	O14929;P49321;P62805;P68431;Q09028;Q13111;Q13112;Q8TEX9;Q9NVP2;Q9Y294	HAT1;NASP;HIST1H4A;;HIST1H3A;;RBBP4;CHAF1A;CHAF1B;IPO4;ASF1B;ASF1A	O14929;P49321;P62805;Q09028	4	0.455205	0.460645	-0.0054405	0.4078	0.398806
136	1150	Histone H3.3 complex	Human	O14929;P49321;P54198;P62805;P84243;Q09028;Q8TEX9;Q9NVP2;Q9Y294	HAT1;NASP;HIRA;HIST1H4A;;H3F3A; H3F;RBBP4;IPO4;ASF1B;ASF1A	O14929;P49321;P62805;P84243;Q09028	5	0.420963	0.445748	-0.0247846	0.4974	0.480894
137	1162	Ubiquitin E3 ligase (DDB1, DDB2, CUL4A, CUL4B, RBX1)	Human	P62877;Q13619;Q13620;Q16531;Q92466	RBX1;CUL4A;CUL4B;DDB1;DDB2	Q13619;Q13620;Q16531;Q92466	4	0.897858	0.899894	-0.00203567	0.3905	0.382793
138	1166	p400-associated complex	Human	O96019;P60709;Q96L91;Q9Y230;Q9Y265;Q9Y4A5	ACTL6A;ACTB;EP400;RUVBL2;RUVBL1;TRRAP	O96019;P60709;Q9Y230;Q9Y265	4	0.810928	0.784065	0.0268623	0.2577	0.252493
139	1170	c-MYC-ATPase-helicase complex	Human	O96019;P01106;Q9Y230;Q9Y265;Q9Y4A5	ACTL6A;MYC;RUVBL2;RUVBL1;TRRAP	O96019;Q9Y230;Q9Y265	3	0.555818	0.508247	0.0475707	0.2263	0.206075
140	1171	c-MYC-ATPase-helicase complex	Human	O96019;P01106;Q9Y230;Q9Y265;Q9Y4A5	ACTL6A;MYC;RUVBL2;RUVBL1;TRRAP	O96019;Q9Y230;Q9Y265	3	0.555818	0.508247	0.0475707	0.2263	0.206075
141	1173	TIP49-TIP48-BAF53 complex	Human	O96019;Q9Y230;Q9Y265	ACTL6A;RUVBL2;RUVBL1	O96019;Q9Y230;Q9Y265	3	0.555818	0.508247	0.0475707	0.2263	0.206075
142	1176	CRM1-RAN-PHAX-CBC complex (cap binding complex)	Human	O14980;P52298;P62826;Q09161;Q9H814	XPO1;NCBP2;RAN;NCBP1;PHAX	O14980;P62826;Q09161	3	0.687132	0.678249	0.00888367	0.3654	0.354972
143	1181	C complex spliceosome	Human	O43290;O43390;O43660;O60306;O60506;O60508;O75533;O75643;O94906;O95391;O95926;P07910;P08579;P09651;P09661;P11940;P14678;P17844;P22626;P31943;P38159;P38919;P42285;P51991;P52272;P52597;P61326;P61978;P62304;P62306;P62308;P62310;P62314;P62316;P62318;Q00839;Q01081;Q07955;Q12874;Q13435;Q13523;Q13573;Q14331;Q14562;Q15029;Q15393;Q15428;Q15459;Q6NZY4;Q6P2Q9;Q6UX04;Q86V81;Q8IYB3;Q8WUQ7;Q92620;Q96BP3;Q96DF8;…	SART1;HNRNPR;PLRG1;AQR;SYNCRIP;CDC40;SF3B1;SNRNP200;PRPF6;SLU7;SYF2;HNRNPC;SNRPB2;HNRNPA1;SNRPA1;PABPC1;SNRPB;DDX5;HNRNPA2B1;HNRNPH1;RBMX;EIF4A3;MTREX;HNRNPA3;HNRNPM;HNRNPF;MAGOH;HNRNPK;SNRPE;SNRPF;SNRPG;LSM3;SNRPD1;SNRPD2;SNRPD3;HNRNPU;U2AF1;SRSF1;SF3A3;SF3B2;PRPF4B;SNW1;FRG1;DHX8;EFTUD2;SF3B3;SF3A2;SF3A1;ZCCHC8;PRPF8;CWC27;ALYREF;SRRM1;CACTIN;DHX38;PPWD1;DGCR14;SNRNP40;CDC5L;GPATCH1;WDR83;DDX23…	O43390;O60506;O75533;O75643;P07910;P08579;P09651;P11940;P14678;P17844;P22626;P31943;P38159;P38919;P52272;P52597;P61978;P62316;P62318;Q00839;Q12874;Q13435;Q13573;Q15393;Q15428;Q15459;Q92620;Q99459;Q9NW64;Q9Y3C6;Q9Y5S9	31	0.742872	0.646426	0.0964462	0	0
144	1182	CDC5L core complex	Human	O43660;O75934;P11142;Q92616;Q99459;Q9UMS4	PLRG1;BCAS2;HSPA8;GCN1;CDC5L;PRPF19	P11142;Q92616;Q99459	3	0.729421	0.659994	0.069427	0.17	0.135599
145	1183	CDC5L complex	Human	A8K8P3;O15297;O43660;O75533;O75934;P09012;P09661;P11142;P11388;P15884;P23246;P38159;P62136;P62314;P62316;P62318;P78527;Q01130;Q07955;Q12905;Q13435;Q14204;Q15427;Q7L1Q6;Q8IYB3;Q92616;Q99459;Q9P013;Q9UMS4;Q9UPN6	SFI1;PPM1D;PLRG1;SF3B1;BCAS2;SNRPA;SNRPA1;HSPA8;TOP2A;TCF4;SFPQ;RBMX;PPP1CA;SNRPD1;SNRPD2;SNRPD3;PRKDC;SRSF2;SRSF1;ILF2;SF3B2;DYNC1H1;SF3B4;BZW1;SRRM1;GCN1;CDC5L;CWC15;PRPF19;SCAF8	O75533;P11142;P38159;P62136;P62316;P62318;P78527;Q12905;Q13435;Q14204;Q15427;Q7L1Q6;Q92616;Q99459	14	0.825918	0.742769	0.0831486	0.0052	0
146	1186	ESCRT-III complex	Human	O43633;Q7LBR1;Q96CF2;Q96FZ7;Q9BY43;Q9H444;Q9HD42;Q9NZZ3;Q9UQN3;Q9Y3E7	CHMP2A;CHMP1B;CHMP4C;CHMP6;CHMP4A;CHMP4B;CHMP1A;CHMP5;CHMP2B;CHMP3	O43633;Q7LBR1;Q9BY43;Q9H444;Q9HD42;Q9NZZ3;Q9UQN3;Q9Y3E7	8	0.795427	0.840901	-0.0454744	0.6199	0.609553
147	1189	DNA double-strand break end-joining complex	Human	O60934;P12956;P13010;P49917;P49959;Q13426;Q92878	NBN;XRCC6;XRCC5;LIG4;MRE11A;XRCC4;RAD50	P12956;P13010;P49959;Q92878	4	0.487876	0.470427	0.0174485	0.2978	0.293433
148	1193	Rap1 complex	Human	P09874;P12956;P13010;P49959;Q15554;Q92878;Q9NYB0	PARP1;XRCC6;XRCC5;MRE11A;TERF2;RAD50;TERF2IP	P12956;P13010;P49959;Q92878;Q9NYB0	5	0.478821	0.458278	0.0205431	0.259	0.259416
149	1223	H2AX complex, isolated from cells without IR exposure	Human	O43390;P05455;P06748;P11021;P11940;P16104;P27797;P62158;P62805;Q08945;Q8N257;Q9Y262;Q9Y5B9	HNRNPR;SSB;NPM1;HSPA5;PABPC1;H2AFX;CALR;CALM1; CAL;HIST1H4A;;SSRP1;HIST3H2BB;EIF3L;SUPT16H	O43390;P05455;P11021;P11940;P27797;P62158;P62805	7	0.647515	0.735759	-0.0882438	0.8178	0.831874
150	1227	H2AX complex II	Human	P06748;P11021;P16104;P16989;P27797;P33778;P62805;Q8N257;Q96EY7;Q99879	NPM1;HSPA5;H2AFX;YBX3;CALR;HIST1H2BB;HIST1H4A;;HIST3H2BB;PTCD3;HIST1H2BM	P11021;P16989;P27797;P62805	4	0.460249	0.394801	0.0654475	0.1346	0.111024
151	1231	FIB-associated protein complex	Human	O14744;P22087;Q07021;Q71U36;Q99873;Q9H4B7	PRMT5;FBL;C1QBP;TUBA1A;PRMT1;TUBB1	O14744;Q07021;Q71U36;Q99873	4	0.424399	0.360845	0.0635532	0.1385	0.116739
152	1254	Menin-associated histone methyltransferase complex	Human	O00255;P30876;P61964;Q15291;Q9C005;Q9UBL3;Q9UMN6	MEN1;POLR2B;WDR5;KDM6B;DPY30;ASH2L;KMT2B	P61964;Q9C005;Q9UBL3	3	0.958329	0.867048	0.0912813	0.1262	0.0797207
153	1256	MLL-HCF complex	Human	O00255;P05546;P51610;P61964;Q03164;Q15291;Q9UBL3	MEN1;SERPIND1;HCFC1;WDR5;KMT2A;KDM6B;ASH2L	P51610;P61964;Q9UBL3	3	0.446011	0.513415	-0.0674043	0.6724	0.653076
154	1257	ALL-1 supercomplex	Human	O00422;O60264;O60341;O75446;O94776;O95983;P20226;P21675;P49848;P51531;P61964;P62826;Q03164;Q09028;Q12824;Q12873;Q13547;Q15029;Q15291;Q16514;Q16576;Q16594;Q8TAQ2;Q92769;Q92797;Q92922;Q96ST3;Q9P2I0	SAP18;SMARCA5;KDM1A;SAP30;MTA2;MBD3;TBP;TAF1;TAF6;SMARCA2;WDR5;RAN;KMT2A;RBBP4;SMARCB1;CHD3;HDAC1;EFTUD2;KDM6B;TAF12;RBBP7;TAF9;SMARCC2;HDAC2;SYMPK;SMARCC1;SIN3A;CPSF2	O60341;P61964;P62826;Q09028;Q13547;Q16576;Q8TAQ2;Q92769	8	0.533554	0.555526	-0.0219725	0.4621	0.458924
155	1288	DCS complex (PTBP1, PTBP2, HNRPH1, HNRPF)	Human	P26599;P31943;P52597;Q9UKA9	PTBP1;HNRNPH1;HNRNPF;PTBP2	P26599;P31943;P52597	3	0.263218	0.206634	0.056584	0.2013	0.17544
156	1307	Multiprotein complex (mRNA turnover)	Human	O60506;O75534;P11940;Q14103;Q9H074	SYNCRIP;CSDE1;PABPC1;HNRNPD;PAIP1	O60506;O75534;P11940;Q14103;Q9H074	5	0.658606	0.619263	0.0393428	0.1795	0.18022
157	1308	PABPC1-HSPA8-HNRPD-EIF4G1 complex	Human	P11142;P11940;Q04637;Q14103;Q59EJ3	HSPA8;PABPC1;EIF4G1;HNRNPD;	P11142;P11940;Q04637;Q14103	4	0.70514	0.643365	0.0617748	0.143	0.122234
158	1332	Large Drosha complex	Human	O00571;O14979;O43143;P17844;P31943;P35637;P52272;Q00839;Q01844;Q12905;Q12906;Q13148;Q8WYQ5;Q92499;Q92804;Q92841;Q96SB4;Q9BUJ2;Q9NRR4;Q9UKM9	DDX3X;HNRNPDL;DHX15;DDX5;HNRNPH1;FUS;HNRNPM;HNRNPU;EWSR1;ILF2;ILF3;TARDBP;DGCR8;DDX1;TAF15;DDX17;SRPK1;HNRNPUL1;DROSHA;RALY	O00571;O14979;O43143;P17844;P31943;P35637;P52272;Q00839;Q01844;Q12905;Q12906;Q13148;Q92499;Q92804;Q92841;Q9BUJ2	16	0.794524	0.779549	0.0149748	0.1343	0.132386
159	1335	SNW1 complex	Human	O75643;O95071;P07437;P11021;P17858;P23246;P26641;P43243;P43246;P68104;Q00839;Q13573;Q15029;Q16531;Q6P2Q9;Q99459;Q9BUQ8;Q9UG63	SNRNP200;UBR5;TUBB;HSPA5;PFKL;SFPQ;EEF1G;MATR3;MSH2;EEF1A1;HNRNPU;SNW1;EFTUD2;DDB1;PRPF8;CDC5L;DDX23;ABCF2	O75643;P07437;P11021;P17858;P26641;P43243;P43246;P68104;Q00839;Q13573;Q16531;Q99459;Q9UG63	13	0.861121	0.859613	0.001508	0.2481	0.245445
160	1345	Septin complex	Human	Q15019;Q16181;Q92599;Q9NVA2;Q9UHD8	SEPT2;SEPT7;SEPT8;SEPT11;SEPT9	Q15019;Q16181;Q92599;Q9NVA2;Q9UHD8	5	0.38483	0.386921	-0.0020917	0.3751	0.366776
161	1379	GALNS-lysosomal hydrolase 1.27 MDa complex	Human	P10619;P16278;P34059;Q99519	CTSA;GLB1;GALNS;NEU1	P10619;P16278;P34059;Q99519	4	0.748636	0.77093	-0.022294	0.4885	0.478523
162	1380	Elongator holo complex	Human	O95163;Q6IA86;Q96EB1;Q9H9T3	IKBKAP;ELP2;ELP4;ELP3	O95163;Q6IA86;Q96EB1;Q9H9T3	4	0.568649	0.551031	0.0176173	0.2976	0.292683
163	1400	ASCOM complex	Human	O14686;P07437;P68366;Q14686;Q15291;Q8NEZ4;Q9UBL3	KMT2D;TUBB;TUBA4A;NCOA6;KDM6B;KMT2C;ASH2L	P07437;P68366;Q9UBL3	3	0.271025	0.395498	-0.124473	0.8254	0.816225
164	1413	NCOR1 complex	Human	O15379;O75376;P51532;Q12824;Q13263;Q15393;Q15459;Q6ZRS2;Q8TAQ2;Q92922	HDAC3;NCOR1;SMARCA4;SMARCB1;TRIM28;SF3B3;SF3A1;SRCAP;SMARCC2;SMARCC1	Q13263;Q15393;Q15459;Q8TAQ2	4	0.467458	0.453904	0.0135542	0.3155	0.310872
165	1452	MCM2-MCM6-MCM7 complex	Human	P33993;P49736;Q14566	MCM7;MCM2;MCM6	P33993;P49736;Q14566	3	0.10259	0.053503	0.0490873	0.2223	0.20078
166	1492	BHC110 complex	Human	O60341;O75362;Q13547;Q14687;Q92618;Q92769;Q96BD5;Q9P0W2;Q9UBW7;Q9UKL0	KDM1A;ZNF217;HDAC1;GSE1;ZNF516;HDAC2;PHF21A;HMG20B;ZMYM2;RCOR1	O60341;Q13547;Q92769	3	0.400066	0.283721	0.116345	0.087	0.035694
167	1554	RANBP1-RAN-KPNB1 complex	Human	P43487;P62826;Q14974	RANBP1;RAN;KPNB1	P43487;P62826;Q14974	3	0.682605	0.679001	0.003604	0.3881	0.376552
168	1571	Vigilin-DNA-PK-Ku antigen complex	Human	P12956;P13010;P78527;Q00341	XRCC6;XRCC5;PRKDC;HDLBP	P12956;P13010;P78527;Q00341	4	0.392464	0.338556	0.053908	0.1652	0.148002
169	1728	CTCF-nucleophosmin-PARP-HIS-KPNA-LMNA-TOP complex	Human	O00505;P02545;P06748;P09874;P0C0S5;P11388;P49711;P52294;Q6FI13	KPNA3;LMNA;NPM1;PARP1;H2AFZ;TOP2A;CTCF;KPNA1;HIST2H2AA3	O00505;P0C0S5;P52294	3	0.42664	0.488311	-0.0616713	0.6526	0.633109
170	1729	TLE1 corepressor complex (MASH1 promoter-corepressor complex)	Human	P06748;P09874;P19338;P34932;P35580;P60709;Q02880;Q04724;Q15233;Q92878	NPM1;PARP1;NCL;HSPA4;MYH10;ACTB;TOP2B;TLE1;NONO;RAD50	P19338;P34932;P35580;P60709;Q15233;Q92878	6	0.846952	0.895061	-0.0481088	0.6272	0.611586
171	1734	SF3A1-SF3A2-SF3A3 complex	Human	Q12874;Q15428;Q15459	SF3A3;SF3A2;SF3A1	Q12874;Q15428;Q15459	3	0.314981	0.203861	0.11112	0.0943	0.043113
172	1737	SF3b complex	Human	O75533;Q13435;Q15393;Q15427;Q7RTV0;Q86XP3;Q9BWJ5;Q9Y3B4	SF3B1;SF3B2;SF3B3;SF3B4;PHF5A;DDX42;SF3B5;SF3B6	O75533;Q13435;Q15393;Q15427;Q86XP3	5	0.585598	0.47272	0.112878	0.0348	0.00923239
173	1745	SMN complex	Human	O14893;P09012;P14678;P57678;P62304;P62306;P62308;P62314;P62316;P62318;P63162;Q8TEQ6;Q8WXD5;Q9H840;Q9UHI6	GEMIN2;SNRPA;SNRPB;GEMIN4;SNRPE;SNRPF;SNRPG;SNRPD1;SNRPD2;SNRPD3;SNRPN;GEMIN5;GEMIN6;GEMIN7;DDX20	P14678;P62316;P62318;Q8TEQ6	4	0.764394	0.75101	0.0133843	0.3165	0.311639
174	1746	SMN containing complex	Human	O14893;P09382;P17931;P57678;P62314;P62316;P62318;Q16637	GEMIN2;LGALS1;LGALS3;GEMIN4;SNRPD1;SNRPD2;SNRPD3;SMN1; SMN2	P17931;P62316;P62318	3	0.966547	0.924876	0.0416713	0.2447	0.227166
175	1749	SMN-PolII-RHA complex	Human	O14893;P08579;P14678;P20226;P24928;P57678;P63162;Q00403;Q08211;Q9UHI6	GEMIN2;SNRPB2;SNRPB;TBP;POLR2A;GEMIN4;SNRPN;GTF2B;DHX9;DDX20	P08579;P14678;Q08211	3	1.19711	1.03657	0.160535	0.0447	0.00347379
176	1751	SMN complex	Human	O14893;P09012;P14678;P57678;Q16637;Q8TEQ6;Q8WXD5;Q9H840;Q9UHI6;Q9Y3F4	GEMIN2;SNRPA;SNRPB;GEMIN4;SMN1; SMN2;GEMIN5;GEMIN6;GEMIN7;DDX20;STRAP	P14678;Q8TEQ6;Q9Y3F4	3	1.17496	1.17598	-0.00101833	0.4074	0.395523
177	1767	CPSF6-ITCH-NUDT21-POLR2A-UBAP2L complex	Human	O43809;P24928;Q14157;Q16630;Q96J02	NUDT21;POLR2A;UBAP2L;CPSF6;ITCH	O43809;Q14157;Q16630	3	0.848623	0.747429	0.101195	0.1093	0.059732
178	1768	CPSF6-EWSR1-ITCH-NUDT21-POLR2A-UBAP2L complex	Human	O43809;P24928;Q01844;Q14157;Q16630;Q96J02	NUDT21;POLR2A;EWSR1;UBAP2L;CPSF6;ITCH	O43809;Q01844;Q14157;Q16630	4	0.86532	0.796795	0.0685257	0.1275	0.102047
179	2112	CDC37-HSP90AA1-HSP90AB1-MAP3K11 complex	Human	P07900;P08238;Q16543;Q16584	HSP90AA1;HSP90AB1;CDC37;MAP3K11	P07900;P08238;Q16543	3	0.153577	0.146267	0.00731	0.3729	0.361391
180	2129	DNAJB2-HSPA8-PSMA3 complex	Human	P11142;P25686;P25788	HSPA8;DNAJB2;PSMA3	P11142;P25686;P25788	3	1.1814	1.23824	-0.0568457	0.6329	0.615855
181	2174	COP9 signalosome complex	Human	P61201;Q13098;Q7L5N1;Q92905;Q99627;Q9BT78;Q9UBW8;Q9UNS2	COPS2;GPS1;COPS6;COPS5;COPS8;COPS4;COPS7A;COPS3	P61201;Q13098;Q7L5N1;Q92905;Q99627;Q9BT78;Q9UBW8;Q9UNS2	8	0.324638	0.343044	-0.0184066	0.4352	0.435627
182	2179	CNS-P53 complex	Human	P04637;P61201;Q13098;Q7L5N1;Q92905;Q99627;Q9BT78;Q9UBW8;Q9UNS2	TP53;COPS2;GPS1;COPS6;COPS5;COPS8;COPS4;COPS7A;COPS3	P61201;Q13098;Q7L5N1;Q92905;Q99627;Q9BT78;Q9UBW8;Q9UNS2	8	0.324638	0.343044	-0.0184066	0.4352	0.435627
183	2188	Ubiquitin E3 ligase (CDC34, NEDD8, BTRC, CUL1, SKP1A, RBX1)	Human	P62877;P63208;Q13616;Q15843;Q9Y297	RBX1;SKP1;CUL1;NEDD8;BTRC	P63208;Q13616;Q15843	3	0.613424	0.701277	-0.0878533	0.736	0.719203
184	2201	PCNA-RFC2-5 complex	Human	P12004;P35249;P35250;P40937;P40938	PCNA;RFC4;RFC2;RFC5;RFC3	P12004;P35249;P40937	3	0.357731	0.351717	0.00601367	0.3774	0.366687
185	2241	HD-RAB8A-OPTN complex	Human	P42858;P61006;Q96CV9	HTT;RAB8A;OPTN	P42858;P61006;Q96CV9	3	0.482977	0.538798	-0.055821	0.6302	0.612141
186	2242	TGM2-HD-CALM1 complex	Human	P21980;P42858;P62158	TGM2;HTT;CALM1; CAL	P21980;P42858;P62158	3	0.880881	0.94511	-0.0642293	0.6621	0.642091
187	2255	Cofilin-actin-CAP1 complex	Human	P23528;P60709;Q01518	CFL1;ACTB;CAP1	P23528;P60709;Q01518	3	1.16299	1.10597	0.057015	0.2005	0.174027
188	2300	Profilin 2 complex	Human	O75116;P11142;P17600;P35080;P60709;Q05193;Q7L576;Q92777;Q9Y2A7	ROCK2;HSPA8;SYN1;PFN2;ACTB;DNM1;CYFIP1;SYN2;NCKAP1	O75116;P11142;P35080;P60709;Q7L576;Q9Y2A7	6	0.70719	0.710023	-0.00283293	0.3591	0.349119
189	2480	CIN85 complex (CIN85, CRK, BCAR1, CBL, PIK3R1, GRB2, SOS1)	Human	P22681;P27986;P46108;P56945;P62993;Q07889;Q96B97	CBL;PIK3R1;CRK;BCAR1;GRB2;SOS1;SH3KBP1	P46108;P56945;Q96B97	3	0.631327	0.602156	0.0291707	0.2858	0.274132
190	2573	Class C VPS/HOPS complex	Human	P20339;Q15075;Q96JC1;Q9H269;Q9H270;Q9P253	RAB5A;EEA1;VPS39;VPS16;VPS11;VPS18	P20339;Q15075;Q9H269	3	1.28525	1.25035	0.034905	0.2642	0.252241
191	2638	HES1 promoter corepressor complex	Human	P24928;P50613;Q06330;Q09472;Q7KZ85;Q92793	POLR2A;CDK7;RBPJ;EP300;SUPT6H;CREBBP	P50613;Q06330;Q7KZ85;Q92793	4	0.29091	0.333669	-0.042759	0.5906	0.573548
192	2639	HES1 promoter-Notch enhancer complex	Human	O60563;P24928;P46531;P49336;P50613;P50750;Q06330;Q09472;Q15648;Q7KZ85;Q92585;Q9BT40;Q9Y5B9	CCNT1;POLR2A;NOTCH1;CDK8;CDK7;CDK9;RBPJ;EP300;MED1;SUPT6H;MAML1;INPP5K;SUPT16H	P50613;Q06330;Q7KZ85	3	0.310104	0.334734	-0.0246303	0.5052	0.491997
193	2710	LRP-1-Alpha-2-M-annexin VI complex	Human	P01023;P08133;Q07954	A2M;ANXA6;LRP1	P01023;P08133;Q07954	3	0.830493	1.23102	-0.400524	0.9919	0.998702
194	2715	Ubiquitin E3 ligase (CSN1, CSN8, HRT1, SKP1, SKP2, CUL1, CUL2, CUL3)	Human	P62877;P63208;Q13098;Q13309;Q13616;Q13617;Q13618;Q99627	RBX1;SKP1;GPS1;SKP2;CUL1;CUL2;CUL3;COPS8	P63208;Q13098;Q13616;Q13617;Q13618;Q99627	6	0.633083	0.685743	-0.0526607	0.6518	0.636522
195	2716	Elongator core complex	Human	O95163;Q6IA86;Q9H9T3	IKBKAP;ELP2;ELP3	O95163;Q6IA86;Q9H9T3	3	0.135289	0.27549	-0.140201	0.8553	0.849451
196	2721	HCF-1 complex	Human	O15047;O15294;O75182;O75446;P07900;P08047;P11021;P11142;P34932;P51610;P61964;Q09028;Q13547;Q16576;Q92769;Q96ST3;Q9H7L9;Q9UBL3	SETD1A;OGT;SIN3B;SAP30;HSP90AA1;SP1;HSPA5;HSPA8;HSPA4;HCFC1;WDR5;RBBP4;HDAC1;RBBP7;HDAC2;SIN3A;SUDS3;ASH2L	O15294;P07900;P11021;P11142;P34932;P51610;P61964;Q09028;Q13547;Q16576;Q92769;Q9UBL3	12	0.428798	0.438606	-0.00980789	0.3394	0.333027
197	2727	SRC-3 complex	Human	O14920;O15111;P10155;Q15596;Q92793;Q9Y6K9;Q9Y6Q9	IKBKB;CHUK;TROVE2;NCOA2;CREBBP;IKBKG;NCOA3	P10155;Q92793;Q9Y6K9	3	0.94036	0.916629	0.0237307	0.3039	0.29536
198	2730	Set1B complex	Human	P61964;Q15291;Q6UXN9;Q9P0U4;Q9UBL3;Q9UPS6	WDR5;KDM6B;WDR82;CXXC1;ASH2L;SETD1B	P61964;Q6UXN9;Q9UBL3	3	0.447574	0.467125	-0.0195513	0.4842	0.471453
199	2731	Set1A complex	Human	O15047;P61964;Q15291;Q6UXN9;Q9P0U4;Q9UBL3	SETD1A;WDR5;KDM6B;WDR82;CXXC1;ASH2L	P61964;Q6UXN9;Q9UBL3	3	0.447574	0.467125	-0.0195513	0.4842	0.471453
200	2755	17S U2 snRNP	Human	O15042;O43143;O75533;O75937;O75940;P08579;P09661;P10809;P14678;P26368;P62304;P62306;P62308;P62314;P62316;P62318;Q01081;Q07955;Q12874;Q12931;Q13435;Q15393;Q15427;Q15428;Q15459;Q7L014;Q7RTV0;Q8IWX8;Q96I25;Q9BWJ5;Q9P0W2;Q9UHX1;Q9Y3B4	U2SURP;DHX15;SF3B1;DNAJC8;SMNDC1;SNRPB2;SNRPA1;HSPD1;SNRPB;U2AF2;SNRPE;SNRPF;SNRPG;SNRPD1;SNRPD2;SNRPD3;U2AF1;SRSF1;SF3A3;TRAP1;SF3B2;SF3B3;SF3B4;SF3A2;SF3A1;DDX46;PHF5A;CHERP;RBM17;SF3B5;HMG20B;PUF60;SF3B6	O43143;O75533;O75937;P08579;P14678;P62316;P62318;Q12874;Q12931;Q13435;Q15393;Q15427;Q15428;Q15459;Q9UHX1	15	0.818373	0.742917	0.0754557	0.0059	0
201	2766	TERF2-RAP1 complex	Human	P12956;P13010;P49959;Q15554;Q92878;Q9BSI4;Q9NYB0	XRCC6;XRCC5;MRE11A;TERF2;RAD50;TINF2;TERF2IP	P12956;P13010;P49959;Q92878;Q9NYB0	5	0.478821	0.458278	0.0205431	0.259	0.259416
202	2791	MCM4-MCM6-MCM7 complex	Human	P33991;P33993;Q14566	MCM4;MCM7;MCM6	P33991;P33993;Q14566	3	0.09797	0.0549817	0.0429883	0.2405	0.222392
203	2792	MCM2-MCM4-MCM6-MCM7 complex	Human	P33991;P33993;P49736;Q14566	MCM4;MCM7;MCM2;MCM6	P33991;P33993;P49736;Q14566	4	0.08817	0.0633138	0.0248562	0.2646	0.261058
204	2797	PCNA-CHL12-RFC2-5 complex	Human	P12004;P35249;P35250;P40937;P40938;Q8WVB6	PCNA;RFC4;RFC2;RFC5;RFC3;CHTF18	P12004;P35249;P40937	3	0.357731	0.351717	0.00601367	0.3774	0.366687
205	2829	RSmad complex	Human	P51532;P84022;Q13485;Q15796;Q8NFD5;Q8TAQ2;Q92793;Q92922;Q9UPN9;Q9Y6Q9	SMARCA4;SMAD3;SMAD4;SMAD2;ARID1B;SMARCC2;CREBBP;SMARCC1;TRIM33;NCOA3	Q8TAQ2;Q92793;Q9UPN9	3	0.38959	0.53138	-0.14179	0.8576	0.852538
206	2837	Profilin 1 complex	Human	P07737;P11142;P55072;P63261;Q00610;Q9BVA1	PFN1;HSPA8;VCP;ACTG1;CLTC;TUBB2B	P07737;P11142;P55072;Q00610	4	1.01488	1.12774	-0.112853	0.8316	0.837733
207	2838	MEP50-PRMT5-ICLN complex	Human	O14744;P54105;Q9BQA1	PRMT5;CLNS1A;WDR77	O14744;P54105;Q9BQA1	3	0.275924	0.220389	0.0555353	0.2047	0.178898
208	2851	ING2 complex	Human	A0A024R3R1;O75446;P29374;Q09028;Q13547;Q16576;Q5PSV4;Q92769;Q96ST3;Q9H0E3;Q9H160;Q9H7L9;Q9HCU9	ARID4B;SAP30;ARID4A;RBBP4;HDAC1;RBBP7;BRMS1L;HDAC2;SIN3A;SAP130;ING2;SUDS3;BRMS1	Q09028;Q13547;Q16576;Q92769	4	0.422076	0.384663	0.037413	0.2194	0.209116
209	2857	NuA4/Tip60 HAT complex	Human	O95619;O96019;Q52LR7;Q92993;Q96L91;Q9H0E9;Q9H2F5;Q9HAF1;Q9NPF5;Q9NXR8;Q9UBU8;Q9Y230;Q9Y265;Q9Y4A5	YEATS4;ACTL6A;EPC2;KAT5;EP400;BRD8;EPC1;MEAF6;DMAP1;ING3;MORF4L1;RUVBL2;RUVBL1;TRRAP	O96019;Q9Y230;Q9Y265	3	0.555818	0.508247	0.0475707	0.2263	0.206075
210	2962	CRK-BCAR1-DOCK1 complex	Human	P46108;P56945;Q14185	CRK;BCAR1;DOCK1	P46108;P56945;Q14185	3	0.471867	0.33824	0.133627	0.0664	0.0172263
211	3008	60S APC containing complex	Human	P23258;P25054;P46940;Q71U36	TUBG1;APC;IQGAP1;TUBA1A	P23258;P46940;Q71U36	3	0.616103	0.601598	0.0145057	0.3414	0.33217
212	3015	p27-cyclinE-Cdk2 - Ubiquitin E3 ligase (SKP1A, SKP2, CUL1, CKS1B, RBX1) complex	Human	P24864;P24941;P46527;P61024;P62877;P63208;Q13309;Q13616	CCNE1;CDK2;CDKN1B;CKS1B;RBX1;SKP1;SKP2;CUL1	P24941;P61024;P63208;Q13616	4	0.906197	1.03753	-0.131329	0.8688	0.884793
213	3036	Ubiquitin E3 ligase (SKP1A, SKP2, CUL1, CKS1B, RBX1)	Human	P61024;P62877;P63208;Q13309;Q13616	CKS1B;RBX1;SKP1;SKP2;CUL1	P61024;P63208;Q13616	3	1.08091	1.2435	-0.162596	0.8864	0.888642
214	3040	Multisynthetase complex	Human	O43324;P07814;P14868;P41252;P47897;P54136;P56192;Q12904;Q13155;Q15046;Q9P2J5	EEF1E1;EPRS;DARS;IARS;QARS;RARS;MARS;AIMP1;AIMP2;KARS;LARS	O43324;P07814;P14868;P41252;P47897;P54136;P56192;Q12904;Q13155;Q15046;Q9P2J5	11	0.153059	0.131673	0.0213862	0.1518	0.123952
215	3048	mSin3A complex	Human	Q09028;Q13547;Q16576;Q92769;Q96ST3	RBBP4;HDAC1;RBBP7;HDAC2;SIN3A	Q09028;Q13547;Q16576;Q92769	4	0.422076	0.384663	0.037413	0.2194	0.209116
216	3055	Nop56p-associated pre-rRNA complex	Human	O00567;O76021;P05141;P05386;P05387;P05388;P06748;P08708;P09651;P11387;P13639;P15880;P16402;P18077;P18124;P18621;P19338;P22087;P25398;P26368;P26373;P27635;P30050;P32969;P35268;P36578;P37108;P39023;P40429;P42766;P46776;P46777;P46778;P46779;P46781;P47914;P49411;P50914;P52272;P55209;P55769;P61247;P61254;P61313;P61353;P61513;P62081;P62241;P62244;P62249;P62263;P62266;P62269;P62273;P62277;P62280;P62424;…	NOP56;RSL1D1;SLC25A5;RPLP1;RPLP2;RPLP0;NPM1;RPS17;HNRNPA1;TOP1;EEF2;RPS2;HIST1H1D;RPL35A;RPL7;RPL17;NCL;FBL;RPS12;U2AF2;RPL13;RPL10;RPL12;RPL9; RPL9;RPL22;RPL4;SRP14;RPL3;RPL13A;RPL35;RPL27A;RPL5;RPL21;RPL28;RPS9;RPL29;TUFM;RPL14;HNRNPM;NAP1L1;SNU13;RPS3A;RPL26;RPL15;RPL27;RPL37A;RPS7;RPS8;RPS15A;RPS16;RPS14;RPS23;RPS18;RPS29;RPS13;RPS11;RPL7A;ACTA2;RPL23A;RPS6;RPL23;RPS15;RPS24;RPL30;RPL39;RPL31…	P09651;P11387;P13639;P19338;P37108;P49411;P52272;P55209;P55769;P67809;P68104;Q00839;Q08211;Q12905;Q12906;Q13610;Q6P3W7;Q71U36;Q92522;Q9NZI8	20	0.608142	0.568441	0.0397003	0.0295	0.00664636
217	3063	Brg1-associated complex II	Human	O14497;O14744;O96019;P51532;Q12824;Q8TAQ2;Q92922	ARID1A;PRMT5;ACTL6A;SMARCA4;SMARCB1;SMARCC2;SMARCC1	O14744;O96019;Q8TAQ2	3	0.262103	0.402893	-0.14079	0.8565	0.850602
218	3075	UTX-MLL2/3 complex	Human	O14686;O15550;P61964;Q14686;Q15291;Q5H9R7;Q6ZW49;Q86UW6;Q86XN7;Q8NEZ4;Q9UBL3;Q9Y2X9	KMT2D;KDM6A;WDR5;NCOA6;KDM6B;PPP6R3;PAXIP1;N4BP2;PROSER1;KMT2C;ASH2L;ZNF281	P61964;Q5H9R7;Q9UBL3	3	0.471159	0.460903	0.010256	0.361	0.349386
219	3082	DGCR8 multiprotein complex	Human	O43390;P11021;P17844;P19338;P31943;P35637;Q00839;Q08211;Q12906;Q8WYQ5;Q92841	HNRNPR;HSPA5;DDX5;NCL;HNRNPH1;FUS;HNRNPU;DHX9;ILF3;DGCR8;DDX17	O43390;P11021;P17844;P19338;P31943;P35637;Q00839;Q08211;Q12906;Q92841	10	0.560952	0.617501	-0.0565491	0.7058	0.688882
220	3102	DHX9-ADAR-vigilin-DNA-PK-Ku antigen complex	Human	P12956;P13010;P55265;P78527;Q00341;Q08211	XRCC6;XRCC5;ADAR;PRKDC;HDLBP;DHX9	P12956;P13010;P78527;Q00341;Q08211	5	0.481378	0.461077	0.0203004	0.2598	0.260508
221	3118	SMN1-SIP1-SNRP complex	Human	O14893;P14678;P62304;P62314;P62316;P62318;Q16637	GEMIN2;SNRPB;SNRPE;SNRPD1;SNRPD2;SNRPD3;SMN1; SMN2	P14678;P62316;P62318	3	0.145931	0.366639	-0.220708	0.9401	0.953668
222	3129	STAT6-p100-RHA complex	Human	P42226;Q08211;Q7KZF4	STAT6;DHX9;SND1	P42226;Q08211;Q7KZF4	3	0.506083	0.517308	-0.0112247	0.4508	0.437452
223	3135	TLE1 corepressor complex (MASH1 promoter-corepressor complex)	Human	P06748;P09874;P19338;P34932;Q02880;Q04724;Q15233;Q92878	NPM1;PARP1;NCL;HSPA4;TOP2B;TLE1;NONO;RAD50	P19338;P34932;Q15233;Q92878	4	0.463035	0.567096	-0.104061	0.8093	0.811779
224	3137	MASH1 promoter-coactivator complex	Human	P09874;P12931;P24928;P62805;P68431;Q14469;Q15233;Q92793;Q92831	PARP1;SRC;POLR2A;HIST1H4A;;HIST1H3A;;HES1;NONO;CREBBP;KAT2B	P62805;Q15233;Q92793	3	0.317547	0.511715	-0.194167	0.9195	0.929677
225	3142	CAMK2-delta-MASH1 promoter-coactivator complex	Human	P09874;P12931;P24928;Q13557;Q14469;Q15233;Q92793;Q92831	PARP1;SRC;POLR2A;CAMK2D;HES1;NONO;CREBBP;KAT2B	Q13557;Q15233;Q92793	3	0.395456	0.492971	-0.097515	0.7622	0.747514
226	3522	COG complex	Human	P83436;Q14746;Q8WTW3;Q96JB2;Q96MW5;Q9H9E3;Q9UP83;Q9Y2V7	COG7;COG2;COG1;COG3;COG8;COG4;COG5;COG6	Q14746;Q9H9E3;Q9UP83	3	0.310704	0.357853	-0.0471483	0.6	0.580033
227	3556	COG complex	Human	P83436;Q14746;Q8WTW3;Q96JB2;Q96MW5;Q9H9E3;Q9UP83;Q9Y2V7	COG7;COG2;COG1;COG3;COG8;COG4;COG5;COG6	Q14746;Q9H9E3;Q9UP83	3	0.310704	0.357853	-0.0471483	0.6	0.580033
228	4158	HSP90-FKBP38-CAM-Ca(2+) complex	Human	P07900;P62158;Q14318	HSP90AA1;CALM1; CAL;FKBP8	P07900;P62158;Q14318	3	1.14066	1.08891	0.0517543	0.2159	0.191603
229	4389	EIF3 core complex (EIF3A, EIF3B, EIF3G, EIF3I)	Human	O75821;P55884;Q13347;Q14152	EIF3G;EIF3B;EIF3I;EIF3A	O75821;P55884;Q13347;Q14152	4	0.328304	0.325358	0.0029465	0.3654	0.359516
230	4392	EIF3 complex (EIF3A, EIF3B, EIF3G, EIF3I, EIF3C)	Human	O75821;P55884;Q13347;Q14152;Q99613	EIF3G;EIF3B;EIF3I;EIF3A;EIF3C	O75821;P55884;Q13347;Q14152;Q99613	5	0.334119	0.335994	-0.0018754	0.374	0.365708
231	4395	EIF3 complex (EIF3B, EIF3G, EIF3I)	Human	O75821;P55884;Q13347	EIF3G;EIF3B;EIF3I	O75821;P55884;Q13347	3	0.397472	0.394146	0.00332567	0.3887	0.377693
232	4403	EIF3 complex (EIF3A, EIF3B, EIF3G, EIF3I, EIF3J)	Human	O75821;O75822;P55884;Q13347;Q14152	EIF3G;EIF3J;EIF3B;EIF3I;EIF3A	O75821;P55884;Q13347;Q14152	4	0.328304	0.325358	0.0029465	0.3654	0.359516
233	5176	MGC1-DNA-PKcs-Ku complex	Human	P12956;P13010;P78527;Q14676	XRCC6;XRCC5;PRKDC;MDC1	P12956;P13010;P78527	3	0.511005	0.432427	0.0785787	0.1468	0.110275
234	5177	Polycystin-1 multiprotein complex (ACTN1, CDH1, SRC, JUP, VCL, CTNNB1, PXN, BCAR1, PKD1, PTK2, TLN1)	Human	P12814;P12830;P12931;P14923;P18206;P35222;P49023;P56945;P98161;Q05397;Q9Y490	ACTN1;CDH1;SRC;JUP;VCL;CTNNB1;PXN;BCAR1;PKD1;PTK2;TLN1	P12814;P14923;P18206;P35222;P49023;P56945;Q05397;Q9Y490	8	0.879787	0.818086	0.0617005	0.0604	0.0353221
235	5179	NCOA6-DNA-PK-Ku-PARP1 complex	Human	P09874;P12956;P13010;P78527;Q14686	PARP1;XRCC6;XRCC5;PRKDC;NCOA6	P12956;P13010;P78527	3	0.511005	0.432427	0.0785787	0.1468	0.110275
236	5182	DNA-PK-Ku complex	Human	P12956;P13010;P78527	XRCC6;XRCC5;PRKDC	P12956;P13010;P78527	3	0.511005	0.432427	0.0785787	0.1468	0.110275
237	5183	DNA-PK-Ku-eIF2-NF90-NF45 complex	Human	P05198;P12956;P13010;P20042;P41091;P78527;Q12905;Q12906	EIF2S1;XRCC6;XRCC5;EIF2S2;EIF2S3;PRKDC;ILF2;ILF3	P05198;P12956;P13010;P20042;P41091;P78527;Q12905;Q12906	8	0.669471	0.654649	0.0148219	0.223	0.229002
238	5193	TNF-alpha/NF-kappa B signaling complex (CHUK, KPNA3, NFKB2, NFKBIB, REL, IKBKG, NFKB1, NFKBIE, RELB, NFKBIA, RELA, TNIP2)	Human	O00221;O00505;O15111;P19838;P25963;Q00653;Q01201;Q04206;Q04864;Q15653;Q8NFZ5;Q9Y6K9	NFKBIE;KPNA3;CHUK;NFKB1;NFKBIA;NFKB2;RELB;RELA;REL;NFKBIB;TNIP2;IKBKG	O00505;P19838;Q00653;Q9Y6K9	4	0.639209	0.6632	-0.023991	0.4966	0.486528
239	5194	TNF-alpha/NF-kappa B signaling complex (SEC16A, CHUK, IKBKB, NFKB2, REL, IKBKG, MAP3K14, RELA, FBXW7, USP2)	Human	O14920;O15027;O15111;O75604;Q00653;Q04206;Q04864;Q969H0;Q99558;Q9Y6K9	IKBKB;SEC16A;CHUK;USP2;NFKB2;RELA;REL;FBXW7;MAP3K14;IKBKG	O15027;Q00653;Q9Y6K9	3	0.709459	0.72939	-0.0199313	0.4859	0.472996
240	5195	PTIP-HMT complex	Human	O15550;P61964;Q14686;Q15291;Q6ZW49;Q8NEZ4;Q9BTK6;Q9C005;Q9UBL3;Q9UMN6	KDM6A;WDR5;NCOA6;KDM6B;PAXIP1;KMT2C;PAGR1;DPY30;ASH2L;KMT2B	P61964;Q9C005;Q9UBL3	3	0.958329	0.867048	0.0912813	0.1262	0.0797207
241	5196	TNF-alpha/NF-kappa B signaling complex (CHUK, BTRC, NFKB2, PPP6C, REL, CUL1, IKBKE, SAPS2, SAPS1, ANKRD28, RELA, SKP1)	Human	O00743;O15084;O15111;O75170;P63208;Q00653;Q04206;Q04864;Q13616;Q14164;Q9UPN7;Q9Y297	PPP6C;ANKRD28;CHUK;PPP6R2;SKP1;NFKB2;RELA;REL;CUL1;IKBKE;PPP6R1;BTRC	O00743;P63208;Q00653;Q13616	4	1.07989	1.26778	-0.187897	0.9408	0.971009
242	5197	PTIP-DNA damage response complex	Human	O60934;P49959;P54132;Q12888;Q6ZW49;Q92878	NBN;MRE11A;BLM;TP53BP1;PAXIP1;RAD50	P49959;Q12888;Q92878	3	0.239923	0.317347	-0.0774247	0.7039	0.686504
243	5199	Kinase maturation complex 1	Human	P07900;P08238;P27348;P31946;P34932;P61981;P62258;P63104;Q04917;Q13163;Q16543;Q6Q0C0;Q7KZI7;Q99759;Q9NUG6;Q9UHV9	HSP90AA1;HSP90AB1;YWHAQ;YWHAB;HSPA4;YWHAG;YWHAE;YWHAZ;YWHAH;MAP2K5;CDC37;TRAF7;MARK2;MAP3K3;PDRG1;PFDN2	P07900;P08238;P27348;P31946;P34932;P61981;P62258;P63104;Q04917;Q16543;Q9UHV9	11	0.481619	0.496473	-0.0148531	0.3901	0.376509
244	5209	Ubiquilin-proteasome complex	Human	P25786;P25787;P60900;Q05086;Q9UHD9;Q9UMX0	PSMA1;PSMA2;PSMA6;UBE3A;UBQLN2;UBQLN1	P60900;Q05086;Q9UHD9;Q9UMX0	4	0.768003	0.814463	-0.0464607	0.6073	0.590225
245	5211	RAF1-PPP2-PIN1 complex	Human	P04049;P30153;P62714;P63151;Q13526	RAF1;PPP2R1A;PPP2CB;PPP2R2A;PIN1	P30153;P63151;Q13526	3	0.45268	0.451717	0.000962667	0.4006	0.387387
246	5212	Kinase maturation complex 2	Human	A7MCY6;P07900;P08238;Q12933;Q16543;Q92844;Q9H6S1;Q9UHD2	TBKBP1;HSP90AA1;HSP90AB1;TRAF2;CDC37;TANK;AZI2;TBK1	P07900;P08238;Q16543	3	0.153577	0.146267	0.00731	0.3729	0.361391
247	5230	CHUK-NFKB2-REL-IKBKG-SPAG9-NFKB1-NFKBIE-COPB2-TNIP1-NFKBIA-RELA-TNIP2 complex	Human	O00221;O15111;O60271;P19838;P25963;P35606;Q00653;Q04206;Q04864;Q15025;Q8NFZ5;Q9Y6K9	NFKBIE;CHUK;SPAG9;NFKB1;NFKBIA;COPB2;NFKB2;RELA;REL;TNIP1;TNIP2;IKBKG	O60271;P19838;P35606;Q00653;Q9Y6K9	5	0.612768	0.605271	0.007497	0.3265	0.320084
248	5231	53BP1-containing complex	Human	P12956;P13010;P15927;P27694;Q12888	XRCC6;XRCC5;RPA2;RPA1;TP53BP1	P12956;P13010;P27694;Q12888	4	0.531182	0.474102	0.0570802	0.1554	0.13733
249	5232	TNF-alpha/Nf-kappa B signaling complex (RPL6, RPL30, RPS13, CHUK, DDX3X, NFKB2, NFKBIB, REL, IKBKG, NFKB1, MAP3K8, RELB, GLG1, NFKBIA, RELA, TNIP2, GTF2I)	Human	O00571;O15111;P19838;P25963;P41279;P62277;P62888;P78347;Q00653;Q01201;Q02878;Q04206;Q04864;Q15653;Q8NFZ5;Q92896;Q9Y6K9	DDX3X;CHUK;NFKB1;NFKBIA;MAP3K8;RPS13;RPL30;GTF2I;NFKB2;RELB;RPL6;RELA;REL;NFKBIB;TNIP2;GLG1;IKBKG	O00571;P19838;P78347;Q00653;Q9Y6K9	5	0.553219	0.461262	0.0919572	0.0587	0.0333416
250	5233	TNF-alpha/NF-kappa B signaling complex 5	Human	O14920;O15111;O15446;O95602;P19838;P23508;P42704;P46199;P52292;P52434;P62875;P63208;Q00653;Q04206;Q04864;Q13576;Q13616;Q15653;Q16342;Q9GZS1;Q9H9Y6;Q9UJF2;Q9UKB1;Q9Y2S0;Q9Y6K9	IKBKB;CHUK;CD3EAP;POLR1A;NFKB1;MCC;LRPPRC;MTIF2;KPNA2;POLR2H;POLR2L;SKP1;NFKB2;RELA;REL;IQGAP2;CUL1;NFKBIB;PDCD2;POLR1E;POLR1B;RASAL2;FBXW11;POLR1D;IKBKG	O15446;P19838;P42704;P52292;P63208;Q00653;Q13616;Q9Y6K9	8	1.01087	1.18586	-0.174987	0.9796	0.998725
251	5234	IKBKB-CDC37-KIAA1967-HSP90AB1-HSP90AA1 complex	Human	O14920;P07900;P08238;Q16543;Q8N163	IKBKB;HSP90AA1;HSP90AB1;CDC37;CCAR2	P07900;P08238;Q16543;Q8N163	4	0.299143	0.326689	-0.0275467	0.5143	0.50325
252	5253	MNK1-eIF4F complex	Human	P06730;P60842;Q04637;Q9BUB5	EIF4E;EIF4A1;EIF4G1;MKNK1	P06730;P60842;Q04637	3	0.380075	0.350972	0.029103	0.2858	0.274393
253	5266	TNF-alpha/NF-kappa B signaling complex 6	Human	O14920;O15111;P07900;P08238;P22087;P36578;P62277;P62280;P62888;P62917;Q02878;Q16543;Q99558;Q9Y6K9	IKBKB;CHUK;HSP90AA1;HSP90AB1;FBL;RPL4;RPS13;RPS11;RPL30;RPL8;RPL6;CDC37;MAP3K14;IKBKG	P07900;P08238;Q16543;Q9Y6K9	4	0.59091	0.533942	0.0569677	0.156	0.137702
254	5268	TNF-alpha/NF-kappa B signaling complex 7	Human	O43318;P07900;P08238;Q13451;Q15750;Q16543;Q8N5C8;Q9NYJ8	MAP3K7;HSP90AA1;HSP90AB1;FKBP5;TAB1;CDC37;TAB3;TAB2	O43318;P07900;P08238;Q13451;Q15750;Q16543	6	0.397155	0.410907	-0.0137511	0.4234	0.41225
255	5269	TNF-alpha/NF-kappa B signaling complex 8	Human	P07900;P08238;Q13451;Q14164;Q16543;Q86UP2	HSP90AA1;HSP90AB1;FKBP5;IKBKE;CDC37;KTN1	P07900;P08238;Q13451;Q16543;Q86UP2	5	0.606906	0.533983	0.0729231	0.0895	0.072156
256	5285	TNF-alpha/NF-kappa B signaling complex 9	Human	O15111;P08238;Q13451;Q15653;Q16543	CHUK;HSP90AB1;FKBP5;NFKBIB;CDC37	P08238;Q13451;Q16543	3	0.59944	0.594434	0.00500633	0.3814	0.370808
257	5286	TNF-alpha/NF-kappa B signaling complex 10	Human	O15111;P07900;P08238;P40222;Q15653;Q16543;Q676U5;Q8IX12;Q9UHD2;Q9Y6K9	CHUK;HSP90AA1;HSP90AB1;TXLNA;NFKBIB;CDC37;ATG16L1;CCAR1;TBK1;IKBKG	P07900;P08238;P40222;Q16543;Q676U5;Q8IX12;Q9Y6K9	7	0.480173	0.430296	0.0498768	0.1013	0.0656624
258	5386	MLL1-WDR5 complex	Human	O00268;O43451;O75461;P21675;P34932;P49848;P51610;P61964;Q03164;Q15291;Q15545;Q16594;Q6PI98;Q7Z3B3;Q8IXM2;Q8IZL8;Q8WWY3;Q96EZ8;Q99496;Q9BVI0;Q9H4L4;Q9H7Z6;Q9HCK8;Q9NXF1;Q9UBL3;Q9Y265;Q9Y4W2	TAF4;MGAM;E2F6;TAF1;HSPA4;TAF6;HCFC1;WDR5;KMT2A;KDM6B;TAF7;TAF9;INO80C;KANSL1;BAP18;PELP1;PRPF31;MCRS1;RNF2;PHF20;SENP3;KAT8;CHD8;TEX10;ASH2L;RUVBL1;LAS1L	P34932;P51610;P61964;Q8WWY3;Q9UBL3;Q9Y265	6	0.66524	0.700294	-0.0350546	0.5523	0.537355
259	5604	Emerin complex 1	Human	P35579;P50402;P60709;Q12965;Q13813;Q15417;Q8WWI1;Q9BRV8	MYH9;EMD;ACTB;MYO1E;SPTAN1;CNN3;LMO7;SIKE1	P35579;P60709;Q12965;Q13813;Q15417;Q8WWI1	6	0.757571	0.763317	-0.0057464	0.375	0.365771
260	5606	Emerin-actin-NMI-(alphaII)spectrin complex	Human	P50402;P60709;Q13287;Q13813	EMD;ACTB;NMI;SPTAN1	P60709;Q13287;Q13813	3	0.925221	0.864366	0.0608553	0.1898	0.161664
261	5608	Emerin architectural complex	Human	P02545;P20700;P50402;P60709;Q13287;Q13813	LMNA;LMNB1;EMD;ACTB;NMI;SPTAN1	P60709;Q13287;Q13813	3	0.925221	0.864366	0.0608553	0.1898	0.161664
262	5609	Emerin regulatory complex	Human	O15379;O75531;P28749;P50402;P60709;P68431;Q02539;Q13547;Q8WWI1	HDAC3;BANF1;RBL1;EMD;ACTB;HIST1H3A;;HIST1H1A;HDAC1;LMO7	P60709;Q13547;Q8WWI1	3	1.09963	1.13934	-0.039702	0.571	0.551587
263	5611	Emerin complex 24	Human	P02545;P06400;P20700;P33991;P49736;P50402;P68431;Q00839;Q02539;Q07021;Q08999;Q13287;Q14566;Q9H0E3;Q9H503	LMNA;RB1;LMNB1;MCM4;MCM2;EMD;HIST1H3A;;HNRNPU;HIST1H1A;C1QBP;RBL2;NMI;MCM6;SAP130;BANF2	P33991;P49736;Q00839;Q07021;Q13287;Q14566	6	0.376419	0.393148	-0.0167281	0.4416	0.429722
264	5613	Emerin complex 25	Human	O75531;O95218;O95777;P05455;P20700;P31946;P50402;P60709;P61978;P62258;P62314;Q13283;Q16543;Q9H0E3;Q9P287;Q9Y333	BANF1;ZRANB2;LSM8;SSB;LMNB1;YWHAB;EMD;ACTB;HNRNPK;YWHAE;SNRPD1;G3BP1;CDC37;SAP130;BCCIP;LSM2	P05455;P31946;P60709;P61978;P62258;Q13283;Q16543;Q9P287	8	0.716103	0.72507	-0.00896786	0.3681	0.374354
265	5614	Emerin complex 32	Human	O00422;O15379;P20700;P28749;P50402;P60709;P68431;Q08999;Q12824;Q13263;Q13287;Q13547;Q13813;Q14839;Q8TAQ2;Q92922;Q9BQ87;Q9BZK7;Q9C005;Q9H503;Q9NPJ6;Q9UKL0	SAP18;HDAC3;LMNB1;RBL1;EMD;ACTB;HIST1H3A;;RBL2;SMARCB1;TRIM28;NMI;HDAC1;SPTAN1;CHD4;SMARCC2;SMARCC1;TBL1Y;TBL1XR1;DPY30;BANF2;MED4;RCOR1	P60709;Q13263;Q13287;Q13547;Q13813;Q8TAQ2;Q9BZK7;Q9C005	8	1.01355	1.01697	-0.00341611	0.3297	0.338926
266	5615	Emerin complex 52	Human	O00148;O95777;P10827;P12277;P14866;P20700;P27348;P46940;P50402;P51858;P60709;P61978;P62258;P62314;Q00839;Q02539;Q07021;Q08999;Q12906;Q13287;Q53EL6;Q9BZZ5;Q9Y2U8	DDX39A;LSM8;THRA;CKB;HNRNPL;LMNB1;YWHAQ;IQGAP1;EMD;HDGF;ACTB;HNRNPK;YWHAE;SNRPD1;HNRNPU;HIST1H1A;C1QBP;RBL2;ILF3;NMI;PDCD4;API5;LEMD3	O00148;P12277;P14866;P27348;P46940;P51858;P60709;P61978;P62258;Q00839;Q07021;Q12906;Q13287;Q9BZZ5	14	0.71343	0.709547	0.00388377	0.2274	0.225475
267	5755	SUMO1-SUA1-UBA2 complex	Human	P63165;Q9UBE0;Q9UBT2	SUMO1;SAE1;UBA2	P63165;Q9UBE0;Q9UBT2	3	0.472843	0.456069	0.0167747	0.334	0.323037
268	5872	BRAF-MAP2K1-MAP2K2-YWHAE complex	Human	P15056;P36507;P62258;Q02750	BRAF;MAP2K2;YWHAE;MAP2K1	P36507;P62258;Q02750	3	0.596558	0.600398	-0.00383967	0.4196	0.40712
269	5876	PPP2R1A-PPP2R1B-PPP2CA-PPME1-EIF4A1 complex	Human	P30153;P30154;P60842;P67775;Q9Y570	PPP2R1A;PPP2R1B;EIF4A1;PPP2CA;PPME1	P30153;P30154;P60842;Q9Y570	4	0.196592	0.208157	-0.0115655	0.4366	0.427749
270	6038	Dynein complex	Human	O14576;P63167;Q14204;Q9Y6G9	DYNC1I1;DYNLL1;DYNC1H1;DYNC1LI1	P63167;Q14204;Q9Y6G9	3	0.211158	0.198233	0.012925	0.3487	0.338558
271	6039	Dynein-dynactin complex	Human	O14576;P63167;Q14203;Q14204;Q9Y6G9	DYNC1I1;DYNLL1;DCTN1;DYNC1H1;DYNC1LI1	P63167;Q14203;Q14204;Q9Y6G9	4	0.187594	0.182809	0.0047855	0.3566	0.350983
272	6052	BAG3-HSC70-HSPB8-CHIP complex	Human	O95817;P11142;Q9UJY1;Q9UNE7	BAG3;HSPA8;HSPB8;STUB1	O95817;P11142;Q9UJY1;Q9UNE7	4	0.813621	0.761473	0.052148	0.1712	0.154083
273	6129	CBP80/20- dependent translation complex	Human	O43310;P38919;P52298;P55884;Q09161;Q9BZI7	CTIF;EIF4A3;NCBP2;EIF3B;NCBP1;UPF3B	P38919;P55884;Q09161	3	0.185115	0.217897	-0.032782	0.5417	0.524523
274	6141	Importin alpha-CAS-RanGTP complex	Human	P52292;P55060;P62826	KPNA2;CSE1L;RAN	P52292;P55060;P62826	3	0.973715	1.00788	-0.0341673	0.5484	0.529985
275	6164	ACK1 signaling complex	Human	P46108;P56945;P60953;Q07912	CRK;BCAR1;CDC42;TNK2	P46108;P56945;P60953	3	0.4604	0.406082	0.0543177	0.2088	0.182949
276	6167	Exocyst complex	Human	O00471;O60645;Q8IYI6;Q8TAG9;Q96A65;Q96KP1;Q9NV70;Q9UPT5	EXOC5;EXOC3;EXOC8;EXOC6;EXOC4;EXOC2;EXOC1;EXOC7	O00471;Q96A65;Q9NV70;Q9UPT5	4	0.236628	0.160162	0.076466	0.1109	0.0806978
277	6189	ArgRS-GlnRS-AIMP1 complex	Human	P47897;P54136;Q12904	QARS;RARS;AIMP1	P47897;P54136;Q12904	3	0.0568947	0.0331093	0.0237853	0.3036	0.295145
278	6236	Dynein-2 complex, cytoplasmic	Human	P51808;P63167;P63172;Q8IVD9;Q8NCM8;Q8TCX1;Q8TF09;Q8WVS4;Q8WW35;Q96EX3;Q96FJ2;Q9NP97	DYNLT3;DYNLL1;DYNLT1;NUDCD3;DYNC2H1;DYNC2LI1;DYNLRB2;WDR60;TCTEX1D2;WDR34;DYNLL2;DYNLRB1	P63167;P63172;Q8IVD9;Q9NP97	4	1.03005	0.922681	0.107372	0.0633	0.0231561
279	6247	BBS-chaperonin complex	Human	P17987;P48643;P49368;P50990;P50991;P78371;Q6ZW61;Q8IWZ6;Q8TAM1;Q9NPJ1	TCP1;CCT5;CCT3;CCT8;CCT4;CCT2;BBS12;BBS7;BBS10;MKKS	P17987;P48643;P49368;P50990;P50991;P78371	6	0.179526	0.196107	-0.0165809	0.4407	0.428857
280	6268	Cullin-RING E3 ubiquitin ligase complex	Human	Q15369;Q15370;Q93034;Q96DX5	TCEB1;TCEB2;CUL5;ASB9	Q15369;Q15370;Q93034	3	0.424045	0.439846	-0.015801	0.4686	0.456179
281	6280	NUB1L-UFD1-NPL4-NEDD8 complex	Human	Q15843;Q8TAT6;Q92890;Q9Y5A7	NEDD8;NPLOC4;UFD1L;NUB1	Q15843;Q8TAT6;Q92890	3	0.438809	0.464808	-0.025999	0.5123	0.4975
282	6282	G alpha-13-Hax-1-cortactin-Rac complex	Human	O00165;P31749;Q14247;Q14344	HAX1;AKT1;CTTN;GNA13	P31749;Q14247;Q14344	3	1.26151	1.39141	-0.129897	0.8361	0.82824
283	6301	tRNA Splicing Ligase Complex	Human	Q52LJ0;Q92499;Q9BVC5;Q9Y224;Q9Y3I0	FAM98B;DDX1;C2orf49;C14orf166;RTCB	Q52LJ0;Q92499;Q9Y224;Q9Y3I0	4	0.308682	0.297049	0.0116325	0.325	0.31957
284	6332	Elongator complex (ELP1, ELP2, ELP3, ELP4, ELP5, ELP6)	Human	O95163;Q0PNE2;Q6IA86;Q8TE02;Q96EB1;Q9H9T3	IKBKAP;ELP6;ELP2;ELP5;ELP4;ELP3	O95163;Q6IA86;Q96EB1;Q9H9T3	4	0.568649	0.551031	0.0176173	0.2976	0.292683
285	6343	SETD7-YAP-AXIN1-beta-catenin complex	Human	O15169;P35222;P46937;Q8WTS6	AXIN1;CTNNB1;YAP1;SETD7	P35222;P46937;Q8WTS6	3	1.40093	1.17049	0.230433	0.0161	0
286	6344	TNF-R1-associated signaling complex	Human	O14920;O15111;O43318;P01375;P19438;Q12933;Q13489;Q13546;Q15025;Q15628;Q15750;Q96EP0;Q9BYM8;Q9NYJ8;Q9Y6K9	IKBKB;CHUK;MAP3K7;TNF;TNFRSF1A;TRAF2;BIRC3;RIPK1;TNIP1;TRADD;TAB1;RNF31;RBCK1;TAB2;IKBKG	O43318;Q15628;Q15750;Q9BYM8;Q9Y6K9	5	0.411736	0.280794	0.130942	0.0218	0.00121132
287	6394	CNOT1-CNOT2-CNOT3 complex	Human	A5YKK6;O75175;Q9NZN8	CNOT1;CNOT3;CNOT2	A5YKK6;O75175;Q9NZN8	3	0.079579	0.258577	-0.178998	0.9058	0.911858
288	6396	DNJC3-DNAJB1-HSPA8 complex	Human	P11142;P25685;Q13217	HSPA8;DNAJB1;DNAJC3	P11142;P25685;Q13217	3	0.409541	0.459614	-0.0500727	0.6106	0.590989
289	6399	DNAJC7-HSPA8-HSP90AA1 complex	Human	P07900;P11142;Q99615	HSP90AA1;HSPA8;DNAJC7	P07900;P11142;Q99615	3	0.364393	0.422301	-0.0579083	0.6364	0.619689
290	6460	MLL2 complex	Human	O00255;O14686;O15294;O75475;P51610;P61964;Q15291;Q9C005;Q9UBL3;Q9Y5Z7	MEN1;KMT2D;OGT;PSIP1;HCFC1;WDR5;KDM6B;DPY30;ASH2L;HCFC2	O15294;O75475;P51610;P61964;Q9C005;Q9UBL3	6	0.687513	0.693286	-0.0057726	0.3752	0.365921
291	6461	MLL3 complex	Human	O15550;P61964;Q14686;Q15291;Q6ZW49;Q8NEZ4;Q9BTK6;Q9C005;Q9UBL3	KDM6A;WDR5;NCOA6;KDM6B;PAXIP1;KMT2C;PAGR1;DPY30;ASH2L	P61964;Q9C005;Q9UBL3	3	0.958329	0.867048	0.0912813	0.1262	0.0797207
292	6462	MLL1 complex	Human	O00255;O15294;P51610;P61964;Q03164;Q15291;Q9C005;Q9UBL3	MEN1;OGT;HCFC1;WDR5;KMT2A;KDM6B;DPY30;ASH2L	O15294;P51610;P61964;Q9C005;Q9UBL3	5	0.767587	0.766802	0.0007846	0.3595	0.352622
293	6467	MLL4 complex	Human	O14686;O15550;P61964;Q14686;Q15291;Q6ZW49;Q9BTK6;Q9C005;Q9UBL3	KMT2D;KDM6A;WDR5;NCOA6;KDM6B;PAXIP1;PAGR1;DPY30;ASH2L	P61964;Q9C005;Q9UBL3	3	0.958329	0.867048	0.0912813	0.1262	0.0797207
294	6468	TRAPP complex	Human	O43617;O75865;P0DI81;P48553;Q5T215;Q7Z392;Q86SZ2;Q8IUR0;Q8WVT3;Q96Q05;Q9UL33;Q9Y296;Q9Y2L5;Q9Y5R8	TRAPPC3;TRAPPC6A;TRAPPC2;TRAPPC10;TRAPPC3L;TRAPPC11;TRAPPC6B;TRAPPC5;TRAPPC12;TRAPPC9;TRAPPC2L;TRAPPC4;TRAPPC8;TRAPPC1	Q7Z392;Q86SZ2;Q9UL33;Q9Y296	4	0.33772	0.415464	-0.0777437	0.7314	0.720781
295	6469	Set1A complex	Human	O15047;O15294;P51610;P61964;Q15291;Q6UXN9;Q9C005;Q9P0U4;Q9UBL3;Q9Y5Z7	SETD1A;OGT;HCFC1;WDR5;KDM6B;WDR82;DPY30;CXXC1;ASH2L;HCFC2	O15294;P51610;P61964;Q6UXN9;Q9C005;Q9UBL3	6	0.671322	0.668332	0.0029902	0.3257	0.316419
296	6470	Set1B complex	Human	O15294;P51610;P61964;Q15291;Q6UXN9;Q8NFC6;Q96IK1;Q9C005;Q9P0U4;Q9UBL3;Q9UPS6;Q9Y5Z7	OGT;HCFC1;WDR5;KDM6B;WDR82;BOD1L1;BOD1;DPY30;CXXC1;ASH2L;SETD1B;HCFC2	O15294;P51610;P61964;Q6UXN9;Q8NFC6;Q96IK1;Q9C005;Q9UBL3	8	0.700732	0.72324	-0.0225082	0.4656	0.462425
297	6481	WASH complex	Human	A8K0Z3;Q12768;Q2M389;Q9Y3C0;Q9Y4E1	WASH1;KIAA0196;KIAA1033;CCDC53;FAM21C	Q12768;Q9Y3C0;Q9Y4E1	3	0.820786	0.300694	0.520092	0.0001	0
298	6482	CUL4B-DDB1-DTL-CSN complex	Human	P61201;Q13098;Q13620;Q16531;Q9NZJ0	COPS2;GPS1;CUL4B;DDB1;DTL	P61201;Q13098;Q13620;Q16531	4	0.765622	0.743591	0.0220313	0.278	0.27327
299	6484	WASH-CAPZalpa/beta complex	Human	A8K0Z3;P47756;P52907;Q12768;Q2M389;Q9Y3C0;Q9Y4E1	WASH1;CAPZB;CAPZA1;KIAA0196;KIAA1033;CCDC53;FAM21C	P47756;P52907;Q12768;Q9Y3C0;Q9Y4E1	5	0.547226	0.320864	0.226362	0.0023	0
300	6489	CUL4A-DDB1-WDR5 complex	Human	P61964;Q13619;Q16531	WDR5;CUL4A;DDB1	P61964;Q13619;Q16531	3	1.11328	1.08734	0.025941	0.2963	0.286686
301	6494	CUL4A-DDB1-WDR61 complex	Human	Q13619;Q16531;Q9GZS3	CUL4A;DDB1;WDR61	Q13619;Q16531;Q9GZS3	3	1.17493	1.10674	0.068194	0.1731	0.139213
302	6495	CUL4B-DDB1-GRWD1 complex	Human	Q13620;Q16531;Q9BQ67	CUL4B;DDB1;GRWD1	Q13620;Q16531;Q9BQ67	3	1.27155	1.14273	0.128816	0.0719	0.0214835
303	6512	ILK-HSP90-CDC37 complex	Human	P07900;Q13418;Q16543	HSP90AA1;ILK;CDC37	P07900;Q13418;Q16543	3	0.293845	0.283879	0.00996567	0.3618	0.350567
304	6639	CCC-Wash (WASH1, FAM21C) complex	Human	A8K0Z3;O60826;Q567U6;Q7Z3J2;Q7Z4G1;Q86VX2;Q86X83;Q8N668;Q9GZQ3;Q9H0A8;Q9NX08;Q9P000;Q9UBI1;Q9Y4E1;Q9Y6G5	WASH1;CCDC22;CCDC93;C16orf62;COMMD6;COMMD7;COMMD2;COMMD1;COMMD5;COMMD4;COMMD8;COMMD9;COMMD3;FAM21C;COMMD10	O60826;Q7Z3J2;Q7Z4G1;Q86VX2;Q8N668;Q9GZQ3;Q9NX08;Q9UBI1;Q9Y4E1	9	0.213096	0.163163	0.0499336	0.072	0.046635
305	6644	CCDC22-COMMD1-CUL2 complex	Human	O60826;Q13617;Q8N668	CCDC22;CUL2;COMMD1	O60826;Q13617;Q8N668	3	0.216882	0.241121	-0.024239	0.5041	0.490421
306	6645	CCC complex	Human	O60826;Q567U6;Q7Z3J2;Q7Z4G1;Q86VX2;Q86X83;Q8N668;Q9GZQ3;Q9H0A8;Q9NX08;Q9P000;Q9UBI1;Q9Y6G5	CCDC22;CCDC93;C16orf62;COMMD6;COMMD7;COMMD2;COMMD1;COMMD5;COMMD4;COMMD8;COMMD9;COMMD3;COMMD10	O60826;Q7Z3J2;Q7Z4G1;Q86VX2;Q8N668;Q9GZQ3;Q9NX08;Q9UBI1	8	0.15723	0.10555	0.05168	0.0854	0.0627249
307	6658	CCDC22-COMMD8-CUL1 complex	Human	O60826;Q13616;Q9NX08	CCDC22;CUL1;COMMD8	O60826;Q13616;Q9NX08	3	0.525167	0.593845	-0.0686787	0.6763	0.657432
308	6659	Ubiquitin E3 ligase (CCDC22, COMMD8, CUL3)	Human	O60826;Q13618;Q9NX08	CCDC22;CUL3;COMMD8	O60826;Q13618;Q9NX08	3	0.269758	0.28835	-0.018592	0.4803	0.467553
309	6665	ATAC complex, YEATS2-linked	Human	O43318;O75478;O75528;P61964;Q01658;Q14157;Q8IYH5;Q92830;Q96ES7;Q9H8E8;Q9NR33;Q9NRF9;Q9NS73;Q9ULM3	MAP3K7;TADA2A;TADA3;WDR5;DR1;UBAP2L;ZZZ3;KAT2A;SGF29;KAT14;POLE4;POLE3;MBIP;YEATS2	O43318;P61964;Q01658;Q14157;Q9NRF9	5	0.939319	0.850845	0.0884734	0.0629	0.0391967
310	6671	PI4K2A-WASH complex	Human	O00203;P46934;P47756;P50570;P52907;Q00610;Q12768;Q2M389;Q5T1M5;Q641Q2;Q92888;Q92974;Q96N67;Q9BTU6	AP3B1;NEDD4;CAPZB;DNM2;CAPZA1;CLTC;KIAA0196;KIAA1033;FKBP15;FAM21A;ARHGEF1;ARHGEF2;DOCK7;PI4K2A	P47756;P50570;P52907;Q00610;Q12768;Q5T1M5;Q641Q2;Q92888;Q96N67	9	0.546146	0.556048	-0.00990164	0.363	0.371375
311	6703	TBCD-tubulin(alpha)-tubulin(beta) complex	Human	P07437;Q71U36;Q9BTW9	TUBB;TUBA1A;TBCD	P07437;Q71U36;Q9BTW9	3	0.453976	0.420136	0.0338403	0.2677	0.256264
312	6713	TBCD-ARL2-tubulin(beta) complex	Human	P07437;P36404;Q9BTW9	TUBB;ARL2;TBCD	P07437;P36404;Q9BTW9	3	0.466196	0.436695	0.0295007	0.2846	0.272858
313	6714	TBCE-TBCB-tubulin(alpha) complex	Human	Q15813;Q71U36;Q99426	TBCE;TUBA1A;TBCB	Q15813;Q71U36;Q99426	3	0.730728	0.745298	-0.01457	0.4641	0.45115
314	6715	TBCD-ARL2-tubulin(beta)-TBCE complex	Human	P07437;P36404;Q15813;Q9BTW9	TUBB;ARL2;TBCE;TBCD	P07437;P36404;Q15813;Q9BTW9	4	0.591896	0.614702	-0.0228057	0.4908	0.480938
315	6765	CCR4-NOT complex	Human	A5YKK6;O75175;Q92600;Q96LI5;Q9H9A5;Q9NZN8;Q9UIV1;Q9UKZ1;Q9ULM6	CNOT1;CNOT3;RQCD1;CNOT6L;CNOT10;CNOT2;CNOT7;CNOT11;CNOT6	A5YKK6;O75175;Q9NZN8	3	0.079579	0.258577	-0.178998	0.9058	0.911858
316	6838	IGF2BP1 complex	Human	O60506;O95793;P61254;P62753;P67809;Q00839;Q08211;Q15717;Q9NZI8	SYNCRIP;STAU1;RPL26;RPS6;YBX1;HNRNPU;DHX9;ELAVL1;IGF2BP1	O60506;O95793;P67809;Q00839;Q08211;Q15717;Q9NZI8	7	0.431718	0.50966	-0.0779422	0.7826	0.788015
317	6849	WRAD complex (WDR5, RBBP5, ASH2L, DPY30)	Human	P61964;Q15291;Q9C005;Q9UBL3	WDR5;KDM6B;DPY30;ASH2L	P61964;Q9C005;Q9UBL3	3	0.958329	0.867048	0.0912813	0.1262	0.0797207
318	6851	MWRAD complex (MLL1, WDR5, RBBP5, ASH2L, DPY30)	Human	P61964;Q03164;Q15291;Q9C005;Q9UBL3	WDR5;KMT2A;KDM6B;DPY30;ASH2L	P61964;Q9C005;Q9UBL3	3	0.958329	0.867048	0.0912813	0.1262	0.0797207
319	6858	CHTOP-methylosome complex	Human	O14744;P84090;Q99873;Q9BQA1;Q9Y3Y2	PRMT5;ERH;PRMT1;WDR77;CHTOP	O14744;Q99873;Q9BQA1	3	0.311714	0.314093	-0.00237967	0.4133	0.401118
320	6862	Bag6-Ubl4A-Trc35 Complex	Human	P11441;P46379;Q7L5D6	UBL4A;BAG6;GET4	P11441;P46379;Q7L5D6	3	0.176947	0.251326	-0.0743793	0.6929	0.676548
321	6888	v-ATPase-Ragulator-AXIN/LKB1-AMPK complex	Human	O15169;O43504;P21281;P27449;P38606;P54619;P61421;Q0VGL1;Q13131;Q15831;Q6IAA8;Q9UHA4;Q9Y2Q5;Q9Y478	AXIN1;LAMTOR5;ATP6V1B2;ATP6V0C;ATP6V1A;PRKAG1;ATP6V0D1;LAMTOR4;PRKAA1;STK11;LAMTOR1;LAMTOR3;LAMTOR2;PRKAB1	P21281;P38606;P54619;Q13131;Q9Y478	5	0.536309	0.512588	0.0237207	0.2419	0.245272
322	6893	Gamma-tubulin complex	Human	P23258;Q96CW5;Q96RT7;Q96RT8;Q9BSJ2;Q9UGJ1	TUBG1;TUBGCP3;TUBGCP6;TUBGCP5;TUBGCP2;TUBGCP4	P23258;Q96CW5;Q9BSJ2	3	0.227444	0.244006	-0.0165613	0.4714	0.459282
323	6908	CTNNB1-FERMT2-YBX1 complex	Human	P35222;P67809;Q96AC1	CTNNB1;YBX1;FERMT2	P35222;P67809;Q96AC1	3	0.730878	0.468689	0.262189	0.0103	0
324	6919	ILK-LIMS1-PARVA complex	Human	P48059;Q13418;Q9NVD7	LIMS1;ILK;PARVA	P48059;Q13418;Q9NVD7	3	0.473568	0.411942	0.0616257	0.1888	0.159234
325	6925	MAPK1-PTK2-PXN complex	Human	P28482;P49023;Q05397	MAPK1;PXN;PTK2	P28482;P49023;Q05397	3	0.53483	0.416141	0.11869	0.0835	0.0326539
326	6984	ProTalpha C2 complex	Human	P06454;P49006;P60709;Q01105	PTMA;MARCKSL1;ACTB;SET	P49006;P60709;Q01105	3	0.555503	0.442374	0.113129	0.091	0.0401537
327	6990	THSD1-FAK-talin-vinculin complex	Human	P18206;Q05397;Q9NS62;Q9Y490	VCL;PTK2;THSD1;TLN1	P18206;Q05397;Q9Y490	3	0.997846	1.01744	-0.0195933	0.4844	0.471624
328	7051	OTUB1-UBC13-MMS2 complex	Human	P61088;Q15819;Q96FW1	UBE2N;UBE2V2;OTUB1	P61088;Q15819;Q96FW1	3	0.330801	0.28805	0.042751	0.2414	0.22325
329	7126	HSPA9-GRPEL1-GRPEL2-TIMM44 complex	Human	O43615;P38646;Q8TAA5;Q9HAV7	TIMM44;HSPA9;GRPEL2;GRPEL1	O43615;P38646;Q9HAV7	3	0.32395	0.493714	-0.169764	0.8948	0.899323
330	7130	PRKAR2A-GSKIP-GSK3B-DNM1L complex	Human	O00429;P13861;P49841;Q9P0R6	DNM1L;PRKAR2A;GSK3B;GSKIP	O00429;P13861;P49841	3	0.320487	0.169	0.151487	0.0504	0.00647141
331	7131	COMMD1-CCDC22-CCDC93-C16orf62 complex	Human	O60826;Q567U6;Q7Z3J2;Q8N668	CCDC22;CCDC93;C16orf62;COMMD1	O60826;Q7Z3J2;Q8N668	3	0.197554	0.147026	0.0505283	0.2191	0.1958
332	7135	CCDC22-CCDC93-C16orf62-FAM21-WASH1 complex	Human	A8K0Z3;O60826;Q567U6;Q7Z3J2;Q9Y4E1	WASH1;CCDC22;CCDC93;C16orf62;FAM21C	O60826;Q7Z3J2;Q9Y4E1	3	0.395523	0.325376	0.070147	0.1683	0.133511
333	7141	Coat protein complex II (SAR1B, PREB, SEC23A , SEC24B, SEC23IP)	Human	O95487;Q15436;Q9HCU5;Q9Y6B6;Q9Y6Y8	SEC24B;SEC23A;PREB;SAR1B;SEC23IP	Q15436;Q9Y6B6;Q9Y6Y8	3	0.150606	0.0677133	0.082893	0.1413	0.0992844
334	7192	CCR4-NOT-CNOT7-CNOT6 complex	Human	A5YKK6;O75175;Q92600;Q9C0C2;Q9H9A5;Q9NZN8;Q9UIV1;Q9UKZ1;Q9ULM6	CNOT1;CNOT3;RQCD1;TNKS1BP1;CNOT10;CNOT2;CNOT7;CNOT11;CNOT6	A5YKK6;O75175;Q9C0C2;Q9NZN8	4	0.829051	0.942286	-0.113235	0.8321	0.83881
335	7214	CCR4-NOT-CNOT7-CNOT6L complex	Human	A5YKK6;O75175;Q92600;Q96LI5;Q9C0C2;Q9H9A5;Q9NZN8;Q9UIV1;Q9UKZ1	CNOT1;CNOT3;RQCD1;CNOT6L;TNKS1BP1;CNOT10;CNOT2;CNOT7;CNOT11	A5YKK6;O75175;Q9C0C2;Q9NZN8	4	0.829051	0.942286	-0.113235	0.8321	0.83881
336	7215	CCR4-NOT-CNOT8-CNOT6 complex	Human	A5YKK6;O75175;Q92600;Q9C0C2;Q9H9A5;Q9NZN8;Q9UFF9;Q9UKZ1;Q9ULM6	CNOT1;CNOT3;RQCD1;TNKS1BP1;CNOT10;CNOT2;CNOT8;CNOT11;CNOT6	A5YKK6;O75175;Q9C0C2;Q9NZN8	4	0.829051	0.942286	-0.113235	0.8321	0.83881
337	7216	CCR4-NOT-CNOT8-CNOT6L complex	Human	A5YKK6;O75175;Q92600;Q96LI5;Q9C0C2;Q9H9A5;Q9NZN8;Q9UFF9;Q9UKZ1	CNOT1;CNOT3;RQCD1;CNOT6L;TNKS1BP1;CNOT10;CNOT2;CNOT8;CNOT11	A5YKK6;O75175;Q9C0C2;Q9NZN8	4	0.829051	0.942286	-0.113235	0.8321	0.83881
338	7217	Dysbindin 1-A-DNA-PK-complex	Human	P12956;P13010;P78527;Q96EV8	XRCC6;XRCC5;PRKDC;DTNBP1	P12956;P13010;P78527;Q96EV8	4	0.753217	0.567759	0.185458	0.0148	0
339	7221	NSL complex	Human	O15294;P51610;P61964;Q7Z3B3;Q96EZ8;Q9BVI0;Q9H7Z6;Q9H9L4;Q9P2N6	OGT;HCFC1;WDR5;KANSL1;MCRS1;PHF20;KAT8;KANSL2;KANSL3	O15294;P51610;P61964	3	0.43912	0.565089	-0.125969	0.8282	0.819598
340	7284	GSK3B-HSP90AA1-PKM2 complex	Human	P07900;P14618;P49841	HSP90AA1;PKM;GSK3B	P07900;P14618;P49841	3	0.877967	0.770141	0.107826	0.099	0.0482569
341	7285	HEXIM1-DNA-PK-paraspeckle components-ribonucleoprotein complex	Human	O94992;P12956;P13010;P23246;P43243;P78527;Q15233;Q8WXF1;Q96PK6	HEXIM1;XRCC6;XRCC5;SFPQ;MATR3;PRKDC;NONO;PSPC1;RBM14	O94992;P12956;P13010;P43243;P78527;Q15233;Q8WXF1	7	0.759448	0.737844	0.021604	0.2025	0.186892
342	7298	ACTB-ANP32A-C1QBP-PSMA1-PTMA-PSMA1 complex	Human	P06454;P25786;P39687;P60709;Q00325;Q07021	PTMA;PSMA1;ANP32A;ACTB;SLC25A3;C1QBP	P39687;P60709;Q07021	3	1.168	1.0641	0.1039	0.1047	0.0548687
343	7299	ANP32A-ANP32B-PSMA3-PTMA-SLC25A5 complex	Human	P05141;P06454;P25788;P39687;Q92688	SLC25A5;PTMA;PSMA3;ANP32A;ANP32B	P25788;P39687;Q92688	3	0.866003	0.939311	-0.0733083	0.69	0.673004
344	7318	CTNNB1-DDX5-HDGF complex	Human	P17844;P35222;P51858	DDX5;CTNNB1;HDGF	P17844;P35222;P51858	3	1.02749	0.872992	0.1545	0.0488	0.00532052
345	7372	BRD7-SWI\u2013SNF complex	Human	O14497;O14744;O96019;P51531;P51532;Q8TAQ2;Q8WUB8;Q92922;Q969G3;Q96GM5;Q9NPI1	ARID1A;PRMT5;ACTL6A;SMARCA2;SMARCA4;SMARCC2;PHF10;SMARCC1;SMARCE1;SMARCD1;BRD7	O14744;O96019;Q8TAQ2	3	0.262103	0.402893	-0.14079	0.8565	0.850602
346	7381	DCS complex	Human	P26599;P31943;Q92945;Q9UKA9	PTBP1;HNRNPH1;KHSRP;PTBP2	P26599;P31943;Q92945	3	0.999662	0.915162	0.0845003	0.138	0.0953497
347	7476	AP1B1-AP1G2-AP1M-1AP1S1 complex	Human	O75843;P61966;Q10567;Q9BXS5	AP1G2;AP1S1;AP1B1;AP1M1	P61966;Q10567;Q9BXS5	3	0.128815	0.165491	-0.0366763	0.5587	0.539823
348	7522	Ubiquitin E3 ligase (CUL3, KLHL12, PEF1, PDCD6)	Human	O75340;Q13618;Q53G59;Q9UBV8	PDCD6;CUL3;KLHL12;PEF1	O75340;Q13618;Q9UBV8	3	0.352563	0.361952	-0.00938967	0.4432	0.429924
349	7556	PRAME complex	Human	P62877;P78395;Q13617;Q14657;Q15369;Q15370;Q9NPF4	RBX1;PRAME;CUL2;LAGE3;TCEB1;TCEB2;OSGEP	Q13617;Q15369;Q15370	3	0.16953	0.163799	0.00573133	0.3786	0.367842
350	7557	LGR4-RSPO supercomplex	Human	O00401;O14641;O60610;P36507;P46940;P49023;Q02750;Q05397;Q9BXB1;Q9BXY4	WASL;DVL2;DIAPH1;MAP2K2;IQGAP1;PXN;MAP2K1;PTK2;LGR4;RSPO3	O60610;P36507;P46940;P49023;Q02750;Q05397	6	0.513363	0.476748	0.0366145	0.1641	0.152247
351	7563	LARP1-PABPC1-RYDEN complex	Human	P11940;Q6PKG0;Q9NUL5	PABPC1;LARP1;RYDEN	P11940;Q6PKG0;Q9NUL5	3	0.4423	0.395002	0.0472977	0.2276	0.207034
352	7593	AKAP13-MAP2K3-MAP3K20-MAPK14-PKN1 complex	Human	P46734;Q12802;Q16512;Q16539;Q9NYL2	MAP2K3;AKAP13;PKN1;MAPK14;MAP3K20	P46734;Q16539;Q9NYL2	3	0.53826	0.5097	0.0285597	0.2882	0.276495

## Sheet: Day3
Day 3	ComplexID	ComplexName	Organism	subunits(UniProt IDs)	subunits(Gene name)	Subunit_Found	No_Subunit_Found	Avg_Dist_mock	Avg_Dist_D3	Avg_Dist_Absolute_Change_D3	Modulation_p-value_Sample_D3	Modulation_p-value_Beta_D3
0	10	Condensin I complex	Human	O95347;Q15003;Q15021;Q9BPX3;Q9NTJ3	SMC2;NCAPH;NCAPD2;NCAPG;SMC4	O95347;Q15021;Q9BPX3;Q9NTJ3	4	0.112837	0.131694	-0.0188572	0.3724	0.357575
1	27	Arp2/3 protein complex	Human	O15143;O15144;O15145;O15511;P59998;P61158;P61160	ARPC1B;ARPC2;ARPC3;ARPC5;ARPC4;ACTR3;ACTR2	O15143;O15144;O15145;O15511;P59998;P61158;P61160	7	0.118962	0.140782	-0.0218202	0.3346	0.30924
2	32	PA700 complex	Human	O00231;O00232;O00233;O00487;O43242;O75832;P17980;P35998;P43686;P48556;P51665;P55036;P62191;P62195;P62333;Q13200;Q15008;Q16401;Q99460;Q9UNM6	PSMD11;PSMD12;PSMD9;PSMD14;PSMD3;PSMD10;PSMC3;PSMC2;PSMC4;PSMD8;PSMD7;PSMD4;PSMC1;PSMC5;PSMC6;PSMD2;PSMD6;PSMD5;PSMD1;PSMD13	O00231;O00232;O00233;O00487;O43242;O75832;P17980;P35998;P43686;P48556;P51665;P55036;P62191;P62195;P62333;Q13200;Q15008;Q16401;Q99460;Q9UNM6	20	0.280023	0.287849	-0.00782541	0.1348	0.116513
3	33	Prefoldin complex	Human	O15212;O60925;P61758;Q99471;Q9NQP4;Q9UHV9	PFDN6;PFDN1;VBP1;PFDN5;PFDN4;PFDN2	O15212;O60925;P61758;Q99471;Q9NQP4;Q9UHV9	6	0.246541	0.326203	-0.0796622	0.6666	0.623357
4	36	AP1 adaptor complex	Human	O43747;O75843;P56377;P61966;Q10567;Q96PC3;Q9BXS5;Q9Y6Q5	AP1G1;AP1G2;AP1S2;AP1S1;AP1B1;AP1S3;AP1M1;AP1M2	O43747;P61966;Q10567;Q9BXS5	4	0.115482	0.165932	-0.0504497	0.5069	0.483091
5	49	DNMT3B complex	Human	O60264;O95239;O95347;Q13547;Q96ST3;Q9NTJ3;Q9UBC3	SMARCA5;KIF4A;SMC2;HDAC1;SIN3A;SMC4;DNMT3B	O95347;Q13547;Q9NTJ3	3	0.244001	0.144312	0.0996893	0.0983	0.067554
6	54	SIN3 complex	Human	O00422;O75446;Q09028;Q13547;Q16576;Q92769;Q96ST3	SAP18;SAP30;RBBP4;HDAC1;RBBP7;HDAC2;SIN3A	Q09028;Q13547;Q16576;Q92769	4	0.422076	0.418346	0.0037305	0.2812	0.273105
7	61	Mi2/NuRD complex	Human	O94776;O95983;Q09028;Q13547;Q14839;Q16576;Q92769	MTA2;MBD3;RBBP4;HDAC1;CHD4;RBBP7;HDAC2	Q09028;Q13547;Q16576;Q92769	4	0.422076	0.418346	0.0037305	0.2812	0.273105
8	62	MeCP1 complex	Human	O94776;O95983;Q09028;Q13547;Q14839;Q16576;Q92769;Q9UBB5	MTA2;MBD3;RBBP4;HDAC1;CHD4;RBBP7;HDAC2;MBD2	Q09028;Q13547;Q16576;Q92769	4	0.422076	0.418346	0.0037305	0.2812	0.273105
9	86	NUMAC complex (nucleosomal methylation activator complex)	Human	O14497;P51532;P60709;Q12824;Q86X55;Q8TAQ2;Q92922;Q969G3;Q96GM5;Q96KG9	ARID1A;SMARCA4;ACTB;SMARCB1;CARM1;SMARCC2;SMARCC1;SMARCE1;SMARCD1;SCYL1	P60709;Q86X55;Q8TAQ2;Q96KG9	4	0.922272	1.1171	-0.194825	0.9232	0.925897
10	87	Nup 107-160 subcomplex	Human	P52948;P55735;P57740;Q12769;Q8NFH3;Q8NFH4;Q8WUM0;Q96EE3;Q9BW27	NUP98;SEC13;NUP107;NUP160;NUP43;NUP37;NUP133;SEH1L;NUP85	P52948;P55735;Q8NFH3;Q8NFH4;Q8WUM0;Q9BW27	6	0.533007	0.585848	-0.052841	0.5157	0.488149
11	89	Exocyst Sec6/8 complex	Human	O00471;O60645;Q8IYI6;Q8TAG9;Q96A65;Q96KP1;Q9NV70;Q9UPT5	EXOC5;EXOC3;EXOC8;EXOC6;EXOC4;EXOC2;EXOC1;EXOC7	O00471;Q96A65;Q9NV70;Q9UPT5	4	0.236628	0.160221	0.0764077	0.0942	0.071504
12	95	Ku antigen-NARG1 complex	Human	P12956;P13010;Q9BXJ9	XRCC6;XRCC5;NAA15	P12956;P13010;Q9BXJ9	3	0.585517	0.615559	-0.0300427	0.4349	0.413998
13	112	Prefoldin complex	Human	O15212;O60925;P61758;Q99471;Q9NQP4;Q9UHV9	PFDN6;PFDN1;VBP1;PFDN5;PFDN4;PFDN2	O15212;O60925;P61758;Q99471;Q9NQP4;Q9UHV9	6	0.246541	0.326203	-0.0796622	0.6666	0.623357
14	123	Rnase/Mrp complex	Human	O75817;O75818;O95059;O95707;P78345;P78346;Q969H6;Q99575;Q9BUL9;Q9H633	POP7;RPP40;RPP14;POP4;RPP38;RPP30;POP5;POP1;RPP25;RPP21	O75818;O95707;Q99575	3	0.365731	0.271631	0.0940993	0.1045	0.0760516
15	126	CCT complex (chaperonin containing TCP1 complex)	Human	P17987;P40227;P48643;P49368;P50990;P50991;P78371;Q99832	TCP1;CCT6A;CCT5;CCT3;CCT8;CCT4;CCT2;CCT7	P17987;P40227;P48643;P49368;P50990;P50991;P78371;Q99832	8	0.19586	0.222327	-0.026467	0.3512	0.335793
16	144	Gamma-BAR-AP1 complex	Human	O43747;O75843;P56377;P61966;Q10567;Q63HQ0;Q96PC3;Q9BXS5;Q9Y6Q5	AP1G1;AP1G2;AP1S2;AP1S1;AP1B1;AP1AR;AP1S3;AP1M1;AP1M2	O43747;P61966;Q10567;Q9BXS5	4	0.115482	0.165932	-0.0504497	0.5069	0.483091
17	149	PBAF complex (Polybromo- and BAF containing complex)	Human	O96019;P51532;P60709;Q12824;Q68CP9;Q86U86;Q8TAQ2;Q92922;Q969G3;Q96GM5	ACTL6A;SMARCA4;ACTB;SMARCB1;ARID2;PBRM1;SMARCC2;SMARCC1;SMARCE1;SMARCD1	O96019;P60709;Q8TAQ2	3	1.09677	1.36565	-0.268876	0.9541	0.964986
18	157	Condensin I complex	Human	O95347;Q15003;Q15021;Q9BPX3;Q9NTJ3	SMC2;NCAPH;NCAPD2;NCAPG;SMC4	O95347;Q15021;Q9BPX3;Q9NTJ3	4	0.112837	0.131694	-0.0188572	0.3724	0.357575
19	159	Condensin I-PARP-1-XRCC1 complex	Human	O95347;P09874;P18887;Q15003;Q15021;Q9BPX3;Q9NTJ3	SMC2;PARP1;XRCC1;NCAPH;NCAPD2;NCAPG;SMC4	O95347;P09874;Q15021;Q9BPX3;Q9NTJ3	5	0.17133	0.23203	-0.0607002	0.5558	0.503816
20	167	Condensin I complex	Human	O95347;Q15003;Q15021;Q9BPX3;Q9NTJ3	SMC2;NCAPH;NCAPD2;NCAPG;SMC4	O95347;Q15021;Q9BPX3;Q9NTJ3	4	0.112837	0.131694	-0.0188572	0.3724	0.357575
21	181	26S proteasome	Human	O14818;P17980;P20618;P25786;P25787;P25788;P25789;P28066;P28070;P28072;P28074;P35998;P43686;P49720;P49721;P55036;P60900;P62191;P62195;P62333;Q99436;Q9UNM6	PSMA7;PSMC3;PSMB1;PSMA1;PSMA2;PSMA3;PSMA4;PSMA5;PSMB4;PSMB6;PSMB5;PSMC2;PSMC4;PSMB3;PSMB2;PSMD4;PSMA6;PSMC1;PSMC5;PSMC6;PSMB7;PSMD13	O14818;P17980;P20618;P35998;P43686;P55036;P60900;P62191;P62195;P62333;Q9UNM6	11	0.579673	0.588717	-0.00904358	0.2182	0.204177
22	186	Wave-2 complex	Human	Q7L576;Q8IZP0;Q8WUW1;Q9Y2A7;Q9Y6W5	CYFIP1;ABI1;BRK1;NCKAP1;WASF2	Q7L576;Q8IZP0;Q8WUW1;Q9Y2A7;Q9Y6W5	5	0.478089	0.514079	-0.0359901	0.431	0.389861
23	189	BAF complex	Human	O14497;O94805;O96019;P51531;P51532;P60709;P63261;Q12824;Q8NFD5;Q8TAQ2;Q92922;Q969G3;Q96GM5	ARID1A;ACTL6B;ACTL6A;SMARCA2;SMARCA4;ACTB;ACTG1;SMARCB1;ARID1B;SMARCC2;SMARCC1;SMARCE1;SMARCD1	O96019;P60709;Q8TAQ2	3	1.09677	1.36565	-0.268876	0.9541	0.964986
24	191	20S proteasome	Human	O14818;P20618;P25786;P25787;P25788;P25789;P28066;P28070;P28072;P28074;P49720;P49721;P60900;Q99436	PSMA7;PSMB1;PSMA1;PSMA2;PSMA3;PSMA4;PSMA5;PSMB4;PSMB6;PSMB5;PSMB3;PSMB2;PSMA6;PSMB7	O14818;P20618;P60900	3	0.121324	0.217829	-0.096505	0.6768	0.640714
25	192	PA28-20S proteasome	Human	O14818;P20618;P25786;P25787;P25788;P25789;P28066;P28070;P28072;P28074;P49720;P49721;P60900;Q06323;Q99436;Q9UL46	PSMA7;PSMB1;PSMA1;PSMA2;PSMA3;PSMA4;PSMA5;PSMB4;PSMB6;PSMB5;PSMB3;PSMB2;PSMA6;PSME1;PSMB7;PSME2	O14818;P20618;P60900;Q06323;Q9UL46	5	0.925852	0.947735	-0.0218831	0.3606	0.326893
26	193	PA700-20S-PA28 complex	Human	O00231;O00232;O00233;O00487;O14818;O43242;O75832;P17980;P20618;P25786;P25787;P25788;P25789;P28066;P28070;P28072;P28074;P35998;P43686;P48556;P49720;P49721;P51665;P55036;P60900;P62191;P62195;P62333;Q06323;Q13200;Q15008;Q16401;Q99436;Q99460;Q9UL46;Q9UNM6	PSMD11;PSMD12;PSMD9;PSMD14;PSMA7;PSMD3;PSMD10;PSMC3;PSMB1;PSMA1;PSMA2;PSMA3;PSMA4;PSMA5;PSMB4;PSMB6;PSMB5;PSMC2;PSMC4;PSMD8;PSMB3;PSMB2;PSMD7;PSMD4;PSMA6;PSMC1;PSMC5;PSMC6;PSME1;PSMD2;PSMD6;PSMD5;PSMB7;PSMD1;PSME2;PSMD13	O00231;O00232;O00233;O00487;O14818;O43242;O75832;P17980;P20618;P35998;P43686;P48556;P51665;P55036;P60900;P62191;P62195;P62333;Q06323;Q13200;Q15008;Q16401;Q99460;Q9UL46;Q9UNM6	25	0.514147	0.523546	-0.00939894	0.1189	0.11274
27	194	PA28gamma-20S proteasome	Human	O14818;P20618;P25786;P25787;P25788;P25789;P28066;P28070;P28072;P28074;P49720;P49721;P60900;P61289;Q99436	PSMA7;PSMB1;PSMA1;PSMA2;PSMA3;PSMA4;PSMA5;PSMB4;PSMB6;PSMB5;PSMB3;PSMB2;PSMA6;PSME3;PSMB7	O14818;P20618;P60900	3	0.121324	0.217829	-0.096505	0.6768	0.640714
28	205	Ubiquitin E3 ligase (VHL, TCEB1, TCEB2, CUL2, RBX1)	Human	P40337;P62877;Q13617;Q15369;Q15370	VHL;RBX1;CUL2;TCEB1;TCEB2	Q13617;Q15369;Q15370	3	0.16953	0.203873	-0.034343	0.4508	0.428993
29	207	Ubiquitin E3 ligase (ASB2, TCEB1, TCEB2, CUL5, RNF7)	Human	Q15369;Q15370;Q93034;Q96Q27;Q9UBF6	TCEB1;TCEB2;CUL5;ASB2;RNF7	Q15369;Q15370;Q93034	3	0.424045	0.526056	-0.102011	0.6956	0.658041
30	208	Ubiquitin E3 ligase (ASB1, TCEB1, TCEB2, CUL5, RNF7)	Human	Q15369;Q15370;Q93034;Q9UBF6;Q9Y576	TCEB1;TCEB2;CUL5;RNF7;ASB1	Q15369;Q15370;Q93034	3	0.424045	0.526056	-0.102011	0.6956	0.658041
31	209	Ubiquitin E3 ligase (ASB6, TCEB1, TCEB2, CUL5, RNF7)	Human	Q15369;Q15370;Q93034;Q9NWX5;Q9UBF6	TCEB1;TCEB2;CUL5;ASB6;RNF7	Q15369;Q15370;Q93034	3	0.424045	0.526056	-0.102011	0.6956	0.658041
32	210	Ubiquitin E3 ligase (ASB7, TCEB1, TCEB2, CUL5, RNF7)	Human	Q15369;Q15370;Q93034;Q9H672;Q9UBF6	TCEB1;TCEB2;CUL5;ASB7;RNF7	Q15369;Q15370;Q93034	3	0.424045	0.526056	-0.102011	0.6956	0.658041
33	211	Ubiquitin E3 ligase (ASB12, TCEB1, TCEB2, CUL5, RNF7)	Human	Q15369;Q15370;Q8WXK4;Q93034;Q9UBF6	TCEB1;TCEB2;ASB12;CUL5;RNF7	Q15369;Q15370;Q93034	3	0.424045	0.526056	-0.102011	0.6956	0.658041
34	214	Ubiquitin E3 ligase (WSB1, TCEB1, TCEB2, CUL5, RBX1)	Human	P62877;Q15369;Q15370;Q93034;Q9Y6I7	RBX1;TCEB1;TCEB2;CUL5;WSB1	Q15369;Q15370;Q93034	3	0.424045	0.526056	-0.102011	0.6956	0.658041
35	247	RalBP1-CCNB1-AP2A-NUMB-EPN1 complex	Human	O95782;P14635;P49757;Q15311;Q9Y6I3	AP2A1;CCNB1;NUMB;RALBP1;EPN1	O95782;P49757;Q9Y6I3	3	0.251511	0.262564	-0.0110533	0.361	0.348772
36	280	HMGB1-HMGB2-HSC70-ERP60-GAPDH complex	Human	P04406;P09429;P11142;P26583;P30101	GAPDH;HMGB1;HSPA8;HMGB2;PDIA3	P09429;P11142;P26583;P30101	4	0.517157	0.562917	-0.0457603	0.486	0.464259
37	282	SNF2h-cohesin-NuRD complex	Human	O60216;O60264;O94776;O95983;Q09028;Q12873;Q13330;Q13547;Q14683;Q16576;Q8N3U4;Q8WVM7;Q92769;Q9NRL2;Q9UBB5;Q9UQE7	RAD21;SMARCA5;MTA2;MBD3;RBBP4;CHD3;MTA1;HDAC1;SMC1A;RBBP7;STAG2;STAG1;HDAC2;BAZ1A;MBD2;SMC3	Q09028;Q13547;Q16576;Q92769	4	0.422076	0.418346	0.0037305	0.2812	0.273105
38	283	Sin3 complex	Human	O00422;O75446;Q09028;Q13547;Q16576;Q92769;Q96ST3	SAP18;SAP30;RBBP4;HDAC1;RBBP7;HDAC2;SIN3A	Q09028;Q13547;Q16576;Q92769	4	0.422076	0.418346	0.0037305	0.2812	0.273105
39	302	INO80 chromatin remodeling complex	Human	O96019;P15923;Q53TQ3;Q6P4R8;Q6PI98;Q8NBZ0;Q96EZ8;Q9C086;Q9H981;Q9H9F9;Q9ULG1;Q9Y230;Q9Y265	ACTL6A;TCF3;INO80D;NFRKB;INO80C;INO80E;MCRS1;INO80B;ACTR8;ACTR5;INO80;RUVBL2;RUVBL1	O96019;Q9Y230;Q9Y265	3	0.555818	0.463912	0.091906	0.1078	0.079563
40	304	SRCAP-associated chromatin remodeling complex	Human	O43257;O95619;O96019;P0C0S5;Q15906;Q6ZRS2;Q96CJ1;Q9GZN1;Q9Y230;Q9Y265	ZNHIT1;YEATS4;ACTL6A;H2AFZ;VPS72;SRCAP;EAF2;ACTR6;RUVBL2;RUVBL1	O96019;P0C0S5;Q9Y230;Q9Y265	4	0.684281	0.673561	0.0107208	0.2561	0.248519
41	320	55S ribosome, mitochondrial	Human	O15235;O60783;O75394;P09001;P49406;P51398;P52815;P82650;P82663;P82664;P82673;P82675;P82909;P82912;P82914;P82921;P82930;P82932;P82933;P83111;Q13084;Q13405;Q16540;Q4U2R6;Q5T653;Q6P161;Q6P1L8;Q7Z2W9;Q7Z7F7;Q7Z7H8;Q86TS9;Q8IXM3;Q8N5N7;Q8N983;Q8TCC3;Q92552;Q92665;Q96A35;Q96DV4;Q96EL2;Q96EL3;Q96GC5;Q9BQ48;Q9BRJ2;Q9BYC8;Q9BYC9;Q9BYD1;Q9BYD2;Q9BYD3;Q9BYD6;Q9BYN8;Q9BZE1;Q9H0U6;Q9H2W6;Q9H9J2;Q9HD33;Q9NP92;…	MRPS12;MRPS14;MRPL33;MRPL3;MRPL19;DAP3;MRPL12;MRPS22;MRPS25;MRPS10;MRPS35;MRPS5;MRPS36;MRPS11;MRPS15;MRPS21;MRPS34;MRPS6;MRPS9;LACTB;MRPL28;MRPL49;MRPL23;MRPL51;MRPL2;MRPL54;MRPL14;MRPL21;MRPL55;MRPL10;MRPL52;MRPL41;MRPL50;MRPL43;MRPL30;MRPS27;MRPS31;MRPL24;MRPL38;MRPS24;MRPL53;MRPL48;MRPL34;MRPL45;MRPL32;MRPL20;MRPL13;MRPL9;MRPL4;MRPL1;MRPS26;MRPL37;MRPL18;MRPL46;MRPL44;MRPL47;MRPS30;MRPL40;MRPL…	P82933;Q7Z7H8;Q9NYK5;Q9P015;Q9Y3D9	5	0.255431	0.26896	-0.0135289	0.3225	0.291018
42	322	DNA-PK-Ku complex	Human	P12956;P13010;P78527	XRCC6;XRCC5;PRKDC	P12956;P13010;P78527	3	0.511005	0.489186	0.021819	0.2547	0.243545
43	324	39S ribosomal subunit, mitochondrial	Human	O75394;P09001;P49406;P52815;P83111;Q13084;Q13405;Q16540;Q4U2R6;Q5T653;Q6P161;Q6P1L8;Q7Z2W9;Q7Z7F7;Q7Z7H8;Q86TS9;Q8IXM3;Q8N5N7;Q8N983;Q8TCC3;Q96A35;Q96DV4;Q96EL3;Q96GC5;Q9BQ48;Q9BRJ2;Q9BYC8;Q9BYC9;Q9BYD1;Q9BYD2;Q9BYD3;Q9BYD6;Q9BZE1;Q9H0U6;Q9H2W6;Q9H9J2;Q9HD33;Q9NQ50;Q9NRX2;Q9NWU5;Q9NX20;Q9NYK5;Q9NZE8;Q9P015;Q9P0J6;Q9P0M9;Q9Y3B7;Q9Y6G3	MRPL33;MRPL3;MRPL19;MRPL12;LACTB;MRPL28;MRPL49;MRPL23;MRPL51;MRPL2;MRPL54;MRPL14;MRPL21;MRPL55;MRPL10;MRPL52;MRPL41;MRPL50;MRPL43;MRPL30;MRPL24;MRPL38;MRPL53;MRPL48;MRPL34;MRPL45;MRPL32;MRPL20;MRPL13;MRPL9;MRPL4;MRPL1;MRPL37;MRPL18;MRPL46;MRPL44;MRPL47;MRPL40;MRPL17;MRPL22;MRPL16;MRPL39;MRPL35;MRPL15;MRPL36;MRPL27;MRPL11;MRPL42	Q7Z7H8;Q9NYK5;Q9P015	3	0.270807	0.315776	-0.044969	0.4959	0.466174
44	351	Spliceosome	Human	O00425;O00571;O14776;O15042;O15355;O43143;O43172;O43290;O43395;O43447;O43660;O43670;O43719;O43809;O60231;O60306;O60508;O75400;O75533;O75643;O75934;O75937;O75940;O94906;O95232;O95391;O95400;O95926;P08579;P08621;P09012;P09234;P09661;P11940;P14678;P17844;P26368;P38919;P41223;P42285;P49756;P52298;P55081;P55769;P61326;P62304;P62306;P62308;P62310;P62312;P62314;P62316;P62318;P62995;P83876;P84103;Q01081;…	IGF2BP3;DDX3X;TCERG1;U2SURP;PPM1G;DHX15;PRPF4;SART1;PRPF3;PPIH;PLRG1;ZNF207;HTATSF1;NUDT21;DHX16;AQR;CDC40;PRPF40A;SF3B1;SNRNP200;BCAS2;DNAJC8;SMNDC1;PRPF6;LUC7L3;SLU7;CD2BP2;SYF2;SNRPB2;SNRNP70;SNRPA;SNRPC;SNRPA1;PABPC1;SNRPB;DDX5;U2AF2;EIF4A3;BUD31;MTREX;RBM25;NCBP2;MFAP1;SNU13;MAGOH;SNRPE;SNRPF;SNRPG;LSM3;LSM6;SNRPD1;SNRPD2;SNRPD3;TRA2B;TXNL4A;SRSF3;U2AF1;SRSF2;SRSF11;SRSF1;SRSF4;DHX9;NCBP1;SF…	O00425;O00571;O14776;O15355;O43143;O43447;O43670;O43809;O60231;O75533;O75643;O75937;P08579;P11940;P14678;P17844;P38919;P55769;P62316;P62318;Q08211;Q09161;Q12874;Q13242;Q13435;Q13573;Q13838;Q14011;Q15393;Q15427;Q15428;Q15459;Q15637;Q16629;Q16630;Q2TAY7;Q8WWY3;Q8WYA6;Q92620;Q92841;Q99459;Q9BXP5;Q9HCE1;Q9NW64;Q9UHX1;Q9UK45;Q9Y3C6;Q9Y5S9	48	0.769156	0.687999	0.0811574	0	0
45	355	DNA-PK-Ku complex	Human	P12956;P13010;P78527	XRCC6;XRCC5;PRKDC	P12956;P13010;P78527	3	0.511005	0.489186	0.021819	0.2547	0.243545
46	356	DNA-PK-Ku complex	Human	P12956;P13010;P78527	XRCC6;XRCC5;PRKDC	P12956;P13010;P78527	3	0.511005	0.489186	0.021819	0.2547	0.243545
47	357	DNA-PK-Ku complex	Human	P12956;P13010;P78527	XRCC6;XRCC5;PRKDC	P12956;P13010;P78527	3	0.511005	0.489186	0.021819	0.2547	0.243545
48	387	MCM complex	Human	P25205;P33991;P33992;P33993;P49736;Q14566	MCM3;MCM4;MCM5;MCM7;MCM2;MCM6	P25205;P33991;P33992;P33993;P49736;Q14566	6	0.0966205	0.0854829	0.0111376	0.2009	0.182888
49	430	18S U11/U12 snRNP	Human	O43143;O75533;P14678;P62304;P62306;P62308;P62314;P62316;P62318;P67809;Q13435;Q15393;Q15427;Q15696;Q16560;Q6IEG0;Q6P2Q9;Q8N8D1;Q8TBF4;Q96LT9;Q9BV90;Q9BWJ5;Q9UDW3;Q9Y3B4	DHX15;SF3B1;SNRPB;SNRPE;SNRPF;SNRPG;SNRPD1;SNRPD2;SNRPD3;YBX1;SF3B2;SF3B3;SF3B4;ZRSR2;SNRNP35;SNRNP48;PRPF8;PDCD7;ZCRB1;RNPC3;SNRNP25;SF3B5;ZMAT5;SF3B6	O43143;O75533;P14678;P62316;P62318;P67809;Q13435;Q15393;Q15427	9	0.755228	0.67123	0.0839977	0.0203	0.000284758
50	433	BASC complex (BRCA1-associated genome surveillance complex)	Human	O60934;P35249;P35250;P35251;P38398;P40692;P43246;P49959;P52701;P54132;Q13315;Q92878	NBN;RFC4;RFC2;RFC1;BRCA1;MLH1;MSH2;MRE11A;MSH6;BLM;ATM;RAD50	P35249;P43246;P49959;Q92878	4	0.257334	0.216938	0.0403957	0.1662	0.155234
51	486	WIP-WASp-actin-myosin-IIa complex	Human	O43516;P19105;P35579;P42768;P60660;P62736	WIPF1;MYL12A;MYH9;WAS;MYL6;ACTA2	O43516;P35579;P60660	3	0.938069	0.915654	0.0224153	0.2533	0.241766
52	520	KCNQ1 macromolecular complex	Human	P13861;P17612;P51787;P62136;Q99996	PRKAR2A;PRKACA;KCNQ1;PPP1CA;AKAP9	P13861;P17612;P62136	3	0.345082	0.285893	0.0591883	0.1636	0.143962
53	525	TIP60 histone acetylase complex	Human	O96019;Q92993;Q9Y230;Q9Y265;Q9Y4A5	ACTL6A;KAT5;RUVBL2;RUVBL1;TRRAP	O96019;Q9Y230;Q9Y265	3	0.555818	0.463912	0.091906	0.1078	0.079563
54	528	NuA4/Tip60-HAT complex	Human	O95619;O96019;Q15014;Q92993;Q96L91;Q9H0E9;Q9H2F5;Q9HAF1;Q9NPF5;Q9NV56;Q9NXR8;Q9UBU8;Q9Y230;Q9Y265;Q9Y4A5	YEATS4;ACTL6A;MORF4L2;KAT5;EP400;BRD8;EPC1;MEAF6;DMAP1;MRGBP;ING3;MORF4L1;RUVBL2;RUVBL1;TRRAP	O96019;Q9Y230;Q9Y265	3	0.555818	0.463912	0.091906	0.1078	0.079563
55	529	NuA4/Tip60-HAT complex	Human	O95619;O96019;Q15014;Q15906;Q92993;Q96L91;Q9H0E9;Q9H2F5;Q9HAF1;Q9NPF5;Q9NV56;Q9NXR8;Q9UBU8;Q9Y230;Q9Y265;Q9Y4A5	YEATS4;ACTL6A;MORF4L2;VPS72;KAT5;EP400;BRD8;EPC1;MEAF6;DMAP1;MRGBP;ING3;MORF4L1;RUVBL2;RUVBL1;TRRAP	O96019;Q9Y230;Q9Y265	3	0.555818	0.463912	0.091906	0.1078	0.079563
56	559	Decapping complex	Human	P26196;Q6P2E9;Q8IU60;Q96F86;Q9NPI6	DDX6;EDC4;DCP2;EDC3;DCP1A	P26196;Q6P2E9;Q9NPI6	3	0.389063	0.460616	-0.071553	0.5894	0.558332
57	566	BAF complex	Human	O14497;O96019;P51532;P60709;Q12824;Q8TAQ2;Q92922;Q969G3;Q96GM5	ARID1A;ACTL6A;SMARCA4;ACTB;SMARCB1;SMARCC2;SMARCC1;SMARCE1;SMARCD1	O96019;P60709;Q8TAQ2	3	1.09677	1.36565	-0.268876	0.9541	0.964986
58	587	NuRD.1 complex	Human	O95983;Q09028;Q13330;Q14839;Q16576;Q6IT96;Q92769;Q9BTC8	MBD3;RBBP4;MTA1;CHD4;RBBP7;HDAC1;HDAC2;MTA3	Q09028;Q16576;Q92769	3	0.379439	0.320772	0.058667	0.1641	0.145169
59	591	SAP complex (Sin3-associated protein complex)	Human	O75446;Q09028;Q13547;Q16576;Q4LE39;Q92769;Q96ST3;Q9H0E3	SAP30;RBBP4;HDAC1;RBBP7;ARID4B;HDAC2;SIN3A;SAP130	Q09028;Q13547;Q16576;Q92769	4	0.422076	0.418346	0.0037305	0.2812	0.273105
60	592	SAP complex (Sin3-associated protein complex)	Human	O75446;Q09028;Q13547;Q16576;Q4LE39;Q92769;Q96ST3;Q9H0E3;Q9H7L9	SAP30;RBBP4;HDAC1;RBBP7;ARID4B;HDAC2;SIN3A;SAP130;SUDS3	Q09028;Q13547;Q16576;Q92769	4	0.422076	0.418346	0.0037305	0.2812	0.273105
61	596	SIN3-HDAC-SAP30-ARID4 complex	Human	O75446;Q09028;Q13547;Q16576;Q4LE39;Q92769;Q96ST3	SAP30;RBBP4;HDAC1;RBBP7;ARID4B;HDAC2;SIN3A	Q09028;Q13547;Q16576;Q92769	4	0.422076	0.418346	0.0037305	0.2812	0.273105
62	614	NRD complex (Nucleosome remodeling and deacetylation complex)	Human	O60341;Q09028;Q12873;Q13330;Q13547;Q14839;Q92769	KDM1A;RBBP4;CHD3;MTA1;HDAC1;CHD4;HDAC2	O60341;Q09028;Q13547;Q92769	4	0.549515	0.458481	0.0910335	0.0772	0.0476054
63	620	CoREST-HDAC complex	Human	O60341;O75362;Q13547;Q92769;Q96BD5;Q9P0W2;Q9UKL0	KDM1A;ZNF217;HDAC1;HDAC2;PHF21A;HMG20B;RCOR1	O60341;Q13547;Q92769	3	0.400066	0.252753	0.147313	0.0563	0.0192904
64	622	Ubiquitin E3 ligase (VHL, TCEB1, TCEB2, CUL2)	Human	P40337;Q13617;Q15369;Q15370	VHL;CUL2;TCEB1;TCEB2	Q13617;Q15369;Q15370	3	0.16953	0.203873	-0.034343	0.4508	0.428993
65	626	LSD1 complex	Human	O60341;O75362;P0DMV8;P0DMV9;Q13363;Q13547;Q92766;Q96BD5;Q96EK2;Q9NP66;Q9P0W2;Q9P2K3;Q9UBW7;Q9UKL0	KDM1A;ZNF217;HSPA1A;HSPA1B;CTBP1;HDAC1;RREB1;PHF21A;PHF21B;HMG20A;HMG20B;RCOR3;ZMYM2;RCOR1	O60341;P0DMV9;Q13363;Q13547	4	0.635	0.793268	-0.158268	0.8696	0.852568
66	632	Anti-HDAC2 complex	Human	O60341;O94776;P78347;Q09028;Q12873;Q13330;Q13547;Q14202;Q14687;Q14839;Q16576;Q92769;Q96BD5;Q96ST3;Q9P0W2;Q9UBW7;Q9UKL0	KDM1A;MTA2;GTF2I;RBBP4;CHD3;MTA1;HDAC1;ZMYM3;GSE1;CHD4;RBBP7;HDAC2;PHF21A;SIN3A;HMG20B;ZMYM2;RCOR1	O60341;P78347;Q09028;Q13547;Q16576;Q92769	6	0.679116	0.584522	0.0945939	0.0342	0.00470186
67	633	anti-BHC110 complex	Human	O60341;O75362;P78347;Q13547;Q14202;Q14687;Q92769;Q96BD5;Q9P0W2;Q9UBW7;Q9UKL0	KDM1A;ZNF217;GTF2I;HDAC1;ZMYM3;GSE1;HDAC2;PHF21A;HMG20B;ZMYM2;RCOR1	O60341;P78347;Q13547;Q92769	4	0.585494	0.419052	0.166442	0.0223	0.000599222
68	634	XFIM complex	Human	O60341;P78347;Q13547;Q14202;Q92769	KDM1A;GTF2I;HDAC1;ZMYM3;HDAC2	O60341;P78347;Q13547;Q92769	4	0.585494	0.419052	0.166442	0.0223	0.000599222
69	636	BHC complex	Human	O60341;Q13547;Q92769;Q96BD5;Q9P0W2;Q9UKL0	KDM1A;HDAC1;HDAC2;PHF21A;HMG20B;RCOR1	O60341;Q13547;Q92769	3	0.400066	0.252753	0.147313	0.0563	0.0192904
70	642	CtBP complex	Human	O00257;O60315;O60341;O75362;P37275;P56545;Q13363;Q13547;Q92618;Q92766;Q92769;Q96JN0;Q96KQ7;Q9H9B1;Q9P2K3;Q9UKL0;Q9Y232	CBX4;ZEB2;KDM1A;ZNF217;ZEB1;CTBP2;CTBP1;HDAC1;ZNF516;RREB1;HDAC2;LCOR;EHMT2;EHMT1;RCOR3;RCOR1;CDYL	O60341;P56545;Q13363;Q13547;Q92769	5	0.673737	0.850666	-0.176929	0.9257	0.923217
71	643	CtBP core complex	Human	O60341;P37275;P56545;Q13363;Q13547;Q92769;Q96KQ7;Q9H9B1;Q9UKL0	KDM1A;ZEB1;CTBP2;CTBP1;HDAC1;HDAC2;EHMT2;EHMT1;RCOR1	O60341;P56545;Q13363;Q13547;Q92769	5	0.673737	0.850666	-0.176929	0.9257	0.923217
72	646	HDAC1-associated protein complex	Human	O60341;O94776;O95983;Q09028;Q12873;Q13547;Q16576;Q9UBB5;Q9UKL0	KDM1A;MTA2;MBD3;RBBP4;CHD3;HDAC1;RBBP7;MBD2;RCOR1	O60341;Q09028;Q13547;Q16576	4	0.553206	0.527875	0.0253312	0.2081	0.20016
73	649	HDAC1-associated core complex cII	Human	O94776;O95983;Q09028;Q12873;Q13547;Q16576;Q86YP4;Q9UBB5;Q9UKL0	MTA2;MBD3;RBBP4;CHD3;HDAC1;RBBP7;GATAD2A;MBD2;RCOR1	Q09028;Q13547;Q16576	3	0.418222	0.480845	-0.0626223	0.5568	0.527686
74	650	HDAC2-asscociated core complex	Human	O94776;O95983;Q09028;Q12873;Q16576;Q86YP4;Q92769	MTA2;MBD3;RBBP4;CHD3;RBBP7;GATAD2A;HDAC2	Q09028;Q16576;Q92769	3	0.379439	0.320772	0.058667	0.1641	0.145169
75	656	VPS35-VPS29-VPS26A complex	Human	O75436;Q96QK1;Q9UBQ0	VPS26A;VPS35;VPS29	O75436;Q96QK1;Q9UBQ0	3	0.431827	0.464707	-0.0328807	0.4457	0.423889
76	657	Retromer complex (SNX1, SNX2, VPS35, VPS29, VPS26A)	Human	O60749;O75436;Q13596;Q96QK1;Q9UBQ0	SNX2;VPS26A;SNX1;VPS35;VPS29	O60749;O75436;Q13596;Q96QK1;Q9UBQ0	5	0.326872	0.372125	-0.0452526	0.4794	0.432299
77	659	MeCP1 complex	Human	O94776;O95983;Q09028;Q13547;Q14839;Q16576;Q8WXI9;Q92769;Q9UBB5	MTA2;MBD3;RBBP4;HDAC1;CHD4;RBBP7;GATAD2B;HDAC2;MBD2	Q09028;Q13547;Q16576;Q92769	4	0.422076	0.418346	0.0037305	0.2812	0.273105
78	685	MeCP1 complex	Human	O94776;O95983;Q09028;Q13547;Q14839;Q16576;Q8WXI9;Q92769;Q9UBB5	MTA2;MBD3;RBBP4;HDAC1;CHD4;RBBP7;GATAD2B;HDAC2;MBD2	Q09028;Q13547;Q16576;Q92769	4	0.422076	0.418346	0.0037305	0.2812	0.273105
79	691	SIN3-SAP25 complex	Human	O00422;O75446;Q09028;Q13547;Q16576;Q4LE39;Q8TEE9;Q92769;Q96ST3;Q9H0E3;Q9H7L9	SAP18;SAP30;RBBP4;HDAC1;RBBP7;ARID4B;SAP25;HDAC2;SIN3A;SAP130;SUDS3	Q09028;Q13547;Q16576;Q92769	4	0.422076	0.418346	0.0037305	0.2812	0.273105
80	695	SIN3-HDAC-SAP30-ARID4 complex	Human	O75446;Q09028;Q13547;Q16576;Q4LE39;Q92769;Q96ST3	SAP30;RBBP4;HDAC1;RBBP7;ARID4B;HDAC2;SIN3A	Q09028;Q13547;Q16576;Q92769	4	0.422076	0.418346	0.0037305	0.2812	0.273105
81	696	BRMS1-SIN3-HDAC complex	Human	O75182;O75446;Q09028;Q13547;Q16576;Q92769;Q96ST3;Q9HCU9	SIN3B;SAP30;RBBP4;HDAC1;RBBP7;HDAC2;SIN3A;BRMS1	Q09028;Q13547;Q16576;Q92769	4	0.422076	0.418346	0.0037305	0.2812	0.273105
82	698	SIN3-HDAC-SAP30-ARID4 complex	Human	O75446;Q09028;Q13547;Q16576;Q4LE39;Q92769;Q96ST3	SAP30;RBBP4;HDAC1;RBBP7;ARID4B;HDAC2;SIN3A	Q09028;Q13547;Q16576;Q92769	4	0.422076	0.418346	0.0037305	0.2812	0.273105
83	710	Brg1-associated complex I	Human	O14497;O14744;O96019;P51532;Q12824;Q8TAQ2;Q92922;Q969G3;Q96GM5	ARID1A;PRMT5;ACTL6A;SMARCA4;SMARCB1;SMARCC2;SMARCC1;SMARCE1;SMARCD1	O14744;O96019;Q8TAQ2	3	0.262103	0.50824	-0.246137	0.9387	0.947086
84	711	Brm-associated complex	Human	O14497;O14744;O96019;P51531;Q12824;Q8TAQ2;Q92922;Q969G3;Q96GM5	ARID1A;PRMT5;ACTL6A;SMARCA2;SMARCB1;SMARCC2;SMARCC1;SMARCE1;SMARCD1	O14744;O96019;Q8TAQ2	3	0.262103	0.50824	-0.246137	0.9387	0.947086
85	713	BRG1-SIN3A complex	Human	O14497;O14744;O96019;P51532;Q09028;Q12824;Q6STE5;Q8TAQ2;Q92769;Q92922;Q92925;Q969G3;Q96GM5;Q96ST3	ARID1A;PRMT5;ACTL6A;SMARCA4;RBBP4;SMARCB1;SMARCD3;SMARCC2;HDAC2;SMARCC1;SMARCD2;SMARCE1;SMARCD1;SIN3A	O14744;O96019;Q09028;Q8TAQ2;Q92769	5	0.358442	0.441618	-0.0831756	0.6612	0.606327
86	714	BRM-SIN3A complex	Human	O14497;O14744;O96019;P51531;Q09028;Q12824;Q13547;Q6STE5;Q8TAQ2;Q92769;Q92922;Q92925;Q969G3;Q96GM5;Q96ST3	ARID1A;PRMT5;ACTL6A;SMARCA2;RBBP4;SMARCB1;HDAC1;SMARCD3;SMARCC2;HDAC2;SMARCC1;SMARCD2;SMARCE1;SMARCD1;SIN3A	O14744;O96019;Q09028;Q13547;Q8TAQ2;Q92769	6	0.334933	0.424937	-0.0900048	0.7133	0.672458
87	725	P2X7 receptor signalling complex	Human	O43707;O95425;P05107;P08238;P0DMV8;P11142;P23467;P42356;P60709;Q13368;Q16787;Q99572	ACTN4;SVIL;ITGB2;HSP90AB1;HSPA1A;HSPA8;PTPRB;PI4KA;ACTB;MPP3;LAMA3;P2RX7	O43707;P08238;P11142;P60709	4	1.09918	1.12438	-0.0251995	0.3981	0.382335
88	726	DDB2 complex	Human	P61201;P62877;Q13098;Q13619;Q16531;Q7L5N1;Q92466;Q92905;Q99627;Q9BT78;Q9UBW8;Q9UNS2	COPS2;RBX1;GPS1;CUL4A;DDB1;COPS6;DDB2;COPS5;COPS8;COPS4;COPS7A;COPS3	P61201;Q13098;Q13619;Q16531;Q7L5N1;Q92466;Q92905;Q99627;Q9BT78;Q9UBW8;Q9UNS2	11	0.52803	0.533301	-0.00527133	0.1979	0.184344
89	727	CSA complex	Human	P61201;P62877;Q13098;Q13216;Q13619;Q16531;Q7L5N1;Q92905;Q99627;Q9BT78;Q9UBW8;Q9UNS2	COPS2;RBX1;GPS1;ERCC8;CUL4A;DDB1;COPS6;COPS5;COPS8;COPS4;COPS7A;COPS3	P61201;Q13098;Q13619;Q16531;Q7L5N1;Q92905;Q99627;Q9BT78;Q9UBW8;Q9UNS2	10	0.525353	0.530693	-0.00533982	0.208	0.205441
90	728	CSA-POLIIa complex	Human	P24928;P61201;P62877;Q13098;Q13216;Q13619;Q16531;Q7L5N1;Q92905;Q99627;Q9BT78;Q9UBW8;Q9UNS2	POLR2A;COPS2;RBX1;GPS1;ERCC8;CUL4A;DDB1;COPS6;COPS5;COPS8;COPS4;COPS7A;COPS3	P61201;Q13098;Q13619;Q16531;Q7L5N1;Q92905;Q99627;Q9BT78;Q9UBW8;Q9UNS2	10	0.525353	0.530693	-0.00533982	0.208	0.205441
91	732	SIN3 complex	Human	O00422;O75446;Q09028;Q13547;Q16576;Q92769;Q96ST3	SAP18;SAP30;RBBP4;HDAC1;RBBP7;HDAC2;SIN3A	Q09028;Q13547;Q16576;Q92769	4	0.422076	0.418346	0.0037305	0.2812	0.273105
92	738	SIN3-ING1b complex I	Human	O00422;O75446;Q09028;Q13547;Q16576;Q4LE39;Q92769;Q96ST3;Q9UK53	SAP18;SAP30;RBBP4;HDAC1;RBBP7;ARID4B;HDAC2;SIN3A;ING1	Q09028;Q13547;Q16576;Q92769	4	0.422076	0.418346	0.0037305	0.2812	0.273105
93	739	SIN3-ING1b complex II	Human	O00422;O14497;O75446;O96019;P51532;Q09028;Q12824;Q13547;Q16576;Q4LE39;Q8TAQ2;Q92769;Q92922;Q96GM5;Q96ST3;Q9UK53	SAP18;ARID1A;SAP30;ACTL6A;SMARCA4;RBBP4;SMARCB1;HDAC1;RBBP7;ARID4B;SMARCC2;HDAC2;SMARCC1;SMARCD1;SIN3A;ING1	O96019;Q09028;Q13547;Q16576;Q8TAQ2;Q92769	6	0.356355	0.421048	-0.0646925	0.5839	0.548852
94	742	eIF3 complex (EIF3S6, EIF3S5, EIF3S4, EIF3S3, EIF3S6IP, EIF3S2, EIF3S9, EIF3S12, EIF3S10, EIF3S8, EIF3S1, EIF3S7)	Human	O00303;O15371;O15372;O75821;O75822;P55884;P60228;Q13347;Q14152;Q99613;Q9UBQ5;Q9Y262	EIF3F;EIF3D;EIF3H;EIF3G;EIF3J;EIF3B;EIF3E;EIF3I;EIF3A;EIF3C;EIF3K;EIF3L	O00303;O15371;O75821;P55884;P60228;Q13347;Q14152;Q99613	8	0.327089	0.366744	-0.0396555	0.433	0.417196
95	743	SIN3-SAP25 complex	Human	O00422;O75446;Q09028;Q13547;Q16576;Q1EHW4;Q4LE39;Q92769;Q96ST3;Q9H0E3;Q9H7L9	SAP18;SAP30;RBBP4;HDAC1;RBBP7;Sap25;ARID4B;HDAC2;SIN3A;SAP130;SUDS3	Q09028;Q13547;Q16576;Q92769	4	0.422076	0.418346	0.0037305	0.2812	0.273105
96	755	Exon junction complex (EIF4A3, MLN51, UPF3B, MAGOH, Y14, PYM)	Human	O15234;P38919;P61326;Q0VAK7;Q9BRP8;Q9Y5S9	CASC3;EIF4A3;MAGOH;UPF3B;PYM1;RBM8A	P38919;Q9BRP8;Q9Y5S9	3	0.555836	0.493915	0.0619217	0.1579	0.137725
97	778	LARC complex (LCR-associated remodeling complex)	Human	O14497;O94776;O95983;O96019;P07910;P51532;P60709;Q09028;Q12824;Q13547;Q14839;Q8TAQ2;Q8WXI9;Q92769;Q92785;Q92922;Q92925;Q969G3;Q9UBB5	ARID1A;MTA2;MBD3;ACTL6A;HNRNPC;SMARCA4;ACTB;RBBP4;SMARCB1;HDAC1;CHD4;SMARCC2;GATAD2B;HDAC2;DPF2;SMARCC1;SMARCD2;SMARCE1;MBD2	O96019;P07910;P60709;Q09028;Q13547;Q8TAQ2;Q92769	7	0.686257	0.760054	-0.0737973	0.641	0.584888
98	781	URI complex (Unconventional prefoldin RPB5 Interactor)	Human	O94763;P19388;P63208;Q13309;Q13616;Q9UHV9;Q9ULZ2;Q9Y230;Q9Y265	URI1;POLR2E;SKP1;SKP2;CUL1;PFDN2;STAP1;RUVBL2;RUVBL1	P19388;P63208;Q13616;Q9UHV9;Q9Y230;Q9Y265	6	0.683878	0.749732	-0.0658539	0.5914	0.55474
99	784	SMG-1-UPF-ERF1-ERF3 complex (SURF)	Human	P15170;P62495;Q92900;Q96Q15	GSPT1;ETF1;UPF1;SMG1	P15170;P62495;Q92900	3	0.322737	0.269647	0.0530903	0.1755	0.158422
100	785	Exon junction complex	Human	P38919;P61326;Q13838;Q15287;Q86V81;Q8IYB3;Q9BZI7;Q9Y5S9	EIF4A3;MAGOH;DDX39B;RNPS1;ALYREF;SRRM1;UPF3B;RBM8A	P38919;Q13838;Q9Y5S9	3	0.20572	0.149022	0.0566983	0.1676	0.149776
101	787	NuA4/Tip60-HAT complex B	Human	O96019;Q92993;Q9H2F5;Q9NPF5;Q9UBU8;Q9Y230;Q9Y265;Q9Y4A5	ACTL6A;KAT5;EPC1;DMAP1;MORF4L1;RUVBL2;RUVBL1;TRRAP	O96019;Q9Y230;Q9Y265	3	0.555818	0.463912	0.091906	0.1078	0.079563
102	798	NuA4/Tip60-HAT complex A	Human	O95619;O96019;Q52LR7;Q92993;Q96L91;Q9H0E9;Q9H2F5;Q9HAF1;Q9NPF5;Q9NV56;Q9NXR8;Q9UBU8;Q9Y230;Q9Y265;Q9Y4A5	YEATS4;ACTL6A;EPC2;KAT5;EP400;BRD8;EPC1;MEAF6;DMAP1;MRGBP;ING3;MORF4L1;RUVBL2;RUVBL1;TRRAP	O96019;Q9Y230;Q9Y265	3	0.555818	0.463912	0.091906	0.1078	0.079563
103	799	DMAP1-associated complex	Human	O96019;Q15906;Q6ZRS2;Q96L91;Q9H0E9;Q9H2F5;Q9NPF5;Q9Y230;Q9Y265;Q9Y4A5	ACTL6A;VPS72;SRCAP;EP400;BRD8;EPC1;DMAP1;RUVBL2;RUVBL1;TRRAP	O96019;Q9Y230;Q9Y265	3	0.555818	0.463912	0.091906	0.1078	0.079563
104	803	BRG1-SIN3A-HDAC containing SWI/SNF remodeling complex I	Human	O14497;O14744;O96019;P51532;Q12824;Q8TAQ2;Q92769;Q92922;Q969G3;Q96GM5;Q96ST3	ARID1A;PRMT5;ACTL6A;SMARCA4;SMARCB1;SMARCC2;HDAC2;SMARCC1;SMARCE1;SMARCD1;SIN3A	O14744;O96019;Q8TAQ2;Q92769	4	0.255785	0.399435	-0.14365	0.8379	0.814623
105	806	BRM-SIN3A-HDAC complex	Human	O14497;O14744;O96019;P51531;Q12824;Q8TAQ2;Q92769;Q92922;Q92925;Q969G3;Q96GM5;Q96ST3	ARID1A;PRMT5;ACTL6A;SMARCA2;SMARCB1;SMARCC2;HDAC2;SMARCC1;SMARCD2;SMARCE1;SMARCD1;SIN3A	O14744;O96019;Q8TAQ2;Q92769	4	0.255785	0.399435	-0.14365	0.8379	0.814623
106	807	BRG1-associated complex	Human	O14497;O14744;O96019;P51532;Q12824;Q8TAQ2;Q92922;Q969G3;Q96GM5	ARID1A;PRMT5;ACTL6A;SMARCA4;SMARCB1;SMARCC2;SMARCC1;SMARCE1;SMARCD1	O14744;O96019;Q8TAQ2	3	0.262103	0.50824	-0.246137	0.9387	0.947086
107	808	BRM-associated complex	Human	O14497;O14744;O96019;P51531;Q12824;Q8TAQ2;Q92922;Q92925;Q969G3;Q96GM5	ARID1A;PRMT5;ACTL6A;SMARCA2;SMARCB1;SMARCC2;SMARCC1;SMARCD2;SMARCE1;SMARCD1	O14744;O96019;Q8TAQ2	3	0.262103	0.50824	-0.246137	0.9387	0.947086
108	822	mRNA decay complex (UPF1, UPF2, UPF3B, DCP2, XRN1, XRN2, EXOSC2, EXOSC4, EXOSC10, PARN)	Human	O95453;Q01780;Q13868;Q8IU60;Q8IZH2;Q92900;Q9BZI7;Q9H0D6;Q9HAU5;Q9NPD3	PARN;EXOSC10;EXOSC2;DCP2;XRN1;UPF1;UPF3B;XRN2;UPF2;EXOSC4	O95453;Q92900;Q9H0D6	3	0.872503	0.746501	0.126003	0.0727	0.0358983
109	834	20S methylosome and RG-containing Sm protein complex	Human	O14744;P14678;P54105;P62314;P62316;P62318	PRMT5;SNRPB;CLNS1A;SNRPD1;SNRPD2;SNRPD3	O14744;P14678;P62316;P62318	4	0.760747	0.653302	0.107445	0.0602	0.0275237
110	835	6S methyltransferase and RG-containing Sm proteins complex	Human	P14678;P54105;P62304;P62306;P62308;P62314;P62316;P62318	SNRPB;CLNS1A;SNRPE;SNRPF;SNRPG;SNRPD1;SNRPD2;SNRPD3	P14678;P62316;P62318	3	0.145931	0.404742	-0.258812	0.9481	0.957766
111	846	RICH1/AMOT polarity complex, Flag-Rich1 precipitated	Human	P47756;P52907;Q4VCS5;Q68EM7;Q8N3R9;Q8NI35;Q96B97;Q9Y5K6	CAPZB;CAPZA1;AMOT;ARHGAP17;MPP5;PATJ;SH3KBP1;CD2AP	P47756;P52907;Q68EM7;Q96B97;Q9Y5K6	5	0.524117	0.523002	0.0011147	0.262	0.2316
112	871	BRAF53-BRCA2 complex	Human	O60341;P51587;Q13547;Q92769;Q96BD5;Q9P0W2;Q9UKL0	KDM1A;BRCA2;HDAC1;HDAC2;PHF21A;HMG20B;RCOR1	O60341;Q13547;Q92769	3	0.400066	0.252753	0.147313	0.0563	0.0192904
113	886	MTA1 complex	Human	O95983;Q09028;Q13330;Q16576;Q6IT96;Q92769	MBD3;RBBP4;MTA1;RBBP7;HDAC1;HDAC2	Q09028;Q16576;Q92769	3	0.379439	0.320772	0.058667	0.1641	0.145169
114	888	MTA2 complex	Human	O94776;O95983;Q09028;Q13547;Q14839;Q16576;Q92769;Q96ST3	MTA2;MBD3;RBBP4;HDAC1;CHD4;RBBP7;HDAC2;SIN3A	Q09028;Q13547;Q16576;Q92769	4	0.422076	0.418346	0.0037305	0.2812	0.273105
115	889	MTA1-HDAC core complex	Human	Q09028;Q13330;Q16576;Q6IT96;Q92769	RBBP4;MTA1;RBBP7;HDAC1;HDAC2	Q09028;Q16576;Q92769	3	0.379439	0.320772	0.058667	0.1641	0.145169
116	929	CEN complex	Human	O60264;P07199;P11021;P11142;P22087;P35226;P49450;Q02241;Q03188;Q06587;Q08945;Q13185;Q13619;Q15007;Q16531;Q53SF7;Q5T200;Q69YN4;Q6T4P5;Q71F23;Q8N0S6;Q8N1F7;Q8NEM2;Q92620;Q92674;Q96JP5;Q96T23;Q99496;Q9BS16;Q9BU64;Q9BXP5;Q9BZH6;Q9H0H5;Q9H3R5;Q9HC52;Q9NSP4;Q9Y5B9	SMARCA5;CENPB;HSPA5;HSPA8;FBL;BMI1;CENPA;KIF23;CENPC;RING1;SSRP1;CBX3;CUL4A;WTAP;DDB1;COBLL1;ZC3H13;KIAA1429;PLPPR3;CENPU;CENPL;NUP93;SHCBP1;DHX38;CENPI;ZFP91;RSF1;RNF2;CENPK;CENPO;SRRT;WDR11;RACGAP1;CENPH;CBX8;CENPM;SUPT16H	P11021;P11142;Q13185;Q13619;Q16531;Q8N1F7;Q92620;Q9BXP5;Q9BZH6	9	0.645121	0.751019	-0.105898	0.8238	0.801392
117	1003	RC complex (Replication competent complex)	Human	P09884;P20248;P24941;P35249;P35250;P35251;P40937;P40938;Q14181	POLA1;CCNA2;CDK2;RFC4;RFC2;RFC1;RFC5;RFC3;POLA2	P24941;P35249;P40937	3	0.305479	0.296192	0.00928667	0.293	0.282123
118	1004	RC complex during S-phase of cell cycle	Human	P09874;P09884;P11387;P15927;P18858;P20248;P24941;P27694;P28340;P35244;P35250;P35251;Q07864	PARP1;POLA1;TOP1;RPA2;LIG1;CCNA2;CDK2;RPA1;POLD1;RPA3;RFC2;RFC1;POLE	P09874;P11387;P24941;P27694;P35244	5	0.460755	0.622792	-0.162037	0.9005	0.889851
119	1005	RC complex during G2/M-phase of cell cycle	Human	P06493;P09874;P09884;P11387;P14635;P15927;P20248;P27694;P28340;P35244;P35250;P35251;Q07864	CDK1;PARP1;POLA1;TOP1;CCNB1;RPA2;CCNA2;RPA1;POLD1;RPA3;RFC2;RFC1;POLE	P06493;P09874;P11387;P27694;P35244	5	0.374604	0.55112	-0.176516	0.9251	0.922386
120	1059	Retromer complex (SNX1, SNX2, VPS35, VPS29, VPS26A)	Human	O60749;O75436;Q13596;Q96QK1;Q9UBQ0	SNX2;VPS26A;SNX1;VPS35;VPS29	O60749;O75436;Q13596;Q96QK1;Q9UBQ0	5	0.326872	0.372125	-0.0452526	0.4794	0.432299
121	1060	Retromer complex (SNX1, SNX2, VPS35, VPS29, VPS26B)	Human	O60749;Q13596;Q4G0F5;Q96QK1;Q9UBQ0	SNX2;SNX1;VPS26B;VPS35;VPS29	O60749;Q13596;Q4G0F5;Q96QK1;Q9UBQ0	5	0.353487	0.367972	-0.0144849	0.3275	0.295058
122	1068	12S U11 snRNP	Human	P14678;P62304;P62306;P62308;P62314;P62316;P62318;P67809;Q16560;Q16629;Q6IEG0;Q8N8D1;Q96GM8;Q9BV90;Q9H875	SNRPB;SNRPE;SNRPF;SNRPG;SNRPD1;SNRPD2;SNRPD3;YBX1;SNRNP35;SRSF7;SNRNP48;PDCD7;TOE1;SNRNP25;PRKRIP1	P14678;P62316;P62318;P67809;Q16629	5	0.584222	0.557592	0.02663	0.1753	0.141834
123	1092	PCNA-KU antigen complex	Human	P12004;P12956;P13010	PCNA;XRCC6;XRCC5	P12004;P12956;P13010	3	0.774602	0.848674	-0.0740723	0.5977	0.566889
124	1097	eIF3 complex (EIF3S6, EIF3S5, EIF3S4, EIF3S3, EIF3S6IP, EIF3S2, EIF3S9, EIF3S12, EIF3S10, EIF3S8, EIF3S1, EIF3S7, PCID1)	Human	O00303;O15371;O15372;O75821;O75822;P55884;P60228;Q13347;Q14152;Q7L2H7;Q99613;Q9UBQ5;Q9Y262	EIF3F;EIF3D;EIF3H;EIF3G;EIF3J;EIF3B;EIF3E;EIF3I;EIF3A;EIF3M;EIF3C;EIF3K;EIF3L	O00303;O15371;O75821;P55884;P60228;Q13347;Q14152;Q7L2H7;Q99613	9	0.363539	0.353861	0.00967783	0.1548	0.132787
125	1098	DNA synthesome complex (13 subunits)	Human	P09884;P11387;P11388;P12004;P27694;P28340;P35251;P49005;P49642;P49643;Q14181;Q15054;Q9HCU8	POLA1;TOP1;TOP2A;PCNA;RPA1;POLD1;RFC1;POLD2;PRIM1;PRIM2;POLA2;POLD3;POLD4	P11387;P12004;P27694	3	0.545452	0.518807	0.026645	0.2415	0.229306
126	1099	DNA synthesome complex (17 subunits)	Human	P09884;P11387;P11388;P12004;P27694;P28340;P35251;P49005;P49642;P49643;P56282;Q07864;Q14181;Q15054;Q9HCU8;Q9NR33;Q9NRF9	POLA1;TOP1;TOP2A;PCNA;RPA1;POLD1;RFC1;POLD2;PRIM1;PRIM2;POLE2;POLE;POLA2;POLD3;POLD4;POLE4;POLE3	P11387;P12004;P27694;Q9NRF9	4	0.530155	0.437987	0.0921682	0.0754	0.0459928
127	1111	DNA synthesome complex (17 subunits)	Human	P09884;P11387;P11388;P12004;P27694;P28340;P35251;P49005;P49642;P49643;P56282;Q07864;Q14181;Q15054;Q9HCU8;Q9NR33;Q9NRF9	POLA1;TOP1;TOP2A;PCNA;RPA1;POLD1;RFC1;POLD2;PRIM1;PRIM2;POLE2;POLE;POLA2;POLD3;POLD4;POLE4;POLE3	P11387;P12004;P27694;Q9NRF9	4	0.530155	0.437987	0.0921682	0.0754	0.0459928
128	1141	CF IIAm complex (Cleavage factor IIAm complex)	Human	O43809;O60231;O94913;P19447;P23246;P26368;P26599;P49959;Q01081;Q07157;Q14444;Q16630;Q8N684;Q92759;Q92989;Q9UKF6	NUDT21;DHX16;PCF11;ERCC3;SFPQ;U2AF2;PTBP1;MRE11A;U2AF1;TJP1;CAPRIN1;CPSF6;CPSF7;GTF2H4;CLP1;CPSF3	O43809;O60231;P26599;P49959;Q07157;Q16630;Q8N684	7	0.408537	0.298305	0.110232	0.0177	0.000514433
129	1142	SMN complex	Human	O14893;P14678;P62304;P62306;P62308;P62314;P62316;P62318;Q16637;Q9UHI6	GEMIN2;SNRPB;SNRPE;SNRPF;SNRPG;SNRPD1;SNRPD2;SNRPD3;SMN1; SMN2;DDX20	P14678;P62316;P62318	3	0.145931	0.404742	-0.258812	0.9481	0.957766
130	1143	SMN complex	Human	O14893;P14678;P57678;P62304;P62306;P62308;P62314;P62316;P62318;Q16637;Q8TEQ6;Q8WXD5;Q9H840;Q9NWZ8;Q9UHI6;Q9Y3F4	GEMIN2;SNRPB;GEMIN4;SNRPE;SNRPF;SNRPG;SNRPD1;SNRPD2;SNRPD3;SMN1; SMN2;GEMIN5;GEMIN6;GEMIN7;GEMIN8;DDX20;STRAP	P14678;P62316;P62318;Q8TEQ6;Q9Y3F4	5	0.982686	0.868046	0.114641	0.0337	0.00247908
131	1149	Histone H3.1 complex	Human	O14929;P49321;P62805;P68431;Q09028;Q13111;Q13112;Q8TEX9;Q9NVP2;Q9Y294	HAT1;NASP;HIST1H4A;;HIST1H3A;;RBBP4;CHAF1A;CHAF1B;IPO4;ASF1B;ASF1A	O14929;P49321;P62805;Q09028	4	0.455205	0.504475	-0.0492707	0.5009	0.478356
132	1150	Histone H3.3 complex	Human	O14929;P49321;P54198;P62805;P84243;Q09028;Q8TEX9;Q9NVP2;Q9Y294	HAT1;NASP;HIRA;HIST1H4A;;H3F3A; H3F;RBBP4;IPO4;ASF1B;ASF1A	O14929;P49321;P62805;P84243;Q09028	5	0.420963	0.465415	-0.0444516	0.4746	0.428607
133	1162	Ubiquitin E3 ligase (DDB1, DDB2, CUL4A, CUL4B, RBX1)	Human	P62877;Q13619;Q13620;Q16531;Q92466	RBX1;CUL4A;CUL4B;DDB1;DDB2	Q13619;Q13620;Q16531;Q92466	4	0.897858	0.871991	0.0258672	0.2064	0.198471
134	1166	p400-associated complex	Human	O96019;P60709;Q96L91;Q9Y230;Q9Y265;Q9Y4A5	ACTL6A;ACTB;EP400;RUVBL2;RUVBL1;TRRAP	O96019;P60709;Q9Y230;Q9Y265	4	0.810928	0.846239	-0.0353108	0.4415	0.422404
135	1170	c-MYC-ATPase-helicase complex	Human	O96019;P01106;Q9Y230;Q9Y265;Q9Y4A5	ACTL6A;MYC;RUVBL2;RUVBL1;TRRAP	O96019;Q9Y230;Q9Y265	3	0.555818	0.463912	0.091906	0.1078	0.079563
136	1171	c-MYC-ATPase-helicase complex	Human	O96019;P01106;Q9Y230;Q9Y265;Q9Y4A5	ACTL6A;MYC;RUVBL2;RUVBL1;TRRAP	O96019;Q9Y230;Q9Y265	3	0.555818	0.463912	0.091906	0.1078	0.079563
137	1173	TIP49-TIP48-BAF53 complex	Human	O96019;Q9Y230;Q9Y265	ACTL6A;RUVBL2;RUVBL1	O96019;Q9Y230;Q9Y265	3	0.555818	0.463912	0.091906	0.1078	0.079563
138	1176	CRM1-RAN-PHAX-CBC complex (cap binding complex)	Human	O14980;P52298;P62826;Q09161;Q9H814	XPO1;NCBP2;RAN;NCBP1;PHAX	O14980;P62826;Q09161;Q9H814	4	0.597589	0.554343	0.0432465	0.1581	0.147352
139	1181	C complex spliceosome	Human	O43290;O43390;O43660;O60306;O60506;O60508;O75533;O75643;O94906;O95391;O95926;P07910;P08579;P09651;P09661;P11940;P14678;P17844;P22626;P31943;P38159;P38919;P42285;P51991;P52272;P52597;P61326;P61978;P62304;P62306;P62308;P62310;P62314;P62316;P62318;Q00839;Q01081;Q07955;Q12874;Q13435;Q13523;Q13573;Q14331;Q14562;Q15029;Q15393;Q15428;Q15459;Q6NZY4;Q6P2Q9;Q6UX04;Q86V81;Q8IYB3;Q8WUQ7;Q92620;Q96BP3;Q96DF8;…	SART1;HNRNPR;PLRG1;AQR;SYNCRIP;CDC40;SF3B1;SNRNP200;PRPF6;SLU7;SYF2;HNRNPC;SNRPB2;HNRNPA1;SNRPA1;PABPC1;SNRPB;DDX5;HNRNPA2B1;HNRNPH1;RBMX;EIF4A3;MTREX;HNRNPA3;HNRNPM;HNRNPF;MAGOH;HNRNPK;SNRPE;SNRPF;SNRPG;LSM3;SNRPD1;SNRPD2;SNRPD3;HNRNPU;U2AF1;SRSF1;SF3A3;SF3B2;PRPF4B;SNW1;FRG1;DHX8;EFTUD2;SF3B3;SF3A2;SF3A1;ZCCHC8;PRPF8;CWC27;ALYREF;SRRM1;CACTIN;DHX38;PPWD1;DGCR14;SNRNP40;CDC5L;GPATCH1;WDR83;DDX23…	O43390;O60506;O75533;O75643;P07910;P08579;P09651;P11940;P14678;P17844;P22626;P31943;P38159;P38919;P52272;P52597;P61978;P62316;P62318;Q00839;Q12874;Q13435;Q13573;Q15393;Q15428;Q15459;Q92620;Q99459;Q9NW64;Q9Y3C6;Q9Y5S9	31	0.742872	0.618288	0.124584	0	0
140	1182	CDC5L core complex	Human	O43660;O75934;P11142;Q92616;Q99459;Q9UMS4	PLRG1;BCAS2;HSPA8;GCN1;CDC5L;PRPF19	P11142;Q92616;Q99459	3	0.729421	0.67085	0.058571	0.1643	0.145392
141	1183	CDC5L complex	Human	A8K8P3;O15297;O43660;O75533;O75934;P09012;P09661;P11142;P11388;P15884;P23246;P38159;P62136;P62314;P62316;P62318;P78527;Q01130;Q07955;Q12905;Q13435;Q14204;Q15427;Q7L1Q6;Q8IYB3;Q92616;Q99459;Q9P013;Q9UMS4;Q9UPN6	SFI1;PPM1D;PLRG1;SF3B1;BCAS2;SNRPA;SNRPA1;HSPA8;TOP2A;TCF4;SFPQ;RBMX;PPP1CA;SNRPD1;SNRPD2;SNRPD3;PRKDC;SRSF2;SRSF1;ILF2;SF3B2;DYNC1H1;SF3B4;BZW1;SRRM1;GCN1;CDC5L;CWC15;PRPF19;SCAF8	O75533;P11142;P38159;P62136;P62316;P62318;P78527;Q12905;Q13435;Q14204;Q15427;Q7L1Q6;Q92616;Q99459	14	0.825918	0.688037	0.137881	0.0003	0
142	1186	ESCRT-III complex	Human	O43633;Q7LBR1;Q96CF2;Q96FZ7;Q9BY43;Q9H444;Q9HD42;Q9NZZ3;Q9UQN3;Q9Y3E7	CHMP2A;CHMP1B;CHMP4C;CHMP6;CHMP4A;CHMP4B;CHMP1A;CHMP5;CHMP2B;CHMP3	O43633;Q7LBR1;Q9HD42;Q9UQN3;Q9Y3E7	5	0.348665	0.376573	-0.0279074	0.391	0.35347
143	1189	DNA double-strand break end-joining complex	Human	O60934;P12956;P13010;P49917;P49959;Q13426;Q92878	NBN;XRCC6;XRCC5;LIG4;MRE11A;XRCC4;RAD50	P12956;P13010;P49959;Q92878	4	0.487876	0.432418	0.0554575	0.1306	0.11597
144	1193	Rap1 complex	Human	P09874;P12956;P13010;P49959;Q15554;Q92878;Q9NYB0	PARP1;XRCC6;XRCC5;MRE11A;TERF2;RAD50;TERF2IP	P09874;P12956;P13010;P49959;Q92878;Q9NYB0	6	0.443382	0.389567	0.0538152	0.0865	0.0532388
145	1223	H2AX complex, isolated from cells without IR exposure	Human	O43390;P05455;P06748;P11021;P11940;P16104;P27797;P62158;P62805;Q08945;Q8N257;Q9Y262;Q9Y5B9	HNRNPR;SSB;NPM1;HSPA5;PABPC1;H2AFX;CALR;CALM1; CAL;HIST1H4A;;SSRP1;HIST3H2BB;EIF3L;SUPT16H	O43390;P05455;P11021;P11940;P27797;P62805	6	0.40333	0.513977	-0.110647	0.7954	0.762185
146	1226	H2AX complex I	Human	P06748;P09874;P11021;P16104;P27797;Q7L2E3;Q8N257	NPM1;PARP1;HSPA5;H2AFX;CALR;DHX30;HIST3H2BB	P09874;P11021;P27797	3	0.585906	0.846212	-0.260306	0.9496	0.958906
147	1227	H2AX complex II	Human	P06748;P11021;P16104;P16989;P27797;P33778;P62805;Q8N257;Q96EY7;Q99879	NPM1;HSPA5;H2AFX;YBX3;CALR;HIST1H2BB;HIST1H4A;;HIST3H2BB;PTCD3;HIST1H2BM	P11021;P16989;P27797;P62805	4	0.460249	0.481035	-0.0207868	0.3791	0.365071
148	1231	FIB-associated protein complex	Human	O14744;P22087;Q07021;Q71U36;Q99873;Q9H4B7	PRMT5;FBL;C1QBP;TUBA1A;PRMT1;TUBB1	O14744;Q07021;Q71U36;Q99873	4	0.424399	0.447319	-0.022921	0.387	0.373401
149	1254	Menin-associated histone methyltransferase complex	Human	O00255;P30876;P61964;Q15291;Q9C005;Q9UBL3;Q9UMN6	MEN1;POLR2B;WDR5;KDM6B;DPY30;ASH2L;KMT2B	P61964;Q9C005;Q9UBL3	3	0.958329	0.93559	0.022739	0.2522	0.240803
150	1256	MLL-HCF complex	Human	O00255;P05546;P51610;P61964;Q03164;Q15291;Q9UBL3	MEN1;SERPIND1;HCFC1;WDR5;KMT2A;KDM6B;ASH2L	P51610;P61964;Q9UBL3	3	0.446011	0.464785	-0.0187737	0.389	0.37504
151	1257	ALL-1 supercomplex	Human	O00422;O60264;O60341;O75446;O94776;O95983;P20226;P21675;P49848;P51531;P61964;P62826;Q03164;Q09028;Q12824;Q12873;Q13547;Q15029;Q15291;Q16514;Q16576;Q16594;Q8TAQ2;Q92769;Q92797;Q92922;Q96ST3;Q9P2I0	SAP18;SMARCA5;KDM1A;SAP30;MTA2;MBD3;TBP;TAF1;TAF6;SMARCA2;WDR5;RAN;KMT2A;RBBP4;SMARCB1;CHD3;HDAC1;EFTUD2;KDM6B;TAF12;RBBP7;TAF9;SMARCC2;HDAC2;SYMPK;SMARCC1;SIN3A;CPSF2	O60341;P61964;P62826;Q09028;Q13547;Q16576;Q8TAQ2;Q92769	8	0.533554	0.558097	-0.0245435	0.3408	0.324345
152	1288	DCS complex (PTBP1, PTBP2, HNRPH1, HNRPF)	Human	P26599;P31943;P52597;Q9UKA9	PTBP1;HNRNPH1;HNRNPF;PTBP2	P26599;P31943;P52597	3	0.263218	0.208381	0.0548373	0.172	0.154203
153	1307	Multiprotein complex (mRNA turnover)	Human	O60506;O75534;P11940;Q14103;Q9H074	SYNCRIP;CSDE1;PABPC1;HNRNPD;PAIP1	O60506;O75534;P11940;Q14103;Q9H074	5	0.658606	0.643373	0.0152326	0.2104	0.179503
154	1308	PABPC1-HSPA8-HNRPD-EIF4G1 complex	Human	P11142;P11940;Q04637;Q14103;Q59EJ3	HSPA8;PABPC1;EIF4G1;HNRNPD;	P11142;P11940;Q04637;Q14103	4	0.70514	0.620416	0.0847242	0.0838	0.0572013
155	1332	Large Drosha complex	Human	O00571;O14979;O43143;P17844;P31943;P35637;P52272;Q00839;Q01844;Q12905;Q12906;Q13148;Q8WYQ5;Q92499;Q92804;Q92841;Q96SB4;Q9BUJ2;Q9NRR4;Q9UKM9	DDX3X;HNRNPDL;DHX15;DDX5;HNRNPH1;FUS;HNRNPM;HNRNPU;EWSR1;ILF2;ILF3;TARDBP;DGCR8;DDX1;TAF15;DDX17;SRPK1;HNRNPUL1;DROSHA;RALY	O00571;O14979;O43143;P17844;P31943;P35637;P52272;Q00839;Q01844;Q12905;Q12906;Q13148;Q92499;Q92804;Q92841;Q9BUJ2	16	0.794524	0.852394	-0.0578695	0.5602	0.536644
156	1335	SNW1 complex	Human	O75643;O95071;P07437;P11021;P17858;P23246;P26641;P43243;P43246;P68104;Q00839;Q13573;Q15029;Q16531;Q6P2Q9;Q99459;Q9BUQ8;Q9UG63	SNRNP200;UBR5;TUBB;HSPA5;PFKL;SFPQ;EEF1G;MATR3;MSH2;EEF1A1;HNRNPU;SNW1;EFTUD2;DDB1;PRPF8;CDC5L;DDX23;ABCF2	O75643;P07437;P11021;P17858;P26641;P43243;P43246;P68104;Q00839;Q13573;Q16531;Q99459;Q9UG63	13	0.861121	0.903921	-0.0427997	0.4345	0.413704
157	1345	Septin complex	Human	Q15019;Q16181;Q92599;Q9NVA2;Q9UHD8	SEPT2;SEPT7;SEPT8;SEPT11;SEPT9	Q15019;Q16181;Q92599;Q9NVA2;Q9UHD8	5	0.38483	0.444051	-0.0592208	0.5471	0.496965
158	1380	Elongator holo complex	Human	O95163;Q6IA86;Q96EB1;Q9H9T3	IKBKAP;ELP2;ELP4;ELP3	O95163;Q6IA86;Q96EB1;Q9H9T3	4	0.568649	0.48455	0.0840988	0.0846	0.0582109
159	1400	ASCOM complex	Human	O14686;P07437;P68366;Q14686;Q15291;Q8NEZ4;Q9UBL3	KMT2D;TUBB;TUBA4A;NCOA6;KDM6B;KMT2C;ASH2L	P07437;P68366;Q9UBL3	3	0.271025	0.454112	-0.183087	0.8669	0.861494
160	1413	NCOR1 complex	Human	O15379;O75376;P51532;Q12824;Q13263;Q15393;Q15459;Q6ZRS2;Q8TAQ2;Q92922	HDAC3;NCOR1;SMARCA4;SMARCB1;TRIM28;SF3B3;SF3A1;SRCAP;SMARCC2;SMARCC1	Q13263;Q15393;Q15459;Q8TAQ2	4	0.467458	0.415541	0.051917	0.1375	0.124665
161	1452	MCM2-MCM6-MCM7 complex	Human	P33993;P49736;Q14566	MCM7;MCM2;MCM6	P33993;P49736;Q14566	3	0.10259	0.101784	0.000806333	0.3184	0.309382
162	1492	BHC110 complex	Human	O60341;O75362;Q13547;Q14687;Q92618;Q92769;Q96BD5;Q9P0W2;Q9UBW7;Q9UKL0	KDM1A;ZNF217;HDAC1;GSE1;ZNF516;HDAC2;PHF21A;HMG20B;ZMYM2;RCOR1	O60341;Q13547;Q92769	3	0.400066	0.252753	0.147313	0.0563	0.0192904
163	1554	RANBP1-RAN-KPNB1 complex	Human	P43487;P62826;Q14974	RANBP1;RAN;KPNB1	P43487;P62826;Q14974	3	0.682605	0.679805	0.00280033	0.3116	0.302898
164	1571	Vigilin-DNA-PK-Ku antigen complex	Human	P12956;P13010;P78527;Q00341	XRCC6;XRCC5;PRKDC;HDLBP	P12956;P13010;P78527;Q00341	4	0.392464	0.380292	0.0121717	0.2512	0.243527
165	1728	CTCF-nucleophosmin-PARP-HIS-KPNA-LMNA-TOP complex	Human	O00505;P02545;P06748;P09874;P0C0S5;P11388;P49711;P52294;Q6FI13	KPNA3;LMNA;NPM1;PARP1;H2AFZ;TOP2A;CTCF;KPNA1;HIST2H2AA3	O00505;P09874;P0C0S5	3	0.527023	0.791881	-0.264858	0.9521	0.96223
166	1729	TLE1 corepressor complex (MASH1 promoter-corepressor complex)	Human	P06748;P09874;P19338;P34932;P35580;P60709;Q02880;Q04724;Q15233;Q92878	NPM1;PARP1;NCL;HSPA4;MYH10;ACTB;TOP2B;TLE1;NONO;RAD50	P09874;P19338;P34932;P35580;P60709;Q15233;Q92878	7	0.849419	0.860032	-0.0106126	0.2762	0.256312
167	1734	SF3A1-SF3A2-SF3A3 complex	Human	Q12874;Q15428;Q15459	SF3A3;SF3A2;SF3A1	Q12874;Q15428;Q15459	3	0.314981	0.279442	0.0355393	0.2162	0.204062
168	1737	SF3b complex	Human	O75533;Q13435;Q15393;Q15427;Q7RTV0;Q86XP3;Q9BWJ5;Q9Y3B4	SF3B1;SF3B2;SF3B3;SF3B4;PHF5A;DDX42;SF3B5;SF3B6	O75533;Q13435;Q15393;Q15427;Q86XP3	5	0.585598	0.469504	0.116094	0.0328	0.00211553
169	1745	SMN complex	Human	O14893;P09012;P14678;P57678;P62304;P62306;P62308;P62314;P62316;P62318;P63162;Q8TEQ6;Q8WXD5;Q9H840;Q9UHI6	GEMIN2;SNRPA;SNRPB;GEMIN4;SNRPE;SNRPF;SNRPG;SNRPD1;SNRPD2;SNRPD3;SNRPN;GEMIN5;GEMIN6;GEMIN7;DDX20	P14678;P62316;P62318;Q8TEQ6	4	0.764394	0.741072	0.0233218	0.2132	0.206547
170	1746	SMN containing complex	Human	O14893;P09382;P17931;P57678;P62314;P62316;P62318;Q16637	GEMIN2;LGALS1;LGALS3;GEMIN4;SNRPD1;SNRPD2;SNRPD3;SMN1; SMN2	P17931;P62316;P62318	3	0.966547	0.794705	0.171843	0.041	0.00803111
171	1749	SMN-PolII-RHA complex	Human	O14893;P08579;P14678;P20226;P24928;P57678;P63162;Q00403;Q08211;Q9UHI6	GEMIN2;SNRPB2;SNRPB;TBP;POLR2A;GEMIN4;SNRPN;GTF2B;DHX9;DDX20	P08579;P14678;Q08211	3	1.19711	0.900157	0.296952	0.0085	8.96172e-13
172	1751	SMN complex	Human	O14893;P09012;P14678;P57678;Q16637;Q8TEQ6;Q8WXD5;Q9H840;Q9UHI6;Q9Y3F4	GEMIN2;SNRPA;SNRPB;GEMIN4;SMN1; SMN2;GEMIN5;GEMIN6;GEMIN7;DDX20;STRAP	P14678;Q8TEQ6;Q9Y3F4	3	1.17496	1.09651	0.078456	0.1279	0.103309
173	1767	CPSF6-ITCH-NUDT21-POLR2A-UBAP2L complex	Human	O43809;P24928;Q14157;Q16630;Q96J02	NUDT21;POLR2A;UBAP2L;CPSF6;ITCH	O43809;Q14157;Q16630	3	0.848623	0.811233	0.03739	0.211	0.19898
174	1768	CPSF6-EWSR1-ITCH-NUDT21-POLR2A-UBAP2L complex	Human	O43809;P24928;Q01844;Q14157;Q16630;Q96J02	NUDT21;POLR2A;EWSR1;UBAP2L;CPSF6;ITCH	O43809;Q01844;Q14157;Q16630	4	0.86532	0.898241	-0.0329207	0.4322	0.41288
175	2112	CDC37-HSP90AA1-HSP90AB1-MAP3K11 complex	Human	P07900;P08238;Q16543;Q16584	HSP90AA1;HSP90AB1;CDC37;MAP3K11	P07900;P08238;Q16543	3	0.153577	0.137725	0.0158527	0.271	0.261637
176	2174	COP9 signalosome complex	Human	P61201;Q13098;Q7L5N1;Q92905;Q99627;Q9BT78;Q9UBW8;Q9UNS2	COPS2;GPS1;COPS6;COPS5;COPS8;COPS4;COPS7A;COPS3	P61201;Q13098;Q7L5N1;Q92905;Q99627;Q9BT78;Q9UBW8;Q9UNS2	8	0.324638	0.342049	-0.0174107	0.2984	0.283134
177	2179	CNS-P53 complex	Human	P04637;P61201;Q13098;Q7L5N1;Q92905;Q99627;Q9BT78;Q9UBW8;Q9UNS2	TP53;COPS2;GPS1;COPS6;COPS5;COPS8;COPS4;COPS7A;COPS3	P61201;Q13098;Q7L5N1;Q92905;Q99627;Q9BT78;Q9UBW8;Q9UNS2	8	0.324638	0.342049	-0.0174107	0.2984	0.283134
178	2188	Ubiquitin E3 ligase (CDC34, NEDD8, BTRC, CUL1, SKP1A, RBX1)	Human	P62877;P63208;Q13616;Q15843;Q9Y297	RBX1;SKP1;CUL1;NEDD8;BTRC	P63208;Q13616;Q15843	3	0.613424	0.638542	-0.0251187	0.4137	0.396904
179	2201	PCNA-RFC2-5 complex	Human	P12004;P35249;P35250;P40937;P40938	PCNA;RFC4;RFC2;RFC5;RFC3	P12004;P35249;P40937	3	0.357731	0.459299	-0.101568	0.6944	0.656659
180	2241	HD-RAB8A-OPTN complex	Human	P42858;P61006;Q96CV9	HTT;RAB8A;OPTN	P42858;P61006;Q96CV9	3	0.482977	0.536926	-0.0539493	0.5258	0.497567
181	2255	Cofilin-actin-CAP1 complex	Human	P23528;P60709;Q01518	CFL1;ACTB;CAP1	P23528;P60709;Q01518	3	1.16299	1.14319	0.0197973	0.2607	0.249617
182	2300	Profilin 2 complex	Human	O75116;P11142;P17600;P35080;P60709;Q05193;Q7L576;Q92777;Q9Y2A7	ROCK2;HSPA8;SYN1;PFN2;ACTB;DNM1;CYFIP1;SYN2;NCKAP1	O75116;P11142;P35080;P60709;Q7L576;Q9Y2A7	6	0.70719	0.723813	-0.0166234	0.3222	0.305307
183	2480	CIN85 complex (CIN85, CRK, BCAR1, CBL, PIK3R1, GRB2, SOS1)	Human	P22681;P27986;P46108;P56945;P62993;Q07889;Q96B97	CBL;PIK3R1;CRK;BCAR1;GRB2;SOS1;SH3KBP1	P46108;P56945;Q96B97	3	0.631327	0.65474	-0.0234133	0.406	0.391007
184	2638	HES1 promoter corepressor complex	Human	P24928;P50613;Q06330;Q09472;Q7KZ85;Q92793	POLR2A;CDK7;RBPJ;EP300;SUPT6H;CREBBP	P50613;Q06330;Q7KZ85;Q92793	4	0.29091	0.419619	-0.12871	0.8008	0.770955
185	2639	HES1 promoter-Notch enhancer complex	Human	O60563;P24928;P46531;P49336;P50613;P50750;Q06330;Q09472;Q15648;Q7KZ85;Q92585;Q9BT40;Q9Y5B9	CCNT1;POLR2A;NOTCH1;CDK8;CDK7;CDK9;RBPJ;EP300;MED1;SUPT6H;MAML1;INPP5K;SUPT16H	P50613;Q06330;Q7KZ85	3	0.310104	0.490423	-0.180319	0.862	0.856322
186	2710	LRP-1-Alpha-2-M-annexin VI complex	Human	P01023;P08133;Q07954	A2M;ANXA6;LRP1	P01023;P08133;Q07954	3	0.830493	0.844433	-0.01394	0.371	0.358544
187	2715	Ubiquitin E3 ligase (CSN1, CSN8, HRT1, SKP1, SKP2, CUL1, CUL2, CUL3)	Human	P62877;P63208;Q13098;Q13309;Q13616;Q13617;Q13618;Q99627	RBX1;SKP1;GPS1;SKP2;CUL1;CUL2;CUL3;COPS8	P63208;Q13098;Q13616;Q13617;Q13618;Q99627	6	0.633083	0.692401	-0.0593184	0.5516	0.52144
188	2716	Elongator core complex	Human	O95163;Q6IA86;Q9H9T3	IKBKAP;ELP2;ELP3	O95163;Q6IA86;Q9H9T3	3	0.135289	0.262039	-0.12675	0.7609	0.731015
189	2721	HCF-1 complex	Human	O15047;O15294;O75182;O75446;P07900;P08047;P11021;P11142;P34932;P51610;P61964;Q09028;Q13547;Q16576;Q92769;Q96ST3;Q9H7L9;Q9UBL3	SETD1A;OGT;SIN3B;SAP30;HSP90AA1;SP1;HSPA5;HSPA8;HSPA4;HCFC1;WDR5;RBBP4;HDAC1;RBBP7;HDAC2;SIN3A;SUDS3;ASH2L	O15294;P07900;P11021;P11142;P34932;P51610;P61964;Q09028;Q13547;Q16576;Q92769;Q9UBL3	12	0.428798	0.457037	-0.028239	0.3324	0.298046
190	2727	SRC-3 complex	Human	O14920;O15111;P10155;Q15596;Q92793;Q9Y6K9;Q9Y6Q9	IKBKB;CHUK;TROVE2;NCOA2;CREBBP;IKBKG;NCOA3	P10155;Q92793;Q9Y6K9	3	0.94036	0.94593	-0.00557	0.3421	0.330396
191	2730	Set1B complex	Human	P61964;Q15291;Q6UXN9;Q9P0U4;Q9UBL3;Q9UPS6	WDR5;KDM6B;WDR82;CXXC1;ASH2L;SETD1B	P61964;Q6UXN9;Q9UBL3	3	0.447574	0.464785	-0.017211	0.383	0.36969
192	2731	Set1A complex	Human	O15047;P61964;Q15291;Q6UXN9;Q9P0U4;Q9UBL3	SETD1A;WDR5;KDM6B;WDR82;CXXC1;ASH2L	P61964;Q6UXN9;Q9UBL3	3	0.447574	0.464785	-0.017211	0.383	0.36969
193	2755	17S U2 snRNP	Human	O15042;O43143;O75533;O75937;O75940;P08579;P09661;P10809;P14678;P26368;P62304;P62306;P62308;P62314;P62316;P62318;Q01081;Q07955;Q12874;Q12931;Q13435;Q15393;Q15427;Q15428;Q15459;Q7L014;Q7RTV0;Q8IWX8;Q96I25;Q9BWJ5;Q9P0W2;Q9UHX1;Q9Y3B4	U2SURP;DHX15;SF3B1;DNAJC8;SMNDC1;SNRPB2;SNRPA1;HSPD1;SNRPB;U2AF2;SNRPE;SNRPF;SNRPG;SNRPD1;SNRPD2;SNRPD3;U2AF1;SRSF1;SF3A3;TRAP1;SF3B2;SF3B3;SF3B4;SF3A2;SF3A1;DDX46;PHF5A;CHERP;RBM17;SF3B5;HMG20B;PUF60;SF3B6	O43143;O75533;O75937;P08579;P14678;P62316;P62318;Q12874;Q12931;Q13435;Q15393;Q15427;Q15428;Q15459;Q9UHX1	15	0.818373	0.705846	0.112527	0.0008	0
194	2766	TERF2-RAP1 complex	Human	P12956;P13010;P49959;Q15554;Q92878;Q9BSI4;Q9NYB0	XRCC6;XRCC5;MRE11A;TERF2;RAD50;TINF2;TERF2IP	P12956;P13010;P49959;Q92878;Q9NYB0	5	0.478821	0.405234	0.0735871	0.0771	0.0348098
195	2791	MCM4-MCM6-MCM7 complex	Human	P33991;P33993;Q14566	MCM4;MCM7;MCM6	P33991;P33993;Q14566	3	0.09797	0.0940013	0.00396867	0.3076	0.299119
196	2792	MCM2-MCM4-MCM6-MCM7 complex	Human	P33991;P33993;P49736;Q14566	MCM4;MCM7;MCM2;MCM6	P33991;P33993;P49736;Q14566	4	0.08817	0.0921	-0.00393	0.3105	0.300976
197	2797	PCNA-CHL12-RFC2-5 complex	Human	P12004;P35249;P35250;P40937;P40938;Q8WVB6	PCNA;RFC4;RFC2;RFC5;RFC3;CHTF18	P12004;P35249;P40937	3	0.357731	0.459299	-0.101568	0.6944	0.656659
198	2829	RSmad complex	Human	P51532;P84022;Q13485;Q15796;Q8NFD5;Q8TAQ2;Q92793;Q92922;Q9UPN9;Q9Y6Q9	SMARCA4;SMAD3;SMAD4;SMAD2;ARID1B;SMARCC2;CREBBP;SMARCC1;TRIM33;NCOA3	Q8TAQ2;Q92793;Q9UPN9	3	0.38959	0.697049	-0.307459	0.9689	0.984171
199	2837	Profilin 1 complex	Human	P07737;P11142;P55072;P63261;Q00610;Q9BVA1	PFN1;HSPA8;VCP;ACTG1;CLTC;TUBB2B	P07737;P11142;Q00610	3	0.34767	0.344746	0.002924	0.3111	0.302497
200	2851	ING2 complex	Human	A0A024R3R1;O75446;P29374;Q09028;Q13547;Q16576;Q5PSV4;Q92769;Q96ST3;Q9H0E3;Q9H160;Q9H7L9;Q9HCU9	ARID4B;SAP30;ARID4A;RBBP4;HDAC1;RBBP7;BRMS1L;HDAC2;SIN3A;SAP130;ING2;SUDS3;BRMS1	Q09028;Q13547;Q16576;Q92769	4	0.422076	0.418346	0.0037305	0.2812	0.273105
201	2857	NuA4/Tip60 HAT complex	Human	O95619;O96019;Q52LR7;Q92993;Q96L91;Q9H0E9;Q9H2F5;Q9HAF1;Q9NPF5;Q9NXR8;Q9UBU8;Q9Y230;Q9Y265;Q9Y4A5	YEATS4;ACTL6A;EPC2;KAT5;EP400;BRD8;EPC1;MEAF6;DMAP1;ING3;MORF4L1;RUVBL2;RUVBL1;TRRAP	O96019;Q9Y230;Q9Y265	3	0.555818	0.463912	0.091906	0.1078	0.079563
202	2962	CRK-BCAR1-DOCK1 complex	Human	P46108;P56945;Q14185	CRK;BCAR1;DOCK1	P46108;P56945;Q14185	3	0.471867	0.340234	0.131633	0.0678	0.0307911
203	3008	60S APC containing complex	Human	P23258;P25054;P46940;Q71U36	TUBG1;APC;IQGAP1;TUBA1A	P23258;P46940;Q71U36	3	0.616103	0.671806	-0.055703	0.5308	0.503678
204	3015	p27-cyclinE-Cdk2 - Ubiquitin E3 ligase (SKP1A, SKP2, CUL1, CKS1B, RBX1) complex	Human	P24864;P24941;P46527;P61024;P62877;P63208;Q13309;Q13616	CCNE1;CDK2;CDKN1B;CKS1B;RBX1;SKP1;SKP2;CUL1	P24941;P61024;P63208;Q13616	4	0.906197	1.14303	-0.23683	0.9582	0.974596
205	3036	Ubiquitin E3 ligase (SKP1A, SKP2, CUL1, CKS1B, RBX1)	Human	P61024;P62877;P63208;Q13309;Q13616	CKS1B;RBX1;SKP1;SKP2;CUL1	P61024;P63208;Q13616	3	1.08091	1.37852	-0.297617	0.9658	0.980384
206	3040	Multisynthetase complex	Human	O43324;P07814;P14868;P41252;P47897;P54136;P56192;Q12904;Q13155;Q15046;Q9P2J5	EEF1E1;EPRS;DARS;IARS;QARS;RARS;MARS;AIMP1;AIMP2;KARS;LARS	O43324;P07814;P14868;P41252;P47897;P54136;P56192;Q12904;Q13155;Q15046;Q9P2J5	11	0.153059	0.132166	0.0208923	0.0963	0.0720073
207	3048	mSin3A complex	Human	Q09028;Q13547;Q16576;Q92769;Q96ST3	RBBP4;HDAC1;RBBP7;HDAC2;SIN3A	Q09028;Q13547;Q16576;Q92769	4	0.422076	0.418346	0.0037305	0.2812	0.273105
208	3055	Nop56p-associated pre-rRNA complex	Human	O00567;O76021;P05141;P05386;P05387;P05388;P06748;P08708;P09651;P11387;P13639;P15880;P16402;P18077;P18124;P18621;P19338;P22087;P25398;P26368;P26373;P27635;P30050;P32969;P35268;P36578;P37108;P39023;P40429;P42766;P46776;P46777;P46778;P46779;P46781;P47914;P49411;P50914;P52272;P55209;P55769;P61247;P61254;P61313;P61353;P61513;P62081;P62241;P62244;P62249;P62263;P62266;P62269;P62273;P62277;P62280;P62424;…	NOP56;RSL1D1;SLC25A5;RPLP1;RPLP2;RPLP0;NPM1;RPS17;HNRNPA1;TOP1;EEF2;RPS2;HIST1H1D;RPL35A;RPL7;RPL17;NCL;FBL;RPS12;U2AF2;RPL13;RPL10;RPL12;RPL9; RPL9;RPL22;RPL4;SRP14;RPL3;RPL13A;RPL35;RPL27A;RPL5;RPL21;RPL28;RPS9;RPL29;TUFM;RPL14;HNRNPM;NAP1L1;SNU13;RPS3A;RPL26;RPL15;RPL27;RPL37A;RPS7;RPS8;RPS15A;RPS16;RPS14;RPS23;RPS18;RPS29;RPS13;RPS11;RPL7A;ACTA2;RPL23A;RPS6;RPL23;RPS15;RPS24;RPL30;RPL39;RPL31…	P09651;P11387;P13639;P19338;P37108;P49411;P52272;P55209;P55769;P67809;P68104;Q00839;Q08211;Q12905;Q12906;Q13610;Q6P3W7;Q71U36;Q92522;Q9NZI8	20	0.608142	0.632046	-0.023904	0.2433	0.232364
209	3063	Brg1-associated complex II	Human	O14497;O14744;O96019;P51532;Q12824;Q8TAQ2;Q92922	ARID1A;PRMT5;ACTL6A;SMARCA4;SMARCB1;SMARCC2;SMARCC1	O14744;O96019;Q8TAQ2	3	0.262103	0.50824	-0.246137	0.9387	0.947086
210	3075	UTX-MLL2/3 complex	Human	O14686;O15550;P61964;Q14686;Q15291;Q5H9R7;Q6ZW49;Q86UW6;Q86XN7;Q8NEZ4;Q9UBL3;Q9Y2X9	KMT2D;KDM6A;WDR5;NCOA6;KDM6B;PPP6R3;PAXIP1;N4BP2;PROSER1;KMT2C;ASH2L;ZNF281	P61964;Q5H9R7;Q9UBL3	3	0.471159	0.509791	-0.038632	0.4683	0.443988
211	3082	DGCR8 multiprotein complex	Human	O43390;P11021;P17844;P19338;P31943;P35637;Q00839;Q08211;Q12906;Q8WYQ5;Q92841	HNRNPR;HSPA5;DDX5;NCL;HNRNPH1;FUS;HNRNPU;DHX9;ILF3;DGCR8;DDX17	O43390;P11021;P17844;P19338;P31943;P35637;Q00839;Q08211;Q12906;Q92841	10	0.560952	0.625945	-0.0649936	0.608	0.577514
212	3102	DHX9-ADAR-vigilin-DNA-PK-Ku antigen complex	Human	P12956;P13010;P55265;P78527;Q00341;Q08211	XRCC6;XRCC5;ADAR;PRKDC;HDLBP;DHX9	P12956;P13010;P78527;Q00341;Q08211	5	0.481378	0.53241	-0.0510325	0.5082	0.459017
213	3118	SMN1-SIP1-SNRP complex	Human	O14893;P14678;P62304;P62314;P62316;P62318;Q16637	GEMIN2;SNRPB;SNRPE;SNRPD1;SNRPD2;SNRPD3;SMN1; SMN2	P14678;P62316;P62318	3	0.145931	0.404742	-0.258812	0.9481	0.957766
214	3129	STAT6-p100-RHA complex	Human	P42226;Q08211;Q7KZF4	STAT6;DHX9;SND1	P42226;Q08211;Q7KZF4	3	0.506083	0.628003	-0.12192	0.748	0.717445
215	3135	TLE1 corepressor complex (MASH1 promoter-corepressor complex)	Human	P06748;P09874;P19338;P34932;Q02880;Q04724;Q15233;Q92878	NPM1;PARP1;NCL;HSPA4;TOP2B;TLE1;NONO;RAD50	P09874;P19338;P34932;Q15233;Q92878	5	0.494621	0.446028	0.048593	0.1186	0.0817723
216	3137	MASH1 promoter-coactivator complex	Human	P09874;P12931;P24928;P62805;P68431;Q14469;Q15233;Q92793;Q92831	PARP1;SRC;POLR2A;HIST1H4A;;HIST1H3A;;HES1;NONO;CREBBP;KAT2B	P09874;P62805;Q15233;Q92793	4	0.424041	0.612318	-0.188277	0.9149	0.915012
217	3142	CAMK2-delta-MASH1 promoter-coactivator complex	Human	P09874;P12931;P24928;Q13557;Q14469;Q15233;Q92793;Q92831	PARP1;SRC;POLR2A;CAMK2D;HES1;NONO;CREBBP;KAT2B	P09874;Q13557;Q15233;Q92793	4	0.411945	0.559697	-0.147752	0.8474	0.82576
218	4389	EIF3 core complex (EIF3A, EIF3B, EIF3G, EIF3I)	Human	O75821;P55884;Q13347;Q14152	EIF3G;EIF3B;EIF3I;EIF3A	O75821;P55884;Q13347;Q14152	4	0.328304	0.313231	0.0150733	0.2415	0.233663
219	4392	EIF3 complex (EIF3A, EIF3B, EIF3G, EIF3I, EIF3C)	Human	O75821;P55884;Q13347;Q14152;Q99613	EIF3G;EIF3B;EIF3I;EIF3A;EIF3C	O75821;P55884;Q13347;Q14152;Q99613	5	0.334119	0.317204	0.0169152	0.2045	0.173682
220	4395	EIF3 complex (EIF3B, EIF3G, EIF3I)	Human	O75821;P55884;Q13347	EIF3G;EIF3B;EIF3I	O75821;P55884;Q13347	3	0.397472	0.397954	-0.000482	0.3236	0.313595
221	4403	EIF3 complex (EIF3A, EIF3B, EIF3G, EIF3I, EIF3J)	Human	O75821;O75822;P55884;Q13347;Q14152	EIF3G;EIF3J;EIF3B;EIF3I;EIF3A	O75821;P55884;Q13347;Q14152	4	0.328304	0.313231	0.0150733	0.2415	0.233663
222	5176	MGC1-DNA-PKcs-Ku complex	Human	P12956;P13010;P78527;Q14676	XRCC6;XRCC5;PRKDC;MDC1	P12956;P13010;P78527	3	0.511005	0.489186	0.021819	0.2547	0.243545
223	5177	Polycystin-1 multiprotein complex (ACTN1, CDH1, SRC, JUP, VCL, CTNNB1, PXN, BCAR1, PKD1, PTK2, TLN1)	Human	P12814;P12830;P12931;P14923;P18206;P35222;P49023;P56945;P98161;Q05397;Q9Y490	ACTN1;CDH1;SRC;JUP;VCL;CTNNB1;PXN;BCAR1;PKD1;PTK2;TLN1	P12814;P14923;P18206;P35222;P49023;P56945;Q05397;Q9Y490	8	0.879787	0.812858	0.0669286	0.042	0.0150177
224	5179	NCOA6-DNA-PK-Ku-PARP1 complex	Human	P09874;P12956;P13010;P78527;Q14686	PARP1;XRCC6;XRCC5;PRKDC;NCOA6	P09874;P12956;P13010;P78527	4	0.400855	0.377532	0.0233225	0.2132	0.206545
225	5182	DNA-PK-Ku complex	Human	P12956;P13010;P78527	XRCC6;XRCC5;PRKDC	P12956;P13010;P78527	3	0.511005	0.489186	0.021819	0.2547	0.243545
226	5183	DNA-PK-Ku-eIF2-NF90-NF45 complex	Human	P05198;P12956;P13010;P20042;P41091;P78527;Q12905;Q12906	EIF2S1;XRCC6;XRCC5;EIF2S2;EIF2S3;PRKDC;ILF2;ILF3	P05198;P12956;P13010;P20042;P41091;P78527;Q12905;Q12906	8	0.669471	0.658793	0.0106778	0.1662	0.145941
227	5193	TNF-alpha/NF-kappa B signaling complex (CHUK, KPNA3, NFKB2, NFKBIB, REL, IKBKG, NFKB1, NFKBIE, RELB, NFKBIA, RELA, TNIP2)	Human	O00221;O00505;O15111;P19838;P25963;Q00653;Q01201;Q04206;Q04864;Q15653;Q8NFZ5;Q9Y6K9	NFKBIE;KPNA3;CHUK;NFKB1;NFKBIA;NFKB2;RELB;RELA;REL;NFKBIB;TNIP2;IKBKG	O00505;P19838;Q00653;Q9Y6K9	4	0.639209	0.680935	-0.0417258	0.4693	0.448069
228	5194	TNF-alpha/NF-kappa B signaling complex (SEC16A, CHUK, IKBKB, NFKB2, REL, IKBKG, MAP3K14, RELA, FBXW7, USP2)	Human	O14920;O15027;O15111;O75604;Q00653;Q04206;Q04864;Q969H0;Q99558;Q9Y6K9	IKBKB;SEC16A;CHUK;USP2;NFKB2;RELA;REL;FBXW7;MAP3K14;IKBKG	O15027;Q00653;Q9Y6K9	3	0.709459	0.764505	-0.0550467	0.529	0.501392
229	5195	PTIP-HMT complex	Human	O15550;P61964;Q14686;Q15291;Q6ZW49;Q8NEZ4;Q9BTK6;Q9C005;Q9UBL3;Q9UMN6	KDM6A;WDR5;NCOA6;KDM6B;PAXIP1;KMT2C;PAGR1;DPY30;ASH2L;KMT2B	P61964;Q9C005;Q9UBL3	3	0.958329	0.93559	0.022739	0.2522	0.240803
230	5196	TNF-alpha/NF-kappa B signaling complex (CHUK, BTRC, NFKB2, PPP6C, REL, CUL1, IKBKE, SAPS2, SAPS1, ANKRD28, RELA, SKP1)	Human	O00743;O15084;O15111;O75170;P63208;Q00653;Q04206;Q04864;Q13616;Q14164;Q9UPN7;Q9Y297	PPP6C;ANKRD28;CHUK;PPP6R2;SKP1;NFKB2;RELA;REL;CUL1;IKBKE;PPP6R1;BTRC	O00743;P63208;Q00653;Q13616	4	1.07989	1.27242	-0.192532	0.9201	0.922194
231	5197	PTIP-DNA damage response complex	Human	O60934;P49959;P54132;Q12888;Q6ZW49;Q92878	NBN;MRE11A;BLM;TP53BP1;PAXIP1;RAD50	P49959;Q12888;Q92878	3	0.239923	0.287934	-0.048011	0.5073	0.476821
232	5199	Kinase maturation complex 1	Human	P07900;P08238;P27348;P31946;P34932;P61981;P62258;P63104;Q04917;Q13163;Q16543;Q6Q0C0;Q7KZI7;Q99759;Q9NUG6;Q9UHV9	HSP90AA1;HSP90AB1;YWHAQ;YWHAB;HSPA4;YWHAG;YWHAE;YWHAZ;YWHAH;MAP2K5;CDC37;TRAF7;MARK2;MAP3K3;PDRG1;PFDN2	P07900;P08238;P27348;P31946;P34932;P61981;P62258;P63104;Q04917;Q16543;Q9UHV9	11	0.481619	0.502209	-0.0205893	0.289	0.269489
233	5209	Ubiquilin-proteasome complex	Human	P25786;P25787;P60900;Q05086;Q9UHD9;Q9UMX0	PSMA1;PSMA2;PSMA6;UBE3A;UBQLN2;UBQLN1	P60900;Q05086;Q9UHD9;Q9UMX0	4	0.768003	0.898418	-0.130415	0.8048	0.77618
234	5211	RAF1-PPP2-PIN1 complex	Human	P04049;P30153;P62714;P63151;Q13526	RAF1;PPP2R1A;PPP2CB;PPP2R2A;PIN1	P30153;P63151;Q13526	3	0.45268	0.485223	-0.0325437	0.4438	0.422713
235	5212	Kinase maturation complex 2	Human	A7MCY6;P07900;P08238;Q12933;Q16543;Q92844;Q9H6S1;Q9UHD2	TBKBP1;HSP90AA1;HSP90AB1;TRAF2;CDC37;TANK;AZI2;TBK1	P07900;P08238;Q16543	3	0.153577	0.137725	0.0158527	0.271	0.261637
236	5230	CHUK-NFKB2-REL-IKBKG-SPAG9-NFKB1-NFKBIE-COPB2-TNIP1-NFKBIA-RELA-TNIP2 complex	Human	O00221;O15111;O60271;P19838;P25963;P35606;Q00653;Q04206;Q04864;Q15025;Q8NFZ5;Q9Y6K9	NFKBIE;CHUK;SPAG9;NFKB1;NFKBIA;COPB2;NFKB2;RELA;REL;TNIP1;TNIP2;IKBKG	O60271;P19838;P35606;Q00653;Q9Y6K9	5	0.612768	0.612664	0.000104	0.266	0.235538
237	5231	53BP1-containing complex	Human	P12956;P13010;P15927;P27694;Q12888	XRCC6;XRCC5;RPA2;RPA1;TP53BP1	P12956;P13010;P27694;Q12888	4	0.531182	0.465049	0.0661327	0.109	0.0918057
238	5232	TNF-alpha/Nf-kappa B signaling complex (RPL6, RPL30, RPS13, CHUK, DDX3X, NFKB2, NFKBIB, REL, IKBKG, NFKB1, MAP3K8, RELB, GLG1, NFKBIA, RELA, TNIP2, GTF2I)	Human	O00571;O15111;P19838;P25963;P41279;P62277;P62888;P78347;Q00653;Q01201;Q02878;Q04206;Q04864;Q15653;Q8NFZ5;Q92896;Q9Y6K9	DDX3X;CHUK;NFKB1;NFKBIA;MAP3K8;RPS13;RPL30;GTF2I;NFKB2;RELB;RPL6;RELA;REL;NFKBIB;TNIP2;GLG1;IKBKG	O00571;P19838;P78347;Q00653;Q9Y6K9	5	0.553219	0.517411	0.0358087	0.1502	0.114649
239	5233	TNF-alpha/NF-kappa B signaling complex 5	Human	O14920;O15111;O15446;O95602;P19838;P23508;P42704;P46199;P52292;P52434;P62875;P63208;Q00653;Q04206;Q04864;Q13576;Q13616;Q15653;Q16342;Q9GZS1;Q9H9Y6;Q9UJF2;Q9UKB1;Q9Y2S0;Q9Y6K9	IKBKB;CHUK;CD3EAP;POLR1A;NFKB1;MCC;LRPPRC;MTIF2;KPNA2;POLR2H;POLR2L;SKP1;NFKB2;RELA;REL;IQGAP2;CUL1;NFKBIB;PDCD2;POLR1E;POLR1B;RASAL2;FBXW11;POLR1D;IKBKG	O15446;P19838;P42704;P52292;P63208;Q00653;Q13616;Q9Y6K9	8	1.01087	1.22626	-0.215381	0.9872	0.998872
240	5234	IKBKB-CDC37-KIAA1967-HSP90AB1-HSP90AA1 complex	Human	O14920;P07900;P08238;Q16543;Q8N163	IKBKB;HSP90AA1;HSP90AB1;CDC37;CCAR2	P07900;P08238;Q16543;Q8N163	4	0.299143	0.305102	-0.00595883	0.3195	0.308504
241	5235	WRN-Ku70-Ku80-PARP1 complex	Human	P09874;P12956;P13010;Q14191	PARP1;XRCC6;XRCC5;WRN	P09874;P12956;P13010	3	0.168513	0.0901093	0.078404	0.128	0.103408
242	5253	MNK1-eIF4F complex	Human	P06730;P60842;Q04637;Q9BUB5	EIF4E;EIF4A1;EIF4G1;MKNK1	P06730;P60842;Q04637	3	0.380075	0.308017	0.072058	0.1378	0.115946
243	5266	TNF-alpha/NF-kappa B signaling complex 6	Human	O14920;O15111;P07900;P08238;P22087;P36578;P62277;P62280;P62888;P62917;Q02878;Q16543;Q99558;Q9Y6K9	IKBKB;CHUK;HSP90AA1;HSP90AB1;FBL;RPL4;RPS13;RPS11;RPL30;RPL8;RPL6;CDC37;MAP3K14;IKBKG	P07900;P08238;Q16543;Q9Y6K9	4	0.59091	0.547187	0.0437228	0.157	0.146056
244	5268	TNF-alpha/NF-kappa B signaling complex 7	Human	O43318;P07900;P08238;Q13451;Q15750;Q16543;Q8N5C8;Q9NYJ8	MAP3K7;HSP90AA1;HSP90AB1;FKBP5;TAB1;CDC37;TAB3;TAB2	O43318;P07900;P08238;Q13451;Q15750;Q16543	6	0.397155	0.398735	-0.00157907	0.2516	0.236024
245	5269	TNF-alpha/NF-kappa B signaling complex 8	Human	P07900;P08238;Q13451;Q14164;Q16543;Q86UP2	HSP90AA1;HSP90AB1;FKBP5;IKBKE;CDC37;KTN1	P07900;P08238;Q13451;Q16543;Q86UP2	5	0.606906	0.526398	0.0805076	0.0678	0.0257726
246	5285	TNF-alpha/NF-kappa B signaling complex 9	Human	O15111;P08238;Q13451;Q15653;Q16543	CHUK;HSP90AB1;FKBP5;NFKBIB;CDC37	P08238;Q13451;Q16543	3	0.59944	0.540084	0.059356	0.1634	0.143575
247	5286	TNF-alpha/NF-kappa B signaling complex 10	Human	O15111;P07900;P08238;P40222;Q15653;Q16543;Q676U5;Q8IX12;Q9UHD2;Q9Y6K9	CHUK;HSP90AA1;HSP90AB1;TXLNA;NFKBIB;CDC37;ATG16L1;CCAR1;TBK1;IKBKG	P07900;P08238;P40222;Q16543;Q676U5;Q8IX12;Q9Y6K9	7	0.480173	0.415594	0.0645786	0.0535	0.0295295
248	5386	MLL1-WDR5 complex	Human	O00268;O43451;O75461;P21675;P34932;P49848;P51610;P61964;Q03164;Q15291;Q15545;Q16594;Q6PI98;Q7Z3B3;Q8IXM2;Q8IZL8;Q8WWY3;Q96EZ8;Q99496;Q9BVI0;Q9H4L4;Q9H7Z6;Q9HCK8;Q9NXF1;Q9UBL3;Q9Y265;Q9Y4W2	TAF4;MGAM;E2F6;TAF1;HSPA4;TAF6;HCFC1;WDR5;KMT2A;KDM6B;TAF7;TAF9;INO80C;KANSL1;BAP18;PELP1;PRPF31;MCRS1;RNF2;PHF20;SENP3;KAT8;CHD8;TEX10;ASH2L;RUVBL1;LAS1L	P34932;P51610;P61964;Q8WWY3;Q9UBL3;Q9Y265	6	0.66524	0.653285	0.0119543	0.1977	0.179674
249	5604	Emerin complex 1	Human	P35579;P50402;P60709;Q12965;Q13813;Q15417;Q8WWI1;Q9BRV8	MYH9;EMD;ACTB;MYO1E;SPTAN1;CNN3;LMO7;SIKE1	P35579;P60709;Q12965;Q13813;Q15417;Q8WWI1	6	0.757571	0.809969	-0.0523975	0.5129	0.485864
250	5606	Emerin-actin-NMI-(alphaII)spectrin complex	Human	P50402;P60709;Q13287;Q13813	EMD;ACTB;NMI;SPTAN1	P60709;Q13287;Q13813	3	0.925221	0.942913	-0.0176913	0.3847	0.371333
251	5608	Emerin architectural complex	Human	P02545;P20700;P50402;P60709;Q13287;Q13813	LMNA;LMNB1;EMD;ACTB;NMI;SPTAN1	P60709;Q13287;Q13813	3	0.925221	0.942913	-0.0176913	0.3847	0.371333
252	5609	Emerin regulatory complex	Human	O15379;O75531;P28749;P50402;P60709;P68431;Q02539;Q13547;Q8WWI1	HDAC3;BANF1;RBL1;EMD;ACTB;HIST1H3A;;HIST1H1A;HDAC1;LMO7	P60709;Q13547;Q8WWI1	3	1.09963	1.24741	-0.147778	0.8058	0.785855
253	5611	Emerin complex 24	Human	P02545;P06400;P20700;P33991;P49736;P50402;P68431;Q00839;Q02539;Q07021;Q08999;Q13287;Q14566;Q9H0E3;Q9H503	LMNA;RB1;LMNB1;MCM4;MCM2;EMD;HIST1H3A;;HNRNPU;HIST1H1A;C1QBP;RBL2;NMI;MCM6;SAP130;BANF2	P33991;P49736;Q00839;Q07021;Q13287;Q14566	6	0.376419	0.419036	-0.0426161	0.4562	0.435458
254	5613	Emerin complex 25	Human	O75531;O95218;O95777;P05455;P20700;P31946;P50402;P60709;P61978;P62258;P62314;Q13283;Q16543;Q9H0E3;Q9P287;Q9Y333	BANF1;ZRANB2;LSM8;SSB;LMNB1;YWHAB;EMD;ACTB;HNRNPK;YWHAE;SNRPD1;G3BP1;CDC37;SAP130;BCCIP;LSM2	P05455;P31946;P60709;P61978;P62258;Q13283;Q16543;Q9P287	8	0.716103	0.758872	-0.0427698	0.4535	0.43695
255	5614	Emerin complex 32	Human	O00422;O15379;P20700;P28749;P50402;P60709;P68431;Q08999;Q12824;Q13263;Q13287;Q13547;Q13813;Q14839;Q8TAQ2;Q92922;Q9BQ87;Q9BZK7;Q9C005;Q9H503;Q9NPJ6;Q9UKL0	SAP18;HDAC3;LMNB1;RBL1;EMD;ACTB;HIST1H3A;;RBL2;SMARCB1;TRIM28;NMI;HDAC1;SPTAN1;CHD4;SMARCC2;SMARCC1;TBL1Y;TBL1XR1;DPY30;BANF2;MED4;RCOR1	P60709;Q13263;Q13287;Q13547;Q13813;Q8TAQ2;Q9BZK7;Q9C005	8	1.01355	1.07269	-0.0591377	0.5647	0.54166
256	5615	Emerin complex 52	Human	O00148;O95777;P10827;P12277;P14866;P20700;P27348;P46940;P50402;P51858;P60709;P61978;P62258;P62314;Q00839;Q02539;Q07021;Q08999;Q12906;Q13287;Q53EL6;Q9BZZ5;Q9Y2U8	DDX39A;LSM8;THRA;CKB;HNRNPL;LMNB1;YWHAQ;IQGAP1;EMD;HDGF;ACTB;HNRNPK;YWHAE;SNRPD1;HNRNPU;HIST1H1A;C1QBP;RBL2;ILF3;NMI;PDCD4;API5;LEMD3	O00148;P12277;P14866;P27348;P46940;P51858;P60709;P61978;P62258;Q00839;Q07021;Q12906;Q13287;Q9BZZ5	14	0.71343	0.740281	-0.0268505	0.3052	0.296686
257	5755	SUMO1-SUA1-UBA2 complex	Human	P63165;Q9UBE0;Q9UBT2	SUMO1;SAE1;UBA2	P63165;Q9UBE0;Q9UBT2	3	0.472843	0.436421	0.036422	0.2145	0.201631
258	5872	BRAF-MAP2K1-MAP2K2-YWHAE complex	Human	P15056;P36507;P62258;Q02750	BRAF;MAP2K2;YWHAE;MAP2K1	P36507;P62258;Q02750	3	0.596558	0.585234	0.0113243	0.2869	0.275704
259	5876	PPP2R1A-PPP2R1B-PPP2CA-PPME1-EIF4A1 complex	Human	P30153;P30154;P60842;P67775;Q9Y570	PPP2R1A;PPP2R1B;EIF4A1;PPP2CA;PPME1	P30153;P30154;P60842;Q9Y570	4	0.196592	0.203345	-0.00675333	0.3223	0.311467
260	6038	Dynein complex	Human	O14576;P63167;Q14204;Q9Y6G9	DYNC1I1;DYNLL1;DYNC1H1;DYNC1LI1	P63167;Q14204;Q9Y6G9	3	0.211158	0.200627	0.010531	0.2894	0.278197
261	6039	Dynein-dynactin complex	Human	O14576;P63167;Q14203;Q14204;Q9Y6G9	DYNC1I1;DYNLL1;DCTN1;DYNC1H1;DYNC1LI1	P63167;Q14203;Q14204;Q9Y6G9	4	0.187594	0.185633	0.0019615	0.2883	0.27946
262	6052	BAG3-HSC70-HSPB8-CHIP complex	Human	O95817;P11142;Q9UJY1;Q9UNE7	BAG3;HSPA8;HSPB8;STUB1	O95817;P11142;Q9UJY1;Q9UNE7	4	0.813621	0.773224	0.0403965	0.1662	0.155232
263	6129	CBP80/20- dependent translation complex	Human	O43310;P38919;P52298;P55884;Q09161;Q9BZI7	CTIF;EIF4A3;NCBP2;EIF3B;NCBP1;UPF3B	P38919;P55884;Q09161	3	0.185115	0.137099	0.048016	0.1859	0.171017
264	6141	Importin alpha-CAS-RanGTP complex	Human	P52292;P55060;P62826	KPNA2;CSE1L;RAN	P52292;P55060;P62826	3	0.973715	1.01348	-0.039767	0.4724	0.447961
265	6164	ACK1 signaling complex	Human	P46108;P56945;P60953;Q07912	CRK;BCAR1;CDC42;TNK2	P46108;P56945;P60953	3	0.4604	0.437032	0.023368	0.2509	0.238935
266	6167	Exocyst complex	Human	O00471;O60645;Q8IYI6;Q8TAG9;Q96A65;Q96KP1;Q9NV70;Q9UPT5	EXOC5;EXOC3;EXOC8;EXOC6;EXOC4;EXOC2;EXOC1;EXOC7	O00471;Q96A65;Q9NV70;Q9UPT5	4	0.236628	0.160221	0.0764077	0.0942	0.071504
267	6189	ArgRS-GlnRS-AIMP1 complex	Human	P47897;P54136;Q12904	QARS;RARS;AIMP1	P47897;P54136;Q12904	3	0.0568947	0.0379027	0.018992	0.263	0.252052
268	6236	Dynein-2 complex, cytoplasmic	Human	P51808;P63167;P63172;Q8IVD9;Q8NCM8;Q8TCX1;Q8TF09;Q8WVS4;Q8WW35;Q96EX3;Q96FJ2;Q9NP97	DYNLT3;DYNLL1;DYNLT1;NUDCD3;DYNC2H1;DYNC2LI1;DYNLRB2;WDR60;TCTEX1D2;WDR34;DYNLL2;DYNLRB1	P63167;P63172;Q8IVD9;Q9NP97	4	1.03005	1.09649	-0.0664342	0.5766	0.546943
269	6247	BBS-chaperonin complex	Human	P17987;P48643;P49368;P50990;P50991;P78371;Q6ZW61;Q8IWZ6;Q8TAM1;Q9NPJ1	TCP1;CCT5;CCT3;CCT8;CCT4;CCT2;BBS12;BBS7;BBS10;MKKS	P17987;P48643;P49368;P50990;P50991;P78371	6	0.179526	0.205694	-0.0261676	0.3656	0.351985
270	6268	Cullin-RING E3 ubiquitin ligase complex	Human	Q15369;Q15370;Q93034;Q96DX5	TCEB1;TCEB2;CUL5;ASB9	Q15369;Q15370;Q93034	3	0.424045	0.526056	-0.102011	0.6956	0.658041
271	6280	NUB1L-UFD1-NPL4-NEDD8 complex	Human	Q15843;Q8TAT6;Q92890;Q9Y5A7	NEDD8;NPLOC4;UFD1L;NUB1	Q15843;Q8TAT6;Q92890	3	0.438809	0.464723	-0.0259133	0.4167	0.399656
272	6301	tRNA Splicing Ligase Complex	Human	Q52LJ0;Q92499;Q9BVC5;Q9Y224;Q9Y3I0	FAM98B;DDX1;C2orf49;C14orf166;RTCB	Q52LJ0;Q92499;Q9Y224;Q9Y3I0	4	0.308682	0.355814	-0.0471328	0.4926	0.469771
273	6332	Elongator complex (ELP1, ELP2, ELP3, ELP4, ELP5, ELP6)	Human	O95163;Q0PNE2;Q6IA86;Q8TE02;Q96EB1;Q9H9T3	IKBKAP;ELP6;ELP2;ELP5;ELP4;ELP3	O95163;Q6IA86;Q96EB1;Q9H9T3	4	0.568649	0.48455	0.0840988	0.0846	0.0582109
274	6343	SETD7-YAP-AXIN1-beta-catenin complex	Human	O15169;P35222;P46937;Q8WTS6	AXIN1;CTNNB1;YAP1;SETD7	P35222;P46937;Q8WTS6	3	1.40093	1.13162	0.269305	0.0122	2.20788e-06
275	6344	TNF-R1-associated signaling complex	Human	O14920;O15111;O43318;P01375;P19438;Q12933;Q13489;Q13546;Q15025;Q15628;Q15750;Q96EP0;Q9BYM8;Q9NYJ8;Q9Y6K9	IKBKB;CHUK;MAP3K7;TNF;TNFRSF1A;TRAF2;BIRC3;RIPK1;TNIP1;TRADD;TAB1;RNF31;RBCK1;TAB2;IKBKG	O43318;Q15628;Q15750;Q9BYM8;Q9Y6K9	5	0.411736	0.326779	0.0849573	0.063	0.0208172
276	6394	CNOT1-CNOT2-CNOT3 complex	Human	A5YKK6;O75175;Q9NZN8	CNOT1;CNOT3;CNOT2	A5YKK6;O75175;Q9NZN8	3	0.079579	0.201076	-0.121497	0.7471	0.716241
277	6396	DNJC3-DNAJB1-HSPA8 complex	Human	P11142;P25685;Q13217	HSPA8;DNAJB1;DNAJC3	P11142;P25685;Q13217	3	0.409541	0.5477	-0.138159	0.7861	0.761644
278	6399	DNAJC7-HSPA8-HSP90AA1 complex	Human	P07900;P11142;Q99615	HSP90AA1;HSPA8;DNAJC7	P07900;P11142;Q99615	3	0.364393	0.457603	-0.0932103	0.667	0.630181
279	6460	MLL2 complex	Human	O00255;O14686;O15294;O75475;P51610;P61964;Q15291;Q9C005;Q9UBL3;Q9Y5Z7	MEN1;KMT2D;OGT;PSIP1;HCFC1;WDR5;KDM6B;DPY30;ASH2L;HCFC2	O15294;O75475;P51610;P61964;Q9C005;Q9UBL3	6	0.687513	0.65924	0.0282739	0.1424	0.121101
280	6461	MLL3 complex	Human	O15550;P61964;Q14686;Q15291;Q6ZW49;Q8NEZ4;Q9BTK6;Q9C005;Q9UBL3	KDM6A;WDR5;NCOA6;KDM6B;PAXIP1;KMT2C;PAGR1;DPY30;ASH2L	P61964;Q9C005;Q9UBL3	3	0.958329	0.93559	0.022739	0.2522	0.240803
281	6462	MLL1 complex	Human	O00255;O15294;P51610;P61964;Q03164;Q15291;Q9C005;Q9UBL3	MEN1;OGT;HCFC1;WDR5;KMT2A;KDM6B;DPY30;ASH2L	O15294;P51610;P61964;Q9C005;Q9UBL3	5	0.767587	0.721467	0.0461197	0.1241	0.0876688
282	6467	MLL4 complex	Human	O14686;O15550;P61964;Q14686;Q15291;Q6ZW49;Q9BTK6;Q9C005;Q9UBL3	KMT2D;KDM6A;WDR5;NCOA6;KDM6B;PAXIP1;PAGR1;DPY30;ASH2L	P61964;Q9C005;Q9UBL3	3	0.958329	0.93559	0.022739	0.2522	0.240803
283	6468	TRAPP complex	Human	O43617;O75865;P0DI81;P48553;Q5T215;Q7Z392;Q86SZ2;Q8IUR0;Q8WVT3;Q96Q05;Q9UL33;Q9Y296;Q9Y2L5;Q9Y5R8	TRAPPC3;TRAPPC6A;TRAPPC2;TRAPPC10;TRAPPC3L;TRAPPC11;TRAPPC6B;TRAPPC5;TRAPPC12;TRAPPC9;TRAPPC2L;TRAPPC4;TRAPPC8;TRAPPC1	Q7Z392;Q86SZ2;Q9UL33;Q9Y296	4	0.33772	0.519063	-0.181343	0.9079	0.902429
284	6469	Set1A complex	Human	O15047;O15294;P51610;P61964;Q15291;Q6UXN9;Q9C005;Q9P0U4;Q9UBL3;Q9Y5Z7	SETD1A;OGT;HCFC1;WDR5;KDM6B;WDR82;DPY30;CXXC1;ASH2L;HCFC2	O15294;P51610;P61964;Q6UXN9;Q9C005;Q9UBL3	6	0.671322	0.624896	0.0464261	0.1013	0.0697489
285	6470	Set1B complex	Human	O15294;P51610;P61964;Q15291;Q6UXN9;Q8NFC6;Q96IK1;Q9C005;Q9P0U4;Q9UBL3;Q9UPS6;Q9Y5Z7	OGT;HCFC1;WDR5;KDM6B;WDR82;BOD1L1;BOD1;DPY30;CXXC1;ASH2L;SETD1B;HCFC2	O15294;P51610;P61964;Q6UXN9;Q8NFC6;Q96IK1;Q9C005;Q9UBL3	8	0.700732	0.721399	-0.020667	0.3151	0.30169
286	6481	WASH complex	Human	A8K0Z3;Q12768;Q2M389;Q9Y3C0;Q9Y4E1	WASH1;KIAA0196;KIAA1033;CCDC53;FAM21C	Q12768;Q9Y3C0;Q9Y4E1	3	0.820786	0.438623	0.382163	0.0029	0
287	6482	CUL4B-DDB1-DTL-CSN complex	Human	P61201;Q13098;Q13620;Q16531;Q9NZJ0	COPS2;GPS1;CUL4B;DDB1;DTL	P61201;Q13098;Q13620;Q16531	4	0.765622	0.741401	0.0242215	0.2105	0.203676
288	6484	WASH-CAPZalpa/beta complex	Human	A8K0Z3;P47756;P52907;Q12768;Q2M389;Q9Y3C0;Q9Y4E1	WASH1;CAPZB;CAPZA1;KIAA0196;KIAA1033;CCDC53;FAM21C	P47756;P52907;Q12768;Q9Y3C0;Q9Y4E1	5	0.547226	0.381004	0.166222	0.0136	0
289	6489	CUL4A-DDB1-WDR5 complex	Human	P61964;Q13619;Q16531	WDR5;CUL4A;DDB1	P61964;Q13619;Q16531	3	1.11328	1.13159	-0.0183063	0.3867	0.373438
290	6494	CUL4A-DDB1-WDR61 complex	Human	Q13619;Q16531;Q9GZS3	CUL4A;DDB1;WDR61	Q13619;Q16531;Q9GZS3	3	1.17493	1.09389	0.081044	0.124	0.0984425
291	6495	CUL4B-DDB1-GRWD1 complex	Human	Q13620;Q16531;Q9BQ67	CUL4B;DDB1;GRWD1	Q13620;Q16531;Q9BQ67	3	1.27155	1.2671	0.00444867	0.3066	0.297571
292	6512	ILK-HSP90-CDC37 complex	Human	P07900;Q13418;Q16543	HSP90AA1;ILK;CDC37	P07900;Q13418;Q16543	3	0.293845	0.25577	0.0380747	0.2092	0.197116
293	6639	CCC-Wash (WASH1, FAM21C) complex	Human	A8K0Z3;O60826;Q567U6;Q7Z3J2;Q7Z4G1;Q86VX2;Q86X83;Q8N668;Q9GZQ3;Q9H0A8;Q9NX08;Q9P000;Q9UBI1;Q9Y4E1;Q9Y6G5	WASH1;CCDC22;CCDC93;C16orf62;COMMD6;COMMD7;COMMD2;COMMD1;COMMD5;COMMD4;COMMD8;COMMD9;COMMD3;FAM21C;COMMD10	O60826;Q7Z3J2;Q7Z4G1;Q86VX2;Q8N668;Q9GZQ3;Q9NX08;Q9UBI1;Q9Y4E1	9	0.213096	0.157017	0.0560796	0.0483	0.0136466
294	6644	CCDC22-COMMD1-CUL2 complex	Human	O60826;Q13617;Q8N668	CCDC22;CUL2;COMMD1	O60826;Q13617;Q8N668	3	0.216882	0.2779	-0.0610183	0.5504	0.522137
295	6645	CCC complex	Human	O60826;Q567U6;Q7Z3J2;Q7Z4G1;Q86VX2;Q86X83;Q8N668;Q9GZQ3;Q9H0A8;Q9NX08;Q9P000;Q9UBI1;Q9Y6G5	CCDC22;CCDC93;C16orf62;COMMD6;COMMD7;COMMD2;COMMD1;COMMD5;COMMD4;COMMD8;COMMD9;COMMD3;COMMD10	O60826;Q7Z3J2;Q7Z4G1;Q86VX2;Q8N668;Q9GZQ3;Q9NX08;Q9UBI1	8	0.15723	0.132909	0.0243209	0.1213	0.0967227
296	6658	CCDC22-COMMD8-CUL1 complex	Human	O60826;Q13616;Q9NX08	CCDC22;CUL1;COMMD8	O60826;Q13616;Q9NX08	3	0.525167	0.68064	-0.155473	0.8216	0.804126
297	6659	Ubiquitin E3 ligase (CCDC22, COMMD8, CUL3)	Human	O60826;Q13618;Q9NX08	CCDC22;CUL3;COMMD8	O60826;Q13618;Q9NX08	3	0.269758	0.343198	-0.0734393	0.5957	0.564743
298	6665	ATAC complex, YEATS2-linked	Human	O43318;O75478;O75528;P61964;Q01658;Q14157;Q8IYH5;Q92830;Q96ES7;Q9H8E8;Q9NR33;Q9NRF9;Q9NS73;Q9ULM3	MAP3K7;TADA2A;TADA3;WDR5;DR1;UBAP2L;ZZZ3;KAT2A;SGF29;KAT14;POLE4;POLE3;MBIP;YEATS2	O43318;P61964;Q01658;Q14157;Q9NRF9	5	0.939319	0.810034	0.129285	0.0259	0.000278352
299	6671	PI4K2A-WASH complex	Human	O00203;P46934;P47756;P50570;P52907;Q00610;Q12768;Q2M389;Q5T1M5;Q641Q2;Q92888;Q92974;Q96N67;Q9BTU6	AP3B1;NEDD4;CAPZB;DNM2;CAPZA1;CLTC;KIAA0196;KIAA1033;FKBP15;FAM21A;ARHGEF1;ARHGEF2;DOCK7;PI4K2A	P47756;P50570;P52907;Q00610;Q12768;Q5T1M5;Q641Q2;Q92888;Q96N67	9	0.546146	0.531981	0.0141649	0.1361	0.114768
300	6714	TBCE-TBCB-tubulin(alpha) complex	Human	Q15813;Q71U36;Q99426	TBCE;TUBA1A;TBCB	Q15813;Q71U36;Q99426	3	0.730728	0.853125	-0.122397	0.7495	0.718801
301	6715	TBCD-ARL2-tubulin(beta)-TBCE complex	Human	P07437;P36404;Q15813;Q9BTW9	TUBB;ARL2;TBCE;TBCD	P07437;P36404;Q15813	3	0.74636	0.884528	-0.138168	0.7861	0.761668
302	6765	CCR4-NOT complex	Human	A5YKK6;O75175;Q92600;Q96LI5;Q9H9A5;Q9NZN8;Q9UIV1;Q9UKZ1;Q9ULM6	CNOT1;CNOT3;RQCD1;CNOT6L;CNOT10;CNOT2;CNOT7;CNOT11;CNOT6	A5YKK6;O75175;Q9NZN8	3	0.079579	0.201076	-0.121497	0.7471	0.716241
303	6838	IGF2BP1 complex	Human	O60506;O95793;P61254;P62753;P67809;Q00839;Q08211;Q15717;Q9NZI8	SYNCRIP;STAU1;RPL26;RPS6;YBX1;HNRNPU;DHX9;ELAVL1;IGF2BP1	O60506;O95793;P67809;Q00839;Q08211;Q15717;Q9NZI8	7	0.431718	0.573402	-0.141684	0.8993	0.894759
304	6849	WRAD complex (WDR5, RBBP5, ASH2L, DPY30)	Human	P61964;Q15291;Q9C005;Q9UBL3	WDR5;KDM6B;DPY30;ASH2L	P61964;Q9C005;Q9UBL3	3	0.958329	0.93559	0.022739	0.2522	0.240803
305	6851	MWRAD complex (MLL1, WDR5, RBBP5, ASH2L, DPY30)	Human	P61964;Q03164;Q15291;Q9C005;Q9UBL3	WDR5;KMT2A;KDM6B;DPY30;ASH2L	P61964;Q9C005;Q9UBL3	3	0.958329	0.93559	0.022739	0.2522	0.240803
306	6862	Bag6-Ubl4A-Trc35 Complex	Human	P11441;P46379;Q7L5D6	UBL4A;BAG6;GET4	P11441;P46379;Q7L5D6	3	0.176947	0.239699	-0.0627527	0.557	0.528136
307	6888	v-ATPase-Ragulator-AXIN/LKB1-AMPK complex	Human	O15169;O43504;P21281;P27449;P38606;P54619;P61421;Q0VGL1;Q13131;Q15831;Q6IAA8;Q9UHA4;Q9Y2Q5;Q9Y478	AXIN1;LAMTOR5;ATP6V1B2;ATP6V0C;ATP6V1A;PRKAG1;ATP6V0D1;LAMTOR4;PRKAA1;STK11;LAMTOR1;LAMTOR3;LAMTOR2;PRKAB1	P21281;P38606;P54619;Q13131;Q9Y478	5	0.536309	0.554364	-0.0180553	0.3415	0.310301
308	6908	CTNNB1-FERMT2-YBX1 complex	Human	P35222;P67809;Q96AC1	CTNNB1;YBX1;FERMT2	P35222;P67809;Q96AC1	3	0.730878	0.465639	0.265239	0.0129	4.70915e-06
309	6919	ILK-LIMS1-PARVA complex	Human	P48059;Q13418;Q9NVD7	LIMS1;ILK;PARVA	P48059;Q13418;Q9NVD7	3	0.473568	0.422248	0.05132	0.1797	0.162759
310	6925	MAPK1-PTK2-PXN complex	Human	P28482;P49023;Q05397	MAPK1;PXN;PTK2	P28482;P49023;Q05397	3	0.53483	0.458848	0.075982	0.1317	0.108093
311	6984	ProTalpha C2 complex	Human	P06454;P49006;P60709;Q01105	PTMA;MARCKSL1;ACTB;SET	P49006;P60709;Q01105	3	0.555503	0.394694	0.160809	0.0479	0.0122101
312	6990	THSD1-FAK-talin-vinculin complex	Human	P18206;Q05397;Q9NS62;Q9Y490	VCL;PTK2;THSD1;TLN1	P18206;Q05397;Q9Y490	3	0.997846	1.03181	-0.0339647	0.4497	0.427672
313	7051	OTUB1-UBC13-MMS2 complex	Human	P61088;Q15819;Q96FW1	UBE2N;UBE2V2;OTUB1	P61088;Q15819;Q96FW1	3	0.330801	0.281722	0.0490793	0.1836	0.168336
314	7126	HSPA9-GRPEL1-GRPEL2-TIMM44 complex	Human	O43615;P38646;Q8TAA5;Q9HAV7	TIMM44;HSPA9;GRPEL2;GRPEL1	O43615;P38646;Q9HAV7	3	0.32395	0.541917	-0.217966	0.9121	0.916079
315	7130	PRKAR2A-GSKIP-GSK3B-DNM1L complex	Human	O00429;P13861;P49841;Q9P0R6	DNM1L;PRKAR2A;GSK3B;GSKIP	O00429;P13861;P49841	3	0.320487	0.272993	0.0474943	0.1874	0.17234
316	7131	COMMD1-CCDC22-CCDC93-C16orf62 complex	Human	O60826;Q567U6;Q7Z3J2;Q8N668	CCDC22;CCDC93;C16orf62;COMMD1	O60826;Q7Z3J2;Q8N668	3	0.197554	0.167463	0.030091	0.2309	0.219368
317	7135	CCDC22-CCDC93-C16orf62-FAM21-WASH1 complex	Human	A8K0Z3;O60826;Q567U6;Q7Z3J2;Q9Y4E1	WASH1;CCDC22;CCDC93;C16orf62;FAM21C	O60826;Q7Z3J2;Q9Y4E1	3	0.395523	0.246936	0.148587	0.0552	0.0185181
318	7141	Coat protein complex II (SAR1B, PREB, SEC23A , SEC24B, SEC23IP)	Human	O95487;Q15436;Q9HCU5;Q9Y6B6;Q9Y6Y8	SEC24B;SEC23A;PREB;SAR1B;SEC23IP	Q15436;Q9Y6B6;Q9Y6Y8	3	0.150606	0.0465127	0.104094	0.0942	0.0613104
319	7192	CCR4-NOT-CNOT7-CNOT6 complex	Human	A5YKK6;O75175;Q92600;Q9C0C2;Q9H9A5;Q9NZN8;Q9UIV1;Q9UKZ1;Q9ULM6	CNOT1;CNOT3;RQCD1;TNKS1BP1;CNOT10;CNOT2;CNOT7;CNOT11;CNOT6	A5YKK6;O75175;Q9C0C2;Q9NZN8	4	0.829051	0.915737	-0.0866858	0.6686	0.625518
320	7214	CCR4-NOT-CNOT7-CNOT6L complex	Human	A5YKK6;O75175;Q92600;Q96LI5;Q9C0C2;Q9H9A5;Q9NZN8;Q9UIV1;Q9UKZ1	CNOT1;CNOT3;RQCD1;CNOT6L;TNKS1BP1;CNOT10;CNOT2;CNOT7;CNOT11	A5YKK6;O75175;Q9C0C2;Q9NZN8	4	0.829051	0.915737	-0.0866858	0.6686	0.625518
321	7215	CCR4-NOT-CNOT8-CNOT6 complex	Human	A5YKK6;O75175;Q92600;Q9C0C2;Q9H9A5;Q9NZN8;Q9UFF9;Q9UKZ1;Q9ULM6	CNOT1;CNOT3;RQCD1;TNKS1BP1;CNOT10;CNOT2;CNOT8;CNOT11;CNOT6	A5YKK6;O75175;Q9C0C2;Q9NZN8	4	0.829051	0.915737	-0.0866858	0.6686	0.625518
322	7216	CCR4-NOT-CNOT8-CNOT6L complex	Human	A5YKK6;O75175;Q92600;Q96LI5;Q9C0C2;Q9H9A5;Q9NZN8;Q9UFF9;Q9UKZ1	CNOT1;CNOT3;RQCD1;CNOT6L;TNKS1BP1;CNOT10;CNOT2;CNOT8;CNOT11	A5YKK6;O75175;Q9C0C2;Q9NZN8	4	0.829051	0.915737	-0.0866858	0.6686	0.625518
323	7217	Dysbindin 1-A-DNA-PK-complex	Human	P12956;P13010;P78527;Q96EV8	XRCC6;XRCC5;PRKDC;DTNBP1	P12956;P13010;P78527;Q96EV8	4	0.753217	0.715498	0.0377192	0.1735	0.162819
324	7221	NSL complex	Human	O15294;P51610;P61964;Q7Z3B3;Q96EZ8;Q9BVI0;Q9H7Z6;Q9H9L4;Q9P2N6	OGT;HCFC1;WDR5;KANSL1;MCRS1;PHF20;KAT8;KANSL2;KANSL3	O15294;P51610;P61964	3	0.43912	0.403598	0.0355223	0.2162	0.204109
325	7284	GSK3B-HSP90AA1-PKM2 complex	Human	P07900;P14618;P49841	HSP90AA1;PKM;GSK3B	P07900;P14618;P49841	3	0.877967	0.910949	-0.032982	0.4463	0.424242
326	7285	HEXIM1-DNA-PK-paraspeckle components-ribonucleoprotein complex	Human	O94992;P12956;P13010;P23246;P43243;P78527;Q15233;Q8WXF1;Q96PK6	HEXIM1;XRCC6;XRCC5;SFPQ;MATR3;PRKDC;NONO;PSPC1;RBM14	O94992;P12956;P13010;P43243;P78527;Q15233;Q8WXF1	7	0.759448	0.743047	0.0164001	0.1603	0.146941
327	7292	EIF2B1-EIF2B2-EIF2B3-EIF2B4-EIF2B5 complex	Human	P49770;Q13144;Q14232;Q9NR50;Q9UI10	EIF2B2;EIF2B5;EIF2B1;EIF2B3;EIF2B4	P49770;Q14232;Q9UI10	3	0.388596	0.371932	0.0166633	0.2694	0.259148
328	7298	ACTB-ANP32A-C1QBP-PSMA1-PTMA-PSMA1 complex	Human	P06454;P25786;P39687;P60709;Q00325;Q07021	PTMA;PSMA1;ANP32A;ACTB;SLC25A3;C1QBP	P39687;P60709;Q07021	3	1.168	1.12422	0.0437717	0.1959	0.181933
329	7318	CTNNB1-DDX5-HDGF complex	Human	P17844;P35222;P51858	DDX5;CTNNB1;HDGF	P17844;P35222;P51858	3	1.02749	0.864512	0.16298	0.0465	0.0112828
330	7372	BRD7-SWI\u2013SNF complex	Human	O14497;O14744;O96019;P51531;P51532;Q8TAQ2;Q8WUB8;Q92922;Q969G3;Q96GM5;Q9NPI1	ARID1A;PRMT5;ACTL6A;SMARCA2;SMARCA4;SMARCC2;PHF10;SMARCC1;SMARCE1;SMARCD1;BRD7	O14744;O96019;Q8TAQ2	3	0.262103	0.50824	-0.246137	0.9387	0.947086
331	7381	DCS complex	Human	P26599;P31943;Q92945;Q9UKA9	PTBP1;HNRNPH1;KHSRP;PTBP2	P26599;P31943;Q92945	3	0.999662	1.01991	-0.0202437	0.3958	0.380086
332	7476	AP1B1-AP1G2-AP1M-1AP1S1 complex	Human	O75843;P61966;Q10567;Q9BXS5	AP1G2;AP1S1;AP1B1;AP1M1	P61966;Q10567;Q9BXS5	3	0.128815	0.163644	-0.034829	0.4533	0.430691
333	7522	Ubiquitin E3 ligase (CUL3, KLHL12, PEF1, PDCD6)	Human	O75340;Q13618;Q53G59;Q9UBV8	PDCD6;CUL3;KLHL12;PEF1	O75340;Q13618;Q9UBV8	3	0.352563	0.416631	-0.0640687	0.5631	0.532678
334	7556	PRAME complex	Human	P62877;P78395;Q13617;Q14657;Q15369;Q15370;Q9NPF4	RBX1;PRAME;CUL2;LAGE3;TCEB1;TCEB2;OSGEP	Q13617;Q15369;Q15370	3	0.16953	0.203873	-0.034343	0.4508	0.428993
335	7557	LGR4-RSPO supercomplex	Human	O00401;O14641;O60610;P36507;P46940;P49023;Q02750;Q05397;Q9BXB1;Q9BXY4	WASL;DVL2;DIAPH1;MAP2K2;IQGAP1;PXN;MAP2K1;PTK2;LGR4;RSPO3	O60610;P36507;P46940;P49023;Q02750;Q05397	6	0.513363	0.488102	0.0252609	0.1518	0.131069
336	7563	LARP1-PABPC1-RYDEN complex	Human	P11940;Q6PKG0;Q9NUL5	PABPC1;LARP1;RYDEN	P11940;Q6PKG0;Q9NUL5	3	0.4423	0.488806	-0.0465067	0.5019	0.471557

## Sheet: Day4
Day 4	ComplexID	ComplexName	Organism	subunits(UniProt IDs)	subunits(Gene name)	Subunit_Found	No_Subunit_Found	Avg_Dist_mock	Avg_Dist_D4	Modulation_p-value_Sample_D4	Modulation_p-value_Beta_D4
0	10	Condensin I complex	Human	O95347;Q15003;Q15021;Q9BPX3;Q9NTJ3	SMC2;NCAPH;NCAPD2;NCAPG;SMC4	O95347;Q15021;Q9BPX3;Q9NTJ3	4	0.112837	0.138856	-0.0260188	0.6066
1	27	Arp2/3 protein complex	Human	O15143;O15144;O15145;O15511;P59998;P61158;P61160	ARPC1B;ARPC2;ARPC3;ARPC5;ARPC4;ACTR3;ACTR2	O15143;O15144;O15145;O15511;P59998;P61158;P61160	7	0.118962	0.149431	-0.0304698	0.6646
2	32	PA700 complex	Human	O00231;O00232;O00233;O00487;O43242;O75832;P17980;P35998;P43686;P48556;P51665;P55036;P62191;P62195;P62333;Q13200;Q15008;Q16401;Q99460;Q9UNM6	PSMD11;PSMD12;PSMD9;PSMD14;PSMD3;PSMD10;PSMC3;PSMC2;PSMC4;PSMD8;PSMD7;PSMD4;PSMC1;PSMC5;PSMC6;PSMD2;PSMD6;PSMD5;PSMD1;PSMD13	O00231;O00232;O00233;O00487;O43242;O75832;P17980;P35998;P43686;P48556;P51665;P55036;P62191;P62195;P62333;Q13200;Q15008;Q16401;Q99460;Q9UNM6	20	0.280023	0.260287	0.0197362	0.2802
3	33	Prefoldin complex	Human	O15212;O60925;P61758;Q99471;Q9NQP4;Q9UHV9	PFDN6;PFDN1;VBP1;PFDN5;PFDN4;PFDN2	O15212;O60925;P61758;Q99471;Q9NQP4;Q9UHV9	6	0.246541	0.285602	-0.0390612	0.7029
4	36	AP1 adaptor complex	Human	O43747;O75843;P56377;P61966;Q10567;Q96PC3;Q9BXS5;Q9Y6Q5	AP1G1;AP1G2;AP1S2;AP1S1;AP1B1;AP1S3;AP1M1;AP1M2	O43747;P61966;Q10567;Q9BXS5	4	0.115482	0.175613	-0.0601307	0.7395
5	49	DNMT3B complex	Human	O60264;O95239;O95347;Q13547;Q96ST3;Q9NTJ3;Q9UBC3	SMARCA5;KIF4A;SMC2;HDAC1;SIN3A;SMC4;DNMT3B	O95347;Q13547;Q9NTJ3	3	0.244001	0.081558	0.162443	0.0807
6	54	SIN3 complex	Human	O00422;O75446;Q09028;Q13547;Q16576;Q92769;Q96ST3	SAP18;SAP30;RBBP4;HDAC1;RBBP7;HDAC2;SIN3A	Q09028;Q13547;Q16576;Q92769	4	0.422076	0.444374	-0.0222975	0.591
7	61	Mi2/NuRD complex	Human	O94776;O95983;Q09028;Q13547;Q14839;Q16576;Q92769	MTA2;MBD3;RBBP4;HDAC1;CHD4;RBBP7;HDAC2	Q09028;Q13547;Q16576;Q92769	4	0.422076	0.444374	-0.0222975	0.591
8	62	MeCP1 complex	Human	O94776;O95983;Q09028;Q13547;Q14839;Q16576;Q92769;Q9UBB5	MTA2;MBD3;RBBP4;HDAC1;CHD4;RBBP7;HDAC2;MBD2	Q09028;Q13547;Q16576;Q92769	4	0.422076	0.444374	-0.0222975	0.591
9	86	NUMAC complex (nucleosomal methylation activator complex)	Human	O14497;P51532;P60709;Q12824;Q86X55;Q8TAQ2;Q92922;Q969G3;Q96GM5;Q96KG9	ARID1A;SMARCA4;ACTB;SMARCB1;CARM1;SMARCC2;SMARCC1;SMARCE1;SMARCD1;SCYL1	P60709;Q86X55;Q8TAQ2;Q96KG9	4	0.922272	1.04523	-0.122954	0.8946
10	87	Nup 107-160 subcomplex	Human	P52948;P55735;P57740;Q12769;Q8NFH3;Q8NFH4;Q8WUM0;Q96EE3;Q9BW27	NUP98;SEC13;NUP107;NUP160;NUP43;NUP37;NUP133;SEH1L;NUP85	P52948;P55735;Q8NFH3;Q8NFH4;Q8WUM0	5	0.507224	0.651201	-0.143977	0.9456
11	89	Exocyst Sec6/8 complex	Human	O00471;O60645;Q8IYI6;Q8TAG9;Q96A65;Q96KP1;Q9NV70;Q9UPT5	EXOC5;EXOC3;EXOC8;EXOC6;EXOC4;EXOC2;EXOC1;EXOC7	O00471;Q96A65;Q9NV70;Q9UPT5	4	0.236628	0.137709	0.0989195	0.1371
12	95	Ku antigen-NARG1 complex	Human	P12956;P13010;Q9BXJ9	XRCC6;XRCC5;NAA15	P12956;P13010;Q9BXJ9	3	0.585517	0.611317	-0.0258003	0.5876
13	112	Prefoldin complex	Human	O15212;O60925;P61758;Q99471;Q9NQP4;Q9UHV9	PFDN6;PFDN1;VBP1;PFDN5;PFDN4;PFDN2	O15212;O60925;P61758;Q99471;Q9NQP4;Q9UHV9	6	0.246541	0.285602	-0.0390612	0.7029
14	123	Rnase/Mrp complex	Human	O75817;O75818;O95059;O95707;P78345;P78346;Q969H6;Q99575;Q9BUL9;Q9H633	POP7;RPP40;RPP14;POP4;RPP38;RPP30;POP5;POP1;RPP25;RPP21	O75818;O95707;Q99575	3	0.365731	0.207009	0.158722	0.0838
15	126	CCT complex (chaperonin containing TCP1 complex)	Human	P17987;P40227;P48643;P49368;P50990;P50991;P78371;Q99832	TCP1;CCT6A;CCT5;CCT3;CCT8;CCT4;CCT2;CCT7	P17987;P40227;P48643;P49368;P50990;P50991;P78371;Q99832	8	0.19586	0.210381	-0.0145208	0.5795
16	144	Gamma-BAR-AP1 complex	Human	O43747;O75843;P56377;P61966;Q10567;Q63HQ0;Q96PC3;Q9BXS5;Q9Y6Q5	AP1G1;AP1G2;AP1S2;AP1S1;AP1B1;AP1AR;AP1S3;AP1M1;AP1M2	O43747;P61966;Q10567;Q9BXS5	4	0.115482	0.175613	-0.0601307	0.7395
17	149	PBAF complex (Polybromo- and BAF containing complex)	Human	O96019;P51532;P60709;Q12824;Q68CP9;Q86U86;Q8TAQ2;Q92922;Q969G3;Q96GM5	ACTL6A;SMARCA4;ACTB;SMARCB1;ARID2;PBRM1;SMARCC2;SMARCC1;SMARCE1;SMARCD1	O96019;P60709;Q8TAQ2	3	1.09677	1.26336	-0.16659	0.9184
18	157	Condensin I complex	Human	O95347;Q15003;Q15021;Q9BPX3;Q9NTJ3	SMC2;NCAPH;NCAPD2;NCAPG;SMC4	O95347;Q15021;Q9BPX3;Q9NTJ3	4	0.112837	0.138856	-0.0260188	0.6066
19	159	Condensin I-PARP-1-XRCC1 complex	Human	O95347;P09874;P18887;Q15003;Q15021;Q9BPX3;Q9NTJ3	SMC2;PARP1;XRCC1;NCAPH;NCAPD2;NCAPG;SMC4	O95347;P09874;Q15021;Q9BPX3;Q9NTJ3	5	0.17133	0.227751	-0.0564216	0.7539
20	162	COG complex	Human	P83436;Q14746;Q8WTW3;Q96JB2;Q96MW5;Q9H9E3;Q9UP83;Q9Y2V7	COG7;COG2;COG1;COG3;COG8;COG4;COG5;COG6	Q14746;Q9H9E3;Q9UP83	3	0.310704	0.242004	0.0687007	0.2458
21	167	Condensin I complex	Human	O95347;Q15003;Q15021;Q9BPX3;Q9NTJ3	SMC2;NCAPH;NCAPD2;NCAPG;SMC4	O95347;Q15021;Q9BPX3;Q9NTJ3	4	0.112837	0.138856	-0.0260188	0.6066
22	181	26S proteasome	Human	O14818;P17980;P20618;P25786;P25787;P25788;P25789;P28066;P28070;P28072;P28074;P35998;P43686;P49720;P49721;P55036;P60900;P62191;P62195;P62333;Q99436;Q9UNM6	PSMA7;PSMC3;PSMB1;PSMA1;PSMA2;PSMA3;PSMA4;PSMA5;PSMB4;PSMB6;PSMB5;PSMC2;PSMC4;PSMB3;PSMB2;PSMD4;PSMA6;PSMC1;PSMC5;PSMC6;PSMB7;PSMD13	O14818;P17980;P20618;P25788;P28066;P28072;P28074;P35998;P43686;P55036;P60900;P62191;P62195;P62333;Q9UNM6	15	0.70656	0.685656	0.0209039	0.2941
23	186	Wave-2 complex	Human	Q7L576;Q8IZP0;Q8WUW1;Q9Y2A7;Q9Y6W5	CYFIP1;ABI1;BRK1;NCKAP1;WASF2	Q7L576;Q8IZP0;Q8WUW1;Q9Y2A7;Q9Y6W5	5	0.478089	0.424126	0.0539634	0.2318
24	189	BAF complex	Human	O14497;O94805;O96019;P51531;P51532;P60709;P63261;Q12824;Q8NFD5;Q8TAQ2;Q92922;Q969G3;Q96GM5	ARID1A;ACTL6B;ACTL6A;SMARCA2;SMARCA4;ACTB;ACTG1;SMARCB1;ARID1B;SMARCC2;SMARCC1;SMARCE1;SMARCD1	O96019;P60709;Q8TAQ2	3	1.09677	1.26336	-0.16659	0.9184
25	191	20S proteasome	Human	O14818;P20618;P25786;P25787;P25788;P25789;P28066;P28070;P28072;P28074;P49720;P49721;P60900;Q99436	PSMA7;PSMB1;PSMA1;PSMA2;PSMA3;PSMA4;PSMA5;PSMB4;PSMB6;PSMB5;PSMB3;PSMB2;PSMA6;PSMB7	O14818;P20618;P25788;P28066;P28072;P28074;P60900	7	0.128234	0.146025	-0.0177905	0.5875
26	192	PA28-20S proteasome	Human	O14818;P20618;P25786;P25787;P25788;P25789;P28066;P28070;P28072;P28074;P49720;P49721;P60900;Q06323;Q99436;Q9UL46	PSMA7;PSMB1;PSMA1;PSMA2;PSMA3;PSMA4;PSMA5;PSMB4;PSMB6;PSMB5;PSMB3;PSMB2;PSMA6;PSME1;PSMB7;PSME2	O14818;P20618;P25788;P28066;P28072;P28074;P60900;Q06323;Q9UL46	9	0.65927	0.618464	0.0408059	0.2223
27	193	PA700-20S-PA28 complex	Human	O00231;O00232;O00233;O00487;O14818;O43242;O75832;P17980;P20618;P25786;P25787;P25788;P25789;P28066;P28070;P28072;P28074;P35998;P43686;P48556;P49720;P49721;P51665;P55036;P60900;P62191;P62195;P62333;Q06323;Q13200;Q15008;Q16401;Q99436;Q99460;Q9UL46;Q9UNM6	PSMD11;PSMD12;PSMD9;PSMD14;PSMA7;PSMD3;PSMD10;PSMC3;PSMB1;PSMA1;PSMA2;PSMA3;PSMA4;PSMA5;PSMB4;PSMB6;PSMB5;PSMC2;PSMC4;PSMD8;PSMB3;PSMB2;PSMD7;PSMD4;PSMA6;PSMC1;PSMC5;PSMC6;PSME1;PSMD2;PSMD6;PSMD5;PSMB7;PSMD1;PSME2;PSMD13	O00231;O00232;O00233;O00487;O14818;O43242;O75832;P17980;P20618;P25788;P28066;P28072;P28074;P35998;P43686;P48556;P51665;P55036;P60900;P62191;P62195;P62333;Q06323;Q13200;Q15008;Q16401;Q99460;Q9UL46;Q9UNM6	29	0.666741	0.630173	0.0365679	0.1123
28	194	PA28gamma-20S proteasome	Human	O14818;P20618;P25786;P25787;P25788;P25789;P28066;P28070;P28072;P28074;P49720;P49721;P60900;P61289;Q99436	PSMA7;PSMB1;PSMA1;PSMA2;PSMA3;PSMA4;PSMA5;PSMB4;PSMB6;PSMB5;PSMB3;PSMB2;PSMA6;PSME3;PSMB7	O14818;P20618;P25788;P28066;P28072;P28074;P60900;P61289	8	0.133406	0.147017	-0.0136115	0.5736
29	205	Ubiquitin E3 ligase (VHL, TCEB1, TCEB2, CUL2, RBX1)	Human	P40337;P62877;Q13617;Q15369;Q15370	VHL;RBX1;CUL2;TCEB1;TCEB2	Q13617;Q15369;Q15370	3	0.16953	0.232176	-0.0626453	0.7179
30	207	Ubiquitin E3 ligase (ASB2, TCEB1, TCEB2, CUL5, RNF7)	Human	Q15369;Q15370;Q93034;Q96Q27;Q9UBF6	TCEB1;TCEB2;CUL5;ASB2;RNF7	Q15369;Q15370;Q93034	3	0.424045	0.496527	-0.0724817	0.7464
31	208	Ubiquitin E3 ligase (ASB1, TCEB1, TCEB2, CUL5, RNF7)	Human	Q15369;Q15370;Q93034;Q9UBF6;Q9Y576	TCEB1;TCEB2;CUL5;RNF7;ASB1	Q15369;Q15370;Q93034	3	0.424045	0.496527	-0.0724817	0.7464
32	209	Ubiquitin E3 ligase (ASB6, TCEB1, TCEB2, CUL5, RNF7)	Human	Q15369;Q15370;Q93034;Q9NWX5;Q9UBF6	TCEB1;TCEB2;CUL5;ASB6;RNF7	Q15369;Q15370;Q93034	3	0.424045	0.496527	-0.0724817	0.7464
33	210	Ubiquitin E3 ligase (ASB7, TCEB1, TCEB2, CUL5, RNF7)	Human	Q15369;Q15370;Q93034;Q9H672;Q9UBF6	TCEB1;TCEB2;CUL5;ASB7;RNF7	Q15369;Q15370;Q93034	3	0.424045	0.496527	-0.0724817	0.7464
34	211	Ubiquitin E3 ligase (ASB12, TCEB1, TCEB2, CUL5, RNF7)	Human	Q15369;Q15370;Q8WXK4;Q93034;Q9UBF6	TCEB1;TCEB2;ASB12;CUL5;RNF7	Q15369;Q15370;Q93034	3	0.424045	0.496527	-0.0724817	0.7464
35	214	Ubiquitin E3 ligase (WSB1, TCEB1, TCEB2, CUL5, RBX1)	Human	P62877;Q15369;Q15370;Q93034;Q9Y6I7	RBX1;TCEB1;TCEB2;CUL5;WSB1	Q15369;Q15370;Q93034	3	0.424045	0.496527	-0.0724817	0.7464
36	247	RalBP1-CCNB1-AP2A-NUMB-EPN1 complex	Human	O95782;P14635;P49757;Q15311;Q9Y6I3	AP2A1;CCNB1;NUMB;RALBP1;EPN1	O95782;P49757;Q9Y6I3	3	0.251511	0.286062	-0.034551	0.6218
37	280	HMGB1-HMGB2-HSC70-ERP60-GAPDH complex	Human	P04406;P09429;P11142;P26583;P30101	GAPDH;HMGB1;HSPA8;HMGB2;PDIA3	P09429;P11142;P26583;P30101	4	0.517157	0.393525	0.123632	0.0974
38	282	SNF2h-cohesin-NuRD complex	Human	O60216;O60264;O94776;O95983;Q09028;Q12873;Q13330;Q13547;Q14683;Q16576;Q8N3U4;Q8WVM7;Q92769;Q9NRL2;Q9UBB5;Q9UQE7	RAD21;SMARCA5;MTA2;MBD3;RBBP4;CHD3;MTA1;HDAC1;SMC1A;RBBP7;STAG2;STAG1;HDAC2;BAZ1A;MBD2;SMC3	Q09028;Q13547;Q16576;Q92769;Q9UQE7	5	0.434576	0.420497	0.0140783	0.4058
39	283	Sin3 complex	Human	O00422;O75446;Q09028;Q13547;Q16576;Q92769;Q96ST3	SAP18;SAP30;RBBP4;HDAC1;RBBP7;HDAC2;SIN3A	Q09028;Q13547;Q16576;Q92769	4	0.422076	0.444374	-0.0222975	0.591
40	302	INO80 chromatin remodeling complex	Human	O96019;P15923;Q53TQ3;Q6P4R8;Q6PI98;Q8NBZ0;Q96EZ8;Q9C086;Q9H981;Q9H9F9;Q9ULG1;Q9Y230;Q9Y265	ACTL6A;TCF3;INO80D;NFRKB;INO80C;INO80E;MCRS1;INO80B;ACTR8;ACTR5;INO80;RUVBL2;RUVBL1	O96019;Q9Y230;Q9Y265	3	0.555818	0.408223	0.147595	0.0961
41	304	SRCAP-associated chromatin remodeling complex	Human	O43257;O95619;O96019;P0C0S5;Q15906;Q6ZRS2;Q96CJ1;Q9GZN1;Q9Y230;Q9Y265	ZNHIT1;YEATS4;ACTL6A;H2AFZ;VPS72;SRCAP;EAF2;ACTR6;RUVBL2;RUVBL1	O96019;P0C0S5;Q9Y230;Q9Y265	4	0.684281	0.580406	0.103875	0.1277
42	320	55S ribosome, mitochondrial	Human	O15235;O60783;O75394;P09001;P49406;P51398;P52815;P82650;P82663;P82664;P82673;P82675;P82909;P82912;P82914;P82921;P82930;P82932;P82933;P83111;Q13084;Q13405;Q16540;Q4U2R6;Q5T653;Q6P161;Q6P1L8;Q7Z2W9;Q7Z7F7;Q7Z7H8;Q86TS9;Q8IXM3;Q8N5N7;Q8N983;Q8TCC3;Q92552;Q92665;Q96A35;Q96DV4;Q96EL2;Q96EL3;Q96GC5;Q9BQ48;Q9BRJ2;Q9BYC8;Q9BYC9;Q9BYD1;Q9BYD2;Q9BYD3;Q9BYD6;Q9BYN8;Q9BZE1;Q9H0U6;Q9H2W6;Q9H9J2;Q9HD33;Q9NP92;…	MRPS12;MRPS14;MRPL33;MRPL3;MRPL19;DAP3;MRPL12;MRPS22;MRPS25;MRPS10;MRPS35;MRPS5;MRPS36;MRPS11;MRPS15;MRPS21;MRPS34;MRPS6;MRPS9;LACTB;MRPL28;MRPL49;MRPL23;MRPL51;MRPL2;MRPL54;MRPL14;MRPL21;MRPL55;MRPL10;MRPL52;MRPL41;MRPL50;MRPL43;MRPL30;MRPS27;MRPS31;MRPL24;MRPL38;MRPS24;MRPL53;MRPL48;MRPL34;MRPL45;MRPL32;MRPL20;MRPL13;MRPL9;MRPL4;MRPL1;MRPS26;MRPL37;MRPL18;MRPL46;MRPL44;MRPL47;MRPS30;MRPL40;MRPL…	P82933;Q7Z2W9;Q7Z7H8;Q9NYK5;Q9P015;Q9Y3D9	6	0.251379	0.15237	0.0990088	0.0879
43	322	DNA-PK-Ku complex	Human	P12956;P13010;P78527	XRCC6;XRCC5;PRKDC	P12956;P13010;P78527	3	0.511005	0.461024	0.0499817	0.3052
44	324	39S ribosomal subunit, mitochondrial	Human	O75394;P09001;P49406;P52815;P83111;Q13084;Q13405;Q16540;Q4U2R6;Q5T653;Q6P161;Q6P1L8;Q7Z2W9;Q7Z7F7;Q7Z7H8;Q86TS9;Q8IXM3;Q8N5N7;Q8N983;Q8TCC3;Q96A35;Q96DV4;Q96EL3;Q96GC5;Q9BQ48;Q9BRJ2;Q9BYC8;Q9BYC9;Q9BYD1;Q9BYD2;Q9BYD3;Q9BYD6;Q9BZE1;Q9H0U6;Q9H2W6;Q9H9J2;Q9HD33;Q9NQ50;Q9NRX2;Q9NWU5;Q9NX20;Q9NYK5;Q9NZE8;Q9P015;Q9P0J6;Q9P0M9;Q9Y3B7;Q9Y6G3	MRPL33;MRPL3;MRPL19;MRPL12;LACTB;MRPL28;MRPL49;MRPL23;MRPL51;MRPL2;MRPL54;MRPL14;MRPL21;MRPL55;MRPL10;MRPL52;MRPL41;MRPL50;MRPL43;MRPL30;MRPL24;MRPL38;MRPL53;MRPL48;MRPL34;MRPL45;MRPL32;MRPL20;MRPL13;MRPL9;MRPL4;MRPL1;MRPL37;MRPL18;MRPL46;MRPL44;MRPL47;MRPL40;MRPL17;MRPL22;MRPL16;MRPL39;MRPL35;MRPL15;MRPL36;MRPL27;MRPL11;MRPL42	Q7Z2W9;Q7Z7H8;Q9NYK5;Q9P015	4	0.23322	0.168237	0.0649835	0.2225
45	351	Spliceosome	Human	O00425;O00571;O14776;O15042;O15355;O43143;O43172;O43290;O43395;O43447;O43660;O43670;O43719;O43809;O60231;O60306;O60508;O75400;O75533;O75643;O75934;O75937;O75940;O94906;O95232;O95391;O95400;O95926;P08579;P08621;P09012;P09234;P09661;P11940;P14678;P17844;P26368;P38919;P41223;P42285;P49756;P52298;P55081;P55769;P61326;P62304;P62306;P62308;P62310;P62312;P62314;P62316;P62318;P62995;P83876;P84103;Q01081;…	IGF2BP3;DDX3X;TCERG1;U2SURP;PPM1G;DHX15;PRPF4;SART1;PRPF3;PPIH;PLRG1;ZNF207;HTATSF1;NUDT21;DHX16;AQR;CDC40;PRPF40A;SF3B1;SNRNP200;BCAS2;DNAJC8;SMNDC1;PRPF6;LUC7L3;SLU7;CD2BP2;SYF2;SNRPB2;SNRNP70;SNRPA;SNRPC;SNRPA1;PABPC1;SNRPB;DDX5;U2AF2;EIF4A3;BUD31;MTREX;RBM25;NCBP2;MFAP1;SNU13;MAGOH;SNRPE;SNRPF;SNRPG;LSM3;LSM6;SNRPD1;SNRPD2;SNRPD3;TRA2B;TXNL4A;SRSF3;U2AF1;SRSF2;SRSF11;SRSF1;SRSF4;DHX9;NCBP1;SF…	O00425;O00571;O14776;O15355;O43143;O43447;O43670;O43809;O75533;O75643;O75937;P08579;P11940;P14678;P17844;P38919;P55769;P62316;P62318;Q08211;Q09161;Q12874;Q13242;Q13435;Q13573;Q13838;Q14011;Q15393;Q15427;Q15428;Q15459;Q15637;Q16629;Q8WWY3;Q8WYA6;Q92620;Q92841;Q99459;Q9BXP5;Q9HCE1;Q9NW64;Q9UHX1;Q9UK45;Q9Y3C6;Q9Y4Z0;Q9Y5S9;Q9Y6A4	47	0.822672	0.693887	0.128785	0
46	355	DNA-PK-Ku complex	Human	P12956;P13010;P78527	XRCC6;XRCC5;PRKDC	P12956;P13010;P78527	3	0.511005	0.461024	0.0499817	0.3052
47	356	DNA-PK-Ku complex	Human	P12956;P13010;P78527	XRCC6;XRCC5;PRKDC	P12956;P13010;P78527	3	0.511005	0.461024	0.0499817	0.3052
48	357	DNA-PK-Ku complex	Human	P12956;P13010;P78527	XRCC6;XRCC5;PRKDC	P12956;P13010;P78527	3	0.511005	0.461024	0.0499817	0.3052
49	387	MCM complex	Human	P25205;P33991;P33992;P33993;P49736;Q14566	MCM3;MCM4;MCM5;MCM7;MCM2;MCM6	P33991;P33992;P33993;P49736;Q14566	5	0.103027	0.0898714	0.0131559	0.4111
50	430	18S U11/U12 snRNP	Human	O43143;O75533;P14678;P62304;P62306;P62308;P62314;P62316;P62318;P67809;Q13435;Q15393;Q15427;Q15696;Q16560;Q6IEG0;Q6P2Q9;Q8N8D1;Q8TBF4;Q96LT9;Q9BV90;Q9BWJ5;Q9UDW3;Q9Y3B4	DHX15;SF3B1;SNRPB;SNRPE;SNRPF;SNRPG;SNRPD1;SNRPD2;SNRPD3;YBX1;SF3B2;SF3B3;SF3B4;ZRSR2;SNRNP35;SNRNP48;PRPF8;PDCD7;ZCRB1;RNPC3;SNRNP25;SF3B5;ZMAT5;SF3B6	O43143;O75533;P14678;P62316;P62318;P67809;Q13435;Q15393;Q15427	9	0.755228	0.64398	0.111248	0.033
51	433	BASC complex (BRCA1-associated genome surveillance complex)	Human	O60934;P35249;P35250;P35251;P38398;P40692;P43246;P49959;P52701;P54132;Q13315;Q92878	NBN;RFC4;RFC2;RFC1;BRCA1;MLH1;MSH2;MRE11A;MSH6;BLM;ATM;RAD50	P35249;P43246;P49959;Q92878	4	0.257334	0.209707	0.0476265	0.2813
52	520	KCNQ1 macromolecular complex	Human	P13861;P17612;P51787;P62136;Q99996	PRKAR2A;PRKACA;KCNQ1;PPP1CA;AKAP9	P13861;P17612;P62136	3	0.345082	0.295454	0.0496277	0.3063
53	525	TIP60 histone acetylase complex	Human	O96019;Q92993;Q9Y230;Q9Y265;Q9Y4A5	ACTL6A;KAT5;RUVBL2;RUVBL1;TRRAP	O96019;Q9Y230;Q9Y265	3	0.555818	0.408223	0.147595	0.0961
54	528	NuA4/Tip60-HAT complex	Human	O95619;O96019;Q15014;Q92993;Q96L91;Q9H0E9;Q9H2F5;Q9HAF1;Q9NPF5;Q9NV56;Q9NXR8;Q9UBU8;Q9Y230;Q9Y265;Q9Y4A5	YEATS4;ACTL6A;MORF4L2;KAT5;EP400;BRD8;EPC1;MEAF6;DMAP1;MRGBP;ING3;MORF4L1;RUVBL2;RUVBL1;TRRAP	O96019;Q9Y230;Q9Y265	3	0.555818	0.408223	0.147595	0.0961
55	529	NuA4/Tip60-HAT complex	Human	O95619;O96019;Q15014;Q15906;Q92993;Q96L91;Q9H0E9;Q9H2F5;Q9HAF1;Q9NPF5;Q9NV56;Q9NXR8;Q9UBU8;Q9Y230;Q9Y265;Q9Y4A5	YEATS4;ACTL6A;MORF4L2;VPS72;KAT5;EP400;BRD8;EPC1;MEAF6;DMAP1;MRGBP;ING3;MORF4L1;RUVBL2;RUVBL1;TRRAP	O96019;Q9Y230;Q9Y265	3	0.555818	0.408223	0.147595	0.0961
56	559	Decapping complex	Human	P26196;Q6P2E9;Q8IU60;Q96F86;Q9NPI6	DDX6;EDC4;DCP2;EDC3;DCP1A	P26196;Q6P2E9;Q9NPI6	3	0.389063	0.43474	-0.045677	0.6637
57	561	LSm1-7 complex	Human	O15116;P62310;P62312;Q9UK45;Q9Y333;Q9Y4Y9;Q9Y4Z0	LSM1;LSM3;LSM6;LSM7;LSM2;LSM5;LSM4	O15116;Q9UK45;Q9Y4Z0	3	0.334455	0.21275	0.121705	0.1317
58	566	BAF complex	Human	O14497;O96019;P51532;P60709;Q12824;Q8TAQ2;Q92922;Q969G3;Q96GM5	ARID1A;ACTL6A;SMARCA4;ACTB;SMARCB1;SMARCC2;SMARCC1;SMARCE1;SMARCD1	O96019;P60709;Q8TAQ2	3	1.09677	1.26336	-0.16659	0.9184
59	587	NuRD.1 complex	Human	O95983;Q09028;Q13330;Q14839;Q16576;Q6IT96;Q92769;Q9BTC8	MBD3;RBBP4;MTA1;CHD4;RBBP7;HDAC1;HDAC2;MTA3	Q09028;Q16576;Q92769	3	0.379439	0.253159	0.126281	0.1255
60	591	SAP complex (Sin3-associated protein complex)	Human	O75446;Q09028;Q13547;Q16576;Q4LE39;Q92769;Q96ST3;Q9H0E3	SAP30;RBBP4;HDAC1;RBBP7;ARID4B;HDAC2;SIN3A;SAP130	Q09028;Q13547;Q16576;Q92769	4	0.422076	0.444374	-0.0222975	0.591
61	592	SAP complex (Sin3-associated protein complex)	Human	O75446;Q09028;Q13547;Q16576;Q4LE39;Q92769;Q96ST3;Q9H0E3;Q9H7L9	SAP30;RBBP4;HDAC1;RBBP7;ARID4B;HDAC2;SIN3A;SAP130;SUDS3	Q09028;Q13547;Q16576;Q92769	4	0.422076	0.444374	-0.0222975	0.591
62	596	SIN3-HDAC-SAP30-ARID4 complex	Human	O75446;Q09028;Q13547;Q16576;Q4LE39;Q92769;Q96ST3	SAP30;RBBP4;HDAC1;RBBP7;ARID4B;HDAC2;SIN3A	Q09028;Q13547;Q16576;Q92769	4	0.422076	0.444374	-0.0222975	0.591
63	614	NRD complex (Nucleosome remodeling and deacetylation complex)	Human	O60341;Q09028;Q12873;Q13330;Q13547;Q14839;Q92769	KDM1A;RBBP4;CHD3;MTA1;HDAC1;CHD4;HDAC2	O60341;Q09028;Q13547;Q92769	4	0.549515	0.50625	0.0432647	0.2968
64	620	CoREST-HDAC complex	Human	O60341;O75362;Q13547;Q92769;Q96BD5;Q9P0W2;Q9UKL0	KDM1A;ZNF217;HDAC1;HDAC2;PHF21A;HMG20B;RCOR1	O60341;Q13547;Q92769	3	0.400066	0.341375	0.0586907	0.277
65	622	Ubiquitin E3 ligase (VHL, TCEB1, TCEB2, CUL2)	Human	P40337;Q13617;Q15369;Q15370	VHL;CUL2;TCEB1;TCEB2	Q13617;Q15369;Q15370	3	0.16953	0.232176	-0.0626453	0.7179
66	626	LSD1 complex	Human	O60341;O75362;P0DMV8;P0DMV9;Q13363;Q13547;Q92766;Q96BD5;Q96EK2;Q9NP66;Q9P0W2;Q9P2K3;Q9UBW7;Q9UKL0	KDM1A;ZNF217;HSPA1A;HSPA1B;CTBP1;HDAC1;RREB1;PHF21A;PHF21B;HMG20A;HMG20B;RCOR3;ZMYM2;RCOR1	O60341;P0DMV9;Q13363;Q13547	4	0.635	0.787739	-0.152739	0.9343
67	632	Anti-HDAC2 complex	Human	O60341;O94776;P78347;Q09028;Q12873;Q13330;Q13547;Q14202;Q14687;Q14839;Q16576;Q92769;Q96BD5;Q96ST3;Q9P0W2;Q9UBW7;Q9UKL0	KDM1A;MTA2;GTF2I;RBBP4;CHD3;MTA1;HDAC1;ZMYM3;GSE1;CHD4;RBBP7;HDAC2;PHF21A;SIN3A;HMG20B;ZMYM2;RCOR1	O60341;P78347;Q09028;Q13547;Q16576;Q92769	6	0.679116	0.586415	0.0927009	0.0989
68	633	anti-BHC110 complex	Human	O60341;O75362;P78347;Q13547;Q14202;Q14687;Q92769;Q96BD5;Q9P0W2;Q9UBW7;Q9UKL0	KDM1A;ZNF217;GTF2I;HDAC1;ZMYM3;GSE1;HDAC2;PHF21A;HMG20B;ZMYM2;RCOR1	O60341;P78347;Q13547;Q92769	4	0.585494	0.446772	0.138722	0.0756
69	634	XFIM complex	Human	O60341;P78347;Q13547;Q14202;Q92769	KDM1A;GTF2I;HDAC1;ZMYM3;HDAC2	O60341;P78347;Q13547;Q92769	4	0.585494	0.446772	0.138722	0.0756
70	636	BHC complex	Human	O60341;Q13547;Q92769;Q96BD5;Q9P0W2;Q9UKL0	KDM1A;HDAC1;HDAC2;PHF21A;HMG20B;RCOR1	O60341;Q13547;Q92769	3	0.400066	0.341375	0.0586907	0.277
71	642	CtBP complex	Human	O00257;O60315;O60341;O75362;P37275;P56545;Q13363;Q13547;Q92618;Q92766;Q92769;Q96JN0;Q96KQ7;Q9H9B1;Q9P2K3;Q9UKL0;Q9Y232	CBX4;ZEB2;KDM1A;ZNF217;ZEB1;CTBP2;CTBP1;HDAC1;ZNF516;RREB1;HDAC2;LCOR;EHMT2;EHMT1;RCOR3;RCOR1;CDYL	O60341;P56545;Q13363;Q13547;Q92769	5	0.673737	0.84126	-0.167523	0.9624
72	643	CtBP core complex	Human	O60341;P37275;P56545;Q13363;Q13547;Q92769;Q96KQ7;Q9H9B1;Q9UKL0	KDM1A;ZEB1;CTBP2;CTBP1;HDAC1;HDAC2;EHMT2;EHMT1;RCOR1	O60341;P56545;Q13363;Q13547;Q92769	5	0.673737	0.84126	-0.167523	0.9624
73	646	HDAC1-associated protein complex	Human	O60341;O94776;O95983;Q09028;Q12873;Q13547;Q16576;Q9UBB5;Q9UKL0	KDM1A;MTA2;MBD3;RBBP4;CHD3;HDAC1;RBBP7;MBD2;RCOR1	O60341;Q09028;Q13547;Q16576	4	0.553206	0.544836	0.00837033	0.4463
74	649	HDAC1-associated core complex cII	Human	O94776;O95983;Q09028;Q12873;Q13547;Q16576;Q86YP4;Q9UBB5;Q9UKL0	MTA2;MBD3;RBBP4;CHD3;HDAC1;RBBP7;GATAD2A;MBD2;RCOR1	Q09028;Q13547;Q16576	3	0.418222	0.524667	-0.106444	0.83
75	650	HDAC2-asscociated core complex	Human	O94776;O95983;Q09028;Q12873;Q16576;Q86YP4;Q92769	MTA2;MBD3;RBBP4;CHD3;RBBP7;GATAD2A;HDAC2	Q09028;Q16576;Q92769	3	0.379439	0.253159	0.126281	0.1255
76	656	VPS35-VPS29-VPS26A complex	Human	O75436;Q96QK1;Q9UBQ0	VPS26A;VPS35;VPS29	O75436;Q96QK1;Q9UBQ0	3	0.431827	0.412402	0.019425	0.409
77	657	Retromer complex (SNX1, SNX2, VPS35, VPS29, VPS26A)	Human	O60749;O75436;Q13596;Q96QK1;Q9UBQ0	SNX2;VPS26A;SNX1;VPS35;VPS29	O60749;O75436;Q13596;Q96QK1;Q9UBQ0	5	0.326872	0.337341	-0.0104693	0.5341
78	659	MeCP1 complex	Human	O94776;O95983;Q09028;Q13547;Q14839;Q16576;Q8WXI9;Q92769;Q9UBB5	MTA2;MBD3;RBBP4;HDAC1;CHD4;RBBP7;GATAD2B;HDAC2;MBD2	Q09028;Q13547;Q16576;Q92769	4	0.422076	0.444374	-0.0222975	0.591
79	685	MeCP1 complex	Human	O94776;O95983;Q09028;Q13547;Q14839;Q16576;Q8WXI9;Q92769;Q9UBB5	MTA2;MBD3;RBBP4;HDAC1;CHD4;RBBP7;GATAD2B;HDAC2;MBD2	Q09028;Q13547;Q16576;Q92769	4	0.422076	0.444374	-0.0222975	0.591
80	691	SIN3-SAP25 complex	Human	O00422;O75446;Q09028;Q13547;Q16576;Q4LE39;Q8TEE9;Q92769;Q96ST3;Q9H0E3;Q9H7L9	SAP18;SAP30;RBBP4;HDAC1;RBBP7;ARID4B;SAP25;HDAC2;SIN3A;SAP130;SUDS3	Q09028;Q13547;Q16576;Q92769	4	0.422076	0.444374	-0.0222975	0.591
81	695	SIN3-HDAC-SAP30-ARID4 complex	Human	O75446;Q09028;Q13547;Q16576;Q4LE39;Q92769;Q96ST3	SAP30;RBBP4;HDAC1;RBBP7;ARID4B;HDAC2;SIN3A	Q09028;Q13547;Q16576;Q92769	4	0.422076	0.444374	-0.0222975	0.591
82	696	BRMS1-SIN3-HDAC complex	Human	O75182;O75446;Q09028;Q13547;Q16576;Q92769;Q96ST3;Q9HCU9	SIN3B;SAP30;RBBP4;HDAC1;RBBP7;HDAC2;SIN3A;BRMS1	Q09028;Q13547;Q16576;Q92769	4	0.422076	0.444374	-0.0222975	0.591
83	698	SIN3-HDAC-SAP30-ARID4 complex	Human	O75446;Q09028;Q13547;Q16576;Q4LE39;Q92769;Q96ST3	SAP30;RBBP4;HDAC1;RBBP7;ARID4B;HDAC2;SIN3A	Q09028;Q13547;Q16576;Q92769	4	0.422076	0.444374	-0.0222975	0.591
84	710	Brg1-associated complex I	Human	O14497;O14744;O96019;P51532;Q12824;Q8TAQ2;Q92922;Q969G3;Q96GM5	ARID1A;PRMT5;ACTL6A;SMARCA4;SMARCB1;SMARCC2;SMARCC1;SMARCE1;SMARCD1	O14744;O96019;Q8TAQ2	3	0.262103	0.480116	-0.218013	0.9564
85	711	Brm-associated complex	Human	O14497;O14744;O96019;P51531;Q12824;Q8TAQ2;Q92922;Q969G3;Q96GM5	ARID1A;PRMT5;ACTL6A;SMARCA2;SMARCB1;SMARCC2;SMARCC1;SMARCE1;SMARCD1	O14744;O96019;Q8TAQ2	3	0.262103	0.480116	-0.218013	0.9564
86	713	BRG1-SIN3A complex	Human	O14497;O14744;O96019;P51532;Q09028;Q12824;Q6STE5;Q8TAQ2;Q92769;Q92922;Q92925;Q969G3;Q96GM5;Q96ST3	ARID1A;PRMT5;ACTL6A;SMARCA4;RBBP4;SMARCB1;SMARCD3;SMARCC2;HDAC2;SMARCC1;SMARCD2;SMARCE1;SMARCD1;SIN3A	O14744;O96019;Q09028;Q8TAQ2;Q92769	5	0.358442	0.423636	-0.0651941	0.7846
87	714	BRM-SIN3A complex	Human	O14497;O14744;O96019;P51531;Q09028;Q12824;Q13547;Q6STE5;Q8TAQ2;Q92769;Q92922;Q92925;Q969G3;Q96GM5;Q96ST3	ARID1A;PRMT5;ACTL6A;SMARCA2;RBBP4;SMARCB1;HDAC1;SMARCD3;SMARCC2;HDAC2;SMARCC1;SMARCD2;SMARCE1;SMARCD1;SIN3A	O14744;O96019;Q09028;Q13547;Q8TAQ2;Q92769	6	0.334933	0.434566	-0.0996338	0.8998
88	725	P2X7 receptor signalling complex	Human	O43707;O95425;P05107;P08238;P0DMV8;P11142;P23467;P42356;P60709;Q13368;Q16787;Q99572	ACTN4;SVIL;ITGB2;HSP90AB1;HSPA1A;HSPA8;PTPRB;PI4KA;ACTB;MPP3;LAMA3;P2RX7	O43707;P08238;P11142;P60709	4	1.09918	1.15463	-0.05545	0.7236
89	726	DDB2 complex	Human	P61201;P62877;Q13098;Q13619;Q16531;Q7L5N1;Q92466;Q92905;Q99627;Q9BT78;Q9UBW8;Q9UNS2	COPS2;RBX1;GPS1;CUL4A;DDB1;COPS6;DDB2;COPS5;COPS8;COPS4;COPS7A;COPS3	P61201;Q13098;Q13619;Q16531;Q7L5N1;Q92905;Q99627;Q9BT78;Q9UBW8;Q9UNS2	10	0.525353	0.500857	0.024496	0.3067
90	727	CSA complex	Human	P61201;P62877;Q13098;Q13216;Q13619;Q16531;Q7L5N1;Q92905;Q99627;Q9BT78;Q9UBW8;Q9UNS2	COPS2;RBX1;GPS1;ERCC8;CUL4A;DDB1;COPS6;COPS5;COPS8;COPS4;COPS7A;COPS3	P61201;Q13098;Q13619;Q16531;Q7L5N1;Q92905;Q99627;Q9BT78;Q9UBW8;Q9UNS2	10	0.525353	0.500857	0.024496	0.3067
91	728	CSA-POLIIa complex	Human	P24928;P61201;P62877;Q13098;Q13216;Q13619;Q16531;Q7L5N1;Q92905;Q99627;Q9BT78;Q9UBW8;Q9UNS2	POLR2A;COPS2;RBX1;GPS1;ERCC8;CUL4A;DDB1;COPS6;COPS5;COPS8;COPS4;COPS7A;COPS3	P61201;Q13098;Q13619;Q16531;Q7L5N1;Q92905;Q99627;Q9BT78;Q9UBW8;Q9UNS2	10	0.525353	0.500857	0.024496	0.3067
92	732	SIN3 complex	Human	O00422;O75446;Q09028;Q13547;Q16576;Q92769;Q96ST3	SAP18;SAP30;RBBP4;HDAC1;RBBP7;HDAC2;SIN3A	Q09028;Q13547;Q16576;Q92769	4	0.422076	0.444374	-0.0222975	0.591
93	738	SIN3-ING1b complex I	Human	O00422;O75446;Q09028;Q13547;Q16576;Q4LE39;Q92769;Q96ST3;Q9UK53	SAP18;SAP30;RBBP4;HDAC1;RBBP7;ARID4B;HDAC2;SIN3A;ING1	Q09028;Q13547;Q16576;Q92769	4	0.422076	0.444374	-0.0222975	0.591
94	739	SIN3-ING1b complex II	Human	O00422;O14497;O75446;O96019;P51532;Q09028;Q12824;Q13547;Q16576;Q4LE39;Q8TAQ2;Q92769;Q92922;Q96GM5;Q96ST3;Q9UK53	SAP18;ARID1A;SAP30;ACTL6A;SMARCA4;RBBP4;SMARCB1;HDAC1;RBBP7;ARID4B;SMARCC2;HDAC2;SMARCC1;SMARCD1;SIN3A;ING1	O96019;Q09028;Q13547;Q16576;Q8TAQ2;Q92769	6	0.356355	0.429021	-0.0726659	0.8329
95	742	eIF3 complex (EIF3S6, EIF3S5, EIF3S4, EIF3S3, EIF3S6IP, EIF3S2, EIF3S9, EIF3S12, EIF3S10, EIF3S8, EIF3S1, EIF3S7)	Human	O00303;O15371;O15372;O75821;O75822;P55884;P60228;Q13347;Q14152;Q99613;Q9UBQ5;Q9Y262	EIF3F;EIF3D;EIF3H;EIF3G;EIF3J;EIF3B;EIF3E;EIF3I;EIF3A;EIF3C;EIF3K;EIF3L	O00303;O15371;O75821;P55884;P60228;Q13347;Q14152	7	0.341459	0.390855	-0.0493969	0.7602
96	743	SIN3-SAP25 complex	Human	O00422;O75446;Q09028;Q13547;Q16576;Q1EHW4;Q4LE39;Q92769;Q96ST3;Q9H0E3;Q9H7L9	SAP18;SAP30;RBBP4;HDAC1;RBBP7;Sap25;ARID4B;HDAC2;SIN3A;SAP130;SUDS3	Q09028;Q13547;Q16576;Q92769	4	0.422076	0.444374	-0.0222975	0.591
97	755	Exon junction complex (EIF4A3, MLN51, UPF3B, MAGOH, Y14, PYM)	Human	O15234;P38919;P61326;Q0VAK7;Q9BRP8;Q9Y5S9	CASC3;EIF4A3;MAGOH;UPF3B;PYM1;RBM8A	P38919;Q9BRP8;Q9Y5S9	3	0.555836	0.533735	0.0221013	0.3981
98	778	LARC complex (LCR-associated remodeling complex)	Human	O14497;O94776;O95983;O96019;P07910;P51532;P60709;Q09028;Q12824;Q13547;Q14839;Q8TAQ2;Q8WXI9;Q92769;Q92785;Q92922;Q92925;Q969G3;Q9UBB5	ARID1A;MTA2;MBD3;ACTL6A;HNRNPC;SMARCA4;ACTB;RBBP4;SMARCB1;HDAC1;CHD4;SMARCC2;GATAD2B;HDAC2;DPF2;SMARCC1;SMARCD2;SMARCE1;MBD2	O96019;P07910;P60709;Q09028;Q13547;Q8TAQ2;Q92769	7	0.686257	0.747695	-0.061438	0.8132
99	781	URI complex (Unconventional prefoldin RPB5 Interactor)	Human	O94763;P19388;P63208;Q13309;Q13616;Q9UHV9;Q9ULZ2;Q9Y230;Q9Y265	URI1;POLR2E;SKP1;SKP2;CUL1;PFDN2;STAP1;RUVBL2;RUVBL1	P63208;Q13616;Q9UHV9;Q9Y230;Q9Y265	5	0.392142	0.432473	-0.0403315	0.6837
100	784	SMG-1-UPF-ERF1-ERF3 complex (SURF)	Human	P15170;P62495;Q92900;Q96Q15	GSPT1;ETF1;UPF1;SMG1	P15170;P62495;Q92900	3	0.322737	0.252357	0.0703797	0.2413
101	785	Exon junction complex	Human	P38919;P61326;Q13838;Q15287;Q86V81;Q8IYB3;Q9BZI7;Q9Y5S9	EIF4A3;MAGOH;DDX39B;RNPS1;ALYREF;SRRM1;UPF3B;RBM8A	P38919;Q13838;Q9Y5S9	3	0.20572	0.105411	0.10031	0.17
102	787	NuA4/Tip60-HAT complex B	Human	O96019;Q92993;Q9H2F5;Q9NPF5;Q9UBU8;Q9Y230;Q9Y265;Q9Y4A5	ACTL6A;KAT5;EPC1;DMAP1;MORF4L1;RUVBL2;RUVBL1;TRRAP	O96019;Q9Y230;Q9Y265	3	0.555818	0.408223	0.147595	0.0961
103	798	NuA4/Tip60-HAT complex A	Human	O95619;O96019;Q52LR7;Q92993;Q96L91;Q9H0E9;Q9H2F5;Q9HAF1;Q9NPF5;Q9NV56;Q9NXR8;Q9UBU8;Q9Y230;Q9Y265;Q9Y4A5	YEATS4;ACTL6A;EPC2;KAT5;EP400;BRD8;EPC1;MEAF6;DMAP1;MRGBP;ING3;MORF4L1;RUVBL2;RUVBL1;TRRAP	O96019;Q9Y230;Q9Y265	3	0.555818	0.408223	0.147595	0.0961
104	799	DMAP1-associated complex	Human	O96019;Q15906;Q6ZRS2;Q96L91;Q9H0E9;Q9H2F5;Q9NPF5;Q9Y230;Q9Y265;Q9Y4A5	ACTL6A;VPS72;SRCAP;EP400;BRD8;EPC1;DMAP1;RUVBL2;RUVBL1;TRRAP	O96019;Q9Y230;Q9Y265	3	0.555818	0.408223	0.147595	0.0961
105	803	BRG1-SIN3A-HDAC containing SWI/SNF remodeling complex I	Human	O14497;O14744;O96019;P51532;Q12824;Q8TAQ2;Q92769;Q92922;Q969G3;Q96GM5;Q96ST3	ARID1A;PRMT5;ACTL6A;SMARCA4;SMARCB1;SMARCC2;HDAC2;SMARCC1;SMARCE1;SMARCD1;SIN3A	O14744;O96019;Q8TAQ2;Q92769	4	0.255785	0.381888	-0.126103	0.8998
106	806	BRM-SIN3A-HDAC complex	Human	O14497;O14744;O96019;P51531;Q12824;Q8TAQ2;Q92769;Q92922;Q92925;Q969G3;Q96GM5;Q96ST3	ARID1A;PRMT5;ACTL6A;SMARCA2;SMARCB1;SMARCC2;HDAC2;SMARCC1;SMARCD2;SMARCE1;SMARCD1;SIN3A	O14744;O96019;Q8TAQ2;Q92769	4	0.255785	0.381888	-0.126103	0.8998
107	807	BRG1-associated complex	Human	O14497;O14744;O96019;P51532;Q12824;Q8TAQ2;Q92922;Q969G3;Q96GM5	ARID1A;PRMT5;ACTL6A;SMARCA4;SMARCB1;SMARCC2;SMARCC1;SMARCE1;SMARCD1	O14744;O96019;Q8TAQ2	3	0.262103	0.480116	-0.218013	0.9564
108	808	BRM-associated complex	Human	O14497;O14744;O96019;P51531;Q12824;Q8TAQ2;Q92922;Q92925;Q969G3;Q96GM5	ARID1A;PRMT5;ACTL6A;SMARCA2;SMARCB1;SMARCC2;SMARCC1;SMARCD2;SMARCE1;SMARCD1	O14744;O96019;Q8TAQ2	3	0.262103	0.480116	-0.218013	0.9564
109	819	20S methylosome-SmD complex	Human	O14744;P54105;P62314;P62318	PRMT5;CLNS1A;SNRPD1;SNRPD3	O14744;P54105;P62318	3	0.980849	0.660767	0.320082	0.013
110	822	mRNA decay complex (UPF1, UPF2, UPF3B, DCP2, XRN1, XRN2, EXOSC2, EXOSC4, EXOSC10, PARN)	Human	O95453;Q01780;Q13868;Q8IU60;Q8IZH2;Q92900;Q9BZI7;Q9H0D6;Q9HAU5;Q9NPD3	PARN;EXOSC10;EXOSC2;DCP2;XRN1;UPF1;UPF3B;XRN2;UPF2;EXOSC4	O95453;Q92900;Q9H0D6	3	0.872503	0.675806	0.196697	0.0513
111	825	JBP1-pICln complex	Human	O14744;P14678;P54105	PRMT5;SNRPB;CLNS1A	O14744;P14678;P54105	3	1.03719	0.83223	0.204962	0.0471
112	832	Anti-Sm protein complex	Human	O14744;O14893;P14678;P54105;P57678;Q16637;Q9UHI6	PRMT5;GEMIN2;SNRPB;CLNS1A;GEMIN4;SMN1; SMN2;DDX20	O14744;P14678;P54105	3	1.03719	0.83223	0.204962	0.0471
113	834	20S methylosome and RG-containing Sm protein complex	Human	O14744;P14678;P54105;P62314;P62316;P62318	PRMT5;SNRPB;CLNS1A;SNRPD1;SNRPD2;SNRPD3	O14744;P14678;P54105;P62316;P62318	5	0.897463	0.663181	0.234282	0.0088
114	835	6S methyltransferase and RG-containing Sm proteins complex	Human	P14678;P54105;P62304;P62306;P62308;P62314;P62316;P62318	SNRPB;CLNS1A;SNRPE;SNRPF;SNRPG;SNRPD1;SNRPD2;SNRPD3	P14678;P54105;P62316;P62318	4	0.75697	0.622071	0.134899	0.0797
115	837	MEP50-PRMT5-ICLN complex	Human	O14744;P54105;Q9BQA1	PRMT5;CLNS1A;WDR77	O14744;P54105;Q9BQA1	3	0.275924	0.261379	0.0145447	0.4304
116	846	RICH1/AMOT polarity complex, Flag-Rich1 precipitated	Human	P47756;P52907;Q4VCS5;Q68EM7;Q8N3R9;Q8NI35;Q96B97;Q9Y5K6	CAPZB;CAPZA1;AMOT;ARHGAP17;MPP5;PATJ;SH3KBP1;CD2AP	P47756;P52907;Q68EM7;Q96B97;Q9Y5K6	5	0.524117	0.502206	0.0219109	0.3684
117	871	BRAF53-BRCA2 complex	Human	O60341;P51587;Q13547;Q92769;Q96BD5;Q9P0W2;Q9UKL0	KDM1A;BRCA2;HDAC1;HDAC2;PHF21A;HMG20B;RCOR1	O60341;Q13547;Q92769	3	0.400066	0.341375	0.0586907	0.277
118	886	MTA1 complex	Human	O95983;Q09028;Q13330;Q16576;Q6IT96;Q92769	MBD3;RBBP4;MTA1;RBBP7;HDAC1;HDAC2	Q09028;Q16576;Q92769	3	0.379439	0.253159	0.126281	0.1255
119	888	MTA2 complex	Human	O94776;O95983;Q09028;Q13547;Q14839;Q16576;Q92769;Q96ST3	MTA2;MBD3;RBBP4;HDAC1;CHD4;RBBP7;HDAC2;SIN3A	Q09028;Q13547;Q16576;Q92769	4	0.422076	0.444374	-0.0222975	0.591
120	889	MTA1-HDAC core complex	Human	Q09028;Q13330;Q16576;Q6IT96;Q92769	RBBP4;MTA1;RBBP7;HDAC1;HDAC2	Q09028;Q16576;Q92769	3	0.379439	0.253159	0.126281	0.1255
121	929	CEN complex	Human	O60264;P07199;P11021;P11142;P22087;P35226;P49450;Q02241;Q03188;Q06587;Q08945;Q13185;Q13619;Q15007;Q16531;Q53SF7;Q5T200;Q69YN4;Q6T4P5;Q71F23;Q8N0S6;Q8N1F7;Q8NEM2;Q92620;Q92674;Q96JP5;Q96T23;Q99496;Q9BS16;Q9BU64;Q9BXP5;Q9BZH6;Q9H0H5;Q9H3R5;Q9HC52;Q9NSP4;Q9Y5B9	SMARCA5;CENPB;HSPA5;HSPA8;FBL;BMI1;CENPA;KIF23;CENPC;RING1;SSRP1;CBX3;CUL4A;WTAP;DDB1;COBLL1;ZC3H13;KIAA1429;PLPPR3;CENPU;CENPL;NUP93;SHCBP1;DHX38;CENPI;ZFP91;RSF1;RNF2;CENPK;CENPO;SRRT;WDR11;RACGAP1;CENPH;CBX8;CENPM;SUPT16H	P11021;P11142;Q13185;Q13619;Q16531;Q8N1F7;Q92620;Q9BXP5;Q9BZH6	9	0.645121	0.695704	-0.050583	0.7954
122	1003	RC complex (Replication competent complex)	Human	P09884;P20248;P24941;P35249;P35250;P35251;P40937;P40938;Q14181	POLA1;CCNA2;CDK2;RFC4;RFC2;RFC1;RFC5;RFC3;POLA2	P24941;P35249;P40937	3	0.305479	0.298993	0.006486	0.4599
123	1004	RC complex during S-phase of cell cycle	Human	P09874;P09884;P11387;P15927;P18858;P20248;P24941;P27694;P28340;P35244;P35250;P35251;Q07864	PARP1;POLA1;TOP1;RPA2;LIG1;CCNA2;CDK2;RPA1;POLD1;RPA3;RFC2;RFC1;POLE	P09874;P11387;P24941;P27694;P35244	5	0.460755	0.59417	-0.133415	0.9362
124	1005	RC complex during G2/M-phase of cell cycle	Human	P06493;P09874;P09884;P11387;P14635;P15927;P20248;P27694;P28340;P35244;P35250;P35251;Q07864	CDK1;PARP1;POLA1;TOP1;CCNB1;RPA2;CCNA2;RPA1;POLD1;RPA3;RFC2;RFC1;POLE	P06493;P09874;P11387;P27694;P35244	5	0.374604	0.514323	-0.139719	0.9422
125	1059	Retromer complex (SNX1, SNX2, VPS35, VPS29, VPS26A)	Human	O60749;O75436;Q13596;Q96QK1;Q9UBQ0	SNX2;VPS26A;SNX1;VPS35;VPS29	O60749;O75436;Q13596;Q96QK1;Q9UBQ0	5	0.326872	0.337341	-0.0104693	0.5341
126	1060	Retromer complex (SNX1, SNX2, VPS35, VPS29, VPS26B)	Human	O60749;Q13596;Q4G0F5;Q96QK1;Q9UBQ0	SNX2;SNX1;VPS26B;VPS35;VPS29	O60749;Q13596;Q96QK1;Q9UBQ0	4	0.349996	0.3424	0.00759633	0.4503
127	1068	12S U11 snRNP	Human	P14678;P62304;P62306;P62308;P62314;P62316;P62318;P67809;Q16560;Q16629;Q6IEG0;Q8N8D1;Q96GM8;Q9BV90;Q9H875	SNRPB;SNRPE;SNRPF;SNRPG;SNRPD1;SNRPD2;SNRPD3;YBX1;SNRNP35;SRSF7;SNRNP48;PDCD7;TOE1;SNRNP25;PRKRIP1	P14678;P62316;P62318;P67809;Q16629	5	0.584222	0.625538	-0.0413161	0.688
128	1092	PCNA-KU antigen complex	Human	P12004;P12956;P13010	PCNA;XRCC6;XRCC5	P12004;P12956;P13010	3	0.774602	0.874346	-0.0997447	0.8169
129	1097	eIF3 complex (EIF3S6, EIF3S5, EIF3S4, EIF3S3, EIF3S6IP, EIF3S2, EIF3S9, EIF3S12, EIF3S10, EIF3S8, EIF3S1, EIF3S7, PCID1)	Human	O00303;O15371;O15372;O75821;O75822;P55884;P60228;Q13347;Q14152;Q7L2H7;Q99613;Q9UBQ5;Q9Y262	EIF3F;EIF3D;EIF3H;EIF3G;EIF3J;EIF3B;EIF3E;EIF3I;EIF3A;EIF3M;EIF3C;EIF3K;EIF3L	O00303;O15371;O75821;P55884;P60228;Q13347;Q14152;Q7L2H7	8	0.372221	0.373415	-0.00119382	0.4876
130	1098	DNA synthesome complex (13 subunits)	Human	P09884;P11387;P11388;P12004;P27694;P28340;P35251;P49005;P49642;P49643;Q14181;Q15054;Q9HCU8	POLA1;TOP1;TOP2A;PCNA;RPA1;POLD1;RFC1;POLD2;PRIM1;PRIM2;POLA2;POLD3;POLD4	P11387;P12004;P27694	3	0.545452	0.577449	-0.0319963	0.612
131	1099	DNA synthesome complex (17 subunits)	Human	P09884;P11387;P11388;P12004;P27694;P28340;P35251;P49005;P49642;P49643;P56282;Q07864;Q14181;Q15054;Q9HCU8;Q9NR33;Q9NRF9	POLA1;TOP1;TOP2A;PCNA;RPA1;POLD1;RFC1;POLD2;PRIM1;PRIM2;POLE2;POLE;POLA2;POLD3;POLD4;POLE4;POLE3	P11387;P12004;P27694;Q9NRF9	4	0.530155	0.449738	0.0804168	0.1761
132	1111	DNA synthesome complex (17 subunits)	Human	P09884;P11387;P11388;P12004;P27694;P28340;P35251;P49005;P49642;P49643;P56282;Q07864;Q14181;Q15054;Q9HCU8;Q9NR33;Q9NRF9	POLA1;TOP1;TOP2A;PCNA;RPA1;POLD1;RFC1;POLD2;PRIM1;PRIM2;POLE2;POLE;POLA2;POLD3;POLD4;POLE4;POLE3	P11387;P12004;P27694;Q9NRF9	4	0.530155	0.449738	0.0804168	0.1761
133	1141	CF IIAm complex (Cleavage factor IIAm complex)	Human	O43809;O60231;O94913;P19447;P23246;P26368;P26599;P49959;Q01081;Q07157;Q14444;Q16630;Q8N684;Q92759;Q92989;Q9UKF6	NUDT21;DHX16;PCF11;ERCC3;SFPQ;U2AF2;PTBP1;MRE11A;U2AF1;TJP1;CAPRIN1;CPSF6;CPSF7;GTF2H4;CLP1;CPSF3	O43809;P26599;P49959;Q07157;Q8N684	5	0.421359	0.402024	0.0193343	0.3803
134	1142	SMN complex	Human	O14893;P14678;P62304;P62306;P62308;P62314;P62316;P62318;Q16637;Q9UHI6	GEMIN2;SNRPB;SNRPE;SNRPF;SNRPG;SNRPD1;SNRPD2;SNRPD3;SMN1; SMN2;DDX20	P14678;P62316;P62318	3	0.145931	0.368835	-0.222904	0.9578
135	1143	SMN complex	Human	O14893;P14678;P57678;P62304;P62306;P62308;P62314;P62316;P62318;Q16637;Q8TEQ6;Q8WXD5;Q9H840;Q9NWZ8;Q9UHI6;Q9Y3F4	GEMIN2;SNRPB;GEMIN4;SNRPE;SNRPF;SNRPG;SNRPD1;SNRPD2;SNRPD3;SMN1; SMN2;GEMIN5;GEMIN6;GEMIN7;GEMIN8;DDX20;STRAP	P14678;P62316;P62318;Q8TEQ6;Q9Y3F4	5	0.982686	0.811386	0.171301	0.0297
136	1149	Histone H3.1 complex	Human	O14929;P49321;P62805;P68431;Q09028;Q13111;Q13112;Q8TEX9;Q9NVP2;Q9Y294	HAT1;NASP;HIST1H4A;;HIST1H3A;;RBBP4;CHAF1A;CHAF1B;IPO4;ASF1B;ASF1A	O14929;P49321;P62805;Q09028;Q8TEX9	5	0.491061	0.413864	0.077197	0.1611
137	1150	Histone H3.3 complex	Human	O14929;P49321;P54198;P62805;P84243;Q09028;Q8TEX9;Q9NVP2;Q9Y294	HAT1;NASP;HIRA;HIST1H4A;;H3F3A; H3F;RBBP4;IPO4;ASF1B;ASF1A	O14929;P49321;P62805;P84243;Q09028;Q8TEX9	6	0.442397	0.385649	0.0567483	0.2034
138	1162	Ubiquitin E3 ligase (DDB1, DDB2, CUL4A, CUL4B, RBX1)	Human	P62877;Q13619;Q13620;Q16531;Q92466	RBX1;CUL4A;CUL4B;DDB1;DDB2	Q13619;Q13620;Q16531	3	1.07695	0.963799	0.113155	0.1465
139	1166	p400-associated complex	Human	O96019;P60709;Q96L91;Q9Y230;Q9Y265;Q9Y4A5	ACTL6A;ACTB;EP400;RUVBL2;RUVBL1;TRRAP	O96019;P60709;Q9Y230;Q9Y265	4	0.810928	0.766718	0.0442097	0.2932
140	1170	c-MYC-ATPase-helicase complex	Human	O96019;P01106;Q9Y230;Q9Y265;Q9Y4A5	ACTL6A;MYC;RUVBL2;RUVBL1;TRRAP	O96019;Q9Y230;Q9Y265	3	0.555818	0.408223	0.147595	0.0961
141	1171	c-MYC-ATPase-helicase complex	Human	O96019;P01106;Q9Y230;Q9Y265;Q9Y4A5	ACTL6A;MYC;RUVBL2;RUVBL1;TRRAP	O96019;Q9Y230;Q9Y265	3	0.555818	0.408223	0.147595	0.0961
142	1173	TIP49-TIP48-BAF53 complex	Human	O96019;Q9Y230;Q9Y265	ACTL6A;RUVBL2;RUVBL1	O96019;Q9Y230;Q9Y265	3	0.555818	0.408223	0.147595	0.0961
143	1176	CRM1-RAN-PHAX-CBC complex (cap binding complex)	Human	O14980;P52298;P62826;Q09161;Q9H814	XPO1;NCBP2;RAN;NCBP1;PHAX	O14980;P62826;Q09161	3	0.687132	0.60068	0.0864523	0.2007
144	1181	C complex spliceosome	Human	O43290;O43390;O43660;O60306;O60506;O60508;O75533;O75643;O94906;O95391;O95926;P07910;P08579;P09651;P09661;P11940;P14678;P17844;P22626;P31943;P38159;P38919;P42285;P51991;P52272;P52597;P61326;P61978;P62304;P62306;P62308;P62310;P62314;P62316;P62318;Q00839;Q01081;Q07955;Q12874;Q13435;Q13523;Q13573;Q14331;Q14562;Q15029;Q15393;Q15428;Q15459;Q6NZY4;Q6P2Q9;Q6UX04;Q86V81;Q8IYB3;Q8WUQ7;Q92620;Q96BP3;Q96DF8;…	SART1;HNRNPR;PLRG1;AQR;SYNCRIP;CDC40;SF3B1;SNRNP200;PRPF6;SLU7;SYF2;HNRNPC;SNRPB2;HNRNPA1;SNRPA1;PABPC1;SNRPB;DDX5;HNRNPA2B1;HNRNPH1;RBMX;EIF4A3;MTREX;HNRNPA3;HNRNPM;HNRNPF;MAGOH;HNRNPK;SNRPE;SNRPF;SNRPG;LSM3;SNRPD1;SNRPD2;SNRPD3;HNRNPU;U2AF1;SRSF1;SF3A3;SF3B2;PRPF4B;SNW1;FRG1;DHX8;EFTUD2;SF3B3;SF3A2;SF3A1;ZCCHC8;PRPF8;CWC27;ALYREF;SRRM1;CACTIN;DHX38;PPWD1;DGCR14;SNRNP40;CDC5L;GPATCH1;WDR83;DDX23…	O43390;O60506;O75533;O75643;P07910;P08579;P09651;P11940;P14678;P17844;P22626;P31943;P38159;P38919;P52272;P52597;P61978;P62316;P62318;Q00839;Q12874;Q13435;Q13573;Q15393;Q15428;Q15459;Q92620;Q99459;Q9NW64;Q9Y3C6;Q9Y5S9	31	0.742872	0.573727	0.169145	0
145	1182	CDC5L core complex	Human	O43660;O75934;P11142;Q92616;Q99459;Q9UMS4	PLRG1;BCAS2;HSPA8;GCN1;CDC5L;PRPF19	P11142;Q92616;Q99459	3	0.729421	0.579612	0.149809	0.0944
146	1183	CDC5L complex	Human	A8K8P3;O15297;O43660;O75533;O75934;P09012;P09661;P11142;P11388;P15884;P23246;P38159;P62136;P62314;P62316;P62318;P78527;Q01130;Q07955;Q12905;Q13435;Q14204;Q15427;Q7L1Q6;Q8IYB3;Q92616;Q99459;Q9P013;Q9UMS4;Q9UPN6	SFI1;PPM1D;PLRG1;SF3B1;BCAS2;SNRPA;SNRPA1;HSPA8;TOP2A;TCF4;SFPQ;RBMX;PPP1CA;SNRPD1;SNRPD2;SNRPD3;PRKDC;SRSF2;SRSF1;ILF2;SF3B2;DYNC1H1;SF3B4;BZW1;SRRM1;GCN1;CDC5L;CWC15;PRPF19;SCAF8	O75533;P11142;P38159;P62136;P62316;P62318;P78527;Q12905;Q13435;Q14204;Q15427;Q7L1Q6;Q92616;Q99459	14	0.825918	0.627066	0.198852	0.0001
147	1186	ESCRT-III complex	Human	O43633;Q7LBR1;Q96CF2;Q96FZ7;Q9BY43;Q9H444;Q9HD42;Q9NZZ3;Q9UQN3;Q9Y3E7	CHMP2A;CHMP1B;CHMP4C;CHMP6;CHMP4A;CHMP4B;CHMP1A;CHMP5;CHMP2B;CHMP3	O43633;Q7LBR1;Q9BY43;Q9HD42;Q9UQN3;Q9Y3E7	6	0.605245	0.662906	-0.0576608	0.7815
148	1189	DNA double-strand break end-joining complex	Human	O60934;P12956;P13010;P49917;P49959;Q13426;Q92878	NBN;XRCC6;XRCC5;LIG4;MRE11A;XRCC4;RAD50	P12956;P13010;P49959;Q92878	4	0.487876	0.456419	0.0314575	0.3446
149	1193	Rap1 complex	Human	P09874;P12956;P13010;P49959;Q15554;Q92878;Q9NYB0	PARP1;XRCC6;XRCC5;MRE11A;TERF2;RAD50;TERF2IP	P09874;P12956;P13010;P49959;Q92878;Q9NYB0	6	0.443382	0.388657	0.0547249	0.2099
150	1223	H2AX complex, isolated from cells without IR exposure	Human	O43390;P05455;P06748;P11021;P11940;P16104;P27797;P62158;P62805;Q08945;Q8N257;Q9Y262;Q9Y5B9	HNRNPR;SSB;NPM1;HSPA5;PABPC1;H2AFX;CALR;CALM1; CAL;HIST1H4A;;SSRP1;HIST3H2BB;EIF3L;SUPT16H	O43390;P05455;P06748;P11021;P11940;P27797;P62158;P62805	8	0.663919	0.688447	-0.0245284	0.6392
151	1226	H2AX complex I	Human	P06748;P09874;P11021;P16104;P27797;Q7L2E3;Q8N257	NPM1;PARP1;HSPA5;H2AFX;CALR;DHX30;HIST3H2BB	P06748;P09874;P11021;P27797	4	0.697527	0.833409	-0.135882	0.9142
152	1227	H2AX complex II	Human	P06748;P11021;P16104;P16989;P27797;P33778;P62805;Q8N257;Q96EY7;Q99879	NPM1;HSPA5;H2AFX;YBX3;CALR;HIST1H2BB;HIST1H4A;;HIST3H2BB;PTCD3;HIST1H2BM	P06748;P11021;P16989;P27797;P62805	5	0.521955	0.555951	-0.0339964	0.6534
153	1231	FIB-associated protein complex	Human	O14744;P22087;Q07021;Q71U36;Q99873;Q9H4B7	PRMT5;FBL;C1QBP;TUBA1A;PRMT1;TUBB1	O14744;Q07021;Q71U36;Q99873	4	0.424399	0.396749	0.027649	0.3601
154	1254	Menin-associated histone methyltransferase complex	Human	O00255;P30876;P61964;Q15291;Q9C005;Q9UBL3;Q9UMN6	MEN1;POLR2B;WDR5;KDM6B;DPY30;ASH2L;KMT2B	P61964;Q9C005;Q9UBL3	3	0.958329	0.833417	0.124912	0.1268
155	1256	MLL-HCF complex	Human	O00255;P05546;P51610;P61964;Q03164;Q15291;Q9UBL3	MEN1;SERPIND1;HCFC1;WDR5;KMT2A;KDM6B;ASH2L	P51610;P61964;Q9UBL3	3	0.446011	0.405098	0.0409127	0.3309
156	1257	ALL-1 supercomplex	Human	O00422;O60264;O60341;O75446;O94776;O95983;P20226;P21675;P49848;P51531;P61964;P62826;Q03164;Q09028;Q12824;Q12873;Q13547;Q15029;Q15291;Q16514;Q16576;Q16594;Q8TAQ2;Q92769;Q92797;Q92922;Q96ST3;Q9P2I0	SAP18;SMARCA5;KDM1A;SAP30;MTA2;MBD3;TBP;TAF1;TAF6;SMARCA2;WDR5;RAN;KMT2A;RBBP4;SMARCB1;CHD3;HDAC1;EFTUD2;KDM6B;TAF12;RBBP7;TAF9;SMARCC2;HDAC2;SYMPK;SMARCC1;SIN3A;CPSF2	O60341;P61964;P62826;Q09028;Q13547;Q16576;Q8TAQ2;Q92769	8	0.533554	0.539543	-0.00598918	0.5198
157	1288	DCS complex (PTBP1, PTBP2, HNRPH1, HNRPF)	Human	P26599;P31943;P52597;Q9UKA9	PTBP1;HNRNPH1;HNRNPF;PTBP2	P26599;P31943;P52597	3	0.263218	0.193485	0.069733	0.2431
158	1307	Multiprotein complex (mRNA turnover)	Human	O60506;O75534;P11940;Q14103;Q9H074	SYNCRIP;CSDE1;PABPC1;HNRNPD;PAIP1	O60506;O75534;P11940;Q14103;Q9H074	5	0.658606	0.581507	0.0770994	0.1614
159	1308	PABPC1-HSPA8-HNRPD-EIF4G1 complex	Human	P11142;P11940;Q04637;Q14103;Q59EJ3	HSPA8;PABPC1;EIF4G1;HNRNPD;	P11142;P11940;Q04637;Q14103	4	0.70514	0.544517	0.160623	0.0536
160	1332	Large Drosha complex	Human	O00571;O14979;O43143;P17844;P31943;P35637;P52272;Q00839;Q01844;Q12905;Q12906;Q13148;Q8WYQ5;Q92499;Q92804;Q92841;Q96SB4;Q9BUJ2;Q9NRR4;Q9UKM9	DDX3X;HNRNPDL;DHX15;DDX5;HNRNPH1;FUS;HNRNPM;HNRNPU;EWSR1;ILF2;ILF3;TARDBP;DGCR8;DDX1;TAF15;DDX17;SRPK1;HNRNPUL1;DROSHA;RALY	O00571;O14979;O43143;P17844;P31943;P35637;P52272;Q00839;Q12905;Q12906;Q13148;Q92499;Q92804;Q92841;Q9BUJ2	15	0.705173	0.663897	0.0412759	0.1615
161	1335	SNW1 complex	Human	O75643;O95071;P07437;P11021;P17858;P23246;P26641;P43243;P43246;P68104;Q00839;Q13573;Q15029;Q16531;Q6P2Q9;Q99459;Q9BUQ8;Q9UG63	SNRNP200;UBR5;TUBB;HSPA5;PFKL;SFPQ;EEF1G;MATR3;MSH2;EEF1A1;HNRNPU;SNW1;EFTUD2;DDB1;PRPF8;CDC5L;DDX23;ABCF2	O75643;P07437;P11021;P17858;P26641;P43243;P43246;P68104;Q00839;Q13573;Q16531;Q99459;Q9UG63	13	0.861121	0.828757	0.0323643	0.2322
162	1345	Septin complex	Human	Q15019;Q16181;Q92599;Q9NVA2;Q9UHD8	SEPT2;SEPT7;SEPT8;SEPT11;SEPT9	Q15019;Q16181;Q92599;Q9NVA2;Q9UHD8	5	0.38483	0.358878	0.0259515	0.3495
163	1379	GALNS-lysosomal hydrolase 1.27 MDa complex	Human	P10619;P16278;P34059;Q99519	CTSA;GLB1;GALNS;NEU1	P10619;P16278;Q99519	3	0.405297	0.33179	0.0735073	0.2332
164	1380	Elongator holo complex	Human	O95163;Q6IA86;Q96EB1;Q9H9T3	IKBKAP;ELP2;ELP4;ELP3	O95163;Q6IA86;Q96EB1;Q9H9T3	4	0.568649	0.440407	0.128241	0.0898
165	1400	ASCOM complex	Human	O14686;P07437;P68366;Q14686;Q15291;Q8NEZ4;Q9UBL3	KMT2D;TUBB;TUBA4A;NCOA6;KDM6B;KMT2C;ASH2L	P07437;P68366;Q9UBL3	3	0.271025	0.413037	-0.142012	0.8876
166	1413	NCOR1 complex	Human	O15379;O75376;P51532;Q12824;Q13263;Q15393;Q15459;Q6ZRS2;Q8TAQ2;Q92922	HDAC3;NCOR1;SMARCA4;SMARCB1;TRIM28;SF3B3;SF3A1;SRCAP;SMARCC2;SMARCC1	Q13263;Q15393;Q15459;Q8TAQ2	4	0.467458	0.41164	0.0558178	0.2531
167	1452	MCM2-MCM6-MCM7 complex	Human	P33993;P49736;Q14566	MCM7;MCM2;MCM6	P33993;P49736;Q14566	3	0.10259	0.123369	-0.0207783	0.5687
168	1492	BHC110 complex	Human	O60341;O75362;Q13547;Q14687;Q92618;Q92769;Q96BD5;Q9P0W2;Q9UBW7;Q9UKL0	KDM1A;ZNF217;HDAC1;GSE1;ZNF516;HDAC2;PHF21A;HMG20B;ZMYM2;RCOR1	O60341;Q13547;Q92769	3	0.400066	0.341375	0.0586907	0.277
169	1554	RANBP1-RAN-KPNB1 complex	Human	P43487;P62826;Q14974	RANBP1;RAN;KPNB1	P43487;P62826;Q14974	3	0.682605	0.615791	0.066814	0.2507
170	1571	Vigilin-DNA-PK-Ku antigen complex	Human	P12956;P13010;P78527;Q00341	XRCC6;XRCC5;PRKDC;HDLBP	P12956;P13010;P78527;Q00341	4	0.392464	0.35794	0.0345238	0.331
171	1728	CTCF-nucleophosmin-PARP-HIS-KPNA-LMNA-TOP complex	Human	O00505;P02545;P06748;P09874;P0C0S5;P11388;P49711;P52294;Q6FI13	KPNA3;LMNA;NPM1;PARP1;H2AFZ;TOP2A;CTCF;KPNA1;HIST2H2AA3	O00505;P06748;P09874;P0C0S5	4	0.684562	0.674872	0.00969067	0.4407
172	1729	TLE1 corepressor complex (MASH1 promoter-corepressor complex)	Human	P06748;P09874;P19338;P34932;P35580;P60709;Q02880;Q04724;Q15233;Q92878	NPM1;PARP1;NCL;HSPA4;MYH10;ACTB;TOP2B;TLE1;NONO;RAD50	P06748;P09874;P19338;P34932;P35580;P60709;Q15233;Q92878	8	0.826143	0.760845	0.0652976	0.1372
173	1734	SF3A1-SF3A2-SF3A3 complex	Human	Q12874;Q15428;Q15459	SF3A3;SF3A2;SF3A1	Q12874;Q15428;Q15459	3	0.314981	0.27076	0.0442207	0.3206
174	1737	SF3b complex	Human	O75533;Q13435;Q15393;Q15427;Q7RTV0;Q86XP3;Q9BWJ5;Q9Y3B4	SF3B1;SF3B2;SF3B3;SF3B4;PHF5A;DDX42;SF3B5;SF3B6	O75533;Q13435;Q15393;Q15427;Q86XP3	5	0.585598	0.410091	0.175507	0.0273
175	1745	SMN complex	Human	O14893;P09012;P14678;P57678;P62304;P62306;P62308;P62314;P62316;P62318;P63162;Q8TEQ6;Q8WXD5;Q9H840;Q9UHI6	GEMIN2;SNRPA;SNRPB;GEMIN4;SNRPE;SNRPF;SNRPG;SNRPD1;SNRPD2;SNRPD3;SNRPN;GEMIN5;GEMIN6;GEMIN7;DDX20	P14678;P62316;P62318;Q8TEQ6	4	0.764394	0.70791	0.0564843	0.2502
176	1746	SMN containing complex	Human	O14893;P09382;P17931;P57678;P62314;P62316;P62318;Q16637	GEMIN2;LGALS1;LGALS3;GEMIN4;SNRPD1;SNRPD2;SNRPD3;SMN1; SMN2	P17931;P62316;P62318	3	0.966547	0.673268	0.293279	0.0182
177	1749	SMN-PolII-RHA complex	Human	O14893;P08579;P14678;P20226;P24928;P57678;P63162;Q00403;Q08211;Q9UHI6	GEMIN2;SNRPB2;SNRPB;TBP;POLR2A;GEMIN4;SNRPN;GTF2B;DHX9;DDX20	P08579;P14678;Q08211	3	1.19711	0.94741	0.249699	0.0295
178	1751	SMN complex	Human	O14893;P09012;P14678;P57678;Q16637;Q8TEQ6;Q8WXD5;Q9H840;Q9UHI6;Q9Y3F4	GEMIN2;SNRPA;SNRPB;GEMIN4;SMN1; SMN2;GEMIN5;GEMIN6;GEMIN7;DDX20;STRAP	P14678;Q8TEQ6;Q9Y3F4	3	1.17496	1.04802	0.126939	0.1242
179	2112	CDC37-HSP90AA1-HSP90AB1-MAP3K11 complex	Human	P07900;P08238;Q16543;Q16584	HSP90AA1;HSP90AB1;CDC37;MAP3K11	P07900;P08238;Q16543	3	0.153577	0.109335	0.0442423	0.3206
180	2129	DNAJB2-HSPA8-PSMA3 complex	Human	P11142;P25686;P25788	HSPA8;DNAJB2;PSMA3	P11142;P25686;P25788	3	1.1814	1.23857	-0.0571757	0.7009
181	2174	COP9 signalosome complex	Human	P61201;Q13098;Q7L5N1;Q92905;Q99627;Q9BT78;Q9UBW8;Q9UNS2	COPS2;GPS1;COPS6;COPS5;COPS8;COPS4;COPS7A;COPS3	P61201;Q13098;Q7L5N1;Q92905;Q99627;Q9BT78;Q9UBW8;Q9UNS2	8	0.324638	0.333971	-0.00933329	0.5447
182	2179	CNS-P53 complex	Human	P04637;P61201;Q13098;Q7L5N1;Q92905;Q99627;Q9BT78;Q9UBW8;Q9UNS2	TP53;COPS2;GPS1;COPS6;COPS5;COPS8;COPS4;COPS7A;COPS3	P61201;Q13098;Q7L5N1;Q92905;Q99627;Q9BT78;Q9UBW8;Q9UNS2	8	0.324638	0.333971	-0.00933329	0.5447
183	2188	Ubiquitin E3 ligase (CDC34, NEDD8, BTRC, CUL1, SKP1A, RBX1)	Human	P62877;P63208;Q13616;Q15843;Q9Y297	RBX1;SKP1;CUL1;NEDD8;BTRC	P63208;Q13616;Q15843	3	0.613424	0.555163	0.058261	0.2785
184	2201	PCNA-RFC2-5 complex	Human	P12004;P35249;P35250;P40937;P40938	PCNA;RFC4;RFC2;RFC5;RFC3	P12004;P35249;P40937	3	0.357731	0.470734	-0.113003	0.8417
185	2241	HD-RAB8A-OPTN complex	Human	P42858;P61006;Q96CV9	HTT;RAB8A;OPTN	P42858;P61006;Q96CV9	3	0.482977	0.598973	-0.115996	0.846
186	2242	TGM2-HD-CALM1 complex	Human	P21980;P42858;P62158	TGM2;HTT;CALM1; CAL	P21980;P42858;P62158	3	0.880881	0.952232	-0.0713513	0.7431
187	2255	Cofilin-actin-CAP1 complex	Human	P23528;P60709;Q01518	CFL1;ACTB;CAP1	P23528;P60709;Q01518	3	1.16299	1.07619	0.0867993	0.1996
188	2300	Profilin 2 complex	Human	O75116;P11142;P17600;P35080;P60709;Q05193;Q7L576;Q92777;Q9Y2A7	ROCK2;HSPA8;SYN1;PFN2;ACTB;DNM1;CYFIP1;SYN2;NCKAP1	O75116;P11142;P35080;P60709;Q7L576;Q9Y2A7	6	0.70719	0.669948	0.0372419	0.2793
189	2480	CIN85 complex (CIN85, CRK, BCAR1, CBL, PIK3R1, GRB2, SOS1)	Human	P22681;P27986;P46108;P56945;P62993;Q07889;Q96B97	CBL;PIK3R1;CRK;BCAR1;GRB2;SOS1;SH3KBP1	P46108;P56945;Q96B97	3	0.631327	0.588365	0.042962	0.3249
190	2573	Class C VPS/HOPS complex	Human	P20339;Q15075;Q96JC1;Q9H269;Q9H270;Q9P253	RAB5A;EEA1;VPS39;VPS16;VPS11;VPS18	P20339;Q15075;Q9H269	3	1.28525	1.35227	-0.0670147	0.7309
191	2638	HES1 promoter corepressor complex	Human	P24928;P50613;Q06330;Q09472;Q7KZ85;Q92793	POLR2A;CDK7;RBPJ;EP300;SUPT6H;CREBBP	P50613;Q06330;Q7KZ85;Q92793	4	0.29091	0.438029	-0.147119	0.9285
192	2639	HES1 promoter-Notch enhancer complex	Human	O60563;P24928;P46531;P49336;P50613;P50750;Q06330;Q09472;Q15648;Q7KZ85;Q92585;Q9BT40;Q9Y5B9	CCNT1;POLR2A;NOTCH1;CDK8;CDK7;CDK9;RBPJ;EP300;MED1;SUPT6H;MAML1;INPP5K;SUPT16H	P50613;Q06330;Q7KZ85	3	0.310104	0.498619	-0.188515	0.9384
193	2710	LRP-1-Alpha-2-M-annexin VI complex	Human	P01023;P08133;Q07954	A2M;ANXA6;LRP1	P01023;P08133;Q07954	3	0.830493	1.09532	-0.264828	0.9737
194	2715	Ubiquitin E3 ligase (CSN1, CSN8, HRT1, SKP1, SKP2, CUL1, CUL2, CUL3)	Human	P62877;P63208;Q13098;Q13309;Q13616;Q13617;Q13618;Q99627	RBX1;SKP1;GPS1;SKP2;CUL1;CUL2;CUL3;COPS8	P63208;Q13098;Q13616;Q13617;Q13618;Q99627	6	0.633083	0.635194	-0.00211133	0.4994
195	2716	Elongator core complex	Human	O95163;Q6IA86;Q9H9T3	IKBKAP;ELP2;ELP3	O95163;Q6IA86;Q9H9T3	3	0.135289	0.258907	-0.123618	0.8584
196	2721	HCF-1 complex	Human	O15047;O15294;O75182;O75446;P07900;P08047;P11021;P11142;P34932;P51610;P61964;Q09028;Q13547;Q16576;Q92769;Q96ST3;Q9H7L9;Q9UBL3	SETD1A;OGT;SIN3B;SAP30;HSP90AA1;SP1;HSPA5;HSPA8;HSPA4;HCFC1;WDR5;RBBP4;HDAC1;RBBP7;HDAC2;SIN3A;SUDS3;ASH2L	O15294;P07900;P11021;P11142;P34932;P51610;P61964;Q09028;Q13547;Q16576;Q92769;Q9UBL3	12	0.428798	0.41897	0.00982792	0.3972
197	2727	SRC-3 complex	Human	O14920;O15111;P10155;Q15596;Q92793;Q9Y6K9;Q9Y6Q9	IKBKB;CHUK;TROVE2;NCOA2;CREBBP;IKBKG;NCOA3	P10155;Q92793;Q9Y6K9	3	0.94036	0.906917	0.0334433	0.3571
198	2730	Set1B complex	Human	P61964;Q15291;Q6UXN9;Q9P0U4;Q9UBL3;Q9UPS6	WDR5;KDM6B;WDR82;CXXC1;ASH2L;SETD1B	P61964;Q6UXN9;Q9UBL3	3	0.447574	0.405098	0.0424753	0.3261
199	2731	Set1A complex	Human	O15047;P61964;Q15291;Q6UXN9;Q9P0U4;Q9UBL3	SETD1A;WDR5;KDM6B;WDR82;CXXC1;ASH2L	P61964;Q6UXN9;Q9UBL3	3	0.447574	0.405098	0.0424753	0.3261
200	2755	17S U2 snRNP	Human	O15042;O43143;O75533;O75937;O75940;P08579;P09661;P10809;P14678;P26368;P62304;P62306;P62308;P62314;P62316;P62318;Q01081;Q07955;Q12874;Q12931;Q13435;Q15393;Q15427;Q15428;Q15459;Q7L014;Q7RTV0;Q8IWX8;Q96I25;Q9BWJ5;Q9P0W2;Q9UHX1;Q9Y3B4	U2SURP;DHX15;SF3B1;DNAJC8;SMNDC1;SNRPB2;SNRPA1;HSPD1;SNRPB;U2AF2;SNRPE;SNRPF;SNRPG;SNRPD1;SNRPD2;SNRPD3;U2AF1;SRSF1;SF3A3;TRAP1;SF3B2;SF3B3;SF3B4;SF3A2;SF3A1;DDX46;PHF5A;CHERP;RBM17;SF3B5;HMG20B;PUF60;SF3B6	O43143;O75533;O75937;P08579;P14678;P62316;P62318;Q12874;Q12931;Q13435;Q15393;Q15427;Q15428;Q15459;Q9UHX1	15	0.818373	0.649554	0.168818	0.0004
201	2766	TERF2-RAP1 complex	Human	P12956;P13010;P49959;Q15554;Q92878;Q9BSI4;Q9NYB0	XRCC6;XRCC5;MRE11A;TERF2;RAD50;TINF2;TERF2IP	P12956;P13010;P49959;Q92878;Q9NYB0	5	0.478821	0.41532	0.0635005	0.1995
202	2791	MCM4-MCM6-MCM7 complex	Human	P33991;P33993;Q14566	MCM4;MCM7;MCM6	P33991;P33993;Q14566	3	0.09797	0.101552	-0.003582	0.4974
203	2792	MCM2-MCM4-MCM6-MCM7 complex	Human	P33991;P33993;P49736;Q14566	MCM4;MCM7;MCM2;MCM6	P33991;P33993;P49736;Q14566	4	0.08817	0.105857	-0.0176872	0.5718
204	2797	PCNA-CHL12-RFC2-5 complex	Human	P12004;P35249;P35250;P40937;P40938;Q8WVB6	PCNA;RFC4;RFC2;RFC5;RFC3;CHTF18	P12004;P35249;P40937	3	0.357731	0.470734	-0.113003	0.8417
205	2829	RSmad complex	Human	P51532;P84022;Q13485;Q15796;Q8NFD5;Q8TAQ2;Q92793;Q92922;Q9UPN9;Q9Y6Q9	SMARCA4;SMAD3;SMAD4;SMAD2;ARID1B;SMARCC2;CREBBP;SMARCC1;TRIM33;NCOA3	Q8TAQ2;Q92793;Q9UPN9	3	0.38959	0.663431	-0.273841	0.976
206	2837	Profilin 1 complex	Human	P07737;P11142;P55072;P63261;Q00610;Q9BVA1	PFN1;HSPA8;VCP;ACTG1;CLTC;TUBB2B	P07737;P11142;P55072;Q00610	4	1.01488	1.13148	-0.116597	0.884
207	2838	MEP50-PRMT5-ICLN complex	Human	O14744;P54105;Q9BQA1	PRMT5;CLNS1A;WDR77	O14744;P54105;Q9BQA1	3	0.275924	0.261379	0.0145447	0.4304
208	2851	ING2 complex	Human	A0A024R3R1;O75446;P29374;Q09028;Q13547;Q16576;Q5PSV4;Q92769;Q96ST3;Q9H0E3;Q9H160;Q9H7L9;Q9HCU9	ARID4B;SAP30;ARID4A;RBBP4;HDAC1;RBBP7;BRMS1L;HDAC2;SIN3A;SAP130;ING2;SUDS3;BRMS1	Q09028;Q13547;Q16576;Q92769	4	0.422076	0.444374	-0.0222975	0.591
209	2857	NuA4/Tip60 HAT complex	Human	O95619;O96019;Q52LR7;Q92993;Q96L91;Q9H0E9;Q9H2F5;Q9HAF1;Q9NPF5;Q9NXR8;Q9UBU8;Q9Y230;Q9Y265;Q9Y4A5	YEATS4;ACTL6A;EPC2;KAT5;EP400;BRD8;EPC1;MEAF6;DMAP1;ING3;MORF4L1;RUVBL2;RUVBL1;TRRAP	O96019;Q9Y230;Q9Y265	3	0.555818	0.408223	0.147595	0.0961
210	2962	CRK-BCAR1-DOCK1 complex	Human	P46108;P56945;Q14185	CRK;BCAR1;DOCK1	P46108;P56945;Q14185	3	0.471867	0.349573	0.122294	0.1307
211	3008	60S APC containing complex	Human	P23258;P25054;P46940;Q71U36	TUBG1;APC;IQGAP1;TUBA1A	P23258;P46940;Q71U36	3	0.616103	0.608066	0.00803733	0.4552
212	3015	p27-cyclinE-Cdk2 - Ubiquitin E3 ligase (SKP1A, SKP2, CUL1, CKS1B, RBX1) complex	Human	P24864;P24941;P46527;P61024;P62877;P63208;Q13309;Q13616	CCNE1;CDK2;CDKN1B;CKS1B;RBX1;SKP1;SKP2;CUL1	P24941;P61024;P63208;Q13616	4	0.906197	1.01645	-0.110255	0.8709
213	3036	Ubiquitin E3 ligase (SKP1A, SKP2, CUL1, CKS1B, RBX1)	Human	P61024;P62877;P63208;Q13309;Q13616	CKS1B;RBX1;SKP1;SKP2;CUL1	P61024;P63208;Q13616	3	1.08091	1.22928	-0.148371	0.8965
214	3040	Multisynthetase complex	Human	O43324;P07814;P14868;P41252;P47897;P54136;P56192;Q12904;Q13155;Q15046;Q9P2J5	EEF1E1;EPRS;DARS;IARS;QARS;RARS;MARS;AIMP1;AIMP2;KARS;LARS	O43324;P07814;P14868;P41252;P47897;P54136;P56192;Q12904;Q13155;Q15046;Q9P2J5	11	0.153059	0.115146	0.0379131	0.2121
215	3048	mSin3A complex	Human	Q09028;Q13547;Q16576;Q92769;Q96ST3	RBBP4;HDAC1;RBBP7;HDAC2;SIN3A	Q09028;Q13547;Q16576;Q92769	4	0.422076	0.444374	-0.0222975	0.591
216	3055	Nop56p-associated pre-rRNA complex	Human	O00567;O76021;P05141;P05386;P05387;P05388;P06748;P08708;P09651;P11387;P13639;P15880;P16402;P18077;P18124;P18621;P19338;P22087;P25398;P26368;P26373;P27635;P30050;P32969;P35268;P36578;P37108;P39023;P40429;P42766;P46776;P46777;P46778;P46779;P46781;P47914;P49411;P50914;P52272;P55209;P55769;P61247;P61254;P61313;P61353;P61513;P62081;P62241;P62244;P62249;P62263;P62266;P62269;P62273;P62277;P62280;P62424;…	NOP56;RSL1D1;SLC25A5;RPLP1;RPLP2;RPLP0;NPM1;RPS17;HNRNPA1;TOP1;EEF2;RPS2;HIST1H1D;RPL35A;RPL7;RPL17;NCL;FBL;RPS12;U2AF2;RPL13;RPL10;RPL12;RPL9; RPL9;RPL22;RPL4;SRP14;RPL3;RPL13A;RPL35;RPL27A;RPL5;RPL21;RPL28;RPS9;RPL29;TUFM;RPL14;HNRNPM;NAP1L1;SNU13;RPS3A;RPL26;RPL15;RPL27;RPL37A;RPS7;RPS8;RPS15A;RPS16;RPS14;RPS23;RPS18;RPS29;RPS13;RPS11;RPL7A;ACTA2;RPL23A;RPS6;RPL23;RPS15;RPS24;RPL30;RPL39;RPL31…	P06748;P09651;P11387;P13639;P16402;P19338;P37108;P49411;P52272;P55209;P55769;P67809;P68104;Q00839;Q08211;Q12905;Q12906;Q13610;Q6P3W7;Q71U36;Q9NZI8	21	0.622804	0.572521	0.0502826	0.0825
217	3063	Brg1-associated complex II	Human	O14497;O14744;O96019;P51532;Q12824;Q8TAQ2;Q92922	ARID1A;PRMT5;ACTL6A;SMARCA4;SMARCB1;SMARCC2;SMARCC1	O14744;O96019;Q8TAQ2	3	0.262103	0.480116	-0.218013	0.9564
218	3075	UTX-MLL2/3 complex	Human	O14686;O15550;P61964;Q14686;Q15291;Q5H9R7;Q6ZW49;Q86UW6;Q86XN7;Q8NEZ4;Q9UBL3;Q9Y2X9	KMT2D;KDM6A;WDR5;NCOA6;KDM6B;PPP6R3;PAXIP1;N4BP2;PROSER1;KMT2C;ASH2L;ZNF281	P61964;Q5H9R7;Q9UBL3	3	0.471159	0.448077	0.0230817	0.3949
219	3082	DGCR8 multiprotein complex	Human	O43390;P11021;P17844;P19338;P31943;P35637;Q00839;Q08211;Q12906;Q8WYQ5;Q92841	HNRNPR;HSPA5;DDX5;NCL;HNRNPH1;FUS;HNRNPU;DHX9;ILF3;DGCR8;DDX17	O43390;P11021;P17844;P19338;P31943;P35637;Q00839;Q08211;Q12906;Q92841	10	0.560952	0.573177	-0.0122249	0.5705
220	3102	DHX9-ADAR-vigilin-DNA-PK-Ku antigen complex	Human	P12956;P13010;P55265;P78527;Q00341;Q08211	XRCC6;XRCC5;ADAR;PRKDC;HDLBP;DHX9	P12956;P13010;P78527;Q00341;Q08211	5	0.481378	0.476519	0.0048588	0.4527
221	3118	SMN1-SIP1-SNRP complex	Human	O14893;P14678;P62304;P62314;P62316;P62318;Q16637	GEMIN2;SNRPB;SNRPE;SNRPD1;SNRPD2;SNRPD3;SMN1; SMN2	P14678;P62316;P62318	3	0.145931	0.368835	-0.222904	0.9578
222	3129	STAT6-p100-RHA complex	Human	P42226;Q08211;Q7KZF4	STAT6;DHX9;SND1	P42226;Q08211;Q7KZF4	3	0.506083	0.566131	-0.060048	0.7111
223	3135	TLE1 corepressor complex (MASH1 promoter-corepressor complex)	Human	P06748;P09874;P19338;P34932;Q02880;Q04724;Q15233;Q92878	NPM1;PARP1;NCL;HSPA4;TOP2B;TLE1;NONO;RAD50	P06748;P09874;P19338;P34932;Q15233;Q92878	6	0.561939	0.481384	0.080555	0.1271
224	3137	MASH1 promoter-coactivator complex	Human	P09874;P12931;P24928;P62805;P68431;Q14469;Q15233;Q92793;Q92831	PARP1;SRC;POLR2A;HIST1H4A;;HIST1H3A;;HES1;NONO;CREBBP;KAT2B	P09874;P62805;Q15233;Q92793	4	0.424041	0.536192	-0.112151	0.8749
225	3142	CAMK2-delta-MASH1 promoter-coactivator complex	Human	P09874;P12931;P24928;Q13557;Q14469;Q15233;Q92793;Q92831	PARP1;SRC;POLR2A;CAMK2D;HES1;NONO;CREBBP;KAT2B	P09874;Q13557;Q15233;Q92793	4	0.411945	0.507948	-0.096003	0.839
226	3522	COG complex	Human	P83436;Q14746;Q8WTW3;Q96JB2;Q96MW5;Q9H9E3;Q9UP83;Q9Y2V7	COG7;COG2;COG1;COG3;COG8;COG4;COG5;COG6	Q14746;Q9H9E3;Q9UP83	3	0.310704	0.242004	0.0687007	0.2458
227	3556	COG complex	Human	P83436;Q14746;Q8WTW3;Q96JB2;Q96MW5;Q9H9E3;Q9UP83;Q9Y2V7	COG7;COG2;COG1;COG3;COG8;COG4;COG5;COG6	Q14746;Q9H9E3;Q9UP83	3	0.310704	0.242004	0.0687007	0.2458
228	4389	EIF3 core complex (EIF3A, EIF3B, EIF3G, EIF3I)	Human	O75821;P55884;Q13347;Q14152	EIF3G;EIF3B;EIF3I;EIF3A	O75821;P55884;Q13347;Q14152	4	0.328304	0.28689	0.0414137	0.3031
229	4392	EIF3 complex (EIF3A, EIF3B, EIF3G, EIF3I, EIF3C)	Human	O75821;P55884;Q13347;Q14152;Q99613	EIF3G;EIF3B;EIF3I;EIF3A;EIF3C	O75821;P55884;Q13347;Q14152	4	0.328304	0.28689	0.0414137	0.3031
230	4395	EIF3 complex (EIF3B, EIF3G, EIF3I)	Human	O75821;P55884;Q13347	EIF3G;EIF3B;EIF3I	O75821;P55884;Q13347	3	0.397472	0.374376	0.0230963	0.3948
231	4403	EIF3 complex (EIF3A, EIF3B, EIF3G, EIF3I, EIF3J)	Human	O75821;O75822;P55884;Q13347;Q14152	EIF3G;EIF3J;EIF3B;EIF3I;EIF3A	O75821;P55884;Q13347;Q14152	4	0.328304	0.28689	0.0414137	0.3031
232	5176	MGC1-DNA-PKcs-Ku complex	Human	P12956;P13010;P78527;Q14676	XRCC6;XRCC5;PRKDC;MDC1	P12956;P13010;P78527	3	0.511005	0.461024	0.0499817	0.3052
233	5177	Polycystin-1 multiprotein complex (ACTN1, CDH1, SRC, JUP, VCL, CTNNB1, PXN, BCAR1, PKD1, PTK2, TLN1)	Human	P12814;P12830;P12931;P14923;P18206;P35222;P49023;P56945;P98161;Q05397;Q9Y490	ACTN1;CDH1;SRC;JUP;VCL;CTNNB1;PXN;BCAR1;PKD1;PTK2;TLN1	P12814;P14923;P18206;P35222;P49023;P56945;Q05397;Q9Y490	8	0.879787	0.807943	0.0718437	0.1173
234	5179	NCOA6-DNA-PK-Ku-PARP1 complex	Human	P09874;P12956;P13010;P78527;Q14686	PARP1;XRCC6;XRCC5;PRKDC;NCOA6	P09874;P12956;P13010;P78527	4	0.400855	0.350146	0.0507088	0.271
235	5182	DNA-PK-Ku complex	Human	P12956;P13010;P78527	XRCC6;XRCC5;PRKDC	P12956;P13010;P78527	3	0.511005	0.461024	0.0499817	0.3052
236	5183	DNA-PK-Ku-eIF2-NF90-NF45 complex	Human	P05198;P12956;P13010;P20042;P41091;P78527;Q12905;Q12906	EIF2S1;XRCC6;XRCC5;EIF2S2;EIF2S3;PRKDC;ILF2;ILF3	P05198;P12956;P13010;P20042;P41091;P78527;Q12905;Q12906	8	0.669471	0.59848	0.0709902	0.1196
237	5193	TNF-alpha/NF-kappa B signaling complex (CHUK, KPNA3, NFKB2, NFKBIB, REL, IKBKG, NFKB1, NFKBIE, RELB, NFKBIA, RELA, TNIP2)	Human	O00221;O00505;O15111;P19838;P25963;Q00653;Q01201;Q04206;Q04864;Q15653;Q8NFZ5;Q9Y6K9	NFKBIE;KPNA3;CHUK;NFKB1;NFKBIA;NFKB2;RELB;RELA;REL;NFKBIB;TNIP2;IKBKG	O00505;P19838;Q00653;Q9Y6K9	4	0.639209	0.710041	-0.0708323	0.7735
238	5194	TNF-alpha/NF-kappa B signaling complex (SEC16A, CHUK, IKBKB, NFKB2, REL, IKBKG, MAP3K14, RELA, FBXW7, USP2)	Human	O14920;O15027;O15111;O75604;Q00653;Q04206;Q04864;Q969H0;Q99558;Q9Y6K9	IKBKB;SEC16A;CHUK;USP2;NFKB2;RELA;REL;FBXW7;MAP3K14;IKBKG	O15027;Q00653;Q9Y6K9	3	0.709459	0.804241	-0.094782	0.8034
239	5195	PTIP-HMT complex	Human	O15550;P61964;Q14686;Q15291;Q6ZW49;Q8NEZ4;Q9BTK6;Q9C005;Q9UBL3;Q9UMN6	KDM6A;WDR5;NCOA6;KDM6B;PAXIP1;KMT2C;PAGR1;DPY30;ASH2L;KMT2B	P61964;Q9C005;Q9UBL3	3	0.958329	0.833417	0.124912	0.1268
240	5196	TNF-alpha/NF-kappa B signaling complex (CHUK, BTRC, NFKB2, PPP6C, REL, CUL1, IKBKE, SAPS2, SAPS1, ANKRD28, RELA, SKP1)	Human	O00743;O15084;O15111;O75170;P63208;Q00653;Q04206;Q04864;Q13616;Q14164;Q9UPN7;Q9Y297	PPP6C;ANKRD28;CHUK;PPP6R2;SKP1;NFKB2;RELA;REL;CUL1;IKBKE;PPP6R1;BTRC	O00743;P63208;Q00653;Q13616	4	1.07989	1.1691	-0.0892143	0.8238
241	5197	PTIP-DNA damage response complex	Human	O60934;P49959;P54132;Q12888;Q6ZW49;Q92878	NBN;MRE11A;BLM;TP53BP1;PAXIP1;RAD50	P49959;Q12888;Q92878	3	0.239923	0.298882	-0.0589597	0.707
242	5199	Kinase maturation complex 1	Human	P07900;P08238;P27348;P31946;P34932;P61981;P62258;P63104;Q04917;Q13163;Q16543;Q6Q0C0;Q7KZI7;Q99759;Q9NUG6;Q9UHV9	HSP90AA1;HSP90AB1;YWHAQ;YWHAB;HSPA4;YWHAG;YWHAE;YWHAZ;YWHAH;MAP2K5;CDC37;TRAF7;MARK2;MAP3K3;PDRG1;PFDN2	P07900;P08238;P27348;P31946;P34932;P61981;P62258;P63104;Q04917;Q16543;Q9UHV9	11	0.481619	0.444791	0.0368281	0.2176
243	5209	Ubiquilin-proteasome complex	Human	P25786;P25787;P60900;Q05086;Q9UHD9;Q9UMX0	PSMA1;PSMA2;PSMA6;UBE3A;UBQLN2;UBQLN1	P60900;Q05086;Q9UHD9;Q9UMX0	4	0.768003	0.819738	-0.0517347	0.7109
244	5211	RAF1-PPP2-PIN1 complex	Human	P04049;P30153;P62714;P63151;Q13526	RAF1;PPP2R1A;PPP2CB;PPP2R2A;PIN1	P30153;P63151;Q13526	3	0.45268	0.479479	-0.0267993	0.5922
245	5212	Kinase maturation complex 2	Human	A7MCY6;P07900;P08238;Q12933;Q16543;Q92844;Q9H6S1;Q9UHD2	TBKBP1;HSP90AA1;HSP90AB1;TRAF2;CDC37;TANK;AZI2;TBK1	P07900;P08238;Q16543	3	0.153577	0.109335	0.0442423	0.3206
246	5230	CHUK-NFKB2-REL-IKBKG-SPAG9-NFKB1-NFKBIE-COPB2-TNIP1-NFKBIA-RELA-TNIP2 complex	Human	O00221;O15111;O60271;P19838;P25963;P35606;Q00653;Q04206;Q04864;Q15025;Q8NFZ5;Q9Y6K9	NFKBIE;CHUK;SPAG9;NFKB1;NFKBIA;COPB2;NFKB2;RELA;REL;TNIP1;TNIP2;IKBKG	O60271;P19838;P35606;Q00653;Q9Y6K9	5	0.612768	0.629015	-0.0162471	0.5646
247	5231	53BP1-containing complex	Human	P12956;P13010;P15927;P27694;Q12888	XRCC6;XRCC5;RPA2;RPA1;TP53BP1	P12956;P13010;P27694;Q12888	4	0.531182	0.485976	0.0452057	0.2899
248	5232	TNF-alpha/Nf-kappa B signaling complex (RPL6, RPL30, RPS13, CHUK, DDX3X, NFKB2, NFKBIB, REL, IKBKG, NFKB1, MAP3K8, RELB, GLG1, NFKBIA, RELA, TNIP2, GTF2I)	Human	O00571;O15111;P19838;P25963;P41279;P62277;P62888;P78347;Q00653;Q01201;Q02878;Q04206;Q04864;Q15653;Q8NFZ5;Q92896;Q9Y6K9	DDX3X;CHUK;NFKB1;NFKBIA;MAP3K8;RPS13;RPL30;GTF2I;NFKB2;RELB;RPL6;RELA;REL;NFKBIB;TNIP2;GLG1;IKBKG	O00571;P19838;P78347;Q00653;Q9Y6K9	5	0.553219	0.490892	0.0623273	0.2036
249	5233	TNF-alpha/NF-kappa B signaling complex 5	Human	O14920;O15111;O15446;O95602;P19838;P23508;P42704;P46199;P52292;P52434;P62875;P63208;Q00653;Q04206;Q04864;Q13576;Q13616;Q15653;Q16342;Q9GZS1;Q9H9Y6;Q9UJF2;Q9UKB1;Q9Y2S0;Q9Y6K9	IKBKB;CHUK;CD3EAP;POLR1A;NFKB1;MCC;LRPPRC;MTIF2;KPNA2;POLR2H;POLR2L;SKP1;NFKB2;RELA;REL;IQGAP2;CUL1;NFKBIB;PDCD2;POLR1E;POLR1B;RASAL2;FBXW11;POLR1D;IKBKG	O15446;P19838;P42704;P52292;P63208;Q00653;Q13616;Q9Y6K9	8	1.01087	1.13588	-0.125001	0.9643
250	5234	IKBKB-CDC37-KIAA1967-HSP90AB1-HSP90AA1 complex	Human	O14920;P07900;P08238;Q16543;Q8N163	IKBKB;HSP90AA1;HSP90AB1;CDC37;CCAR2	P07900;P08238;Q16543;Q8N163	4	0.299143	0.264787	0.0343555	0.3318
251	5235	WRN-Ku70-Ku80-PARP1 complex	Human	P09874;P12956;P13010;Q14191	PARP1;XRCC6;XRCC5;WRN	P09874;P12956;P13010	3	0.168513	0.089034	0.0794793	0.2174
252	5253	MNK1-eIF4F complex	Human	P06730;P60842;Q04637;Q9BUB5	EIF4E;EIF4A1;EIF4G1;MKNK1	P06730;P60842;Q04637	3	0.380075	0.276694	0.103381	0.1644
253	5266	TNF-alpha/NF-kappa B signaling complex 6	Human	O14920;O15111;P07900;P08238;P22087;P36578;P62277;P62280;P62888;P62917;Q02878;Q16543;Q99558;Q9Y6K9	IKBKB;CHUK;HSP90AA1;HSP90AB1;FBL;RPL4;RPS13;RPS11;RPL30;RPL8;RPL6;CDC37;MAP3K14;IKBKG	P07900;P08238;Q16543;Q9Y6K9	4	0.59091	0.498152	0.0927577	0.1498
254	5268	TNF-alpha/NF-kappa B signaling complex 7	Human	O43318;P07900;P08238;Q13451;Q15750;Q16543;Q8N5C8;Q9NYJ8	MAP3K7;HSP90AA1;HSP90AB1;FKBP5;TAB1;CDC37;TAB3;TAB2	O43318;P07900;P08238;Q13451;Q15750;Q16543	6	0.397155	0.34213	0.0550255	0.2087
255	5269	TNF-alpha/NF-kappa B signaling complex 8	Human	P07900;P08238;Q13451;Q14164;Q16543;Q86UP2	HSP90AA1;HSP90AB1;FKBP5;IKBKE;CDC37;KTN1	P07900;P08238;Q13451;Q16543;Q86UP2	5	0.606906	0.4876	0.119306	0.0758
256	5285	TNF-alpha/NF-kappa B signaling complex 9	Human	O15111;P08238;Q13451;Q15653;Q16543	CHUK;HSP90AB1;FKBP5;NFKBIB;CDC37	P08238;Q13451;Q16543	3	0.59944	0.499808	0.099632	0.1711
257	5286	TNF-alpha/NF-kappa B signaling complex 10	Human	O15111;P07900;P08238;P40222;Q15653;Q16543;Q676U5;Q8IX12;Q9UHD2;Q9Y6K9	CHUK;HSP90AA1;HSP90AB1;TXLNA;NFKBIB;CDC37;ATG16L1;CCAR1;TBK1;IKBKG	P07900;P08238;P40222;Q16543;Q676U5;Q8IX12;Q9Y6K9	7	0.480173	0.403527	0.0766455	0.1189
258	5386	MLL1-WDR5 complex	Human	O00268;O43451;O75461;P21675;P34932;P49848;P51610;P61964;Q03164;Q15291;Q15545;Q16594;Q6PI98;Q7Z3B3;Q8IXM2;Q8IZL8;Q8WWY3;Q96EZ8;Q99496;Q9BVI0;Q9H4L4;Q9H7Z6;Q9HCK8;Q9NXF1;Q9UBL3;Q9Y265;Q9Y4W2	TAF4;MGAM;E2F6;TAF1;HSPA4;TAF6;HCFC1;WDR5;KMT2A;KDM6B;TAF7;TAF9;INO80C;KANSL1;BAP18;PELP1;PRPF31;MCRS1;RNF2;PHF20;SENP3;KAT8;CHD8;TEX10;ASH2L;RUVBL1;LAS1L	P34932;P51610;P61964;Q8WWY3;Q9UBL3;Q9Y265	6	0.66524	0.547416	0.117824	0.0599
259	5604	Emerin complex 1	Human	P35579;P50402;P60709;Q12965;Q13813;Q15417;Q8WWI1;Q9BRV8	MYH9;EMD;ACTB;MYO1E;SPTAN1;CNN3;LMO7;SIKE1	P35579;P60709;Q12965;Q13813;Q15417;Q8WWI1	6	0.757571	0.720493	0.0370781	0.2799
260	5606	Emerin-actin-NMI-(alphaII)spectrin complex	Human	P50402;P60709;Q13287;Q13813	EMD;ACTB;NMI;SPTAN1	P60709;Q13287;Q13813	3	0.925221	0.819105	0.106116	0.159
261	5608	Emerin architectural complex	Human	P02545;P20700;P50402;P60709;Q13287;Q13813	LMNA;LMNB1;EMD;ACTB;NMI;SPTAN1	P60709;Q13287;Q13813	3	0.925221	0.819105	0.106116	0.159
262	5609	Emerin regulatory complex	Human	O15379;O75531;P28749;P50402;P60709;P68431;Q02539;Q13547;Q8WWI1	HDAC3;BANF1;RBL1;EMD;ACTB;HIST1H3A;;HIST1H1A;HDAC1;LMO7	P60709;Q13547;Q8WWI1	3	1.09963	1.22366	-0.124022	0.859
263	5611	Emerin complex 24	Human	P02545;P06400;P20700;P33991;P49736;P50402;P68431;Q00839;Q02539;Q07021;Q08999;Q13287;Q14566;Q9H0E3;Q9H503	LMNA;RB1;LMNB1;MCM4;MCM2;EMD;HIST1H3A;;HNRNPU;HIST1H1A;C1QBP;RBL2;NMI;MCM6;SAP130;BANF2	P33991;P49736;Q00839;Q07021;Q13287;Q14566	6	0.376419	0.399221	-0.0228011	0.6214
264	5613	Emerin complex 25	Human	O75531;O95218;O95777;P05455;P20700;P31946;P50402;P60709;P61978;P62258;P62314;Q13283;Q16543;Q9H0E3;Q9P287;Q9Y333	BANF1;ZRANB2;LSM8;SSB;LMNB1;YWHAB;EMD;ACTB;HNRNPK;YWHAE;SNRPD1;G3BP1;CDC37;SAP130;BCCIP;LSM2	P05455;P31946;P60709;P61978;P62258;Q13283;Q16543;Q9P287	8	0.716103	0.689453	0.0266492	0.3113
265	5614	Emerin complex 32	Human	O00422;O15379;P20700;P28749;P50402;P60709;P68431;Q08999;Q12824;Q13263;Q13287;Q13547;Q13813;Q14839;Q8TAQ2;Q92922;Q9BQ87;Q9BZK7;Q9C005;Q9H503;Q9NPJ6;Q9UKL0	SAP18;HDAC3;LMNB1;RBL1;EMD;ACTB;HIST1H3A;;RBL2;SMARCB1;TRIM28;NMI;HDAC1;SPTAN1;CHD4;SMARCC2;SMARCC1;TBL1Y;TBL1XR1;DPY30;BANF2;MED4;RCOR1	P60709;Q13263;Q13287;Q13547;Q13813;Q8TAQ2;Q9BZK7;Q9C005	8	1.01355	1.0167	-0.00314714	0.4992
266	5615	Emerin complex 52	Human	O00148;O95777;P10827;P12277;P14866;P20700;P27348;P46940;P50402;P51858;P60709;P61978;P62258;P62314;Q00839;Q02539;Q07021;Q08999;Q12906;Q13287;Q53EL6;Q9BZZ5;Q9Y2U8	DDX39A;LSM8;THRA;CKB;HNRNPL;LMNB1;YWHAQ;IQGAP1;EMD;HDGF;ACTB;HNRNPK;YWHAE;SNRPD1;HNRNPU;HIST1H1A;C1QBP;RBL2;ILF3;NMI;PDCD4;API5;LEMD3	O00148;P12277;P14866;P27348;P46940;P51858;P60709;P61978;P62258;Q00839;Q07021;Q12906;Q13287;Q9BZZ5	14	0.71343	0.67453	0.0389007	0.178
267	5755	SUMO1-SUA1-UBA2 complex	Human	P63165;Q9UBE0;Q9UBT2	SUMO1;SAE1;UBA2	P63165;Q9UBE0;Q9UBT2	3	0.472843	0.371833	0.101011	0.1687
268	5872	BRAF-MAP2K1-MAP2K2-YWHAE complex	Human	P15056;P36507;P62258;Q02750	BRAF;MAP2K2;YWHAE;MAP2K1	P36507;P62258;Q02750	3	0.596558	0.536946	0.059612	0.2736
269	5876	PPP2R1A-PPP2R1B-PPP2CA-PPME1-EIF4A1 complex	Human	P30153;P30154;P60842;P67775;Q9Y570	PPP2R1A;PPP2R1B;EIF4A1;PPP2CA;PPME1	P30153;P30154;P60842;Q9Y570	4	0.196592	0.201902	-0.00531033	0.5131
270	6038	Dynein complex	Human	O14576;P63167;Q14204;Q9Y6G9	DYNC1I1;DYNLL1;DYNC1H1;DYNC1LI1	P63167;Q14204;Q9Y6G9	3	0.211158	0.171362	0.0397957	0.335
271	6039	Dynein-dynactin complex	Human	O14576;P63167;Q14203;Q14204;Q9Y6G9	DYNC1I1;DYNLL1;DCTN1;DYNC1H1;DYNC1LI1	P63167;Q14203;Q14204;Q9Y6G9	4	0.187594	0.157612	0.0299825	0.3503
272	6052	BAG3-HSC70-HSPB8-CHIP complex	Human	O95817;P11142;Q9UJY1;Q9UNE7	BAG3;HSPA8;HSPB8;STUB1	O95817;P11142;Q9UJY1;Q9UNE7	4	0.813621	0.719509	0.0941117	0.1467
273	6129	CBP80/20- dependent translation complex	Human	O43310;P38919;P52298;P55884;Q09161;Q9BZI7	CTIF;EIF4A3;NCBP2;EIF3B;NCBP1;UPF3B	P38919;P55884;Q09161	3	0.185115	0.123719	0.0613963	0.2684
274	6141	Importin alpha-CAS-RanGTP complex	Human	P52292;P55060;P62826	KPNA2;CSE1L;RAN	P52292;P55060;P62826	3	0.973715	0.93601	0.0377053	0.3416
275	6164	ACK1 signaling complex	Human	P46108;P56945;P60953;Q07912	CRK;BCAR1;CDC42;TNK2	P46108;P56945;P60953	3	0.4604	0.364233	0.096167	0.1786
276	6167	Exocyst complex	Human	O00471;O60645;Q8IYI6;Q8TAG9;Q96A65;Q96KP1;Q9NV70;Q9UPT5	EXOC5;EXOC3;EXOC8;EXOC6;EXOC4;EXOC2;EXOC1;EXOC7	O00471;Q96A65;Q9NV70;Q9UPT5	4	0.236628	0.137709	0.0989195	0.1371
277	6189	ArgRS-GlnRS-AIMP1 complex	Human	P47897;P54136;Q12904	QARS;RARS;AIMP1	P47897;P54136;Q12904	3	0.0568947	0.0262937	0.030601	0.3665
278	6236	Dynein-2 complex, cytoplasmic	Human	P51808;P63167;P63172;Q8IVD9;Q8NCM8;Q8TCX1;Q8TF09;Q8WVS4;Q8WW35;Q96EX3;Q96FJ2;Q9NP97	DYNLT3;DYNLL1;DYNLT1;NUDCD3;DYNC2H1;DYNC2LI1;DYNLRB2;WDR60;TCTEX1D2;WDR34;DYNLL2;DYNLRB1	P63167;P63172;Q8IVD9;Q9NP97	4	1.03005	0.999008	0.0310445	0.3462
279	6247	BBS-chaperonin complex	Human	P17987;P48643;P49368;P50990;P50991;P78371;Q6ZW61;Q8IWZ6;Q8TAM1;Q9NPJ1	TCP1;CCT5;CCT3;CCT8;CCT4;CCT2;BBS12;BBS7;BBS10;MKKS	P17987;P48643;P49368;P50990;P50991;P78371	6	0.179526	0.198012	-0.0184861	0.5939
280	6268	Cullin-RING E3 ubiquitin ligase complex	Human	Q15369;Q15370;Q93034;Q96DX5	TCEB1;TCEB2;CUL5;ASB9	Q15369;Q15370;Q93034	3	0.424045	0.496527	-0.0724817	0.7464
281	6280	NUB1L-UFD1-NPL4-NEDD8 complex	Human	Q15843;Q8TAT6;Q92890;Q9Y5A7	NEDD8;NPLOC4;UFD1L;NUB1	Q15843;Q8TAT6;Q92890	3	0.438809	0.481008	-0.042199	0.65
282	6282	G alpha-13-Hax-1-cortactin-Rac complex	Human	O00165;P31749;Q14247;Q14344	HAX1;AKT1;CTTN;GNA13	P31749;Q14247;Q14344	3	1.26151	1.29877	-0.0372583	0.632
283	6301	tRNA Splicing Ligase Complex	Human	Q52LJ0;Q92499;Q9BVC5;Q9Y224;Q9Y3I0	FAM98B;DDX1;C2orf49;C14orf166;RTCB	Q52LJ0;Q92499;Q9Y224;Q9Y3I0	4	0.308682	0.357032	-0.0483505	0.6987
284	6332	Elongator complex (ELP1, ELP2, ELP3, ELP4, ELP5, ELP6)	Human	O95163;Q0PNE2;Q6IA86;Q8TE02;Q96EB1;Q9H9T3	IKBKAP;ELP6;ELP2;ELP5;ELP4;ELP3	O95163;Q6IA86;Q96EB1;Q9H9T3	4	0.568649	0.440407	0.128241	0.0898
285	6343	SETD7-YAP-AXIN1-beta-catenin complex	Human	O15169;P35222;P46937;Q8WTS6	AXIN1;CTNNB1;YAP1;SETD7	P35222;P46937;Q8WTS6	3	1.40093	1.12688	0.274044	0.0222
286	6344	TNF-R1-associated signaling complex	Human	O14920;O15111;O43318;P01375;P19438;Q12933;Q13489;Q13546;Q15025;Q15628;Q15750;Q96EP0;Q9BYM8;Q9NYJ8;Q9Y6K9	IKBKB;CHUK;MAP3K7;TNF;TNFRSF1A;TRAF2;BIRC3;RIPK1;TNIP1;TRADD;TAB1;RNF31;RBCK1;TAB2;IKBKG	O43318;Q15628;Q15750;Q9BYM8;Q9Y6K9	5	0.411736	0.371977	0.0397592	0.2891
287	6396	DNJC3-DNAJB1-HSPA8 complex	Human	P11142;P25685;Q13217	HSPA8;DNAJB1;DNAJC3	P11142;P25685;Q13217	3	0.409541	0.436766	-0.0272247	0.5934
288	6399	DNAJC7-HSPA8-HSP90AA1 complex	Human	P07900;P11142;Q99615	HSP90AA1;HSPA8;DNAJC7	P07900;P11142;Q99615	3	0.364393	0.370375	-0.00598267	0.5069
289	6460	MLL2 complex	Human	O00255;O14686;O15294;O75475;P51610;P61964;Q15291;Q9C005;Q9UBL3;Q9Y5Z7	MEN1;KMT2D;OGT;PSIP1;HCFC1;WDR5;KDM6B;DPY30;ASH2L;HCFC2	O15294;O75475;P51610;P61964;Q9C005;Q9UBL3	6	0.687513	0.586754	0.100759	0.0838
290	6461	MLL3 complex	Human	O15550;P61964;Q14686;Q15291;Q6ZW49;Q8NEZ4;Q9BTK6;Q9C005;Q9UBL3	KDM6A;WDR5;NCOA6;KDM6B;PAXIP1;KMT2C;PAGR1;DPY30;ASH2L	P61964;Q9C005;Q9UBL3	3	0.958329	0.833417	0.124912	0.1268
291	6462	MLL1 complex	Human	O00255;O15294;P51610;P61964;Q03164;Q15291;Q9C005;Q9UBL3	MEN1;OGT;HCFC1;WDR5;KMT2A;KDM6B;DPY30;ASH2L	O15294;P51610;P61964;Q9C005;Q9UBL3	5	0.767587	0.64431	0.123277	0.07
292	6467	MLL4 complex	Human	O14686;O15550;P61964;Q14686;Q15291;Q6ZW49;Q9BTK6;Q9C005;Q9UBL3	KMT2D;KDM6A;WDR5;NCOA6;KDM6B;PAXIP1;PAGR1;DPY30;ASH2L	P61964;Q9C005;Q9UBL3	3	0.958329	0.833417	0.124912	0.1268
293	6468	TRAPP complex	Human	O43617;O75865;P0DI81;P48553;Q5T215;Q7Z392;Q86SZ2;Q8IUR0;Q8WVT3;Q96Q05;Q9UL33;Q9Y296;Q9Y2L5;Q9Y5R8	TRAPPC3;TRAPPC6A;TRAPPC2;TRAPPC10;TRAPPC3L;TRAPPC11;TRAPPC6B;TRAPPC5;TRAPPC12;TRAPPC9;TRAPPC2L;TRAPPC4;TRAPPC8;TRAPPC1	Q7Z392;Q86SZ2;Q9UL33;Q9Y296	4	0.33772	0.575645	-0.237924	0.9802
294	6469	Set1A complex	Human	O15047;O15294;P51610;P61964;Q15291;Q6UXN9;Q9C005;Q9P0U4;Q9UBL3;Q9Y5Z7	SETD1A;OGT;HCFC1;WDR5;KDM6B;WDR82;DPY30;CXXC1;ASH2L;HCFC2	O15294;P51610;P61964;Q6UXN9;Q9C005;Q9UBL3	6	0.671322	0.557862	0.11346	0.0662
295	6470	Set1B complex	Human	O15294;P51610;P61964;Q15291;Q6UXN9;Q8NFC6;Q96IK1;Q9C005;Q9P0U4;Q9UBL3;Q9UPS6;Q9Y5Z7	OGT;HCFC1;WDR5;KDM6B;WDR82;BOD1L1;BOD1;DPY30;CXXC1;ASH2L;SETD1B;HCFC2	O15294;P51610;P61964;Q6UXN9;Q8NFC6;Q9C005;Q9UBL3	7	0.711638	0.621959	0.0896788	0.0895
296	6481	WASH complex	Human	A8K0Z3;Q12768;Q2M389;Q9Y3C0;Q9Y4E1	WASH1;KIAA0196;KIAA1033;CCDC53;FAM21C	Q12768;Q9Y3C0;Q9Y4E1	3	0.820786	0.348623	0.472163	0.0027
297	6482	CUL4B-DDB1-DTL-CSN complex	Human	P61201;Q13098;Q13620;Q16531;Q9NZJ0	COPS2;GPS1;CUL4B;DDB1;DTL	P61201;Q13098;Q13620;Q16531	4	0.765622	0.695687	0.069935	0.2079
298	6484	WASH-CAPZalpa/beta complex	Human	A8K0Z3;P47756;P52907;Q12768;Q2M389;Q9Y3C0;Q9Y4E1	WASH1;CAPZB;CAPZA1;KIAA0196;KIAA1033;CCDC53;FAM21C	P47756;P52907;Q12768;Q9Y3C0;Q9Y4E1	5	0.547226	0.350255	0.196971	0.0183
299	6489	CUL4A-DDB1-WDR5 complex	Human	P61964;Q13619;Q16531	WDR5;CUL4A;DDB1	P61964;Q13619;Q16531	3	1.11328	1.03751	0.0757697	0.2272
300	6494	CUL4A-DDB1-WDR61 complex	Human	Q13619;Q16531;Q9GZS3	CUL4A;DDB1;WDR61	Q13619;Q16531;Q9GZS3	3	1.17493	0.963799	0.211131	0.0438
301	6495	CUL4B-DDB1-GRWD1 complex	Human	Q13620;Q16531;Q9BQ67	CUL4B;DDB1;GRWD1	Q13620;Q16531;Q9BQ67	3	1.27155	1.18699	0.084558	0.2057
302	6512	ILK-HSP90-CDC37 complex	Human	P07900;Q13418;Q16543	HSP90AA1;ILK;CDC37	P07900;Q13418;Q16543	3	0.293845	0.220583	0.0732613	0.2336
303	6639	CCC-Wash (WASH1, FAM21C) complex	Human	A8K0Z3;O60826;Q567U6;Q7Z3J2;Q7Z4G1;Q86VX2;Q86X83;Q8N668;Q9GZQ3;Q9H0A8;Q9NX08;Q9P000;Q9UBI1;Q9Y4E1;Q9Y6G5	WASH1;CCDC22;CCDC93;C16orf62;COMMD6;COMMD7;COMMD2;COMMD1;COMMD5;COMMD4;COMMD8;COMMD9;COMMD3;FAM21C;COMMD10	O60826;Q567U6;Q7Z3J2;Q7Z4G1;Q86VX2;Q8N668;Q9GZQ3;Q9NX08;Q9UBI1;Q9Y4E1	10	0.203785	0.131455	0.0723298	0.0909
304	6644	CCDC22-COMMD1-CUL2 complex	Human	O60826;Q13617;Q8N668	CCDC22;CUL2;COMMD1	O60826;Q13617;Q8N668	3	0.216882	0.320213	-0.103332	0.8234
305	6645	CCC complex	Human	O60826;Q567U6;Q7Z3J2;Q7Z4G1;Q86VX2;Q86X83;Q8N668;Q9GZQ3;Q9H0A8;Q9NX08;Q9P000;Q9UBI1;Q9Y6G5	CCDC22;CCDC93;C16orf62;COMMD6;COMMD7;COMMD2;COMMD1;COMMD5;COMMD4;COMMD8;COMMD9;COMMD3;COMMD10	O60826;Q567U6;Q7Z3J2;Q7Z4G1;Q86VX2;Q8N668;Q9GZQ3;Q9NX08;Q9UBI1	9	0.150828	0.103323	0.0475046	0.1899
306	6658	CCDC22-COMMD8-CUL1 complex	Human	O60826;Q13616;Q9NX08	CCDC22;CUL1;COMMD8	O60826;Q13616;Q9NX08	3	0.525167	0.659976	-0.134809	0.8756
307	6659	Ubiquitin E3 ligase (CCDC22, COMMD8, CUL3)	Human	O60826;Q13618;Q9NX08	CCDC22;CUL3;COMMD8	O60826;Q13618;Q9NX08	3	0.269758	0.296406	-0.0266477	0.5918
308	6665	ATAC complex, YEATS2-linked	Human	O43318;O75478;O75528;P61964;Q01658;Q14157;Q8IYH5;Q92830;Q96ES7;Q9H8E8;Q9NR33;Q9NRF9;Q9NS73;Q9ULM3	MAP3K7;TADA2A;TADA3;WDR5;DR1;UBAP2L;ZZZ3;KAT2A;SGF29;KAT14;POLE4;POLE3;MBIP;YEATS2	O43318;P61964;Q01658;Q14157;Q9NRF9	5	0.939319	0.817808	0.121511	0.0721
309	6671	PI4K2A-WASH complex	Human	O00203;P46934;P47756;P50570;P52907;Q00610;Q12768;Q2M389;Q5T1M5;Q641Q2;Q92888;Q92974;Q96N67;Q9BTU6	AP3B1;NEDD4;CAPZB;DNM2;CAPZA1;CLTC;KIAA0196;KIAA1033;FKBP15;FAM21A;ARHGEF1;ARHGEF2;DOCK7;PI4K2A	P47756;P50570;P52907;Q00610;Q12768;Q5T1M5;Q641Q2;Q92888;Q96N67	9	0.546146	0.510253	0.0358928	0.2503
310	6703	TBCD-tubulin(alpha)-tubulin(beta) complex	Human	P07437;Q71U36;Q9BTW9	TUBB;TUBA1A;TBCD	P07437;Q71U36;Q9BTW9	3	0.453976	0.462912	-0.00893567	0.5195
311	6713	TBCD-ARL2-tubulin(beta) complex	Human	P07437;P36404;Q9BTW9	TUBB;ARL2;TBCD	P07437;P36404;Q9BTW9	3	0.466196	0.485611	-0.019415	0.5627
312	6714	TBCE-TBCB-tubulin(alpha) complex	Human	Q15813;Q71U36;Q99426	TBCE;TUBA1A;TBCB	Q15813;Q71U36;Q99426	3	0.730728	0.760772	-0.030044	0.6052
313	6715	TBCD-ARL2-tubulin(beta)-TBCE complex	Human	P07437;P36404;Q15813;Q9BTW9	TUBB;ARL2;TBCE;TBCD	P07437;P36404;Q15813;Q9BTW9	4	0.591896	0.624559	-0.0326632	0.6352
314	6799	VEGFR2-S1PR1-ERK1/2-PKC-alpha complex	Human	P17252;P21453;P27361;P28482;P35968	PRKCA;S1PR1;MAPK3;MAPK1;KDR	P17252;P27361;P28482	3	0.445105	0.428898	0.0162067	0.4229
315	6800	VEGFR2-S1PR2-ERK1/2-PKC-alpha complex	Human	O95136;P17252;P27361;P28482;P35968	S1PR2;PRKCA;MAPK3;MAPK1;KDR	P17252;P27361;P28482	3	0.445105	0.428898	0.0162067	0.4229
316	6801	VEGFR2-S1PR3-ERK1/2-PKC-alpha complex	Human	P17252;P27361;P28482;P35968;Q99500	PRKCA;MAPK3;MAPK1;KDR;S1PR3	P17252;P27361;P28482	3	0.445105	0.428898	0.0162067	0.4229
317	6802	VEGFR2-S1PR5-ERK1/2-PKC-alpha complex	Human	P17252;P27361;P28482;P35968;Q9H228	PRKCA;MAPK3;MAPK1;KDR;S1PR5	P17252;P27361;P28482	3	0.445105	0.428898	0.0162067	0.4229
318	6838	IGF2BP1 complex	Human	O60506;O95793;P61254;P62753;P67809;Q00839;Q08211;Q15717;Q9NZI8	SYNCRIP;STAU1;RPL26;RPS6;YBX1;HNRNPU;DHX9;ELAVL1;IGF2BP1	O60506;O95793;P67809;Q00839;Q08211;Q15717;Q9NZI8	7	0.431718	0.483593	-0.0518753	0.7719
319	6849	WRAD complex (WDR5, RBBP5, ASH2L, DPY30)	Human	P61964;Q15291;Q9C005;Q9UBL3	WDR5;KDM6B;DPY30;ASH2L	P61964;Q9C005;Q9UBL3	3	0.958329	0.833417	0.124912	0.1268
320	6851	MWRAD complex (MLL1, WDR5, RBBP5, ASH2L, DPY30)	Human	P61964;Q03164;Q15291;Q9C005;Q9UBL3	WDR5;KMT2A;KDM6B;DPY30;ASH2L	P61964;Q9C005;Q9UBL3	3	0.958329	0.833417	0.124912	0.1268
321	6858	CHTOP-methylosome complex	Human	O14744;P84090;Q99873;Q9BQA1;Q9Y3Y2	PRMT5;ERH;PRMT1;WDR77;CHTOP	O14744;Q99873;Q9BQA1	3	0.311714	0.339285	-0.027571	0.5947
322	6862	Bag6-Ubl4A-Trc35 Complex	Human	P11441;P46379;Q7L5D6	UBL4A;BAG6;GET4	P11441;P46379;Q7L5D6	3	0.176947	0.27632	-0.099373	0.8163
323	6888	v-ATPase-Ragulator-AXIN/LKB1-AMPK complex	Human	O15169;O43504;P21281;P27449;P38606;P54619;P61421;Q0VGL1;Q13131;Q15831;Q6IAA8;Q9UHA4;Q9Y2Q5;Q9Y478	AXIN1;LAMTOR5;ATP6V1B2;ATP6V0C;ATP6V1A;PRKAG1;ATP6V0D1;LAMTOR4;PRKAA1;STK11;LAMTOR1;LAMTOR3;LAMTOR2;PRKAB1	P21281;P38606;P54619;Q13131;Q9Y478	5	0.536309	0.554189	-0.0178801	0.5732
324	6893	Gamma-tubulin complex	Human	P23258;Q96CW5;Q96RT7;Q96RT8;Q9BSJ2;Q9UGJ1	TUBG1;TUBGCP3;TUBGCP6;TUBGCP5;TUBGCP2;TUBGCP4	P23258;Q96CW5;Q9BSJ2	3	0.227444	0.172265	0.0551793	0.2888
325	6908	CTNNB1-FERMT2-YBX1 complex	Human	P35222;P67809;Q96AC1	CTNNB1;YBX1;FERMT2	P35222;P67809;Q96AC1	3	0.730878	0.539346	0.191532	0.055
326	6919	ILK-LIMS1-PARVA complex	Human	P48059;Q13418;Q9NVD7	LIMS1;ILK;PARVA	P48059;Q13418;Q9NVD7	3	0.473568	0.42042	0.053148	0.294
327	6925	MAPK1-PTK2-PXN complex	Human	P28482;P49023;Q05397	MAPK1;PXN;PTK2	P28482;P49023;Q05397	3	0.53483	0.51669	0.01814	0.4158
328	6937	ARHGEF2-MAPK1-MAPK3-PXN complex	Human	P27361;P28482;P49023;Q92974	MAPK3;MAPK1;PXN;ARHGEF2	P27361;P28482;P49023	3	0.574513	0.607885	-0.0333713	0.6175
329	6984	ProTalpha C2 complex	Human	P06454;P49006;P60709;Q01105	PTMA;MARCKSL1;ACTB;SET	P49006;P60709;Q01105	3	0.555503	0.464053	0.09145	0.1887
330	6990	THSD1-FAK-talin-vinculin complex	Human	P18206;Q05397;Q9NS62;Q9Y490	VCL;PTK2;THSD1;TLN1	P18206;Q05397;Q9Y490	3	0.997846	0.980735	0.0171107	0.4194
331	7051	OTUB1-UBC13-MMS2 complex	Human	P61088;Q15819;Q96FW1	UBE2N;UBE2V2;OTUB1	P61088;Q15819;Q96FW1	3	0.330801	0.2362	0.094601	0.1822
332	7126	HSPA9-GRPEL1-GRPEL2-TIMM44 complex	Human	O43615;P38646;Q8TAA5;Q9HAV7	TIMM44;HSPA9;GRPEL2;GRPEL1	O43615;P38646;Q9HAV7	3	0.32395	0.501734	-0.177784	0.9303
333	7130	PRKAR2A-GSKIP-GSK3B-DNM1L complex	Human	O00429;P13861;P49841;Q9P0R6	DNM1L;PRKAR2A;GSK3B;GSKIP	O00429;P13861;P49841	3	0.320487	0.187554	0.132933	0.1151
334	7131	COMMD1-CCDC22-CCDC93-C16orf62 complex	Human	O60826;Q567U6;Q7Z3J2;Q8N668	CCDC22;CCDC93;C16orf62;COMMD1	O60826;Q567U6;Q7Z3J2;Q8N668	4	0.169474	0.135732	0.0337417	0.3342
335	7132	CCDC22-CCDC93-C16orf62 complex	Human	O60826;Q567U6;Q7Z3J2	CCDC22;CCDC93;C16orf62	O60826;Q567U6;Q7Z3J2	3	0.183334	0.124222	0.0591123	0.2754
336	7133	CCDC93-COMMD1-COMMD6 complex	Human	Q567U6;Q7Z4G1;Q8N668	CCDC93;COMMD6;COMMD1	Q567U6;Q7Z4G1;Q8N668	3	0.110523	0.110774	-0.000251333	0.4853
337	7134	COMMD1-CCDC93-C16orf62 complex	Human	Q567U6;Q7Z3J2;Q8N668	CCDC93;C16orf62;COMMD1	Q567U6;Q7Z3J2;Q8N668	3	0.175972	0.108043	0.0679293	0.2481
338	7135	CCDC22-CCDC93-C16orf62-FAM21-WASH1 complex	Human	A8K0Z3;O60826;Q567U6;Q7Z3J2;Q9Y4E1	WASH1;CCDC22;CCDC93;C16orf62;FAM21C	O60826;Q567U6;Q7Z3J2;Q9Y4E1	4	0.323454	0.19572	0.127734	0.0904
339	7141	Coat protein complex II (SAR1B, PREB, SEC23A , SEC24B, SEC23IP)	Human	O95487;Q15436;Q9HCU5;Q9Y6B6;Q9Y6Y8	SEC24B;SEC23A;PREB;SAR1B;SEC23IP	Q15436;Q9Y6B6;Q9Y6Y8	3	0.150606	0.0638277	0.0867787	0.1999
340	7192	CCR4-NOT-CNOT7-CNOT6 complex	Human	A5YKK6;O75175;Q92600;Q9C0C2;Q9H9A5;Q9NZN8;Q9UIV1;Q9UKZ1;Q9ULM6	CNOT1;CNOT3;RQCD1;TNKS1BP1;CNOT10;CNOT2;CNOT7;CNOT11;CNOT6	A5YKK6;O75175;Q9C0C2	3	1.08067	1.07655	0.00411833	0.4685
341	7214	CCR4-NOT-CNOT7-CNOT6L complex	Human	A5YKK6;O75175;Q92600;Q96LI5;Q9C0C2;Q9H9A5;Q9NZN8;Q9UIV1;Q9UKZ1	CNOT1;CNOT3;RQCD1;CNOT6L;TNKS1BP1;CNOT10;CNOT2;CNOT7;CNOT11	A5YKK6;O75175;Q9C0C2	3	1.08067	1.07655	0.00411833	0.4685
342	7215	CCR4-NOT-CNOT8-CNOT6 complex	Human	A5YKK6;O75175;Q92600;Q9C0C2;Q9H9A5;Q9NZN8;Q9UFF9;Q9UKZ1;Q9ULM6	CNOT1;CNOT3;RQCD1;TNKS1BP1;CNOT10;CNOT2;CNOT8;CNOT11;CNOT6	A5YKK6;O75175;Q9C0C2	3	1.08067	1.07655	0.00411833	0.4685
343	7216	CCR4-NOT-CNOT8-CNOT6L complex	Human	A5YKK6;O75175;Q92600;Q96LI5;Q9C0C2;Q9H9A5;Q9NZN8;Q9UFF9;Q9UKZ1	CNOT1;CNOT3;RQCD1;CNOT6L;TNKS1BP1;CNOT10;CNOT2;CNOT8;CNOT11	A5YKK6;O75175;Q9C0C2	3	1.08067	1.07655	0.00411833	0.4685
344	7217	Dysbindin 1-A-DNA-PK-complex	Human	P12956;P13010;P78527;Q96EV8	XRCC6;XRCC5;PRKDC;DTNBP1	P12956;P13010;P78527;Q96EV8	4	0.753217	0.856343	-0.103126	0.8572
345	7221	NSL complex	Human	O15294;P51610;P61964;Q7Z3B3;Q96EZ8;Q9BVI0;Q9H7Z6;Q9H9L4;Q9P2N6	OGT;HCFC1;WDR5;KANSL1;MCRS1;PHF20;KAT8;KANSL2;KANSL3	O15294;P51610;P61964	3	0.43912	0.403941	0.0351787	0.3509
346	7284	GSK3B-HSP90AA1-PKM2 complex	Human	P07900;P14618;P49841	HSP90AA1;PKM;GSK3B	P07900;P14618;P49841	3	0.877967	0.870153	0.00781367	0.456
347	7285	HEXIM1-DNA-PK-paraspeckle components-ribonucleoprotein complex	Human	O94992;P12956;P13010;P23246;P43243;P78527;Q15233;Q8WXF1;Q96PK6	HEXIM1;XRCC6;XRCC5;SFPQ;MATR3;PRKDC;NONO;PSPC1;RBM14	O94992;P12956;P13010;P43243;P78527;Q15233;Q8WXF1	7	0.759448	0.698016	0.0614319	0.1627
348	7298	ACTB-ANP32A-C1QBP-PSMA1-PTMA-PSMA1 complex	Human	P06454;P25786;P39687;P60709;Q00325;Q07021	PTMA;PSMA1;ANP32A;ACTB;SLC25A3;C1QBP	P39687;P60709;Q07021	3	1.168	1.01864	0.14936	0.0948
349	7299	ANP32A-ANP32B-PSMA3-PTMA-SLC25A5 complex	Human	P05141;P06454;P25788;P39687;Q92688	SLC25A5;PTMA;PSMA3;ANP32A;ANP32B	P25788;P39687;Q92688	3	0.866003	0.822368	0.043635	0.3227
350	7318	CTNNB1-DDX5-HDGF complex	Human	P17844;P35222;P51858	DDX5;CTNNB1;HDGF	P17844;P35222;P51858	3	1.02749	0.830597	0.196894	0.0512
351	7372	BRD7-SWI\u2013SNF complex	Human	O14497;O14744;O96019;P51531;P51532;Q8TAQ2;Q8WUB8;Q92922;Q969G3;Q96GM5;Q9NPI1	ARID1A;PRMT5;ACTL6A;SMARCA2;SMARCA4;SMARCC2;PHF10;SMARCC1;SMARCE1;SMARCD1;BRD7	O14744;O96019;Q8TAQ2	3	0.262103	0.480116	-0.218013	0.9564
352	7381	DCS complex	Human	P26599;P31943;Q92945;Q9UKA9	PTBP1;HNRNPH1;KHSRP;PTBP2	P26599;P31943;Q92945	3	0.999662	0.972102	0.0275597	0.3773
353	7476	AP1B1-AP1G2-AP1M-1AP1S1 complex	Human	O75843;P61966;Q10567;Q9BXS5	AP1G2;AP1S1;AP1B1;AP1M1	P61966;Q10567;Q9BXS5	3	0.128815	0.177807	-0.0489923	0.6732
354	7522	Ubiquitin E3 ligase (CUL3, KLHL12, PEF1, PDCD6)	Human	O75340;Q13618;Q53G59;Q9UBV8	PDCD6;CUL3;KLHL12;PEF1	O75340;Q13618;Q9UBV8	3	0.352563	0.353061	-0.000498333	0.4865
355	7556	PRAME complex	Human	P62877;P78395;Q13617;Q14657;Q15369;Q15370;Q9NPF4	RBX1;PRAME;CUL2;LAGE3;TCEB1;TCEB2;OSGEP	Q13617;Q15369;Q15370	3	0.16953	0.232176	-0.0626453	0.7179
356	7557	LGR4-RSPO supercomplex	Human	O00401;O14641;O60610;P36507;P46940;P49023;Q02750;Q05397;Q9BXB1;Q9BXY4	WASL;DVL2;DIAPH1;MAP2K2;IQGAP1;PXN;MAP2K1;PTK2;LGR4;RSPO3	O60610;P36507;P46940;P49023;Q02750;Q05397	6	0.513363	0.482132	0.0312305	0.3078
357	7563	LARP1-PABPC1-RYDEN complex	Human	P11940;Q6PKG0;Q9NUL5	PABPC1;LARP1;RYDEN	P11940;Q6PKG0;Q9NUL5	3	0.4423	0.409294	0.033006	0.359
