# Supplementary material for: Improved in situ characterization of protein complex dynamics at scale with thermal proximity co-aggregation
Source: Nat Commun. 2023 Nov 24;14:7697. doi: 10.1038/s41467-023-43526-2 (PMC10673876; doi:10.1038/s41467-023-43526-2)
Supplement: Supplementary file 9 — Source data [file 41467_2023_43526_MOESM9_ESM.zip › Source Data/Figure 4h.xlsx]

## Sheet: Day1
Day 1	ComplexID	ComplexName	Organism	subunits(UniProt IDs)	subunits(Gene name)	Subunit_Found	No_Subunit_Found	Avg_Dist_mock	Avg_Dist_D1	Avg_Dist_Relative_Change_D1	Modulation_p-value_Sample_D1	Modulation_p-value_Beta_D1
0	10	Condensin I complex	Human	O95347;Q15003;Q15021;Q9BPX3;Q9NTJ3	SMC2;NCAPH;NCAPD2;NCAPG;SMC4	O95347;Q9BPX3;Q9NTJ3	3	0.120381	0.114709	0.0471172	0.2875	0.285622
1	27	Arp2/3 protein complex	Human	O15143;O15144;O15145;O15511;P59998;P61158;P61160	ARPC1B;ARPC2;ARPC3;ARPC5;ARPC4;ACTR3;ACTR2	O15143;O15144;O15145;O15511;P59998;P61158;P61160	7	0.118962	0.133384	-0.121238	0.8281	0.875638
2	32	PA700 complex	Human	O00231;O00232;O00233;O00487;O43242;O75832;P17980;P35998;P43686;P48556;P51665;P55036;P62191;P62195;P62333;Q13200;Q15008;Q16401;Q99460;Q9UNM6	PSMD11;PSMD12;PSMD9;PSMD14;PSMD3;PSMD10;PSMC3;PSMC2;PSMC4;PSMD8;PSMD7;PSMD4;PSMC1;PSMC5;PSMC6;PSMD2;PSMD6;PSMD5;PSMD1;PSMD13	O00231;O00232;O00233;O00487;O43242;O75832;P17980;P35998;P43686;P48556;P51665;P55036;P62191;P62195;P62333;Q13200;Q15008;Q16401;Q99460;Q9UNM6	20	0.280023	0.285019	-0.0178398	0.4158	0.437188
3	33	Prefoldin complex	Human	O15212;O60925;P61758;Q99471;Q9NQP4;Q9UHV9	PFDN6;PFDN1;VBP1;PFDN5;PFDN4;PFDN2	O15212;O60925;P61758;Q99471;Q9NQP4;Q9UHV9	6	0.246541	0.290365	-0.177755	0.9043	0.916752
4	36	AP1 adaptor complex	Human	O43747;O75843;P56377;P61966;Q10567;Q96PC3;Q9BXS5;Q9Y6Q5	AP1G1;AP1G2;AP1S2;AP1S1;AP1B1;AP1S3;AP1M1;AP1M2	O43747;P61966;Q10567;Q9BXS5	4	0.115482	0.160762	-0.392094	0.9706	0.995311
5	49	DNMT3B complex	Human	O60264;O95239;O95347;Q13547;Q96ST3;Q9NTJ3;Q9UBC3	SMARCA5;KIF4A;SMC2;HDAC1;SIN3A;SMC4;DNMT3B	O95347;Q13547;Q9NTJ3	3	0.244001	0.135611	0.444221	0.0056	0
6	54	SIN3 complex	Human	O00422;O75446;Q09028;Q13547;Q16576;Q92769;Q96ST3	SAP18;SAP30;RBBP4;HDAC1;RBBP7;HDAC2;SIN3A	Q09028;Q13547;Q16576;Q92769	4	0.422076	0.460158	-0.0902254	0.6819	0.68468
7	61	Mi2/NuRD complex	Human	O94776;O95983;Q09028;Q13547;Q14839;Q16576;Q92769	MTA2;MBD3;RBBP4;HDAC1;CHD4;RBBP7;HDAC2	Q09028;Q13547;Q16576;Q92769	4	0.422076	0.460158	-0.0902254	0.6819	0.68468
8	62	MeCP1 complex	Human	O94776;O95983;Q09028;Q13547;Q14839;Q16576;Q92769;Q9UBB5	MTA2;MBD3;RBBP4;HDAC1;CHD4;RBBP7;HDAC2;MBD2	Q09028;Q13547;Q16576;Q92769	4	0.422076	0.460158	-0.0902254	0.6819	0.68468
9	86	NUMAC complex (nucleosomal methylation activator complex)	Human	O14497;P51532;P60709;Q12824;Q86X55;Q8TAQ2;Q92922;Q969G3;Q96GM5;Q96KG9	ARID1A;SMARCA4;ACTB;SMARCB1;CARM1;SMARCC2;SMARCC1;SMARCE1;SMARCD1;SCYL1	P60709;Q86X55;Q8TAQ2;Q96KG9	4	0.922272	1.00841	-0.0933946	0.6892	0.692892
10	87	Nup 107-160 subcomplex	Human	P52948;P55735;P57740;Q12769;Q8NFH3;Q8NFH4;Q8WUM0;Q96EE3;Q9BW27	NUP98;SEC13;NUP107;NUP160;NUP43;NUP37;NUP133;SEH1L;NUP85	P52948;P55735;Q8NFH3;Q8NFH4;Q8WUM0;Q9BW27	6	0.533007	0.615704	-0.155153	0.873	0.887283
11	89	Exocyst Sec6/8 complex	Human	O00471;O60645;Q8IYI6;Q8TAG9;Q96A65;Q96KP1;Q9NV70;Q9UPT5	EXOC5;EXOC3;EXOC8;EXOC6;EXOC4;EXOC2;EXOC1;EXOC7	O00471;Q96A65;Q9NV70;Q9UPT5	4	0.236628	0.243655	-0.0296957	0.5072	0.507862
12	95	Ku antigen-NARG1 complex	Human	P12956;P13010;Q9BXJ9	XRCC6;XRCC5;NAA15	P12956;P13010;Q9BXJ9	3	0.585517	0.628714	-0.0737759	0.6158	0.610005
13	112	Prefoldin complex	Human	O15212;O60925;P61758;Q99471;Q9NQP4;Q9UHV9	PFDN6;PFDN1;VBP1;PFDN5;PFDN4;PFDN2	O15212;O60925;P61758;Q99471;Q9NQP4;Q9UHV9	6	0.246541	0.290365	-0.177755	0.9043	0.916752
14	123	Rnase/Mrp complex	Human	O75817;O75818;O95059;O95707;P78345;P78346;Q969H6;Q99575;Q9BUL9;Q9H633	POP7;RPP40;RPP14;POP4;RPP38;RPP30;POP5;POP1;RPP25;RPP21	O75818;O95707;Q99575	3	0.365731	0.325102	0.111089	0.1524	0.138973
15	126	CCT complex (chaperonin containing TCP1 complex)	Human	P17987;P40227;P48643;P49368;P50990;P50991;P78371;Q99832	TCP1;CCT6A;CCT5;CCT3;CCT8;CCT4;CCT2;CCT7	P17987;P40227;P48643;P49368;P50990;P50991;P78371;Q99832	8	0.19586	0.206712	-0.0554068	0.63	0.657708
16	144	Gamma-BAR-AP1 complex	Human	O43747;O75843;P56377;P61966;Q10567;Q63HQ0;Q96PC3;Q9BXS5;Q9Y6Q5	AP1G1;AP1G2;AP1S2;AP1S1;AP1B1;AP1AR;AP1S3;AP1M1;AP1M2	O43747;P61966;Q10567;Q9BXS5	4	0.115482	0.160762	-0.392094	0.9706	0.995311
17	149	PBAF complex (Polybromo- and BAF containing complex)	Human	O96019;P51532;P60709;Q12824;Q68CP9;Q86U86;Q8TAQ2;Q92922;Q969G3;Q96GM5	ACTL6A;SMARCA4;ACTB;SMARCB1;ARID2;PBRM1;SMARCC2;SMARCC1;SMARCE1;SMARCD1	O96019;P60709;Q8TAQ2	3	1.09677	1.22032	-0.112645	0.6995	0.6997
18	157	Condensin I complex	Human	O95347;Q15003;Q15021;Q9BPX3;Q9NTJ3	SMC2;NCAPH;NCAPD2;NCAPG;SMC4	O95347;Q9BPX3;Q9NTJ3	3	0.120381	0.114709	0.0471172	0.2875	0.285622
19	159	Condensin I-PARP-1-XRCC1 complex	Human	O95347;P09874;P18887;Q15003;Q15021;Q9BPX3;Q9NTJ3	SMC2;PARP1;XRCC1;NCAPH;NCAPD2;NCAPG;SMC4	O95347;Q9BPX3;Q9NTJ3	3	0.120381	0.114709	0.0471172	0.2875	0.285622
20	162	COG complex	Human	P83436;Q14746;Q8WTW3;Q96JB2;Q96MW5;Q9H9E3;Q9UP83;Q9Y2V7	COG7;COG2;COG1;COG3;COG8;COG4;COG5;COG6	Q14746;Q9H9E3;Q9UP83	3	0.310704	0.196386	0.367933	0.011	2.7214e-06
21	167	Condensin I complex	Human	O95347;Q15003;Q15021;Q9BPX3;Q9NTJ3	SMC2;NCAPH;NCAPD2;NCAPG;SMC4	O95347;Q9BPX3;Q9NTJ3	3	0.120381	0.114709	0.0471172	0.2875	0.285622
22	181	26S proteasome	Human	O14818;P17980;P20618;P25786;P25787;P25788;P25789;P28066;P28070;P28072;P28074;P35998;P43686;P49720;P49721;P55036;P60900;P62191;P62195;P62333;Q99436;Q9UNM6	PSMA7;PSMC3;PSMB1;PSMA1;PSMA2;PSMA3;PSMA4;PSMA5;PSMB4;PSMB6;PSMB5;PSMC2;PSMC4;PSMB3;PSMB2;PSMD4;PSMA6;PSMC1;PSMC5;PSMC6;PSMB7;PSMD13	O14818;P17980;P20618;P25786;P25787;P25788;P25789;P28066;P28070;P28072;P28074;P35998;P43686;P49721;P55036;P60900;P62191;P62195;P62333;Q9UNM6	20	0.708846	0.67943	0.0414986	0.0639	0.0448205
23	186	Wave-2 complex	Human	Q7L576;Q8IZP0;Q8WUW1;Q9Y2A7;Q9Y6W5	CYFIP1;ABI1;BRK1;NCKAP1;WASF2	Q7L576;Q8IZP0;Q8WUW1;Q9Y2A7;Q9Y6W5	5	0.478089	0.496404	-0.0383096	0.5365	0.56814
24	189	BAF complex	Human	O14497;O94805;O96019;P51531;P51532;P60709;P63261;Q12824;Q8NFD5;Q8TAQ2;Q92922;Q969G3;Q96GM5	ARID1A;ACTL6B;ACTL6A;SMARCA2;SMARCA4;ACTB;ACTG1;SMARCB1;ARID1B;SMARCC2;SMARCC1;SMARCE1;SMARCD1	O96019;P60709;Q8TAQ2	3	1.09677	1.22032	-0.112645	0.6995	0.6997
25	191	20S proteasome	Human	O14818;P20618;P25786;P25787;P25788;P25789;P28066;P28070;P28072;P28074;P49720;P49721;P60900;Q99436	PSMA7;PSMB1;PSMA1;PSMA2;PSMA3;PSMA4;PSMA5;PSMB4;PSMB6;PSMB5;PSMB3;PSMB2;PSMA6;PSMB7	O14818;P20618;P25786;P25787;P25788;P25789;P28066;P28070;P28072;P28074;P49721;P60900	12	0.160469	0.201921	-0.258314	0.9952	0.999997
26	192	PA28-20S proteasome	Human	O14818;P20618;P25786;P25787;P25788;P25789;P28066;P28070;P28072;P28074;P49720;P49721;P60900;Q06323;Q99436;Q9UL46	PSMA7;PSMB1;PSMA1;PSMA2;PSMA3;PSMA4;PSMA5;PSMB4;PSMB6;PSMB5;PSMB3;PSMB2;PSMA6;PSME1;PSMB7;PSME2	O14818;P20618;P25786;P25787;P25788;P25789;P28066;P28070;P28072;P28074;P49721;P60900;Q06323;Q9UL46	14	0.51888	0.512153	0.0129637	0.2304	0.239798
27	193	PA700-20S-PA28 complex	Human	O00231;O00232;O00233;O00487;O14818;O43242;O75832;P17980;P20618;P25786;P25787;P25788;P25789;P28066;P28070;P28072;P28074;P35998;P43686;P48556;P49720;P49721;P51665;P55036;P60900;P62191;P62195;P62333;Q06323;Q13200;Q15008;Q16401;Q99436;Q99460;Q9UL46;Q9UNM6	PSMD11;PSMD12;PSMD9;PSMD14;PSMA7;PSMD3;PSMD10;PSMC3;PSMB1;PSMA1;PSMA2;PSMA3;PSMA4;PSMA5;PSMB4;PSMB6;PSMB5;PSMC2;PSMC4;PSMD8;PSMB3;PSMB2;PSMD7;PSMD4;PSMA6;PSMC1;PSMC5;PSMC6;PSME1;PSMD2;PSMD6;PSMD5;PSMB7;PSMD1;PSME2;PSMD13	O00231;O00232;O00233;O00487;O14818;O43242;O75832;P17980;P20618;P25786;P25787;P25788;P25789;P28066;P28070;P28072;P28074;P35998;P43686;P48556;P49721;P51665;P55036;P60900;P62191;P62195;P62333;Q06323;Q13200;Q15008;Q16401;Q99460;Q9UL46;Q9UNM6	34	0.763208	0.722986	0.0527011	0.008	0
28	194	PA28gamma-20S proteasome	Human	O14818;P20618;P25786;P25787;P25788;P25789;P28066;P28070;P28072;P28074;P49720;P49721;P60900;P61289;Q99436	PSMA7;PSMB1;PSMA1;PSMA2;PSMA3;PSMA4;PSMA5;PSMB4;PSMB6;PSMB5;PSMB3;PSMB2;PSMA6;PSME3;PSMB7	O14818;P20618;P25786;P25787;P25788;P25789;P28066;P28070;P28072;P28074;P49721;P60900;P61289	13	0.162029	0.212552	-0.311813	0.9995	1
29	247	RalBP1-CCNB1-AP2A-NUMB-EPN1 complex	Human	O95782;P14635;P49757;Q15311;Q9Y6I3	AP2A1;CCNB1;NUMB;RALBP1;EPN1	O95782;P49757;Q9Y6I3	3	0.251511	0.256536	-0.0199806	0.4766	0.468529
30	280	HMGB1-HMGB2-HSC70-ERP60-GAPDH complex	Human	P04406;P09429;P11142;P26583;P30101	GAPDH;HMGB1;HSPA8;HMGB2;PDIA3	P04406;P09429;P11142;P26583;P30101	5	0.986111	1.06047	-0.0754027	0.6665	0.690048
31	282	SNF2h-cohesin-NuRD complex	Human	O60216;O60264;O94776;O95983;Q09028;Q12873;Q13330;Q13547;Q14683;Q16576;Q8N3U4;Q8WVM7;Q92769;Q9NRL2;Q9UBB5;Q9UQE7	RAD21;SMARCA5;MTA2;MBD3;RBBP4;CHD3;MTA1;HDAC1;SMC1A;RBBP7;STAG2;STAG1;HDAC2;BAZ1A;MBD2;SMC3	Q09028;Q13547;Q16576;Q92769	4	0.422076	0.460158	-0.0902254	0.6819	0.68468
32	283	Sin3 complex	Human	O00422;O75446;Q09028;Q13547;Q16576;Q92769;Q96ST3	SAP18;SAP30;RBBP4;HDAC1;RBBP7;HDAC2;SIN3A	Q09028;Q13547;Q16576;Q92769	4	0.422076	0.460158	-0.0902254	0.6819	0.68468
33	302	INO80 chromatin remodeling complex	Human	O96019;P15923;Q53TQ3;Q6P4R8;Q6PI98;Q8NBZ0;Q96EZ8;Q9C086;Q9H981;Q9H9F9;Q9ULG1;Q9Y230;Q9Y265	ACTL6A;TCF3;INO80D;NFRKB;INO80C;INO80E;MCRS1;INO80B;ACTR8;ACTR5;INO80;RUVBL2;RUVBL1	O96019;Q9Y230;Q9Y265	3	0.555818	0.664368	-0.195298	0.8188	0.84351
34	304	SRCAP-associated chromatin remodeling complex	Human	O43257;O95619;O96019;P0C0S5;Q15906;Q6ZRS2;Q96CJ1;Q9GZN1;Q9Y230;Q9Y265	ZNHIT1;YEATS4;ACTL6A;H2AFZ;VPS72;SRCAP;EAF2;ACTR6;RUVBL2;RUVBL1	O96019;P0C0S5;Q9Y230;Q9Y265	4	0.684281	0.811968	-0.186599	0.8543	0.877631
35	320	55S ribosome, mitochondrial	Human	O15235;O60783;O75394;P09001;P49406;P51398;P52815;P82650;P82663;P82664;P82673;P82675;P82909;P82912;P82914;P82921;P82930;P82932;P82933;P83111;Q13084;Q13405;Q16540;Q4U2R6;Q5T653;Q6P161;Q6P1L8;Q7Z2W9;Q7Z7F7;Q7Z7H8;Q86TS9;Q8IXM3;Q8N5N7;Q8N983;Q8TCC3;Q92552;Q92665;Q96A35;Q96DV4;Q96EL2;Q96EL3;Q96GC5;Q9BQ48;Q9BRJ2;Q9BYC8;Q9BYC9;Q9BYD1;Q9BYD2;Q9BYD3;Q9BYD6;Q9BYN8;Q9BZE1;Q9H0U6;Q9H2W6;Q9H9J2;Q9HD33;Q9NP92;…	MRPS12;MRPS14;MRPL33;MRPL3;MRPL19;DAP3;MRPL12;MRPS22;MRPS25;MRPS10;MRPS35;MRPS5;MRPS36;MRPS11;MRPS15;MRPS21;MRPS34;MRPS6;MRPS9;LACTB;MRPL28;MRPL49;MRPL23;MRPL51;MRPL2;MRPL54;MRPL14;MRPL21;MRPL55;MRPL10;MRPL52;MRPL41;MRPL50;MRPL43;MRPL30;MRPS27;MRPS31;MRPL24;MRPL38;MRPS24;MRPL53;MRPL48;MRPL34;MRPL45;MRPL32;MRPL20;MRPL13;MRPL9;MRPL4;MRPL1;MRPS26;MRPL37;MRPL18;MRPL46;MRPL44;MRPL47;MRPS30;MRPL40;MRPL…	P82933;Q7Z2W9;Q7Z7H8;Q9NYK5;Q9P015;Q9Y3D9	6	0.251379	0.204531	0.186361	0.0144	2.5474e-07
36	322	DNA-PK-Ku complex	Human	P12956;P13010;P78527	XRCC6;XRCC5;PRKDC	P12956;P13010;P78527	3	0.511005	0.488151	0.0447249	0.2942	0.291864
37	324	39S ribosomal subunit, mitochondrial	Human	O75394;P09001;P49406;P52815;P83111;Q13084;Q13405;Q16540;Q4U2R6;Q5T653;Q6P161;Q6P1L8;Q7Z2W9;Q7Z7F7;Q7Z7H8;Q86TS9;Q8IXM3;Q8N5N7;Q8N983;Q8TCC3;Q96A35;Q96DV4;Q96EL3;Q96GC5;Q9BQ48;Q9BRJ2;Q9BYC8;Q9BYC9;Q9BYD1;Q9BYD2;Q9BYD3;Q9BYD6;Q9BZE1;Q9H0U6;Q9H2W6;Q9H9J2;Q9HD33;Q9NQ50;Q9NRX2;Q9NWU5;Q9NX20;Q9NYK5;Q9NZE8;Q9P015;Q9P0J6;Q9P0M9;Q9Y3B7;Q9Y6G3	MRPL33;MRPL3;MRPL19;MRPL12;LACTB;MRPL28;MRPL49;MRPL23;MRPL51;MRPL2;MRPL54;MRPL14;MRPL21;MRPL55;MRPL10;MRPL52;MRPL41;MRPL50;MRPL43;MRPL30;MRPL24;MRPL38;MRPL53;MRPL48;MRPL34;MRPL45;MRPL32;MRPL20;MRPL13;MRPL9;MRPL4;MRPL1;MRPL37;MRPL18;MRPL46;MRPL44;MRPL47;MRPL40;MRPL17;MRPL22;MRPL16;MRPL39;MRPL35;MRPL15;MRPL36;MRPL27;MRPL11;MRPL42	Q7Z2W9;Q7Z7H8;Q9NYK5;Q9P015	4	0.23322	0.196165	0.158886	0.055	0.0237631
38	351	Spliceosome	Human	O00425;O00571;O14776;O15042;O15355;O43143;O43172;O43290;O43395;O43447;O43660;O43670;O43719;O43809;O60231;O60306;O60508;O75400;O75533;O75643;O75934;O75937;O75940;O94906;O95232;O95391;O95400;O95926;P08579;P08621;P09012;P09234;P09661;P11940;P14678;P17844;P26368;P38919;P41223;P42285;P49756;P52298;P55081;P55769;P61326;P62304;P62306;P62308;P62310;P62312;P62314;P62316;P62318;P62995;P83876;P84103;Q01081;…	IGF2BP3;DDX3X;TCERG1;U2SURP;PPM1G;DHX15;PRPF4;SART1;PRPF3;PPIH;PLRG1;ZNF207;HTATSF1;NUDT21;DHX16;AQR;CDC40;PRPF40A;SF3B1;SNRNP200;BCAS2;DNAJC8;SMNDC1;PRPF6;LUC7L3;SLU7;CD2BP2;SYF2;SNRPB2;SNRNP70;SNRPA;SNRPC;SNRPA1;PABPC1;SNRPB;DDX5;U2AF2;EIF4A3;BUD31;MTREX;RBM25;NCBP2;MFAP1;SNU13;MAGOH;SNRPE;SNRPF;SNRPG;LSM3;LSM6;SNRPD1;SNRPD2;SNRPD3;TRA2B;TXNL4A;SRSF3;U2AF1;SRSF2;SRSF11;SRSF1;SRSF4;DHX9;NCBP1;SF…	O00425;O00571;O14776;O15355;O43143;O43447;O43670;O43809;O75937;P08579;P11940;P17844;P38919;P55769;P62316;Q08211;Q09161;Q12874;Q13435;Q13573;Q13838;Q14011;Q15393;Q15428;Q15459;Q15637;Q16630;Q8WWY3;Q8WYA6;Q92620;Q92841;Q99459;Q9HCE1;Q9NW64;Q9UHX1;Q9UK45;Q9Y3C6;Q9Y5S9;Q9Y6A4	39	0.690299	0.70457	-0.0206735	0.4181	0.440103
39	355	DNA-PK-Ku complex	Human	P12956;P13010;P78527	XRCC6;XRCC5;PRKDC	P12956;P13010;P78527	3	0.511005	0.488151	0.0447249	0.2942	0.291864
40	356	DNA-PK-Ku complex	Human	P12956;P13010;P78527	XRCC6;XRCC5;PRKDC	P12956;P13010;P78527	3	0.511005	0.488151	0.0447249	0.2942	0.291864
41	357	DNA-PK-Ku complex	Human	P12956;P13010;P78527	XRCC6;XRCC5;PRKDC	P12956;P13010;P78527	3	0.511005	0.488151	0.0447249	0.2942	0.291864
42	387	MCM complex	Human	P25205;P33991;P33992;P33993;P49736;Q14566	MCM3;MCM4;MCM5;MCM7;MCM2;MCM6	P25205;P33991;P33992;P33993;P49736;Q14566	6	0.0966205	0.140211	-0.451153	0.9959	0.998991
43	430	18S U11/U12 snRNP	Human	O43143;O75533;P14678;P62304;P62306;P62308;P62314;P62316;P62318;P67809;Q13435;Q15393;Q15427;Q15696;Q16560;Q6IEG0;Q6P2Q9;Q8N8D1;Q8TBF4;Q96LT9;Q9BV90;Q9BWJ5;Q9UDW3;Q9Y3B4	DHX15;SF3B1;SNRPB;SNRPE;SNRPF;SNRPG;SNRPD1;SNRPD2;SNRPD3;YBX1;SF3B2;SF3B3;SF3B4;ZRSR2;SNRNP35;SNRNP48;PRPF8;PDCD7;ZCRB1;RNPC3;SNRNP25;SF3B5;ZMAT5;SF3B6	O43143;P62316;P67809;Q13435;Q15393	5	0.664175	0.586379	0.117133	0.0723	0.0466308
44	433	BASC complex (BRCA1-associated genome surveillance complex)	Human	O60934;P35249;P35250;P35251;P38398;P40692;P43246;P49959;P52701;P54132;Q13315;Q92878	NBN;RFC4;RFC2;RFC1;BRCA1;MLH1;MSH2;MRE11A;MSH6;BLM;ATM;RAD50	P35249;P43246;P49959;Q92878	4	0.257334	0.26802	-0.0415278	0.5425	0.544931
45	520	KCNQ1 macromolecular complex	Human	P13861;P17612;P51787;P62136;Q99996	PRKAR2A;PRKACA;KCNQ1;PPP1CA;AKAP9	P13861;P17612;P62136	3	0.345082	0.402821	-0.167322	0.7858	0.802157
46	525	TIP60 histone acetylase complex	Human	O96019;Q92993;Q9Y230;Q9Y265;Q9Y4A5	ACTL6A;KAT5;RUVBL2;RUVBL1;TRRAP	O96019;Q9Y230;Q9Y265	3	0.555818	0.664368	-0.195298	0.8188	0.84351
47	528	NuA4/Tip60-HAT complex	Human	O95619;O96019;Q15014;Q92993;Q96L91;Q9H0E9;Q9H2F5;Q9HAF1;Q9NPF5;Q9NV56;Q9NXR8;Q9UBU8;Q9Y230;Q9Y265;Q9Y4A5	YEATS4;ACTL6A;MORF4L2;KAT5;EP400;BRD8;EPC1;MEAF6;DMAP1;MRGBP;ING3;MORF4L1;RUVBL2;RUVBL1;TRRAP	O96019;Q9Y230;Q9Y265	3	0.555818	0.664368	-0.195298	0.8188	0.84351
48	529	NuA4/Tip60-HAT complex	Human	O95619;O96019;Q15014;Q15906;Q92993;Q96L91;Q9H0E9;Q9H2F5;Q9HAF1;Q9NPF5;Q9NV56;Q9NXR8;Q9UBU8;Q9Y230;Q9Y265;Q9Y4A5	YEATS4;ACTL6A;MORF4L2;VPS72;KAT5;EP400;BRD8;EPC1;MEAF6;DMAP1;MRGBP;ING3;MORF4L1;RUVBL2;RUVBL1;TRRAP	O96019;Q9Y230;Q9Y265	3	0.555818	0.664368	-0.195298	0.8188	0.84351
49	559	Decapping complex	Human	P26196;Q6P2E9;Q8IU60;Q96F86;Q9NPI6	DDX6;EDC4;DCP2;EDC3;DCP1A	P26196;Q6P2E9;Q9NPI6	3	0.389063	0.442632	-0.137687	0.7416	0.750213
50	566	BAF complex	Human	O14497;O96019;P51532;P60709;Q12824;Q8TAQ2;Q92922;Q969G3;Q96GM5	ARID1A;ACTL6A;SMARCA4;ACTB;SMARCB1;SMARCC2;SMARCC1;SMARCE1;SMARCD1	O96019;P60709;Q8TAQ2	3	1.09677	1.22032	-0.112645	0.6995	0.6997
51	587	NuRD.1 complex	Human	O95983;Q09028;Q13330;Q14839;Q16576;Q6IT96;Q92769;Q9BTC8	MBD3;RBBP4;MTA1;CHD4;RBBP7;HDAC1;HDAC2;MTA3	Q09028;Q16576;Q92769	3	0.379439	0.253995	0.330604	0.0159	9.40217e-05
52	591	SAP complex (Sin3-associated protein complex)	Human	O75446;Q09028;Q13547;Q16576;Q4LE39;Q92769;Q96ST3;Q9H0E3	SAP30;RBBP4;HDAC1;RBBP7;ARID4B;HDAC2;SIN3A;SAP130	Q09028;Q13547;Q16576;Q92769	4	0.422076	0.460158	-0.0902254	0.6819	0.68468
53	592	SAP complex (Sin3-associated protein complex)	Human	O75446;Q09028;Q13547;Q16576;Q4LE39;Q92769;Q96ST3;Q9H0E3;Q9H7L9	SAP30;RBBP4;HDAC1;RBBP7;ARID4B;HDAC2;SIN3A;SAP130;SUDS3	Q09028;Q13547;Q16576;Q92769	4	0.422076	0.460158	-0.0902254	0.6819	0.68468
54	596	SIN3-HDAC-SAP30-ARID4 complex	Human	O75446;Q09028;Q13547;Q16576;Q4LE39;Q92769;Q96ST3	SAP30;RBBP4;HDAC1;RBBP7;ARID4B;HDAC2;SIN3A	Q09028;Q13547;Q16576;Q92769	4	0.422076	0.460158	-0.0902254	0.6819	0.68468
55	614	NRD complex (Nucleosome remodeling and deacetylation complex)	Human	O60341;Q09028;Q12873;Q13330;Q13547;Q14839;Q92769	KDM1A;RBBP4;CHD3;MTA1;HDAC1;CHD4;HDAC2	O60341;Q09028;Q13547;Q92769	4	0.549515	0.584713	-0.0640535	0.6102	0.612502
56	620	CoREST-HDAC complex	Human	O60341;O75362;Q13547;Q92769;Q96BD5;Q9P0W2;Q9UKL0	KDM1A;ZNF217;HDAC1;HDAC2;PHF21A;HMG20B;RCOR1	O60341;Q13547;Q92769	3	0.400066	0.478911	-0.19708	0.8204	0.845901
57	626	LSD1 complex	Human	O60341;O75362;P0DMV8;P0DMV9;Q13363;Q13547;Q92766;Q96BD5;Q96EK2;Q9NP66;Q9P0W2;Q9P2K3;Q9UBW7;Q9UKL0	KDM1A;ZNF217;HSPA1A;HSPA1B;CTBP1;HDAC1;RREB1;PHF21A;PHF21B;HMG20A;HMG20B;RCOR3;ZMYM2;RCOR1	O60341;P0DMV9;Q13363;Q13547	4	0.635	0.566571	0.107762	0.1116	0.101302
58	632	Anti-HDAC2 complex	Human	O60341;O94776;P78347;Q09028;Q12873;Q13330;Q13547;Q14202;Q14687;Q14839;Q16576;Q92769;Q96BD5;Q96ST3;Q9P0W2;Q9UBW7;Q9UKL0	KDM1A;MTA2;GTF2I;RBBP4;CHD3;MTA1;HDAC1;ZMYM3;GSE1;CHD4;RBBP7;HDAC2;PHF21A;SIN3A;HMG20B;ZMYM2;RCOR1	O60341;P78347;Q09028;Q13547;Q16576;Q92769	6	0.679116	0.69448	-0.0226246	0.4787	0.511815
59	633	anti-BHC110 complex	Human	O60341;O75362;P78347;Q13547;Q14202;Q14687;Q92769;Q96BD5;Q9P0W2;Q9UBW7;Q9UKL0	KDM1A;ZNF217;GTF2I;HDAC1;ZMYM3;GSE1;HDAC2;PHF21A;HMG20B;ZMYM2;RCOR1	O60341;P78347;Q13547;Q92769	4	0.585494	0.622201	-0.0626935	0.6062	0.608553
60	634	XFIM complex	Human	O60341;P78347;Q13547;Q14202;Q92769	KDM1A;GTF2I;HDAC1;ZMYM3;HDAC2	O60341;P78347;Q13547;Q92769	4	0.585494	0.622201	-0.0626935	0.6062	0.608553
61	636	BHC complex	Human	O60341;Q13547;Q92769;Q96BD5;Q9P0W2;Q9UKL0	KDM1A;HDAC1;HDAC2;PHF21A;HMG20B;RCOR1	O60341;Q13547;Q92769	3	0.400066	0.478911	-0.19708	0.8204	0.845901
62	642	CtBP complex	Human	O00257;O60315;O60341;O75362;P37275;P56545;Q13363;Q13547;Q92618;Q92766;Q92769;Q96JN0;Q96KQ7;Q9H9B1;Q9P2K3;Q9UKL0;Q9Y232	CBX4;ZEB2;KDM1A;ZNF217;ZEB1;CTBP2;CTBP1;HDAC1;ZNF516;RREB1;HDAC2;LCOR;EHMT2;EHMT1;RCOR3;RCOR1;CDYL	O60341;P56545;Q13363;Q13547;Q92769	5	0.673737	0.638041	0.0529817	0.199	0.218083
63	643	CtBP core complex	Human	O60341;P37275;P56545;Q13363;Q13547;Q92769;Q96KQ7;Q9H9B1;Q9UKL0	KDM1A;ZEB1;CTBP2;CTBP1;HDAC1;HDAC2;EHMT2;EHMT1;RCOR1	O60341;P56545;Q13363;Q13547;Q92769	5	0.673737	0.638041	0.0529817	0.199	0.218083
64	646	HDAC1-associated protein complex	Human	O60341;O94776;O95983;Q09028;Q12873;Q13547;Q16576;Q9UBB5;Q9UKL0	KDM1A;MTA2;MBD3;RBBP4;CHD3;HDAC1;RBBP7;MBD2;RCOR1	O60341;Q09028;Q13547;Q16576	4	0.553206	0.587018	-0.0611204	0.6004	0.603962
65	649	HDAC1-associated core complex cII	Human	O94776;O95983;Q09028;Q12873;Q13547;Q16576;Q86YP4;Q9UBB5;Q9UKL0	MTA2;MBD3;RBBP4;CHD3;HDAC1;RBBP7;GATAD2A;MBD2;RCOR1	Q09028;Q13547;Q16576	3	0.418222	0.529246	-0.265465	0.8813	0.917909
66	650	HDAC2-asscociated core complex	Human	O94776;O95983;Q09028;Q12873;Q16576;Q86YP4;Q92769	MTA2;MBD3;RBBP4;CHD3;RBBP7;GATAD2A;HDAC2	Q09028;Q16576;Q92769	3	0.379439	0.253995	0.330604	0.0159	9.40217e-05
67	656	VPS35-VPS29-VPS26A complex	Human	O75436;Q96QK1;Q9UBQ0	VPS26A;VPS35;VPS29	O75436;Q96QK1;Q9UBQ0	3	0.431827	0.410809	0.0486708	0.2829	0.281589
68	657	Retromer complex (SNX1, SNX2, VPS35, VPS29, VPS26A)	Human	O60749;O75436;Q13596;Q96QK1;Q9UBQ0	SNX2;VPS26A;SNX1;VPS35;VPS29	O60749;O75436;Q13596;Q96QK1;Q9UBQ0	5	0.326872	0.33401	-0.0218376	0.4779	0.50727
69	659	MeCP1 complex	Human	O94776;O95983;Q09028;Q13547;Q14839;Q16576;Q8WXI9;Q92769;Q9UBB5	MTA2;MBD3;RBBP4;HDAC1;CHD4;RBBP7;GATAD2B;HDAC2;MBD2	Q09028;Q13547;Q16576;Q8WXI9;Q92769	5	0.406979	0.479314	-0.177737	0.8797	0.899333
70	685	MeCP1 complex	Human	O94776;O95983;Q09028;Q13547;Q14839;Q16576;Q8WXI9;Q92769;Q9UBB5	MTA2;MBD3;RBBP4;HDAC1;CHD4;RBBP7;GATAD2B;HDAC2;MBD2	Q09028;Q13547;Q16576;Q8WXI9;Q92769	5	0.406979	0.479314	-0.177737	0.8797	0.899333
71	691	SIN3-SAP25 complex	Human	O00422;O75446;Q09028;Q13547;Q16576;Q4LE39;Q8TEE9;Q92769;Q96ST3;Q9H0E3;Q9H7L9	SAP18;SAP30;RBBP4;HDAC1;RBBP7;ARID4B;SAP25;HDAC2;SIN3A;SAP130;SUDS3	Q09028;Q13547;Q16576;Q92769	4	0.422076	0.460158	-0.0902254	0.6819	0.68468
72	695	SIN3-HDAC-SAP30-ARID4 complex	Human	O75446;Q09028;Q13547;Q16576;Q4LE39;Q92769;Q96ST3	SAP30;RBBP4;HDAC1;RBBP7;ARID4B;HDAC2;SIN3A	Q09028;Q13547;Q16576;Q92769	4	0.422076	0.460158	-0.0902254	0.6819	0.68468
73	696	BRMS1-SIN3-HDAC complex	Human	O75182;O75446;Q09028;Q13547;Q16576;Q92769;Q96ST3;Q9HCU9	SIN3B;SAP30;RBBP4;HDAC1;RBBP7;HDAC2;SIN3A;BRMS1	Q09028;Q13547;Q16576;Q92769	4	0.422076	0.460158	-0.0902254	0.6819	0.68468
74	698	SIN3-HDAC-SAP30-ARID4 complex	Human	O75446;Q09028;Q13547;Q16576;Q4LE39;Q92769;Q96ST3	SAP30;RBBP4;HDAC1;RBBP7;ARID4B;HDAC2;SIN3A	Q09028;Q13547;Q16576;Q92769	4	0.422076	0.460158	-0.0902254	0.6819	0.68468
75	710	Brg1-associated complex I	Human	O14497;O14744;O96019;P51532;Q12824;Q8TAQ2;Q92922;Q969G3;Q96GM5	ARID1A;PRMT5;ACTL6A;SMARCA4;SMARCB1;SMARCC2;SMARCC1;SMARCE1;SMARCD1	O14744;O96019;Q8TAQ2	3	0.262103	0.307751	-0.174161	0.7946	0.812943
76	711	Brm-associated complex	Human	O14497;O14744;O96019;P51531;Q12824;Q8TAQ2;Q92922;Q969G3;Q96GM5	ARID1A;PRMT5;ACTL6A;SMARCA2;SMARCB1;SMARCC2;SMARCC1;SMARCE1;SMARCD1	O14744;O96019;Q8TAQ2	3	0.262103	0.307751	-0.174161	0.7946	0.812943
77	713	BRG1-SIN3A complex	Human	O14497;O14744;O96019;P51532;Q09028;Q12824;Q6STE5;Q8TAQ2;Q92769;Q92922;Q92925;Q969G3;Q96GM5;Q96ST3	ARID1A;PRMT5;ACTL6A;SMARCA4;RBBP4;SMARCB1;SMARCD3;SMARCC2;HDAC2;SMARCC1;SMARCD2;SMARCE1;SMARCD1;SIN3A	O14744;O96019;Q09028;Q8TAQ2;Q92769	5	0.358442	0.380262	-0.0608726	0.6178	0.645104
78	714	BRM-SIN3A complex	Human	O14497;O14744;O96019;P51531;Q09028;Q12824;Q13547;Q6STE5;Q8TAQ2;Q92769;Q92922;Q92925;Q969G3;Q96GM5;Q96ST3	ARID1A;PRMT5;ACTL6A;SMARCA2;RBBP4;SMARCB1;HDAC1;SMARCD3;SMARCC2;HDAC2;SMARCC1;SMARCD2;SMARCE1;SMARCD1;SIN3A	O14744;O96019;Q09028;Q13547;Q8TAQ2;Q92769	6	0.334933	0.39871	-0.190419	0.9191	0.930129
79	725	P2X7 receptor signalling complex	Human	O43707;O95425;P05107;P08238;P0DMV8;P11142;P23467;P42356;P60709;Q13368;Q16787;Q99572	ACTN4;SVIL;ITGB2;HSP90AB1;HSPA1A;HSPA8;PTPRB;PI4KA;ACTB;MPP3;LAMA3;P2RX7	O43707;P08238;P11142;P60709	4	1.09918	1.22819	-0.11737	0.7449	0.751007
80	726	DDB2 complex	Human	P61201;P62877;Q13098;Q13619;Q16531;Q7L5N1;Q92466;Q92905;Q99627;Q9BT78;Q9UBW8;Q9UNS2	COPS2;RBX1;GPS1;CUL4A;DDB1;COPS6;DDB2;COPS5;COPS8;COPS4;COPS7A;COPS3	P61201;Q13098;Q13619;Q16531;Q7L5N1;Q92466;Q92905;Q99627;Q9BT78;Q9UBW8;Q9UNS2	11	0.52803	0.542233	-0.0268973	0.486	0.520231
81	727	CSA complex	Human	P61201;P62877;Q13098;Q13216;Q13619;Q16531;Q7L5N1;Q92905;Q99627;Q9BT78;Q9UBW8;Q9UNS2	COPS2;RBX1;GPS1;ERCC8;CUL4A;DDB1;COPS6;COPS5;COPS8;COPS4;COPS7A;COPS3	P61201;Q13098;Q13619;Q16531;Q7L5N1;Q92905;Q99627;Q9BT78;Q9UBW8;Q9UNS2	10	0.525353	0.539141	-0.0262453	0.4836	0.530182
82	728	CSA-POLIIa complex	Human	P24928;P61201;P62877;Q13098;Q13216;Q13619;Q16531;Q7L5N1;Q92905;Q99627;Q9BT78;Q9UBW8;Q9UNS2	POLR2A;COPS2;RBX1;GPS1;ERCC8;CUL4A;DDB1;COPS6;COPS5;COPS8;COPS4;COPS7A;COPS3	P61201;Q13098;Q13619;Q16531;Q7L5N1;Q92905;Q99627;Q9BT78;Q9UBW8;Q9UNS2	10	0.525353	0.539141	-0.0262453	0.4836	0.530182
83	732	SIN3 complex	Human	O00422;O75446;Q09028;Q13547;Q16576;Q92769;Q96ST3	SAP18;SAP30;RBBP4;HDAC1;RBBP7;HDAC2;SIN3A	Q09028;Q13547;Q16576;Q92769	4	0.422076	0.460158	-0.0902254	0.6819	0.68468
84	738	SIN3-ING1b complex I	Human	O00422;O75446;Q09028;Q13547;Q16576;Q4LE39;Q92769;Q96ST3;Q9UK53	SAP18;SAP30;RBBP4;HDAC1;RBBP7;ARID4B;HDAC2;SIN3A;ING1	Q09028;Q13547;Q16576;Q92769	4	0.422076	0.460158	-0.0902254	0.6819	0.68468
85	739	SIN3-ING1b complex II	Human	O00422;O14497;O75446;O96019;P51532;Q09028;Q12824;Q13547;Q16576;Q4LE39;Q8TAQ2;Q92769;Q92922;Q96GM5;Q96ST3;Q9UK53	SAP18;ARID1A;SAP30;ACTL6A;SMARCA4;RBBP4;SMARCB1;HDAC1;RBBP7;ARID4B;SMARCC2;HDAC2;SMARCC1;SMARCD1;SIN3A;ING1	O96019;Q09028;Q13547;Q16576;Q8TAQ2;Q92769	6	0.356355	0.424486	-0.191187	0.9198	0.930875
86	742	eIF3 complex (EIF3S6, EIF3S5, EIF3S4, EIF3S3, EIF3S6IP, EIF3S2, EIF3S9, EIF3S12, EIF3S10, EIF3S8, EIF3S1, EIF3S7)	Human	O00303;O15371;O15372;O75821;O75822;P55884;P60228;Q13347;Q14152;Q99613;Q9UBQ5;Q9Y262	EIF3F;EIF3D;EIF3H;EIF3G;EIF3J;EIF3B;EIF3E;EIF3I;EIF3A;EIF3C;EIF3K;EIF3L	O00303;O15371;P55884;P60228;Q13347	5	0.37465	0.534905	-0.427745	0.9877	0.99733
87	743	SIN3-SAP25 complex	Human	O00422;O75446;Q09028;Q13547;Q16576;Q1EHW4;Q4LE39;Q92769;Q96ST3;Q9H0E3;Q9H7L9	SAP18;SAP30;RBBP4;HDAC1;RBBP7;Sap25;ARID4B;HDAC2;SIN3A;SAP130;SUDS3	Q09028;Q13547;Q16576;Q92769	4	0.422076	0.460158	-0.0902254	0.6819	0.68468
88	755	Exon junction complex (EIF4A3, MLN51, UPF3B, MAGOH, Y14, PYM)	Human	O15234;P38919;P61326;Q0VAK7;Q9BRP8;Q9Y5S9	CASC3;EIF4A3;MAGOH;UPF3B;PYM1;RBM8A	P38919;Q9BRP8;Q9Y5S9	3	0.555836	0.66414	-0.194848	0.8182	0.842903
89	778	LARC complex (LCR-associated remodeling complex)	Human	O14497;O94776;O95983;O96019;P07910;P51532;P60709;Q09028;Q12824;Q13547;Q14839;Q8TAQ2;Q8WXI9;Q92769;Q92785;Q92922;Q92925;Q969G3;Q9UBB5	ARID1A;MTA2;MBD3;ACTL6A;HNRNPC;SMARCA4;ACTB;RBBP4;SMARCB1;HDAC1;CHD4;SMARCC2;GATAD2B;HDAC2;DPF2;SMARCC1;SMARCD2;SMARCE1;MBD2	O96019;P07910;P60709;Q09028;Q13547;Q8TAQ2;Q8WXI9;Q92769	8	0.62739	0.699513	-0.114958	0.8355	0.856849
90	781	URI complex (Unconventional prefoldin RPB5 Interactor)	Human	O94763;P19388;P63208;Q13309;Q13616;Q9UHV9;Q9ULZ2;Q9Y230;Q9Y265	URI1;POLR2E;SKP1;SKP2;CUL1;PFDN2;STAP1;RUVBL2;RUVBL1	P19388;P63208;Q13616;Q9UHV9;Q9Y230;Q9Y265	6	0.683878	0.643425	0.0591528	0.1574	0.166309
91	784	SMG-1-UPF-ERF1-ERF3 complex (SURF)	Human	P15170;P62495;Q92900;Q96Q15	GSPT1;ETF1;UPF1;SMG1	P15170;P62495;Q92900	3	0.322737	0.286022	0.113762	0.149	0.133923
92	785	Exon junction complex	Human	P38919;P61326;Q13838;Q15287;Q86V81;Q8IYB3;Q9BZI7;Q9Y5S9	EIF4A3;MAGOH;DDX39B;RNPS1;ALYREF;SRRM1;UPF3B;RBM8A	P38919;Q13838;Q9Y5S9	3	0.20572	0.228633	-0.111376	0.6968	0.696982
93	787	NuA4/Tip60-HAT complex B	Human	O96019;Q92993;Q9H2F5;Q9NPF5;Q9UBU8;Q9Y230;Q9Y265;Q9Y4A5	ACTL6A;KAT5;EPC1;DMAP1;MORF4L1;RUVBL2;RUVBL1;TRRAP	O96019;Q9Y230;Q9Y265	3	0.555818	0.664368	-0.195298	0.8188	0.84351
94	798	NuA4/Tip60-HAT complex A	Human	O95619;O96019;Q52LR7;Q92993;Q96L91;Q9H0E9;Q9H2F5;Q9HAF1;Q9NPF5;Q9NV56;Q9NXR8;Q9UBU8;Q9Y230;Q9Y265;Q9Y4A5	YEATS4;ACTL6A;EPC2;KAT5;EP400;BRD8;EPC1;MEAF6;DMAP1;MRGBP;ING3;MORF4L1;RUVBL2;RUVBL1;TRRAP	O96019;Q9Y230;Q9Y265	3	0.555818	0.664368	-0.195298	0.8188	0.84351
95	799	DMAP1-associated complex	Human	O96019;Q15906;Q6ZRS2;Q96L91;Q9H0E9;Q9H2F5;Q9NPF5;Q9Y230;Q9Y265;Q9Y4A5	ACTL6A;VPS72;SRCAP;EP400;BRD8;EPC1;DMAP1;RUVBL2;RUVBL1;TRRAP	O96019;Q9Y230;Q9Y265	3	0.555818	0.664368	-0.195298	0.8188	0.84351
96	803	BRG1-SIN3A-HDAC containing SWI/SNF remodeling complex I	Human	O14497;O14744;O96019;P51532;Q12824;Q8TAQ2;Q92769;Q92922;Q969G3;Q96GM5;Q96ST3	ARID1A;PRMT5;ACTL6A;SMARCA4;SMARCB1;SMARCC2;HDAC2;SMARCC1;SMARCE1;SMARCD1;SIN3A	O14744;O96019;Q8TAQ2;Q92769	4	0.255785	0.312879	-0.223212	0.8929	0.921442
97	806	BRM-SIN3A-HDAC complex	Human	O14497;O14744;O96019;P51531;Q12824;Q8TAQ2;Q92769;Q92922;Q92925;Q969G3;Q96GM5;Q96ST3	ARID1A;PRMT5;ACTL6A;SMARCA2;SMARCB1;SMARCC2;HDAC2;SMARCC1;SMARCD2;SMARCE1;SMARCD1;SIN3A	O14744;O96019;Q8TAQ2;Q92769	4	0.255785	0.312879	-0.223212	0.8929	0.921442
98	807	BRG1-associated complex	Human	O14497;O14744;O96019;P51532;Q12824;Q8TAQ2;Q92922;Q969G3;Q96GM5	ARID1A;PRMT5;ACTL6A;SMARCA4;SMARCB1;SMARCC2;SMARCC1;SMARCE1;SMARCD1	O14744;O96019;Q8TAQ2	3	0.262103	0.307751	-0.174161	0.7946	0.812943
99	808	BRM-associated complex	Human	O14497;O14744;O96019;P51531;Q12824;Q8TAQ2;Q92922;Q92925;Q969G3;Q96GM5	ARID1A;PRMT5;ACTL6A;SMARCA2;SMARCB1;SMARCC2;SMARCC1;SMARCD2;SMARCE1;SMARCD1	O14744;O96019;Q8TAQ2	3	0.262103	0.307751	-0.174161	0.7946	0.812943
100	822	mRNA decay complex (UPF1, UPF2, UPF3B, DCP2, XRN1, XRN2, EXOSC2, EXOSC4, EXOSC10, PARN)	Human	O95453;Q01780;Q13868;Q8IU60;Q8IZH2;Q92900;Q9BZI7;Q9H0D6;Q9HAU5;Q9NPD3	PARN;EXOSC10;EXOSC2;DCP2;XRN1;UPF1;UPF3B;XRN2;UPF2;EXOSC4	O95453;Q92900;Q9H0D6	3	0.872503	0.692359	0.206468	0.06	0.0225387
101	834	20S methylosome and RG-containing Sm protein complex	Human	O14744;P14678;P54105;P62314;P62316;P62318	PRMT5;SNRPB;CLNS1A;SNRPD1;SNRPD2;SNRPD3	O14744;P54105;P62316	3	1.03165	0.81862	0.206496	0.06	0.0225224
102	846	RICH1/AMOT polarity complex, Flag-Rich1 precipitated	Human	P47756;P52907;Q4VCS5;Q68EM7;Q8N3R9;Q8NI35;Q96B97;Q9Y5K6	CAPZB;CAPZA1;AMOT;ARHGAP17;MPP5;PATJ;SH3KBP1;CD2AP	P47756;P52907;Q68EM7;Q96B97;Q9Y5K6	5	0.524117	0.541292	-0.0327682	0.517	0.54805
103	871	BRAF53-BRCA2 complex	Human	O60341;P51587;Q13547;Q92769;Q96BD5;Q9P0W2;Q9UKL0	KDM1A;BRCA2;HDAC1;HDAC2;PHF21A;HMG20B;RCOR1	O60341;Q13547;Q92769	3	0.400066	0.478911	-0.19708	0.8204	0.845901
104	886	MTA1 complex	Human	O95983;Q09028;Q13330;Q16576;Q6IT96;Q92769	MBD3;RBBP4;MTA1;RBBP7;HDAC1;HDAC2	Q09028;Q16576;Q92769	3	0.379439	0.253995	0.330604	0.0159	9.40217e-05
105	888	MTA2 complex	Human	O94776;O95983;Q09028;Q13547;Q14839;Q16576;Q92769;Q96ST3	MTA2;MBD3;RBBP4;HDAC1;CHD4;RBBP7;HDAC2;SIN3A	Q09028;Q13547;Q16576;Q92769	4	0.422076	0.460158	-0.0902254	0.6819	0.68468
106	889	MTA1-HDAC core complex	Human	Q09028;Q13330;Q16576;Q6IT96;Q92769	RBBP4;MTA1;RBBP7;HDAC1;HDAC2	Q09028;Q16576;Q92769	3	0.379439	0.253995	0.330604	0.0159	9.40217e-05
107	929	CEN complex	Human	O60264;P07199;P11021;P11142;P22087;P35226;P49450;Q02241;Q03188;Q06587;Q08945;Q13185;Q13619;Q15007;Q16531;Q53SF7;Q5T200;Q69YN4;Q6T4P5;Q71F23;Q8N0S6;Q8N1F7;Q8NEM2;Q92620;Q92674;Q96JP5;Q96T23;Q99496;Q9BS16;Q9BU64;Q9BXP5;Q9BZH6;Q9H0H5;Q9H3R5;Q9HC52;Q9NSP4;Q9Y5B9	SMARCA5;CENPB;HSPA5;HSPA8;FBL;BMI1;CENPA;KIF23;CENPC;RING1;SSRP1;CBX3;CUL4A;WTAP;DDB1;COBLL1;ZC3H13;KIAA1429;PLPPR3;CENPU;CENPL;NUP93;SHCBP1;DHX38;CENPI;ZFP91;RSF1;RNF2;CENPK;CENPO;SRRT;WDR11;RACGAP1;CENPH;CBX8;CENPM;SUPT16H	P11021;P11142;Q13185;Q13619;Q16531;Q8N1F7;Q92620;Q9BZH6	8	0.701299	0.80299	-0.145004	0.8954	0.918286
108	1003	RC complex (Replication competent complex)	Human	P09884;P20248;P24941;P35249;P35250;P35251;P40937;P40938;Q14181	POLA1;CCNA2;CDK2;RFC4;RFC2;RFC1;RFC5;RFC3;POLA2	P24941;P35249;P40937	3	0.305479	0.393136	-0.286951	0.8923	0.933641
109	1004	RC complex during S-phase of cell cycle	Human	P09874;P09884;P11387;P15927;P18858;P20248;P24941;P27694;P28340;P35244;P35250;P35251;Q07864	PARP1;POLA1;TOP1;RPA2;LIG1;CCNA2;CDK2;RPA1;POLD1;RPA3;RFC2;RFC1;POLE	P24941;P27694;P35244	3	0.311597	0.512324	-0.64419	0.9784	0.999149
110	1005	RC complex during G2/M-phase of cell cycle	Human	P06493;P09874;P09884;P11387;P14635;P15927;P20248;P27694;P28340;P35244;P35250;P35251;Q07864	CDK1;PARP1;POLA1;TOP1;CCNB1;RPA2;CCNA2;RPA1;POLD1;RPA3;RFC2;RFC1;POLE	P06493;P27694;P35244	3	0.367839	0.490323	-0.332982	0.9157	0.958852
111	1059	Retromer complex (SNX1, SNX2, VPS35, VPS29, VPS26A)	Human	O60749;O75436;Q13596;Q96QK1;Q9UBQ0	SNX2;VPS26A;SNX1;VPS35;VPS29	O60749;O75436;Q13596;Q96QK1;Q9UBQ0	5	0.326872	0.33401	-0.0218376	0.4779	0.50727
112	1060	Retromer complex (SNX1, SNX2, VPS35, VPS29, VPS26B)	Human	O60749;Q13596;Q4G0F5;Q96QK1;Q9UBQ0	SNX2;SNX1;VPS26B;VPS35;VPS29	O60749;Q13596;Q4G0F5;Q96QK1;Q9UBQ0	5	0.353487	0.343598	0.0279756	0.2813	0.311849
113	1092	PCNA-KU antigen complex	Human	P12004;P12956;P13010	PCNA;XRCC6;XRCC5	P12004;P12956;P13010	3	0.774602	0.735442	0.0505546	0.2774	0.276723
114	1097	eIF3 complex (EIF3S6, EIF3S5, EIF3S4, EIF3S3, EIF3S6IP, EIF3S2, EIF3S9, EIF3S12, EIF3S10, EIF3S8, EIF3S1, EIF3S7, PCID1)	Human	O00303;O15371;O15372;O75821;O75822;P55884;P60228;Q13347;Q14152;Q7L2H7;Q99613;Q9UBQ5;Q9Y262	EIF3F;EIF3D;EIF3H;EIF3G;EIF3J;EIF3B;EIF3E;EIF3I;EIF3A;EIF3M;EIF3C;EIF3K;EIF3L	O00303;O15371;P55884;P60228;Q13347;Q7L2H7	6	0.423703	0.51924	-0.225482	0.9465	0.957768
115	1099	DNA synthesome complex (17 subunits)	Human	P09884;P11387;P11388;P12004;P27694;P28340;P35251;P49005;P49642;P49643;P56282;Q07864;Q14181;Q15054;Q9HCU8;Q9NR33;Q9NRF9	POLA1;TOP1;TOP2A;PCNA;RPA1;POLD1;RFC1;POLD2;PRIM1;PRIM2;POLE2;POLE;POLA2;POLD3;POLD4;POLE4;POLE3	P12004;P27694;Q9NRF9	3	0.425346	0.452374	-0.0635428	0.5917	0.584374
116	1111	DNA synthesome complex (17 subunits)	Human	P09884;P11387;P11388;P12004;P27694;P28340;P35251;P49005;P49642;P49643;P56282;Q07864;Q14181;Q15054;Q9HCU8;Q9NR33;Q9NRF9	POLA1;TOP1;TOP2A;PCNA;RPA1;POLD1;RFC1;POLD2;PRIM1;PRIM2;POLE2;POLE;POLA2;POLD3;POLD4;POLE4;POLE3	P12004;P27694;Q9NRF9	3	0.425346	0.452374	-0.0635428	0.5917	0.584374
117	1141	CF IIAm complex (Cleavage factor IIAm complex)	Human	O43809;O60231;O94913;P19447;P23246;P26368;P26599;P49959;Q01081;Q07157;Q14444;Q16630;Q8N684;Q92759;Q92989;Q9UKF6	NUDT21;DHX16;PCF11;ERCC3;SFPQ;U2AF2;PTBP1;MRE11A;U2AF1;TJP1;CAPRIN1;CPSF6;CPSF7;GTF2H4;CLP1;CPSF3	O43809;P26599;P49959;Q07157;Q16630;Q8N684	6	0.37244	0.49832	-0.337985	0.9852	0.992804
118	1149	Histone H3.1 complex	Human	O14929;P49321;P62805;P68431;Q09028;Q13111;Q13112;Q8TEX9;Q9NVP2;Q9Y294	HAT1;NASP;HIST1H4A;;HIST1H3A;;RBBP4;CHAF1A;CHAF1B;IPO4;ASF1B;ASF1A	O14929;P49321;P62805;Q09028;Q8TEX9	5	0.491061	0.578495	-0.178051	0.88	0.899721
119	1150	Histone H3.3 complex	Human	O14929;P49321;P54198;P62805;P84243;Q09028;Q8TEX9;Q9NVP2;Q9Y294	HAT1;NASP;HIRA;HIST1H4A;;H3F3A; H3F;RBBP4;IPO4;ASF1B;ASF1A	O14929;P49321;P62805;P84243;Q09028;Q8TEX9	6	0.442397	0.544057	-0.229793	0.9482	0.960374
120	1162	Ubiquitin E3 ligase (DDB1, DDB2, CUL4A, CUL4B, RBX1)	Human	P62877;Q13619;Q13620;Q16531;Q92466	RBX1;CUL4A;CUL4B;DDB1;DDB2	Q13619;Q13620;Q16531;Q92466	4	0.897858	0.878115	0.0219888	0.3199	0.340396
121	1166	p400-associated complex	Human	O96019;P60709;Q96L91;Q9Y230;Q9Y265;Q9Y4A5	ACTL6A;ACTB;EP400;RUVBL2;RUVBL1;TRRAP	O96019;P60709;Q9Y230;Q9Y265	4	0.810928	0.833336	-0.0276321	0.5002	0.501309
122	1170	c-MYC-ATPase-helicase complex	Human	O96019;P01106;Q9Y230;Q9Y265;Q9Y4A5	ACTL6A;MYC;RUVBL2;RUVBL1;TRRAP	O96019;Q9Y230;Q9Y265	3	0.555818	0.664368	-0.195298	0.8188	0.84351
123	1171	c-MYC-ATPase-helicase complex	Human	O96019;P01106;Q9Y230;Q9Y265;Q9Y4A5	ACTL6A;MYC;RUVBL2;RUVBL1;TRRAP	O96019;Q9Y230;Q9Y265	3	0.555818	0.664368	-0.195298	0.8188	0.84351
124	1173	TIP49-TIP48-BAF53 complex	Human	O96019;Q9Y230;Q9Y265	ACTL6A;RUVBL2;RUVBL1	O96019;Q9Y230;Q9Y265	3	0.555818	0.664368	-0.195298	0.8188	0.84351
125	1176	CRM1-RAN-PHAX-CBC complex (cap binding complex)	Human	O14980;P52298;P62826;Q09161;Q9H814	XPO1;NCBP2;RAN;NCBP1;PHAX	O14980;P62826;Q09161	3	0.687132	0.594889	0.134243	0.1231	0.0986422
126	1181	C complex spliceosome	Human	O43290;O43390;O43660;O60306;O60506;O60508;O75533;O75643;O94906;O95391;O95926;P07910;P08579;P09651;P09661;P11940;P14678;P17844;P22626;P31943;P38159;P38919;P42285;P51991;P52272;P52597;P61326;P61978;P62304;P62306;P62308;P62310;P62314;P62316;P62318;Q00839;Q01081;Q07955;Q12874;Q13435;Q13523;Q13573;Q14331;Q14562;Q15029;Q15393;Q15428;Q15459;Q6NZY4;Q6P2Q9;Q6UX04;Q86V81;Q8IYB3;Q8WUQ7;Q92620;Q96BP3;Q96DF8;…	SART1;HNRNPR;PLRG1;AQR;SYNCRIP;CDC40;SF3B1;SNRNP200;PRPF6;SLU7;SYF2;HNRNPC;SNRPB2;HNRNPA1;SNRPA1;PABPC1;SNRPB;DDX5;HNRNPA2B1;HNRNPH1;RBMX;EIF4A3;MTREX;HNRNPA3;HNRNPM;HNRNPF;MAGOH;HNRNPK;SNRPE;SNRPF;SNRPG;LSM3;SNRPD1;SNRPD2;SNRPD3;HNRNPU;U2AF1;SRSF1;SF3A3;SF3B2;PRPF4B;SNW1;FRG1;DHX8;EFTUD2;SF3B3;SF3A2;SF3A1;ZCCHC8;PRPF8;CWC27;ALYREF;SRRM1;CACTIN;DHX38;PPWD1;DGCR14;SNRNP40;CDC5L;GPATCH1;WDR83;DDX23…	O43390;O60506;P07910;P08579;P09651;P11940;P17844;P22626;P31943;P38159;P38919;P52272;P52597;P61978;P62316;Q00839;Q12874;Q13435;Q13573;Q15393;Q15428;Q15459;Q92620;Q99459;Q9NW64;Q9Y3C6;Q9Y5S9	27	0.636682	0.612373	0.0381806	0.0464	0.0365992
127	1182	CDC5L core complex	Human	O43660;O75934;P11142;Q92616;Q99459;Q9UMS4	PLRG1;BCAS2;HSPA8;GCN1;CDC5L;PRPF19	P11142;Q92616;Q99459	3	0.729421	0.746976	-0.0240666	0.4895	0.479728
128	1183	CDC5L complex	Human	A8K8P3;O15297;O43660;O75533;O75934;P09012;P09661;P11142;P11388;P15884;P23246;P38159;P62136;P62314;P62316;P62318;P78527;Q01130;Q07955;Q12905;Q13435;Q14204;Q15427;Q7L1Q6;Q8IYB3;Q92616;Q99459;Q9P013;Q9UMS4;Q9UPN6	SFI1;PPM1D;PLRG1;SF3B1;BCAS2;SNRPA;SNRPA1;HSPA8;TOP2A;TCF4;SFPQ;RBMX;PPP1CA;SNRPD1;SNRPD2;SNRPD3;PRKDC;SRSF2;SRSF1;ILF2;SF3B2;DYNC1H1;SF3B4;BZW1;SRRM1;GCN1;CDC5L;CWC15;PRPF19;SCAF8	P11142;P38159;P62136;P62316;P78527;Q12905;Q13435;Q14204;Q7L1Q6;Q92616;Q99459	11	0.789371	0.801388	-0.0152233	0.4148	0.451556
129	1186	ESCRT-III complex	Human	O43633;Q7LBR1;Q96CF2;Q96FZ7;Q9BY43;Q9H444;Q9HD42;Q9NZZ3;Q9UQN3;Q9Y3E7	CHMP2A;CHMP1B;CHMP4C;CHMP6;CHMP4A;CHMP4B;CHMP1A;CHMP5;CHMP2B;CHMP3	Q7LBR1;Q9BY43;Q9H444;Q9HD42;Q9NZZ3;Q9UQN3;Q9Y3E7	7	0.840012	0.80147	0.0458829	0.1796	0.184939
130	1189	DNA double-strand break end-joining complex	Human	O60934;P12956;P13010;P49917;P49959;Q13426;Q92878	NBN;XRCC6;XRCC5;LIG4;MRE11A;XRCC4;RAD50	P12956;P13010;P49959;Q92878	4	0.487876	0.587947	-0.205116	0.8762	0.901598
131	1193	Rap1 complex	Human	P09874;P12956;P13010;P49959;Q15554;Q92878;Q9NYB0	PARP1;XRCC6;XRCC5;MRE11A;TERF2;RAD50;TERF2IP	P12956;P13010;P49959;Q92878;Q9NYB0	5	0.478821	0.525208	-0.0968778	0.7277	0.749312
132	1223	H2AX complex, isolated from cells without IR exposure	Human	O43390;P05455;P06748;P11021;P11940;P16104;P27797;P62158;P62805;Q08945;Q8N257;Q9Y262;Q9Y5B9	HNRNPR;SSB;NPM1;HSPA5;PABPC1;H2AFX;CALR;CALM1; CAL;HIST1H4A;;SSRP1;HIST3H2BB;EIF3L;SUPT16H	O43390;P05455;P11021;P11940;P27797;P62158;P62805	7	0.647515	0.737308	-0.138674	0.8619	0.91134
133	1227	H2AX complex II	Human	P06748;P11021;P16104;P16989;P27797;P33778;P62805;Q8N257;Q96EY7;Q99879	NPM1;HSPA5;H2AFX;YBX3;CALR;HIST1H2BB;HIST1H4A;;HIST3H2BB;PTCD3;HIST1H2BM	P11021;P16989;P27797;P62805	4	0.460249	0.49464	-0.0747226	0.6426	0.64283
134	1231	FIB-associated protein complex	Human	O14744;P22087;Q07021;Q71U36;Q99873;Q9H4B7	PRMT5;FBL;C1QBP;TUBA1A;PRMT1;TUBB1	O14744;Q07021;Q71U36;Q99873	4	0.424399	0.393477	0.0728608	0.18	0.186243
135	1257	ALL-1 supercomplex	Human	O00422;O60264;O60341;O75446;O94776;O95983;P20226;P21675;P49848;P51531;P61964;P62826;Q03164;Q09028;Q12824;Q12873;Q13547;Q15029;Q15291;Q16514;Q16576;Q16594;Q8TAQ2;Q92769;Q92797;Q92922;Q96ST3;Q9P2I0	SAP18;SMARCA5;KDM1A;SAP30;MTA2;MBD3;TBP;TAF1;TAF6;SMARCA2;WDR5;RAN;KMT2A;RBBP4;SMARCB1;CHD3;HDAC1;EFTUD2;KDM6B;TAF12;RBBP7;TAF9;SMARCC2;HDAC2;SYMPK;SMARCC1;SIN3A;CPSF2	O60341;P61964;P62826;Q09028;Q13547;Q16576;Q8TAQ2;Q92769	8	0.533554	0.552175	-0.0348993	0.5299	0.566534
136	1288	DCS complex (PTBP1, PTBP2, HNRPH1, HNRPF)	Human	P26599;P31943;P52597;Q9UKA9	PTBP1;HNRNPH1;HNRNPF;PTBP2	P26599;P31943;P52597	3	0.263218	0.265177	-0.00744249	0.4401	0.433953
137	1307	Multiprotein complex (mRNA turnover)	Human	O60506;O75534;P11940;Q14103;Q9H074	SYNCRIP;CSDE1;PABPC1;HNRNPD;PAIP1	O60506;O75534;P11940;Q14103;Q9H074	5	0.658606	0.706921	-0.0733592	0.6593	0.68396
138	1308	PABPC1-HSPA8-HNRPD-EIF4G1 complex	Human	P11142;P11940;Q04637;Q14103;Q59EJ3	HSPA8;PABPC1;EIF4G1;HNRNPD;	P11142;P11940;Q04637;Q14103	4	0.70514	0.716698	-0.0163918	0.4582	0.465252
139	1332	Large Drosha complex	Human	O00571;O14979;O43143;P17844;P31943;P35637;P52272;Q00839;Q01844;Q12905;Q12906;Q13148;Q8WYQ5;Q92499;Q92804;Q92841;Q96SB4;Q9BUJ2;Q9NRR4;Q9UKM9	DDX3X;HNRNPDL;DHX15;DDX5;HNRNPH1;FUS;HNRNPM;HNRNPU;EWSR1;ILF2;ILF3;TARDBP;DGCR8;DDX1;TAF15;DDX17;SRPK1;HNRNPUL1;DROSHA;RALY	O00571;O14979;O43143;P17844;P31943;P35637;P52272;Q00839;Q01844;Q12905;Q13148;Q92499;Q92804;Q92841;Q9BUJ2	15	0.779287	0.89664	-0.150589	0.9648	0.989678
140	1335	SNW1 complex	Human	O75643;O95071;P07437;P11021;P17858;P23246;P26641;P43243;P43246;P68104;Q00839;Q13573;Q15029;Q16531;Q6P2Q9;Q99459;Q9BUQ8;Q9UG63	SNRNP200;UBR5;TUBB;HSPA5;PFKL;SFPQ;EEF1G;MATR3;MSH2;EEF1A1;HNRNPU;SNW1;EFTUD2;DDB1;PRPF8;CDC5L;DDX23;ABCF2	P07437;P11021;P17858;P26641;P43243;P43246;P68104;Q00839;Q13573;Q16531;Q99459;Q9UG63	12	0.894947	0.846166	0.0545068	0.0843	0.0728621
141	1345	Septin complex	Human	Q15019;Q16181;Q92599;Q9NVA2;Q9UHD8	SEPT2;SEPT7;SEPT8;SEPT11;SEPT9	Q15019;Q16181;Q92599;Q9NVA2;Q9UHD8	5	0.38483	0.367156	0.0459273	0.2215	0.243611
142	1379	GALNS-lysosomal hydrolase 1.27 MDa complex	Human	P10619;P16278;P34059;Q99519	CTSA;GLB1;GALNS;NEU1	P10619;P16278;P34059;Q99519	4	0.748636	0.661721	0.116098	0.1001	0.0845957
143	1380	Elongator holo complex	Human	O95163;Q6IA86;Q96EB1;Q9H9T3	IKBKAP;ELP2;ELP4;ELP3	O95163;Q6IA86;Q96EB1;Q9H9T3	4	0.568649	0.424099	0.254198	0.015	0
144	1413	NCOR1 complex	Human	O15379;O75376;P51532;Q12824;Q13263;Q15393;Q15459;Q6ZRS2;Q8TAQ2;Q92922	HDAC3;NCOR1;SMARCA4;SMARCB1;TRIM28;SF3B3;SF3A1;SRCAP;SMARCC2;SMARCC1	Q13263;Q15393;Q15459;Q8TAQ2	4	0.467458	0.549306	-0.175092	0.8376	0.860741
145	1452	MCM2-MCM6-MCM7 complex	Human	P33993;P49736;Q14566	MCM7;MCM2;MCM6	P33993;P49736;Q14566	3	0.10259	0.137896	-0.344139	0.9199	0.963511
146	1492	BHC110 complex	Human	O60341;O75362;Q13547;Q14687;Q92618;Q92769;Q96BD5;Q9P0W2;Q9UBW7;Q9UKL0	KDM1A;ZNF217;HDAC1;GSE1;ZNF516;HDAC2;PHF21A;HMG20B;ZMYM2;RCOR1	O60341;Q13547;Q92769	3	0.400066	0.478911	-0.19708	0.8204	0.845901
147	1554	RANBP1-RAN-KPNB1 complex	Human	P43487;P62826;Q14974	RANBP1;RAN;KPNB1	P43487;P62826;Q14974	3	0.682605	0.644045	0.0564899	0.2608	0.261565
148	1571	Vigilin-DNA-PK-Ku antigen complex	Human	P12956;P13010;P78527;Q00341	XRCC6;XRCC5;PRKDC;HDLBP	P12956;P13010;P78527;Q00341	4	0.392464	0.378575	0.0353893	0.2777	0.297598
149	1728	CTCF-nucleophosmin-PARP-HIS-KPNA-LMNA-TOP complex	Human	O00505;P02545;P06748;P09874;P0C0S5;P11388;P49711;P52294;Q6FI13	KPNA3;LMNA;NPM1;PARP1;H2AFZ;TOP2A;CTCF;KPNA1;HIST2H2AA3	O00505;P0C0S5;P52294	3	0.42664	0.362451	0.150453	0.105	0.0751142
150	1729	TLE1 corepressor complex (MASH1 promoter-corepressor complex)	Human	P06748;P09874;P19338;P34932;P35580;P60709;Q02880;Q04724;Q15233;Q92878	NPM1;PARP1;NCL;HSPA4;MYH10;ACTB;TOP2B;TLE1;NONO;RAD50	P34932;P35580;P60709;Q15233;Q92878	5	0.929279	1.02622	-0.104322	0.7457	0.767834
151	1734	SF3A1-SF3A2-SF3A3 complex	Human	Q12874;Q15428;Q15459	SF3A3;SF3A2;SF3A1	Q12874;Q15428;Q15459	3	0.314981	0.270381	0.141596	0.1154	0.0874847
152	1737	SF3b complex	Human	O75533;Q13435;Q15393;Q15427;Q7RTV0;Q86XP3;Q9BWJ5;Q9Y3B4	SF3B1;SF3B2;SF3B3;SF3B4;PHF5A;DDX42;SF3B5;SF3B6	Q13435;Q15393;Q86XP3	3	0.818781	0.962466	-0.175486	0.797	0.814981
153	1767	CPSF6-ITCH-NUDT21-POLR2A-UBAP2L complex	Human	O43809;P24928;Q14157;Q16630;Q96J02	NUDT21;POLR2A;UBAP2L;CPSF6;ITCH	O43809;Q14157;Q16630	3	0.848623	0.857302	-0.0102264	0.4478	0.44165
154	1768	CPSF6-EWSR1-ITCH-NUDT21-POLR2A-UBAP2L complex	Human	O43809;P24928;Q01844;Q14157;Q16630;Q96J02	NUDT21;POLR2A;EWSR1;UBAP2L;CPSF6;ITCH	O43809;Q01844;Q14157;Q16630	4	0.86532	0.976696	-0.128711	0.7674	0.775951
155	2112	CDC37-HSP90AA1-HSP90AB1-MAP3K11 complex	Human	P07900;P08238;Q16543;Q16584	HSP90AA1;HSP90AB1;CDC37;MAP3K11	P07900;P08238;Q16543	3	0.153577	0.158896	-0.0346318	0.5183	0.508447
156	2129	DNAJB2-HSPA8-PSMA3 complex	Human	P11142;P25686;P25788	HSPA8;DNAJB2;PSMA3	P11142;P25686;P25788	3	1.1814	1.19448	-0.0110716	0.4497	0.443985
157	2174	COP9 signalosome complex	Human	P61201;Q13098;Q7L5N1;Q92905;Q99627;Q9BT78;Q9UBW8;Q9UNS2	COPS2;GPS1;COPS6;COPS5;COPS8;COPS4;COPS7A;COPS3	P61201;Q13098;Q7L5N1;Q92905;Q99627;Q9BT78;Q9UBW8;Q9UNS2	8	0.324638	0.355965	-0.0964991	0.7867	0.806407
158	2179	CNS-P53 complex	Human	P04637;P61201;Q13098;Q7L5N1;Q92905;Q99627;Q9BT78;Q9UBW8;Q9UNS2	TP53;COPS2;GPS1;COPS6;COPS5;COPS8;COPS4;COPS7A;COPS3	P61201;Q13098;Q7L5N1;Q92905;Q99627;Q9BT78;Q9UBW8;Q9UNS2	8	0.324638	0.355965	-0.0964991	0.7867	0.806407
159	2188	Ubiquitin E3 ligase (CDC34, NEDD8, BTRC, CUL1, SKP1A, RBX1)	Human	P62877;P63208;Q13616;Q15843;Q9Y297	RBX1;SKP1;CUL1;NEDD8;BTRC	P63208;Q13616;Q15843	3	0.613424	0.597622	0.0257598	0.3444	0.342519
160	2201	PCNA-RFC2-5 complex	Human	P12004;P35249;P35250;P40937;P40938	PCNA;RFC4;RFC2;RFC5;RFC3	P12004;P35249;P40937	3	0.357731	0.329282	0.0795272	0.2092	0.20572
161	2241	HD-RAB8A-OPTN complex	Human	P42858;P61006;Q96CV9	HTT;RAB8A;OPTN	P42858;P61006;Q96CV9	3	0.482977	0.540952	-0.120037	0.7137	0.715232
162	2242	TGM2-HD-CALM1 complex	Human	P21980;P42858;P62158	TGM2;HTT;CALM1; CAL	P21980;P42858;P62158	3	0.880881	0.94672	-0.0747426	0.6175	0.612387
163	2255	Cofilin-actin-CAP1 complex	Human	P23528;P60709;Q01518	CFL1;ACTB;CAP1	P23528;P60709;Q01518	3	1.16299	1.22106	-0.0499303	0.5562	0.549199
164	2300	Profilin 2 complex	Human	O75116;P11142;P17600;P35080;P60709;Q05193;Q7L576;Q92777;Q9Y2A7	ROCK2;HSPA8;SYN1;PFN2;ACTB;DNM1;CYFIP1;SYN2;NCKAP1	O75116;P11142;P35080;P60709;Q7L576;Q9Y2A7	6	0.70719	0.761196	-0.0763677	0.6871	0.710068
165	2431	ITGA2-ITGB1-COL6A3 complex	Human	P05556;P12111;P17301	ITGB1;COL6A3;ITGA2	P05556;P12111;P17301	3	0.535075	0.579906	-0.0837832	0.6388	0.634313
166	2480	CIN85 complex (CIN85, CRK, BCAR1, CBL, PIK3R1, GRB2, SOS1)	Human	P22681;P27986;P46108;P56945;P62993;Q07889;Q96B97	CBL;PIK3R1;CRK;BCAR1;GRB2;SOS1;SH3KBP1	P46108;P56945;Q96B97	3	0.631327	0.588997	0.0670493	0.2346	0.235332
167	2573	Class C VPS/HOPS complex	Human	P20339;Q15075;Q96JC1;Q9H269;Q9H270;Q9P253	RAB5A;EEA1;VPS39;VPS16;VPS11;VPS18	P20339;Q15075;Q9H269	3	1.28525	1.18825	0.0754696	0.2173	0.215171
168	2638	HES1 promoter corepressor complex	Human	P24928;P50613;Q06330;Q09472;Q7KZ85;Q92793	POLR2A;CDK7;RBPJ;EP300;SUPT6H;CREBBP	P50613;Q06330;Q7KZ85;Q92793	4	0.29091	0.462523	-0.589919	0.9921	0.999992
169	2639	HES1 promoter-Notch enhancer complex	Human	O60563;P24928;P46531;P49336;P50613;P50750;Q06330;Q09472;Q15648;Q7KZ85;Q92585;Q9BT40;Q9Y5B9	CCNT1;POLR2A;NOTCH1;CDK8;CDK7;CDK9;RBPJ;EP300;MED1;SUPT6H;MAML1;INPP5K;SUPT16H	P50613;Q06330;Q7KZ85	3	0.310104	0.410441	-0.32356	0.9113	0.954516
170	2710	LRP-1-Alpha-2-M-annexin VI complex	Human	P01023;P08133;Q07954	A2M;ANXA6;LRP1	P01023;P08133;Q07954	3	0.830493	1.0838	-0.305009	0.9022	0.944792
171	2715	Ubiquitin E3 ligase (CSN1, CSN8, HRT1, SKP1, SKP2, CUL1, CUL2, CUL3)	Human	P62877;P63208;Q13098;Q13309;Q13616;Q13617;Q13618;Q99627	RBX1;SKP1;GPS1;SKP2;CUL1;CUL2;CUL3;COPS8	P63208;Q13098;Q13616;Q13617;Q13618;Q99627	6	0.633083	0.655447	-0.0353266	0.5297	0.563761
172	2716	Elongator core complex	Human	O95163;Q6IA86;Q9H9T3	IKBKAP;ELP2;ELP3	O95163;Q6IA86;Q9H9T3	3	0.135289	0.295004	-1.18055	0.9961	1
173	2721	HCF-1 complex	Human	O15047;O15294;O75182;O75446;P07900;P08047;P11021;P11142;P34932;P51610;P61964;Q09028;Q13547;Q16576;Q92769;Q96ST3;Q9H7L9;Q9UBL3	SETD1A;OGT;SIN3B;SAP30;HSP90AA1;SP1;HSPA5;HSPA8;HSPA4;HCFC1;WDR5;RBBP4;HDAC1;RBBP7;HDAC2;SIN3A;SUDS3;ASH2L	O15294;P07900;P11021;P11142;P34932;P51610;P61964;Q09028;Q13547;Q16576;Q92769	11	0.43892	0.518019	-0.180213	0.9679	0.997489
174	2727	SRC-3 complex	Human	O14920;O15111;P10155;Q15596;Q92793;Q9Y6K9;Q9Y6Q9	IKBKB;CHUK;TROVE2;NCOA2;CREBBP;IKBKG;NCOA3	P10155;Q92793;Q9Y6K9	3	0.94036	0.945621	-0.00559502	0.434	0.428842
175	2755	17S U2 snRNP	Human	O15042;O43143;O75533;O75937;O75940;P08579;P09661;P10809;P14678;P26368;P62304;P62306;P62308;P62314;P62316;P62318;Q01081;Q07955;Q12874;Q12931;Q13435;Q15393;Q15427;Q15428;Q15459;Q7L014;Q7RTV0;Q8IWX8;Q96I25;Q9BWJ5;Q9P0W2;Q9UHX1;Q9Y3B4	U2SURP;DHX15;SF3B1;DNAJC8;SMNDC1;SNRPB2;SNRPA1;HSPD1;SNRPB;U2AF2;SNRPE;SNRPF;SNRPG;SNRPD1;SNRPD2;SNRPD3;U2AF1;SRSF1;SF3A3;TRAP1;SF3B2;SF3B3;SF3B4;SF3A2;SF3A1;DDX46;PHF5A;CHERP;RBM17;SF3B5;HMG20B;PUF60;SF3B6	O43143;O75937;P08579;P62316;Q12874;Q12931;Q13435;Q15393;Q15428;Q15459;Q9UHX1	11	0.735827	0.758992	-0.0314824	0.5159	0.546803
176	2766	TERF2-RAP1 complex	Human	P12956;P13010;P49959;Q15554;Q92878;Q9BSI4;Q9NYB0	XRCC6;XRCC5;MRE11A;TERF2;RAD50;TINF2;TERF2IP	P12956;P13010;P49959;Q92878;Q9NYB0	5	0.478821	0.525208	-0.0968778	0.7277	0.749312
177	2791	MCM4-MCM6-MCM7 complex	Human	P33991;P33993;Q14566	MCM4;MCM7;MCM6	P33991;P33993;Q14566	3	0.09797	0.135512	-0.383196	0.9339	0.976341
178	2792	MCM2-MCM4-MCM6-MCM7 complex	Human	P33991;P33993;P49736;Q14566	MCM4;MCM7;MCM2;MCM6	P33991;P33993;P49736;Q14566	4	0.08817	0.119067	-0.350423	0.9611	0.989169
179	2797	PCNA-CHL12-RFC2-5 complex	Human	P12004;P35249;P35250;P40937;P40938;Q8WVB6	PCNA;RFC4;RFC2;RFC5;RFC3;CHTF18	P12004;P35249;P40937	3	0.357731	0.329282	0.0795272	0.2092	0.20572
180	2829	RSmad complex	Human	P51532;P84022;Q13485;Q15796;Q8NFD5;Q8TAQ2;Q92793;Q92922;Q9UPN9;Q9Y6Q9	SMARCA4;SMAD3;SMAD4;SMAD2;ARID1B;SMARCC2;CREBBP;SMARCC1;TRIM33;NCOA3	Q8TAQ2;Q92793;Q9UPN9	3	0.38959	0.797266	-1.04642	0.9942	0.999998
181	2837	Profilin 1 complex	Human	P07737;P11142;P55072;P63261;Q00610;Q9BVA1	PFN1;HSPA8;VCP;ACTG1;CLTC;TUBB2B	P07737;P11142;P55072;Q00610	4	1.01488	1.0175	-0.00258322	0.4078	0.42038
182	2851	ING2 complex	Human	A0A024R3R1;O75446;P29374;Q09028;Q13547;Q16576;Q5PSV4;Q92769;Q96ST3;Q9H0E3;Q9H160;Q9H7L9;Q9HCU9	ARID4B;SAP30;ARID4A;RBBP4;HDAC1;RBBP7;BRMS1L;HDAC2;SIN3A;SAP130;ING2;SUDS3;BRMS1	Q09028;Q13547;Q16576;Q92769	4	0.422076	0.460158	-0.0902254	0.6819	0.68468
183	2857	NuA4/Tip60 HAT complex	Human	O95619;O96019;Q52LR7;Q92993;Q96L91;Q9H0E9;Q9H2F5;Q9HAF1;Q9NPF5;Q9NXR8;Q9UBU8;Q9Y230;Q9Y265;Q9Y4A5	YEATS4;ACTL6A;EPC2;KAT5;EP400;BRD8;EPC1;MEAF6;DMAP1;ING3;MORF4L1;RUVBL2;RUVBL1;TRRAP	O96019;Q9Y230;Q9Y265	3	0.555818	0.664368	-0.195298	0.8188	0.84351
184	2962	CRK-BCAR1-DOCK1 complex	Human	P46108;P56945;Q14185	CRK;BCAR1;DOCK1	P46108;P56945;Q14185	3	0.471867	0.483913	-0.0255277	0.4932	0.483722
185	3008	60S APC containing complex	Human	P23258;P25054;P46940;Q71U36	TUBG1;APC;IQGAP1;TUBA1A	P23258;P46940;Q71U36	3	0.616103	0.63231	-0.0263051	0.495	0.485844
186	3015	p27-cyclinE-Cdk2 - Ubiquitin E3 ligase (SKP1A, SKP2, CUL1, CKS1B, RBX1) complex	Human	P24864;P24941;P46527;P61024;P62877;P63208;Q13309;Q13616	CCNE1;CDK2;CDKN1B;CKS1B;RBX1;SKP1;SKP2;CUL1	P24941;P61024;P63208;Q13616	4	0.906197	1.00517	-0.109216	0.7283	0.732051
187	3036	Ubiquitin E3 ligase (SKP1A, SKP2, CUL1, CKS1B, RBX1)	Human	P61024;P62877;P63208;Q13309;Q13616	CKS1B;RBX1;SKP1;SKP2;CUL1	P61024;P63208;Q13616	3	1.08091	1.2719	-0.176698	0.7984	0.816832
188	3040	Multisynthetase complex	Human	O43324;P07814;P14868;P41252;P47897;P54136;P56192;Q12904;Q13155;Q15046;Q9P2J5	EEF1E1;EPRS;DARS;IARS;QARS;RARS;MARS;AIMP1;AIMP2;KARS;LARS	O43324;P07814;P14868;P41252;P47897;P54136;P56192;Q12904;Q13155;Q15046;Q9P2J5	11	0.153059	0.156051	-0.0195518	0.4417	0.477137
189	3048	mSin3A complex	Human	Q09028;Q13547;Q16576;Q92769;Q96ST3	RBBP4;HDAC1;RBBP7;HDAC2;SIN3A	Q09028;Q13547;Q16576;Q92769	4	0.422076	0.460158	-0.0902254	0.6819	0.68468
190	3055	Nop56p-associated pre-rRNA complex	Human	O00567;O76021;P05141;P05386;P05387;P05388;P06748;P08708;P09651;P11387;P13639;P15880;P16402;P18077;P18124;P18621;P19338;P22087;P25398;P26368;P26373;P27635;P30050;P32969;P35268;P36578;P37108;P39023;P40429;P42766;P46776;P46777;P46778;P46779;P46781;P47914;P49411;P50914;P52272;P55209;P55769;P61247;P61254;P61313;P61353;P61513;P62081;P62241;P62244;P62249;P62263;P62266;P62269;P62273;P62277;P62280;P62424;…	NOP56;RSL1D1;SLC25A5;RPLP1;RPLP2;RPLP0;NPM1;RPS17;HNRNPA1;TOP1;EEF2;RPS2;HIST1H1D;RPL35A;RPL7;RPL17;NCL;FBL;RPS12;U2AF2;RPL13;RPL10;RPL12;RPL9; RPL9;RPL22;RPL4;SRP14;RPL3;RPL13A;RPL35;RPL27A;RPL5;RPL21;RPL28;RPS9;RPL29;TUFM;RPL14;HNRNPM;NAP1L1;SNU13;RPS3A;RPL26;RPL15;RPL27;RPL37A;RPS7;RPS8;RPS15A;RPS16;RPS14;RPS23;RPS18;RPS29;RPS13;RPS11;RPL7A;ACTA2;RPL23A;RPS6;RPL23;RPS15;RPS24;RPL30;RPL39;RPL31…	P09651;P13639;P37108;P49411;P52272;P55209;P55769;P67809;P68104;Q00839;Q08211;Q12905;Q13610;Q6P3W7;Q71U36;Q9NZI8	16	0.60755	0.616761	-0.0151617	0.4011	0.427007
191	3063	Brg1-associated complex II	Human	O14497;O14744;O96019;P51532;Q12824;Q8TAQ2;Q92922	ARID1A;PRMT5;ACTL6A;SMARCA4;SMARCB1;SMARCC2;SMARCC1	O14744;O96019;Q8TAQ2	3	0.262103	0.307751	-0.174161	0.7946	0.812943
192	3082	DGCR8 multiprotein complex	Human	O43390;P11021;P17844;P19338;P31943;P35637;Q00839;Q08211;Q12906;Q8WYQ5;Q92841	HNRNPR;HSPA5;DDX5;NCL;HNRNPH1;FUS;HNRNPU;DHX9;ILF3;DGCR8;DDX17	O43390;P11021;P17844;P31943;P35637;Q00839;Q08211;Q92841	8	0.478896	0.585447	-0.222492	0.967	0.988559
193	3102	DHX9-ADAR-vigilin-DNA-PK-Ku antigen complex	Human	P12956;P13010;P55265;P78527;Q00341;Q08211	XRCC6;XRCC5;ADAR;PRKDC;HDLBP;DHX9	P12956;P13010;P78527;Q00341;Q08211	5	0.481378	0.520641	-0.0815634	0.6844	0.707935
194	3129	STAT6-p100-RHA complex	Human	P42226;Q08211;Q7KZF4	STAT6;DHX9;SND1	P42226;Q08211;Q7KZF4	3	0.506083	0.578542	-0.143176	0.7508	0.760478
195	3135	TLE1 corepressor complex (MASH1 promoter-corepressor complex)	Human	P06748;P09874;P19338;P34932;Q02880;Q04724;Q15233;Q92878	NPM1;PARP1;NCL;HSPA4;TOP2B;TLE1;NONO;RAD50	P34932;Q15233;Q92878	3	0.35126	0.424001	-0.207084	0.831	0.858799
196	3137	MASH1 promoter-coactivator complex	Human	P09874;P12931;P24928;P62805;P68431;Q14469;Q15233;Q92793;Q92831	PARP1;SRC;POLR2A;HIST1H4A;;HIST1H3A;;HES1;NONO;CREBBP;KAT2B	P62805;Q15233;Q92793	3	0.317547	0.731746	-1.30437	0.9971	1
197	3142	CAMK2-delta-MASH1 promoter-coactivator complex	Human	P09874;P12931;P24928;Q13557;Q14469;Q15233;Q92793;Q92831	PARP1;SRC;POLR2A;CAMK2D;HES1;NONO;CREBBP;KAT2B	Q13557;Q15233;Q92793	3	0.395456	0.757743	-0.916126	0.9918	0.999986
198	3522	COG complex	Human	P83436;Q14746;Q8WTW3;Q96JB2;Q96MW5;Q9H9E3;Q9UP83;Q9Y2V7	COG7;COG2;COG1;COG3;COG8;COG4;COG5;COG6	Q14746;Q9H9E3;Q9UP83	3	0.310704	0.196386	0.367933	0.011	2.7214e-06
199	3556	COG complex	Human	P83436;Q14746;Q8WTW3;Q96JB2;Q96MW5;Q9H9E3;Q9UP83;Q9Y2V7	COG7;COG2;COG1;COG3;COG8;COG4;COG5;COG6	Q14746;Q9H9E3;Q9UP83	3	0.310704	0.196386	0.367933	0.011	2.7214e-06
200	4158	HSP90-FKBP38-CAM-Ca(2+) complex	Human	P07900;P62158;Q14318	HSP90AA1;CALM1; CAL;FKBP8	P07900;P62158;Q14318	3	1.14066	1.03426	0.0932809	0.1828	0.175088
201	5176	MGC1-DNA-PKcs-Ku complex	Human	P12956;P13010;P78527;Q14676	XRCC6;XRCC5;PRKDC;MDC1	P12956;P13010;P78527	3	0.511005	0.488151	0.0447249	0.2942	0.291864
202	5177	Polycystin-1 multiprotein complex (ACTN1, CDH1, SRC, JUP, VCL, CTNNB1, PXN, BCAR1, PKD1, PTK2, TLN1)	Human	P12814;P12830;P12931;P14923;P18206;P35222;P49023;P56945;P98161;Q05397;Q9Y490	ACTN1;CDH1;SRC;JUP;VCL;CTNNB1;PXN;BCAR1;PKD1;PTK2;TLN1	P12814;P14923;P18206;P35222;P49023;P56945;Q05397;Q9Y490	8	0.879787	0.9175	-0.0428657	0.5678	0.603084
203	5179	NCOA6-DNA-PK-Ku-PARP1 complex	Human	P09874;P12956;P13010;P78527;Q14686	PARP1;XRCC6;XRCC5;PRKDC;NCOA6	P12956;P13010;P78527	3	0.511005	0.488151	0.0447249	0.2942	0.291864
204	5182	DNA-PK-Ku complex	Human	P12956;P13010;P78527	XRCC6;XRCC5;PRKDC	P12956;P13010;P78527	3	0.511005	0.488151	0.0447249	0.2942	0.291864
205	5183	DNA-PK-Ku-eIF2-NF90-NF45 complex	Human	P05198;P12956;P13010;P20042;P41091;P78527;Q12905;Q12906	EIF2S1;XRCC6;XRCC5;EIF2S2;EIF2S3;PRKDC;ILF2;ILF3	P05198;P12956;P13010;P78527;Q12905	5	0.773123	0.891496	-0.153109	0.8454	0.864755
206	5193	TNF-alpha/NF-kappa B signaling complex (CHUK, KPNA3, NFKB2, NFKBIB, REL, IKBKG, NFKB1, NFKBIE, RELB, NFKBIA, RELA, TNIP2)	Human	O00221;O00505;O15111;P19838;P25963;Q00653;Q01201;Q04206;Q04864;Q15653;Q8NFZ5;Q9Y6K9	NFKBIE;KPNA3;CHUK;NFKB1;NFKBIA;NFKB2;RELB;RELA;REL;NFKBIB;TNIP2;IKBKG	O00505;P19838;Q00653;Q9Y6K9	4	0.639209	0.644529	-0.00832357	0.4285	0.439085
207	5194	TNF-alpha/NF-kappa B signaling complex (SEC16A, CHUK, IKBKB, NFKB2, REL, IKBKG, MAP3K14, RELA, FBXW7, USP2)	Human	O14920;O15027;O15111;O75604;Q00653;Q04206;Q04864;Q969H0;Q99558;Q9Y6K9	IKBKB;SEC16A;CHUK;USP2;NFKB2;RELA;REL;FBXW7;MAP3K14;IKBKG	O15027;Q00653;Q9Y6K9	3	0.709459	0.726399	-0.0238774	0.4889	0.479211
208	5196	TNF-alpha/NF-kappa B signaling complex (CHUK, BTRC, NFKB2, PPP6C, REL, CUL1, IKBKE, SAPS2, SAPS1, ANKRD28, RELA, SKP1)	Human	O00743;O15084;O15111;O75170;P63208;Q00653;Q04206;Q04864;Q13616;Q14164;Q9UPN7;Q9Y297	PPP6C;ANKRD28;CHUK;PPP6R2;SKP1;NFKB2;RELA;REL;CUL1;IKBKE;PPP6R1;BTRC	O00743;P63208;Q00653;Q13616	4	1.07989	1.16206	-0.0760985	0.6469	0.646653
209	5197	PTIP-DNA damage response complex	Human	O60934;P49959;P54132;Q12888;Q6ZW49;Q92878	NBN;MRE11A;BLM;TP53BP1;PAXIP1;RAD50	P49959;Q12888;Q92878	3	0.239923	0.274696	-0.144934	0.7534	0.763704
210	5199	Kinase maturation complex 1	Human	P07900;P08238;P27348;P31946;P34932;P61981;P62258;P63104;Q04917;Q13163;Q16543;Q6Q0C0;Q7KZI7;Q99759;Q9NUG6;Q9UHV9	HSP90AA1;HSP90AB1;YWHAQ;YWHAB;HSPA4;YWHAG;YWHAE;YWHAZ;YWHAH;MAP2K5;CDC37;TRAF7;MARK2;MAP3K3;PDRG1;PFDN2	P07900;P08238;P27348;P31946;P34932;P61981;P62258;P63104;Q04917;Q16543;Q9UHV9	11	0.481619	0.497938	-0.0338825	0.5301	0.560579
211	5209	Ubiquilin-proteasome complex	Human	P25786;P25787;P60900;Q05086;Q9UHD9;Q9UMX0	PSMA1;PSMA2;PSMA6;UBE3A;UBQLN2;UBQLN1	P25786;P25787;P60900;Q05086;Q9UHD9;Q9UMX0	6	0.796073	0.816181	-0.0252593	0.488	0.522798
212	5211	RAF1-PPP2-PIN1 complex	Human	P04049;P30153;P62714;P63151;Q13526	RAF1;PPP2R1A;PPP2CB;PPP2R2A;PIN1	P30153;P63151;Q13526	3	0.45268	0.44128	0.0251834	0.3461	0.344085
213	5212	Kinase maturation complex 2	Human	A7MCY6;P07900;P08238;Q12933;Q16543;Q92844;Q9H6S1;Q9UHD2	TBKBP1;HSP90AA1;HSP90AB1;TRAF2;CDC37;TANK;AZI2;TBK1	P07900;P08238;Q16543	3	0.153577	0.158896	-0.0346318	0.5183	0.508447
214	5230	CHUK-NFKB2-REL-IKBKG-SPAG9-NFKB1-NFKBIE-COPB2-TNIP1-NFKBIA-RELA-TNIP2 complex	Human	O00221;O15111;O60271;P19838;P25963;P35606;Q00653;Q04206;Q04864;Q15025;Q8NFZ5;Q9Y6K9	NFKBIE;CHUK;SPAG9;NFKB1;NFKBIA;COPB2;NFKB2;RELA;REL;TNIP1;TNIP2;IKBKG	O60271;P19838;P35606;Q00653;Q9Y6K9	5	0.612768	0.611804	0.00157368	0.3809	0.416192
215	5231	53BP1-containing complex	Human	P12956;P13010;P15927;P27694;Q12888	XRCC6;XRCC5;RPA2;RPA1;TP53BP1	P12956;P13010;P27694;Q12888	4	0.531182	0.504523	0.0501878	0.2325	0.251805
216	5232	TNF-alpha/Nf-kappa B signaling complex (RPL6, RPL30, RPS13, CHUK, DDX3X, NFKB2, NFKBIB, REL, IKBKG, NFKB1, MAP3K8, RELB, GLG1, NFKBIA, RELA, TNIP2, GTF2I)	Human	O00571;O15111;P19838;P25963;P41279;P62277;P62888;P78347;Q00653;Q01201;Q02878;Q04206;Q04864;Q15653;Q8NFZ5;Q92896;Q9Y6K9	DDX3X;CHUK;NFKB1;NFKBIA;MAP3K8;RPS13;RPL30;GTF2I;NFKB2;RELB;RPL6;RELA;REL;NFKBIB;TNIP2;GLG1;IKBKG	O00571;P19838;P78347;Q00653;Q9Y6K9	5	0.553219	0.463449	0.162269	0.0344	0.00497758
217	5233	TNF-alpha/NF-kappa B signaling complex 5	Human	O14920;O15111;O15446;O95602;P19838;P23508;P42704;P46199;P52292;P52434;P62875;P63208;Q00653;Q04206;Q04864;Q13576;Q13616;Q15653;Q16342;Q9GZS1;Q9H9Y6;Q9UJF2;Q9UKB1;Q9Y2S0;Q9Y6K9	IKBKB;CHUK;CD3EAP;POLR1A;NFKB1;MCC;LRPPRC;MTIF2;KPNA2;POLR2H;POLR2L;SKP1;NFKB2;RELA;REL;IQGAP2;CUL1;NFKBIB;PDCD2;POLR1E;POLR1B;RASAL2;FBXW11;POLR1D;IKBKG	O15446;P19838;P42704;P52292;P63208;Q00653;Q13616;Q9Y6K9	8	1.01087	1.14809	-0.135735	0.88	0.901899
218	5234	IKBKB-CDC37-KIAA1967-HSP90AB1-HSP90AA1 complex	Human	O14920;P07900;P08238;Q16543;Q8N163	IKBKB;HSP90AA1;HSP90AB1;CDC37;CCAR2	P07900;P08238;Q16543;Q8N163	4	0.299143	0.310626	-0.0383864	0.5344	0.53518
219	5253	MNK1-eIF4F complex	Human	P06730;P60842;Q04637;Q9BUB5	EIF4E;EIF4A1;EIF4G1;MKNK1	P06730;P60842;Q04637	3	0.380075	0.362543	0.0461286	0.2906	0.288197
220	5266	TNF-alpha/NF-kappa B signaling complex 6	Human	O14920;O15111;P07900;P08238;P22087;P36578;P62277;P62280;P62888;P62917;Q02878;Q16543;Q99558;Q9Y6K9	IKBKB;CHUK;HSP90AA1;HSP90AB1;FBL;RPL4;RPS13;RPS11;RPL30;RPL8;RPL6;CDC37;MAP3K14;IKBKG	P07900;P08238;Q16543;Q9Y6K9	4	0.59091	0.586387	0.00765458	0.3693	0.38696
221	5268	TNF-alpha/NF-kappa B signaling complex 7	Human	O43318;P07900;P08238;Q13451;Q15750;Q16543;Q8N5C8;Q9NYJ8	MAP3K7;HSP90AA1;HSP90AB1;FKBP5;TAB1;CDC37;TAB3;TAB2	O43318;P07900;P08238;Q13451;Q15750;Q16543	6	0.397155	0.402105	-0.0124633	0.4339	0.468602
222	5269	TNF-alpha/NF-kappa B signaling complex 8	Human	P07900;P08238;Q13451;Q14164;Q16543;Q86UP2	HSP90AA1;HSP90AB1;FKBP5;IKBKE;CDC37;KTN1	P07900;P08238;Q13451;Q16543;Q86UP2	5	0.606906	0.60786	-0.00157191	0.3929	0.428624
223	5285	TNF-alpha/NF-kappa B signaling complex 9	Human	O15111;P08238;Q13451;Q15653;Q16543	CHUK;HSP90AB1;FKBP5;NFKBIB;CDC37	P08238;Q13451;Q16543	3	0.59944	0.592126	0.0122014	0.3865	0.37964
224	5286	TNF-alpha/NF-kappa B signaling complex 10	Human	O15111;P07900;P08238;P40222;Q15653;Q16543;Q676U5;Q8IX12;Q9UHD2;Q9Y6K9	CHUK;HSP90AA1;HSP90AB1;TXLNA;NFKBIB;CDC37;ATG16L1;CCAR1;TBK1;IKBKG	P07900;P08238;P40222;Q16543;Q676U5;Q9Y6K9	6	0.50036	0.489112	0.0224797	0.2817	0.315168
225	5385	GAIT complex	Human	O60506;P04406;P07814;P40429	SYNCRIP;GAPDH;EPRS;RPL13A	O60506;P04406;P07814	3	1.64004	1.76771	-0.0778459	0.624	0.619985
226	5386	MLL1-WDR5 complex	Human	O00268;O43451;O75461;P21675;P34932;P49848;P51610;P61964;Q03164;Q15291;Q15545;Q16594;Q6PI98;Q7Z3B3;Q8IXM2;Q8IZL8;Q8WWY3;Q96EZ8;Q99496;Q9BVI0;Q9H4L4;Q9H7Z6;Q9HCK8;Q9NXF1;Q9UBL3;Q9Y265;Q9Y4W2	TAF4;MGAM;E2F6;TAF1;HSPA4;TAF6;HCFC1;WDR5;KMT2A;KDM6B;TAF7;TAF9;INO80C;KANSL1;BAP18;PELP1;PRPF31;MCRS1;RNF2;PHF20;SENP3;KAT8;CHD8;TEX10;ASH2L;RUVBL1;LAS1L	P34932;P51610;P61964;Q8WWY3;Q9Y265	5	0.72017	0.872949	-0.212142	0.9152	0.934844
227	5604	Emerin complex 1	Human	P35579;P50402;P60709;Q12965;Q13813;Q15417;Q8WWI1;Q9BRV8	MYH9;EMD;ACTB;MYO1E;SPTAN1;CNN3;LMO7;SIKE1	P35579;P60709;Q12965;Q15417;Q8WWI1	5	0.779846	0.876888	-0.124438	0.79	0.812786
228	5609	Emerin regulatory complex	Human	O15379;O75531;P28749;P50402;P60709;P68431;Q02539;Q13547;Q8WWI1	HDAC3;BANF1;RBL1;EMD;ACTB;HIST1H3A;;HIST1H1A;HDAC1;LMO7	P60709;Q13547;Q8WWI1	3	1.09963	1.24148	-0.128997	0.7277	0.733365
229	5611	Emerin complex 24	Human	P02545;P06400;P20700;P33991;P49736;P50402;P68431;Q00839;Q02539;Q07021;Q08999;Q13287;Q14566;Q9H0E3;Q9H503	LMNA;RB1;LMNB1;MCM4;MCM2;EMD;HIST1H3A;;HNRNPU;HIST1H1A;C1QBP;RBL2;NMI;MCM6;SAP130;BANF2	P33991;P49736;Q00839;Q07021;Q13287;Q14566	6	0.376419	0.435755	-0.157631	0.876	0.890898
230	5613	Emerin complex 25	Human	O75531;O95218;O95777;P05455;P20700;P31946;P50402;P60709;P61978;P62258;P62314;Q13283;Q16543;Q9H0E3;Q9P287;Q9Y333	BANF1;ZRANB2;LSM8;SSB;LMNB1;YWHAB;EMD;ACTB;HNRNPK;YWHAE;SNRPD1;G3BP1;CDC37;SAP130;BCCIP;LSM2	P05455;P31946;P60709;P61978;P62258;Q13283;Q16543;Q9P287	8	0.716103	0.78304	-0.0934749	0.7761	0.79717
231	5614	Emerin complex 32	Human	O00422;O15379;P20700;P28749;P50402;P60709;P68431;Q08999;Q12824;Q13263;Q13287;Q13547;Q13813;Q14839;Q8TAQ2;Q92922;Q9BQ87;Q9BZK7;Q9C005;Q9H503;Q9NPJ6;Q9UKL0	SAP18;HDAC3;LMNB1;RBL1;EMD;ACTB;HIST1H3A;;RBL2;SMARCB1;TRIM28;NMI;HDAC1;SPTAN1;CHD4;SMARCC2;SMARCC1;TBL1Y;TBL1XR1;DPY30;BANF2;MED4;RCOR1	P60709;Q13263;Q13287;Q13547;Q8TAQ2;Q9BZK7;Q9C005	7	1.06065	1.14093	-0.0756881	0.6988	0.740178
232	5615	Emerin complex 52	Human	O00148;O95777;P10827;P12277;P14866;P20700;P27348;P46940;P50402;P51858;P60709;P61978;P62258;P62314;Q00839;Q02539;Q07021;Q08999;Q12906;Q13287;Q53EL6;Q9BZZ5;Q9Y2U8	DDX39A;LSM8;THRA;CKB;HNRNPL;LMNB1;YWHAQ;IQGAP1;EMD;HDGF;ACTB;HNRNPK;YWHAE;SNRPD1;HNRNPU;HIST1H1A;C1QBP;RBL2;ILF3;NMI;PDCD4;API5;LEMD3	O00148;P12277;P14866;P27348;P46940;P51858;P60709;P61978;P62258;Q00839;Q07021;Q13287;Q9BZZ5	13	0.70161	0.730572	-0.0412796	0.5838	0.608447
233	5755	SUMO1-SUA1-UBA2 complex	Human	P63165;Q9UBE0;Q9UBT2	SUMO1;SAE1;UBA2	P63165;Q9UBE0;Q9UBT2	3	0.472843	0.483886	-0.0233538	0.487	0.477778
234	5872	BRAF-MAP2K1-MAP2K2-YWHAE complex	Human	P15056;P36507;P62258;Q02750	BRAF;MAP2K2;YWHAE;MAP2K1	P36507;P62258;Q02750	3	0.596558	0.579414	0.0287382	0.336	0.334447
235	5876	PPP2R1A-PPP2R1B-PPP2CA-PPME1-EIF4A1 complex	Human	P30153;P30154;P60842;P67775;Q9Y570	PPP2R1A;PPP2R1B;EIF4A1;PPP2CA;PPME1	P30153;P30154;P60842;Q9Y570	4	0.196592	0.204359	-0.0395125	0.5377	0.538683
236	6038	Dynein complex	Human	O14576;P63167;Q14204;Q9Y6G9	DYNC1I1;DYNLL1;DYNC1H1;DYNC1LI1	P63167;Q14204;Q9Y6G9	3	0.211158	0.251113	-0.189222	0.8113	0.835145
237	6039	Dynein-dynactin complex	Human	O14576;P63167;Q14203;Q14204;Q9Y6G9	DYNC1I1;DYNLL1;DCTN1;DYNC1H1;DYNC1LI1	P63167;Q14203;Q14204;Q9Y6G9	4	0.187594	0.221278	-0.179554	0.8449	0.867479
238	6052	BAG3-HSC70-HSPB8-CHIP complex	Human	O95817;P11142;Q9UJY1;Q9UNE7	BAG3;HSPA8;HSPB8;STUB1	O95817;P11142;Q9UJY1;Q9UNE7	4	0.813621	0.714831	0.12142	0.0923	0.0747329
239	6129	CBP80/20- dependent translation complex	Human	O43310;P38919;P52298;P55884;Q09161;Q9BZI7	CTIF;EIF4A3;NCBP2;EIF3B;NCBP1;UPF3B	P38919;P55884;Q09161	3	0.185115	0.515678	-1.78572	0.999	1
240	6141	Importin alpha-CAS-RanGTP complex	Human	P52292;P55060;P62826	KPNA2;CSE1L;RAN	P52292;P55060;P62826	3	0.973715	1.04491	-0.0731151	0.6147	0.608373
241	6164	ACK1 signaling complex	Human	P46108;P56945;P60953;Q07912	CRK;BCAR1;CDC42;TNK2	P46108;P56945;P60953	3	0.4604	0.416765	0.094777	0.1806	0.171895
242	6167	Exocyst complex	Human	O00471;O60645;Q8IYI6;Q8TAG9;Q96A65;Q96KP1;Q9NV70;Q9UPT5	EXOC5;EXOC3;EXOC8;EXOC6;EXOC4;EXOC2;EXOC1;EXOC7	O00471;Q96A65;Q9NV70;Q9UPT5	4	0.236628	0.243655	-0.0296957	0.5072	0.507862
243	6189	ArgRS-GlnRS-AIMP1 complex	Human	P47897;P54136;Q12904	QARS;RARS;AIMP1	P47897;P54136;Q12904	3	0.0568947	0.0424267	0.254294	0.0371	0.00513036
244	6236	Dynein-2 complex, cytoplasmic	Human	P51808;P63167;P63172;Q8IVD9;Q8NCM8;Q8TCX1;Q8TF09;Q8WVS4;Q8WW35;Q96EX3;Q96FJ2;Q9NP97	DYNLT3;DYNLL1;DYNLT1;NUDCD3;DYNC2H1;DYNC2LI1;DYNLRB2;WDR60;TCTEX1D2;WDR34;DYNLL2;DYNLRB1	P63167;P63172;Q8IVD9	3	0.20084	0.241655	-0.203221	0.8275	0.853923
245	6247	BBS-chaperonin complex	Human	P17987;P48643;P49368;P50990;P50991;P78371;Q6ZW61;Q8IWZ6;Q8TAM1;Q9NPJ1	TCP1;CCT5;CCT3;CCT8;CCT4;CCT2;BBS12;BBS7;BBS10;MKKS	P17987;P48643;P49368;P50990;P50991;P78371	6	0.179526	0.190798	-0.0627874	0.6382	0.665707
246	6280	NUB1L-UFD1-NPL4-NEDD8 complex	Human	Q15843;Q8TAT6;Q92890;Q9Y5A7	NEDD8;NPLOC4;UFD1L;NUB1	Q15843;Q8TAT6;Q92890	3	0.438809	0.420623	0.0414455	0.3037	0.300481
247	6282	G alpha-13-Hax-1-cortactin-Rac complex	Human	O00165;P31749;Q14247;Q14344	HAX1;AKT1;CTTN;GNA13	P31749;Q14247;Q14344	3	1.26151	1.35035	-0.0704189	0.6076	0.60168
248	6301	tRNA Splicing Ligase Complex	Human	Q52LJ0;Q92499;Q9BVC5;Q9Y224;Q9Y3I0	FAM98B;DDX1;C2orf49;C14orf166;RTCB	Q52LJ0;Q92499;Q9Y224;Q9Y3I0	4	0.308682	0.357095	-0.156839	0.813	0.830636
249	6332	Elongator complex (ELP1, ELP2, ELP3, ELP4, ELP5, ELP6)	Human	O95163;Q0PNE2;Q6IA86;Q8TE02;Q96EB1;Q9H9T3	IKBKAP;ELP6;ELP2;ELP5;ELP4;ELP3	O95163;Q6IA86;Q96EB1;Q9H9T3	4	0.568649	0.424099	0.254198	0.015	0
250	6343	SETD7-YAP-AXIN1-beta-catenin complex	Human	O15169;P35222;P46937;Q8WTS6	AXIN1;CTNNB1;YAP1;SETD7	P35222;P46937;Q8WTS6	3	1.40093	1.45705	-0.0400633	0.5326	0.523043
251	6344	TNF-R1-associated signaling complex	Human	O14920;O15111;O43318;P01375;P19438;Q12933;Q13489;Q13546;Q15025;Q15628;Q15750;Q96EP0;Q9BYM8;Q9NYJ8;Q9Y6K9	IKBKB;CHUK;MAP3K7;TNF;TNFRSF1A;TRAF2;BIRC3;RIPK1;TNIP1;TRADD;TAB1;RNF31;RBCK1;TAB2;IKBKG	O43318;Q15628;Q15750;Q9BYM8;Q9Y6K9	5	0.411736	0.405159	0.0159724	0.3241	0.359079
252	6394	CNOT1-CNOT2-CNOT3 complex	Human	A5YKK6;O75175;Q9NZN8	CNOT1;CNOT3;CNOT2	A5YKK6;O75175;Q9NZN8	3	0.079579	0.145724	-0.831182	0.9898	0.999945
253	6396	DNJC3-DNAJB1-HSPA8 complex	Human	P11142;P25685;Q13217	HSPA8;DNAJB1;DNAJC3	P11142;P25685;Q13217	3	0.409541	0.477699	-0.166425	0.7846	0.800709
254	6399	DNAJC7-HSPA8-HSP90AA1 complex	Human	P07900;P11142;Q99615	HSP90AA1;HSPA8;DNAJC7	P07900;P11142;Q99615	3	0.364393	0.401687	-0.102346	0.6789	0.677213
255	6460	MLL2 complex	Human	O00255;O14686;O15294;O75475;P51610;P61964;Q15291;Q9C005;Q9UBL3;Q9Y5Z7	MEN1;KMT2D;OGT;PSIP1;HCFC1;WDR5;KDM6B;DPY30;ASH2L;HCFC2	O15294;O75475;P51610;P61964;Q9C005	5	0.77746	0.988173	-0.271027	0.9527	0.970689
256	6462	MLL1 complex	Human	O00255;O15294;P51610;P61964;Q03164;Q15291;Q9C005;Q9UBL3	MEN1;OGT;HCFC1;WDR5;KMT2A;KDM6B;DPY30;ASH2L	O15294;P51610;P61964;Q9C005	4	0.866387	1.04668	-0.208096	0.8792	0.9051
257	6468	TRAPP complex	Human	O43617;O75865;P0DI81;P48553;Q5T215;Q7Z392;Q86SZ2;Q8IUR0;Q8WVT3;Q96Q05;Q9UL33;Q9Y296;Q9Y2L5;Q9Y5R8	TRAPPC3;TRAPPC6A;TRAPPC2;TRAPPC10;TRAPPC3L;TRAPPC11;TRAPPC6B;TRAPPC5;TRAPPC12;TRAPPC9;TRAPPC2L;TRAPPC4;TRAPPC8;TRAPPC1	Q7Z392;Q86SZ2;Q9UL33;Q9Y296	4	0.33772	0.40077	-0.18669	0.8543	0.87776
258	6469	Set1A complex	Human	O15047;O15294;P51610;P61964;Q15291;Q6UXN9;Q9C005;Q9P0U4;Q9UBL3;Q9Y5Z7	SETD1A;OGT;HCFC1;WDR5;KDM6B;WDR82;DPY30;CXXC1;ASH2L;HCFC2	O15294;P51610;P61964;Q6UXN9;Q9C005	5	0.739423	0.884101	-0.195663	0.8979	0.919498
259	6470	Set1B complex	Human	O15294;P51610;P61964;Q15291;Q6UXN9;Q8NFC6;Q96IK1;Q9C005;Q9P0U4;Q9UBL3;Q9UPS6;Q9Y5Z7	OGT;HCFC1;WDR5;KDM6B;WDR82;BOD1L1;BOD1;DPY30;CXXC1;ASH2L;SETD1B;HCFC2	O15294;P51610;P61964;Q6UXN9;Q8NFC6;Q96IK1;Q9C005	7	0.719571	0.788602	-0.0959341	0.7657	0.808125
260	6481	WASH complex	Human	A8K0Z3;Q12768;Q2M389;Q9Y3C0;Q9Y4E1	WASH1;KIAA0196;KIAA1033;CCDC53;FAM21C	Q12768;Q9Y3C0;Q9Y4E1	3	0.820786	0.503325	0.386776	0.0089	1.8194e-07
261	6482	CUL4B-DDB1-DTL-CSN complex	Human	P61201;Q13098;Q13620;Q16531;Q9NZJ0	COPS2;GPS1;CUL4B;DDB1;DTL	P61201;Q13098;Q13620;Q16531	4	0.765622	0.742507	0.0301909	0.2935	0.314082
262	6484	WASH-CAPZalpa/beta complex	Human	A8K0Z3;P47756;P52907;Q12768;Q2M389;Q9Y3C0;Q9Y4E1	WASH1;CAPZB;CAPZA1;KIAA0196;KIAA1033;CCDC53;FAM21C	P47756;P52907;Q12768;Q9Y3C0;Q9Y4E1	5	0.547226	0.357588	0.346544	0.0015	0
263	6489	CUL4A-DDB1-WDR5 complex	Human	P61964;Q13619;Q16531	WDR5;CUL4A;DDB1	P61964;Q13619;Q16531	3	1.11328	1.04348	0.0626955	0.2449	0.246027
264	6494	CUL4A-DDB1-WDR61 complex	Human	Q13619;Q16531;Q9GZS3	CUL4A;DDB1;WDR61	Q13619;Q16531;Q9GZS3	3	1.17493	1.11224	0.053353	0.2696	0.269542
265	6495	CUL4B-DDB1-GRWD1 complex	Human	Q13620;Q16531;Q9BQ67	CUL4B;DDB1;GRWD1	Q13620;Q16531;Q9BQ67	3	1.27155	1.29486	-0.0183333	0.4714	0.464002
266	6512	ILK-HSP90-CDC37 complex	Human	P07900;Q13418;Q16543	HSP90AA1;ILK;CDC37	P07900;Q13418;Q16543	3	0.293845	0.298325	-0.0152462	0.4621	0.455503
267	6639	CCC-Wash (WASH1, FAM21C) complex	Human	A8K0Z3;O60826;Q567U6;Q7Z3J2;Q7Z4G1;Q86VX2;Q86X83;Q8N668;Q9GZQ3;Q9H0A8;Q9NX08;Q9P000;Q9UBI1;Q9Y4E1;Q9Y6G5	WASH1;CCDC22;CCDC93;C16orf62;COMMD6;COMMD7;COMMD2;COMMD1;COMMD5;COMMD4;COMMD8;COMMD9;COMMD3;FAM21C;COMMD10	O60826;Q567U6;Q7Z3J2;Q7Z4G1;Q86VX2;Q8N668;Q9GZQ3;Q9NX08;Q9UBI1;Q9Y4E1	10	0.203785	0.281969	-0.383662	0.9995	1
268	6644	CCDC22-COMMD1-CUL2 complex	Human	O60826;Q13617;Q8N668	CCDC22;CUL2;COMMD1	O60826;Q13617;Q8N668	3	0.216882	0.233174	-0.0751193	0.6185	0.613313
269	6645	CCC complex	Human	O60826;Q567U6;Q7Z3J2;Q7Z4G1;Q86VX2;Q86X83;Q8N668;Q9GZQ3;Q9H0A8;Q9NX08;Q9P000;Q9UBI1;Q9Y6G5	CCDC22;CCDC93;C16orf62;COMMD6;COMMD7;COMMD2;COMMD1;COMMD5;COMMD4;COMMD8;COMMD9;COMMD3;COMMD10	O60826;Q567U6;Q7Z3J2;Q7Z4G1;Q86VX2;Q8N668;Q9GZQ3;Q9NX08;Q9UBI1	9	0.150828	0.184581	-0.223788	0.9782	0.997345
270	6658	CCDC22-COMMD8-CUL1 complex	Human	O60826;Q13616;Q9NX08	CCDC22;CUL1;COMMD8	O60826;Q13616;Q9NX08	3	0.525167	0.56756	-0.0807242	0.6313	0.626966
271	6659	Ubiquitin E3 ligase (CCDC22, COMMD8, CUL3)	Human	O60826;Q13618;Q9NX08	CCDC22;CUL3;COMMD8	O60826;Q13618;Q9NX08	3	0.269758	0.304199	-0.127672	0.7253	0.730733
272	6665	ATAC complex, YEATS2-linked	Human	O43318;O75478;O75528;P61964;Q01658;Q14157;Q8IYH5;Q92830;Q96ES7;Q9H8E8;Q9NR33;Q9NRF9;Q9NS73;Q9ULM3	MAP3K7;TADA2A;TADA3;WDR5;DR1;UBAP2L;ZZZ3;KAT2A;SGF29;KAT14;POLE4;POLE3;MBIP;YEATS2	O43318;P61964;Q14157;Q9NRF9	4	0.9434	1.06445	-0.128317	0.767	0.775112
273	6671	PI4K2A-WASH complex	Human	O00203;P46934;P47756;P50570;P52907;Q00610;Q12768;Q2M389;Q5T1M5;Q641Q2;Q92888;Q92974;Q96N67;Q9BTU6	AP3B1;NEDD4;CAPZB;DNM2;CAPZA1;CLTC;KIAA0196;KIAA1033;FKBP15;FAM21A;ARHGEF1;ARHGEF2;DOCK7;PI4K2A	P47756;P50570;P52907;Q00610;Q12768;Q5T1M5;Q641Q2;Q92888;Q96N67	9	0.546146	0.626103	-0.146402	0.9112	0.944487
274	6703	TBCD-tubulin(alpha)-tubulin(beta) complex	Human	P07437;Q71U36;Q9BTW9	TUBB;TUBA1A;TBCD	P07437;Q71U36;Q9BTW9	3	0.453976	0.401577	0.115423	0.1472	0.130836
275	6713	TBCD-ARL2-tubulin(beta) complex	Human	P07437;P36404;Q9BTW9	TUBB;ARL2;TBCD	P07437;P36404;Q9BTW9	3	0.466196	0.398299	0.145641	0.1118	0.0816906
276	6714	TBCE-TBCB-tubulin(alpha) complex	Human	Q15813;Q71U36;Q99426	TBCE;TUBA1A;TBCB	Q15813;Q71U36;Q99426	3	0.730728	0.761011	-0.0414427	0.5357	0.526729
277	6715	TBCD-ARL2-tubulin(beta)-TBCE complex	Human	P07437;P36404;Q15813;Q9BTW9	TUBB;ARL2;TBCE;TBCD	P07437;P36404;Q15813;Q9BTW9	4	0.591896	0.613185	-0.0359675	0.5254	0.527625
278	6765	CCR4-NOT complex	Human	A5YKK6;O75175;Q92600;Q96LI5;Q9H9A5;Q9NZN8;Q9UIV1;Q9UKZ1;Q9ULM6	CNOT1;CNOT3;RQCD1;CNOT6L;CNOT10;CNOT2;CNOT7;CNOT11;CNOT6	A5YKK6;O75175;Q9NZN8	3	0.079579	0.145724	-0.831182	0.9898	0.999945
279	6799	VEGFR2-S1PR1-ERK1/2-PKC-alpha complex	Human	P17252;P21453;P27361;P28482;P35968	PRKCA;S1PR1;MAPK3;MAPK1;KDR	P17252;P27361;P28482	3	0.445105	0.558958	-0.255789	0.8752	0.909858
280	6800	VEGFR2-S1PR2-ERK1/2-PKC-alpha complex	Human	O95136;P17252;P27361;P28482;P35968	S1PR2;PRKCA;MAPK3;MAPK1;KDR	P17252;P27361;P28482	3	0.445105	0.558958	-0.255789	0.8752	0.909858
281	6801	VEGFR2-S1PR3-ERK1/2-PKC-alpha complex	Human	P17252;P27361;P28482;P35968;Q99500	PRKCA;MAPK3;MAPK1;KDR;S1PR3	P17252;P27361;P28482	3	0.445105	0.558958	-0.255789	0.8752	0.909858
282	6802	VEGFR2-S1PR5-ERK1/2-PKC-alpha complex	Human	P17252;P27361;P28482;P35968;Q9H228	PRKCA;MAPK3;MAPK1;KDR;S1PR5	P17252;P27361;P28482	3	0.445105	0.558958	-0.255789	0.8752	0.909858
283	6838	IGF2BP1 complex	Human	O60506;O95793;P61254;P62753;P67809;Q00839;Q08211;Q15717;Q9NZI8	SYNCRIP;STAU1;RPL26;RPS6;YBX1;HNRNPU;DHX9;ELAVL1;IGF2BP1	O60506;P67809;Q00839;Q08211;Q15717;Q9NZI8	6	0.431416	0.49461	-0.146482	0.8588	0.873821
284	6862	Bag6-Ubl4A-Trc35 Complex	Human	P11441;P46379;Q7L5D6	UBL4A;BAG6;GET4	P11441;P46379;Q7L5D6	3	0.176947	0.266889	-0.508302	0.9647	0.994764
285	6888	v-ATPase-Ragulator-AXIN/LKB1-AMPK complex	Human	O15169;O43504;P21281;P27449;P38606;P54619;P61421;Q0VGL1;Q13131;Q15831;Q6IAA8;Q9UHA4;Q9Y2Q5;Q9Y478	AXIN1;LAMTOR5;ATP6V1B2;ATP6V0C;ATP6V1A;PRKAG1;ATP6V0D1;LAMTOR4;PRKAA1;STK11;LAMTOR1;LAMTOR3;LAMTOR2;PRKAB1	P21281;P38606;P54619;Q13131;Q9Y478	5	0.536309	0.517079	0.035856	0.2533	0.28142
286	6893	Gamma-tubulin complex	Human	P23258;Q96CW5;Q96RT7;Q96RT8;Q9BSJ2;Q9UGJ1	TUBG1;TUBGCP3;TUBGCP6;TUBGCP5;TUBGCP2;TUBGCP4	P23258;Q96CW5;Q9BSJ2	3	0.227444	0.291189	-0.280263	0.8888	0.929047
287	6908	CTNNB1-FERMT2-YBX1 complex	Human	P35222;P67809;Q96AC1	CTNNB1;YBX1;FERMT2	P35222;P67809;Q96AC1	3	0.730878	0.698905	0.0437465	0.2966	0.294428
288	6919	ILK-LIMS1-PARVA complex	Human	P48059;Q13418;Q9NVD7	LIMS1;ILK;PARVA	P48059;Q13418;Q9NVD7	3	0.473568	0.53342	-0.126386	0.7231	0.728161
289	6925	MAPK1-PTK2-PXN complex	Human	P28482;P49023;Q05397	MAPK1;PXN;PTK2	P28482;P49023;Q05397	3	0.53483	0.580753	-0.085864	0.6426	0.639267
290	6937	ARHGEF2-MAPK1-MAPK3-PXN complex	Human	P27361;P28482;P49023;Q92974	MAPK3;MAPK1;PXN;ARHGEF2	P27361;P28482;P49023	3	0.574513	0.661927	-0.152153	0.7649	0.776633
291	6984	ProTalpha C2 complex	Human	P06454;P49006;P60709;Q01105	PTMA;MARCKSL1;ACTB;SET	P49006;P60709;Q01105	3	0.555503	0.626065	-0.127024	0.7242	0.729439
292	6985	ProTalpha C5 complex	Human	P06454;P25786;P39687;Q00325;Q07021	PTMA;PSMA1;ANP32A;SLC25A3;C1QBP	P25786;P39687;Q07021	3	1.13843	0.982263	0.137179	0.12	0.0940907
293	6990	THSD1-FAK-talin-vinculin complex	Human	P18206;Q05397;Q9NS62;Q9Y490	VCL;PTK2;THSD1;TLN1	P18206;Q05397;Q9Y490	3	0.997846	0.902659	0.0953928	0.1794	0.170588
294	7051	OTUB1-UBC13-MMS2 complex	Human	P61088;Q15819;Q96FW1	UBE2N;UBE2V2;OTUB1	P61088;Q15819;Q96FW1	3	0.330801	0.295465	0.106821	0.1589	0.147242
295	7126	HSPA9-GRPEL1-GRPEL2-TIMM44 complex	Human	O43615;P38646;Q8TAA5;Q9HAV7	TIMM44;HSPA9;GRPEL2;GRPEL1	O43615;P38646;Q9HAV7	3	0.32395	0.382819	-0.18172	0.8034	0.82435
296	7130	PRKAR2A-GSKIP-GSK3B-DNM1L complex	Human	O00429;P13861;P49841;Q9P0R6	DNM1L;PRKAR2A;GSK3B;GSKIP	O00429;P13861;P49841	3	0.320487	0.262993	0.179395	0.0787	0.0426878
297	7131	COMMD1-CCDC22-CCDC93-C16orf62 complex	Human	O60826;Q567U6;Q7Z3J2;Q8N668	CCDC22;CCDC93;C16orf62;COMMD1	O60826;Q567U6;Q7Z3J2;Q8N668	4	0.169474	0.229747	-0.355648	0.9631	0.990189
298	7132	CCDC22-CCDC93-C16orf62 complex	Human	O60826;Q567U6;Q7Z3J2	CCDC22;CCDC93;C16orf62	O60826;Q567U6;Q7Z3J2	3	0.183334	0.263793	-0.438865	0.9513	0.987644
299	7133	CCDC93-COMMD1-COMMD6 complex	Human	Q567U6;Q7Z4G1;Q8N668	CCDC93;COMMD6;COMMD1	Q567U6;Q7Z4G1;Q8N668	3	0.110523	0.118836	-0.0752121	0.6187	0.613541
300	7134	COMMD1-CCDC93-C16orf62 complex	Human	Q567U6;Q7Z3J2;Q8N668	CCDC93;C16orf62;COMMD1	Q567U6;Q7Z3J2;Q8N668	3	0.175972	0.16954	0.0365531	0.3158	0.313458
301	7135	CCDC22-CCDC93-C16orf62-FAM21-WASH1 complex	Human	A8K0Z3;O60826;Q567U6;Q7Z3J2;Q9Y4E1	WASH1;CCDC22;CCDC93;C16orf62;FAM21C	O60826;Q567U6;Q7Z3J2;Q9Y4E1	4	0.323454	0.435912	-0.347677	0.9601	0.988597
302	7141	Coat protein complex II (SAR1B, PREB, SEC23A , SEC24B, SEC23IP)	Human	O95487;Q15436;Q9HCU5;Q9Y6B6;Q9Y6Y8	SEC24B;SEC23A;PREB;SAR1B;SEC23IP	Q15436;Q9Y6B6;Q9Y6Y8	3	0.150606	0.11628	0.227921	0.0466	0.0123725
303	7192	CCR4-NOT-CNOT7-CNOT6 complex	Human	A5YKK6;O75175;Q92600;Q9C0C2;Q9H9A5;Q9NZN8;Q9UIV1;Q9UKZ1;Q9ULM6	CNOT1;CNOT3;RQCD1;TNKS1BP1;CNOT10;CNOT2;CNOT7;CNOT11;CNOT6	A5YKK6;O75175;Q9C0C2;Q9NZN8	4	0.829051	0.884854	-0.0673095	0.6212	0.621882
304	7214	CCR4-NOT-CNOT7-CNOT6L complex	Human	A5YKK6;O75175;Q92600;Q96LI5;Q9C0C2;Q9H9A5;Q9NZN8;Q9UIV1;Q9UKZ1	CNOT1;CNOT3;RQCD1;CNOT6L;TNKS1BP1;CNOT10;CNOT2;CNOT7;CNOT11	A5YKK6;O75175;Q9C0C2;Q9NZN8	4	0.829051	0.884854	-0.0673095	0.6212	0.621882
305	7215	CCR4-NOT-CNOT8-CNOT6 complex	Human	A5YKK6;O75175;Q92600;Q9C0C2;Q9H9A5;Q9NZN8;Q9UFF9;Q9UKZ1;Q9ULM6	CNOT1;CNOT3;RQCD1;TNKS1BP1;CNOT10;CNOT2;CNOT8;CNOT11;CNOT6	A5YKK6;O75175;Q9C0C2;Q9NZN8	4	0.829051	0.884854	-0.0673095	0.6212	0.621882
306	7216	CCR4-NOT-CNOT8-CNOT6L complex	Human	A5YKK6;O75175;Q92600;Q96LI5;Q9C0C2;Q9H9A5;Q9NZN8;Q9UFF9;Q9UKZ1	CNOT1;CNOT3;RQCD1;CNOT6L;TNKS1BP1;CNOT10;CNOT2;CNOT8;CNOT11	A5YKK6;O75175;Q9C0C2;Q9NZN8	4	0.829051	0.884854	-0.0673095	0.6212	0.621882
307	7217	Dysbindin 1-A-DNA-PK-complex	Human	P12956;P13010;P78527;Q96EV8	XRCC6;XRCC5;PRKDC;DTNBP1	P12956;P13010;P78527;Q96EV8	4	0.753217	0.698591	0.072524	0.181	0.187166
308	7221	NSL complex	Human	O15294;P51610;P61964;Q7Z3B3;Q96EZ8;Q9BVI0;Q9H7Z6;Q9H9L4;Q9P2N6	OGT;HCFC1;WDR5;KANSL1;MCRS1;PHF20;KAT8;KANSL2;KANSL3	O15294;P51610;P61964	3	0.43912	0.669129	-0.523796	0.9671	0.995706
309	7284	GSK3B-HSP90AA1-PKM2 complex	Human	P07900;P14618;P49841	HSP90AA1;PKM;GSK3B	P07900;P14618;P49841	3	0.877967	0.748434	0.147537	0.1088	0.0790579
310	7285	HEXIM1-DNA-PK-paraspeckle components-ribonucleoprotein complex	Human	O94992;P12956;P13010;P23246;P43243;P78527;Q15233;Q8WXF1;Q96PK6	HEXIM1;XRCC6;XRCC5;SFPQ;MATR3;PRKDC;NONO;PSPC1;RBM14	P12956;P13010;P43243;P78527;Q15233;Q8WXF1	6	0.527563	0.461622	0.12499	0.0451	0.0154941
311	7298	ACTB-ANP32A-C1QBP-PSMA1-PTMA-PSMA1 complex	Human	P06454;P25786;P39687;P60709;Q00325;Q07021	PTMA;PSMA1;ANP32A;ACTB;SLC25A3;C1QBP	P25786;P39687;P60709;Q07021	4	1.04692	1.01312	0.0322905	0.2885	0.307403
312	7299	ANP32A-ANP32B-PSMA3-PTMA-SLC25A5 complex	Human	P05141;P06454;P25788;P39687;Q92688	SLC25A5;PTMA;PSMA3;ANP32A;ANP32B	P25788;P39687;Q92688	3	0.866003	0.800311	0.0758569	0.2163	0.214261
313	7318	CTNNB1-DDX5-HDGF complex	Human	P17844;P35222;P51858	DDX5;CTNNB1;HDGF	P17844;P35222;P51858	3	1.02749	1.1143	-0.0844821	0.6404	0.635981
314	7372	BRD7-SWI\u2013SNF complex	Human	O14497;O14744;O96019;P51531;P51532;Q8TAQ2;Q8WUB8;Q92922;Q969G3;Q96GM5;Q9NPI1	ARID1A;PRMT5;ACTL6A;SMARCA2;SMARCA4;SMARCC2;PHF10;SMARCC1;SMARCE1;SMARCD1;BRD7	O14744;O96019;Q8TAQ2	3	0.262103	0.307751	-0.174161	0.7946	0.812943
315	7381	DCS complex	Human	P26599;P31943;Q92945;Q9UKA9	PTBP1;HNRNPH1;KHSRP;PTBP2	P26599;P31943;Q92945	3	0.999662	1.04695	-0.0473087	0.5491	0.542299
316	7476	AP1B1-AP1G2-AP1M-1AP1S1 complex	Human	O75843;P61966;Q10567;Q9BXS5	AP1G2;AP1S1;AP1B1;AP1M1	P61966;Q10567;Q9BXS5	3	0.128815	0.171862	-0.334177	0.9159	0.959375
317	7504	CD44-ERK1-ERK2-RHAMM complex	Human	O75330;P16070;P27361;P28482	HMMR;CD44;MAPK3;MAPK1	P16070;P27361;P28482	3	0.840578	0.940529	-0.118907	0.7111	0.712892
318	7522	Ubiquitin E3 ligase (CUL3, KLHL12, PEF1, PDCD6)	Human	O75340;Q13618;Q53G59;Q9UBV8	PDCD6;CUL3;KLHL12;PEF1	O75340;Q13618;Q9UBV8	3	0.352563	0.377156	-0.0697559	0.6056	0.600026
319	7557	LGR4-RSPO supercomplex	Human	O00401;O14641;O60610;P36507;P46940;P49023;Q02750;Q05397;Q9BXB1;Q9BXY4	WASL;DVL2;DIAPH1;MAP2K2;IQGAP1;PXN;MAP2K1;PTK2;LGR4;RSPO3	O60610;P36507;P46940;P49023;Q02750;Q05397	6	0.513363	0.570852	-0.111987	0.7853	0.806374
320	7563	LARP1-PABPC1-RYDEN complex	Human	P11940;Q6PKG0;Q9NUL5	PABPC1;LARP1;RYDEN	P11940;Q6PKG0;Q9NUL5	3	0.4423	0.494202	-0.117347	0.7081	0.709639

## Sheet: Day2
Day 2	ComplexID	ComplexName	Organism	subunits(UniProt IDs)	subunits(Gene name)	Subunit_Found	No_Subunit_Found	Avg_Dist_mock	Avg_Dist_D2	Avg_Dist_Relative_Change_D2	Modulation_p-value_Sample_D2	Modulation_p-value_Beta_D2
0	10	Condensin I complex	Human	O95347;Q15003;Q15021;Q9BPX3;Q9NTJ3	SMC2;NCAPH;NCAPD2;NCAPG;SMC4	O95347;Q15021;Q9BPX3;Q9NTJ3	4	0.112837	0.141026	-0.249827	0.8992	0.92522
1	27	Arp2/3 protein complex	Human	O15143;O15144;O15145;O15511;P59998;P61158;P61160	ARPC1B;ARPC2;ARPC3;ARPC5;ARPC4;ACTR3;ACTR2	O15143;O15144;O15145;O15511;P59998;P61158;P61160	7	0.118962	0.158263	-0.330373	0.9863	0.999036
2	32	PA700 complex	Human	O00231;O00232;O00233;O00487;O43242;O75832;P17980;P35998;P43686;P48556;P51665;P55036;P62191;P62195;P62333;Q13200;Q15008;Q16401;Q99460;Q9UNM6	PSMD11;PSMD12;PSMD9;PSMD14;PSMD3;PSMD10;PSMC3;PSMC2;PSMC4;PSMD8;PSMD7;PSMD4;PSMC1;PSMC5;PSMC6;PSMD2;PSMD6;PSMD5;PSMD1;PSMD13	O00231;O00232;O00233;O00487;O43242;O75832;P17980;P35998;P43686;P48556;P51665;P55036;P62191;P62195;P62333;Q13200;Q15008;Q16401;Q99460;Q9UNM6	20	0.280023	0.262041	0.064218	0.0213	0.00153254
3	33	Prefoldin complex	Human	O15212;O60925;P61758;Q99471;Q9NQP4;Q9UHV9	PFDN6;PFDN1;VBP1;PFDN5;PFDN4;PFDN2	O15212;O60925;P61758;Q99471;Q9NQP4;Q9UHV9	6	0.246541	0.308391	-0.250872	0.9467	0.973061
4	36	AP1 adaptor complex	Human	O43747;O75843;P56377;P61966;Q10567;Q96PC3;Q9BXS5;Q9Y6Q5	AP1G1;AP1G2;AP1S2;AP1S1;AP1B1;AP1S3;AP1M1;AP1M2	O43747;P61966;Q10567;Q9BXS5	4	0.115482	0.171825	-0.487889	0.9811	0.996476
5	49	DNMT3B complex	Human	O60264;O95239;O95347;Q13547;Q96ST3;Q9NTJ3;Q9UBC3	SMARCA5;KIF4A;SMC2;HDAC1;SIN3A;SMC4;DNMT3B	O95347;Q13547;Q9NTJ3	3	0.244001	0.21666	0.112051	0.1667	0.126508
6	54	SIN3 complex	Human	O00422;O75446;Q09028;Q13547;Q16576;Q92769;Q96ST3	SAP18;SAP30;RBBP4;HDAC1;RBBP7;HDAC2;SIN3A	Q09028;Q13547;Q16576;Q92769	4	0.422076	0.384663	0.0886404	0.1513	0.13029
7	61	Mi2/NuRD complex	Human	O94776;O95983;Q09028;Q13547;Q14839;Q16576;Q92769	MTA2;MBD3;RBBP4;HDAC1;CHD4;RBBP7;HDAC2	Q09028;Q13547;Q16576;Q92769	4	0.422076	0.384663	0.0886404	0.1513	0.13029
8	62	MeCP1 complex	Human	O94776;O95983;Q09028;Q13547;Q14839;Q16576;Q92769;Q9UBB5	MTA2;MBD3;RBBP4;HDAC1;CHD4;RBBP7;HDAC2;MBD2	Q09028;Q13547;Q16576;Q92769	4	0.422076	0.384663	0.0886404	0.1513	0.13029
9	86	NUMAC complex (nucleosomal methylation activator complex)	Human	O14497;P51532;P60709;Q12824;Q86X55;Q8TAQ2;Q92922;Q969G3;Q96GM5;Q96KG9	ARID1A;SMARCA4;ACTB;SMARCB1;CARM1;SMARCC2;SMARCC1;SMARCE1;SMARCD1;SCYL1	P60709;Q86X55;Q8TAQ2;Q96KG9	4	0.922272	1.00956	-0.0946464	0.6686	0.668621
10	87	Nup 107-160 subcomplex	Human	P52948;P55735;P57740;Q12769;Q8NFH3;Q8NFH4;Q8WUM0;Q96EE3;Q9BW27	NUP98;SEC13;NUP107;NUP160;NUP43;NUP37;NUP133;SEH1L;NUP85	P52948;P55735;Q8NFH3;Q8NFH4;Q8WUM0;Q9BW27	6	0.533007	0.591026	-0.108853	0.7443	0.736035
11	89	Exocyst Sec6/8 complex	Human	O00471;O60645;Q8IYI6;Q8TAG9;Q96A65;Q96KP1;Q9NV70;Q9UPT5	EXOC5;EXOC3;EXOC8;EXOC6;EXOC4;EXOC2;EXOC1;EXOC7	O00471;Q96A65;Q9NV70;Q9UPT5	4	0.236628	0.160162	0.323148	0.0106	8.52362e-10
12	95	Ku antigen-NARG1 complex	Human	P12956;P13010;Q9BXJ9	XRCC6;XRCC5;NAA15	P12956;P13010;Q9BXJ9	3	0.585517	0.583693	0.00311463	0.3947	0.381833
13	112	Prefoldin complex	Human	O15212;O60925;P61758;Q99471;Q9NQP4;Q9UHV9	PFDN6;PFDN1;VBP1;PFDN5;PFDN4;PFDN2	O15212;O60925;P61758;Q99471;Q9NQP4;Q9UHV9	6	0.246541	0.308391	-0.250872	0.9467	0.973061
14	123	Rnase/Mrp complex	Human	O75817;O75818;O95059;O95707;P78345;P78346;Q969H6;Q99575;Q9BUL9;Q9H633	POP7;RPP40;RPP14;POP4;RPP38;RPP30;POP5;POP1;RPP25;RPP21	O75818;O95707;Q99575	3	0.365731	0.264469	0.276876	0.0402	0.000376717
15	126	CCT complex (chaperonin containing TCP1 complex)	Human	P17987;P40227;P48643;P49368;P50990;P50991;P78371;Q99832	TCP1;CCT6A;CCT5;CCT3;CCT8;CCT4;CCT2;CCT7	P17987;P40227;P48643;P49368;P50990;P50991;P78371;Q99832	8	0.19586	0.214817	-0.0967878	0.739	0.728943
16	144	Gamma-BAR-AP1 complex	Human	O43747;O75843;P56377;P61966;Q10567;Q63HQ0;Q96PC3;Q9BXS5;Q9Y6Q5	AP1G1;AP1G2;AP1S2;AP1S1;AP1B1;AP1AR;AP1S3;AP1M1;AP1M2	O43747;P61966;Q10567;Q9BXS5	4	0.115482	0.171825	-0.487889	0.9811	0.996476
17	149	PBAF complex (Polybromo- and BAF containing complex)	Human	O96019;P51532;P60709;Q12824;Q68CP9;Q86U86;Q8TAQ2;Q92922;Q969G3;Q96GM5	ACTL6A;SMARCA4;ACTB;SMARCB1;ARID2;PBRM1;SMARCC2;SMARCC1;SMARCE1;SMARCD1	O96019;P60709;Q8TAQ2	3	1.09677	1.24887	-0.138674	0.7333	0.70896
18	157	Condensin I complex	Human	O95347;Q15003;Q15021;Q9BPX3;Q9NTJ3	SMC2;NCAPH;NCAPD2;NCAPG;SMC4	O95347;Q15021;Q9BPX3;Q9NTJ3	4	0.112837	0.141026	-0.249827	0.8992	0.92522
19	159	Condensin I-PARP-1-XRCC1 complex	Human	O95347;P09874;P18887;Q15003;Q15021;Q9BPX3;Q9NTJ3	SMC2;PARP1;XRCC1;NCAPH;NCAPD2;NCAPG;SMC4	O95347;Q15021;Q9BPX3;Q9NTJ3	4	0.112837	0.141026	-0.249827	0.8992	0.92522
20	162	COG complex	Human	P83436;Q14746;Q8WTW3;Q96JB2;Q96MW5;Q9H9E3;Q9UP83;Q9Y2V7	COG7;COG2;COG1;COG3;COG8;COG4;COG5;COG6	Q14746;Q9H9E3;Q9UP83	3	0.310704	0.357853	-0.151747	0.7557	0.732305
21	167	Condensin I complex	Human	O95347;Q15003;Q15021;Q9BPX3;Q9NTJ3	SMC2;NCAPH;NCAPD2;NCAPG;SMC4	O95347;Q15021;Q9BPX3;Q9NTJ3	4	0.112837	0.141026	-0.249827	0.8992	0.92522
22	181	26S proteasome	Human	O14818;P17980;P20618;P25786;P25787;P25788;P25789;P28066;P28070;P28072;P28074;P35998;P43686;P49720;P49721;P55036;P60900;P62191;P62195;P62333;Q99436;Q9UNM6	PSMA7;PSMC3;PSMB1;PSMA1;PSMA2;PSMA3;PSMA4;PSMA5;PSMB4;PSMB6;PSMB5;PSMC2;PSMC4;PSMB3;PSMB2;PSMD4;PSMA6;PSMC1;PSMC5;PSMC6;PSMB7;PSMD13	O14818;P17980;P20618;P25788;P28066;P28072;P28074;P35998;P43686;P55036;P60900;P62191;P62195;P62333;Q9UNM6	15	0.70656	0.689603	0.0239992	0.1341	0.136639
23	186	Wave-2 complex	Human	Q7L576;Q8IZP0;Q8WUW1;Q9Y2A7;Q9Y6W5	CYFIP1;ABI1;BRK1;NCKAP1;WASF2	Q7L576;Q8IZP0;Q8WUW1;Q9Y2A7;Q9Y6W5	5	0.478089	0.473632	0.00932274	0.333	0.323269
24	189	BAF complex	Human	O14497;O94805;O96019;P51531;P51532;P60709;P63261;Q12824;Q8NFD5;Q8TAQ2;Q92922;Q969G3;Q96GM5	ARID1A;ACTL6B;ACTL6A;SMARCA2;SMARCA4;ACTB;ACTG1;SMARCB1;ARID1B;SMARCC2;SMARCC1;SMARCE1;SMARCD1	O96019;P60709;Q8TAQ2	3	1.09677	1.24887	-0.138674	0.7333	0.70896
25	191	20S proteasome	Human	O14818;P20618;P25786;P25787;P25788;P25789;P28066;P28070;P28072;P28074;P49720;P49721;P60900;Q99436	PSMA7;PSMB1;PSMA1;PSMA2;PSMA3;PSMA4;PSMA5;PSMB4;PSMB6;PSMB5;PSMB3;PSMB2;PSMA6;PSMB7	O14818;P20618;P25788;P28066;P28072;P28074;P60900	7	0.128234	0.116808	0.0891066	0.0716	0.0314209
26	192	PA28-20S proteasome	Human	O14818;P20618;P25786;P25787;P25788;P25789;P28066;P28070;P28072;P28074;P49720;P49721;P60900;Q06323;Q99436;Q9UL46	PSMA7;PSMB1;PSMA1;PSMA2;PSMA3;PSMA4;PSMA5;PSMB4;PSMB6;PSMB5;PSMB3;PSMB2;PSMA6;PSME1;PSMB7;PSME2	O14818;P20618;P25788;P28066;P28072;P28074;P60900;Q06323;Q9UL46	9	0.65927	0.608646	0.0767888	0.0652	0.0373441
27	193	PA700-20S-PA28 complex	Human	O00231;O00232;O00233;O00487;O14818;O43242;O75832;P17980;P20618;P25786;P25787;P25788;P25789;P28066;P28070;P28072;P28074;P35998;P43686;P48556;P49720;P49721;P51665;P55036;P60900;P62191;P62195;P62333;Q06323;Q13200;Q15008;Q16401;Q99436;Q99460;Q9UL46;Q9UNM6	PSMD11;PSMD12;PSMD9;PSMD14;PSMA7;PSMD3;PSMD10;PSMC3;PSMB1;PSMA1;PSMA2;PSMA3;PSMA4;PSMA5;PSMB4;PSMB6;PSMB5;PSMC2;PSMC4;PSMD8;PSMB3;PSMB2;PSMD7;PSMD4;PSMA6;PSMC1;PSMC5;PSMC6;PSME1;PSMD2;PSMD6;PSMD5;PSMB7;PSMD1;PSME2;PSMD13	O00231;O00232;O00233;O00487;O14818;O43242;O75832;P17980;P20618;P25788;P28066;P28072;P28074;P35998;P43686;P48556;P51665;P55036;P60900;P62191;P62195;P62333;Q06323;Q13200;Q15008;Q16401;Q99460;Q9UL46;Q9UNM6	29	0.666741	0.639424	0.0409722	0.024	0.00357137
28	194	PA28gamma-20S proteasome	Human	O14818;P20618;P25786;P25787;P25788;P25789;P28066;P28070;P28072;P28074;P49720;P49721;P60900;P61289;Q99436	PSMA7;PSMB1;PSMA1;PSMA2;PSMA3;PSMA4;PSMA5;PSMB4;PSMB6;PSMB5;PSMB3;PSMB2;PSMA6;PSME3;PSMB7	O14818;P20618;P25788;P28066;P28072;P28074;P60900;P61289	8	0.133406	0.116347	0.127872	0.0253	0
29	205	Ubiquitin E3 ligase (VHL, TCEB1, TCEB2, CUL2, RBX1)	Human	P40337;P62877;Q13617;Q15369;Q15370	VHL;RBX1;CUL2;TCEB1;TCEB2	Q13617;Q15369;Q15370	3	0.16953	0.163799	0.0338071	0.3164	0.302926
30	207	Ubiquitin E3 ligase (ASB2, TCEB1, TCEB2, CUL5, RNF7)	Human	Q15369;Q15370;Q93034;Q96Q27;Q9UBF6	TCEB1;TCEB2;CUL5;ASB2;RNF7	Q15369;Q15370;Q93034	3	0.424045	0.439846	-0.0372626	0.5021	0.485256
31	208	Ubiquitin E3 ligase (ASB1, TCEB1, TCEB2, CUL5, RNF7)	Human	Q15369;Q15370;Q93034;Q9UBF6;Q9Y576	TCEB1;TCEB2;CUL5;RNF7;ASB1	Q15369;Q15370;Q93034	3	0.424045	0.439846	-0.0372626	0.5021	0.485256
32	209	Ubiquitin E3 ligase (ASB6, TCEB1, TCEB2, CUL5, RNF7)	Human	Q15369;Q15370;Q93034;Q9NWX5;Q9UBF6	TCEB1;TCEB2;CUL5;ASB6;RNF7	Q15369;Q15370;Q93034	3	0.424045	0.439846	-0.0372626	0.5021	0.485256
33	210	Ubiquitin E3 ligase (ASB7, TCEB1, TCEB2, CUL5, RNF7)	Human	Q15369;Q15370;Q93034;Q9H672;Q9UBF6	TCEB1;TCEB2;CUL5;ASB7;RNF7	Q15369;Q15370;Q93034	3	0.424045	0.439846	-0.0372626	0.5021	0.485256
34	211	Ubiquitin E3 ligase (ASB12, TCEB1, TCEB2, CUL5, RNF7)	Human	Q15369;Q15370;Q8WXK4;Q93034;Q9UBF6	TCEB1;TCEB2;ASB12;CUL5;RNF7	Q15369;Q15370;Q93034	3	0.424045	0.439846	-0.0372626	0.5021	0.485256
35	214	Ubiquitin E3 ligase (WSB1, TCEB1, TCEB2, CUL5, RBX1)	Human	P62877;Q15369;Q15370;Q93034;Q9Y6I7	RBX1;TCEB1;TCEB2;CUL5;WSB1	Q15369;Q15370;Q93034	3	0.424045	0.439846	-0.0372626	0.5021	0.485256
36	247	RalBP1-CCNB1-AP2A-NUMB-EPN1 complex	Human	O95782;P14635;P49757;Q15311;Q9Y6I3	AP2A1;CCNB1;NUMB;RALBP1;EPN1	O95782;P49757;Q9Y6I3	3	0.251511	0.188142	0.251951	0.0502	0.00216107
37	280	HMGB1-HMGB2-HSC70-ERP60-GAPDH complex	Human	P04406;P09429;P11142;P26583;P30101	GAPDH;HMGB1;HSPA8;HMGB2;PDIA3	P09429;P11142;P26583;P30101	4	0.517157	0.525918	-0.0169417	0.4349	0.437149
38	282	SNF2h-cohesin-NuRD complex	Human	O60216;O60264;O94776;O95983;Q09028;Q12873;Q13330;Q13547;Q14683;Q16576;Q8N3U4;Q8WVM7;Q92769;Q9NRL2;Q9UBB5;Q9UQE7	RAD21;SMARCA5;MTA2;MBD3;RBBP4;CHD3;MTA1;HDAC1;SMC1A;RBBP7;STAG2;STAG1;HDAC2;BAZ1A;MBD2;SMC3	Q09028;Q13547;Q16576;Q92769	4	0.422076	0.384663	0.0886404	0.1513	0.13029
39	283	Sin3 complex	Human	O00422;O75446;Q09028;Q13547;Q16576;Q92769;Q96ST3	SAP18;SAP30;RBBP4;HDAC1;RBBP7;HDAC2;SIN3A	Q09028;Q13547;Q16576;Q92769	4	0.422076	0.384663	0.0886404	0.1513	0.13029
40	302	INO80 chromatin remodeling complex	Human	O96019;P15923;Q53TQ3;Q6P4R8;Q6PI98;Q8NBZ0;Q96EZ8;Q9C086;Q9H981;Q9H9F9;Q9ULG1;Q9Y230;Q9Y265	ACTL6A;TCF3;INO80D;NFRKB;INO80C;INO80E;MCRS1;INO80B;ACTR8;ACTR5;INO80;RUVBL2;RUVBL1	O96019;Q9Y230;Q9Y265	3	0.555818	0.508247	0.0855868	0.2091	0.179818
41	304	SRCAP-associated chromatin remodeling complex	Human	O43257;O95619;O96019;P0C0S5;Q15906;Q6ZRS2;Q96CJ1;Q9GZN1;Q9Y230;Q9Y265	ZNHIT1;YEATS4;ACTL6A;H2AFZ;VPS72;SRCAP;EAF2;ACTR6;RUVBL2;RUVBL1	O96019;P0C0S5;Q9Y230;Q9Y265	4	0.684281	0.732145	-0.0699473	0.6025	0.600798
42	320	55S ribosome, mitochondrial	Human	O15235;O60783;O75394;P09001;P49406;P51398;P52815;P82650;P82663;P82664;P82673;P82675;P82909;P82912;P82914;P82921;P82930;P82932;P82933;P83111;Q13084;Q13405;Q16540;Q4U2R6;Q5T653;Q6P161;Q6P1L8;Q7Z2W9;Q7Z7F7;Q7Z7H8;Q86TS9;Q8IXM3;Q8N5N7;Q8N983;Q8TCC3;Q92552;Q92665;Q96A35;Q96DV4;Q96EL2;Q96EL3;Q96GC5;Q9BQ48;Q9BRJ2;Q9BYC8;Q9BYC9;Q9BYD1;Q9BYD2;Q9BYD3;Q9BYD6;Q9BYN8;Q9BZE1;Q9H0U6;Q9H2W6;Q9H9J2;Q9HD33;Q9NP92;…	MRPS12;MRPS14;MRPL33;MRPL3;MRPL19;DAP3;MRPL12;MRPS22;MRPS25;MRPS10;MRPS35;MRPS5;MRPS36;MRPS11;MRPS15;MRPS21;MRPS34;MRPS6;MRPS9;LACTB;MRPL28;MRPL49;MRPL23;MRPL51;MRPL2;MRPL54;MRPL14;MRPL21;MRPL55;MRPL10;MRPL52;MRPL41;MRPL50;MRPL43;MRPL30;MRPS27;MRPS31;MRPL24;MRPL38;MRPS24;MRPL53;MRPL48;MRPL34;MRPL45;MRPL32;MRPL20;MRPL13;MRPL9;MRPL4;MRPL1;MRPS26;MRPL37;MRPL18;MRPL46;MRPL44;MRPL47;MRPS30;MRPL40;MRPL…	P82933;Q7Z2W9;Q7Z7H8;Q9NYK5;Q9P015;Q9Y3D9	6	0.251379	0.223991	0.108952	0.0682	0.0393567
43	322	DNA-PK-Ku complex	Human	P12956;P13010;P78527	XRCC6;XRCC5;PRKDC	P12956;P13010;P78527	3	0.511005	0.432427	0.153773	0.1177	0.061457
44	324	39S ribosomal subunit, mitochondrial	Human	O75394;P09001;P49406;P52815;P83111;Q13084;Q13405;Q16540;Q4U2R6;Q5T653;Q6P161;Q6P1L8;Q7Z2W9;Q7Z7F7;Q7Z7H8;Q86TS9;Q8IXM3;Q8N5N7;Q8N983;Q8TCC3;Q96A35;Q96DV4;Q96EL3;Q96GC5;Q9BQ48;Q9BRJ2;Q9BYC8;Q9BYC9;Q9BYD1;Q9BYD2;Q9BYD3;Q9BYD6;Q9BZE1;Q9H0U6;Q9H2W6;Q9H9J2;Q9HD33;Q9NQ50;Q9NRX2;Q9NWU5;Q9NX20;Q9NYK5;Q9NZE8;Q9P015;Q9P0J6;Q9P0M9;Q9Y3B7;Q9Y6G3	MRPL33;MRPL3;MRPL19;MRPL12;LACTB;MRPL28;MRPL49;MRPL23;MRPL51;MRPL2;MRPL54;MRPL14;MRPL21;MRPL55;MRPL10;MRPL52;MRPL41;MRPL50;MRPL43;MRPL30;MRPL24;MRPL38;MRPL53;MRPL48;MRPL34;MRPL45;MRPL32;MRPL20;MRPL13;MRPL9;MRPL4;MRPL1;MRPL37;MRPL18;MRPL46;MRPL44;MRPL47;MRPL40;MRPL17;MRPL22;MRPL16;MRPL39;MRPL35;MRPL15;MRPL36;MRPL27;MRPL11;MRPL42	Q7Z2W9;Q7Z7H8;Q9NYK5;Q9P015	4	0.23322	0.178764	0.233496	0.0275	0.000988334
45	351	Spliceosome	Human	O00425;O00571;O14776;O15042;O15355;O43143;O43172;O43290;O43395;O43447;O43660;O43670;O43719;O43809;O60231;O60306;O60508;O75400;O75533;O75643;O75934;O75937;O75940;O94906;O95232;O95391;O95400;O95926;P08579;P08621;P09012;P09234;P09661;P11940;P14678;P17844;P26368;P38919;P41223;P42285;P49756;P52298;P55081;P55769;P61326;P62304;P62306;P62308;P62310;P62312;P62314;P62316;P62318;P62995;P83876;P84103;Q01081;…	IGF2BP3;DDX3X;TCERG1;U2SURP;PPM1G;DHX15;PRPF4;SART1;PRPF3;PPIH;PLRG1;ZNF207;HTATSF1;NUDT21;DHX16;AQR;CDC40;PRPF40A;SF3B1;SNRNP200;BCAS2;DNAJC8;SMNDC1;PRPF6;LUC7L3;SLU7;CD2BP2;SYF2;SNRPB2;SNRNP70;SNRPA;SNRPC;SNRPA1;PABPC1;SNRPB;DDX5;U2AF2;EIF4A3;BUD31;MTREX;RBM25;NCBP2;MFAP1;SNU13;MAGOH;SNRPE;SNRPF;SNRPG;LSM3;LSM6;SNRPD1;SNRPD2;SNRPD3;TRA2B;TXNL4A;SRSF3;U2AF1;SRSF2;SRSF11;SRSF1;SRSF4;DHX9;NCBP1;SF…	O00425;O00571;O14776;O15355;O43143;O43447;O43670;O43809;O75533;O75643;O75937;P08579;P11940;P14678;P17844;P38919;P55769;P62316;P62318;Q08211;Q09161;Q12874;Q13435;Q13573;Q13838;Q14011;Q15393;Q15427;Q15428;Q15459;Q15637;Q16629;Q16630;Q2TAY7;Q8WWY3;Q8WYA6;Q92620;Q92841;Q99459;Q9BXP5;Q9HCE1;Q9NW64;Q9UHX1;Q9UK45;Q9Y3C6;Q9Y5S9;Q9Y6A4	47	0.754797	0.72295	0.0421926	0.0047	0
46	355	DNA-PK-Ku complex	Human	P12956;P13010;P78527	XRCC6;XRCC5;PRKDC	P12956;P13010;P78527	3	0.511005	0.432427	0.153773	0.1177	0.061457
47	356	DNA-PK-Ku complex	Human	P12956;P13010;P78527	XRCC6;XRCC5;PRKDC	P12956;P13010;P78527	3	0.511005	0.432427	0.153773	0.1177	0.061457
48	357	DNA-PK-Ku complex	Human	P12956;P13010;P78527	XRCC6;XRCC5;PRKDC	P12956;P13010;P78527	3	0.511005	0.432427	0.153773	0.1177	0.061457
49	387	MCM complex	Human	P25205;P33991;P33992;P33993;P49736;Q14566	MCM3;MCM4;MCM5;MCM7;MCM2;MCM6	P33991;P33992;P33993;P49736;Q14566	5	0.103027	0.0744777	0.277107	0.0075	4.62063e-07
50	430	18S U11/U12 snRNP	Human	O43143;O75533;P14678;P62304;P62306;P62308;P62314;P62316;P62318;P67809;Q13435;Q15393;Q15427;Q15696;Q16560;Q6IEG0;Q6P2Q9;Q8N8D1;Q8TBF4;Q96LT9;Q9BV90;Q9BWJ5;Q9UDW3;Q9Y3B4	DHX15;SF3B1;SNRPB;SNRPE;SNRPF;SNRPG;SNRPD1;SNRPD2;SNRPD3;YBX1;SF3B2;SF3B3;SF3B4;ZRSR2;SNRNP35;SNRNP48;PRPF8;PDCD7;ZCRB1;RNPC3;SNRNP25;SF3B5;ZMAT5;SF3B6	O43143;O75533;P14678;P62316;P62318;P67809;Q13435;Q15393;Q15427	9	0.755228	0.701102	0.0716688	0.073	0.047802
51	433	BASC complex (BRCA1-associated genome surveillance complex)	Human	O60934;P35249;P35250;P35251;P38398;P40692;P43246;P49959;P52701;P54132;Q13315;Q92878	NBN;RFC4;RFC2;RFC1;BRCA1;MLH1;MSH2;MRE11A;MSH6;BLM;ATM;RAD50	P35249;P43246;P49959;Q92878	4	0.257334	0.274528	-0.0668179	0.5935	0.591735
52	520	KCNQ1 macromolecular complex	Human	P13861;P17612;P51787;P62136;Q99996	PRKAR2A;PRKACA;KCNQ1;PPP1CA;AKAP9	P13861;P17612;P62136	3	0.345082	0.295382	0.144023	0.1264	0.0743832
53	525	TIP60 histone acetylase complex	Human	O96019;Q92993;Q9Y230;Q9Y265;Q9Y4A5	ACTL6A;KAT5;RUVBL2;RUVBL1;TRRAP	O96019;Q9Y230;Q9Y265	3	0.555818	0.508247	0.0855868	0.2091	0.179818
54	528	NuA4/Tip60-HAT complex	Human	O95619;O96019;Q15014;Q92993;Q96L91;Q9H0E9;Q9H2F5;Q9HAF1;Q9NPF5;Q9NV56;Q9NXR8;Q9UBU8;Q9Y230;Q9Y265;Q9Y4A5	YEATS4;ACTL6A;MORF4L2;KAT5;EP400;BRD8;EPC1;MEAF6;DMAP1;MRGBP;ING3;MORF4L1;RUVBL2;RUVBL1;TRRAP	O96019;Q9Y230;Q9Y265	3	0.555818	0.508247	0.0855868	0.2091	0.179818
55	529	NuA4/Tip60-HAT complex	Human	O95619;O96019;Q15014;Q15906;Q92993;Q96L91;Q9H0E9;Q9H2F5;Q9HAF1;Q9NPF5;Q9NV56;Q9NXR8;Q9UBU8;Q9Y230;Q9Y265;Q9Y4A5	YEATS4;ACTL6A;MORF4L2;VPS72;KAT5;EP400;BRD8;EPC1;MEAF6;DMAP1;MRGBP;ING3;MORF4L1;RUVBL2;RUVBL1;TRRAP	O96019;Q9Y230;Q9Y265	3	0.555818	0.508247	0.0855868	0.2091	0.179818
56	559	Decapping complex	Human	P26196;Q6P2E9;Q8IU60;Q96F86;Q9NPI6	DDX6;EDC4;DCP2;EDC3;DCP1A	P26196;Q6P2E9;Q9NPI6	3	0.389063	0.452739	-0.163664	0.7738	0.752398
57	566	BAF complex	Human	O14497;O96019;P51532;P60709;Q12824;Q8TAQ2;Q92922;Q969G3;Q96GM5	ARID1A;ACTL6A;SMARCA4;ACTB;SMARCB1;SMARCC2;SMARCC1;SMARCE1;SMARCD1	O96019;P60709;Q8TAQ2	3	1.09677	1.24887	-0.138674	0.7333	0.70896
58	587	NuRD.1 complex	Human	O95983;Q09028;Q13330;Q14839;Q16576;Q6IT96;Q92769;Q9BTC8	MBD3;RBBP4;MTA1;CHD4;RBBP7;HDAC1;HDAC2;MTA3	Q09028;Q16576;Q92769	3	0.379439	0.350363	0.0766306	0.2242	0.199606
59	591	SAP complex (Sin3-associated protein complex)	Human	O75446;Q09028;Q13547;Q16576;Q4LE39;Q92769;Q96ST3;Q9H0E3	SAP30;RBBP4;HDAC1;RBBP7;ARID4B;HDAC2;SIN3A;SAP130	Q09028;Q13547;Q16576;Q92769	4	0.422076	0.384663	0.0886404	0.1513	0.13029
60	592	SAP complex (Sin3-associated protein complex)	Human	O75446;Q09028;Q13547;Q16576;Q4LE39;Q92769;Q96ST3;Q9H0E3;Q9H7L9	SAP30;RBBP4;HDAC1;RBBP7;ARID4B;HDAC2;SIN3A;SAP130;SUDS3	Q09028;Q13547;Q16576;Q92769	4	0.422076	0.384663	0.0886404	0.1513	0.13029
61	596	SIN3-HDAC-SAP30-ARID4 complex	Human	O75446;Q09028;Q13547;Q16576;Q4LE39;Q92769;Q96ST3	SAP30;RBBP4;HDAC1;RBBP7;ARID4B;HDAC2;SIN3A	Q09028;Q13547;Q16576;Q92769	4	0.422076	0.384663	0.0886404	0.1513	0.13029
62	614	NRD complex (Nucleosome remodeling and deacetylation complex)	Human	O60341;Q09028;Q12873;Q13330;Q13547;Q14839;Q92769	KDM1A;RBBP4;CHD3;MTA1;HDAC1;CHD4;HDAC2	O60341;Q09028;Q13547;Q92769	4	0.549515	0.479229	0.127905	0.0955	0.0598806
63	620	CoREST-HDAC complex	Human	O60341;O75362;Q13547;Q92769;Q96BD5;Q9P0W2;Q9UKL0	KDM1A;ZNF217;HDAC1;HDAC2;PHF21A;HMG20B;RCOR1	O60341;Q13547;Q92769	3	0.400066	0.283721	0.290815	0.0357	9.33868e-05
64	622	Ubiquitin E3 ligase (VHL, TCEB1, TCEB2, CUL2)	Human	P40337;Q13617;Q15369;Q15370	VHL;CUL2;TCEB1;TCEB2	Q13617;Q15369;Q15370	3	0.16953	0.163799	0.0338071	0.3164	0.302926
65	626	LSD1 complex	Human	O60341;O75362;P0DMV8;P0DMV9;Q13363;Q13547;Q92766;Q96BD5;Q96EK2;Q9NP66;Q9P0W2;Q9P2K3;Q9UBW7;Q9UKL0	KDM1A;ZNF217;HSPA1A;HSPA1B;CTBP1;HDAC1;RREB1;PHF21A;PHF21B;HMG20A;HMG20B;RCOR3;ZMYM2;RCOR1	O60341;P0DMV9;Q13363;Q13547	4	0.635	0.694095	-0.0930624	0.6647	0.664482
66	632	Anti-HDAC2 complex	Human	O60341;O94776;P78347;Q09028;Q12873;Q13330;Q13547;Q14202;Q14687;Q14839;Q16576;Q92769;Q96BD5;Q96ST3;Q9P0W2;Q9UBW7;Q9UKL0	KDM1A;MTA2;GTF2I;RBBP4;CHD3;MTA1;HDAC1;ZMYM3;GSE1;CHD4;RBBP7;HDAC2;PHF21A;SIN3A;HMG20B;ZMYM2;RCOR1	O60341;P78347;Q09028;Q13547;Q16576;Q92769	6	0.679116	0.603712	0.111032	0.0658	0.0366003
67	633	anti-BHC110 complex	Human	O60341;O75362;P78347;Q13547;Q14202;Q14687;Q92769;Q96BD5;Q9P0W2;Q9UBW7;Q9UKL0	KDM1A;ZNF217;GTF2I;HDAC1;ZMYM3;GSE1;HDAC2;PHF21A;HMG20B;ZMYM2;RCOR1	O60341;P78347;Q13547;Q92769	4	0.585494	0.454308	0.22406	0.0304	0.00174815
68	634	XFIM complex	Human	O60341;P78347;Q13547;Q14202;Q92769	KDM1A;GTF2I;HDAC1;ZMYM3;HDAC2	O60341;P78347;Q13547;Q92769	4	0.585494	0.454308	0.22406	0.0304	0.00174815
69	636	BHC complex	Human	O60341;Q13547;Q92769;Q96BD5;Q9P0W2;Q9UKL0	KDM1A;HDAC1;HDAC2;PHF21A;HMG20B;RCOR1	O60341;Q13547;Q92769	3	0.400066	0.283721	0.290815	0.0357	9.33868e-05
70	642	CtBP complex	Human	O00257;O60315;O60341;O75362;P37275;P56545;Q13363;Q13547;Q92618;Q92766;Q92769;Q96JN0;Q96KQ7;Q9H9B1;Q9P2K3;Q9UKL0;Q9Y232	CBX4;ZEB2;KDM1A;ZNF217;ZEB1;CTBP2;CTBP1;HDAC1;ZNF516;RREB1;HDAC2;LCOR;EHMT2;EHMT1;RCOR3;RCOR1;CDYL	O60341;P56545;Q13363;Q13547;Q92769	5	0.673737	0.7256	-0.0769785	0.6368	0.618622
71	643	CtBP core complex	Human	O60341;P37275;P56545;Q13363;Q13547;Q92769;Q96KQ7;Q9H9B1;Q9UKL0	KDM1A;ZEB1;CTBP2;CTBP1;HDAC1;HDAC2;EHMT2;EHMT1;RCOR1	O60341;P56545;Q13363;Q13547;Q92769	5	0.673737	0.7256	-0.0769785	0.6368	0.618622
72	646	HDAC1-associated protein complex	Human	O60341;O94776;O95983;Q09028;Q12873;Q13547;Q16576;Q9UBB5;Q9UKL0	KDM1A;MTA2;MBD3;RBBP4;CHD3;HDAC1;RBBP7;MBD2;RCOR1	O60341;Q09028;Q13547;Q16576	4	0.553206	0.538761	0.026112	0.2942	0.299637
73	649	HDAC1-associated core complex cII	Human	O94776;O95983;Q09028;Q12873;Q13547;Q16576;Q86YP4;Q9UBB5;Q9UKL0	MTA2;MBD3;RBBP4;CHD3;HDAC1;RBBP7;GATAD2A;MBD2;RCOR1	Q09028;Q13547;Q16576	3	0.418222	0.407704	0.0251509	0.3365	0.324978
74	650	HDAC2-asscociated core complex	Human	O94776;O95983;Q09028;Q12873;Q16576;Q86YP4;Q92769	MTA2;MBD3;RBBP4;CHD3;RBBP7;GATAD2A;HDAC2	Q09028;Q16576;Q92769	3	0.379439	0.350363	0.0766306	0.2242	0.199606
75	656	VPS35-VPS29-VPS26A complex	Human	O75436;Q96QK1;Q9UBQ0	VPS26A;VPS35;VPS29	O75436;Q96QK1;Q9UBQ0	3	0.431827	0.490388	-0.135613	0.728	0.703297
76	657	Retromer complex (SNX1, SNX2, VPS35, VPS29, VPS26A)	Human	O60749;O75436;Q13596;Q96QK1;Q9UBQ0	SNX2;VPS26A;SNX1;VPS35;VPS29	O60749;O75436;Q13596;Q96QK1;Q9UBQ0	5	0.326872	0.367254	-0.123541	0.7664	0.756277
77	659	MeCP1 complex	Human	O94776;O95983;Q09028;Q13547;Q14839;Q16576;Q8WXI9;Q92769;Q9UBB5	MTA2;MBD3;RBBP4;HDAC1;CHD4;RBBP7;GATAD2B;HDAC2;MBD2	Q09028;Q13547;Q16576;Q92769	4	0.422076	0.384663	0.0886404	0.1513	0.13029
78	685	MeCP1 complex	Human	O94776;O95983;Q09028;Q13547;Q14839;Q16576;Q8WXI9;Q92769;Q9UBB5	MTA2;MBD3;RBBP4;HDAC1;CHD4;RBBP7;GATAD2B;HDAC2;MBD2	Q09028;Q13547;Q16576;Q92769	4	0.422076	0.384663	0.0886404	0.1513	0.13029
79	691	SIN3-SAP25 complex	Human	O00422;O75446;Q09028;Q13547;Q16576;Q4LE39;Q8TEE9;Q92769;Q96ST3;Q9H0E3;Q9H7L9	SAP18;SAP30;RBBP4;HDAC1;RBBP7;ARID4B;SAP25;HDAC2;SIN3A;SAP130;SUDS3	Q09028;Q13547;Q16576;Q92769	4	0.422076	0.384663	0.0886404	0.1513	0.13029
80	695	SIN3-HDAC-SAP30-ARID4 complex	Human	O75446;Q09028;Q13547;Q16576;Q4LE39;Q92769;Q96ST3	SAP30;RBBP4;HDAC1;RBBP7;ARID4B;HDAC2;SIN3A	Q09028;Q13547;Q16576;Q92769	4	0.422076	0.384663	0.0886404	0.1513	0.13029
81	696	BRMS1-SIN3-HDAC complex	Human	O75182;O75446;Q09028;Q13547;Q16576;Q92769;Q96ST3;Q9HCU9	SIN3B;SAP30;RBBP4;HDAC1;RBBP7;HDAC2;SIN3A;BRMS1	Q09028;Q13547;Q16576;Q92769	4	0.422076	0.384663	0.0886404	0.1513	0.13029
82	698	SIN3-HDAC-SAP30-ARID4 complex	Human	O75446;Q09028;Q13547;Q16576;Q4LE39;Q92769;Q96ST3	SAP30;RBBP4;HDAC1;RBBP7;ARID4B;HDAC2;SIN3A	Q09028;Q13547;Q16576;Q92769	4	0.422076	0.384663	0.0886404	0.1513	0.13029
83	710	Brg1-associated complex I	Human	O14497;O14744;O96019;P51532;Q12824;Q8TAQ2;Q92922;Q969G3;Q96GM5	ARID1A;PRMT5;ACTL6A;SMARCA4;SMARCB1;SMARCC2;SMARCC1;SMARCE1;SMARCD1	O14744;O96019;Q8TAQ2	3	0.262103	0.402893	-0.537157	0.9688	0.988736
84	711	Brm-associated complex	Human	O14497;O14744;O96019;P51531;Q12824;Q8TAQ2;Q92922;Q969G3;Q96GM5	ARID1A;PRMT5;ACTL6A;SMARCA2;SMARCB1;SMARCC2;SMARCC1;SMARCE1;SMARCD1	O14744;O96019;Q8TAQ2	3	0.262103	0.402893	-0.537157	0.9688	0.988736
85	713	BRG1-SIN3A complex	Human	O14497;O14744;O96019;P51532;Q09028;Q12824;Q6STE5;Q8TAQ2;Q92769;Q92922;Q92925;Q969G3;Q96GM5;Q96ST3	ARID1A;PRMT5;ACTL6A;SMARCA4;RBBP4;SMARCB1;SMARCD3;SMARCC2;HDAC2;SMARCC1;SMARCD2;SMARCE1;SMARCD1;SIN3A	O14744;O96019;Q09028;Q8TAQ2;Q92769	5	0.358442	0.393648	-0.0982186	0.7003	0.685011
86	714	BRM-SIN3A complex	Human	O14497;O14744;O96019;P51531;Q09028;Q12824;Q13547;Q6STE5;Q8TAQ2;Q92769;Q92922;Q92925;Q969G3;Q96GM5;Q96ST3	ARID1A;PRMT5;ACTL6A;SMARCA2;RBBP4;SMARCB1;HDAC1;SMARCD3;SMARCC2;HDAC2;SMARCC1;SMARCD2;SMARCE1;SMARCD1;SIN3A	O14744;O96019;Q09028;Q13547;Q8TAQ2;Q92769	6	0.334933	0.370358	-0.105769	0.7359	0.726821
87	725	P2X7 receptor signalling complex	Human	O43707;O95425;P05107;P08238;P0DMV8;P11142;P23467;P42356;P60709;Q13368;Q16787;Q99572	ACTN4;SVIL;ITGB2;HSP90AB1;HSPA1A;HSPA8;PTPRB;PI4KA;ACTB;MPP3;LAMA3;P2RX7	P08238;P11142;P60709	3	1.24984	1.22152	0.0226597	0.3425	0.331365
88	726	DDB2 complex	Human	P61201;P62877;Q13098;Q13619;Q16531;Q7L5N1;Q92466;Q92905;Q99627;Q9BT78;Q9UBW8;Q9UNS2	COPS2;RBX1;GPS1;CUL4A;DDB1;COPS6;DDB2;COPS5;COPS8;COPS4;COPS7A;COPS3	P61201;Q13098;Q13619;Q16531;Q7L5N1;Q92466;Q92905;Q99627;Q9BT78;Q9UBW8;Q9UNS2	11	0.52803	0.538254	-0.0193627	0.3811	0.366418
89	727	CSA complex	Human	P61201;P62877;Q13098;Q13216;Q13619;Q16531;Q7L5N1;Q92905;Q99627;Q9BT78;Q9UBW8;Q9UNS2	COPS2;RBX1;GPS1;ERCC8;CUL4A;DDB1;COPS6;COPS5;COPS8;COPS4;COPS7A;COPS3	P61201;Q13098;Q13619;Q16531;Q7L5N1;Q92905;Q99627;Q9BT78;Q9UBW8;Q9UNS2	10	0.525353	0.541942	-0.0315758	0.4486	0.43309
90	728	CSA-POLIIa complex	Human	P24928;P61201;P62877;Q13098;Q13216;Q13619;Q16531;Q7L5N1;Q92905;Q99627;Q9BT78;Q9UBW8;Q9UNS2	POLR2A;COPS2;RBX1;GPS1;ERCC8;CUL4A;DDB1;COPS6;COPS5;COPS8;COPS4;COPS7A;COPS3	P61201;Q13098;Q13619;Q16531;Q7L5N1;Q92905;Q99627;Q9BT78;Q9UBW8;Q9UNS2	10	0.525353	0.541942	-0.0315758	0.4486	0.43309
91	732	SIN3 complex	Human	O00422;O75446;Q09028;Q13547;Q16576;Q92769;Q96ST3	SAP18;SAP30;RBBP4;HDAC1;RBBP7;HDAC2;SIN3A	Q09028;Q13547;Q16576;Q92769	4	0.422076	0.384663	0.0886404	0.1513	0.13029
92	738	SIN3-ING1b complex I	Human	O00422;O75446;Q09028;Q13547;Q16576;Q4LE39;Q92769;Q96ST3;Q9UK53	SAP18;SAP30;RBBP4;HDAC1;RBBP7;ARID4B;HDAC2;SIN3A;ING1	Q09028;Q13547;Q16576;Q92769	4	0.422076	0.384663	0.0886404	0.1513	0.13029
93	739	SIN3-ING1b complex II	Human	O00422;O14497;O75446;O96019;P51532;Q09028;Q12824;Q13547;Q16576;Q4LE39;Q8TAQ2;Q92769;Q92922;Q96GM5;Q96ST3;Q9UK53	SAP18;ARID1A;SAP30;ACTL6A;SMARCA4;RBBP4;SMARCB1;HDAC1;RBBP7;ARID4B;SMARCC2;HDAC2;SMARCC1;SMARCD1;SIN3A;ING1	O96019;Q09028;Q13547;Q16576;Q8TAQ2;Q92769	6	0.356355	0.373403	-0.0478391	0.5345	0.526534
94	742	eIF3 complex (EIF3S6, EIF3S5, EIF3S4, EIF3S3, EIF3S6IP, EIF3S2, EIF3S9, EIF3S12, EIF3S10, EIF3S8, EIF3S1, EIF3S7)	Human	O00303;O15371;O15372;O75821;O75822;P55884;P60228;Q13347;Q14152;Q99613;Q9UBQ5;Q9Y262	EIF3F;EIF3D;EIF3H;EIF3G;EIF3J;EIF3B;EIF3E;EIF3I;EIF3A;EIF3C;EIF3K;EIF3L	O00303;O15371;O75821;P55884;P60228;Q13347;Q14152;Q99613	8	0.327089	0.357882	-0.0941446	0.7313	0.719272
95	743	SIN3-SAP25 complex	Human	O00422;O75446;Q09028;Q13547;Q16576;Q1EHW4;Q4LE39;Q92769;Q96ST3;Q9H0E3;Q9H7L9	SAP18;SAP30;RBBP4;HDAC1;RBBP7;Sap25;ARID4B;HDAC2;SIN3A;SAP130;SUDS3	Q09028;Q13547;Q16576;Q92769	4	0.422076	0.384663	0.0886404	0.1513	0.13029
96	755	Exon junction complex (EIF4A3, MLN51, UPF3B, MAGOH, Y14, PYM)	Human	O15234;P38919;P61326;Q0VAK7;Q9BRP8;Q9Y5S9	CASC3;EIF4A3;MAGOH;UPF3B;PYM1;RBM8A	P38919;Q9BRP8;Q9Y5S9	3	0.555836	0.574738	-0.0340058	0.494	0.477073
97	778	LARC complex (LCR-associated remodeling complex)	Human	O14497;O94776;O95983;O96019;P07910;P51532;P60709;Q09028;Q12824;Q13547;Q14839;Q8TAQ2;Q8WXI9;Q92769;Q92785;Q92922;Q92925;Q969G3;Q9UBB5	ARID1A;MTA2;MBD3;ACTL6A;HNRNPC;SMARCA4;ACTB;RBBP4;SMARCB1;HDAC1;CHD4;SMARCC2;GATAD2B;HDAC2;DPF2;SMARCC1;SMARCD2;SMARCE1;MBD2	O96019;P07910;P60709;Q09028;Q13547;Q8TAQ2;Q92769	7	0.686257	0.691213	-0.00722276	0.3557	0.349361
98	781	URI complex (Unconventional prefoldin RPB5 Interactor)	Human	O94763;P19388;P63208;Q13309;Q13616;Q9UHV9;Q9ULZ2;Q9Y230;Q9Y265	URI1;POLR2E;SKP1;SKP2;CUL1;PFDN2;STAP1;RUVBL2;RUVBL1	P63208;Q13616;Q9UHV9;Q9Y230;Q9Y265	5	0.392142	0.45605	-0.162974	0.8408	0.847028
99	784	SMG-1-UPF-ERF1-ERF3 complex (SURF)	Human	P15170;P62495;Q92900;Q96Q15	GSPT1;ETF1;UPF1;SMG1	P15170;P62495;Q92900	3	0.322737	0.263894	0.182325	0.0903	0.0317666
100	785	Exon junction complex	Human	P38919;P61326;Q13838;Q15287;Q86V81;Q8IYB3;Q9BZI7;Q9Y5S9	EIF4A3;MAGOH;DDX39B;RNPS1;ALYREF;SRRM1;UPF3B;RBM8A	P38919;Q13838;Q9Y5S9	3	0.20572	0.16411	0.202265	0.0763	0.0178767
101	787	NuA4/Tip60-HAT complex B	Human	O96019;Q92993;Q9H2F5;Q9NPF5;Q9UBU8;Q9Y230;Q9Y265;Q9Y4A5	ACTL6A;KAT5;EPC1;DMAP1;MORF4L1;RUVBL2;RUVBL1;TRRAP	O96019;Q9Y230;Q9Y265	3	0.555818	0.508247	0.0855868	0.2091	0.179818
102	798	NuA4/Tip60-HAT complex A	Human	O95619;O96019;Q52LR7;Q92993;Q96L91;Q9H0E9;Q9H2F5;Q9HAF1;Q9NPF5;Q9NV56;Q9NXR8;Q9UBU8;Q9Y230;Q9Y265;Q9Y4A5	YEATS4;ACTL6A;EPC2;KAT5;EP400;BRD8;EPC1;MEAF6;DMAP1;MRGBP;ING3;MORF4L1;RUVBL2;RUVBL1;TRRAP	O96019;Q9Y230;Q9Y265	3	0.555818	0.508247	0.0855868	0.2091	0.179818
103	799	DMAP1-associated complex	Human	O96019;Q15906;Q6ZRS2;Q96L91;Q9H0E9;Q9H2F5;Q9NPF5;Q9Y230;Q9Y265;Q9Y4A5	ACTL6A;VPS72;SRCAP;EP400;BRD8;EPC1;DMAP1;RUVBL2;RUVBL1;TRRAP	O96019;Q9Y230;Q9Y265	3	0.555818	0.508247	0.0855868	0.2091	0.179818
104	803	BRG1-SIN3A-HDAC containing SWI/SNF remodeling complex I	Human	O14497;O14744;O96019;P51532;Q12824;Q8TAQ2;Q92769;Q92922;Q969G3;Q96GM5;Q96ST3	ARID1A;PRMT5;ACTL6A;SMARCA4;SMARCB1;SMARCC2;HDAC2;SMARCC1;SMARCE1;SMARCD1;SIN3A	O14744;O96019;Q8TAQ2;Q92769	4	0.255785	0.319265	-0.248177	0.8981	0.923837
105	806	BRM-SIN3A-HDAC complex	Human	O14497;O14744;O96019;P51531;Q12824;Q8TAQ2;Q92769;Q92922;Q92925;Q969G3;Q96GM5;Q96ST3	ARID1A;PRMT5;ACTL6A;SMARCA2;SMARCB1;SMARCC2;HDAC2;SMARCC1;SMARCD2;SMARCE1;SMARCD1;SIN3A	O14744;O96019;Q8TAQ2;Q92769	4	0.255785	0.319265	-0.248177	0.8981	0.923837
106	807	BRG1-associated complex	Human	O14497;O14744;O96019;P51532;Q12824;Q8TAQ2;Q92922;Q969G3;Q96GM5	ARID1A;PRMT5;ACTL6A;SMARCA4;SMARCB1;SMARCC2;SMARCC1;SMARCE1;SMARCD1	O14744;O96019;Q8TAQ2	3	0.262103	0.402893	-0.537157	0.9688	0.988736
107	808	BRM-associated complex	Human	O14497;O14744;O96019;P51531;Q12824;Q8TAQ2;Q92922;Q92925;Q969G3;Q96GM5	ARID1A;PRMT5;ACTL6A;SMARCA2;SMARCB1;SMARCC2;SMARCC1;SMARCD2;SMARCE1;SMARCD1	O14744;O96019;Q8TAQ2	3	0.262103	0.402893	-0.537157	0.9688	0.988736
108	819	20S methylosome-SmD complex	Human	O14744;P54105;P62314;P62318	PRMT5;CLNS1A;SNRPD1;SNRPD3	O14744;P54105;P62318	3	0.980849	0.956317	0.0250103	0.3374	0.325338
109	822	mRNA decay complex (UPF1, UPF2, UPF3B, DCP2, XRN1, XRN2, EXOSC2, EXOSC4, EXOSC10, PARN)	Human	O95453;Q01780;Q13868;Q8IU60;Q8IZH2;Q92900;Q9BZI7;Q9H0D6;Q9HAU5;Q9NPD3	PARN;EXOSC10;EXOSC2;DCP2;XRN1;UPF1;UPF3B;XRN2;UPF2;EXOSC4	O95453;Q92900;Q9H0D6	3	0.872503	0.771123	0.116195	0.1615	0.118948
110	825	JBP1-pICln complex	Human	O14744;P14678;P54105	PRMT5;SNRPB;CLNS1A	O14744;P14678;P54105	3	1.03719	0.952863	0.0813051	0.2158	0.18918
111	832	Anti-Sm protein complex	Human	O14744;O14893;P14678;P54105;P57678;Q16637;Q9UHI6	PRMT5;GEMIN2;SNRPB;CLNS1A;GEMIN4;SMN1; SMN2;DDX20	O14744;P14678;P54105	3	1.03719	0.952863	0.0813051	0.2158	0.18918
112	834	20S methylosome and RG-containing Sm protein complex	Human	O14744;P14678;P54105;P62314;P62316;P62318	PRMT5;SNRPB;CLNS1A;SNRPD1;SNRPD2;SNRPD3	O14744;P14678;P54105;P62316;P62318	5	0.897463	0.842425	0.0613265	0.1716	0.169041
113	835	6S methyltransferase and RG-containing Sm proteins complex	Human	P14678;P54105;P62304;P62306;P62308;P62314;P62316;P62318	SNRPB;CLNS1A;SNRPE;SNRPF;SNRPG;SNRPD1;SNRPD2;SNRPD3	P14678;P54105;P62316;P62318	4	0.75697	0.772721	-0.0208075	0.447	0.449586
114	837	MEP50-PRMT5-ICLN complex	Human	O14744;P54105;Q9BQA1	PRMT5;CLNS1A;WDR77	O14744;P54105;Q9BQA1	3	0.275924	0.220389	0.20127	0.0766	0.0184471
115	846	RICH1/AMOT polarity complex, Flag-Rich1 precipitated	Human	P47756;P52907;Q4VCS5;Q68EM7;Q8N3R9;Q8NI35;Q96B97;Q9Y5K6	CAPZB;CAPZA1;AMOT;ARHGAP17;MPP5;PATJ;SH3KBP1;CD2AP	P47756;P52907;Q68EM7;Q96B97;Q9Y5K6	5	0.524117	0.507527	0.0316538	0.2523	0.252136
116	871	BRAF53-BRCA2 complex	Human	O60341;P51587;Q13547;Q92769;Q96BD5;Q9P0W2;Q9UKL0	KDM1A;BRCA2;HDAC1;HDAC2;PHF21A;HMG20B;RCOR1	O60341;Q13547;Q92769	3	0.400066	0.283721	0.290815	0.0357	9.33868e-05
117	886	MTA1 complex	Human	O95983;Q09028;Q13330;Q16576;Q6IT96;Q92769	MBD3;RBBP4;MTA1;RBBP7;HDAC1;HDAC2	Q09028;Q16576;Q92769	3	0.379439	0.350363	0.0766306	0.2242	0.199606
118	888	MTA2 complex	Human	O94776;O95983;Q09028;Q13547;Q14839;Q16576;Q92769;Q96ST3	MTA2;MBD3;RBBP4;HDAC1;CHD4;RBBP7;HDAC2;SIN3A	Q09028;Q13547;Q16576;Q92769	4	0.422076	0.384663	0.0886404	0.1513	0.13029
119	889	MTA1-HDAC core complex	Human	Q09028;Q13330;Q16576;Q6IT96;Q92769	RBBP4;MTA1;RBBP7;HDAC1;HDAC2	Q09028;Q16576;Q92769	3	0.379439	0.350363	0.0766306	0.2242	0.199606
120	929	CEN complex	Human	O60264;P07199;P11021;P11142;P22087;P35226;P49450;Q02241;Q03188;Q06587;Q08945;Q13185;Q13619;Q15007;Q16531;Q53SF7;Q5T200;Q69YN4;Q6T4P5;Q71F23;Q8N0S6;Q8N1F7;Q8NEM2;Q92620;Q92674;Q96JP5;Q96T23;Q99496;Q9BS16;Q9BU64;Q9BXP5;Q9BZH6;Q9H0H5;Q9H3R5;Q9HC52;Q9NSP4;Q9Y5B9	SMARCA5;CENPB;HSPA5;HSPA8;FBL;BMI1;CENPA;KIF23;CENPC;RING1;SSRP1;CBX3;CUL4A;WTAP;DDB1;COBLL1;ZC3H13;KIAA1429;PLPPR3;CENPU;CENPL;NUP93;SHCBP1;DHX38;CENPI;ZFP91;RSF1;RNF2;CENPK;CENPO;SRRT;WDR11;RACGAP1;CENPH;CBX8;CENPM;SUPT16H	P11021;P11142;Q13185;Q13619;Q16531;Q8N1F7;Q92620;Q9BXP5;Q9BZH6	9	0.645121	0.738943	-0.145433	0.8787	0.904256
121	1003	RC complex (Replication competent complex)	Human	P09884;P20248;P24941;P35249;P35250;P35251;P40937;P40938;Q14181	POLA1;CCNA2;CDK2;RFC4;RFC2;RFC1;RFC5;RFC3;POLA2	P24941;P35249;P40937	3	0.305479	0.262833	0.139603	0.1316	0.0807116
122	1004	RC complex during S-phase of cell cycle	Human	P09874;P09884;P11387;P15927;P18858;P20248;P24941;P27694;P28340;P35244;P35250;P35251;Q07864	PARP1;POLA1;TOP1;RPA2;LIG1;CCNA2;CDK2;RPA1;POLD1;RPA3;RFC2;RFC1;POLE	P11387;P24941;P27694;P35244	4	0.431544	0.445912	-0.0332936	0.4866	0.489431
123	1005	RC complex during G2/M-phase of cell cycle	Human	P06493;P09874;P09884;P11387;P14635;P15927;P20248;P27694;P28340;P35244;P35250;P35251;Q07864	CDK1;PARP1;POLA1;TOP1;CCNB1;RPA2;CCNA2;RPA1;POLD1;RPA3;RFC2;RFC1;POLE	P06493;P11387;P27694;P35244	4	0.373812	0.402611	-0.0770428	0.6238	0.620974
124	1059	Retromer complex (SNX1, SNX2, VPS35, VPS29, VPS26A)	Human	O60749;O75436;Q13596;Q96QK1;Q9UBQ0	SNX2;VPS26A;SNX1;VPS35;VPS29	O60749;O75436;Q13596;Q96QK1;Q9UBQ0	5	0.326872	0.367254	-0.123541	0.7664	0.756277
125	1060	Retromer complex (SNX1, SNX2, VPS35, VPS29, VPS26B)	Human	O60749;Q13596;Q4G0F5;Q96QK1;Q9UBQ0	SNX2;SNX1;VPS26B;VPS35;VPS29	O60749;Q13596;Q4G0F5;Q96QK1;Q9UBQ0	5	0.353487	0.358137	-0.0131572	0.4095	0.399655
126	1068	12S U11 snRNP	Human	P14678;P62304;P62306;P62308;P62314;P62316;P62318;P67809;Q16560;Q16629;Q6IEG0;Q8N8D1;Q96GM8;Q9BV90;Q9H875	SNRPB;SNRPE;SNRPF;SNRPG;SNRPD1;SNRPD2;SNRPD3;YBX1;SNRNP35;SRSF7;SNRNP48;PDCD7;TOE1;SNRNP25;PRKRIP1	P14678;P62316;P62318;P67809;Q16629	5	0.584222	0.714714	-0.22336	0.9093	0.937207
127	1092	PCNA-KU antigen complex	Human	P12004;P12956;P13010	PCNA;XRCC6;XRCC5	P12004;P12956;P13010	3	0.774602	0.767433	0.00925422	0.3771	0.365938
128	1097	eIF3 complex (EIF3S6, EIF3S5, EIF3S4, EIF3S3, EIF3S6IP, EIF3S2, EIF3S9, EIF3S12, EIF3S10, EIF3S8, EIF3S1, EIF3S7, PCID1)	Human	O00303;O15371;O15372;O75821;O75822;P55884;P60228;Q13347;Q14152;Q7L2H7;Q99613;Q9UBQ5;Q9Y262	EIF3F;EIF3D;EIF3H;EIF3G;EIF3J;EIF3B;EIF3E;EIF3I;EIF3A;EIF3M;EIF3C;EIF3K;EIF3L	O00303;O15371;O75821;P55884;P60228;Q13347;Q14152;Q7L2H7;Q99613	9	0.363539	0.360394	0.00865161	0.2598	0.266776
129	1098	DNA synthesome complex (13 subunits)	Human	P09884;P11387;P11388;P12004;P27694;P28340;P35251;P49005;P49642;P49643;Q14181;Q15054;Q9HCU8	POLA1;TOP1;TOP2A;PCNA;RPA1;POLD1;RFC1;POLD2;PRIM1;PRIM2;POLA2;POLD3;POLD4	P11387;P12004;P27694	3	0.545452	0.461592	0.153745	0.1177	0.0614915
130	1099	DNA synthesome complex (17 subunits)	Human	P09884;P11387;P11388;P12004;P27694;P28340;P35251;P49005;P49642;P49643;P56282;Q07864;Q14181;Q15054;Q9HCU8;Q9NR33;Q9NRF9	POLA1;TOP1;TOP2A;PCNA;RPA1;POLD1;RFC1;POLD2;PRIM1;PRIM2;POLE2;POLE;POLA2;POLD3;POLD4;POLE4;POLE3	P11387;P12004;P27694;Q9NRF9	4	0.530155	0.400143	0.245234	0.024	0.000441206
131	1111	DNA synthesome complex (17 subunits)	Human	P09884;P11387;P11388;P12004;P27694;P28340;P35251;P49005;P49642;P49643;P56282;Q07864;Q14181;Q15054;Q9HCU8;Q9NR33;Q9NRF9	POLA1;TOP1;TOP2A;PCNA;RPA1;POLD1;RFC1;POLD2;PRIM1;PRIM2;POLE2;POLE;POLA2;POLD3;POLD4;POLE4;POLE3	P11387;P12004;P27694;Q9NRF9	4	0.530155	0.400143	0.245234	0.024	0.000441206
132	1141	CF IIAm complex (Cleavage factor IIAm complex)	Human	O43809;O60231;O94913;P19447;P23246;P26368;P26599;P49959;Q01081;Q07157;Q14444;Q16630;Q8N684;Q92759;Q92989;Q9UKF6	NUDT21;DHX16;PCF11;ERCC3;SFPQ;U2AF2;PTBP1;MRE11A;U2AF1;TJP1;CAPRIN1;CPSF6;CPSF7;GTF2H4;CLP1;CPSF3	O43809;P26599;P49959;Q07157;Q16630;Q8N684	6	0.37244	0.413272	-0.109634	0.7464	0.738342
133	1142	SMN complex	Human	O14893;P14678;P62304;P62306;P62308;P62314;P62316;P62318;Q16637;Q9UHI6	GEMIN2;SNRPB;SNRPE;SNRPF;SNRPG;SNRPD1;SNRPD2;SNRPD3;SMN1; SMN2;DDX20	P14678;P62316;P62318	3	0.145931	0.366639	-1.51242	0.9983	1
134	1143	SMN complex	Human	O14893;P14678;P57678;P62304;P62306;P62308;P62314;P62316;P62318;Q16637;Q8TEQ6;Q8WXD5;Q9H840;Q9NWZ8;Q9UHI6;Q9Y3F4	GEMIN2;SNRPB;GEMIN4;SNRPE;SNRPF;SNRPG;SNRPD1;SNRPD2;SNRPD3;SMN1; SMN2;GEMIN5;GEMIN6;GEMIN7;GEMIN8;DDX20;STRAP	P14678;P62316;P62318;Q8TEQ6;Q9Y3F4	5	0.982686	0.938897	0.0445609	0.2145	0.214151
135	1149	Histone H3.1 complex	Human	O14929;P49321;P62805;P68431;Q09028;Q13111;Q13112;Q8TEX9;Q9NVP2;Q9Y294	HAT1;NASP;HIST1H4A;;HIST1H3A;;RBBP4;CHAF1A;CHAF1B;IPO4;ASF1B;ASF1A	O14929;P49321;P62805;Q09028	4	0.455205	0.460645	-0.0119518	0.4186	0.421057
136	1150	Histone H3.3 complex	Human	O14929;P49321;P54198;P62805;P84243;Q09028;Q8TEX9;Q9NVP2;Q9Y294	HAT1;NASP;HIRA;HIST1H4A;;H3F3A; H3F;RBBP4;IPO4;ASF1B;ASF1A	O14929;P49321;P62805;P84243;Q09028	5	0.420963	0.445748	-0.0588759	0.5764	0.558398
137	1162	Ubiquitin E3 ligase (DDB1, DDB2, CUL4A, CUL4B, RBX1)	Human	P62877;Q13619;Q13620;Q16531;Q92466	RBX1;CUL4A;CUL4B;DDB1;DDB2	Q13619;Q13620;Q16531;Q92466	4	0.897858	0.899894	-0.00226725	0.3875	0.38979
138	1166	p400-associated complex	Human	O96019;P60709;Q96L91;Q9Y230;Q9Y265;Q9Y4A5	ACTL6A;ACTB;EP400;RUVBL2;RUVBL1;TRRAP	O96019;P60709;Q9Y230;Q9Y265	4	0.810928	0.784065	0.0331254	0.2769	0.278126
139	1170	c-MYC-ATPase-helicase complex	Human	O96019;P01106;Q9Y230;Q9Y265;Q9Y4A5	ACTL6A;MYC;RUVBL2;RUVBL1;TRRAP	O96019;Q9Y230;Q9Y265	3	0.555818	0.508247	0.0855868	0.2091	0.179818
140	1171	c-MYC-ATPase-helicase complex	Human	O96019;P01106;Q9Y230;Q9Y265;Q9Y4A5	ACTL6A;MYC;RUVBL2;RUVBL1;TRRAP	O96019;Q9Y230;Q9Y265	3	0.555818	0.508247	0.0855868	0.2091	0.179818
141	1173	TIP49-TIP48-BAF53 complex	Human	O96019;Q9Y230;Q9Y265	ACTL6A;RUVBL2;RUVBL1	O96019;Q9Y230;Q9Y265	3	0.555818	0.508247	0.0855868	0.2091	0.179818
142	1176	CRM1-RAN-PHAX-CBC complex (cap binding complex)	Human	O14980;P52298;P62826;Q09161;Q9H814	XPO1;NCBP2;RAN;NCBP1;PHAX	O14980;P62826;Q09161	3	0.687132	0.678249	0.0129286	0.3688	0.356437
143	1181	C complex spliceosome	Human	O43290;O43390;O43660;O60306;O60506;O60508;O75533;O75643;O94906;O95391;O95926;P07910;P08579;P09651;P09661;P11940;P14678;P17844;P22626;P31943;P38159;P38919;P42285;P51991;P52272;P52597;P61326;P61978;P62304;P62306;P62308;P62310;P62314;P62316;P62318;Q00839;Q01081;Q07955;Q12874;Q13435;Q13523;Q13573;Q14331;Q14562;Q15029;Q15393;Q15428;Q15459;Q6NZY4;Q6P2Q9;Q6UX04;Q86V81;Q8IYB3;Q8WUQ7;Q92620;Q96BP3;Q96DF8;…	SART1;HNRNPR;PLRG1;AQR;SYNCRIP;CDC40;SF3B1;SNRNP200;PRPF6;SLU7;SYF2;HNRNPC;SNRPB2;HNRNPA1;SNRPA1;PABPC1;SNRPB;DDX5;HNRNPA2B1;HNRNPH1;RBMX;EIF4A3;MTREX;HNRNPA3;HNRNPM;HNRNPF;MAGOH;HNRNPK;SNRPE;SNRPF;SNRPG;LSM3;SNRPD1;SNRPD2;SNRPD3;HNRNPU;U2AF1;SRSF1;SF3A3;SF3B2;PRPF4B;SNW1;FRG1;DHX8;EFTUD2;SF3B3;SF3A2;SF3A1;ZCCHC8;PRPF8;CWC27;ALYREF;SRRM1;CACTIN;DHX38;PPWD1;DGCR14;SNRNP40;CDC5L;GPATCH1;WDR83;DDX23…	O43390;O60506;O75533;O75643;P07910;P08579;P09651;P11940;P14678;P17844;P22626;P31943;P38159;P38919;P52272;P52597;P61978;P62316;P62318;Q00839;Q12874;Q13435;Q13573;Q15393;Q15428;Q15459;Q92620;Q99459;Q9NW64;Q9Y3C6;Q9Y5S9	31	0.742872	0.646426	0.129829	0	0
144	1182	CDC5L core complex	Human	O43660;O75934;P11142;Q92616;Q99459;Q9UMS4	PLRG1;BCAS2;HSPA8;GCN1;CDC5L;PRPF19	P11142;Q92616;Q99459	3	0.729421	0.659994	0.095181	0.1947	0.159545
145	1183	CDC5L complex	Human	A8K8P3;O15297;O43660;O75533;O75934;P09012;P09661;P11142;P11388;P15884;P23246;P38159;P62136;P62314;P62316;P62318;P78527;Q01130;Q07955;Q12905;Q13435;Q14204;Q15427;Q7L1Q6;Q8IYB3;Q92616;Q99459;Q9P013;Q9UMS4;Q9UPN6	SFI1;PPM1D;PLRG1;SF3B1;BCAS2;SNRPA;SNRPA1;HSPA8;TOP2A;TCF4;SFPQ;RBMX;PPP1CA;SNRPD1;SNRPD2;SNRPD3;PRKDC;SRSF2;SRSF1;ILF2;SF3B2;DYNC1H1;SF3B4;BZW1;SRRM1;GCN1;CDC5L;CWC15;PRPF19;SCAF8	O75533;P11142;P38159;P62136;P62316;P62318;P78527;Q12905;Q13435;Q14204;Q15427;Q7L1Q6;Q92616;Q99459	14	0.825918	0.742769	0.100674	0.0104	0
146	1186	ESCRT-III complex	Human	O43633;Q7LBR1;Q96CF2;Q96FZ7;Q9BY43;Q9H444;Q9HD42;Q9NZZ3;Q9UQN3;Q9Y3E7	CHMP2A;CHMP1B;CHMP4C;CHMP6;CHMP4A;CHMP4B;CHMP1A;CHMP5;CHMP2B;CHMP3	O43633;Q7LBR1;Q9BY43;Q9H444;Q9HD42;Q9NZZ3;Q9UQN3;Q9Y3E7	8	0.795427	0.840901	-0.0571699	0.5801	0.570956
147	1189	DNA double-strand break end-joining complex	Human	O60934;P12956;P13010;P49917;P49959;Q13426;Q92878	NBN;XRCC6;XRCC5;LIG4;MRE11A;XRCC4;RAD50	P12956;P13010;P49959;Q92878	4	0.487876	0.470427	0.0357642	0.2688	0.270149
148	1193	Rap1 complex	Human	P09874;P12956;P13010;P49959;Q15554;Q92878;Q9NYB0	PARP1;XRCC6;XRCC5;MRE11A;TERF2;RAD50;TERF2IP	P12956;P13010;P49959;Q92878;Q9NYB0	5	0.478821	0.458278	0.0429035	0.2213	0.21888
149	1223	H2AX complex, isolated from cells without IR exposure	Human	O43390;P05455;P06748;P11021;P11940;P16104;P27797;P62158;P62805;Q08945;Q8N257;Q9Y262;Q9Y5B9	HNRNPR;SSB;NPM1;HSPA5;PABPC1;H2AFX;CALR;CALM1; CAL;HIST1H4A;;SSRP1;HIST3H2BB;EIF3L;SUPT16H	O43390;P05455;P11021;P11940;P27797;P62158;P62805	7	0.647515	0.735759	-0.136281	0.8327	0.839133
150	1227	H2AX complex II	Human	P06748;P11021;P16104;P16989;P27797;P33778;P62805;Q8N257;Q96EY7;Q99879	NPM1;HSPA5;H2AFX;YBX3;CALR;HIST1H2BB;HIST1H4A;;HIST3H2BB;PTCD3;HIST1H2BM	P11021;P16989;P27797;P62805	4	0.460249	0.394801	0.1422	0.0812	0.0421484
151	1231	FIB-associated protein complex	Human	O14744;P22087;Q07021;Q71U36;Q99873;Q9H4B7	PRMT5;FBL;C1QBP;TUBA1A;PRMT1;TUBB1	O14744;Q07021;Q71U36;Q99873	4	0.424399	0.360845	0.149749	0.0737	0.0343955
152	1254	Menin-associated histone methyltransferase complex	Human	O00255;P30876;P61964;Q15291;Q9C005;Q9UBL3;Q9UMN6	MEN1;POLR2B;WDR5;KDM6B;DPY30;ASH2L;KMT2B	P61964;Q9C005;Q9UBL3	3	0.958329	0.867048	0.0952505	0.1946	0.159402
153	1256	MLL-HCF complex	Human	O00255;P05546;P51610;P61964;Q03164;Q15291;Q9UBL3	MEN1;SERPIND1;HCFC1;WDR5;KMT2A;KDM6B;ASH2L	P51610;P61964;Q9UBL3	3	0.446011	0.513415	-0.151127	0.7546	0.731229
154	1257	ALL-1 supercomplex	Human	O00422;O60264;O60341;O75446;O94776;O95983;P20226;P21675;P49848;P51531;P61964;P62826;Q03164;Q09028;Q12824;Q12873;Q13547;Q15029;Q15291;Q16514;Q16576;Q16594;Q8TAQ2;Q92769;Q92797;Q92922;Q96ST3;Q9P2I0	SAP18;SMARCA5;KDM1A;SAP30;MTA2;MBD3;TBP;TAF1;TAF6;SMARCA2;WDR5;RAN;KMT2A;RBBP4;SMARCB1;CHD3;HDAC1;EFTUD2;KDM6B;TAF12;RBBP7;TAF9;SMARCC2;HDAC2;SYMPK;SMARCC1;SIN3A;CPSF2	O60341;P61964;P62826;Q09028;Q13547;Q16576;Q8TAQ2;Q92769	8	0.533554	0.555526	-0.0411815	0.5087	0.501411
155	1288	DCS complex (PTBP1, PTBP2, HNRPH1, HNRPF)	Human	P26599;P31943;P52597;Q9UKA9	PTBP1;HNRNPH1;HNRNPF;PTBP2	P26599;P31943;P52597	3	0.263218	0.206634	0.21497	0.0678	0.0116172
156	1307	Multiprotein complex (mRNA turnover)	Human	O60506;O75534;P11940;Q14103;Q9H074	SYNCRIP;CSDE1;PABPC1;HNRNPD;PAIP1	O60506;O75534;P11940;Q14103;Q9H074	5	0.658606	0.619263	0.0597365	0.1766	0.173097
157	1308	PABPC1-HSPA8-HNRPD-EIF4G1 complex	Human	P11142;P11940;Q04637;Q14103;Q59EJ3	HSPA8;PABPC1;EIF4G1;HNRNPD;	P11142;P11940;Q04637;Q14103	4	0.70514	0.643365	0.0876065	0.1534	0.13257
158	1332	Large Drosha complex	Human	O00571;O14979;O43143;P17844;P31943;P35637;P52272;Q00839;Q01844;Q12905;Q12906;Q13148;Q8WYQ5;Q92499;Q92804;Q92841;Q96SB4;Q9BUJ2;Q9NRR4;Q9UKM9	DDX3X;HNRNPDL;DHX15;DDX5;HNRNPH1;FUS;HNRNPM;HNRNPU;EWSR1;ILF2;ILF3;TARDBP;DGCR8;DDX1;TAF15;DDX17;SRPK1;HNRNPUL1;DROSHA;RALY	O00571;O14979;O43143;P17844;P31943;P35637;P52272;Q00839;Q01844;Q12905;Q12906;Q13148;Q92499;Q92804;Q92841;Q9BUJ2	16	0.794524	0.779549	0.0188475	0.1425	0.136572
159	1335	SNW1 complex	Human	O75643;O95071;P07437;P11021;P17858;P23246;P26641;P43243;P43246;P68104;Q00839;Q13573;Q15029;Q16531;Q6P2Q9;Q99459;Q9BUQ8;Q9UG63	SNRNP200;UBR5;TUBB;HSPA5;PFKL;SFPQ;EEF1G;MATR3;MSH2;EEF1A1;HNRNPU;SNW1;EFTUD2;DDB1;PRPF8;CDC5L;DDX23;ABCF2	O75643;P07437;P11021;P17858;P26641;P43243;P43246;P68104;Q00839;Q13573;Q16531;Q99459;Q9UG63	13	0.861121	0.859613	0.00175121	0.2497	0.243004
160	1345	Septin complex	Human	Q15019;Q16181;Q92599;Q9NVA2;Q9UHD8	SEPT2;SEPT7;SEPT8;SEPT11;SEPT9	Q15019;Q16181;Q92599;Q9NVA2;Q9UHD8	5	0.38483	0.386921	-0.00543539	0.3832	0.373043
161	1379	GALNS-lysosomal hydrolase 1.27 MDa complex	Human	P10619;P16278;P34059;Q99519	CTSA;GLB1;GALNS;NEU1	P10619;P16278;P34059;Q99519	4	0.748636	0.77093	-0.0297795	0.4737	0.47828
162	1380	Elongator holo complex	Human	O95163;Q6IA86;Q96EB1;Q9H9T3	IKBKAP;ELP2;ELP4;ELP3	O95163;Q6IA86;Q96EB1;Q9H9T3	4	0.568649	0.551031	0.0309811	0.2825	0.284657
163	1400	ASCOM complex	Human	O14686;P07437;P68366;Q14686;Q15291;Q8NEZ4;Q9UBL3	KMT2D;TUBB;TUBA4A;NCOA6;KDM6B;KMT2C;ASH2L	P07437;P68366;Q9UBL3	3	0.271025	0.395498	-0.459267	0.9546	0.976729
164	1413	NCOR1 complex	Human	O15379;O75376;P51532;Q12824;Q13263;Q15393;Q15459;Q6ZRS2;Q8TAQ2;Q92922	HDAC3;NCOR1;SMARCA4;SMARCB1;TRIM28;SF3B3;SF3A1;SRCAP;SMARCC2;SMARCC1	Q13263;Q15393;Q15459;Q8TAQ2	4	0.467458	0.453904	0.0289955	0.2874	0.290742
165	1452	MCM2-MCM6-MCM7 complex	Human	P33993;P49736;Q14566	MCM7;MCM2;MCM6	P33993;P49736;Q14566	3	0.10259	0.053503	0.478479	0.0057	0
166	1492	BHC110 complex	Human	O60341;O75362;Q13547;Q14687;Q92618;Q92769;Q96BD5;Q9P0W2;Q9UBW7;Q9UKL0	KDM1A;ZNF217;HDAC1;GSE1;ZNF516;HDAC2;PHF21A;HMG20B;ZMYM2;RCOR1	O60341;Q13547;Q92769	3	0.400066	0.283721	0.290815	0.0357	9.33868e-05
167	1554	RANBP1-RAN-KPNB1 complex	Human	P43487;P62826;Q14974	RANBP1;RAN;KPNB1	P43487;P62826;Q14974	3	0.682605	0.679001	0.00527977	0.3893	0.376226
168	1571	Vigilin-DNA-PK-Ku antigen complex	Human	P12956;P13010;P78527;Q00341	XRCC6;XRCC5;PRKDC;HDLBP	P12956;P13010;P78527;Q00341	4	0.392464	0.338556	0.137358	0.0849	0.0476981
169	1728	CTCF-nucleophosmin-PARP-HIS-KPNA-LMNA-TOP complex	Human	O00505;P02545;P06748;P09874;P0C0S5;P11388;P49711;P52294;Q6FI13	KPNA3;LMNA;NPM1;PARP1;H2AFZ;TOP2A;CTCF;KPNA1;HIST2H2AA3	O00505;P0C0S5;P52294	3	0.42664	0.488311	-0.144551	0.7446	0.719625
170	1729	TLE1 corepressor complex (MASH1 promoter-corepressor complex)	Human	P06748;P09874;P19338;P34932;P35580;P60709;Q02880;Q04724;Q15233;Q92878	NPM1;PARP1;NCL;HSPA4;MYH10;ACTB;TOP2B;TLE1;NONO;RAD50	P19338;P34932;P35580;P60709;Q15233;Q92878	6	0.846952	0.895061	-0.0568022	0.5732	0.560227
171	1734	SF3A1-SF3A2-SF3A3 complex	Human	Q12874;Q15428;Q15459	SF3A3;SF3A2;SF3A1	Q12874;Q15428;Q15459	3	0.314981	0.203861	0.352782	0.0192	0
172	1737	SF3b complex	Human	O75533;Q13435;Q15393;Q15427;Q7RTV0;Q86XP3;Q9BWJ5;Q9Y3B4	SF3B1;SF3B2;SF3B3;SF3B4;PHF5A;DDX42;SF3B5;SF3B6	O75533;Q13435;Q15393;Q15427;Q86XP3	5	0.585598	0.47272	0.192756	0.0256	0.00491272
173	1745	SMN complex	Human	O14893;P09012;P14678;P57678;P62304;P62306;P62308;P62314;P62316;P62318;P63162;Q8TEQ6;Q8WXD5;Q9H840;Q9UHI6	GEMIN2;SNRPA;SNRPB;GEMIN4;SNRPE;SNRPF;SNRPG;SNRPD1;SNRPD2;SNRPD3;SNRPN;GEMIN5;GEMIN6;GEMIN7;DDX20	P14678;P62316;P62318;Q8TEQ6	4	0.764394	0.75101	0.0175097	0.3221	0.326541
174	1746	SMN containing complex	Human	O14893;P09382;P17931;P57678;P62314;P62316;P62318;Q16637	GEMIN2;LGALS1;LGALS3;GEMIN4;SNRPD1;SNRPD2;SNRPD3;SMN1; SMN2	P17931;P62316;P62318	3	0.966547	0.924876	0.0431136	0.295	0.279533
175	1749	SMN-PolII-RHA complex	Human	O14893;P08579;P14678;P20226;P24928;P57678;P63162;Q00403;Q08211;Q9UHI6	GEMIN2;SNRPB2;SNRPB;TBP;POLR2A;GEMIN4;SNRPN;GTF2B;DHX9;DDX20	P08579;P14678;Q08211	3	1.19711	1.03657	0.134102	0.1379	0.0889905
176	1751	SMN complex	Human	O14893;P09012;P14678;P57678;Q16637;Q8TEQ6;Q8WXD5;Q9H840;Q9UHI6;Q9Y3F4	GEMIN2;SNRPA;SNRPB;GEMIN4;SMN1; SMN2;GEMIN5;GEMIN6;GEMIN7;DDX20;STRAP	P14678;Q8TEQ6;Q9Y3F4	3	1.17496	1.17598	-0.000866695	0.406	0.392143
177	1767	CPSF6-ITCH-NUDT21-POLR2A-UBAP2L complex	Human	O43809;P24928;Q14157;Q16630;Q96J02	NUDT21;POLR2A;UBAP2L;CPSF6;ITCH	O43809;Q14157;Q16630	3	0.848623	0.747429	0.119246	0.1567	0.113528
178	1768	CPSF6-EWSR1-ITCH-NUDT21-POLR2A-UBAP2L complex	Human	O43809;P24928;Q01844;Q14157;Q16630;Q96J02	NUDT21;POLR2A;EWSR1;UBAP2L;CPSF6;ITCH	O43809;Q01844;Q14157;Q16630	4	0.86532	0.796795	0.0791911	0.1716	0.151892
179	2112	CDC37-HSP90AA1-HSP90AB1-MAP3K11 complex	Human	P07900;P08238;Q16543;Q16584	HSP90AA1;HSP90AB1;CDC37;MAP3K11	P07900;P08238;Q16543	3	0.153577	0.146267	0.0475982	0.2859	0.268408
180	2129	DNAJB2-HSPA8-PSMA3 complex	Human	P11142;P25686;P25788	HSPA8;DNAJB2;PSMA3	P11142;P25686;P25788	3	1.1814	1.23824	-0.0481173	0.5311	0.512217
181	2174	COP9 signalosome complex	Human	P61201;Q13098;Q7L5N1;Q92905;Q99627;Q9BT78;Q9UBW8;Q9UNS2	COPS2;GPS1;COPS6;COPS5;COPS8;COPS4;COPS7A;COPS3	P61201;Q13098;Q7L5N1;Q92905;Q99627;Q9BT78;Q9UBW8;Q9UNS2	8	0.324638	0.343044	-0.056699	0.5776	0.568941
182	2179	CNS-P53 complex	Human	P04637;P61201;Q13098;Q7L5N1;Q92905;Q99627;Q9BT78;Q9UBW8;Q9UNS2	TP53;COPS2;GPS1;COPS6;COPS5;COPS8;COPS4;COPS7A;COPS3	P61201;Q13098;Q7L5N1;Q92905;Q99627;Q9BT78;Q9UBW8;Q9UNS2	8	0.324638	0.343044	-0.056699	0.5776	0.568941
183	2188	Ubiquitin E3 ligase (CDC34, NEDD8, BTRC, CUL1, SKP1A, RBX1)	Human	P62877;P63208;Q13616;Q15843;Q9Y297	RBX1;SKP1;CUL1;NEDD8;BTRC	P63208;Q13616;Q15843	3	0.613424	0.701277	-0.143218	0.7421	0.71723
184	2201	PCNA-RFC2-5 complex	Human	P12004;P35249;P35250;P40937;P40938	PCNA;RFC4;RFC2;RFC5;RFC3	P12004;P35249;P40937	3	0.357731	0.351717	0.0168106	0.3581	0.346416
185	2241	HD-RAB8A-OPTN complex	Human	P42858;P61006;Q96CV9	HTT;RAB8A;OPTN	P42858;P61006;Q96CV9	3	0.482977	0.538798	-0.115577	0.6904	0.664402
186	2242	TGM2-HD-CALM1 complex	Human	P21980;P42858;P62158	TGM2;HTT;CALM1; CAL	P21980;P42858;P62158	3	0.880881	0.94511	-0.0729149	0.5949	0.571578
187	2255	Cofilin-actin-CAP1 complex	Human	P23528;P60709;Q01518	CFL1;ACTB;CAP1	P23528;P60709;Q01518	3	1.16299	1.10597	0.0490246	0.2826	0.264892
188	2300	Profilin 2 complex	Human	O75116;P11142;P17600;P35080;P60709;Q05193;Q7L576;Q92777;Q9Y2A7	ROCK2;HSPA8;SYN1;PFN2;ACTB;DNM1;CYFIP1;SYN2;NCKAP1	O75116;P11142;P35080;P60709;Q7L576;Q9Y2A7	6	0.70719	0.710023	-0.0040059	0.3573	0.357344
189	2480	CIN85 complex (CIN85, CRK, BCAR1, CBL, PIK3R1, GRB2, SOS1)	Human	P22681;P27986;P46108;P56945;P62993;Q07889;Q96B97	CBL;PIK3R1;CRK;BCAR1;GRB2;SOS1;SH3KBP1	P46108;P56945;Q96B97	3	0.631327	0.602156	0.0462053	0.2888	0.271852
190	2573	Class C VPS/HOPS complex	Human	P20339;Q15075;Q96JC1;Q9H269;Q9H270;Q9P253	RAB5A;EEA1;VPS39;VPS16;VPS11;VPS18	P20339;Q15075;Q9H269	3	1.28525	1.25035	0.0271581	0.3312	0.319844
191	2638	HES1 promoter corepressor complex	Human	P24928;P50613;Q06330;Q09472;Q7KZ85;Q92793	POLR2A;CDK7;RBPJ;EP300;SUPT6H;CREBBP	P50613;Q06330;Q7KZ85;Q92793	4	0.29091	0.333669	-0.146984	0.783	0.787526
192	2639	HES1 promoter-Notch enhancer complex	Human	O60563;P24928;P46531;P49336;P50613;P50750;Q06330;Q09472;Q15648;Q7KZ85;Q92585;Q9BT40;Q9Y5B9	CCNT1;POLR2A;NOTCH1;CDK8;CDK7;CDK9;RBPJ;EP300;MED1;SUPT6H;MAML1;INPP5K;SUPT16H	P50613;Q06330;Q7KZ85	3	0.310104	0.334734	-0.079426	0.6113	0.586562
193	2710	LRP-1-Alpha-2-M-annexin VI complex	Human	P01023;P08133;Q07954	A2M;ANXA6;LRP1	P01023;P08133;Q07954	3	0.830493	1.23102	-0.482273	0.9607	0.981153
194	2715	Ubiquitin E3 ligase (CSN1, CSN8, HRT1, SKP1, SKP2, CUL1, CUL2, CUL3)	Human	P62877;P63208;Q13098;Q13309;Q13616;Q13617;Q13618;Q99627	RBX1;SKP1;GPS1;SKP2;CUL1;CUL2;CUL3;COPS8	P63208;Q13098;Q13616;Q13617;Q13618;Q99627	6	0.633083	0.685743	-0.0831813	0.6706	0.654333
195	2716	Elongator core complex	Human	O95163;Q6IA86;Q9H9T3	IKBKAP;ELP2;ELP3	O95163;Q6IA86;Q9H9T3	3	0.135289	0.27549	-1.03631	0.9938	0.99994
196	2721	HCF-1 complex	Human	O15047;O15294;O75182;O75446;P07900;P08047;P11021;P11142;P34932;P51610;P61964;Q09028;Q13547;Q16576;Q92769;Q96ST3;Q9H7L9;Q9UBL3	SETD1A;OGT;SIN3B;SAP30;HSP90AA1;SP1;HSPA5;HSPA8;HSPA4;HCFC1;WDR5;RBBP4;HDAC1;RBBP7;HDAC2;SIN3A;SUDS3;ASH2L	O15294;P07900;P11021;P11142;P34932;P51610;P61964;Q09028;Q13547;Q16576;Q92769;Q9UBL3	12	0.428798	0.438606	-0.022873	0.3927	0.383169
197	2727	SRC-3 complex	Human	O14920;O15111;P10155;Q15596;Q92793;Q9Y6K9;Q9Y6Q9	IKBKB;CHUK;TROVE2;NCOA2;CREBBP;IKBKG;NCOA3	P10155;Q92793;Q9Y6K9	3	0.94036	0.916629	0.0252357	0.3364	0.324761
198	2730	Set1B complex	Human	P61964;Q15291;Q6UXN9;Q9P0U4;Q9UBL3;Q9UPS6	WDR5;KDM6B;WDR82;CXXC1;ASH2L;SETD1B	P61964;Q6UXN9;Q9UBL3	3	0.447574	0.467125	-0.0436829	0.5194	0.501265
199	2731	Set1A complex	Human	O15047;P61964;Q15291;Q6UXN9;Q9P0U4;Q9UBL3	SETD1A;WDR5;KDM6B;WDR82;CXXC1;ASH2L	P61964;Q6UXN9;Q9UBL3	3	0.447574	0.467125	-0.0436829	0.5194	0.501265
200	2755	17S U2 snRNP	Human	O15042;O43143;O75533;O75937;O75940;P08579;P09661;P10809;P14678;P26368;P62304;P62306;P62308;P62314;P62316;P62318;Q01081;Q07955;Q12874;Q12931;Q13435;Q15393;Q15427;Q15428;Q15459;Q7L014;Q7RTV0;Q8IWX8;Q96I25;Q9BWJ5;Q9P0W2;Q9UHX1;Q9Y3B4	U2SURP;DHX15;SF3B1;DNAJC8;SMNDC1;SNRPB2;SNRPA1;HSPD1;SNRPB;U2AF2;SNRPE;SNRPF;SNRPG;SNRPD1;SNRPD2;SNRPD3;U2AF1;SRSF1;SF3A3;TRAP1;SF3B2;SF3B3;SF3B4;SF3A2;SF3A1;DDX46;PHF5A;CHERP;RBM17;SF3B5;HMG20B;PUF60;SF3B6	O43143;O75533;O75937;P08579;P14678;P62316;P62318;Q12874;Q12931;Q13435;Q15393;Q15427;Q15428;Q15459;Q9UHX1	15	0.818373	0.742917	0.0922021	0.0143	0
201	2766	TERF2-RAP1 complex	Human	P12956;P13010;P49959;Q15554;Q92878;Q9BSI4;Q9NYB0	XRCC6;XRCC5;MRE11A;TERF2;RAD50;TINF2;TERF2IP	P12956;P13010;P49959;Q92878;Q9NYB0	5	0.478821	0.458278	0.0429035	0.2213	0.21888
202	2791	MCM4-MCM6-MCM7 complex	Human	P33991;P33993;Q14566	MCM4;MCM7;MCM6	P33991;P33993;Q14566	3	0.09797	0.0549817	0.438791	0.0084	0
203	2792	MCM2-MCM4-MCM6-MCM7 complex	Human	P33991;P33993;P49736;Q14566	MCM4;MCM7;MCM2;MCM6	P33991;P33993;P49736;Q14566	4	0.08817	0.0633138	0.281912	0.0165	1.21756e-05
204	2797	PCNA-CHL12-RFC2-5 complex	Human	P12004;P35249;P35250;P40937;P40938;Q8WVB6	PCNA;RFC4;RFC2;RFC5;RFC3;CHTF18	P12004;P35249;P40937	3	0.357731	0.351717	0.0168106	0.3581	0.346416
205	2829	RSmad complex	Human	P51532;P84022;Q13485;Q15796;Q8NFD5;Q8TAQ2;Q92793;Q92922;Q9UPN9;Q9Y6Q9	SMARCA4;SMAD3;SMAD4;SMAD2;ARID1B;SMARCC2;CREBBP;SMARCC1;TRIM33;NCOA3	Q8TAQ2;Q92793;Q9UPN9	3	0.38959	0.53138	-0.363946	0.9254	0.946181
206	2837	Profilin 1 complex	Human	P07737;P11142;P55072;P63261;Q00610;Q9BVA1	PFN1;HSPA8;VCP;ACTG1;CLTC;TUBB2B	P07737;P11142;P55072;Q00610	4	1.01488	1.12774	-0.111198	0.7096	0.710023
207	2838	MEP50-PRMT5-ICLN complex	Human	O14744;P54105;Q9BQA1	PRMT5;CLNS1A;WDR77	O14744;P54105;Q9BQA1	3	0.275924	0.220389	0.20127	0.0766	0.0184471
208	2851	ING2 complex	Human	A0A024R3R1;O75446;P29374;Q09028;Q13547;Q16576;Q5PSV4;Q92769;Q96ST3;Q9H0E3;Q9H160;Q9H7L9;Q9HCU9	ARID4B;SAP30;ARID4A;RBBP4;HDAC1;RBBP7;BRMS1L;HDAC2;SIN3A;SAP130;ING2;SUDS3;BRMS1	Q09028;Q13547;Q16576;Q92769	4	0.422076	0.384663	0.0886404	0.1513	0.13029
209	2857	NuA4/Tip60 HAT complex	Human	O95619;O96019;Q52LR7;Q92993;Q96L91;Q9H0E9;Q9H2F5;Q9HAF1;Q9NPF5;Q9NXR8;Q9UBU8;Q9Y230;Q9Y265;Q9Y4A5	YEATS4;ACTL6A;EPC2;KAT5;EP400;BRD8;EPC1;MEAF6;DMAP1;ING3;MORF4L1;RUVBL2;RUVBL1;TRRAP	O96019;Q9Y230;Q9Y265	3	0.555818	0.508247	0.0855868	0.2091	0.179818
210	2962	CRK-BCAR1-DOCK1 complex	Human	P46108;P56945;Q14185	CRK;BCAR1;DOCK1	P46108;P56945;Q14185	3	0.471867	0.33824	0.283188	0.0381	0.000210859
211	3008	60S APC containing complex	Human	P23258;P25054;P46940;Q71U36	TUBG1;APC;IQGAP1;TUBA1A	P23258;P46940;Q71U36	3	0.616103	0.601598	0.0235442	0.3406	0.329096
212	3015	p27-cyclinE-Cdk2 - Ubiquitin E3 ligase (SKP1A, SKP2, CUL1, CKS1B, RBX1) complex	Human	P24864;P24941;P46527;P61024;P62877;P63208;Q13309;Q13616	CCNE1;CDK2;CDKN1B;CKS1B;RBX1;SKP1;SKP2;CUL1	P24941;P61024;P63208;Q13616	4	0.906197	1.03753	-0.144924	0.7791	0.783515
213	3036	Ubiquitin E3 ligase (SKP1A, SKP2, CUL1, CKS1B, RBX1)	Human	P61024;P62877;P63208;Q13309;Q13616	CKS1B;RBX1;SKP1;SKP2;CUL1	P61024;P63208;Q13616	3	1.08091	1.2435	-0.150425	0.7537	0.730007
214	3040	Multisynthetase complex	Human	O43324;P07814;P14868;P41252;P47897;P54136;P56192;Q12904;Q13155;Q15046;Q9P2J5	EEF1E1;EPRS;DARS;IARS;QARS;RARS;MARS;AIMP1;AIMP2;KARS;LARS	O43324;P07814;P14868;P41252;P47897;P54136;P56192;Q12904;Q13155;Q15046;Q9P2J5	11	0.153059	0.131673	0.139726	0.0071	0
215	3048	mSin3A complex	Human	Q09028;Q13547;Q16576;Q92769;Q96ST3	RBBP4;HDAC1;RBBP7;HDAC2;SIN3A	Q09028;Q13547;Q16576;Q92769	4	0.422076	0.384663	0.0886404	0.1513	0.13029
216	3055	Nop56p-associated pre-rRNA complex	Human	O00567;O76021;P05141;P05386;P05387;P05388;P06748;P08708;P09651;P11387;P13639;P15880;P16402;P18077;P18124;P18621;P19338;P22087;P25398;P26368;P26373;P27635;P30050;P32969;P35268;P36578;P37108;P39023;P40429;P42766;P46776;P46777;P46778;P46779;P46781;P47914;P49411;P50914;P52272;P55209;P55769;P61247;P61254;P61313;P61353;P61513;P62081;P62241;P62244;P62249;P62263;P62266;P62269;P62273;P62277;P62280;P62424;…	NOP56;RSL1D1;SLC25A5;RPLP1;RPLP2;RPLP0;NPM1;RPS17;HNRNPA1;TOP1;EEF2;RPS2;HIST1H1D;RPL35A;RPL7;RPL17;NCL;FBL;RPS12;U2AF2;RPL13;RPL10;RPL12;RPL9; RPL9;RPL22;RPL4;SRP14;RPL3;RPL13A;RPL35;RPL27A;RPL5;RPL21;RPL28;RPS9;RPL29;TUFM;RPL14;HNRNPM;NAP1L1;SNU13;RPS3A;RPL26;RPL15;RPL27;RPL37A;RPS7;RPS8;RPS15A;RPS16;RPS14;RPS23;RPS18;RPS29;RPS13;RPS11;RPL7A;ACTA2;RPL23A;RPS6;RPL23;RPS15;RPS24;RPL30;RPL39;RPL31…	P09651;P11387;P13639;P19338;P37108;P49411;P52272;P55209;P55769;P67809;P68104;Q00839;Q08211;Q12905;Q12906;Q13610;Q6P3W7;Q71U36;Q92522;Q9NZI8	20	0.608142	0.568441	0.0652814	0.0198	0.00117439
217	3063	Brg1-associated complex II	Human	O14497;O14744;O96019;P51532;Q12824;Q8TAQ2;Q92922	ARID1A;PRMT5;ACTL6A;SMARCA4;SMARCB1;SMARCC2;SMARCC1	O14744;O96019;Q8TAQ2	3	0.262103	0.402893	-0.537157	0.9688	0.988736
218	3075	UTX-MLL2/3 complex	Human	O14686;O15550;P61964;Q14686;Q15291;Q5H9R7;Q6ZW49;Q86UW6;Q86XN7;Q8NEZ4;Q9UBL3;Q9Y2X9	KMT2D;KDM6A;WDR5;NCOA6;KDM6B;PPP6R3;PAXIP1;N4BP2;PROSER1;KMT2C;ASH2L;ZNF281	P61964;Q5H9R7;Q9UBL3	3	0.471159	0.460903	0.0217676	0.3456	0.333656
219	3082	DGCR8 multiprotein complex	Human	O43390;P11021;P17844;P19338;P31943;P35637;Q00839;Q08211;Q12906;Q8WYQ5;Q92841	HNRNPR;HSPA5;DDX5;NCL;HNRNPH1;FUS;HNRNPU;DHX9;ILF3;DGCR8;DDX17	O43390;P11021;P17844;P19338;P31943;P35637;Q00839;Q08211;Q12906;Q92841	10	0.560952	0.617501	-0.100809	0.7746	0.758736
220	3102	DHX9-ADAR-vigilin-DNA-PK-Ku antigen complex	Human	P12956;P13010;P55265;P78527;Q00341;Q08211	XRCC6;XRCC5;ADAR;PRKDC;HDLBP;DHX9	P12956;P13010;P78527;Q00341;Q08211	5	0.481378	0.461077	0.0421714	0.2228	0.220983
221	3118	SMN1-SIP1-SNRP complex	Human	O14893;P14678;P62304;P62314;P62316;P62318;Q16637	GEMIN2;SNRPB;SNRPE;SNRPD1;SNRPD2;SNRPD3;SMN1; SMN2	P14678;P62316;P62318	3	0.145931	0.366639	-1.51242	0.9983	1
222	3129	STAT6-p100-RHA complex	Human	P42226;Q08211;Q7KZF4	STAT6;DHX9;SND1	P42226;Q08211;Q7KZF4	3	0.506083	0.517308	-0.0221795	0.4652	0.447052
223	3135	TLE1 corepressor complex (MASH1 promoter-corepressor complex)	Human	P06748;P09874;P19338;P34932;Q02880;Q04724;Q15233;Q92878	NPM1;PARP1;NCL;HSPA4;TOP2B;TLE1;NONO;RAD50	P19338;P34932;Q15233;Q92878	4	0.463035	0.567096	-0.224736	0.8784	0.901698
224	3137	MASH1 promoter-coactivator complex	Human	P09874;P12931;P24928;P62805;P68431;Q14469;Q15233;Q92793;Q92831	PARP1;SRC;POLR2A;HIST1H4A;;HIST1H3A;;HES1;NONO;CREBBP;KAT2B	P62805;Q15233;Q92793	3	0.317547	0.511715	-0.611459	0.9768	0.994522
225	3142	CAMK2-delta-MASH1 promoter-coactivator complex	Human	P09874;P12931;P24928;Q13557;Q14469;Q15233;Q92793;Q92831	PARP1;SRC;POLR2A;CAMK2D;HES1;NONO;CREBBP;KAT2B	Q13557;Q15233;Q92793	3	0.395456	0.492971	-0.246589	0.8592	0.862262
226	3522	COG complex	Human	P83436;Q14746;Q8WTW3;Q96JB2;Q96MW5;Q9H9E3;Q9UP83;Q9Y2V7	COG7;COG2;COG1;COG3;COG8;COG4;COG5;COG6	Q14746;Q9H9E3;Q9UP83	3	0.310704	0.357853	-0.151747	0.7557	0.732305
227	3556	COG complex	Human	P83436;Q14746;Q8WTW3;Q96JB2;Q96MW5;Q9H9E3;Q9UP83;Q9Y2V7	COG7;COG2;COG1;COG3;COG8;COG4;COG5;COG6	Q14746;Q9H9E3;Q9UP83	3	0.310704	0.357853	-0.151747	0.7557	0.732305
228	4158	HSP90-FKBP38-CAM-Ca(2+) complex	Human	P07900;P62158;Q14318	HSP90AA1;CALM1; CAL;FKBP8	P07900;P62158;Q14318	3	1.14066	1.08891	0.0453722	0.2901	0.273917
229	4389	EIF3 core complex (EIF3A, EIF3B, EIF3G, EIF3I)	Human	O75821;P55884;Q13347;Q14152	EIF3G;EIF3B;EIF3I;EIF3A	O75821;P55884;Q13347;Q14152	4	0.328304	0.325358	0.00897491	0.3512	0.353662
230	4392	EIF3 complex (EIF3A, EIF3B, EIF3G, EIF3I, EIF3C)	Human	O75821;P55884;Q13347;Q14152;Q99613	EIF3G;EIF3B;EIF3I;EIF3A;EIF3C	O75821;P55884;Q13347;Q14152;Q99613	5	0.334119	0.335994	-0.00561297	0.3835	0.373652
231	4395	EIF3 complex (EIF3B, EIF3G, EIF3I)	Human	O75821;P55884;Q13347	EIF3G;EIF3B;EIF3I	O75821;P55884;Q13347	3	0.397472	0.394146	0.00836705	0.3804	0.368234
232	4403	EIF3 complex (EIF3A, EIF3B, EIF3G, EIF3I, EIF3J)	Human	O75821;O75822;P55884;Q13347;Q14152	EIF3G;EIF3J;EIF3B;EIF3I;EIF3A	O75821;P55884;Q13347;Q14152	4	0.328304	0.325358	0.00897491	0.3512	0.353662
233	5176	MGC1-DNA-PKcs-Ku complex	Human	P12956;P13010;P78527;Q14676	XRCC6;XRCC5;PRKDC;MDC1	P12956;P13010;P78527	3	0.511005	0.432427	0.153773	0.1177	0.061457
234	5177	Polycystin-1 multiprotein complex (ACTN1, CDH1, SRC, JUP, VCL, CTNNB1, PXN, BCAR1, PKD1, PTK2, TLN1)	Human	P12814;P12830;P12931;P14923;P18206;P35222;P49023;P56945;P98161;Q05397;Q9Y490	ACTN1;CDH1;SRC;JUP;VCL;CTNNB1;PXN;BCAR1;PKD1;PTK2;TLN1	P12814;P14923;P18206;P35222;P49023;P56945;Q05397;Q9Y490	8	0.879787	0.818086	0.0701312	0.092	0.0688803
235	5179	NCOA6-DNA-PK-Ku-PARP1 complex	Human	P09874;P12956;P13010;P78527;Q14686	PARP1;XRCC6;XRCC5;PRKDC;NCOA6	P12956;P13010;P78527	3	0.511005	0.432427	0.153773	0.1177	0.061457
236	5182	DNA-PK-Ku complex	Human	P12956;P13010;P78527	XRCC6;XRCC5;PRKDC	P12956;P13010;P78527	3	0.511005	0.432427	0.153773	0.1177	0.061457
237	5183	DNA-PK-Ku-eIF2-NF90-NF45 complex	Human	P05198;P12956;P13010;P20042;P41091;P78527;Q12905;Q12906	EIF2S1;XRCC6;XRCC5;EIF2S2;EIF2S3;PRKDC;ILF2;ILF3	P05198;P12956;P13010;P20042;P41091;P78527;Q12905;Q12906	8	0.669471	0.654649	0.0221397	0.2214	0.227577
238	5193	TNF-alpha/NF-kappa B signaling complex (CHUK, KPNA3, NFKB2, NFKBIB, REL, IKBKG, NFKB1, NFKBIE, RELB, NFKBIA, RELA, TNIP2)	Human	O00221;O00505;O15111;P19838;P25963;Q00653;Q01201;Q04206;Q04864;Q15653;Q8NFZ5;Q9Y6K9	NFKBIE;KPNA3;CHUK;NFKB1;NFKBIA;NFKB2;RELB;RELA;REL;NFKBIB;TNIP2;IKBKG	O00505;P19838;Q00653;Q9Y6K9	4	0.639209	0.6632	-0.0375323	0.4994	0.5028
239	5194	TNF-alpha/NF-kappa B signaling complex (SEC16A, CHUK, IKBKB, NFKB2, REL, IKBKG, MAP3K14, RELA, FBXW7, USP2)	Human	O14920;O15027;O15111;O75604;Q00653;Q04206;Q04864;Q969H0;Q99558;Q9Y6K9	IKBKB;SEC16A;CHUK;USP2;NFKB2;RELA;REL;FBXW7;MAP3K14;IKBKG	O15027;Q00653;Q9Y6K9	3	0.709459	0.72939	-0.0280937	0.4792	0.46212
240	5195	PTIP-HMT complex	Human	O15550;P61964;Q14686;Q15291;Q6ZW49;Q8NEZ4;Q9BTK6;Q9C005;Q9UBL3;Q9UMN6	KDM6A;WDR5;NCOA6;KDM6B;PAXIP1;KMT2C;PAGR1;DPY30;ASH2L;KMT2B	P61964;Q9C005;Q9UBL3	3	0.958329	0.867048	0.0952505	0.1946	0.159402
241	5196	TNF-alpha/NF-kappa B signaling complex (CHUK, BTRC, NFKB2, PPP6C, REL, CUL1, IKBKE, SAPS2, SAPS1, ANKRD28, RELA, SKP1)	Human	O00743;O15084;O15111;O75170;P63208;Q00653;Q04206;Q04864;Q13616;Q14164;Q9UPN7;Q9Y297	PPP6C;ANKRD28;CHUK;PPP6R2;SKP1;NFKB2;RELA;REL;CUL1;IKBKE;PPP6R1;BTRC	O00743;P63208;Q00653;Q13616	4	1.07989	1.26778	-0.173997	0.8225	0.83515
242	5197	PTIP-DNA damage response complex	Human	O60934;P49959;P54132;Q12888;Q6ZW49;Q92878	NBN;MRE11A;BLM;TP53BP1;PAXIP1;RAD50	P49959;Q12888;Q92878	3	0.239923	0.317347	-0.322707	0.9077	0.924153
243	5199	Kinase maturation complex 1	Human	P07900;P08238;P27348;P31946;P34932;P61981;P62258;P63104;Q04917;Q13163;Q16543;Q6Q0C0;Q7KZI7;Q99759;Q9NUG6;Q9UHV9	HSP90AA1;HSP90AB1;YWHAQ;YWHAB;HSPA4;YWHAG;YWHAE;YWHAZ;YWHAH;MAP2K5;CDC37;TRAF7;MARK2;MAP3K3;PDRG1;PFDN2	P07900;P08238;P27348;P31946;P34932;P61981;P62258;P63104;Q04917;Q16543;Q9UHV9	11	0.481619	0.496473	-0.03084	0.4423	0.427559
244	5209	Ubiquilin-proteasome complex	Human	P25786;P25787;P60900;Q05086;Q9UHD9;Q9UMX0	PSMA1;PSMA2;PSMA6;UBE3A;UBQLN2;UBQLN1	P60900;Q05086;Q9UHD9;Q9UMX0	4	0.768003	0.814463	-0.0604954	0.5736	0.573137
245	5211	RAF1-PPP2-PIN1 complex	Human	P04049;P30153;P62714;P63151;Q13526	RAF1;PPP2R1A;PPP2CB;PPP2R2A;PIN1	P30153;P63151;Q13526	3	0.45268	0.451717	0.0021266	0.3981	0.384392
246	5212	Kinase maturation complex 2	Human	A7MCY6;P07900;P08238;Q12933;Q16543;Q92844;Q9H6S1;Q9UHD2	TBKBP1;HSP90AA1;HSP90AB1;TRAF2;CDC37;TANK;AZI2;TBK1	P07900;P08238;Q16543	3	0.153577	0.146267	0.0475982	0.2859	0.268408
247	5230	CHUK-NFKB2-REL-IKBKG-SPAG9-NFKB1-NFKBIE-COPB2-TNIP1-NFKBIA-RELA-TNIP2 complex	Human	O00221;O15111;O60271;P19838;P25963;P35606;Q00653;Q04206;Q04864;Q15025;Q8NFZ5;Q9Y6K9	NFKBIE;CHUK;SPAG9;NFKB1;NFKBIA;COPB2;NFKB2;RELA;REL;TNIP1;TNIP2;IKBKG	O60271;P19838;P35606;Q00653;Q9Y6K9	5	0.612768	0.605271	0.0122346	0.3237	0.313669
248	5231	53BP1-containing complex	Human	P12956;P13010;P15927;P27694;Q12888	XRCC6;XRCC5;RPA2;RPA1;TP53BP1	P12956;P13010;P27694;Q12888	4	0.531182	0.474102	0.107459	0.1217	0.0925509
249	5232	TNF-alpha/Nf-kappa B signaling complex (RPL6, RPL30, RPS13, CHUK, DDX3X, NFKB2, NFKBIB, REL, IKBKG, NFKB1, MAP3K8, RELB, GLG1, NFKBIA, RELA, TNIP2, GTF2I)	Human	O00571;O15111;P19838;P25963;P41279;P62277;P62888;P78347;Q00653;Q01201;Q02878;Q04206;Q04864;Q15653;Q8NFZ5;Q92896;Q9Y6K9	DDX3X;CHUK;NFKB1;NFKBIA;MAP3K8;RPS13;RPL30;GTF2I;NFKB2;RELB;RPL6;RELA;REL;NFKBIB;TNIP2;GLG1;IKBKG	O00571;P19838;P78347;Q00653;Q9Y6K9	5	0.553219	0.461262	0.166222	0.0374	0.0145973
250	5233	TNF-alpha/NF-kappa B signaling complex 5	Human	O14920;O15111;O15446;O95602;P19838;P23508;P42704;P46199;P52292;P52434;P62875;P63208;Q00653;Q04206;Q04864;Q13576;Q13616;Q15653;Q16342;Q9GZS1;Q9H9Y6;Q9UJF2;Q9UKB1;Q9Y2S0;Q9Y6K9	IKBKB;CHUK;CD3EAP;POLR1A;NFKB1;MCC;LRPPRC;MTIF2;KPNA2;POLR2H;POLR2L;SKP1;NFKB2;RELA;REL;IQGAP2;CUL1;NFKBIB;PDCD2;POLR1E;POLR1B;RASAL2;FBXW11;POLR1D;IKBKG	O15446;P19838;P42704;P52292;P63208;Q00653;Q13616;Q9Y6K9	8	1.01087	1.18586	-0.173105	0.9059	0.934908
251	5234	IKBKB-CDC37-KIAA1967-HSP90AB1-HSP90AA1 complex	Human	O14920;P07900;P08238;Q16543;Q8N163	IKBKB;HSP90AA1;HSP90AB1;CDC37;CCAR2	P07900;P08238;Q16543;Q8N163	4	0.299143	0.326689	-0.0920854	0.6628	0.661913
252	5253	MNK1-eIF4F complex	Human	P06730;P60842;Q04637;Q9BUB5	EIF4E;EIF4A1;EIF4G1;MKNK1	P06730;P60842;Q04637	3	0.380075	0.350972	0.0765717	0.2242	0.199739
253	5266	TNF-alpha/NF-kappa B signaling complex 6	Human	O14920;O15111;P07900;P08238;P22087;P36578;P62277;P62280;P62888;P62917;Q02878;Q16543;Q99558;Q9Y6K9	IKBKB;CHUK;HSP90AA1;HSP90AB1;FBL;RPL4;RPS13;RPS11;RPL30;RPL8;RPL6;CDC37;MAP3K14;IKBKG	P07900;P08238;Q16543;Q9Y6K9	4	0.59091	0.533942	0.0964067	0.1386	0.113842
254	5268	TNF-alpha/NF-kappa B signaling complex 7	Human	O43318;P07900;P08238;Q13451;Q15750;Q16543;Q8N5C8;Q9NYJ8	MAP3K7;HSP90AA1;HSP90AB1;FKBP5;TAB1;CDC37;TAB3;TAB2	O43318;P07900;P08238;Q13451;Q15750;Q16543	6	0.397155	0.410907	-0.0346241	0.4825	0.475855
255	5269	TNF-alpha/NF-kappa B signaling complex 8	Human	P07900;P08238;Q13451;Q14164;Q16543;Q86UP2	HSP90AA1;HSP90AB1;FKBP5;IKBKE;CDC37;KTN1	P07900;P08238;Q13451;Q16543;Q86UP2	5	0.606906	0.533983	0.120156	0.0744	0.0555857
256	5285	TNF-alpha/NF-kappa B signaling complex 9	Human	O15111;P08238;Q13451;Q15653;Q16543	CHUK;HSP90AB1;FKBP5;NFKBIB;CDC37	P08238;Q13451;Q16543	3	0.59944	0.594434	0.00835168	0.3804	0.368274
257	5286	TNF-alpha/NF-kappa B signaling complex 10	Human	O15111;P07900;P08238;P40222;Q15653;Q16543;Q676U5;Q8IX12;Q9UHD2;Q9Y6K9	CHUK;HSP90AA1;HSP90AB1;TXLNA;NFKBIB;CDC37;ATG16L1;CCAR1;TBK1;IKBKG	P07900;P08238;P40222;Q16543;Q676U5;Q8IX12;Q9Y6K9	7	0.480173	0.430296	0.103872	0.0533	0.0135931
258	5386	MLL1-WDR5 complex	Human	O00268;O43451;O75461;P21675;P34932;P49848;P51610;P61964;Q03164;Q15291;Q15545;Q16594;Q6PI98;Q7Z3B3;Q8IXM2;Q8IZL8;Q8WWY3;Q96EZ8;Q99496;Q9BVI0;Q9H4L4;Q9H7Z6;Q9HCK8;Q9NXF1;Q9UBL3;Q9Y265;Q9Y4W2	TAF4;MGAM;E2F6;TAF1;HSPA4;TAF6;HCFC1;WDR5;KMT2A;KDM6B;TAF7;TAF9;INO80C;KANSL1;BAP18;PELP1;PRPF31;MCRS1;RNF2;PHF20;SENP3;KAT8;CHD8;TEX10;ASH2L;RUVBL1;LAS1L	P34932;P51610;P61964;Q8WWY3;Q9UBL3;Q9Y265	6	0.66524	0.700294	-0.0526947	0.5556	0.544871
259	5604	Emerin complex 1	Human	P35579;P50402;P60709;Q12965;Q13813;Q15417;Q8WWI1;Q9BRV8	MYH9;EMD;ACTB;MYO1E;SPTAN1;CNN3;LMO7;SIKE1	P35579;P60709;Q12965;Q13813;Q15417;Q8WWI1	6	0.757571	0.763317	-0.00758529	0.3721	0.371071
260	5606	Emerin-actin-NMI-(alphaII)spectrin complex	Human	P50402;P60709;Q13287;Q13813	EMD;ACTB;NMI;SPTAN1	P60709;Q13287;Q13813	3	0.925221	0.864366	0.0657738	0.2459	0.224585
261	5608	Emerin architectural complex	Human	P02545;P20700;P50402;P60709;Q13287;Q13813	LMNA;LMNB1;EMD;ACTB;NMI;SPTAN1	P60709;Q13287;Q13813	3	0.925221	0.864366	0.0657738	0.2459	0.224585
262	5609	Emerin regulatory complex	Human	O15379;O75531;P28749;P50402;P60709;P68431;Q02539;Q13547;Q8WWI1	HDAC3;BANF1;RBL1;EMD;ACTB;HIST1H3A;;HIST1H1A;HDAC1;LMO7	P60709;Q13547;Q8WWI1	3	1.09963	1.13934	-0.0361047	0.4996	0.482352
263	5611	Emerin complex 24	Human	P02545;P06400;P20700;P33991;P49736;P50402;P68431;Q00839;Q02539;Q07021;Q08999;Q13287;Q14566;Q9H0E3;Q9H503	LMNA;RB1;LMNB1;MCM4;MCM2;EMD;HIST1H3A;;HNRNPU;HIST1H1A;C1QBP;RBL2;NMI;MCM6;SAP130;BANF2	P33991;P49736;Q00839;Q07021;Q13287;Q14566	6	0.376419	0.393148	-0.04444	0.5219	0.513593
264	5613	Emerin complex 25	Human	O75531;O95218;O95777;P05455;P20700;P31946;P50402;P60709;P61978;P62258;P62314;Q13283;Q16543;Q9H0E3;Q9P287;Q9Y333	BANF1;ZRANB2;LSM8;SSB;LMNB1;YWHAB;EMD;ACTB;HNRNPK;YWHAE;SNRPD1;G3BP1;CDC37;SAP130;BCCIP;LSM2	P05455;P31946;P60709;P61978;P62258;Q13283;Q16543;Q9P287	8	0.716103	0.72507	-0.0125231	0.3664	0.374273
265	5614	Emerin complex 32	Human	O00422;O15379;P20700;P28749;P50402;P60709;P68431;Q08999;Q12824;Q13263;Q13287;Q13547;Q13813;Q14839;Q8TAQ2;Q92922;Q9BQ87;Q9BZK7;Q9C005;Q9H503;Q9NPJ6;Q9UKL0	SAP18;HDAC3;LMNB1;RBL1;EMD;ACTB;HIST1H3A;;RBL2;SMARCB1;TRIM28;NMI;HDAC1;SPTAN1;CHD4;SMARCC2;SMARCC1;TBL1Y;TBL1XR1;DPY30;BANF2;MED4;RCOR1	P60709;Q13263;Q13287;Q13547;Q13813;Q8TAQ2;Q9BZK7;Q9C005	8	1.01355	1.01697	-0.00337044	0.3237	0.334175
266	5615	Emerin complex 52	Human	O00148;O95777;P10827;P12277;P14866;P20700;P27348;P46940;P50402;P51858;P60709;P61978;P62258;P62314;Q00839;Q02539;Q07021;Q08999;Q12906;Q13287;Q53EL6;Q9BZZ5;Q9Y2U8	DDX39A;LSM8;THRA;CKB;HNRNPL;LMNB1;YWHAQ;IQGAP1;EMD;HDGF;ACTB;HNRNPK;YWHAE;SNRPD1;HNRNPU;HIST1H1A;C1QBP;RBL2;ILF3;NMI;PDCD4;API5;LEMD3	O00148;P12277;P14866;P27348;P46940;P51858;P60709;P61978;P62258;Q00839;Q07021;Q12906;Q13287;Q9BZZ5	14	0.71343	0.709547	0.0054438	0.2276	0.223873
267	5755	SUMO1-SUA1-UBA2 complex	Human	P63165;Q9UBE0;Q9UBT2	SUMO1;SAE1;UBA2	P63165;Q9UBE0;Q9UBT2	3	0.472843	0.456069	0.0354762	0.3128	0.298704
268	5872	BRAF-MAP2K1-MAP2K2-YWHAE complex	Human	P15056;P36507;P62258;Q02750	BRAF;MAP2K2;YWHAE;MAP2K1	P36507;P62258;Q02750	3	0.596558	0.600398	-0.00643637	0.42	0.406552
269	5876	PPP2R1A-PPP2R1B-PPP2CA-PPME1-EIF4A1 complex	Human	P30153;P30154;P60842;P67775;Q9Y570	PPP2R1A;PPP2R1B;EIF4A1;PPP2CA;PPME1	P30153;P30154;P60842;Q9Y570	4	0.196592	0.208157	-0.0588301	0.5688	0.568177
270	6038	Dynein complex	Human	O14576;P63167;Q14204;Q9Y6G9	DYNC1I1;DYNLL1;DYNC1H1;DYNC1LI1	P63167;Q14204;Q9Y6G9	3	0.211158	0.198233	0.0612102	0.2548	0.235373
271	6039	Dynein-dynactin complex	Human	O14576;P63167;Q14203;Q14204;Q9Y6G9	DYNC1I1;DYNLL1;DCTN1;DYNC1H1;DYNC1LI1	P63167;Q14203;Q14204;Q9Y6G9	4	0.187594	0.182809	0.0255098	0.2966	0.301504
272	6052	BAG3-HSC70-HSPB8-CHIP complex	Human	O95817;P11142;Q9UJY1;Q9UNE7	BAG3;HSPA8;HSPB8;STUB1	O95817;P11142;Q9UJY1;Q9UNE7	4	0.813621	0.761473	0.0640938	0.2037	0.189771
273	6129	CBP80/20- dependent translation complex	Human	O43310;P38919;P52298;P55884;Q09161;Q9BZI7	CTIF;EIF4A3;NCBP2;EIF3B;NCBP1;UPF3B	P38919;P55884;Q09161	3	0.185115	0.217897	-0.17709	0.7907	0.773686
274	6141	Importin alpha-CAS-RanGTP complex	Human	P52292;P55060;P62826	KPNA2;CSE1L;RAN	P52292;P55060;P62826	3	0.973715	1.00788	-0.0350897	0.4974	0.479801
275	6164	ACK1 signaling complex	Human	P46108;P56945;P60953;Q07912	CRK;BCAR1;CDC42;TNK2	P46108;P56945;P60953	3	0.4604	0.406082	0.117979	0.1586	0.115762
276	6167	Exocyst complex	Human	O00471;O60645;Q8IYI6;Q8TAG9;Q96A65;Q96KP1;Q9NV70;Q9UPT5	EXOC5;EXOC3;EXOC8;EXOC6;EXOC4;EXOC2;EXOC1;EXOC7	O00471;Q96A65;Q9NV70;Q9UPT5	4	0.236628	0.160162	0.323148	0.0106	8.52362e-10
277	6189	ArgRS-GlnRS-AIMP1 complex	Human	P47897;P54136;Q12904	QARS;RARS;AIMP1	P47897;P54136;Q12904	3	0.0568947	0.0331093	0.418059	0.0103	0
278	6236	Dynein-2 complex, cytoplasmic	Human	P51808;P63167;P63172;Q8IVD9;Q8NCM8;Q8TCX1;Q8TF09;Q8WVS4;Q8WW35;Q96EX3;Q96FJ2;Q9NP97	DYNLT3;DYNLL1;DYNLT1;NUDCD3;DYNC2H1;DYNC2LI1;DYNLRB2;WDR60;TCTEX1D2;WDR34;DYNLL2;DYNLRB1	P63167;P63172;Q8IVD9;Q9NP97	4	1.03005	0.922681	0.104239	0.1267	0.0984921
279	6247	BBS-chaperonin complex	Human	P17987;P48643;P49368;P50990;P50991;P78371;Q6ZW61;Q8IWZ6;Q8TAM1;Q9NPJ1	TCP1;CCT5;CCT3;CCT8;CCT4;CCT2;BBS12;BBS7;BBS10;MKKS	P17987;P48643;P49368;P50990;P50991;P78371	6	0.179526	0.196107	-0.0923589	0.7024	0.684804
280	6268	Cullin-RING E3 ubiquitin ligase complex	Human	Q15369;Q15370;Q93034;Q96DX5	TCEB1;TCEB2;CUL5;ASB9	Q15369;Q15370;Q93034	3	0.424045	0.439846	-0.0372626	0.5021	0.485256
281	6280	NUB1L-UFD1-NPL4-NEDD8 complex	Human	Q15843;Q8TAT6;Q92890;Q9Y5A7	NEDD8;NPLOC4;UFD1L;NUB1	Q15843;Q8TAT6;Q92890	3	0.438809	0.464808	-0.059249	0.5621	0.539285
282	6282	G alpha-13-Hax-1-cortactin-Rac complex	Human	O00165;P31749;Q14247;Q14344	HAX1;AKT1;CTTN;GNA13	P31749;Q14247;Q14344	3	1.26151	1.39141	-0.102969	0.6634	0.638336
283	6301	tRNA Splicing Ligase Complex	Human	Q52LJ0;Q92499;Q9BVC5;Q9Y224;Q9Y3I0	FAM98B;DDX1;C2orf49;C14orf166;RTCB	Q52LJ0;Q92499;Q9Y224;Q9Y3I0	4	0.308682	0.297049	0.0376845	0.2652	0.264389
284	6332	Elongator complex (ELP1, ELP2, ELP3, ELP4, ELP5, ELP6)	Human	O95163;Q0PNE2;Q6IA86;Q8TE02;Q96EB1;Q9H9T3	IKBKAP;ELP6;ELP2;ELP5;ELP4;ELP3	O95163;Q6IA86;Q96EB1;Q9H9T3	4	0.568649	0.551031	0.0309811	0.2825	0.284657
285	6343	SETD7-YAP-AXIN1-beta-catenin complex	Human	O15169;P35222;P46937;Q8WTS6	AXIN1;CTNNB1;YAP1;SETD7	P35222;P46937;Q8WTS6	3	1.40093	1.17049	0.164486	0.1057	0.0489003
286	6344	TNF-R1-associated signaling complex	Human	O14920;O15111;O43318;P01375;P19438;Q12933;Q13489;Q13546;Q15025;Q15628;Q15750;Q96EP0;Q9BYM8;Q9NYJ8;Q9Y6K9	IKBKB;CHUK;MAP3K7;TNF;TNFRSF1A;TRAF2;BIRC3;RIPK1;TNIP1;TRADD;TAB1;RNF31;RBCK1;TAB2;IKBKG	O43318;Q15628;Q15750;Q9BYM8;Q9Y6K9	5	0.411736	0.280794	0.318023	0.0038	0
287	6394	CNOT1-CNOT2-CNOT3 complex	Human	A5YKK6;O75175;Q9NZN8	CNOT1;CNOT3;CNOT2	A5YKK6;O75175;Q9NZN8	3	0.079579	0.258577	-2.24932	0.9995	1
288	6396	DNJC3-DNAJB1-HSPA8 complex	Human	P11142;P25685;Q13217	HSPA8;DNAJB1;DNAJC3	P11142;P25685;Q13217	3	0.409541	0.459614	-0.122265	0.7033	0.677736
289	6399	DNAJC7-HSPA8-HSP90AA1 complex	Human	P07900;P11142;Q99615	HSP90AA1;HSPA8;DNAJC7	P07900;P11142;Q99615	3	0.364393	0.422301	-0.158917	0.7674	0.744531
290	6460	MLL2 complex	Human	O00255;O14686;O15294;O75475;P51610;P61964;Q15291;Q9C005;Q9UBL3;Q9Y5Z7	MEN1;KMT2D;OGT;PSIP1;HCFC1;WDR5;KDM6B;DPY30;ASH2L;HCFC2	O15294;O75475;P51610;P61964;Q9C005;Q9UBL3	6	0.687513	0.693286	-0.00839635	0.3751	0.374191
291	6461	MLL3 complex	Human	O15550;P61964;Q14686;Q15291;Q6ZW49;Q8NEZ4;Q9BTK6;Q9C005;Q9UBL3	KDM6A;WDR5;NCOA6;KDM6B;PAXIP1;KMT2C;PAGR1;DPY30;ASH2L	P61964;Q9C005;Q9UBL3	3	0.958329	0.867048	0.0952505	0.1946	0.159402
292	6462	MLL1 complex	Human	O00255;O15294;P51610;P61964;Q03164;Q15291;Q9C005;Q9UBL3	MEN1;OGT;HCFC1;WDR5;KMT2A;KDM6B;DPY30;ASH2L	O15294;P51610;P61964;Q9C005;Q9UBL3	5	0.767587	0.766802	0.00102216	0.3596	0.351058
293	6467	MLL4 complex	Human	O14686;O15550;P61964;Q14686;Q15291;Q6ZW49;Q9BTK6;Q9C005;Q9UBL3	KMT2D;KDM6A;WDR5;NCOA6;KDM6B;PAXIP1;PAGR1;DPY30;ASH2L	P61964;Q9C005;Q9UBL3	3	0.958329	0.867048	0.0952505	0.1946	0.159402
294	6468	TRAPP complex	Human	O43617;O75865;P0DI81;P48553;Q5T215;Q7Z392;Q86SZ2;Q8IUR0;Q8WVT3;Q96Q05;Q9UL33;Q9Y296;Q9Y2L5;Q9Y5R8	TRAPPC3;TRAPPC6A;TRAPPC2;TRAPPC10;TRAPPC3L;TRAPPC11;TRAPPC6B;TRAPPC5;TRAPPC12;TRAPPC9;TRAPPC2L;TRAPPC4;TRAPPC8;TRAPPC1	Q7Z392;Q86SZ2;Q9UL33;Q9Y296	4	0.33772	0.415464	-0.230201	0.8833	0.907294
295	6469	Set1A complex	Human	O15047;O15294;P51610;P61964;Q15291;Q6UXN9;Q9C005;Q9P0U4;Q9UBL3;Q9Y5Z7	SETD1A;OGT;HCFC1;WDR5;KDM6B;WDR82;DPY30;CXXC1;ASH2L;HCFC2	O15294;P51610;P61964;Q6UXN9;Q9C005;Q9UBL3	6	0.671322	0.668332	0.0044542	0.3242	0.325259
296	6470	Set1B complex	Human	O15294;P51610;P61964;Q15291;Q6UXN9;Q8NFC6;Q96IK1;Q9C005;Q9P0U4;Q9UBL3;Q9UPS6;Q9Y5Z7	OGT;HCFC1;WDR5;KDM6B;WDR82;BOD1L1;BOD1;DPY30;CXXC1;ASH2L;SETD1B;HCFC2	O15294;P51610;P61964;Q6UXN9;Q8NFC6;Q96IK1;Q9C005;Q9UBL3	8	0.700732	0.72324	-0.0321211	0.4631	0.46129
297	6481	WASH complex	Human	A8K0Z3;Q12768;Q2M389;Q9Y3C0;Q9Y4E1	WASH1;KIAA0196;KIAA1033;CCDC53;FAM21C	Q12768;Q9Y3C0;Q9Y4E1	3	0.820786	0.300694	0.633651	0.0007	0
298	6482	CUL4B-DDB1-DTL-CSN complex	Human	P61201;Q13098;Q13620;Q16531;Q9NZJ0	COPS2;GPS1;CUL4B;DDB1;DTL	P61201;Q13098;Q13620;Q16531	4	0.765622	0.743591	0.0287757	0.2878	0.291417
299	6484	WASH-CAPZalpa/beta complex	Human	A8K0Z3;P47756;P52907;Q12768;Q2M389;Q9Y3C0;Q9Y4E1	WASH1;CAPZB;CAPZA1;KIAA0196;KIAA1033;CCDC53;FAM21C	P47756;P52907;Q12768;Q9Y3C0;Q9Y4E1	5	0.547226	0.320864	0.413654	0.001	0
300	6489	CUL4A-DDB1-WDR5 complex	Human	P61964;Q13619;Q16531	WDR5;CUL4A;DDB1	P61964;Q13619;Q16531	3	1.11328	1.08734	0.0233014	0.3409	0.329719
301	6494	CUL4A-DDB1-WDR61 complex	Human	Q13619;Q16531;Q9GZS3	CUL4A;DDB1;WDR61	Q13619;Q16531;Q9GZS3	3	1.17493	1.10674	0.0580409	0.263	0.242955
302	6495	CUL4B-DDB1-GRWD1 complex	Human	Q13620;Q16531;Q9BQ67	CUL4B;DDB1;GRWD1	Q13620;Q16531;Q9BQ67	3	1.27155	1.14273	0.101306	0.1847	0.147147
303	6512	ILK-HSP90-CDC37 complex	Human	P07900;Q13418;Q16543	HSP90AA1;ILK;CDC37	P07900;Q13418;Q16543	3	0.293845	0.283879	0.0339147	0.3162	0.302653
304	6639	CCC-Wash (WASH1, FAM21C) complex	Human	A8K0Z3;O60826;Q567U6;Q7Z3J2;Q7Z4G1;Q86VX2;Q86X83;Q8N668;Q9GZQ3;Q9H0A8;Q9NX08;Q9P000;Q9UBI1;Q9Y4E1;Q9Y6G5	WASH1;CCDC22;CCDC93;C16orf62;COMMD6;COMMD7;COMMD2;COMMD1;COMMD5;COMMD4;COMMD8;COMMD9;COMMD3;FAM21C;COMMD10	O60826;Q7Z3J2;Q7Z4G1;Q86VX2;Q8N668;Q9GZQ3;Q9NX08;Q9UBI1;Q9Y4E1	9	0.213096	0.163163	0.234324	0.0014	0
305	6644	CCDC22-COMMD1-CUL2 complex	Human	O60826;Q13617;Q8N668	CCDC22;CUL2;COMMD1	O60826;Q13617;Q8N668	3	0.216882	0.241121	-0.111761	0.6812	0.656641
306	6645	CCC complex	Human	O60826;Q567U6;Q7Z3J2;Q7Z4G1;Q86VX2;Q86X83;Q8N668;Q9GZQ3;Q9H0A8;Q9NX08;Q9P000;Q9UBI1;Q9Y6G5	CCDC22;CCDC93;C16orf62;COMMD6;COMMD7;COMMD2;COMMD1;COMMD5;COMMD4;COMMD8;COMMD9;COMMD3;COMMD10	O60826;Q7Z3J2;Q7Z4G1;Q86VX2;Q8N668;Q9GZQ3;Q9NX08;Q9UBI1	8	0.15723	0.10555	0.328691	0.0004	0
307	6658	CCDC22-COMMD8-CUL1 complex	Human	O60826;Q13616;Q9NX08	CCDC22;CUL1;COMMD8	O60826;Q13616;Q9NX08	3	0.525167	0.593845	-0.130775	0.7193	0.694195
308	6659	Ubiquitin E3 ligase (CCDC22, COMMD8, CUL3)	Human	O60826;Q13618;Q9NX08	CCDC22;CUL3;COMMD8	O60826;Q13618;Q9NX08	3	0.269758	0.28835	-0.0689209	0.585	0.562255
309	6665	ATAC complex, YEATS2-linked	Human	O43318;O75478;O75528;P61964;Q01658;Q14157;Q8IYH5;Q92830;Q96ES7;Q9H8E8;Q9NR33;Q9NRF9;Q9NS73;Q9ULM3	MAP3K7;TADA2A;TADA3;WDR5;DR1;UBAP2L;ZZZ3;KAT2A;SGF29;KAT14;POLE4;POLE3;MBIP;YEATS2	O43318;P61964;Q01658;Q14157;Q9NRF9	5	0.939319	0.850845	0.0941889	0.1094	0.0966785
310	6671	PI4K2A-WASH complex	Human	O00203;P46934;P47756;P50570;P52907;Q00610;Q12768;Q2M389;Q5T1M5;Q641Q2;Q92888;Q92974;Q96N67;Q9BTU6	AP3B1;NEDD4;CAPZB;DNM2;CAPZA1;CLTC;KIAA0196;KIAA1033;FKBP15;FAM21A;ARHGEF1;ARHGEF2;DOCK7;PI4K2A	P47756;P50570;P52907;Q00610;Q12768;Q5T1M5;Q641Q2;Q92888;Q96N67	9	0.546146	0.556048	-0.01813	0.3793	0.392217
311	6703	TBCD-tubulin(alpha)-tubulin(beta) complex	Human	P07437;Q71U36;Q9BTW9	TUBB;TUBA1A;TBCD	P07437;Q71U36;Q9BTW9	3	0.453976	0.420136	0.0745421	0.2278	0.204331
312	6713	TBCD-ARL2-tubulin(beta) complex	Human	P07437;P36404;Q9BTW9	TUBB;ARL2;TBCD	P07437;P36404;Q9BTW9	3	0.466196	0.436695	0.0632796	0.2503	0.230461
313	6714	TBCE-TBCB-tubulin(alpha) complex	Human	Q15813;Q71U36;Q99426	TBCE;TUBA1A;TBCB	Q15813;Q71U36;Q99426	3	0.730728	0.745298	-0.019939	0.4579	0.441318
314	6715	TBCD-ARL2-tubulin(beta)-TBCE complex	Human	P07437;P36404;Q15813;Q9BTW9	TUBB;ARL2;TBCE;TBCD	P07437;P36404;Q15813;Q9BTW9	4	0.591896	0.614702	-0.0385299	0.5028	0.505931
315	6765	CCR4-NOT complex	Human	A5YKK6;O75175;Q92600;Q96LI5;Q9H9A5;Q9NZN8;Q9UIV1;Q9UKZ1;Q9ULM6	CNOT1;CNOT3;RQCD1;CNOT6L;CNOT10;CNOT2;CNOT7;CNOT11;CNOT6	A5YKK6;O75175;Q9NZN8	3	0.079579	0.258577	-2.24932	0.9995	1
316	6838	IGF2BP1 complex	Human	O60506;O95793;P61254;P62753;P67809;Q00839;Q08211;Q15717;Q9NZI8	SYNCRIP;STAU1;RPL26;RPS6;YBX1;HNRNPU;DHX9;ELAVL1;IGF2BP1	O60506;O95793;P67809;Q00839;Q08211;Q15717;Q9NZI8	7	0.431718	0.50966	-0.18054	0.9032	0.924136
317	6849	WRAD complex (WDR5, RBBP5, ASH2L, DPY30)	Human	P61964;Q15291;Q9C005;Q9UBL3	WDR5;KDM6B;DPY30;ASH2L	P61964;Q9C005;Q9UBL3	3	0.958329	0.867048	0.0952505	0.1946	0.159402
318	6851	MWRAD complex (MLL1, WDR5, RBBP5, ASH2L, DPY30)	Human	P61964;Q03164;Q15291;Q9C005;Q9UBL3	WDR5;KMT2A;KDM6B;DPY30;ASH2L	P61964;Q9C005;Q9UBL3	3	0.958329	0.867048	0.0952505	0.1946	0.159402
319	6858	CHTOP-methylosome complex	Human	O14744;P84090;Q99873;Q9BQA1;Q9Y3Y2	PRMT5;ERH;PRMT1;WDR77;CHTOP	O14744;Q99873;Q9BQA1	3	0.311714	0.314093	-0.00763414	0.4242	0.409647
320	6862	Bag6-Ubl4A-Trc35 Complex	Human	P11441;P46379;Q7L5D6	UBL4A;BAG6;GET4	P11441;P46379;Q7L5D6	3	0.176947	0.251326	-0.420349	0.9449	0.966995
321	6888	v-ATPase-Ragulator-AXIN/LKB1-AMPK complex	Human	O15169;O43504;P21281;P27449;P38606;P54619;P61421;Q0VGL1;Q13131;Q15831;Q6IAA8;Q9UHA4;Q9Y2Q5;Q9Y478	AXIN1;LAMTOR5;ATP6V1B2;ATP6V0C;ATP6V1A;PRKAG1;ATP6V0D1;LAMTOR4;PRKAA1;STK11;LAMTOR1;LAMTOR3;LAMTOR2;PRKAB1	P21281;P38606;P54619;Q13131;Q9Y478	5	0.536309	0.512588	0.0442296	0.2158	0.215093
322	6893	Gamma-tubulin complex	Human	P23258;Q96CW5;Q96RT7;Q96RT8;Q9BSJ2;Q9UGJ1	TUBG1;TUBGCP3;TUBGCP6;TUBGCP5;TUBGCP2;TUBGCP4	P23258;Q96CW5;Q9BSJ2	3	0.227444	0.244006	-0.0728149	0.5947	0.571346
323	6908	CTNNB1-FERMT2-YBX1 complex	Human	P35222;P67809;Q96AC1	CTNNB1;YBX1;FERMT2	P35222;P67809;Q96AC1	3	0.730878	0.468689	0.358731	0.0181	0
324	6919	ILK-LIMS1-PARVA complex	Human	P48059;Q13418;Q9NVD7	LIMS1;ILK;PARVA	P48059;Q13418;Q9NVD7	3	0.473568	0.411942	0.130131	0.1423	0.0952421
325	6925	MAPK1-PTK2-PXN complex	Human	P28482;P49023;Q05397	MAPK1;PXN;PTK2	P28482;P49023;Q05397	3	0.53483	0.416141	0.22192	0.0633	0.00894056
326	6984	ProTalpha C2 complex	Human	P06454;P49006;P60709;Q01105	PTMA;MARCKSL1;ACTB;SET	P49006;P60709;Q01105	3	0.555503	0.442374	0.203651	0.0753	0.0171016
327	6990	THSD1-FAK-talin-vinculin complex	Human	P18206;Q05397;Q9NS62;Q9Y490	VCL;PTK2;THSD1;TLN1	P18206;Q05397;Q9Y490	3	0.997846	1.01744	-0.0196356	0.4569	0.440541
328	7051	OTUB1-UBC13-MMS2 complex	Human	P61088;Q15819;Q96FW1	UBE2N;UBE2V2;OTUB1	P61088;Q15819;Q96FW1	3	0.330801	0.28805	0.129235	0.1436	0.0966836
329	7126	HSPA9-GRPEL1-GRPEL2-TIMM44 complex	Human	O43615;P38646;Q8TAA5;Q9HAV7	TIMM44;HSPA9;GRPEL2;GRPEL1	O43615;P38646;Q9HAV7	3	0.32395	0.493714	-0.524042	0.9668	0.987244
330	7130	PRKAR2A-GSKIP-GSK3B-DNM1L complex	Human	O00429;P13861;P49841;Q9P0R6	DNM1L;PRKAR2A;GSK3B;GSKIP	O00429;P13861;P49841	3	0.320487	0.169	0.472678	0.0062	0
331	7131	COMMD1-CCDC22-CCDC93-C16orf62 complex	Human	O60826;Q567U6;Q7Z3J2;Q8N668	CCDC22;CCDC93;C16orf62;COMMD1	O60826;Q7Z3J2;Q8N668	3	0.197554	0.147026	0.255769	0.0481	0.00172599
332	7135	CCDC22-CCDC93-C16orf62-FAM21-WASH1 complex	Human	A8K0Z3;O60826;Q567U6;Q7Z3J2;Q9Y4E1	WASH1;CCDC22;CCDC93;C16orf62;FAM21C	O60826;Q7Z3J2;Q9Y4E1	3	0.395523	0.325376	0.177353	0.0944	0.0360779
333	7141	Coat protein complex II (SAR1B, PREB, SEC23A , SEC24B, SEC23IP)	Human	O95487;Q15436;Q9HCU5;Q9Y6B6;Q9Y6Y8	SEC24B;SEC23A;PREB;SAR1B;SEC23IP	Q15436;Q9Y6B6;Q9Y6Y8	3	0.150606	0.0677133	0.550395	0.0015	0
334	7192	CCR4-NOT-CNOT7-CNOT6 complex	Human	A5YKK6;O75175;Q92600;Q9C0C2;Q9H9A5;Q9NZN8;Q9UIV1;Q9UKZ1;Q9ULM6	CNOT1;CNOT3;RQCD1;TNKS1BP1;CNOT10;CNOT2;CNOT7;CNOT11;CNOT6	A5YKK6;O75175;Q9C0C2;Q9NZN8	4	0.829051	0.942286	-0.136584	0.766	0.766718
335	7214	CCR4-NOT-CNOT7-CNOT6L complex	Human	A5YKK6;O75175;Q92600;Q96LI5;Q9C0C2;Q9H9A5;Q9NZN8;Q9UIV1;Q9UKZ1	CNOT1;CNOT3;RQCD1;CNOT6L;TNKS1BP1;CNOT10;CNOT2;CNOT7;CNOT11	A5YKK6;O75175;Q9C0C2;Q9NZN8	4	0.829051	0.942286	-0.136584	0.766	0.766718
336	7215	CCR4-NOT-CNOT8-CNOT6 complex	Human	A5YKK6;O75175;Q92600;Q9C0C2;Q9H9A5;Q9NZN8;Q9UFF9;Q9UKZ1;Q9ULM6	CNOT1;CNOT3;RQCD1;TNKS1BP1;CNOT10;CNOT2;CNOT8;CNOT11;CNOT6	A5YKK6;O75175;Q9C0C2;Q9NZN8	4	0.829051	0.942286	-0.136584	0.766	0.766718
337	7216	CCR4-NOT-CNOT8-CNOT6L complex	Human	A5YKK6;O75175;Q92600;Q96LI5;Q9C0C2;Q9H9A5;Q9NZN8;Q9UFF9;Q9UKZ1	CNOT1;CNOT3;RQCD1;CNOT6L;TNKS1BP1;CNOT10;CNOT2;CNOT8;CNOT11	A5YKK6;O75175;Q9C0C2;Q9NZN8	4	0.829051	0.942286	-0.136584	0.766	0.766718
338	7217	Dysbindin 1-A-DNA-PK-complex	Human	P12956;P13010;P78527;Q96EV8	XRCC6;XRCC5;PRKDC;DTNBP1	P12956;P13010;P78527;Q96EV8	4	0.753217	0.567759	0.246221	0.0239	0.000409944
339	7221	NSL complex	Human	O15294;P51610;P61964;Q7Z3B3;Q96EZ8;Q9BVI0;Q9H7Z6;Q9H9L4;Q9P2N6	OGT;HCFC1;WDR5;KANSL1;MCRS1;PHF20;KAT8;KANSL2;KANSL3	O15294;P51610;P61964	3	0.43912	0.565089	-0.286866	0.8889	0.898919
340	7284	GSK3B-HSP90AA1-PKM2 complex	Human	P07900;P14618;P49841	HSP90AA1;PKM;GSK3B	P07900;P14618;P49841	3	0.877967	0.770141	0.122813	0.1522	0.107352
341	7285	HEXIM1-DNA-PK-paraspeckle components-ribonucleoprotein complex	Human	O94992;P12956;P13010;P23246;P43243;P78527;Q15233;Q8WXF1;Q96PK6	HEXIM1;XRCC6;XRCC5;SFPQ;MATR3;PRKDC;NONO;PSPC1;RBM14	O94992;P12956;P13010;P43243;P78527;Q15233;Q8WXF1	7	0.759448	0.737844	0.0284469	0.2137	0.199157
342	7298	ACTB-ANP32A-C1QBP-PSMA1-PTMA-PSMA1 complex	Human	P06454;P25786;P39687;P60709;Q00325;Q07021	PTMA;PSMA1;ANP32A;ACTB;SLC25A3;C1QBP	P39687;P60709;Q07021	3	1.168	1.0641	0.0889555	0.2038	0.172586
343	7299	ANP32A-ANP32B-PSMA3-PTMA-SLC25A5 complex	Human	P05141;P06454;P25788;P39687;Q92688	SLC25A5;PTMA;PSMA3;ANP32A;ANP32B	P25788;P39687;Q92688	3	0.866003	0.939311	-0.0846514	0.6231	0.598386
344	7318	CTNNB1-DDX5-HDGF complex	Human	P17844;P35222;P51858	DDX5;CTNNB1;HDGF	P17844;P35222;P51858	3	1.02749	0.872992	0.150366	0.1202	0.0658115
345	7372	BRD7-SWI\u2013SNF complex	Human	O14497;O14744;O96019;P51531;P51532;Q8TAQ2;Q8WUB8;Q92922;Q969G3;Q96GM5;Q9NPI1	ARID1A;PRMT5;ACTL6A;SMARCA2;SMARCA4;SMARCC2;PHF10;SMARCC1;SMARCE1;SMARCD1;BRD7	O14744;O96019;Q8TAQ2	3	0.262103	0.402893	-0.537157	0.9688	0.988736
346	7381	DCS complex	Human	P26599;P31943;Q92945;Q9UKA9	PTBP1;HNRNPH1;KHSRP;PTBP2	P26599;P31943;Q92945	3	0.999662	0.915162	0.0845289	0.2104	0.182114
347	7476	AP1B1-AP1G2-AP1M-1AP1S1 complex	Human	O75843;P61966;Q10567;Q9BXS5	AP1G2;AP1S1;AP1B1;AP1M1	P61966;Q10567;Q9BXS5	3	0.128815	0.165491	-0.284721	0.8875	0.897202
348	7522	Ubiquitin E3 ligase (CUL3, KLHL12, PEF1, PDCD6)	Human	O75340;Q13618;Q53G59;Q9UBV8	PDCD6;CUL3;KLHL12;PEF1	O75340;Q13618;Q9UBV8	3	0.352563	0.361952	-0.0266326	0.476	0.458407
349	7556	PRAME complex	Human	P62877;P78395;Q13617;Q14657;Q15369;Q15370;Q9NPF4	RBX1;PRAME;CUL2;LAGE3;TCEB1;TCEB2;OSGEP	Q13617;Q15369;Q15370	3	0.16953	0.163799	0.0338071	0.3164	0.302926
350	7557	LGR4-RSPO supercomplex	Human	O00401;O14641;O60610;P36507;P46940;P49023;Q02750;Q05397;Q9BXB1;Q9BXY4	WASL;DVL2;DIAPH1;MAP2K2;IQGAP1;PXN;MAP2K1;PTK2;LGR4;RSPO3	O60610;P36507;P46940;P49023;Q02750;Q05397	6	0.513363	0.476748	0.0713229	0.1264	0.110911
351	7563	LARP1-PABPC1-RYDEN complex	Human	P11940;Q6PKG0;Q9NUL5	PABPC1;LARP1;RYDEN	P11940;Q6PKG0;Q9NUL5	3	0.4423	0.395002	0.106936	0.1754	0.136152
352	7593	AKAP13-MAP2K3-MAP3K20-MAPK14-PKN1 complex	Human	P46734;Q12802;Q16512;Q16539;Q9NYL2	MAP2K3;AKAP13;PKN1;MAPK14;MAP3K20	P46734;Q16539;Q9NYL2	3	0.53826	0.5097	0.0530592	0.2735	0.255012

## Sheet: Day3
Day 3	ComplexID	ComplexName	Organism	subunits(UniProt IDs)	subunits(Gene name)	Subunit_Found	No_Subunit_Found	Avg_Dist_mock	Avg_Dist_D3	Avg_Dist_Relative_Change_D3	Modulation_p-value_Sample_D3	Modulation_p-value_Beta_D3
0	10	Condensin I complex	Human	O95347;Q15003;Q15021;Q9BPX3;Q9NTJ3	SMC2;NCAPH;NCAPD2;NCAPG;SMC4	O95347;Q15021;Q9BPX3;Q9NTJ3	4	0.112837	0.131694	-0.167119	0.7354	0.702661
1	27	Arp2/3 protein complex	Human	O15143;O15144;O15145;O15511;P59998;P61158;P61160	ARPC1B;ARPC2;ARPC3;ARPC5;ARPC4;ACTR3;ACTR2	O15143;O15144;O15145;O15511;P59998;P61158;P61160	7	0.118962	0.140782	-0.183422	0.828	0.802512
2	32	PA700 complex	Human	O00231;O00232;O00233;O00487;O43242;O75832;P17980;P35998;P43686;P48556;P51665;P55036;P62191;P62195;P62333;Q13200;Q15008;Q16401;Q99460;Q9UNM6	PSMD11;PSMD12;PSMD9;PSMD14;PSMD3;PSMD10;PSMC3;PSMC2;PSMC4;PSMD8;PSMD7;PSMD4;PSMC1;PSMC5;PSMC6;PSMD2;PSMD6;PSMD5;PSMD1;PSMD13	O00231;O00232;O00233;O00487;O43242;O75832;P17980;P35998;P43686;P48556;P51665;P55036;P62191;P62195;P62333;Q13200;Q15008;Q16401;Q99460;Q9UNM6	20	0.280023	0.287849	-0.0279456	0.2035	0.187292
3	33	Prefoldin complex	Human	O15212;O60925;P61758;Q99471;Q9NQP4;Q9UHV9	PFDN6;PFDN1;VBP1;PFDN5;PFDN4;PFDN2	O15212;O60925;P61758;Q99471;Q9NQP4;Q9UHV9	6	0.246541	0.326203	-0.32312	0.9564	0.970451
4	36	AP1 adaptor complex	Human	O43747;O75843;P56377;P61966;Q10567;Q96PC3;Q9BXS5;Q9Y6Q5	AP1G1;AP1G2;AP1S2;AP1S1;AP1B1;AP1S3;AP1M1;AP1M2	O43747;P61966;Q10567;Q9BXS5	4	0.115482	0.165932	-0.436861	0.957	0.97261
5	49	DNMT3B complex	Human	O60264;O95239;O95347;Q13547;Q96ST3;Q9NTJ3;Q9UBC3	SMARCA5;KIF4A;SMC2;HDAC1;SIN3A;SMC4;DNMT3B	O95347;Q13547;Q9NTJ3	3	0.244001	0.144312	0.408561	0.0113	3.35742e-05
6	54	SIN3 complex	Human	O00422;O75446;Q09028;Q13547;Q16576;Q92769;Q96ST3	SAP18;SAP30;RBBP4;HDAC1;RBBP7;HDAC2;SIN3A	Q09028;Q13547;Q16576;Q92769	4	0.422076	0.418346	0.00883845	0.2754	0.279353
7	61	Mi2/NuRD complex	Human	O94776;O95983;Q09028;Q13547;Q14839;Q16576;Q92769	MTA2;MBD3;RBBP4;HDAC1;CHD4;RBBP7;HDAC2	Q09028;Q13547;Q16576;Q92769	4	0.422076	0.418346	0.00883845	0.2754	0.279353
8	62	MeCP1 complex	Human	O94776;O95983;Q09028;Q13547;Q14839;Q16576;Q92769;Q9UBB5	MTA2;MBD3;RBBP4;HDAC1;CHD4;RBBP7;HDAC2;MBD2	Q09028;Q13547;Q16576;Q92769	4	0.422076	0.418346	0.00883845	0.2754	0.279353
9	86	NUMAC complex (nucleosomal methylation activator complex)	Human	O14497;P51532;P60709;Q12824;Q86X55;Q8TAQ2;Q92922;Q969G3;Q96GM5;Q96KG9	ARID1A;SMARCA4;ACTB;SMARCB1;CARM1;SMARCC2;SMARCC1;SMARCE1;SMARCD1;SCYL1	P60709;Q86X55;Q8TAQ2;Q96KG9	4	0.922272	1.1171	-0.211244	0.8084	0.781983
10	87	Nup 107-160 subcomplex	Human	P52948;P55735;P57740;Q12769;Q8NFH3;Q8NFH4;Q8WUM0;Q96EE3;Q9BW27	NUP98;SEC13;NUP107;NUP160;NUP43;NUP37;NUP133;SEH1L;NUP85	P52948;P55735;Q8NFH3;Q8NFH4;Q8WUM0;Q9BW27	6	0.533007	0.585848	-0.0991376	0.585	0.55662
11	89	Exocyst Sec6/8 complex	Human	O00471;O60645;Q8IYI6;Q8TAG9;Q96A65;Q96KP1;Q9NV70;Q9UPT5	EXOC5;EXOC3;EXOC8;EXOC6;EXOC4;EXOC2;EXOC1;EXOC7	O00471;Q96A65;Q9NV70;Q9UPT5	4	0.236628	0.160221	0.322902	0.0099	1.58293e-06
12	95	Ku antigen-NARG1 complex	Human	P12956;P13010;Q9BXJ9	XRCC6;XRCC5;NAA15	P12956;P13010;Q9BXJ9	3	0.585517	0.615559	-0.0513097	0.4378	0.429248
13	112	Prefoldin complex	Human	O15212;O60925;P61758;Q99471;Q9NQP4;Q9UHV9	PFDN6;PFDN1;VBP1;PFDN5;PFDN4;PFDN2	O15212;O60925;P61758;Q99471;Q9NQP4;Q9UHV9	6	0.246541	0.326203	-0.32312	0.9564	0.970451
14	123	Rnase/Mrp complex	Human	O75817;O75818;O95059;O95707;P78345;P78346;Q969H6;Q99575;Q9BUL9;Q9H633	POP7;RPP40;RPP14;POP4;RPP38;RPP30;POP5;POP1;RPP25;RPP21	O75818;O95707;Q99575	3	0.365731	0.271631	0.257291	0.0467	0.0119253
15	126	CCT complex (chaperonin containing TCP1 complex)	Human	P17987;P40227;P48643;P49368;P50990;P50991;P78371;Q99832	TCP1;CCT6A;CCT5;CCT3;CCT8;CCT4;CCT2;CCT7	P17987;P40227;P48643;P49368;P50990;P50991;P78371;Q99832	8	0.19586	0.222327	-0.135132	0.7309	0.724729
16	144	Gamma-BAR-AP1 complex	Human	O43747;O75843;P56377;P61966;Q10567;Q63HQ0;Q96PC3;Q9BXS5;Q9Y6Q5	AP1G1;AP1G2;AP1S2;AP1S1;AP1B1;AP1AR;AP1S3;AP1M1;AP1M2	O43747;P61966;Q10567;Q9BXS5	4	0.115482	0.165932	-0.436861	0.957	0.97261
17	149	PBAF complex (Polybromo- and BAF containing complex)	Human	O96019;P51532;P60709;Q12824;Q68CP9;Q86U86;Q8TAQ2;Q92922;Q969G3;Q96GM5	ACTL6A;SMARCA4;ACTB;SMARCB1;ARID2;PBRM1;SMARCC2;SMARCC1;SMARCE1;SMARCD1	O96019;P60709;Q8TAQ2	3	1.09677	1.36565	-0.245153	0.8018	0.777646
18	157	Condensin I complex	Human	O95347;Q15003;Q15021;Q9BPX3;Q9NTJ3	SMC2;NCAPH;NCAPD2;NCAPG;SMC4	O95347;Q15021;Q9BPX3;Q9NTJ3	4	0.112837	0.131694	-0.167119	0.7354	0.702661
19	159	Condensin I-PARP-1-XRCC1 complex	Human	O95347;P09874;P18887;Q15003;Q15021;Q9BPX3;Q9NTJ3	SMC2;PARP1;XRCC1;NCAPH;NCAPD2;NCAPG;SMC4	O95347;P09874;Q15021;Q9BPX3;Q9NTJ3	5	0.17133	0.23203	-0.354289	0.951	0.963143
20	167	Condensin I complex	Human	O95347;Q15003;Q15021;Q9BPX3;Q9NTJ3	SMC2;NCAPH;NCAPD2;NCAPG;SMC4	O95347;Q15021;Q9BPX3;Q9NTJ3	4	0.112837	0.131694	-0.167119	0.7354	0.702661
21	181	26S proteasome	Human	O14818;P17980;P20618;P25786;P25787;P25788;P25789;P28066;P28070;P28072;P28074;P35998;P43686;P49720;P49721;P55036;P60900;P62191;P62195;P62333;Q99436;Q9UNM6	PSMA7;PSMC3;PSMB1;PSMA1;PSMA2;PSMA3;PSMA4;PSMA5;PSMB4;PSMB6;PSMB5;PSMC2;PSMC4;PSMB3;PSMB2;PSMD4;PSMA6;PSMC1;PSMC5;PSMC6;PSMB7;PSMD13	O14818;P17980;P20618;P35998;P43686;P55036;P60900;P62191;P62195;P62333;Q9UNM6	11	0.579673	0.588717	-0.0156012	0.2243	0.21483
22	186	Wave-2 complex	Human	Q7L576;Q8IZP0;Q8WUW1;Q9Y2A7;Q9Y6W5	CYFIP1;ABI1;BRK1;NCKAP1;WASF2	Q7L576;Q8IZP0;Q8WUW1;Q9Y2A7;Q9Y6W5	5	0.478089	0.514079	-0.0752791	0.5009	0.452663
23	189	BAF complex	Human	O14497;O94805;O96019;P51531;P51532;P60709;P63261;Q12824;Q8NFD5;Q8TAQ2;Q92922;Q969G3;Q96GM5	ARID1A;ACTL6B;ACTL6A;SMARCA2;SMARCA4;ACTB;ACTG1;SMARCB1;ARID1B;SMARCC2;SMARCC1;SMARCE1;SMARCD1	O96019;P60709;Q8TAQ2	3	1.09677	1.36565	-0.245153	0.8018	0.777646
24	191	20S proteasome	Human	O14818;P20618;P25786;P25787;P25788;P25789;P28066;P28070;P28072;P28074;P49720;P49721;P60900;Q99436	PSMA7;PSMB1;PSMA1;PSMA2;PSMA3;PSMA4;PSMA5;PSMB4;PSMB6;PSMB5;PSMB3;PSMB2;PSMA6;PSMB7	O14818;P20618;P60900	3	0.121324	0.217829	-0.795434	0.9814	0.997478
25	192	PA28-20S proteasome	Human	O14818;P20618;P25786;P25787;P25788;P25789;P28066;P28070;P28072;P28074;P49720;P49721;P60900;Q06323;Q99436;Q9UL46	PSMA7;PSMB1;PSMA1;PSMA2;PSMA3;PSMA4;PSMA5;PSMB4;PSMB6;PSMB5;PSMB3;PSMB2;PSMA6;PSME1;PSMB7;PSME2	O14818;P20618;P60900;Q06323;Q9UL46	5	0.925852	0.947735	-0.0236356	0.331	0.303436
26	193	PA700-20S-PA28 complex	Human	O00231;O00232;O00233;O00487;O14818;O43242;O75832;P17980;P20618;P25786;P25787;P25788;P25789;P28066;P28070;P28072;P28074;P35998;P43686;P48556;P49720;P49721;P51665;P55036;P60900;P62191;P62195;P62333;Q06323;Q13200;Q15008;Q16401;Q99436;Q99460;Q9UL46;Q9UNM6	PSMD11;PSMD12;PSMD9;PSMD14;PSMA7;PSMD3;PSMD10;PSMC3;PSMB1;PSMA1;PSMA2;PSMA3;PSMA4;PSMA5;PSMB4;PSMB6;PSMB5;PSMC2;PSMC4;PSMD8;PSMB3;PSMB2;PSMD7;PSMD4;PSMA6;PSMC1;PSMC5;PSMC6;PSME1;PSMD2;PSMD6;PSMD5;PSMB7;PSMD1;PSME2;PSMD13	O00231;O00232;O00233;O00487;O14818;O43242;O75832;P17980;P20618;P35998;P43686;P48556;P51665;P55036;P60900;P62191;P62195;P62333;Q06323;Q13200;Q15008;Q16401;Q99460;Q9UL46;Q9UNM6	25	0.514147	0.523546	-0.0182806	0.134	0.137862
27	194	PA28gamma-20S proteasome	Human	O14818;P20618;P25786;P25787;P25788;P25789;P28066;P28070;P28072;P28074;P49720;P49721;P60900;P61289;Q99436	PSMA7;PSMB1;PSMA1;PSMA2;PSMA3;PSMA4;PSMA5;PSMB4;PSMB6;PSMB5;PSMB3;PSMB2;PSMA6;PSME3;PSMB7	O14818;P20618;P60900	3	0.121324	0.217829	-0.795434	0.9814	0.997478
28	205	Ubiquitin E3 ligase (VHL, TCEB1, TCEB2, CUL2, RBX1)	Human	P40337;P62877;Q13617;Q15369;Q15370	VHL;RBX1;CUL2;TCEB1;TCEB2	Q13617;Q15369;Q15370	3	0.16953	0.203873	-0.202577	0.7458	0.716221
29	207	Ubiquitin E3 ligase (ASB2, TCEB1, TCEB2, CUL5, RNF7)	Human	Q15369;Q15370;Q93034;Q96Q27;Q9UBF6	TCEB1;TCEB2;CUL5;ASB2;RNF7	Q15369;Q15370;Q93034	3	0.424045	0.526056	-0.240566	0.7975	0.771517
30	208	Ubiquitin E3 ligase (ASB1, TCEB1, TCEB2, CUL5, RNF7)	Human	Q15369;Q15370;Q93034;Q9UBF6;Q9Y576	TCEB1;TCEB2;CUL5;RNF7;ASB1	Q15369;Q15370;Q93034	3	0.424045	0.526056	-0.240566	0.7975	0.771517
31	209	Ubiquitin E3 ligase (ASB6, TCEB1, TCEB2, CUL5, RNF7)	Human	Q15369;Q15370;Q93034;Q9NWX5;Q9UBF6	TCEB1;TCEB2;CUL5;ASB6;RNF7	Q15369;Q15370;Q93034	3	0.424045	0.526056	-0.240566	0.7975	0.771517
32	210	Ubiquitin E3 ligase (ASB7, TCEB1, TCEB2, CUL5, RNF7)	Human	Q15369;Q15370;Q93034;Q9H672;Q9UBF6	TCEB1;TCEB2;CUL5;ASB7;RNF7	Q15369;Q15370;Q93034	3	0.424045	0.526056	-0.240566	0.7975	0.771517
33	211	Ubiquitin E3 ligase (ASB12, TCEB1, TCEB2, CUL5, RNF7)	Human	Q15369;Q15370;Q8WXK4;Q93034;Q9UBF6	TCEB1;TCEB2;ASB12;CUL5;RNF7	Q15369;Q15370;Q93034	3	0.424045	0.526056	-0.240566	0.7975	0.771517
34	214	Ubiquitin E3 ligase (WSB1, TCEB1, TCEB2, CUL5, RBX1)	Human	P62877;Q15369;Q15370;Q93034;Q9Y6I7	RBX1;TCEB1;TCEB2;CUL5;WSB1	Q15369;Q15370;Q93034	3	0.424045	0.526056	-0.240566	0.7975	0.771517
35	247	RalBP1-CCNB1-AP2A-NUMB-EPN1 complex	Human	O95782;P14635;P49757;Q15311;Q9Y6I3	AP2A1;CCNB1;NUMB;RALBP1;EPN1	O95782;P49757;Q9Y6I3	3	0.251511	0.262564	-0.0439478	0.4227	0.413758
36	280	HMGB1-HMGB2-HSC70-ERP60-GAPDH complex	Human	P04406;P09429;P11142;P26583;P30101	GAPDH;HMGB1;HSPA8;HMGB2;PDIA3	P09429;P11142;P26583;P30101	4	0.517157	0.562917	-0.0884845	0.5352	0.525415
37	282	SNF2h-cohesin-NuRD complex	Human	O60216;O60264;O94776;O95983;Q09028;Q12873;Q13330;Q13547;Q14683;Q16576;Q8N3U4;Q8WVM7;Q92769;Q9NRL2;Q9UBB5;Q9UQE7	RAD21;SMARCA5;MTA2;MBD3;RBBP4;CHD3;MTA1;HDAC1;SMC1A;RBBP7;STAG2;STAG1;HDAC2;BAZ1A;MBD2;SMC3	Q09028;Q13547;Q16576;Q92769	4	0.422076	0.418346	0.00883845	0.2754	0.279353
38	283	Sin3 complex	Human	O00422;O75446;Q09028;Q13547;Q16576;Q92769;Q96ST3	SAP18;SAP30;RBBP4;HDAC1;RBBP7;HDAC2;SIN3A	Q09028;Q13547;Q16576;Q92769	4	0.422076	0.418346	0.00883845	0.2754	0.279353
39	302	INO80 chromatin remodeling complex	Human	O96019;P15923;Q53TQ3;Q6P4R8;Q6PI98;Q8NBZ0;Q96EZ8;Q9C086;Q9H981;Q9H9F9;Q9ULG1;Q9Y230;Q9Y265	ACTL6A;TCF3;INO80D;NFRKB;INO80C;INO80E;MCRS1;INO80B;ACTR8;ACTR5;INO80;RUVBL2;RUVBL1	O96019;Q9Y230;Q9Y265	3	0.555818	0.463912	0.165353	0.0969	0.0640545
40	304	SRCAP-associated chromatin remodeling complex	Human	O43257;O95619;O96019;P0C0S5;Q15906;Q6ZRS2;Q96CJ1;Q9GZN1;Q9Y230;Q9Y265	ZNHIT1;YEATS4;ACTL6A;H2AFZ;VPS72;SRCAP;EAF2;ACTR6;RUVBL2;RUVBL1	O96019;P0C0S5;Q9Y230;Q9Y265	4	0.684281	0.673561	0.0156673	0.2583	0.263028
41	320	55S ribosome, mitochondrial	Human	O15235;O60783;O75394;P09001;P49406;P51398;P52815;P82650;P82663;P82664;P82673;P82675;P82909;P82912;P82914;P82921;P82930;P82932;P82933;P83111;Q13084;Q13405;Q16540;Q4U2R6;Q5T653;Q6P161;Q6P1L8;Q7Z2W9;Q7Z7F7;Q7Z7H8;Q86TS9;Q8IXM3;Q8N5N7;Q8N983;Q8TCC3;Q92552;Q92665;Q96A35;Q96DV4;Q96EL2;Q96EL3;Q96GC5;Q9BQ48;Q9BRJ2;Q9BYC8;Q9BYC9;Q9BYD1;Q9BYD2;Q9BYD3;Q9BYD6;Q9BYN8;Q9BZE1;Q9H0U6;Q9H2W6;Q9H9J2;Q9HD33;Q9NP92;…	MRPS12;MRPS14;MRPL33;MRPL3;MRPL19;DAP3;MRPL12;MRPS22;MRPS25;MRPS10;MRPS35;MRPS5;MRPS36;MRPS11;MRPS15;MRPS21;MRPS34;MRPS6;MRPS9;LACTB;MRPL28;MRPL49;MRPL23;MRPL51;MRPL2;MRPL54;MRPL14;MRPL21;MRPL55;MRPL10;MRPL52;MRPL41;MRPL50;MRPL43;MRPL30;MRPS27;MRPS31;MRPL24;MRPL38;MRPS24;MRPL53;MRPL48;MRPL34;MRPL45;MRPL32;MRPL20;MRPL13;MRPL9;MRPL4;MRPL1;MRPS26;MRPL37;MRPL18;MRPL46;MRPL44;MRPL47;MRPS30;MRPL40;MRPL…	P82933;Q7Z7H8;Q9NYK5;Q9P015;Q9Y3D9	5	0.255431	0.26896	-0.0529651	0.4266	0.3872
42	322	DNA-PK-Ku complex	Human	P12956;P13010;P78527	XRCC6;XRCC5;PRKDC	P12956;P13010;P78527	3	0.511005	0.489186	0.0426982	0.2434	0.238434
43	324	39S ribosomal subunit, mitochondrial	Human	O75394;P09001;P49406;P52815;P83111;Q13084;Q13405;Q16540;Q4U2R6;Q5T653;Q6P161;Q6P1L8;Q7Z2W9;Q7Z7F7;Q7Z7H8;Q86TS9;Q8IXM3;Q8N5N7;Q8N983;Q8TCC3;Q96A35;Q96DV4;Q96EL3;Q96GC5;Q9BQ48;Q9BRJ2;Q9BYC8;Q9BYC9;Q9BYD1;Q9BYD2;Q9BYD3;Q9BYD6;Q9BZE1;Q9H0U6;Q9H2W6;Q9H9J2;Q9HD33;Q9NQ50;Q9NRX2;Q9NWU5;Q9NX20;Q9NYK5;Q9NZE8;Q9P015;Q9P0J6;Q9P0M9;Q9Y3B7;Q9Y6G3	MRPL33;MRPL3;MRPL19;MRPL12;LACTB;MRPL28;MRPL49;MRPL23;MRPL51;MRPL2;MRPL54;MRPL14;MRPL21;MRPL55;MRPL10;MRPL52;MRPL41;MRPL50;MRPL43;MRPL30;MRPL24;MRPL38;MRPL53;MRPL48;MRPL34;MRPL45;MRPL32;MRPL20;MRPL13;MRPL9;MRPL4;MRPL1;MRPL37;MRPL18;MRPL46;MRPL44;MRPL47;MRPL40;MRPL17;MRPL22;MRPL16;MRPL39;MRPL35;MRPL15;MRPL36;MRPL27;MRPL11;MRPL42	Q7Z7H8;Q9NYK5;Q9P015	3	0.270807	0.315776	-0.166055	0.6926	0.655632
44	351	Spliceosome	Human	O00425;O00571;O14776;O15042;O15355;O43143;O43172;O43290;O43395;O43447;O43660;O43670;O43719;O43809;O60231;O60306;O60508;O75400;O75533;O75643;O75934;O75937;O75940;O94906;O95232;O95391;O95400;O95926;P08579;P08621;P09012;P09234;P09661;P11940;P14678;P17844;P26368;P38919;P41223;P42285;P49756;P52298;P55081;P55769;P61326;P62304;P62306;P62308;P62310;P62312;P62314;P62316;P62318;P62995;P83876;P84103;Q01081;…	IGF2BP3;DDX3X;TCERG1;U2SURP;PPM1G;DHX15;PRPF4;SART1;PRPF3;PPIH;PLRG1;ZNF207;HTATSF1;NUDT21;DHX16;AQR;CDC40;PRPF40A;SF3B1;SNRNP200;BCAS2;DNAJC8;SMNDC1;PRPF6;LUC7L3;SLU7;CD2BP2;SYF2;SNRPB2;SNRNP70;SNRPA;SNRPC;SNRPA1;PABPC1;SNRPB;DDX5;U2AF2;EIF4A3;BUD31;MTREX;RBM25;NCBP2;MFAP1;SNU13;MAGOH;SNRPE;SNRPF;SNRPG;LSM3;LSM6;SNRPD1;SNRPD2;SNRPD3;TRA2B;TXNL4A;SRSF3;U2AF1;SRSF2;SRSF11;SRSF1;SRSF4;DHX9;NCBP1;SF…	O00425;O00571;O14776;O15355;O43143;O43447;O43670;O43809;O60231;O75533;O75643;O75937;P08579;P11940;P14678;P17844;P38919;P55769;P62316;P62318;Q08211;Q09161;Q12874;Q13242;Q13435;Q13573;Q13838;Q14011;Q15393;Q15427;Q15428;Q15459;Q15637;Q16629;Q16630;Q2TAY7;Q8WWY3;Q8WYA6;Q92620;Q92841;Q99459;Q9BXP5;Q9HCE1;Q9NW64;Q9UHX1;Q9UK45;Q9Y3C6;Q9Y5S9	48	0.769156	0.687999	0.105515	0	0
45	355	DNA-PK-Ku complex	Human	P12956;P13010;P78527	XRCC6;XRCC5;PRKDC	P12956;P13010;P78527	3	0.511005	0.489186	0.0426982	0.2434	0.238434
46	356	DNA-PK-Ku complex	Human	P12956;P13010;P78527	XRCC6;XRCC5;PRKDC	P12956;P13010;P78527	3	0.511005	0.489186	0.0426982	0.2434	0.238434
47	357	DNA-PK-Ku complex	Human	P12956;P13010;P78527	XRCC6;XRCC5;PRKDC	P12956;P13010;P78527	3	0.511005	0.489186	0.0426982	0.2434	0.238434
48	387	MCM complex	Human	P25205;P33991;P33992;P33993;P49736;Q14566	MCM3;MCM4;MCM5;MCM7;MCM2;MCM6	P25205;P33991;P33992;P33993;P49736;Q14566	6	0.0966205	0.0854829	0.115272	0.0544	0.0192004
49	430	18S U11/U12 snRNP	Human	O43143;O75533;P14678;P62304;P62306;P62308;P62314;P62316;P62318;P67809;Q13435;Q15393;Q15427;Q15696;Q16560;Q6IEG0;Q6P2Q9;Q8N8D1;Q8TBF4;Q96LT9;Q9BV90;Q9BWJ5;Q9UDW3;Q9Y3B4	DHX15;SF3B1;SNRPB;SNRPE;SNRPF;SNRPG;SNRPD1;SNRPD2;SNRPD3;YBX1;SF3B2;SF3B3;SF3B4;ZRSR2;SNRNP35;SNRNP48;PRPF8;PDCD7;ZCRB1;RNPC3;SNRNP25;SF3B5;ZMAT5;SF3B6	O43143;O75533;P14678;P62316;P62318;P67809;Q13435;Q15393;Q15427	9	0.755228	0.67123	0.111222	0.0299	0.00398814
50	433	BASC complex (BRCA1-associated genome surveillance complex)	Human	O60934;P35249;P35250;P35251;P38398;P40692;P43246;P49959;P52701;P54132;Q13315;Q92878	NBN;RFC4;RFC2;RFC1;BRCA1;MLH1;MSH2;MRE11A;MSH6;BLM;ATM;RAD50	P35249;P43246;P49959;Q92878	4	0.257334	0.216938	0.156978	0.066	0.0333939
51	486	WIP-WASp-actin-myosin-IIa complex	Human	O43516;P19105;P35579;P42768;P60660;P62736	WIPF1;MYL12A;MYH9;WAS;MYL6;ACTA2	O43516;P35579;P60660	3	0.938069	0.915654	0.0238952	0.2778	0.274379
52	520	KCNQ1 macromolecular complex	Human	P13861;P17612;P51787;P62136;Q99996	PRKAR2A;PRKACA;KCNQ1;PPP1CA;AKAP9	P13861;P17612;P62136	3	0.345082	0.285893	0.17152	0.0925	0.058571
53	525	TIP60 histone acetylase complex	Human	O96019;Q92993;Q9Y230;Q9Y265;Q9Y4A5	ACTL6A;KAT5;RUVBL2;RUVBL1;TRRAP	O96019;Q9Y230;Q9Y265	3	0.555818	0.463912	0.165353	0.0969	0.0640545
54	528	NuA4/Tip60-HAT complex	Human	O95619;O96019;Q15014;Q92993;Q96L91;Q9H0E9;Q9H2F5;Q9HAF1;Q9NPF5;Q9NV56;Q9NXR8;Q9UBU8;Q9Y230;Q9Y265;Q9Y4A5	YEATS4;ACTL6A;MORF4L2;KAT5;EP400;BRD8;EPC1;MEAF6;DMAP1;MRGBP;ING3;MORF4L1;RUVBL2;RUVBL1;TRRAP	O96019;Q9Y230;Q9Y265	3	0.555818	0.463912	0.165353	0.0969	0.0640545
55	529	NuA4/Tip60-HAT complex	Human	O95619;O96019;Q15014;Q15906;Q92993;Q96L91;Q9H0E9;Q9H2F5;Q9HAF1;Q9NPF5;Q9NV56;Q9NXR8;Q9UBU8;Q9Y230;Q9Y265;Q9Y4A5	YEATS4;ACTL6A;MORF4L2;VPS72;KAT5;EP400;BRD8;EPC1;MEAF6;DMAP1;MRGBP;ING3;MORF4L1;RUVBL2;RUVBL1;TRRAP	O96019;Q9Y230;Q9Y265	3	0.555818	0.463912	0.165353	0.0969	0.0640545
56	559	Decapping complex	Human	P26196;Q6P2E9;Q8IU60;Q96F86;Q9NPI6	DDX6;EDC4;DCP2;EDC3;DCP1A	P26196;Q6P2E9;Q9NPI6	3	0.389063	0.460616	-0.183911	0.719	0.686134
57	566	BAF complex	Human	O14497;O96019;P51532;P60709;Q12824;Q8TAQ2;Q92922;Q969G3;Q96GM5	ARID1A;ACTL6A;SMARCA4;ACTB;SMARCB1;SMARCC2;SMARCC1;SMARCE1;SMARCD1	O96019;P60709;Q8TAQ2	3	1.09677	1.36565	-0.245153	0.8018	0.777646
58	587	NuRD.1 complex	Human	O95983;Q09028;Q13330;Q14839;Q16576;Q6IT96;Q92769;Q9BTC8	MBD3;RBBP4;MTA1;CHD4;RBBP7;HDAC1;HDAC2;MTA3	Q09028;Q16576;Q92769	3	0.379439	0.320772	0.154615	0.105	0.074374
59	591	SAP complex (Sin3-associated protein complex)	Human	O75446;Q09028;Q13547;Q16576;Q4LE39;Q92769;Q96ST3;Q9H0E3	SAP30;RBBP4;HDAC1;RBBP7;ARID4B;HDAC2;SIN3A;SAP130	Q09028;Q13547;Q16576;Q92769	4	0.422076	0.418346	0.00883845	0.2754	0.279353
60	592	SAP complex (Sin3-associated protein complex)	Human	O75446;Q09028;Q13547;Q16576;Q4LE39;Q92769;Q96ST3;Q9H0E3;Q9H7L9	SAP30;RBBP4;HDAC1;RBBP7;ARID4B;HDAC2;SIN3A;SAP130;SUDS3	Q09028;Q13547;Q16576;Q92769	4	0.422076	0.418346	0.00883845	0.2754	0.279353
61	596	SIN3-HDAC-SAP30-ARID4 complex	Human	O75446;Q09028;Q13547;Q16576;Q4LE39;Q92769;Q96ST3	SAP30;RBBP4;HDAC1;RBBP7;ARID4B;HDAC2;SIN3A	Q09028;Q13547;Q16576;Q92769	4	0.422076	0.418346	0.00883845	0.2754	0.279353
62	614	NRD complex (Nucleosome remodeling and deacetylation complex)	Human	O60341;Q09028;Q12873;Q13330;Q13547;Q14839;Q92769	KDM1A;RBBP4;CHD3;MTA1;HDAC1;CHD4;HDAC2	O60341;Q09028;Q13547;Q92769	4	0.549515	0.458481	0.165662	0.0604	0.0272468
63	620	CoREST-HDAC complex	Human	O60341;O75362;Q13547;Q92769;Q96BD5;Q9P0W2;Q9UKL0	KDM1A;ZNF217;HDAC1;HDAC2;PHF21A;HMG20B;RCOR1	O60341;Q13547;Q92769	3	0.400066	0.252753	0.368221	0.0155	0.000308122
64	622	Ubiquitin E3 ligase (VHL, TCEB1, TCEB2, CUL2)	Human	P40337;Q13617;Q15369;Q15370	VHL;CUL2;TCEB1;TCEB2	Q13617;Q15369;Q15370	3	0.16953	0.203873	-0.202577	0.7458	0.716221
65	626	LSD1 complex	Human	O60341;O75362;P0DMV8;P0DMV9;Q13363;Q13547;Q92766;Q96BD5;Q96EK2;Q9NP66;Q9P0W2;Q9P2K3;Q9UBW7;Q9UKL0	KDM1A;ZNF217;HSPA1A;HSPA1B;CTBP1;HDAC1;RREB1;PHF21A;PHF21B;HMG20A;HMG20B;RCOR3;ZMYM2;RCOR1	O60341;P0DMV9;Q13363;Q13547	4	0.635	0.793268	-0.249241	0.8538	0.837431
66	632	Anti-HDAC2 complex	Human	O60341;O94776;P78347;Q09028;Q12873;Q13330;Q13547;Q14202;Q14687;Q14839;Q16576;Q92769;Q96BD5;Q96ST3;Q9P0W2;Q9UBW7;Q9UKL0	KDM1A;MTA2;GTF2I;RBBP4;CHD3;MTA1;HDAC1;ZMYM3;GSE1;CHD4;RBBP7;HDAC2;PHF21A;SIN3A;HMG20B;ZMYM2;RCOR1	O60341;P78347;Q09028;Q13547;Q16576;Q92769	6	0.679116	0.584522	0.13929	0.0384	0.00766974
67	633	anti-BHC110 complex	Human	O60341;O75362;P78347;Q13547;Q14202;Q14687;Q92769;Q96BD5;Q9P0W2;Q9UBW7;Q9UKL0	KDM1A;ZNF217;GTF2I;HDAC1;ZMYM3;GSE1;HDAC2;PHF21A;HMG20B;ZMYM2;RCOR1	O60341;P78347;Q13547;Q92769	4	0.585494	0.419052	0.284276	0.0157	0.000154026
68	634	XFIM complex	Human	O60341;P78347;Q13547;Q14202;Q92769	KDM1A;GTF2I;HDAC1;ZMYM3;HDAC2	O60341;P78347;Q13547;Q92769	4	0.585494	0.419052	0.284276	0.0157	0.000154026
69	636	BHC complex	Human	O60341;Q13547;Q92769;Q96BD5;Q9P0W2;Q9UKL0	KDM1A;HDAC1;HDAC2;PHF21A;HMG20B;RCOR1	O60341;Q13547;Q92769	3	0.400066	0.252753	0.368221	0.0155	0.000308122
70	642	CtBP complex	Human	O00257;O60315;O60341;O75362;P37275;P56545;Q13363;Q13547;Q92618;Q92766;Q92769;Q96JN0;Q96KQ7;Q9H9B1;Q9P2K3;Q9UKL0;Q9Y232	CBX4;ZEB2;KDM1A;ZNF217;ZEB1;CTBP2;CTBP1;HDAC1;ZNF516;RREB1;HDAC2;LCOR;EHMT2;EHMT1;RCOR3;RCOR1;CDYL	O60341;P56545;Q13363;Q13547;Q92769	5	0.673737	0.850666	-0.262609	0.8917	0.880657
71	643	CtBP core complex	Human	O60341;P37275;P56545;Q13363;Q13547;Q92769;Q96KQ7;Q9H9B1;Q9UKL0	KDM1A;ZEB1;CTBP2;CTBP1;HDAC1;HDAC2;EHMT2;EHMT1;RCOR1	O60341;P56545;Q13363;Q13547;Q92769	5	0.673737	0.850666	-0.262609	0.8917	0.880657
72	646	HDAC1-associated protein complex	Human	O60341;O94776;O95983;Q09028;Q12873;Q13547;Q16576;Q9UBB5;Q9UKL0	KDM1A;MTA2;MBD3;RBBP4;CHD3;HDAC1;RBBP7;MBD2;RCOR1	O60341;Q09028;Q13547;Q16576	4	0.553206	0.527875	0.0457898	0.1994	0.195234
73	649	HDAC1-associated core complex cII	Human	O94776;O95983;Q09028;Q12873;Q13547;Q16576;Q86YP4;Q9UBB5;Q9UKL0	MTA2;MBD3;RBBP4;CHD3;HDAC1;RBBP7;GATAD2A;MBD2;RCOR1	Q09028;Q13547;Q16576	3	0.418222	0.480845	-0.149735	0.6616	0.626362
74	650	HDAC2-asscociated core complex	Human	O94776;O95983;Q09028;Q12873;Q16576;Q86YP4;Q92769	MTA2;MBD3;RBBP4;CHD3;RBBP7;GATAD2A;HDAC2	Q09028;Q16576;Q92769	3	0.379439	0.320772	0.154615	0.105	0.074374
75	656	VPS35-VPS29-VPS26A complex	Human	O75436;Q96QK1;Q9UBQ0	VPS26A;VPS35;VPS29	O75436;Q96QK1;Q9UBQ0	3	0.431827	0.464707	-0.0761432	0.4953	0.481226
76	657	Retromer complex (SNX1, SNX2, VPS35, VPS29, VPS26A)	Human	O60749;O75436;Q13596;Q96QK1;Q9UBQ0	SNX2;VPS26A;SNX1;VPS35;VPS29	O60749;O75436;Q13596;Q96QK1;Q9UBQ0	5	0.326872	0.372125	-0.138441	0.6843	0.631375
77	659	MeCP1 complex	Human	O94776;O95983;Q09028;Q13547;Q14839;Q16576;Q8WXI9;Q92769;Q9UBB5	MTA2;MBD3;RBBP4;HDAC1;CHD4;RBBP7;GATAD2B;HDAC2;MBD2	Q09028;Q13547;Q16576;Q92769	4	0.422076	0.418346	0.00883845	0.2754	0.279353
78	685	MeCP1 complex	Human	O94776;O95983;Q09028;Q13547;Q14839;Q16576;Q8WXI9;Q92769;Q9UBB5	MTA2;MBD3;RBBP4;HDAC1;CHD4;RBBP7;GATAD2B;HDAC2;MBD2	Q09028;Q13547;Q16576;Q92769	4	0.422076	0.418346	0.00883845	0.2754	0.279353
79	691	SIN3-SAP25 complex	Human	O00422;O75446;Q09028;Q13547;Q16576;Q4LE39;Q8TEE9;Q92769;Q96ST3;Q9H0E3;Q9H7L9	SAP18;SAP30;RBBP4;HDAC1;RBBP7;ARID4B;SAP25;HDAC2;SIN3A;SAP130;SUDS3	Q09028;Q13547;Q16576;Q92769	4	0.422076	0.418346	0.00883845	0.2754	0.279353
80	695	SIN3-HDAC-SAP30-ARID4 complex	Human	O75446;Q09028;Q13547;Q16576;Q4LE39;Q92769;Q96ST3	SAP30;RBBP4;HDAC1;RBBP7;ARID4B;HDAC2;SIN3A	Q09028;Q13547;Q16576;Q92769	4	0.422076	0.418346	0.00883845	0.2754	0.279353
81	696	BRMS1-SIN3-HDAC complex	Human	O75182;O75446;Q09028;Q13547;Q16576;Q92769;Q96ST3;Q9HCU9	SIN3B;SAP30;RBBP4;HDAC1;RBBP7;HDAC2;SIN3A;BRMS1	Q09028;Q13547;Q16576;Q92769	4	0.422076	0.418346	0.00883845	0.2754	0.279353
82	698	SIN3-HDAC-SAP30-ARID4 complex	Human	O75446;Q09028;Q13547;Q16576;Q4LE39;Q92769;Q96ST3	SAP30;RBBP4;HDAC1;RBBP7;ARID4B;HDAC2;SIN3A	Q09028;Q13547;Q16576;Q92769	4	0.422076	0.418346	0.00883845	0.2754	0.279353
83	710	Brg1-associated complex I	Human	O14497;O14744;O96019;P51532;Q12824;Q8TAQ2;Q92922;Q969G3;Q96GM5	ARID1A;PRMT5;ACTL6A;SMARCA4;SMARCB1;SMARCC2;SMARCC1;SMARCE1;SMARCD1	O14744;O96019;Q8TAQ2	3	0.262103	0.50824	-0.939087	0.9877	0.999411
84	711	Brm-associated complex	Human	O14497;O14744;O96019;P51531;Q12824;Q8TAQ2;Q92922;Q969G3;Q96GM5	ARID1A;PRMT5;ACTL6A;SMARCA2;SMARCB1;SMARCC2;SMARCC1;SMARCE1;SMARCD1	O14744;O96019;Q8TAQ2	3	0.262103	0.50824	-0.939087	0.9877	0.999411
85	713	BRG1-SIN3A complex	Human	O14497;O14744;O96019;P51532;Q09028;Q12824;Q6STE5;Q8TAQ2;Q92769;Q92922;Q92925;Q969G3;Q96GM5;Q96ST3	ARID1A;PRMT5;ACTL6A;SMARCA4;RBBP4;SMARCB1;SMARCD3;SMARCC2;HDAC2;SMARCC1;SMARCD2;SMARCE1;SMARCD1;SIN3A	O14744;O96019;Q09028;Q8TAQ2;Q92769	5	0.358442	0.441618	-0.232047	0.8603	0.835056
86	714	BRM-SIN3A complex	Human	O14497;O14744;O96019;P51531;Q09028;Q12824;Q13547;Q6STE5;Q8TAQ2;Q92769;Q92922;Q92925;Q969G3;Q96GM5;Q96ST3	ARID1A;PRMT5;ACTL6A;SMARCA2;RBBP4;SMARCB1;HDAC1;SMARCD3;SMARCC2;HDAC2;SMARCC1;SMARCD2;SMARCE1;SMARCD1;SIN3A	O14744;O96019;Q09028;Q13547;Q8TAQ2;Q92769	6	0.334933	0.424937	-0.268725	0.9217	0.930396
87	725	P2X7 receptor signalling complex	Human	O43707;O95425;P05107;P08238;P0DMV8;P11142;P23467;P42356;P60709;Q13368;Q16787;Q99572	ACTN4;SVIL;ITGB2;HSP90AB1;HSPA1A;HSPA8;PTPRB;PI4KA;ACTB;MPP3;LAMA3;P2RX7	O43707;P08238;P11142;P60709	4	1.09918	1.12438	-0.0229257	0.3555	0.358384
88	726	DDB2 complex	Human	P61201;P62877;Q13098;Q13619;Q16531;Q7L5N1;Q92466;Q92905;Q99627;Q9BT78;Q9UBW8;Q9UNS2	COPS2;RBX1;GPS1;CUL4A;DDB1;COPS6;DDB2;COPS5;COPS8;COPS4;COPS7A;COPS3	P61201;Q13098;Q13619;Q16531;Q7L5N1;Q92466;Q92905;Q99627;Q9BT78;Q9UBW8;Q9UNS2	11	0.52803	0.533301	-0.00998301	0.2063	0.194412
89	727	CSA complex	Human	P61201;P62877;Q13098;Q13216;Q13619;Q16531;Q7L5N1;Q92905;Q99627;Q9BT78;Q9UBW8;Q9UNS2	COPS2;RBX1;GPS1;ERCC8;CUL4A;DDB1;COPS6;COPS5;COPS8;COPS4;COPS7A;COPS3	P61201;Q13098;Q13619;Q16531;Q7L5N1;Q92905;Q99627;Q9BT78;Q9UBW8;Q9UNS2	10	0.525353	0.530693	-0.0101643	0.2174	0.215321
90	728	CSA-POLIIa complex	Human	P24928;P61201;P62877;Q13098;Q13216;Q13619;Q16531;Q7L5N1;Q92905;Q99627;Q9BT78;Q9UBW8;Q9UNS2	POLR2A;COPS2;RBX1;GPS1;ERCC8;CUL4A;DDB1;COPS6;COPS5;COPS8;COPS4;COPS7A;COPS3	P61201;Q13098;Q13619;Q16531;Q7L5N1;Q92905;Q99627;Q9BT78;Q9UBW8;Q9UNS2	10	0.525353	0.530693	-0.0101643	0.2174	0.215321
91	732	SIN3 complex	Human	O00422;O75446;Q09028;Q13547;Q16576;Q92769;Q96ST3	SAP18;SAP30;RBBP4;HDAC1;RBBP7;HDAC2;SIN3A	Q09028;Q13547;Q16576;Q92769	4	0.422076	0.418346	0.00883845	0.2754	0.279353
92	738	SIN3-ING1b complex I	Human	O00422;O75446;Q09028;Q13547;Q16576;Q4LE39;Q92769;Q96ST3;Q9UK53	SAP18;SAP30;RBBP4;HDAC1;RBBP7;ARID4B;HDAC2;SIN3A;ING1	Q09028;Q13547;Q16576;Q92769	4	0.422076	0.418346	0.00883845	0.2754	0.279353
93	739	SIN3-ING1b complex II	Human	O00422;O14497;O75446;O96019;P51532;Q09028;Q12824;Q13547;Q16576;Q4LE39;Q8TAQ2;Q92769;Q92922;Q96GM5;Q96ST3;Q9UK53	SAP18;ARID1A;SAP30;ACTL6A;SMARCA4;RBBP4;SMARCB1;HDAC1;RBBP7;ARID4B;SMARCC2;HDAC2;SMARCC1;SMARCD1;SIN3A;ING1	O96019;Q09028;Q13547;Q16576;Q8TAQ2;Q92769	6	0.356355	0.421048	-0.181539	0.8124	0.790983
94	742	eIF3 complex (EIF3S6, EIF3S5, EIF3S4, EIF3S3, EIF3S6IP, EIF3S2, EIF3S9, EIF3S12, EIF3S10, EIF3S8, EIF3S1, EIF3S7)	Human	O00303;O15371;O15372;O75821;O75822;P55884;P60228;Q13347;Q14152;Q99613;Q9UBQ5;Q9Y262	EIF3F;EIF3D;EIF3H;EIF3G;EIF3J;EIF3B;EIF3E;EIF3I;EIF3A;EIF3C;EIF3K;EIF3L	O00303;O15371;O75821;P55884;P60228;Q13347;Q14152;Q99613	8	0.327089	0.366744	-0.121238	0.6839	0.675548
95	743	SIN3-SAP25 complex	Human	O00422;O75446;Q09028;Q13547;Q16576;Q1EHW4;Q4LE39;Q92769;Q96ST3;Q9H0E3;Q9H7L9	SAP18;SAP30;RBBP4;HDAC1;RBBP7;Sap25;ARID4B;HDAC2;SIN3A;SAP130;SUDS3	Q09028;Q13547;Q16576;Q92769	4	0.422076	0.418346	0.00883845	0.2754	0.279353
96	755	Exon junction complex (EIF4A3, MLN51, UPF3B, MAGOH, Y14, PYM)	Human	O15234;P38919;P61326;Q0VAK7;Q9BRP8;Q9Y5S9	CASC3;EIF4A3;MAGOH;UPF3B;PYM1;RBM8A	P38919;Q9BRP8;Q9Y5S9	3	0.555836	0.493915	0.111403	0.1482	0.125944
97	778	LARC complex (LCR-associated remodeling complex)	Human	O14497;O94776;O95983;O96019;P07910;P51532;P60709;Q09028;Q12824;Q13547;Q14839;Q8TAQ2;Q8WXI9;Q92769;Q92785;Q92922;Q92925;Q969G3;Q9UBB5	ARID1A;MTA2;MBD3;ACTL6A;HNRNPC;SMARCA4;ACTB;RBBP4;SMARCB1;HDAC1;CHD4;SMARCC2;GATAD2B;HDAC2;DPF2;SMARCC1;SMARCD2;SMARCE1;MBD2	O96019;P07910;P60709;Q09028;Q13547;Q8TAQ2;Q92769	7	0.686257	0.760054	-0.107536	0.6272	0.574331
98	781	URI complex (Unconventional prefoldin RPB5 Interactor)	Human	O94763;P19388;P63208;Q13309;Q13616;Q9UHV9;Q9ULZ2;Q9Y230;Q9Y265	URI1;POLR2E;SKP1;SKP2;CUL1;PFDN2;STAP1;RUVBL2;RUVBL1	P19388;P63208;Q13616;Q9UHV9;Q9Y230;Q9Y265	6	0.683878	0.749732	-0.0962948	0.5752	0.547138
99	784	SMG-1-UPF-ERF1-ERF3 complex (SURF)	Human	P15170;P62495;Q92900;Q96Q15	GSPT1;ETF1;UPF1;SMG1	P15170;P62495;Q92900	3	0.322737	0.269647	0.1645	0.0972	0.0648378
100	785	Exon junction complex	Human	P38919;P61326;Q13838;Q15287;Q86V81;Q8IYB3;Q9BZI7;Q9Y5S9	EIF4A3;MAGOH;DDX39B;RNPS1;ALYREF;SRRM1;UPF3B;RBM8A	P38919;Q13838;Q9Y5S9	3	0.20572	0.149022	0.275609	0.0403	0.00763141
101	787	NuA4/Tip60-HAT complex B	Human	O96019;Q92993;Q9H2F5;Q9NPF5;Q9UBU8;Q9Y230;Q9Y265;Q9Y4A5	ACTL6A;KAT5;EPC1;DMAP1;MORF4L1;RUVBL2;RUVBL1;TRRAP	O96019;Q9Y230;Q9Y265	3	0.555818	0.463912	0.165353	0.0969	0.0640545
102	798	NuA4/Tip60-HAT complex A	Human	O95619;O96019;Q52LR7;Q92993;Q96L91;Q9H0E9;Q9H2F5;Q9HAF1;Q9NPF5;Q9NV56;Q9NXR8;Q9UBU8;Q9Y230;Q9Y265;Q9Y4A5	YEATS4;ACTL6A;EPC2;KAT5;EP400;BRD8;EPC1;MEAF6;DMAP1;MRGBP;ING3;MORF4L1;RUVBL2;RUVBL1;TRRAP	O96019;Q9Y230;Q9Y265	3	0.555818	0.463912	0.165353	0.0969	0.0640545
103	799	DMAP1-associated complex	Human	O96019;Q15906;Q6ZRS2;Q96L91;Q9H0E9;Q9H2F5;Q9NPF5;Q9Y230;Q9Y265;Q9Y4A5	ACTL6A;VPS72;SRCAP;EP400;BRD8;EPC1;DMAP1;RUVBL2;RUVBL1;TRRAP	O96019;Q9Y230;Q9Y265	3	0.555818	0.463912	0.165353	0.0969	0.0640545
104	803	BRG1-SIN3A-HDAC containing SWI/SNF remodeling complex I	Human	O14497;O14744;O96019;P51532;Q12824;Q8TAQ2;Q92769;Q92922;Q969G3;Q96GM5;Q96ST3	ARID1A;PRMT5;ACTL6A;SMARCA4;SMARCB1;SMARCC2;HDAC2;SMARCC1;SMARCE1;SMARCD1;SIN3A	O14744;O96019;Q8TAQ2;Q92769	4	0.255785	0.399435	-0.561603	0.9782	0.993701
105	806	BRM-SIN3A-HDAC complex	Human	O14497;O14744;O96019;P51531;Q12824;Q8TAQ2;Q92769;Q92922;Q92925;Q969G3;Q96GM5;Q96ST3	ARID1A;PRMT5;ACTL6A;SMARCA2;SMARCB1;SMARCC2;HDAC2;SMARCC1;SMARCD2;SMARCE1;SMARCD1;SIN3A	O14744;O96019;Q8TAQ2;Q92769	4	0.255785	0.399435	-0.561603	0.9782	0.993701
106	807	BRG1-associated complex	Human	O14497;O14744;O96019;P51532;Q12824;Q8TAQ2;Q92922;Q969G3;Q96GM5	ARID1A;PRMT5;ACTL6A;SMARCA4;SMARCB1;SMARCC2;SMARCC1;SMARCE1;SMARCD1	O14744;O96019;Q8TAQ2	3	0.262103	0.50824	-0.939087	0.9877	0.999411
107	808	BRM-associated complex	Human	O14497;O14744;O96019;P51531;Q12824;Q8TAQ2;Q92922;Q92925;Q969G3;Q96GM5	ARID1A;PRMT5;ACTL6A;SMARCA2;SMARCB1;SMARCC2;SMARCC1;SMARCD2;SMARCE1;SMARCD1	O14744;O96019;Q8TAQ2	3	0.262103	0.50824	-0.939087	0.9877	0.999411
108	822	mRNA decay complex (UPF1, UPF2, UPF3B, DCP2, XRN1, XRN2, EXOSC2, EXOSC4, EXOSC10, PARN)	Human	O95453;Q01780;Q13868;Q8IU60;Q8IZH2;Q92900;Q9BZI7;Q9H0D6;Q9HAU5;Q9NPD3	PARN;EXOSC10;EXOSC2;DCP2;XRN1;UPF1;UPF3B;XRN2;UPF2;EXOSC4	O95453;Q92900;Q9H0D6	3	0.872503	0.746501	0.144415	0.1144	0.0850954
109	834	20S methylosome and RG-containing Sm protein complex	Human	O14744;P14678;P54105;P62314;P62316;P62318	PRMT5;SNRPB;CLNS1A;SNRPD1;SNRPD2;SNRPD3	O14744;P14678;P62316;P62318	4	0.760747	0.653302	0.141237	0.0773	0.0467969
110	835	6S methyltransferase and RG-containing Sm proteins complex	Human	P14678;P54105;P62304;P62306;P62308;P62314;P62316;P62318	SNRPB;CLNS1A;SNRPE;SNRPF;SNRPG;SNRPD1;SNRPD2;SNRPD3	P14678;P62316;P62318	3	0.145931	0.404742	-1.77352	0.9991	1
111	846	RICH1/AMOT polarity complex, Flag-Rich1 precipitated	Human	P47756;P52907;Q4VCS5;Q68EM7;Q8N3R9;Q8NI35;Q96B97;Q9Y5K6	CAPZB;CAPZA1;AMOT;ARHGAP17;MPP5;PATJ;SH3KBP1;CD2AP	P47756;P52907;Q68EM7;Q96B97;Q9Y5K6	5	0.524117	0.523002	0.00212681	0.2607	0.234755
112	871	BRAF53-BRCA2 complex	Human	O60341;P51587;Q13547;Q92769;Q96BD5;Q9P0W2;Q9UKL0	KDM1A;BRCA2;HDAC1;HDAC2;PHF21A;HMG20B;RCOR1	O60341;Q13547;Q92769	3	0.400066	0.252753	0.368221	0.0155	0.000308122
113	886	MTA1 complex	Human	O95983;Q09028;Q13330;Q16576;Q6IT96;Q92769	MBD3;RBBP4;MTA1;RBBP7;HDAC1;HDAC2	Q09028;Q16576;Q92769	3	0.379439	0.320772	0.154615	0.105	0.074374
114	888	MTA2 complex	Human	O94776;O95983;Q09028;Q13547;Q14839;Q16576;Q92769;Q96ST3	MTA2;MBD3;RBBP4;HDAC1;CHD4;RBBP7;HDAC2;SIN3A	Q09028;Q13547;Q16576;Q92769	4	0.422076	0.418346	0.00883845	0.2754	0.279353
115	889	MTA1-HDAC core complex	Human	Q09028;Q13330;Q16576;Q6IT96;Q92769	RBBP4;MTA1;RBBP7;HDAC1;HDAC2	Q09028;Q16576;Q92769	3	0.379439	0.320772	0.154615	0.105	0.074374
116	929	CEN complex	Human	O60264;P07199;P11021;P11142;P22087;P35226;P49450;Q02241;Q03188;Q06587;Q08945;Q13185;Q13619;Q15007;Q16531;Q53SF7;Q5T200;Q69YN4;Q6T4P5;Q71F23;Q8N0S6;Q8N1F7;Q8NEM2;Q92620;Q92674;Q96JP5;Q96T23;Q99496;Q9BS16;Q9BU64;Q9BXP5;Q9BZH6;Q9H0H5;Q9H3R5;Q9HC52;Q9NSP4;Q9Y5B9	SMARCA5;CENPB;HSPA5;HSPA8;FBL;BMI1;CENPA;KIF23;CENPC;RING1;SSRP1;CBX3;CUL4A;WTAP;DDB1;COBLL1;ZC3H13;KIAA1429;PLPPR3;CENPU;CENPL;NUP93;SHCBP1;DHX38;CENPI;ZFP91;RSF1;RNF2;CENPK;CENPO;SRRT;WDR11;RACGAP1;CENPH;CBX8;CENPM;SUPT16H	P11021;P11142;Q13185;Q13619;Q16531;Q8N1F7;Q92620;Q9BXP5;Q9BZH6	9	0.645121	0.751019	-0.164152	0.8261	0.803175
117	1003	RC complex (Replication competent complex)	Human	P09884;P20248;P24941;P35249;P35250;P35251;P40937;P40938;Q14181	POLA1;CCNA2;CDK2;RFC4;RFC2;RFC1;RFC5;RFC3;POLA2	P24941;P35249;P40937	3	0.305479	0.296192	0.0304004	0.2654	0.26175
118	1004	RC complex during S-phase of cell cycle	Human	P09874;P09884;P11387;P15927;P18858;P20248;P24941;P27694;P28340;P35244;P35250;P35251;Q07864	PARP1;POLA1;TOP1;RPA2;LIG1;CCNA2;CDK2;RPA1;POLD1;RPA3;RFC2;RFC1;POLE	P09874;P11387;P24941;P27694;P35244	5	0.460755	0.622792	-0.351676	0.9498	0.961712
119	1005	RC complex during G2/M-phase of cell cycle	Human	P06493;P09874;P09884;P11387;P14635;P15927;P20248;P27694;P28340;P35244;P35250;P35251;Q07864	CDK1;PARP1;POLA1;TOP1;CCNB1;RPA2;CCNA2;RPA1;POLD1;RPA3;RFC2;RFC1;POLE	P06493;P09874;P11387;P27694;P35244	5	0.374604	0.55112	-0.471206	0.9792	0.995213
120	1059	Retromer complex (SNX1, SNX2, VPS35, VPS29, VPS26A)	Human	O60749;O75436;Q13596;Q96QK1;Q9UBQ0	SNX2;VPS26A;SNX1;VPS35;VPS29	O60749;O75436;Q13596;Q96QK1;Q9UBQ0	5	0.326872	0.372125	-0.138441	0.6843	0.631375
121	1060	Retromer complex (SNX1, SNX2, VPS35, VPS29, VPS26B)	Human	O60749;Q13596;Q4G0F5;Q96QK1;Q9UBQ0	SNX2;SNX1;VPS26B;VPS35;VPS29	O60749;Q13596;Q4G0F5;Q96QK1;Q9UBQ0	5	0.353487	0.367972	-0.0409772	0.3877	0.352469
122	1068	12S U11 snRNP	Human	P14678;P62304;P62306;P62308;P62314;P62316;P62318;P67809;Q16560;Q16629;Q6IEG0;Q8N8D1;Q96GM8;Q9BV90;Q9H875	SNRPB;SNRPE;SNRPF;SNRPG;SNRPD1;SNRPD2;SNRPD3;YBX1;SNRNP35;SRSF7;SNRNP48;PDCD7;TOE1;SNRNP25;PRKRIP1	P14678;P62316;P62318;P67809;Q16629	5	0.584222	0.557592	0.045582	0.1689	0.135935
123	1092	PCNA-KU antigen complex	Human	P12004;P12956;P13010	PCNA;XRCC6;XRCC5	P12004;P12956;P13010	3	0.774602	0.848674	-0.0956264	0.5451	0.521302
124	1097	eIF3 complex (EIF3S6, EIF3S5, EIF3S4, EIF3S3, EIF3S6IP, EIF3S2, EIF3S9, EIF3S12, EIF3S10, EIF3S8, EIF3S1, EIF3S7, PCID1)	Human	O00303;O15371;O15372;O75821;O75822;P55884;P60228;Q13347;Q14152;Q7L2H7;Q99613;Q9UBQ5;Q9Y262	EIF3F;EIF3D;EIF3H;EIF3G;EIF3J;EIF3B;EIF3E;EIF3I;EIF3A;EIF3M;EIF3C;EIF3K;EIF3L	O00303;O15371;O75821;P55884;P60228;Q13347;Q14152;Q7L2H7;Q99613	9	0.363539	0.353861	0.0266212	0.1258	0.101142
125	1098	DNA synthesome complex (13 subunits)	Human	P09884;P11387;P11388;P12004;P27694;P28340;P35251;P49005;P49642;P49643;Q14181;Q15054;Q9HCU8	POLA1;TOP1;TOP2A;PCNA;RPA1;POLD1;RFC1;POLD2;PRIM1;PRIM2;POLA2;POLD3;POLD4	P11387;P12004;P27694	3	0.545452	0.518807	0.0488494	0.2325	0.227074
126	1099	DNA synthesome complex (17 subunits)	Human	P09884;P11387;P11388;P12004;P27694;P28340;P35251;P49005;P49642;P49643;P56282;Q07864;Q14181;Q15054;Q9HCU8;Q9NR33;Q9NRF9	POLA1;TOP1;TOP2A;PCNA;RPA1;POLD1;RFC1;POLD2;PRIM1;PRIM2;POLE2;POLE;POLA2;POLD3;POLD4;POLE4;POLE3	P11387;P12004;P27694;Q9NRF9	4	0.530155	0.437987	0.173851	0.0532	0.0222095
127	1111	DNA synthesome complex (17 subunits)	Human	P09884;P11387;P11388;P12004;P27694;P28340;P35251;P49005;P49642;P49643;P56282;Q07864;Q14181;Q15054;Q9HCU8;Q9NR33;Q9NRF9	POLA1;TOP1;TOP2A;PCNA;RPA1;POLD1;RFC1;POLD2;PRIM1;PRIM2;POLE2;POLE;POLA2;POLD3;POLD4;POLE4;POLE3	P11387;P12004;P27694;Q9NRF9	4	0.530155	0.437987	0.173851	0.0532	0.0222095
128	1141	CF IIAm complex (Cleavage factor IIAm complex)	Human	O43809;O60231;O94913;P19447;P23246;P26368;P26599;P49959;Q01081;Q07157;Q14444;Q16630;Q8N684;Q92759;Q92989;Q9UKF6	NUDT21;DHX16;PCF11;ERCC3;SFPQ;U2AF2;PTBP1;MRE11A;U2AF1;TJP1;CAPRIN1;CPSF6;CPSF7;GTF2H4;CLP1;CPSF3	O43809;O60231;P26599;P49959;Q07157;Q16630;Q8N684	7	0.408537	0.298305	0.269822	0.0025	0
129	1142	SMN complex	Human	O14893;P14678;P62304;P62306;P62308;P62314;P62316;P62318;Q16637;Q9UHI6	GEMIN2;SNRPB;SNRPE;SNRPF;SNRPG;SNRPD1;SNRPD2;SNRPD3;SMN1; SMN2;DDX20	P14678;P62316;P62318	3	0.145931	0.404742	-1.77352	0.9991	1
130	1143	SMN complex	Human	O14893;P14678;P57678;P62304;P62306;P62308;P62314;P62316;P62318;Q16637;Q8TEQ6;Q8WXD5;Q9H840;Q9NWZ8;Q9UHI6;Q9Y3F4	GEMIN2;SNRPB;GEMIN4;SNRPE;SNRPF;SNRPG;SNRPD1;SNRPD2;SNRPD3;SMN1; SMN2;GEMIN5;GEMIN6;GEMIN7;GEMIN8;DDX20;STRAP	P14678;P62316;P62318;Q8TEQ6;Q9Y3F4	5	0.982686	0.868046	0.116661	0.0746	0.0352186
131	1149	Histone H3.1 complex	Human	O14929;P49321;P62805;P68431;Q09028;Q13111;Q13112;Q8TEX9;Q9NVP2;Q9Y294	HAT1;NASP;HIST1H4A;;HIST1H3A;;RBBP4;CHAF1A;CHAF1B;IPO4;ASF1B;ASF1A	O14929;P49321;P62805;Q09028	4	0.455205	0.504475	-0.108238	0.593	0.573507
132	1150	Histone H3.3 complex	Human	O14929;P49321;P54198;P62805;P84243;Q09028;Q8TEX9;Q9NVP2;Q9Y294	HAT1;NASP;HIRA;HIST1H4A;;H3F3A; H3F;RBBP4;IPO4;ASF1B;ASF1A	O14929;P49321;P62805;P84243;Q09028	5	0.420963	0.465415	-0.105595	0.5955	0.540793
133	1162	Ubiquitin E3 ligase (DDB1, DDB2, CUL4A, CUL4B, RBX1)	Human	P62877;Q13619;Q13620;Q16531;Q92466	RBX1;CUL4A;CUL4B;DDB1;DDB2	Q13619;Q13620;Q16531;Q92466	4	0.897858	0.871991	0.0288099	0.2319	0.232527
134	1166	p400-associated complex	Human	O96019;P60709;Q96L91;Q9Y230;Q9Y265;Q9Y4A5	ACTL6A;ACTB;EP400;RUVBL2;RUVBL1;TRRAP	O96019;P60709;Q9Y230;Q9Y265	4	0.810928	0.846239	-0.0435437	0.4094	0.411213
135	1170	c-MYC-ATPase-helicase complex	Human	O96019;P01106;Q9Y230;Q9Y265;Q9Y4A5	ACTL6A;MYC;RUVBL2;RUVBL1;TRRAP	O96019;Q9Y230;Q9Y265	3	0.555818	0.463912	0.165353	0.0969	0.0640545
136	1171	c-MYC-ATPase-helicase complex	Human	O96019;P01106;Q9Y230;Q9Y265;Q9Y4A5	ACTL6A;MYC;RUVBL2;RUVBL1;TRRAP	O96019;Q9Y230;Q9Y265	3	0.555818	0.463912	0.165353	0.0969	0.0640545
137	1173	TIP49-TIP48-BAF53 complex	Human	O96019;Q9Y230;Q9Y265	ACTL6A;RUVBL2;RUVBL1	O96019;Q9Y230;Q9Y265	3	0.555818	0.463912	0.165353	0.0969	0.0640545
138	1176	CRM1-RAN-PHAX-CBC complex (cap binding complex)	Human	O14980;P52298;P62826;Q09161;Q9H814	XPO1;NCBP2;RAN;NCBP1;PHAX	O14980;P62826;Q09161;Q9H814	4	0.597589	0.554343	0.0723682	0.158	0.142672
139	1181	C complex spliceosome	Human	O43290;O43390;O43660;O60306;O60506;O60508;O75533;O75643;O94906;O95391;O95926;P07910;P08579;P09651;P09661;P11940;P14678;P17844;P22626;P31943;P38159;P38919;P42285;P51991;P52272;P52597;P61326;P61978;P62304;P62306;P62308;P62310;P62314;P62316;P62318;Q00839;Q01081;Q07955;Q12874;Q13435;Q13523;Q13573;Q14331;Q14562;Q15029;Q15393;Q15428;Q15459;Q6NZY4;Q6P2Q9;Q6UX04;Q86V81;Q8IYB3;Q8WUQ7;Q92620;Q96BP3;Q96DF8;…	SART1;HNRNPR;PLRG1;AQR;SYNCRIP;CDC40;SF3B1;SNRNP200;PRPF6;SLU7;SYF2;HNRNPC;SNRPB2;HNRNPA1;SNRPA1;PABPC1;SNRPB;DDX5;HNRNPA2B1;HNRNPH1;RBMX;EIF4A3;MTREX;HNRNPA3;HNRNPM;HNRNPF;MAGOH;HNRNPK;SNRPE;SNRPF;SNRPG;LSM3;SNRPD1;SNRPD2;SNRPD3;HNRNPU;U2AF1;SRSF1;SF3A3;SF3B2;PRPF4B;SNW1;FRG1;DHX8;EFTUD2;SF3B3;SF3A2;SF3A1;ZCCHC8;PRPF8;CWC27;ALYREF;SRRM1;CACTIN;DHX38;PPWD1;DGCR14;SNRNP40;CDC5L;GPATCH1;WDR83;DDX23…	O43390;O60506;O75533;O75643;P07910;P08579;P09651;P11940;P14678;P17844;P22626;P31943;P38159;P38919;P52272;P52597;P61978;P62316;P62318;Q00839;Q12874;Q13435;Q13573;Q15393;Q15428;Q15459;Q92620;Q99459;Q9NW64;Q9Y3C6;Q9Y5S9	31	0.742872	0.618288	0.167706	0	0
140	1182	CDC5L core complex	Human	O43660;O75934;P11142;Q92616;Q99459;Q9UMS4	PLRG1;BCAS2;HSPA8;GCN1;CDC5L;PRPF19	P11142;Q92616;Q99459	3	0.729421	0.67085	0.0802979	0.1874	0.172676
141	1183	CDC5L complex	Human	A8K8P3;O15297;O43660;O75533;O75934;P09012;P09661;P11142;P11388;P15884;P23246;P38159;P62136;P62314;P62316;P62318;P78527;Q01130;Q07955;Q12905;Q13435;Q14204;Q15427;Q7L1Q6;Q8IYB3;Q92616;Q99459;Q9P013;Q9UMS4;Q9UPN6	SFI1;PPM1D;PLRG1;SF3B1;BCAS2;SNRPA;SNRPA1;HSPA8;TOP2A;TCF4;SFPQ;RBMX;PPP1CA;SNRPD1;SNRPD2;SNRPD3;PRKDC;SRSF2;SRSF1;ILF2;SF3B2;DYNC1H1;SF3B4;BZW1;SRRM1;GCN1;CDC5L;CWC15;PRPF19;SCAF8	O75533;P11142;P38159;P62136;P62316;P62318;P78527;Q12905;Q13435;Q14204;Q15427;Q7L1Q6;Q92616;Q99459	14	0.825918	0.688037	0.166943	0.0006	0
142	1186	ESCRT-III complex	Human	O43633;Q7LBR1;Q96CF2;Q96FZ7;Q9BY43;Q9H444;Q9HD42;Q9NZZ3;Q9UQN3;Q9Y3E7	CHMP2A;CHMP1B;CHMP4C;CHMP6;CHMP4A;CHMP4B;CHMP1A;CHMP5;CHMP2B;CHMP3	O43633;Q7LBR1;Q9HD42;Q9UQN3;Q9Y3E7	5	0.348665	0.376573	-0.0800407	0.5167	0.466645
143	1189	DNA double-strand break end-joining complex	Human	O60934;P12956;P13010;P49917;P49959;Q13426;Q92878	NBN;XRCC6;XRCC5;LIG4;MRE11A;XRCC4;RAD50	P12956;P13010;P49959;Q92878	4	0.487876	0.432418	0.113671	0.1025	0.0777931
144	1193	Rap1 complex	Human	P09874;P12956;P13010;P49959;Q15554;Q92878;Q9NYB0	PARP1;XRCC6;XRCC5;MRE11A;TERF2;RAD50;TERF2IP	P09874;P12956;P13010;P49959;Q92878;Q9NYB0	6	0.443382	0.389567	0.121374	0.0505	0.0155243
145	1223	H2AX complex, isolated from cells without IR exposure	Human	O43390;P05455;P06748;P11021;P11940;P16104;P27797;P62158;P62805;Q08945;Q8N257;Q9Y262;Q9Y5B9	HNRNPR;SSB;NPM1;HSPA5;PABPC1;H2AFX;CALR;CALM1; CAL;HIST1H4A;;SSRP1;HIST3H2BB;EIF3L;SUPT16H	O43390;P05455;P11021;P11940;P27797;P62805	6	0.40333	0.513977	-0.274333	0.9266	0.935877
146	1226	H2AX complex I	Human	P06748;P09874;P11021;P16104;P27797;Q7L2E3;Q8N257	NPM1;PARP1;HSPA5;H2AFX;CALR;DHX30;HIST3H2BB	P09874;P11021;P27797	3	0.585906	0.846212	-0.44428	0.9274	0.943508
147	1227	H2AX complex II	Human	P06748;P11021;P16104;P16989;P27797;P33778;P62805;Q8N257;Q96EY7;Q99879	NPM1;HSPA5;H2AFX;YBX3;CALR;HIST1H2BB;HIST1H4A;;HIST3H2BB;PTCD3;HIST1H2BM	P11021;P16989;P27797;P62805	4	0.460249	0.481035	-0.0451644	0.4138	0.41538
148	1231	FIB-associated protein complex	Human	O14744;P22087;Q07021;Q71U36;Q99873;Q9H4B7	PRMT5;FBL;C1QBP;TUBA1A;PRMT1;TUBB1	O14744;Q07021;Q71U36;Q99873	4	0.424399	0.447319	-0.0540082	0.436	0.43811
149	1254	Menin-associated histone methyltransferase complex	Human	O00255;P30876;P61964;Q15291;Q9C005;Q9UBL3;Q9UMN6	MEN1;POLR2B;WDR5;KDM6B;DPY30;ASH2L;KMT2B	P61964;Q9C005;Q9UBL3	3	0.958329	0.93559	0.0237278	0.2782	0.274707
150	1256	MLL-HCF complex	Human	O00255;P05546;P51610;P61964;Q03164;Q15291;Q9UBL3	MEN1;SERPIND1;HCFC1;WDR5;KMT2A;KDM6B;ASH2L	P51610;P61964;Q9UBL3	3	0.446011	0.464785	-0.0420924	0.4178	0.409853
151	1257	ALL-1 supercomplex	Human	O00422;O60264;O60341;O75446;O94776;O95983;P20226;P21675;P49848;P51531;P61964;P62826;Q03164;Q09028;Q12824;Q12873;Q13547;Q15029;Q15291;Q16514;Q16576;Q16594;Q8TAQ2;Q92769;Q92797;Q92922;Q96ST3;Q9P2I0	SAP18;SMARCA5;KDM1A;SAP30;MTA2;MBD3;TBP;TAF1;TAF6;SMARCA2;WDR5;RAN;KMT2A;RBBP4;SMARCB1;CHD3;HDAC1;EFTUD2;KDM6B;TAF12;RBBP7;TAF9;SMARCC2;HDAC2;SYMPK;SMARCC1;SIN3A;CPSF2	O60341;P61964;P62826;Q09028;Q13547;Q16576;Q8TAQ2;Q92769	8	0.533554	0.558097	-0.046	0.3757	0.364278
152	1288	DCS complex (PTBP1, PTBP2, HNRPH1, HNRPF)	Human	P26599;P31943;P52597;Q9UKA9	PTBP1;HNRNPH1;HNRNPF;PTBP2	P26599;P31943;P52597	3	0.263218	0.208381	0.208334	0.0689	0.0322488
153	1307	Multiprotein complex (mRNA turnover)	Human	O60506;O75534;P11940;Q14103;Q9H074	SYNCRIP;CSDE1;PABPC1;HNRNPD;PAIP1	O60506;O75534;P11940;Q14103;Q9H074	5	0.658606	0.643373	0.0231285	0.2129	0.183898
154	1308	PABPC1-HSPA8-HNRPD-EIF4G1 complex	Human	P11142;P11940;Q04637;Q14103;Q59EJ3	HSPA8;PABPC1;EIF4G1;HNRNPD;	P11142;P11940;Q04637;Q14103	4	0.70514	0.620416	0.120152	0.0966	0.0696175
155	1332	Large Drosha complex	Human	O00571;O14979;O43143;P17844;P31943;P35637;P52272;Q00839;Q01844;Q12905;Q12906;Q13148;Q8WYQ5;Q92499;Q92804;Q92841;Q96SB4;Q9BUJ2;Q9NRR4;Q9UKM9	DDX3X;HNRNPDL;DHX15;DDX5;HNRNPH1;FUS;HNRNPM;HNRNPU;EWSR1;ILF2;ILF3;TARDBP;DGCR8;DDX1;TAF15;DDX17;SRPK1;HNRNPUL1;DROSHA;RALY	O00571;O14979;O43143;P17844;P31943;P35637;P52272;Q00839;Q01844;Q12905;Q12906;Q13148;Q92499;Q92804;Q92841;Q9BUJ2	16	0.794524	0.852394	-0.0728354	0.4816	0.461857
156	1335	SNW1 complex	Human	O75643;O95071;P07437;P11021;P17858;P23246;P26641;P43243;P43246;P68104;Q00839;Q13573;Q15029;Q16531;Q6P2Q9;Q99459;Q9BUQ8;Q9UG63	SNRNP200;UBR5;TUBB;HSPA5;PFKL;SFPQ;EEF1G;MATR3;MSH2;EEF1A1;HNRNPU;SNW1;EFTUD2;DDB1;PRPF8;CDC5L;DDX23;ABCF2	O75643;P07437;P11021;P17858;P26641;P43243;P43246;P68104;Q00839;Q13573;Q16531;Q99459;Q9UG63	13	0.861121	0.903921	-0.0497023	0.3594	0.342078
157	1345	Septin complex	Human	Q15019;Q16181;Q92599;Q9NVA2;Q9UHD8	SEPT2;SEPT7;SEPT8;SEPT11;SEPT9	Q15019;Q16181;Q92599;Q9NVA2;Q9UHD8	5	0.38483	0.444051	-0.153888	0.723	0.671164
158	1380	Elongator holo complex	Human	O95163;Q6IA86;Q96EB1;Q9H9T3	IKBKAP;ELP2;ELP4;ELP3	O95163;Q6IA86;Q96EB1;Q9H9T3	4	0.568649	0.48455	0.147892	0.0725	0.0407631
159	1400	ASCOM complex	Human	O14686;P07437;P68366;Q14686;Q15291;Q8NEZ4;Q9UBL3	KMT2D;TUBB;TUBA4A;NCOA6;KDM6B;KMT2C;ASH2L	P07437;P68366;Q9UBL3	3	0.271025	0.454112	-0.675533	0.9708	0.992102
160	1413	NCOR1 complex	Human	O15379;O75376;P51532;Q12824;Q13263;Q15393;Q15459;Q6ZRS2;Q8TAQ2;Q92922	HDAC3;NCOR1;SMARCA4;SMARCB1;TRIM28;SF3B3;SF3A1;SRCAP;SMARCC2;SMARCC1	Q13263;Q15393;Q15459;Q8TAQ2	4	0.467458	0.415541	0.111062	0.1066	0.0812399
161	1452	MCM2-MCM6-MCM7 complex	Human	P33993;P49736;Q14566	MCM7;MCM2;MCM6	P33993;P49736;Q14566	3	0.10259	0.101784	0.00785974	0.306	0.306257
162	1492	BHC110 complex	Human	O60341;O75362;Q13547;Q14687;Q92618;Q92769;Q96BD5;Q9P0W2;Q9UBW7;Q9UKL0	KDM1A;ZNF217;HDAC1;GSE1;ZNF516;HDAC2;PHF21A;HMG20B;ZMYM2;RCOR1	O60341;Q13547;Q92769	3	0.400066	0.252753	0.368221	0.0155	0.000308122
163	1554	RANBP1-RAN-KPNB1 complex	Human	P43487;P62826;Q14974	RANBP1;RAN;KPNB1	P43487;P62826;Q14974	3	0.682605	0.679805	0.00410242	0.3121	0.31386
164	1571	Vigilin-DNA-PK-Ku antigen complex	Human	P12956;P13010;P78527;Q00341	XRCC6;XRCC5;PRKDC;HDLBP	P12956;P13010;P78527;Q00341	4	0.392464	0.380292	0.0310135	0.2273	0.227544
165	1728	CTCF-nucleophosmin-PARP-HIS-KPNA-LMNA-TOP complex	Human	O00505;P02545;P06748;P09874;P0C0S5;P11388;P49711;P52294;Q6FI13	KPNA3;LMNA;NPM1;PARP1;H2AFZ;TOP2A;CTCF;KPNA1;HIST2H2AA3	O00505;P09874;P0C0S5	3	0.527023	0.791881	-0.502556	0.9419	0.964425
166	1729	TLE1 corepressor complex (MASH1 promoter-corepressor complex)	Human	P06748;P09874;P19338;P34932;P35580;P60709;Q02880;Q04724;Q15233;Q92878	NPM1;PARP1;NCL;HSPA4;MYH10;ACTB;TOP2B;TLE1;NONO;RAD50	P09874;P19338;P34932;P35580;P60709;Q15233;Q92878	7	0.849419	0.860032	-0.012494	0.2644	0.248022
167	1734	SF3A1-SF3A2-SF3A3 complex	Human	Q12874;Q15428;Q15459	SF3A3;SF3A2;SF3A1	Q12874;Q15428;Q15459	3	0.314981	0.279442	0.11283	0.1469	0.123986
168	1737	SF3b complex	Human	O75533;Q13435;Q15393;Q15427;Q7RTV0;Q86XP3;Q9BWJ5;Q9Y3B4	SF3B1;SF3B2;SF3B3;SF3B4;PHF5A;DDX42;SF3B5;SF3B6	O75533;Q13435;Q15393;Q15427;Q86XP3	5	0.585598	0.469504	0.198249	0.027	0.00165262
169	1745	SMN complex	Human	O14893;P09012;P14678;P57678;P62304;P62306;P62308;P62314;P62316;P62318;P63162;Q8TEQ6;Q8WXD5;Q9H840;Q9UHI6	GEMIN2;SNRPA;SNRPB;GEMIN4;SNRPE;SNRPF;SNRPG;SNRPD1;SNRPD2;SNRPD3;SNRPN;GEMIN5;GEMIN6;GEMIN7;DDX20	P14678;P62316;P62318;Q8TEQ6	4	0.764394	0.741072	0.0305102	0.2283	0.228679
170	1746	SMN containing complex	Human	O14893;P09382;P17931;P57678;P62314;P62316;P62318;Q16637	GEMIN2;LGALS1;LGALS3;GEMIN4;SNRPD1;SNRPD2;SNRPD3;SMN1; SMN2	P17931;P62316;P62318	3	0.966547	0.794705	0.17779	0.0876	0.0533217
171	1749	SMN-PolII-RHA complex	Human	O14893;P08579;P14678;P20226;P24928;P57678;P63162;Q00403;Q08211;Q9UHI6	GEMIN2;SNRPB2;SNRPB;TBP;POLR2A;GEMIN4;SNRPN;GTF2B;DHX9;DDX20	P08579;P14678;Q08211	3	1.19711	0.900157	0.248058	0.0494	0.0146869
172	1751	SMN complex	Human	O14893;P09012;P14678;P57678;Q16637;Q8TEQ6;Q8WXD5;Q9H840;Q9UHI6;Q9Y3F4	GEMIN2;SNRPA;SNRPB;GEMIN4;SMN1; SMN2;GEMIN5;GEMIN6;GEMIN7;DDX20;STRAP	P14678;Q8TEQ6;Q9Y3F4	3	1.17496	1.09651	0.0667732	0.2065	0.195266
173	1767	CPSF6-ITCH-NUDT21-POLR2A-UBAP2L complex	Human	O43809;P24928;Q14157;Q16630;Q96J02	NUDT21;POLR2A;UBAP2L;CPSF6;ITCH	O43809;Q14157;Q16630	3	0.848623	0.811233	0.0440596	0.2411	0.235901
174	1768	CPSF6-EWSR1-ITCH-NUDT21-POLR2A-UBAP2L complex	Human	O43809;P24928;Q01844;Q14157;Q16630;Q96J02	NUDT21;POLR2A;EWSR1;UBAP2L;CPSF6;ITCH	O43809;Q01844;Q14157;Q16630	4	0.86532	0.898241	-0.0380445	0.3959	0.397077
175	2112	CDC37-HSP90AA1-HSP90AB1-MAP3K11 complex	Human	P07900;P08238;Q16543;Q16584	HSP90AA1;HSP90AB1;CDC37;MAP3K11	P07900;P08238;Q16543	3	0.153577	0.137725	0.103223	0.1576	0.137488
176	2174	COP9 signalosome complex	Human	P61201;Q13098;Q7L5N1;Q92905;Q99627;Q9BT78;Q9UBW8;Q9UNS2	COPS2;GPS1;COPS6;COPS5;COPS8;COPS4;COPS7A;COPS3	P61201;Q13098;Q7L5N1;Q92905;Q99627;Q9BT78;Q9UBW8;Q9UNS2	8	0.324638	0.342049	-0.0536313	0.4062	0.396461
177	2179	CNS-P53 complex	Human	P04637;P61201;Q13098;Q7L5N1;Q92905;Q99627;Q9BT78;Q9UBW8;Q9UNS2	TP53;COPS2;GPS1;COPS6;COPS5;COPS8;COPS4;COPS7A;COPS3	P61201;Q13098;Q7L5N1;Q92905;Q99627;Q9BT78;Q9UBW8;Q9UNS2	8	0.324638	0.342049	-0.0536313	0.4062	0.396461
178	2188	Ubiquitin E3 ligase (CDC34, NEDD8, BTRC, CUL1, SKP1A, RBX1)	Human	P62877;P63208;Q13616;Q15843;Q9Y297	RBX1;SKP1;CUL1;NEDD8;BTRC	P63208;Q13616;Q15843	3	0.613424	0.638542	-0.0409483	0.4157	0.407446
179	2201	PCNA-RFC2-5 complex	Human	P12004;P35249;P35250;P40937;P40938	PCNA;RFC4;RFC2;RFC5;RFC3	P12004;P35249;P40937	3	0.357731	0.459299	-0.283922	0.8354	0.824802
180	2241	HD-RAB8A-OPTN complex	Human	P42858;P61006;Q96CV9	HTT;RAB8A;OPTN	P42858;P61006;Q96CV9	3	0.482977	0.536926	-0.111702	0.5832	0.553621
181	2255	Cofilin-actin-CAP1 complex	Human	P23528;P60709;Q01518	CFL1;ACTB;CAP1	P23528;P60709;Q01518	3	1.16299	1.14319	0.0170228	0.2898	0.28792
182	2300	Profilin 2 complex	Human	O75116;P11142;P17600;P35080;P60709;Q05193;Q7L576;Q92777;Q9Y2A7	ROCK2;HSPA8;SYN1;PFN2;ACTB;DNM1;CYFIP1;SYN2;NCKAP1	O75116;P11142;P35080;P60709;Q7L576;Q9Y2A7	6	0.70719	0.723813	-0.0235063	0.3139	0.299179
183	2480	CIN85 complex (CIN85, CRK, BCAR1, CBL, PIK3R1, GRB2, SOS1)	Human	P22681;P27986;P46108;P56945;P62993;Q07889;Q96B97	CBL;PIK3R1;CRK;BCAR1;GRB2;SOS1;SH3KBP1	P46108;P56945;Q96B97	3	0.631327	0.65474	-0.0370859	0.4055	0.399322
184	2638	HES1 promoter corepressor complex	Human	P24928;P50613;Q06330;Q09472;Q7KZ85;Q92793	POLR2A;CDK7;RBPJ;EP300;SUPT6H;CREBBP	P50613;Q06330;Q7KZ85;Q92793	4	0.29091	0.419619	-0.442439	0.9581	0.97423
185	2639	HES1 promoter-Notch enhancer complex	Human	O60563;P24928;P46531;P49336;P50613;P50750;Q06330;Q09472;Q15648;Q7KZ85;Q92585;Q9BT40;Q9Y5B9	CCNT1;POLR2A;NOTCH1;CDK8;CDK7;CDK9;RBPJ;EP300;MED1;SUPT6H;MAML1;INPP5K;SUPT16H	P50613;Q06330;Q7KZ85	3	0.310104	0.490423	-0.581479	0.9579	0.981682
186	2710	LRP-1-Alpha-2-M-annexin VI complex	Human	P01023;P08133;Q07954	A2M;ANXA6;LRP1	P01023;P08133;Q07954	3	0.830493	0.844433	-0.0167852	0.3568	0.356825
187	2715	Ubiquitin E3 ligase (CSN1, CSN8, HRT1, SKP1, SKP2, CUL1, CUL2, CUL3)	Human	P62877;P63208;Q13098;Q13309;Q13616;Q13617;Q13618;Q99627	RBX1;SKP1;GPS1;SKP2;CUL1;CUL2;CUL3;COPS8	P63208;Q13098;Q13616;Q13617;Q13618;Q99627	6	0.633083	0.692401	-0.0936977	0.5666	0.538426
188	2716	Elongator core complex	Human	O95163;Q6IA86;Q9H9T3	IKBKAP;ELP2;ELP3	O95163;Q6IA86;Q9H9T3	3	0.135289	0.262039	-0.936886	0.9877	0.999398
189	2721	HCF-1 complex	Human	O15047;O15294;O75182;O75446;P07900;P08047;P11021;P11142;P34932;P51610;P61964;Q09028;Q13547;Q16576;Q92769;Q96ST3;Q9H7L9;Q9UBL3	SETD1A;OGT;SIN3B;SAP30;HSP90AA1;SP1;HSPA5;HSPA8;HSPA4;HCFC1;WDR5;RBBP4;HDAC1;RBBP7;HDAC2;SIN3A;SUDS3;ASH2L	O15294;P07900;P11021;P11142;P34932;P51610;P61964;Q09028;Q13547;Q16576;Q92769;Q9UBL3	12	0.428798	0.457037	-0.0658562	0.4506	0.418691
190	2727	SRC-3 complex	Human	O14920;O15111;P10155;Q15596;Q92793;Q9Y6K9;Q9Y6Q9	IKBKB;CHUK;TROVE2;NCOA2;CREBBP;IKBKG;NCOA3	P10155;Q92793;Q9Y6K9	3	0.94036	0.94593	-0.00592326	0.3344	0.33435
191	2730	Set1B complex	Human	P61964;Q15291;Q6UXN9;Q9P0U4;Q9UBL3;Q9UPS6	WDR5;KDM6B;WDR82;CXXC1;ASH2L;SETD1B	P61964;Q6UXN9;Q9UBL3	3	0.447574	0.464785	-0.038454	0.4091	0.402199
192	2731	Set1A complex	Human	O15047;P61964;Q15291;Q6UXN9;Q9P0U4;Q9UBL3	SETD1A;WDR5;KDM6B;WDR82;CXXC1;ASH2L	P61964;Q6UXN9;Q9UBL3	3	0.447574	0.464785	-0.038454	0.4091	0.402199
193	2755	17S U2 snRNP	Human	O15042;O43143;O75533;O75937;O75940;P08579;P09661;P10809;P14678;P26368;P62304;P62306;P62308;P62314;P62316;P62318;Q01081;Q07955;Q12874;Q12931;Q13435;Q15393;Q15427;Q15428;Q15459;Q7L014;Q7RTV0;Q8IWX8;Q96I25;Q9BWJ5;Q9P0W2;Q9UHX1;Q9Y3B4	U2SURP;DHX15;SF3B1;DNAJC8;SMNDC1;SNRPB2;SNRPA1;HSPD1;SNRPB;U2AF2;SNRPE;SNRPF;SNRPG;SNRPD1;SNRPD2;SNRPD3;U2AF1;SRSF1;SF3A3;TRAP1;SF3B2;SF3B3;SF3B4;SF3A2;SF3A1;DDX46;PHF5A;CHERP;RBM17;SF3B5;HMG20B;PUF60;SF3B6	O43143;O75533;O75937;P08579;P14678;P62316;P62318;Q12874;Q12931;Q13435;Q15393;Q15427;Q15428;Q15459;Q9UHX1	15	0.818373	0.705846	0.137501	0.0017	0
194	2766	TERF2-RAP1 complex	Human	P12956;P13010;P49959;Q15554;Q92878;Q9BSI4;Q9NYB0	XRCC6;XRCC5;MRE11A;TERF2;RAD50;TINF2;TERF2IP	P12956;P13010;P49959;Q92878;Q9NYB0	5	0.478821	0.405234	0.153684	0.0477	0.0119718
195	2791	MCM4-MCM6-MCM7 complex	Human	P33991;P33993;Q14566	MCM4;MCM7;MCM6	P33991;P33993;Q14566	3	0.09797	0.0940013	0.040509	0.2465	0.242527
196	2792	MCM2-MCM4-MCM6-MCM7 complex	Human	P33991;P33993;P49736;Q14566	MCM4;MCM7;MCM2;MCM6	P33991;P33993;P49736;Q14566	4	0.08817	0.0921	-0.044573	0.4125	0.41386
197	2797	PCNA-CHL12-RFC2-5 complex	Human	P12004;P35249;P35250;P40937;P40938;Q8WVB6	PCNA;RFC4;RFC2;RFC5;RFC3;CHTF18	P12004;P35249;P40937	3	0.357731	0.459299	-0.283922	0.8354	0.824802
198	2829	RSmad complex	Human	P51532;P84022;Q13485;Q15796;Q8NFD5;Q8TAQ2;Q92793;Q92922;Q9UPN9;Q9Y6Q9	SMARCA4;SMAD3;SMAD4;SMAD2;ARID1B;SMARCC2;CREBBP;SMARCC1;TRIM33;NCOA3	Q8TAQ2;Q92793;Q9UPN9	3	0.38959	0.697049	-0.789185	0.9805	0.997319
199	2837	Profilin 1 complex	Human	P07737;P11142;P55072;P63261;Q00610;Q9BVA1	PFN1;HSPA8;VCP;ACTG1;CLTC;TUBB2B	P07737;P11142;Q00610	3	0.34767	0.344746	0.00841028	0.305	0.305147
200	2851	ING2 complex	Human	A0A024R3R1;O75446;P29374;Q09028;Q13547;Q16576;Q5PSV4;Q92769;Q96ST3;Q9H0E3;Q9H160;Q9H7L9;Q9HCU9	ARID4B;SAP30;ARID4A;RBBP4;HDAC1;RBBP7;BRMS1L;HDAC2;SIN3A;SAP130;ING2;SUDS3;BRMS1	Q09028;Q13547;Q16576;Q92769	4	0.422076	0.418346	0.00883845	0.2754	0.279353
201	2857	NuA4/Tip60 HAT complex	Human	O95619;O96019;Q52LR7;Q92993;Q96L91;Q9H0E9;Q9H2F5;Q9HAF1;Q9NPF5;Q9NXR8;Q9UBU8;Q9Y230;Q9Y265;Q9Y4A5	YEATS4;ACTL6A;EPC2;KAT5;EP400;BRD8;EPC1;MEAF6;DMAP1;ING3;MORF4L1;RUVBL2;RUVBL1;TRRAP	O96019;Q9Y230;Q9Y265	3	0.555818	0.463912	0.165353	0.0969	0.0640545
202	2962	CRK-BCAR1-DOCK1 complex	Human	P46108;P56945;Q14185	CRK;BCAR1;DOCK1	P46108;P56945;Q14185	3	0.471867	0.340234	0.278963	0.0387	0.00699633
203	3008	60S APC containing complex	Human	P23258;P25054;P46940;Q71U36	TUBG1;APC;IQGAP1;TUBA1A	P23258;P46940;Q71U36	3	0.616103	0.671806	-0.0904118	0.5321	0.510661
204	3015	p27-cyclinE-Cdk2 - Ubiquitin E3 ligase (SKP1A, SKP2, CUL1, CKS1B, RBX1) complex	Human	P24864;P24941;P46527;P61024;P62877;P63208;Q13309;Q13616	CCNE1;CDK2;CDKN1B;CKS1B;RBX1;SKP1;SKP2;CUL1	P24941;P61024;P63208;Q13616	4	0.906197	1.14303	-0.261345	0.8649	0.852674
205	3036	Ubiquitin E3 ligase (SKP1A, SKP2, CUL1, CKS1B, RBX1)	Human	P61024;P62877;P63208;Q13309;Q13616	CKS1B;RBX1;SKP1;SKP2;CUL1	P61024;P63208;Q13616	3	1.08091	1.37852	-0.275339	0.8289	0.815072
206	3040	Multisynthetase complex	Human	O43324;P07814;P14868;P41252;P47897;P54136;P56192;Q12904;Q13155;Q15046;Q9P2J5	EEF1E1;EPRS;DARS;IARS;QARS;RARS;MARS;AIMP1;AIMP2;KARS;LARS	O43324;P07814;P14868;P41252;P47897;P54136;P56192;Q12904;Q13155;Q15046;Q9P2J5	11	0.153059	0.132166	0.136499	0.0098	0
207	3048	mSin3A complex	Human	Q09028;Q13547;Q16576;Q92769;Q96ST3	RBBP4;HDAC1;RBBP7;HDAC2;SIN3A	Q09028;Q13547;Q16576;Q92769	4	0.422076	0.418346	0.00883845	0.2754	0.279353
208	3055	Nop56p-associated pre-rRNA complex	Human	O00567;O76021;P05141;P05386;P05387;P05388;P06748;P08708;P09651;P11387;P13639;P15880;P16402;P18077;P18124;P18621;P19338;P22087;P25398;P26368;P26373;P27635;P30050;P32969;P35268;P36578;P37108;P39023;P40429;P42766;P46776;P46777;P46778;P46779;P46781;P47914;P49411;P50914;P52272;P55209;P55769;P61247;P61254;P61313;P61353;P61513;P62081;P62241;P62244;P62249;P62263;P62266;P62269;P62273;P62277;P62280;P62424;…	NOP56;RSL1D1;SLC25A5;RPLP1;RPLP2;RPLP0;NPM1;RPS17;HNRNPA1;TOP1;EEF2;RPS2;HIST1H1D;RPL35A;RPL7;RPL17;NCL;FBL;RPS12;U2AF2;RPL13;RPL10;RPL12;RPL9; RPL9;RPL22;RPL4;SRP14;RPL3;RPL13A;RPL35;RPL27A;RPL5;RPL21;RPL28;RPS9;RPL29;TUFM;RPL14;HNRNPM;NAP1L1;SNU13;RPS3A;RPL26;RPL15;RPL27;RPL37A;RPS7;RPS8;RPS15A;RPS16;RPS14;RPS23;RPS18;RPS29;RPS13;RPS11;RPL7A;ACTA2;RPL23A;RPS6;RPL23;RPS15;RPS24;RPL30;RPL39;RPL31…	P09651;P11387;P13639;P19338;P37108;P49411;P52272;P55209;P55769;P67809;P68104;Q00839;Q08211;Q12905;Q12906;Q13610;Q6P3W7;Q71U36;Q92522;Q9NZI8	20	0.608142	0.632046	-0.0393067	0.2653	0.249994
209	3063	Brg1-associated complex II	Human	O14497;O14744;O96019;P51532;Q12824;Q8TAQ2;Q92922	ARID1A;PRMT5;ACTL6A;SMARCA4;SMARCB1;SMARCC2;SMARCC1	O14744;O96019;Q8TAQ2	3	0.262103	0.50824	-0.939087	0.9877	0.999411
210	3075	UTX-MLL2/3 complex	Human	O14686;O15550;P61964;Q14686;Q15291;Q5H9R7;Q6ZW49;Q86UW6;Q86XN7;Q8NEZ4;Q9UBL3;Q9Y2X9	KMT2D;KDM6A;WDR5;NCOA6;KDM6B;PPP6R3;PAXIP1;N4BP2;PROSER1;KMT2C;ASH2L;ZNF281	P61964;Q5H9R7;Q9UBL3	3	0.471159	0.509791	-0.0819936	0.5105	0.493346
211	3082	DGCR8 multiprotein complex	Human	O43390;P11021;P17844;P19338;P31943;P35637;Q00839;Q08211;Q12906;Q8WYQ5;Q92841	HNRNPR;HSPA5;DDX5;NCL;HNRNPH1;FUS;HNRNPU;DHX9;ILF3;DGCR8;DDX17	O43390;P11021;P17844;P19338;P31943;P35637;Q00839;Q08211;Q12906;Q92841	10	0.560952	0.625945	-0.115863	0.6803	0.645148
212	3102	DHX9-ADAR-vigilin-DNA-PK-Ku antigen complex	Human	P12956;P13010;P55265;P78527;Q00341;Q08211	XRCC6;XRCC5;ADAR;PRKDC;HDLBP;DHX9	P12956;P13010;P78527;Q00341;Q08211	5	0.481378	0.53241	-0.106013	0.5969	0.541987
213	3118	SMN1-SIP1-SNRP complex	Human	O14893;P14678;P62304;P62314;P62316;P62318;Q16637	GEMIN2;SNRPB;SNRPE;SNRPD1;SNRPD2;SNRPD3;SMN1; SMN2	P14678;P62316;P62318	3	0.145931	0.404742	-1.77352	0.9991	1
214	3129	STAT6-p100-RHA complex	Human	P42226;Q08211;Q7KZF4	STAT6;DHX9;SND1	P42226;Q08211;Q7KZF4	3	0.506083	0.628003	-0.240909	0.7978	0.771979
215	3135	TLE1 corepressor complex (MASH1 promoter-corepressor complex)	Human	P06748;P09874;P19338;P34932;Q02880;Q04724;Q15233;Q92878	NPM1;PARP1;NCL;HSPA4;TOP2B;TLE1;NONO;RAD50	P09874;P19338;P34932;Q15233;Q92878	5	0.494621	0.446028	0.0982429	0.0917	0.0537272
216	3137	MASH1 promoter-coactivator complex	Human	P09874;P12931;P24928;P62805;P68431;Q14469;Q15233;Q92793;Q92831	PARP1;SRC;POLR2A;HIST1H4A;;HIST1H3A;;HES1;NONO;CREBBP;KAT2B	P09874;P62805;Q15233;Q92793	4	0.424041	0.612318	-0.444008	0.9588	0.97467
217	3142	CAMK2-delta-MASH1 promoter-coactivator complex	Human	P09874;P12931;P24928;Q13557;Q14469;Q15233;Q92793;Q92831	PARP1;SRC;POLR2A;CAMK2D;HES1;NONO;CREBBP;KAT2B	P09874;Q13557;Q15233;Q92793	4	0.411945	0.559697	-0.35867	0.9307	0.938614
218	4389	EIF3 core complex (EIF3A, EIF3B, EIF3G, EIF3I)	Human	O75821;P55884;Q13347;Q14152	EIF3G;EIF3B;EIF3I;EIF3A	O75821;P55884;Q13347;Q14152	4	0.328304	0.313231	0.0459127	0.1992	0.194974
219	4392	EIF3 complex (EIF3A, EIF3B, EIF3G, EIF3I, EIF3C)	Human	O75821;P55884;Q13347;Q14152;Q99613	EIF3G;EIF3B;EIF3I;EIF3A;EIF3C	O75821;P55884;Q13347;Q14152;Q99613	5	0.334119	0.317204	0.0506263	0.1602	0.126172
220	4395	EIF3 complex (EIF3B, EIF3G, EIF3I)	Human	O75821;P55884;Q13347	EIF3G;EIF3B;EIF3I	O75821;P55884;Q13347	3	0.397472	0.397954	-0.00121266	0.3243	0.324688
221	4403	EIF3 complex (EIF3A, EIF3B, EIF3G, EIF3I, EIF3J)	Human	O75821;O75822;P55884;Q13347;Q14152	EIF3G;EIF3J;EIF3B;EIF3I;EIF3A	O75821;P55884;Q13347;Q14152	4	0.328304	0.313231	0.0459127	0.1992	0.194974
222	5176	MGC1-DNA-PKcs-Ku complex	Human	P12956;P13010;P78527;Q14676	XRCC6;XRCC5;PRKDC;MDC1	P12956;P13010;P78527	3	0.511005	0.489186	0.0426982	0.2434	0.238434
223	5177	Polycystin-1 multiprotein complex (ACTN1, CDH1, SRC, JUP, VCL, CTNNB1, PXN, BCAR1, PKD1, PTK2, TLN1)	Human	P12814;P12830;P12931;P14923;P18206;P35222;P49023;P56945;P98161;Q05397;Q9Y490	ACTN1;CDH1;SRC;JUP;VCL;CTNNB1;PXN;BCAR1;PKD1;PTK2;TLN1	P12814;P14923;P18206;P35222;P49023;P56945;Q05397;Q9Y490	8	0.879787	0.812858	0.0760737	0.065	0.0325726
224	5179	NCOA6-DNA-PK-Ku-PARP1 complex	Human	P09874;P12956;P13010;P78527;Q14686	PARP1;XRCC6;XRCC5;PRKDC;NCOA6	P09874;P12956;P13010;P78527	4	0.400855	0.377532	0.0581819	0.1794	0.169772
225	5182	DNA-PK-Ku complex	Human	P12956;P13010;P78527	XRCC6;XRCC5;PRKDC	P12956;P13010;P78527	3	0.511005	0.489186	0.0426982	0.2434	0.238434
226	5183	DNA-PK-Ku-eIF2-NF90-NF45 complex	Human	P05198;P12956;P13010;P20042;P41091;P78527;Q12905;Q12906	EIF2S1;XRCC6;XRCC5;EIF2S2;EIF2S3;PRKDC;ILF2;ILF3	P05198;P12956;P13010;P20042;P41091;P78527;Q12905;Q12906	8	0.669471	0.658793	0.0159495	0.1664	0.142859
227	5193	TNF-alpha/NF-kappa B signaling complex (CHUK, KPNA3, NFKB2, NFKBIB, REL, IKBKG, NFKB1, NFKBIE, RELB, NFKBIA, RELA, TNIP2)	Human	O00221;O00505;O15111;P19838;P25963;Q00653;Q01201;Q04206;Q04864;Q15653;Q8NFZ5;Q9Y6K9	NFKBIE;KPNA3;CHUK;NFKB1;NFKBIA;NFKB2;RELB;RELA;REL;NFKBIB;TNIP2;IKBKG	O00505;P19838;Q00653;Q9Y6K9	4	0.639209	0.680935	-0.0652773	0.4687	0.466959
228	5194	TNF-alpha/NF-kappa B signaling complex (SEC16A, CHUK, IKBKB, NFKB2, REL, IKBKG, MAP3K14, RELA, FBXW7, USP2)	Human	O14920;O15027;O15111;O75604;Q00653;Q04206;Q04864;Q969H0;Q99558;Q9Y6K9	IKBKB;SEC16A;CHUK;USP2;NFKB2;RELA;REL;FBXW7;MAP3K14;IKBKG	O15027;Q00653;Q9Y6K9	3	0.709459	0.764505	-0.0775897	0.4988	0.484228
229	5195	PTIP-HMT complex	Human	O15550;P61964;Q14686;Q15291;Q6ZW49;Q8NEZ4;Q9BTK6;Q9C005;Q9UBL3;Q9UMN6	KDM6A;WDR5;NCOA6;KDM6B;PAXIP1;KMT2C;PAGR1;DPY30;ASH2L;KMT2B	P61964;Q9C005;Q9UBL3	3	0.958329	0.93559	0.0237278	0.2782	0.274707
230	5196	TNF-alpha/NF-kappa B signaling complex (CHUK, BTRC, NFKB2, PPP6C, REL, CUL1, IKBKE, SAPS2, SAPS1, ANKRD28, RELA, SKP1)	Human	O00743;O15084;O15111;O75170;P63208;Q00653;Q04206;Q04864;Q13616;Q14164;Q9UPN7;Q9Y297	PPP6C;ANKRD28;CHUK;PPP6R2;SKP1;NFKB2;RELA;REL;CUL1;IKBKE;PPP6R1;BTRC	O00743;P63208;Q00653;Q13616	4	1.07989	1.27242	-0.178289	0.7571	0.724252
231	5197	PTIP-DNA damage response complex	Human	O60934;P49959;P54132;Q12888;Q6ZW49;Q92878	NBN;MRE11A;BLM;TP53BP1;PAXIP1;RAD50	P49959;Q12888;Q92878	3	0.239923	0.287934	-0.20011	0.7425	0.712353
232	5199	Kinase maturation complex 1	Human	P07900;P08238;P27348;P31946;P34932;P61981;P62258;P63104;Q04917;Q13163;Q16543;Q6Q0C0;Q7KZI7;Q99759;Q9NUG6;Q9UHV9	HSP90AA1;HSP90AB1;YWHAQ;YWHAB;HSPA4;YWHAG;YWHAE;YWHAZ;YWHAH;MAP2K5;CDC37;TRAF7;MARK2;MAP3K3;PDRG1;PFDN2	P07900;P08238;P27348;P31946;P34932;P61981;P62258;P63104;Q04917;Q16543;Q9UHV9	11	0.481619	0.502209	-0.0427502	0.3441	0.322239
233	5209	Ubiquilin-proteasome complex	Human	P25786;P25787;P60900;Q05086;Q9UHD9;Q9UMX0	PSMA1;PSMA2;PSMA6;UBE3A;UBQLN2;UBQLN1	P60900;Q05086;Q9UHD9;Q9UMX0	4	0.768003	0.898418	-0.169811	0.7413	0.707957
234	5211	RAF1-PPP2-PIN1 complex	Human	P04049;P30153;P62714;P63151;Q13526	RAF1;PPP2R1A;PPP2CB;PPP2R2A;PIN1	P30153;P63151;Q13526	3	0.45268	0.485223	-0.0718912	0.4871	0.472379
235	5212	Kinase maturation complex 2	Human	A7MCY6;P07900;P08238;Q12933;Q16543;Q92844;Q9H6S1;Q9UHD2	TBKBP1;HSP90AA1;HSP90AB1;TRAF2;CDC37;TANK;AZI2;TBK1	P07900;P08238;Q16543	3	0.153577	0.137725	0.103223	0.1576	0.137488
236	5230	CHUK-NFKB2-REL-IKBKG-SPAG9-NFKB1-NFKBIE-COPB2-TNIP1-NFKBIA-RELA-TNIP2 complex	Human	O00221;O15111;O60271;P19838;P25963;P35606;Q00653;Q04206;Q04864;Q15025;Q8NFZ5;Q9Y6K9	NFKBIE;CHUK;SPAG9;NFKB1;NFKBIA;COPB2;NFKB2;RELA;REL;TNIP1;TNIP2;IKBKG	O60271;P19838;P35606;Q00653;Q9Y6K9	5	0.612768	0.612664	0.000169722	0.266	0.239752
237	5231	53BP1-containing complex	Human	P12956;P13010;P15927;P27694;Q12888	XRCC6;XRCC5;RPA2;RPA1;TP53BP1	P12956;P13010;P27694;Q12888	4	0.531182	0.465049	0.124501	0.0926	0.0644402
238	5232	TNF-alpha/Nf-kappa B signaling complex (RPL6, RPL30, RPS13, CHUK, DDX3X, NFKB2, NFKBIB, REL, IKBKG, NFKB1, MAP3K8, RELB, GLG1, NFKBIA, RELA, TNIP2, GTF2I)	Human	O00571;O15111;P19838;P25963;P41279;P62277;P62888;P78347;Q00653;Q01201;Q02878;Q04206;Q04864;Q15653;Q8NFZ5;Q92896;Q9Y6K9	DDX3X;CHUK;NFKB1;NFKBIA;MAP3K8;RPS13;RPL30;GTF2I;NFKB2;RELB;RPL6;RELA;REL;NFKBIB;TNIP2;GLG1;IKBKG	O00571;P19838;P78347;Q00653;Q9Y6K9	5	0.553219	0.517411	0.0647278	0.1363	0.100964
239	5233	TNF-alpha/NF-kappa B signaling complex 5	Human	O14920;O15111;O15446;O95602;P19838;P23508;P42704;P46199;P52292;P52434;P62875;P63208;Q00653;Q04206;Q04864;Q13576;Q13616;Q15653;Q16342;Q9GZS1;Q9H9Y6;Q9UJF2;Q9UKB1;Q9Y2S0;Q9Y6K9	IKBKB;CHUK;CD3EAP;POLR1A;NFKB1;MCC;LRPPRC;MTIF2;KPNA2;POLR2H;POLR2L;SKP1;NFKB2;RELA;REL;IQGAP2;CUL1;NFKBIB;PDCD2;POLR1E;POLR1B;RASAL2;FBXW11;POLR1D;IKBKG	O15446;P19838;P42704;P52292;P63208;Q00653;Q13616;Q9Y6K9	8	1.01087	1.22626	-0.213064	0.8984	0.913705
240	5234	IKBKB-CDC37-KIAA1967-HSP90AB1-HSP90AA1 complex	Human	O14920;P07900;P08238;Q16543;Q8N163	IKBKB;HSP90AA1;HSP90AB1;CDC37;CCAR2	P07900;P08238;Q16543;Q8N163	4	0.299143	0.305102	-0.0199197	0.3465	0.350744
241	5235	WRN-Ku70-Ku80-PARP1 complex	Human	P09874;P12956;P13010;Q14191	PARP1;XRCC6;XRCC5;WRN	P09874;P12956;P13010	3	0.168513	0.0901093	0.465269	0.0061	2.23778e-07
242	5253	MNK1-eIF4F complex	Human	P06730;P60842;Q04637;Q9BUB5	EIF4E;EIF4A1;EIF4G1;MKNK1	P06730;P60842;Q04637	3	0.380075	0.308017	0.189589	0.0797	0.0443168
243	5266	TNF-alpha/NF-kappa B signaling complex 6	Human	O14920;O15111;P07900;P08238;P22087;P36578;P62277;P62280;P62888;P62917;Q02878;Q16543;Q99558;Q9Y6K9	IKBKB;CHUK;HSP90AA1;HSP90AB1;FBL;RPL4;RPS13;RPS11;RPL30;RPL8;RPL6;CDC37;MAP3K14;IKBKG	P07900;P08238;Q16543;Q9Y6K9	4	0.59091	0.547187	0.0739924	0.1543	0.139718
244	5268	TNF-alpha/NF-kappa B signaling complex 7	Human	O43318;P07900;P08238;Q13451;Q15750;Q16543;Q8N5C8;Q9NYJ8	MAP3K7;HSP90AA1;HSP90AB1;FKBP5;TAB1;CDC37;TAB3;TAB2	O43318;P07900;P08238;Q13451;Q15750;Q16543	6	0.397155	0.398735	-0.00397594	0.2552	0.237943
245	5269	TNF-alpha/NF-kappa B signaling complex 8	Human	P07900;P08238;Q13451;Q14164;Q16543;Q86UP2	HSP90AA1;HSP90AB1;FKBP5;IKBKE;CDC37;KTN1	P07900;P08238;Q13451;Q16543;Q86UP2	5	0.606906	0.526398	0.132653	0.0604	0.0230789
246	5285	TNF-alpha/NF-kappa B signaling complex 9	Human	O15111;P08238;Q13451;Q15653;Q16543	CHUK;HSP90AB1;FKBP5;NFKBIB;CDC37	P08238;Q13451;Q16543	3	0.59944	0.540084	0.099019	0.1633	0.143633
247	5286	TNF-alpha/NF-kappa B signaling complex 10	Human	O15111;P07900;P08238;P40222;Q15653;Q16543;Q676U5;Q8IX12;Q9UHD2;Q9Y6K9	CHUK;HSP90AA1;HSP90AB1;TXLNA;NFKBIB;CDC37;ATG16L1;CCAR1;TBK1;IKBKG	P07900;P08238;P40222;Q16543;Q676U5;Q8IX12;Q9Y6K9	7	0.480173	0.415594	0.13449	0.0295	0.00951388
248	5386	MLL1-WDR5 complex	Human	O00268;O43451;O75461;P21675;P34932;P49848;P51610;P61964;Q03164;Q15291;Q15545;Q16594;Q6PI98;Q7Z3B3;Q8IXM2;Q8IZL8;Q8WWY3;Q96EZ8;Q99496;Q9BVI0;Q9H4L4;Q9H7Z6;Q9HCK8;Q9NXF1;Q9UBL3;Q9Y265;Q9Y4W2	TAF4;MGAM;E2F6;TAF1;HSPA4;TAF6;HCFC1;WDR5;KMT2A;KDM6B;TAF7;TAF9;INO80C;KANSL1;BAP18;PELP1;PRPF31;MCRS1;RNF2;PHF20;SENP3;KAT8;CHD8;TEX10;ASH2L;RUVBL1;LAS1L	P34932;P51610;P61964;Q8WWY3;Q9UBL3;Q9Y265	6	0.66524	0.653285	0.0179699	0.1991	0.175955
249	5604	Emerin complex 1	Human	P35579;P50402;P60709;Q12965;Q13813;Q15417;Q8WWI1;Q9BRV8	MYH9;EMD;ACTB;MYO1E;SPTAN1;CNN3;LMO7;SIKE1	P35579;P60709;Q12965;Q13813;Q15417;Q8WWI1	6	0.757571	0.809969	-0.0691651	0.4753	0.454441
250	5606	Emerin-actin-NMI-(alphaII)spectrin complex	Human	P50402;P60709;Q13287;Q13813	EMD;ACTB;NMI;SPTAN1	P60709;Q13287;Q13813	3	0.925221	0.942913	-0.0191212	0.3623	0.361688
251	5608	Emerin architectural complex	Human	P02545;P20700;P50402;P60709;Q13287;Q13813	LMNA;LMNB1;EMD;ACTB;NMI;SPTAN1	P60709;Q13287;Q13813	3	0.925221	0.942913	-0.0191212	0.3623	0.361688
252	5609	Emerin regulatory complex	Human	O15379;O75531;P28749;P50402;P60709;P68431;Q02539;Q13547;Q8WWI1	HDAC3;BANF1;RBL1;EMD;ACTB;HIST1H3A;;HIST1H1A;HDAC1;LMO7	P60709;Q13547;Q8WWI1	3	1.09963	1.24741	-0.134388	0.6322	0.597721
253	5611	Emerin complex 24	Human	P02545;P06400;P20700;P33991;P49736;P50402;P68431;Q00839;Q02539;Q07021;Q08999;Q13287;Q14566;Q9H0E3;Q9H503	LMNA;RB1;LMNB1;MCM4;MCM2;EMD;HIST1H3A;;HNRNPU;HIST1H1A;C1QBP;RBL2;NMI;MCM6;SAP130;BANF2	P33991;P49736;Q00839;Q07021;Q13287;Q14566	6	0.376419	0.419036	-0.113214	0.6316	0.602572
254	5613	Emerin complex 25	Human	O75531;O95218;O95777;P05455;P20700;P31946;P50402;P60709;P61978;P62258;P62314;Q13283;Q16543;Q9H0E3;Q9P287;Q9Y333	BANF1;ZRANB2;LSM8;SSB;LMNB1;YWHAB;EMD;ACTB;HNRNPK;YWHAE;SNRPD1;G3BP1;CDC37;SAP130;BCCIP;LSM2	P05455;P31946;P60709;P61978;P62258;Q13283;Q16543;Q9P287	8	0.716103	0.758872	-0.0597258	0.4317	0.422469
255	5614	Emerin complex 32	Human	O00422;O15379;P20700;P28749;P50402;P60709;P68431;Q08999;Q12824;Q13263;Q13287;Q13547;Q13813;Q14839;Q8TAQ2;Q92922;Q9BQ87;Q9BZK7;Q9C005;Q9H503;Q9NPJ6;Q9UKL0	SAP18;HDAC3;LMNB1;RBL1;EMD;ACTB;HIST1H3A;;RBL2;SMARCB1;TRIM28;NMI;HDAC1;SPTAN1;CHD4;SMARCC2;SMARCC1;TBL1Y;TBL1XR1;DPY30;BANF2;MED4;RCOR1	P60709;Q13263;Q13287;Q13547;Q13813;Q8TAQ2;Q9BZK7;Q9C005	8	1.01355	1.07269	-0.0583471	0.4255	0.416568
256	5615	Emerin complex 52	Human	O00148;O95777;P10827;P12277;P14866;P20700;P27348;P46940;P50402;P51858;P60709;P61978;P62258;P62314;Q00839;Q02539;Q07021;Q08999;Q12906;Q13287;Q53EL6;Q9BZZ5;Q9Y2U8	DDX39A;LSM8;THRA;CKB;HNRNPL;LMNB1;YWHAQ;IQGAP1;EMD;HDGF;ACTB;HNRNPK;YWHAE;SNRPD1;HNRNPU;HIST1H1A;C1QBP;RBL2;ILF3;NMI;PDCD4;API5;LEMD3	O00148;P12277;P14866;P27348;P46940;P51858;P60709;P61978;P62258;Q00839;Q07021;Q12906;Q13287;Q9BZZ5	14	0.71343	0.740281	-0.0376357	0.2925	0.287909
257	5755	SUMO1-SUA1-UBA2 complex	Human	P63165;Q9UBE0;Q9UBT2	SUMO1;SAE1;UBA2	P63165;Q9UBE0;Q9UBT2	3	0.472843	0.436421	0.0770276	0.1919	0.17802
258	5872	BRAF-MAP2K1-MAP2K2-YWHAE complex	Human	P15056;P36507;P62258;Q02750	BRAF;MAP2K2;YWHAE;MAP2K1	P36507;P62258;Q02750	3	0.596558	0.585234	0.0189828	0.2869	0.284038
259	5876	PPP2R1A-PPP2R1B-PPP2CA-PPME1-EIF4A1 complex	Human	P30153;P30154;P60842;P67775;Q9Y570	PPP2R1A;PPP2R1B;EIF4A1;PPP2CA;PPME1	P30153;P30154;P60842;Q9Y570	4	0.196592	0.203345	-0.0343521	0.3857	0.387597
260	6038	Dynein complex	Human	O14576;P63167;Q14204;Q9Y6G9	DYNC1I1;DYNLL1;DYNC1H1;DYNC1LI1	P63167;Q14204;Q9Y6G9	3	0.211158	0.200627	0.0498727	0.2311	0.225205
261	6039	Dynein-dynactin complex	Human	O14576;P63167;Q14203;Q14204;Q9Y6G9	DYNC1I1;DYNLL1;DCTN1;DYNC1H1;DYNC1LI1	P63167;Q14203;Q14204;Q9Y6G9	4	0.187594	0.185633	0.0104561	0.271	0.275459
262	6052	BAG3-HSC70-HSPB8-CHIP complex	Human	O95817;P11142;Q9UJY1;Q9UNE7	BAG3;HSPA8;HSPB8;STUB1	O95817;P11142;Q9UJY1;Q9UNE7	4	0.813621	0.773224	0.0496503	0.193	0.187133
263	6129	CBP80/20- dependent translation complex	Human	O43310;P38919;P52298;P55884;Q09161;Q9BZI7	CTIF;EIF4A3;NCBP2;EIF3B;NCBP1;UPF3B	P38919;P55884;Q09161	3	0.185115	0.137099	0.259385	0.046	0.0113582
264	6141	Importin alpha-CAS-RanGTP complex	Human	P52292;P55060;P62826	KPNA2;CSE1L;RAN	P52292;P55060;P62826	3	0.973715	1.01348	-0.0408405	0.4154	0.407219
265	6164	ACK1 signaling complex	Human	P46108;P56945;P60953;Q07912	CRK;BCAR1;CDC42;TNK2	P46108;P56945;P60953	3	0.4604	0.437032	0.0507559	0.2299	0.223597
266	6167	Exocyst complex	Human	O00471;O60645;Q8IYI6;Q8TAG9;Q96A65;Q96KP1;Q9NV70;Q9UPT5	EXOC5;EXOC3;EXOC8;EXOC6;EXOC4;EXOC2;EXOC1;EXOC7	O00471;Q96A65;Q9NV70;Q9UPT5	4	0.236628	0.160221	0.322902	0.0099	1.58293e-06
267	6189	ArgRS-GlnRS-AIMP1 complex	Human	P47897;P54136;Q12904	QARS;RARS;AIMP1	P47897;P54136;Q12904	3	0.0568947	0.0379027	0.33381	0.0239	0.00127821
268	6236	Dynein-2 complex, cytoplasmic	Human	P51808;P63167;P63172;Q8IVD9;Q8NCM8;Q8TCX1;Q8TF09;Q8WVS4;Q8WW35;Q96EX3;Q96FJ2;Q9NP97	DYNLT3;DYNLL1;DYNLT1;NUDCD3;DYNC2H1;DYNC2LI1;DYNLRB2;WDR60;TCTEX1D2;WDR34;DYNLL2;DYNLRB1	P63167;P63172;Q8IVD9;Q9NP97	4	1.03005	1.09649	-0.0644959	0.4661	0.464965
269	6247	BBS-chaperonin complex	Human	P17987;P48643;P49368;P50990;P50991;P78371;Q6ZW61;Q8IWZ6;Q8TAM1;Q9NPJ1	TCP1;CCT5;CCT3;CCT8;CCT4;CCT2;BBS12;BBS7;BBS10;MKKS	P17987;P48643;P49368;P50990;P50991;P78371	6	0.179526	0.205694	-0.145759	0.7296	0.700472
270	6268	Cullin-RING E3 ubiquitin ligase complex	Human	Q15369;Q15370;Q93034;Q96DX5	TCEB1;TCEB2;CUL5;ASB9	Q15369;Q15370;Q93034	3	0.424045	0.526056	-0.240566	0.7975	0.771517
271	6280	NUB1L-UFD1-NPL4-NEDD8 complex	Human	Q15843;Q8TAT6;Q92890;Q9Y5A7	NEDD8;NPLOC4;UFD1L;NUB1	Q15843;Q8TAT6;Q92890	3	0.438809	0.464723	-0.0590537	0.4569	0.445522
272	6301	tRNA Splicing Ligase Complex	Human	Q52LJ0;Q92499;Q9BVC5;Q9Y224;Q9Y3I0	FAM98B;DDX1;C2orf49;C14orf166;RTCB	Q52LJ0;Q92499;Q9Y224;Q9Y3I0	4	0.308682	0.355814	-0.152691	0.7065	0.673312
273	6332	Elongator complex (ELP1, ELP2, ELP3, ELP4, ELP5, ELP6)	Human	O95163;Q0PNE2;Q6IA86;Q8TE02;Q96EB1;Q9H9T3	IKBKAP;ELP6;ELP2;ELP5;ELP4;ELP3	O95163;Q6IA86;Q96EB1;Q9H9T3	4	0.568649	0.48455	0.147892	0.0725	0.0407631
274	6343	SETD7-YAP-AXIN1-beta-catenin complex	Human	O15169;P35222;P46937;Q8WTS6	AXIN1;CTNNB1;YAP1;SETD7	P35222;P46937;Q8WTS6	3	1.40093	1.13162	0.192234	0.0785	0.042451
275	6344	TNF-R1-associated signaling complex	Human	O14920;O15111;O43318;P01375;P19438;Q12933;Q13489;Q13546;Q15025;Q15628;Q15750;Q96EP0;Q9BYM8;Q9NYJ8;Q9Y6K9	IKBKB;CHUK;MAP3K7;TNF;TNFRSF1A;TRAF2;BIRC3;RIPK1;TNIP1;TRADD;TAB1;RNF31;RBCK1;TAB2;IKBKG	O43318;Q15628;Q15750;Q9BYM8;Q9Y6K9	5	0.411736	0.326779	0.206339	0.0237	0.00100636
276	6394	CNOT1-CNOT2-CNOT3 complex	Human	A5YKK6;O75175;Q9NZN8	CNOT1;CNOT3;CNOT2	A5YKK6;O75175;Q9NZN8	3	0.079579	0.201076	-1.52675	0.9982	0.999999
277	6396	DNJC3-DNAJB1-HSPA8 complex	Human	P11142;P25685;Q13217	HSPA8;DNAJB1;DNAJC3	P11142;P25685;Q13217	3	0.409541	0.5477	-0.33735	0.8737	0.876811
278	6399	DNAJC7-HSPA8-HSP90AA1 complex	Human	P07900;P11142;Q99615	HSP90AA1;HSPA8;DNAJC7	P07900;P11142;Q99615	3	0.364393	0.457603	-0.255796	0.8132	0.791418
279	6460	MLL2 complex	Human	O00255;O14686;O15294;O75475;P51610;P61964;Q15291;Q9C005;Q9UBL3;Q9Y5Z7	MEN1;KMT2D;OGT;PSIP1;HCFC1;WDR5;KDM6B;DPY30;ASH2L;HCFC2	O15294;O75475;P51610;P61964;Q9C005;Q9UBL3	6	0.687513	0.65924	0.0411248	0.1471	0.120422
280	6461	MLL3 complex	Human	O15550;P61964;Q14686;Q15291;Q6ZW49;Q8NEZ4;Q9BTK6;Q9C005;Q9UBL3	KDM6A;WDR5;NCOA6;KDM6B;PAXIP1;KMT2C;PAGR1;DPY30;ASH2L	P61964;Q9C005;Q9UBL3	3	0.958329	0.93559	0.0237278	0.2782	0.274707
281	6462	MLL1 complex	Human	O00255;O15294;P51610;P61964;Q03164;Q15291;Q9C005;Q9UBL3	MEN1;OGT;HCFC1;WDR5;KMT2A;KDM6B;DPY30;ASH2L	O15294;P51610;P61964;Q9C005;Q9UBL3	5	0.767587	0.721467	0.060084	0.1446	0.108921
282	6467	MLL4 complex	Human	O14686;O15550;P61964;Q14686;Q15291;Q6ZW49;Q9BTK6;Q9C005;Q9UBL3	KMT2D;KDM6A;WDR5;NCOA6;KDM6B;PAXIP1;PAGR1;DPY30;ASH2L	P61964;Q9C005;Q9UBL3	3	0.958329	0.93559	0.0237278	0.2782	0.274707
283	6468	TRAPP complex	Human	O43617;O75865;P0DI81;P48553;Q5T215;Q7Z392;Q86SZ2;Q8IUR0;Q8WVT3;Q96Q05;Q9UL33;Q9Y296;Q9Y2L5;Q9Y5R8	TRAPPC3;TRAPPC6A;TRAPPC2;TRAPPC10;TRAPPC3L;TRAPPC11;TRAPPC6B;TRAPPC5;TRAPPC12;TRAPPC9;TRAPPC2L;TRAPPC4;TRAPPC8;TRAPPC1	Q7Z392;Q86SZ2;Q9UL33;Q9Y296	4	0.33772	0.519063	-0.53696	0.9739	0.991431
284	6469	Set1A complex	Human	O15047;O15294;P51610;P61964;Q15291;Q6UXN9;Q9C005;Q9P0U4;Q9UBL3;Q9Y5Z7	SETD1A;OGT;HCFC1;WDR5;KDM6B;WDR82;DPY30;CXXC1;ASH2L;HCFC2	O15294;P51610;P61964;Q6UXN9;Q9C005;Q9UBL3	6	0.671322	0.624896	0.0691562	0.1049	0.0685881
285	6470	Set1B complex	Human	O15294;P51610;P61964;Q15291;Q6UXN9;Q8NFC6;Q96IK1;Q9C005;Q9P0U4;Q9UBL3;Q9UPS6;Q9Y5Z7	OGT;HCFC1;WDR5;KDM6B;WDR82;BOD1L1;BOD1;DPY30;CXXC1;ASH2L;SETD1B;HCFC2	O15294;P51610;P61964;Q6UXN9;Q8NFC6;Q96IK1;Q9C005;Q9UBL3	8	0.700732	0.721399	-0.0294935	0.3116	0.297096
286	6481	WASH complex	Human	A8K0Z3;Q12768;Q2M389;Q9Y3C0;Q9Y4E1	WASH1;KIAA0196;KIAA1033;CCDC53;FAM21C	Q12768;Q9Y3C0;Q9Y4E1	3	0.820786	0.438623	0.465607	0.0061	2.14714e-07
287	6482	CUL4B-DDB1-DTL-CSN complex	Human	P61201;Q13098;Q13620;Q16531;Q9NZJ0	COPS2;GPS1;CUL4B;DDB1;DTL	P61201;Q13098;Q13620;Q16531	4	0.765622	0.741401	0.0316364	0.2267	0.226143
288	6484	WASH-CAPZalpa/beta complex	Human	A8K0Z3;P47756;P52907;Q12768;Q2M389;Q9Y3C0;Q9Y4E1	WASH1;CAPZB;CAPZA1;KIAA0196;KIAA1033;CCDC53;FAM21C	P47756;P52907;Q12768;Q9Y3C0;Q9Y4E1	5	0.547226	0.381004	0.303754	0.0064	0
289	6489	CUL4A-DDB1-WDR5 complex	Human	P61964;Q13619;Q16531	WDR5;CUL4A;DDB1	P61964;Q13619;Q16531	3	1.11328	1.13159	-0.0164436	0.3564	0.356114
290	6494	CUL4A-DDB1-WDR61 complex	Human	Q13619;Q16531;Q9GZS3	CUL4A;DDB1;WDR61	Q13619;Q16531;Q9GZS3	3	1.17493	1.09389	0.0689777	0.203	0.191497
291	6495	CUL4B-DDB1-GRWD1 complex	Human	Q13620;Q16531;Q9BQ67	CUL4B;DDB1;GRWD1	Q13620;Q16531;Q9BQ67	3	1.27155	1.2671	0.00349862	0.3135	0.315086
292	6512	ILK-HSP90-CDC37 complex	Human	P07900;Q13418;Q16543	HSP90AA1;ILK;CDC37	P07900;Q13418;Q16543	3	0.293845	0.25577	0.129574	0.1297	0.102303
293	6639	CCC-Wash (WASH1, FAM21C) complex	Human	A8K0Z3;O60826;Q567U6;Q7Z3J2;Q7Z4G1;Q86VX2;Q86X83;Q8N668;Q9GZQ3;Q9H0A8;Q9NX08;Q9P000;Q9UBI1;Q9Y4E1;Q9Y6G5	WASH1;CCDC22;CCDC93;C16orf62;COMMD6;COMMD7;COMMD2;COMMD1;COMMD5;COMMD4;COMMD8;COMMD9;COMMD3;FAM21C;COMMD10	O60826;Q7Z3J2;Q7Z4G1;Q86VX2;Q8N668;Q9GZQ3;Q9NX08;Q9UBI1;Q9Y4E1	9	0.213096	0.157017	0.263165	0.0008	0
294	6644	CCDC22-COMMD1-CUL2 complex	Human	O60826;Q13617;Q8N668	CCDC22;CUL2;COMMD1	O60826;Q13617;Q8N668	3	0.216882	0.2779	-0.281344	0.8337	0.821921
295	6645	CCC complex	Human	O60826;Q567U6;Q7Z3J2;Q7Z4G1;Q86VX2;Q86X83;Q8N668;Q9GZQ3;Q9H0A8;Q9NX08;Q9P000;Q9UBI1;Q9Y6G5	CCDC22;CCDC93;C16orf62;COMMD6;COMMD7;COMMD2;COMMD1;COMMD5;COMMD4;COMMD8;COMMD9;COMMD3;COMMD10	O60826;Q7Z3J2;Q7Z4G1;Q86VX2;Q8N668;Q9GZQ3;Q9NX08;Q9UBI1	8	0.15723	0.132909	0.154683	0.0159	0.00114896
296	6658	CCDC22-COMMD8-CUL1 complex	Human	O60826;Q13616;Q9NX08	CCDC22;CUL1;COMMD8	O60826;Q13616;Q9NX08	3	0.525167	0.68064	-0.296045	0.8439	0.837877
297	6659	Ubiquitin E3 ligase (CCDC22, COMMD8, CUL3)	Human	O60826;Q13618;Q9NX08	CCDC22;CUL3;COMMD8	O60826;Q13618;Q9NX08	3	0.269758	0.343198	-0.272241	0.827	0.811461
298	6665	ATAC complex, YEATS2-linked	Human	O43318;O75478;O75528;P61964;Q01658;Q14157;Q8IYH5;Q92830;Q96ES7;Q9H8E8;Q9NR33;Q9NRF9;Q9NS73;Q9ULM3	MAP3K7;TADA2A;TADA3;WDR5;DR1;UBAP2L;ZZZ3;KAT2A;SGF29;KAT14;POLE4;POLE3;MBIP;YEATS2	O43318;P61964;Q01658;Q14157;Q9NRF9	5	0.939319	0.810034	0.137637	0.0568	0.0199791
299	6671	PI4K2A-WASH complex	Human	O00203;P46934;P47756;P50570;P52907;Q00610;Q12768;Q2M389;Q5T1M5;Q641Q2;Q92888;Q92974;Q96N67;Q9BTU6	AP3B1;NEDD4;CAPZB;DNM2;CAPZA1;CLTC;KIAA0196;KIAA1033;FKBP15;FAM21A;ARHGEF1;ARHGEF2;DOCK7;PI4K2A	P47756;P50570;P52907;Q00610;Q12768;Q5T1M5;Q641Q2;Q92888;Q96N67	9	0.546146	0.531981	0.0259361	0.1274	0.102769
300	6714	TBCE-TBCB-tubulin(alpha) complex	Human	Q15813;Q71U36;Q99426	TBCE;TUBA1A;TBCB	Q15813;Q71U36;Q99426	3	0.730728	0.853125	-0.167501	0.6949	0.658161
301	6715	TBCD-ARL2-tubulin(beta)-TBCE complex	Human	P07437;P36404;Q15813;Q9BTW9	TUBB;ARL2;TBCE;TBCD	P07437;P36404;Q15813	3	0.74636	0.884528	-0.185122	0.721	0.688143
302	6765	CCR4-NOT complex	Human	A5YKK6;O75175;Q92600;Q96LI5;Q9H9A5;Q9NZN8;Q9UIV1;Q9UKZ1;Q9ULM6	CNOT1;CNOT3;RQCD1;CNOT6L;CNOT10;CNOT2;CNOT7;CNOT11;CNOT6	A5YKK6;O75175;Q9NZN8	3	0.079579	0.201076	-1.52675	0.9982	0.999999
303	6838	IGF2BP1 complex	Human	O60506;O95793;P61254;P62753;P67809;Q00839;Q08211;Q15717;Q9NZI8	SYNCRIP;STAU1;RPL26;RPS6;YBX1;HNRNPU;DHX9;ELAVL1;IGF2BP1	O60506;O95793;P67809;Q00839;Q08211;Q15717;Q9NZI8	7	0.431718	0.573402	-0.328186	0.97	0.984912
304	6849	WRAD complex (WDR5, RBBP5, ASH2L, DPY30)	Human	P61964;Q15291;Q9C005;Q9UBL3	WDR5;KDM6B;DPY30;ASH2L	P61964;Q9C005;Q9UBL3	3	0.958329	0.93559	0.0237278	0.2782	0.274707
305	6851	MWRAD complex (MLL1, WDR5, RBBP5, ASH2L, DPY30)	Human	P61964;Q03164;Q15291;Q9C005;Q9UBL3	WDR5;KMT2A;KDM6B;DPY30;ASH2L	P61964;Q9C005;Q9UBL3	3	0.958329	0.93559	0.0237278	0.2782	0.274707
306	6862	Bag6-Ubl4A-Trc35 Complex	Human	P11441;P46379;Q7L5D6	UBL4A;BAG6;GET4	P11441;P46379;Q7L5D6	3	0.176947	0.239699	-0.354642	0.8835	0.890693
307	6888	v-ATPase-Ragulator-AXIN/LKB1-AMPK complex	Human	O15169;O43504;P21281;P27449;P38606;P54619;P61421;Q0VGL1;Q13131;Q15831;Q6IAA8;Q9UHA4;Q9Y2Q5;Q9Y478	AXIN1;LAMTOR5;ATP6V1B2;ATP6V0C;ATP6V1A;PRKAG1;ATP6V0D1;LAMTOR4;PRKAA1;STK11;LAMTOR1;LAMTOR3;LAMTOR2;PRKAB1	P21281;P38606;P54619;Q13131;Q9Y478	5	0.536309	0.554364	-0.0336659	0.3644	0.331586
308	6908	CTNNB1-FERMT2-YBX1 complex	Human	P35222;P67809;Q96AC1	CTNNB1;YBX1;FERMT2	P35222;P67809;Q96AC1	3	0.730878	0.465639	0.362904	0.0164	0.000392931
309	6919	ILK-LIMS1-PARVA complex	Human	P48059;Q13418;Q9NVD7	LIMS1;ILK;PARVA	P48059;Q13418;Q9NVD7	3	0.473568	0.422248	0.108369	0.1513	0.130161
310	6925	MAPK1-PTK2-PXN complex	Human	P28482;P49023;Q05397	MAPK1;PXN;PTK2	P28482;P49023;Q05397	3	0.53483	0.458848	0.142067	0.1165	0.0876905
311	6984	ProTalpha C2 complex	Human	P06454;P49006;P60709;Q01105	PTMA;MARCKSL1;ACTB;SET	P49006;P60709;Q01105	3	0.555503	0.394694	0.289484	0.0349	0.00526765
312	6990	THSD1-FAK-talin-vinculin complex	Human	P18206;Q05397;Q9NS62;Q9Y490	VCL;PTK2;THSD1;TLN1	P18206;Q05397;Q9Y490	3	0.997846	1.03181	-0.034038	0.3973	0.392916
313	7051	OTUB1-UBC13-MMS2 complex	Human	P61088;Q15819;Q96FW1	UBE2N;UBE2V2;OTUB1	P61088;Q15819;Q96FW1	3	0.330801	0.281722	0.148365	0.1111	0.0808367
314	7126	HSPA9-GRPEL1-GRPEL2-TIMM44 complex	Human	O43615;P38646;Q8TAA5;Q9HAV7	TIMM44;HSPA9;GRPEL2;GRPEL1	O43615;P38646;Q9HAV7	3	0.32395	0.541917	-0.672839	0.9706	0.991903
315	7130	PRKAR2A-GSKIP-GSK3B-DNM1L complex	Human	O00429;P13861;P49841;Q9P0R6	DNM1L;PRKAR2A;GSK3B;GSKIP	O00429;P13861;P49841	3	0.320487	0.272993	0.148194	0.1112	0.0810181
316	7131	COMMD1-CCDC22-CCDC93-C16orf62 complex	Human	O60826;Q567U6;Q7Z3J2;Q8N668	CCDC22;CCDC93;C16orf62;COMMD1	O60826;Q7Z3J2;Q8N668	3	0.197554	0.167463	0.152318	0.1075	0.0767104
317	7135	CCDC22-CCDC93-C16orf62-FAM21-WASH1 complex	Human	A8K0Z3;O60826;Q567U6;Q7Z3J2;Q9Y4E1	WASH1;CCDC22;CCDC93;C16orf62;FAM21C	O60826;Q7Z3J2;Q9Y4E1	3	0.395523	0.246936	0.375672	0.0145	0.000215523
318	7141	Coat protein complex II (SAR1B, PREB, SEC23A , SEC24B, SEC23IP)	Human	O95487;Q15436;Q9HCU5;Q9Y6B6;Q9Y6Y8	SEC24B;SEC23A;PREB;SAR1B;SEC23IP	Q15436;Q9Y6B6;Q9Y6Y8	3	0.150606	0.0465127	0.691164	0.0003	0
319	7192	CCR4-NOT-CNOT7-CNOT6 complex	Human	A5YKK6;O75175;Q92600;Q9C0C2;Q9H9A5;Q9NZN8;Q9UIV1;Q9UKZ1;Q9ULM6	CNOT1;CNOT3;RQCD1;TNKS1BP1;CNOT10;CNOT2;CNOT7;CNOT11;CNOT6	A5YKK6;O75175;Q9C0C2;Q9NZN8	4	0.829051	0.915737	-0.10456	0.5831	0.564698
320	7214	CCR4-NOT-CNOT7-CNOT6L complex	Human	A5YKK6;O75175;Q92600;Q96LI5;Q9C0C2;Q9H9A5;Q9NZN8;Q9UIV1;Q9UKZ1	CNOT1;CNOT3;RQCD1;CNOT6L;TNKS1BP1;CNOT10;CNOT2;CNOT7;CNOT11	A5YKK6;O75175;Q9C0C2;Q9NZN8	4	0.829051	0.915737	-0.10456	0.5831	0.564698
321	7215	CCR4-NOT-CNOT8-CNOT6 complex	Human	A5YKK6;O75175;Q92600;Q9C0C2;Q9H9A5;Q9NZN8;Q9UFF9;Q9UKZ1;Q9ULM6	CNOT1;CNOT3;RQCD1;TNKS1BP1;CNOT10;CNOT2;CNOT8;CNOT11;CNOT6	A5YKK6;O75175;Q9C0C2;Q9NZN8	4	0.829051	0.915737	-0.10456	0.5831	0.564698
322	7216	CCR4-NOT-CNOT8-CNOT6L complex	Human	A5YKK6;O75175;Q92600;Q96LI5;Q9C0C2;Q9H9A5;Q9NZN8;Q9UFF9;Q9UKZ1	CNOT1;CNOT3;RQCD1;CNOT6L;TNKS1BP1;CNOT10;CNOT2;CNOT8;CNOT11	A5YKK6;O75175;Q9C0C2;Q9NZN8	4	0.829051	0.915737	-0.10456	0.5831	0.564698
323	7217	Dysbindin 1-A-DNA-PK-complex	Human	P12956;P13010;P78527;Q96EV8	XRCC6;XRCC5;PRKDC;DTNBP1	P12956;P13010;P78527;Q96EV8	4	0.753217	0.715498	0.0500774	0.1919	0.186246
324	7221	NSL complex	Human	O15294;P51610;P61964;Q7Z3B3;Q96EZ8;Q9BVI0;Q9H7Z6;Q9H9L4;Q9P2N6	OGT;HCFC1;WDR5;KANSL1;MCRS1;PHF20;KAT8;KANSL2;KANSL3	O15294;P51610;P61964	3	0.43912	0.403598	0.0808944	0.1865	0.17171
325	7284	GSK3B-HSP90AA1-PKM2 complex	Human	P07900;P14618;P49841	HSP90AA1;PKM;GSK3B	P07900;P14618;P49841	3	0.877967	0.910949	-0.0375663	0.4067	0.400332
326	7285	HEXIM1-DNA-PK-paraspeckle components-ribonucleoprotein complex	Human	O94992;P12956;P13010;P23246;P43243;P78527;Q15233;Q8WXF1;Q96PK6	HEXIM1;XRCC6;XRCC5;SFPQ;MATR3;PRKDC;NONO;PSPC1;RBM14	O94992;P12956;P13010;P43243;P78527;Q15233;Q8WXF1	7	0.759448	0.743047	0.0215948	0.1661	0.154701
327	7292	EIF2B1-EIF2B2-EIF2B3-EIF2B4-EIF2B5 complex	Human	P49770;Q13144;Q14232;Q9NR50;Q9UI10	EIF2B2;EIF2B5;EIF2B1;EIF2B3;EIF2B4	P49770;Q14232;Q9UI10	3	0.388596	0.371932	0.0428809	0.2428	0.238093
328	7298	ACTB-ANP32A-C1QBP-PSMA1-PTMA-PSMA1 complex	Human	P06454;P25786;P39687;P60709;Q00325;Q07021	PTMA;PSMA1;ANP32A;ACTB;SLC25A3;C1QBP	P39687;P60709;Q07021	3	1.168	1.12422	0.0374759	0.251	0.248241
329	7318	CTNNB1-DDX5-HDGF complex	Human	P17844;P35222;P51858	DDX5;CTNNB1;HDGF	P17844;P35222;P51858	3	1.02749	0.864512	0.158619	0.1021	0.0704105
330	7372	BRD7-SWI\u2013SNF complex	Human	O14497;O14744;O96019;P51531;P51532;Q8TAQ2;Q8WUB8;Q92922;Q969G3;Q96GM5;Q9NPI1	ARID1A;PRMT5;ACTL6A;SMARCA2;SMARCA4;SMARCC2;PHF10;SMARCC1;SMARCE1;SMARCD1;BRD7	O14744;O96019;Q8TAQ2	3	0.262103	0.50824	-0.939087	0.9877	0.999411
331	7381	DCS complex	Human	P26599;P31943;Q92945;Q9UKA9	PTBP1;HNRNPH1;KHSRP;PTBP2	P26599;P31943;Q92945	3	0.999662	1.01991	-0.0202505	0.3652	0.364043
332	7476	AP1B1-AP1G2-AP1M-1AP1S1 complex	Human	O75843;P61966;Q10567;Q9BXS5	AP1G2;AP1S1;AP1B1;AP1M1	P61966;Q10567;Q9BXS5	3	0.128815	0.163644	-0.27038	0.8255	0.809267
333	7522	Ubiquitin E3 ligase (CUL3, KLHL12, PEF1, PDCD6)	Human	O75340;Q13618;Q53G59;Q9UBV8	PDCD6;CUL3;KLHL12;PEF1	O75340;Q13618;Q9UBV8	3	0.352563	0.416631	-0.181723	0.7166	0.682484
334	7556	PRAME complex	Human	P62877;P78395;Q13617;Q14657;Q15369;Q15370;Q9NPF4	RBX1;PRAME;CUL2;LAGE3;TCEB1;TCEB2;OSGEP	Q13617;Q15369;Q15370	3	0.16953	0.203873	-0.202577	0.7458	0.716221
335	7557	LGR4-RSPO supercomplex	Human	O00401;O14641;O60610;P36507;P46940;P49023;Q02750;Q05397;Q9BXB1;Q9BXY4	WASL;DVL2;DIAPH1;MAP2K2;IQGAP1;PXN;MAP2K1;PTK2;LGR4;RSPO3	O60610;P36507;P46940;P49023;Q02750;Q05397	6	0.513363	0.488102	0.0492068	0.1334	0.103702
336	7563	LARP1-PABPC1-RYDEN complex	Human	P11940;Q6PKG0;Q9NUL5	PABPC1;LARP1;RYDEN	P11940;Q6PKG0;Q9NUL5	3	0.4423	0.488806	-0.105147	0.5674	0.540539

## Sheet: Day4
Day 4	ComplexID	ComplexName	Organism	subunits(UniProt IDs)	subunits(Gene name)	Subunit_Found	No_Subunit_Found	Avg_Dist_mock	Avg_Dist_D4	Avg_Dist_Relative_Change_D4	Modulation_p-value_Sample_D4	Modulation_p-value_Beta_D4
0	10	Condensin I complex	Human	O95347;Q15003;Q15021;Q9BPX3;Q9NTJ3	SMC2;NCAPH;NCAPD2;NCAPG;SMC4	O95347;Q15021;Q9BPX3;Q9NTJ3	4	0.112837	0.138856	-0.230588	0.899	0.932029
1	27	Arp2/3 protein complex	Human	O15143;O15144;O15145;O15511;P59998;P61158;P61160	ARPC1B;ARPC2;ARPC3;ARPC5;ARPC4;ACTR3;ACTR2	O15143;O15144;O15145;O15511;P59998;P61158;P61160	7	0.118962	0.149431	-0.256132	0.9702	0.995949
2	32	PA700 complex	Human	O00231;O00232;O00233;O00487;O43242;O75832;P17980;P35998;P43686;P48556;P51665;P55036;P62191;P62195;P62333;Q13200;Q15008;Q16401;Q99460;Q9UNM6	PSMD11;PSMD12;PSMD9;PSMD14;PSMD3;PSMD10;PSMC3;PSMC2;PSMC4;PSMD8;PSMD7;PSMD4;PSMC1;PSMC5;PSMC6;PSMD2;PSMD6;PSMD5;PSMD1;PSMD13	O00231;O00232;O00233;O00487;O43242;O75832;P17980;P35998;P43686;P48556;P51665;P55036;P62191;P62195;P62333;Q13200;Q15008;Q16401;Q99460;Q9UNM6	20	0.280023	0.260287	0.0704804	0.0837	0.0737908
3	33	Prefoldin complex	Human	O15212;O60925;P61758;Q99471;Q9NQP4;Q9UHV9	PFDN6;PFDN1;VBP1;PFDN5;PFDN4;PFDN2	O15212;O60925;P61758;Q99471;Q9NQP4;Q9UHV9	6	0.246541	0.285602	-0.158437	0.8921	0.913177
4	36	AP1 adaptor complex	Human	O43747;O75843;P56377;P61966;Q10567;Q96PC3;Q9BXS5;Q9Y6Q5	AP1G1;AP1G2;AP1S2;AP1S1;AP1B1;AP1S3;AP1M1;AP1M2	O43747;P61966;Q10567;Q9BXS5	4	0.115482	0.175613	-0.520692	0.9811	0.999361
5	49	DNMT3B complex	Human	O60264;O95239;O95347;Q13547;Q96ST3;Q9NTJ3;Q9UBC3	SMARCA5;KIF4A;SMC2;HDAC1;SIN3A;SMC4;DNMT3B	O95347;Q13547;Q9NTJ3	3	0.244001	0.081558	0.665747	0.0007	9.51595e-08
6	54	SIN3 complex	Human	O00422;O75446;Q09028;Q13547;Q16576;Q92769;Q96ST3	SAP18;SAP30;RBBP4;HDAC1;RBBP7;HDAC2;SIN3A	Q09028;Q13547;Q16576;Q92769	4	0.422076	0.444374	-0.0528281	0.6442	0.646461
7	61	Mi2/NuRD complex	Human	O94776;O95983;Q09028;Q13547;Q14839;Q16576;Q92769	MTA2;MBD3;RBBP4;HDAC1;CHD4;RBBP7;HDAC2	Q09028;Q13547;Q16576;Q92769	4	0.422076	0.444374	-0.0528281	0.6442	0.646461
8	62	MeCP1 complex	Human	O94776;O95983;Q09028;Q13547;Q14839;Q16576;Q92769;Q9UBB5	MTA2;MBD3;RBBP4;HDAC1;CHD4;RBBP7;HDAC2;MBD2	Q09028;Q13547;Q16576;Q92769	4	0.422076	0.444374	-0.0528281	0.6442	0.646461
9	86	NUMAC complex (nucleosomal methylation activator complex)	Human	O14497;P51532;P60709;Q12824;Q86X55;Q8TAQ2;Q92922;Q969G3;Q96GM5;Q96KG9	ARID1A;SMARCA4;ACTB;SMARCB1;CARM1;SMARCC2;SMARCC1;SMARCE1;SMARCD1;SCYL1	P60709;Q86X55;Q8TAQ2;Q96KG9	4	0.922272	1.04523	-0.133317	0.797	0.81359
10	87	Nup 107-160 subcomplex	Human	P52948;P55735;P57740;Q12769;Q8NFH3;Q8NFH4;Q8WUM0;Q96EE3;Q9BW27	NUP98;SEC13;NUP107;NUP160;NUP43;NUP37;NUP133;SEH1L;NUP85	P52948;P55735;Q8NFH3;Q8NFH4;Q8WUM0	5	0.507224	0.651201	-0.283854	0.9546	0.984778
11	89	Exocyst Sec6/8 complex	Human	O00471;O60645;Q8IYI6;Q8TAG9;Q96A65;Q96KP1;Q9NV70;Q9UPT5	EXOC5;EXOC3;EXOC8;EXOC6;EXOC4;EXOC2;EXOC1;EXOC7	O00471;Q96A65;Q9NV70;Q9UPT5	4	0.236628	0.137709	0.418037	0.0053	8.18761e-05
12	95	Ku antigen-NARG1 complex	Human	P12956;P13010;Q9BXJ9	XRCC6;XRCC5;NAA15	P12956;P13010;Q9BXJ9	3	0.585517	0.611317	-0.0440642	0.5941	0.599806
13	112	Prefoldin complex	Human	O15212;O60925;P61758;Q99471;Q9NQP4;Q9UHV9	PFDN6;PFDN1;VBP1;PFDN5;PFDN4;PFDN2	O15212;O60925;P61758;Q99471;Q9NQP4;Q9UHV9	6	0.246541	0.285602	-0.158437	0.8921	0.913177
14	123	Rnase/Mrp complex	Human	O75817;O75818;O95059;O95707;P78345;P78346;Q969H6;Q99575;Q9BUL9;Q9H633	POP7;RPP40;RPP14;POP4;RPP38;RPP30;POP5;POP1;RPP25;RPP21	O75818;O95707;Q99575	3	0.365731	0.207009	0.433986	0.0139	0.00244926
15	126	CCT complex (chaperonin containing TCP1 complex)	Human	P17987;P40227;P48643;P49368;P50990;P50991;P78371;Q99832	TCP1;CCT6A;CCT5;CCT3;CCT8;CCT4;CCT2;CCT7	P17987;P40227;P48643;P49368;P50990;P50991;P78371;Q99832	8	0.19586	0.210381	-0.0741385	0.7681	0.773265
16	144	Gamma-BAR-AP1 complex	Human	O43747;O75843;P56377;P61966;Q10567;Q63HQ0;Q96PC3;Q9BXS5;Q9Y6Q5	AP1G1;AP1G2;AP1S2;AP1S1;AP1B1;AP1AR;AP1S3;AP1M1;AP1M2	O43747;P61966;Q10567;Q9BXS5	4	0.115482	0.175613	-0.520692	0.9811	0.999361
17	149	PBAF complex (Polybromo- and BAF containing complex)	Human	O96019;P51532;P60709;Q12824;Q68CP9;Q86U86;Q8TAQ2;Q92922;Q969G3;Q96GM5	ACTL6A;SMARCA4;ACTB;SMARCB1;ARID2;PBRM1;SMARCC2;SMARCC1;SMARCE1;SMARCD1	O96019;P60709;Q8TAQ2	3	1.09677	1.26336	-0.151891	0.7834	0.785305
18	157	Condensin I complex	Human	O95347;Q15003;Q15021;Q9BPX3;Q9NTJ3	SMC2;NCAPH;NCAPD2;NCAPG;SMC4	O95347;Q15021;Q9BPX3;Q9NTJ3	4	0.112837	0.138856	-0.230588	0.899	0.932029
19	159	Condensin I-PARP-1-XRCC1 complex	Human	O95347;P09874;P18887;Q15003;Q15021;Q9BPX3;Q9NTJ3	SMC2;PARP1;XRCC1;NCAPH;NCAPD2;NCAPG;SMC4	O95347;P09874;Q15021;Q9BPX3;Q9NTJ3	5	0.17133	0.227751	-0.329316	0.966	0.994125
20	162	COG complex	Human	P83436;Q14746;Q8WTW3;Q96JB2;Q96MW5;Q9H9E3;Q9UP83;Q9Y2V7	COG7;COG2;COG1;COG3;COG8;COG4;COG5;COG6	Q14746;Q9H9E3;Q9UP83	3	0.310704	0.242004	0.221113	0.1006	0.102333
21	167	Condensin I complex	Human	O95347;Q15003;Q15021;Q9BPX3;Q9NTJ3	SMC2;NCAPH;NCAPD2;NCAPG;SMC4	O95347;Q15021;Q9BPX3;Q9NTJ3	4	0.112837	0.138856	-0.230588	0.899	0.932029
22	181	26S proteasome	Human	O14818;P17980;P20618;P25786;P25787;P25788;P25789;P28066;P28070;P28072;P28074;P35998;P43686;P49720;P49721;P55036;P60900;P62191;P62195;P62333;Q99436;Q9UNM6	PSMA7;PSMC3;PSMB1;PSMA1;PSMA2;PSMA3;PSMA4;PSMA5;PSMB4;PSMB6;PSMB5;PSMC2;PSMC4;PSMB3;PSMB2;PSMD4;PSMA6;PSMC1;PSMC5;PSMC6;PSMB7;PSMD13	O14818;P17980;P20618;P25788;P28066;P28072;P28074;P35998;P43686;P55036;P60900;P62191;P62195;P62333;Q9UNM6	15	0.70656	0.685656	0.0295855	0.2941	0.300106
23	186	Wave-2 complex	Human	Q7L576;Q8IZP0;Q8WUW1;Q9Y2A7;Q9Y6W5	CYFIP1;ABI1;BRK1;NCKAP1;WASF2	Q7L576;Q8IZP0;Q8WUW1;Q9Y2A7;Q9Y6W5	5	0.478089	0.424126	0.112873	0.154	0.168522
24	189	BAF complex	Human	O14497;O94805;O96019;P51531;P51532;P60709;P63261;Q12824;Q8NFD5;Q8TAQ2;Q92922;Q969G3;Q96GM5	ARID1A;ACTL6B;ACTL6A;SMARCA2;SMARCA4;ACTB;ACTG1;SMARCB1;ARID1B;SMARCC2;SMARCC1;SMARCE1;SMARCD1	O96019;P60709;Q8TAQ2	3	1.09677	1.26336	-0.151891	0.7834	0.785305
25	191	20S proteasome	Human	O14818;P20618;P25786;P25787;P25788;P25789;P28066;P28070;P28072;P28074;P49720;P49721;P60900;Q99436	PSMA7;PSMB1;PSMA1;PSMA2;PSMA3;PSMA4;PSMA5;PSMB4;PSMB6;PSMB5;PSMB3;PSMB2;PSMA6;PSMB7	O14818;P20618;P25788;P28066;P28072;P28074;P60900	7	0.128234	0.146025	-0.138734	0.8834	0.905627
26	192	PA28-20S proteasome	Human	O14818;P20618;P25786;P25787;P25788;P25789;P28066;P28070;P28072;P28074;P49720;P49721;P60900;Q06323;Q99436;Q9UL46	PSMA7;PSMB1;PSMA1;PSMA2;PSMA3;PSMA4;PSMA5;PSMB4;PSMB6;PSMB5;PSMB3;PSMB2;PSMA6;PSME1;PSMB7;PSME2	O14818;P20618;P25788;P28066;P28072;P28074;P60900;Q06323;Q9UL46	9	0.65927	0.618464	0.0618955	0.2049	0.222094
27	193	PA700-20S-PA28 complex	Human	O00231;O00232;O00233;O00487;O14818;O43242;O75832;P17980;P20618;P25786;P25787;P25788;P25789;P28066;P28070;P28072;P28074;P35998;P43686;P48556;P49720;P49721;P51665;P55036;P60900;P62191;P62195;P62333;Q06323;Q13200;Q15008;Q16401;Q99436;Q99460;Q9UL46;Q9UNM6	PSMD11;PSMD12;PSMD9;PSMD14;PSMA7;PSMD3;PSMD10;PSMC3;PSMB1;PSMA1;PSMA2;PSMA3;PSMA4;PSMA5;PSMB4;PSMB6;PSMB5;PSMC2;PSMC4;PSMD8;PSMB3;PSMB2;PSMD7;PSMD4;PSMA6;PSMC1;PSMC5;PSMC6;PSME1;PSMD2;PSMD6;PSMD5;PSMB7;PSMD1;PSME2;PSMD13	O00231;O00232;O00233;O00487;O14818;O43242;O75832;P17980;P20618;P25788;P28066;P28072;P28074;P35998;P43686;P48556;P51665;P55036;P60900;P62191;P62195;P62333;Q06323;Q13200;Q15008;Q16401;Q99460;Q9UL46;Q9UNM6	29	0.666741	0.630173	0.0548457	0.0963	0.0843914
28	194	PA28gamma-20S proteasome	Human	O14818;P20618;P25786;P25787;P25788;P25789;P28066;P28070;P28072;P28074;P49720;P49721;P60900;P61289;Q99436	PSMA7;PSMB1;PSMA1;PSMA2;PSMA3;PSMA4;PSMA5;PSMB4;PSMB6;PSMB5;PSMB3;PSMB2;PSMA6;PSME3;PSMB7	O14818;P20618;P25788;P28066;P28072;P28074;P60900;P61289	8	0.133406	0.147017	-0.10203	0.8423	0.856256
29	205	Ubiquitin E3 ligase (VHL, TCEB1, TCEB2, CUL2, RBX1)	Human	P40337;P62877;Q13617;Q15369;Q15370	VHL;RBX1;CUL2;TCEB1;TCEB2	Q13617;Q15369;Q15370	3	0.16953	0.232176	-0.369523	0.9261	0.962016
30	207	Ubiquitin E3 ligase (ASB2, TCEB1, TCEB2, CUL5, RNF7)	Human	Q15369;Q15370;Q93034;Q96Q27;Q9UBF6	TCEB1;TCEB2;CUL5;ASB2;RNF7	Q15369;Q15370;Q93034	3	0.424045	0.496527	-0.170929	0.8042	0.810932
31	208	Ubiquitin E3 ligase (ASB1, TCEB1, TCEB2, CUL5, RNF7)	Human	Q15369;Q15370;Q93034;Q9UBF6;Q9Y576	TCEB1;TCEB2;CUL5;RNF7;ASB1	Q15369;Q15370;Q93034	3	0.424045	0.496527	-0.170929	0.8042	0.810932
32	209	Ubiquitin E3 ligase (ASB6, TCEB1, TCEB2, CUL5, RNF7)	Human	Q15369;Q15370;Q93034;Q9NWX5;Q9UBF6	TCEB1;TCEB2;CUL5;ASB6;RNF7	Q15369;Q15370;Q93034	3	0.424045	0.496527	-0.170929	0.8042	0.810932
33	210	Ubiquitin E3 ligase (ASB7, TCEB1, TCEB2, CUL5, RNF7)	Human	Q15369;Q15370;Q93034;Q9H672;Q9UBF6	TCEB1;TCEB2;CUL5;ASB7;RNF7	Q15369;Q15370;Q93034	3	0.424045	0.496527	-0.170929	0.8042	0.810932
34	211	Ubiquitin E3 ligase (ASB12, TCEB1, TCEB2, CUL5, RNF7)	Human	Q15369;Q15370;Q8WXK4;Q93034;Q9UBF6	TCEB1;TCEB2;ASB12;CUL5;RNF7	Q15369;Q15370;Q93034	3	0.424045	0.496527	-0.170929	0.8042	0.810932
35	214	Ubiquitin E3 ligase (WSB1, TCEB1, TCEB2, CUL5, RBX1)	Human	P62877;Q15369;Q15370;Q93034;Q9Y6I7	RBX1;TCEB1;TCEB2;CUL5;WSB1	Q15369;Q15370;Q93034	3	0.424045	0.496527	-0.170929	0.8042	0.810932
36	247	RalBP1-CCNB1-AP2A-NUMB-EPN1 complex	Human	O95782;P14635;P49757;Q15311;Q9Y6I3	AP2A1;CCNB1;NUMB;RALBP1;EPN1	O95782;P49757;Q9Y6I3	3	0.251511	0.286062	-0.137374	0.7676	0.764252
37	280	HMGB1-HMGB2-HSC70-ERP60-GAPDH complex	Human	P04406;P09429;P11142;P26583;P30101	GAPDH;HMGB1;HSPA8;HMGB2;PDIA3	P09429;P11142;P26583;P30101	4	0.517157	0.393525	0.239061	0.0499	0.0359482
38	282	SNF2h-cohesin-NuRD complex	Human	O60216;O60264;O94776;O95983;Q09028;Q12873;Q13330;Q13547;Q14683;Q16576;Q8N3U4;Q8WVM7;Q92769;Q9NRL2;Q9UBB5;Q9UQE7	RAD21;SMARCA5;MTA2;MBD3;RBBP4;CHD3;MTA1;HDAC1;SMC1A;RBBP7;STAG2;STAG1;HDAC2;BAZ1A;MBD2;SMC3	Q09028;Q13547;Q16576;Q92769;Q9UQE7	5	0.434576	0.420497	0.0323955	0.3676	0.396753
39	283	Sin3 complex	Human	O00422;O75446;Q09028;Q13547;Q16576;Q92769;Q96ST3	SAP18;SAP30;RBBP4;HDAC1;RBBP7;HDAC2;SIN3A	Q09028;Q13547;Q16576;Q92769	4	0.422076	0.444374	-0.0528281	0.6442	0.646461
40	302	INO80 chromatin remodeling complex	Human	O96019;P15923;Q53TQ3;Q6P4R8;Q6PI98;Q8NBZ0;Q96EZ8;Q9C086;Q9H981;Q9H9F9;Q9ULG1;Q9Y230;Q9Y265	ACTL6A;TCF3;INO80D;NFRKB;INO80C;INO80E;MCRS1;INO80B;ACTR8;ACTR5;INO80;RUVBL2;RUVBL1	O96019;Q9Y230;Q9Y265	3	0.555818	0.408223	0.265546	0.0692	0.0593256
41	304	SRCAP-associated chromatin remodeling complex	Human	O43257;O95619;O96019;P0C0S5;Q15906;Q6ZRS2;Q96CJ1;Q9GZN1;Q9Y230;Q9Y265	ZNHIT1;YEATS4;ACTL6A;H2AFZ;VPS72;SRCAP;EAF2;ACTR6;RUVBL2;RUVBL1	O96019;P0C0S5;Q9Y230;Q9Y265	4	0.684281	0.580406	0.151802	0.1265	0.141269
42	320	55S ribosome, mitochondrial	Human	O15235;O60783;O75394;P09001;P49406;P51398;P52815;P82650;P82663;P82664;P82673;P82675;P82909;P82912;P82914;P82921;P82930;P82932;P82933;P83111;Q13084;Q13405;Q16540;Q4U2R6;Q5T653;Q6P161;Q6P1L8;Q7Z2W9;Q7Z7F7;Q7Z7H8;Q86TS9;Q8IXM3;Q8N5N7;Q8N983;Q8TCC3;Q92552;Q92665;Q96A35;Q96DV4;Q96EL2;Q96EL3;Q96GC5;Q9BQ48;Q9BRJ2;Q9BYC8;Q9BYC9;Q9BYD1;Q9BYD2;Q9BYD3;Q9BYD6;Q9BYN8;Q9BZE1;Q9H0U6;Q9H2W6;Q9H9J2;Q9HD33;Q9NP92;…	MRPS12;MRPS14;MRPL33;MRPL3;MRPL19;DAP3;MRPL12;MRPS22;MRPS25;MRPS10;MRPS35;MRPS5;MRPS36;MRPS11;MRPS15;MRPS21;MRPS34;MRPS6;MRPS9;LACTB;MRPL28;MRPL49;MRPL23;MRPL51;MRPL2;MRPL54;MRPL14;MRPL21;MRPL55;MRPL10;MRPL52;MRPL41;MRPL50;MRPL43;MRPL30;MRPS27;MRPS31;MRPL24;MRPL38;MRPS24;MRPL53;MRPL48;MRPL34;MRPL45;MRPL32;MRPL20;MRPL13;MRPL9;MRPL4;MRPL1;MRPS26;MRPL37;MRPL18;MRPL46;MRPL44;MRPL47;MRPS30;MRPL40;MRPL…	P82933;Q7Z2W9;Q7Z7H8;Q9NYK5;Q9P015;Q9Y3D9	6	0.251379	0.15237	0.393863	0.001	0
43	322	DNA-PK-Ku complex	Human	P12956;P13010;P78527	XRCC6;XRCC5;PRKDC	P12956;P13010;P78527	3	0.511005	0.461024	0.0978105	0.2611	0.301678
44	324	39S ribosomal subunit, mitochondrial	Human	O75394;P09001;P49406;P52815;P83111;Q13084;Q13405;Q16540;Q4U2R6;Q5T653;Q6P161;Q6P1L8;Q7Z2W9;Q7Z7F7;Q7Z7H8;Q86TS9;Q8IXM3;Q8N5N7;Q8N983;Q8TCC3;Q96A35;Q96DV4;Q96EL3;Q96GC5;Q9BQ48;Q9BRJ2;Q9BYC8;Q9BYC9;Q9BYD1;Q9BYD2;Q9BYD3;Q9BYD6;Q9BZE1;Q9H0U6;Q9H2W6;Q9H9J2;Q9HD33;Q9NQ50;Q9NRX2;Q9NWU5;Q9NX20;Q9NYK5;Q9NZE8;Q9P015;Q9P0J6;Q9P0M9;Q9Y3B7;Q9Y6G3	MRPL33;MRPL3;MRPL19;MRPL12;LACTB;MRPL28;MRPL49;MRPL23;MRPL51;MRPL2;MRPL54;MRPL14;MRPL21;MRPL55;MRPL10;MRPL52;MRPL41;MRPL50;MRPL43;MRPL30;MRPL24;MRPL38;MRPL53;MRPL48;MRPL34;MRPL45;MRPL32;MRPL20;MRPL13;MRPL9;MRPL4;MRPL1;MRPL37;MRPL18;MRPL46;MRPL44;MRPL47;MRPL40;MRPL17;MRPL22;MRPL16;MRPL39;MRPL35;MRPL15;MRPL36;MRPL27;MRPL11;MRPL42	Q7Z2W9;Q7Z7H8;Q9NYK5;Q9P015	4	0.23322	0.168237	0.278636	0.0317	0.0152316
45	351	Spliceosome	Human	O00425;O00571;O14776;O15042;O15355;O43143;O43172;O43290;O43395;O43447;O43660;O43670;O43719;O43809;O60231;O60306;O60508;O75400;O75533;O75643;O75934;O75937;O75940;O94906;O95232;O95391;O95400;O95926;P08579;P08621;P09012;P09234;P09661;P11940;P14678;P17844;P26368;P38919;P41223;P42285;P49756;P52298;P55081;P55769;P61326;P62304;P62306;P62308;P62310;P62312;P62314;P62316;P62318;P62995;P83876;P84103;Q01081;…	IGF2BP3;DDX3X;TCERG1;U2SURP;PPM1G;DHX15;PRPF4;SART1;PRPF3;PPIH;PLRG1;ZNF207;HTATSF1;NUDT21;DHX16;AQR;CDC40;PRPF40A;SF3B1;SNRNP200;BCAS2;DNAJC8;SMNDC1;PRPF6;LUC7L3;SLU7;CD2BP2;SYF2;SNRPB2;SNRNP70;SNRPA;SNRPC;SNRPA1;PABPC1;SNRPB;DDX5;U2AF2;EIF4A3;BUD31;MTREX;RBM25;NCBP2;MFAP1;SNU13;MAGOH;SNRPE;SNRPF;SNRPG;LSM3;LSM6;SNRPD1;SNRPD2;SNRPD3;TRA2B;TXNL4A;SRSF3;U2AF1;SRSF2;SRSF11;SRSF1;SRSF4;DHX9;NCBP1;SF…	O00425;O00571;O14776;O15355;O43143;O43447;O43670;O43809;O75533;O75643;O75937;P08579;P11940;P14678;P17844;P38919;P55769;P62316;P62318;Q08211;Q09161;Q12874;Q13242;Q13435;Q13573;Q13838;Q14011;Q15393;Q15427;Q15428;Q15459;Q15637;Q16629;Q8WWY3;Q8WYA6;Q92620;Q92841;Q99459;Q9BXP5;Q9HCE1;Q9NW64;Q9UHX1;Q9UK45;Q9Y3C6;Q9Y4Z0;Q9Y5S9;Q9Y6A4	47	0.822672	0.693887	0.156544	0	0
46	355	DNA-PK-Ku complex	Human	P12956;P13010;P78527	XRCC6;XRCC5;PRKDC	P12956;P13010;P78527	3	0.511005	0.461024	0.0978105	0.2611	0.301678
47	356	DNA-PK-Ku complex	Human	P12956;P13010;P78527	XRCC6;XRCC5;PRKDC	P12956;P13010;P78527	3	0.511005	0.461024	0.0978105	0.2611	0.301678
48	357	DNA-PK-Ku complex	Human	P12956;P13010;P78527	XRCC6;XRCC5;PRKDC	P12956;P13010;P78527	3	0.511005	0.461024	0.0978105	0.2611	0.301678
49	387	MCM complex	Human	P25205;P33991;P33992;P33993;P49736;Q14566	MCM3;MCM4;MCM5;MCM7;MCM2;MCM6	P33991;P33992;P33993;P49736;Q14566	5	0.103027	0.0898714	0.127693	0.1277	0.136076
50	430	18S U11/U12 snRNP	Human	O43143;O75533;P14678;P62304;P62306;P62308;P62314;P62316;P62318;P67809;Q13435;Q15393;Q15427;Q15696;Q16560;Q6IEG0;Q6P2Q9;Q8N8D1;Q8TBF4;Q96LT9;Q9BV90;Q9BWJ5;Q9UDW3;Q9Y3B4	DHX15;SF3B1;SNRPB;SNRPE;SNRPF;SNRPG;SNRPD1;SNRPD2;SNRPD3;YBX1;SF3B2;SF3B3;SF3B4;ZRSR2;SNRNP35;SNRNP48;PRPF8;PDCD7;ZCRB1;RNPC3;SNRNP25;SF3B5;ZMAT5;SF3B6	O43143;O75533;P14678;P62316;P62318;P67809;Q13435;Q15393;Q15427	9	0.755228	0.64398	0.147304	0.0398	0.0138901
51	433	BASC complex (BRCA1-associated genome surveillance complex)	Human	O60934;P35249;P35250;P35251;P38398;P40692;P43246;P49959;P52701;P54132;Q13315;Q92878	NBN;RFC4;RFC2;RFC1;BRCA1;MLH1;MSH2;MRE11A;MSH6;BLM;ATM;RAD50	P35249;P43246;P49959;Q92878	4	0.257334	0.209707	0.185077	0.0911	0.0900334
52	520	KCNQ1 macromolecular complex	Human	P13861;P17612;P51787;P62136;Q99996	PRKAR2A;PRKACA;KCNQ1;PPP1CA;AKAP9	P13861;P17612;P62136	3	0.345082	0.295454	0.143814	0.186	0.214957
53	525	TIP60 histone acetylase complex	Human	O96019;Q92993;Q9Y230;Q9Y265;Q9Y4A5	ACTL6A;KAT5;RUVBL2;RUVBL1;TRRAP	O96019;Q9Y230;Q9Y265	3	0.555818	0.408223	0.265546	0.0692	0.0593256
54	528	NuA4/Tip60-HAT complex	Human	O95619;O96019;Q15014;Q92993;Q96L91;Q9H0E9;Q9H2F5;Q9HAF1;Q9NPF5;Q9NV56;Q9NXR8;Q9UBU8;Q9Y230;Q9Y265;Q9Y4A5	YEATS4;ACTL6A;MORF4L2;KAT5;EP400;BRD8;EPC1;MEAF6;DMAP1;MRGBP;ING3;MORF4L1;RUVBL2;RUVBL1;TRRAP	O96019;Q9Y230;Q9Y265	3	0.555818	0.408223	0.265546	0.0692	0.0593256
55	529	NuA4/Tip60-HAT complex	Human	O95619;O96019;Q15014;Q15906;Q92993;Q96L91;Q9H0E9;Q9H2F5;Q9HAF1;Q9NPF5;Q9NV56;Q9NXR8;Q9UBU8;Q9Y230;Q9Y265;Q9Y4A5	YEATS4;ACTL6A;MORF4L2;VPS72;KAT5;EP400;BRD8;EPC1;MEAF6;DMAP1;MRGBP;ING3;MORF4L1;RUVBL2;RUVBL1;TRRAP	O96019;Q9Y230;Q9Y265	3	0.555818	0.408223	0.265546	0.0692	0.0593256
56	559	Decapping complex	Human	P26196;Q6P2E9;Q8IU60;Q96F86;Q9NPI6	DDX6;EDC4;DCP2;EDC3;DCP1A	P26196;Q6P2E9;Q9NPI6	3	0.389063	0.43474	-0.117402	0.7376	0.733171
57	561	LSm1-7 complex	Human	O15116;P62310;P62312;Q9UK45;Q9Y333;Q9Y4Y9;Q9Y4Z0	LSM1;LSM3;LSM6;LSM7;LSM2;LSM5;LSM4	O15116;Q9UK45;Q9Y4Z0	3	0.334455	0.21275	0.36389	0.0269	0.0119143
58	566	BAF complex	Human	O14497;O96019;P51532;P60709;Q12824;Q8TAQ2;Q92922;Q969G3;Q96GM5	ARID1A;ACTL6A;SMARCA4;ACTB;SMARCB1;SMARCC2;SMARCC1;SMARCE1;SMARCD1	O96019;P60709;Q8TAQ2	3	1.09677	1.26336	-0.151891	0.7834	0.785305
59	587	NuRD.1 complex	Human	O95983;Q09028;Q13330;Q14839;Q16576;Q6IT96;Q92769;Q9BTC8	MBD3;RBBP4;MTA1;CHD4;RBBP7;HDAC1;HDAC2;MTA3	Q09028;Q16576;Q92769	3	0.379439	0.253159	0.332809	0.0366	0.0211744
60	591	SAP complex (Sin3-associated protein complex)	Human	O75446;Q09028;Q13547;Q16576;Q4LE39;Q92769;Q96ST3;Q9H0E3	SAP30;RBBP4;HDAC1;RBBP7;ARID4B;HDAC2;SIN3A;SAP130	Q09028;Q13547;Q16576;Q92769	4	0.422076	0.444374	-0.0528281	0.6442	0.646461
61	592	SAP complex (Sin3-associated protein complex)	Human	O75446;Q09028;Q13547;Q16576;Q4LE39;Q92769;Q96ST3;Q9H0E3;Q9H7L9	SAP30;RBBP4;HDAC1;RBBP7;ARID4B;HDAC2;SIN3A;SAP130;SUDS3	Q09028;Q13547;Q16576;Q92769	4	0.422076	0.444374	-0.0528281	0.6442	0.646461
62	596	SIN3-HDAC-SAP30-ARID4 complex	Human	O75446;Q09028;Q13547;Q16576;Q4LE39;Q92769;Q96ST3	SAP30;RBBP4;HDAC1;RBBP7;ARID4B;HDAC2;SIN3A	Q09028;Q13547;Q16576;Q92769	4	0.422076	0.444374	-0.0528281	0.6442	0.646461
63	614	NRD complex (Nucleosome remodeling and deacetylation complex)	Human	O60341;Q09028;Q12873;Q13330;Q13547;Q14839;Q92769	KDM1A;RBBP4;CHD3;MTA1;HDAC1;CHD4;HDAC2	O60341;Q09028;Q13547;Q92769	4	0.549515	0.50625	0.0787325	0.2604	0.299466
64	620	CoREST-HDAC complex	Human	O60341;O75362;Q13547;Q92769;Q96BD5;Q9P0W2;Q9UKL0	KDM1A;ZNF217;HDAC1;HDAC2;PHF21A;HMG20B;RCOR1	O60341;Q13547;Q92769	3	0.400066	0.341375	0.146702	0.1813	0.209938
65	622	Ubiquitin E3 ligase (VHL, TCEB1, TCEB2, CUL2)	Human	P40337;Q13617;Q15369;Q15370	VHL;CUL2;TCEB1;TCEB2	Q13617;Q15369;Q15370	3	0.16953	0.232176	-0.369523	0.9261	0.962016
66	626	LSD1 complex	Human	O60341;O75362;P0DMV8;P0DMV9;Q13363;Q13547;Q92766;Q96BD5;Q96EK2;Q9NP66;Q9P0W2;Q9P2K3;Q9UBW7;Q9UKL0	KDM1A;ZNF217;HSPA1A;HSPA1B;CTBP1;HDAC1;RREB1;PHF21A;PHF21B;HMG20A;HMG20B;RCOR3;ZMYM2;RCOR1	O60341;P0DMV9;Q13363;Q13547	4	0.635	0.787739	-0.240533	0.9067	0.939594
67	632	Anti-HDAC2 complex	Human	O60341;O94776;P78347;Q09028;Q12873;Q13330;Q13547;Q14202;Q14687;Q14839;Q16576;Q92769;Q96BD5;Q96ST3;Q9P0W2;Q9UBW7;Q9UKL0	KDM1A;MTA2;GTF2I;RBBP4;CHD3;MTA1;HDAC1;ZMYM3;GSE1;CHD4;RBBP7;HDAC2;PHF21A;SIN3A;HMG20B;ZMYM2;RCOR1	O60341;P78347;Q09028;Q13547;Q16576;Q92769	6	0.679116	0.586415	0.136502	0.0932	0.0874879
68	633	anti-BHC110 complex	Human	O60341;O75362;P78347;Q13547;Q14202;Q14687;Q92769;Q96BD5;Q9P0W2;Q9UBW7;Q9UKL0	KDM1A;ZNF217;GTF2I;HDAC1;ZMYM3;GSE1;HDAC2;PHF21A;HMG20B;ZMYM2;RCOR1	O60341;P78347;Q13547;Q92769	4	0.585494	0.446772	0.236932	0.0509	0.0374638
69	634	XFIM complex	Human	O60341;P78347;Q13547;Q14202;Q92769	KDM1A;GTF2I;HDAC1;ZMYM3;HDAC2	O60341;P78347;Q13547;Q92769	4	0.585494	0.446772	0.236932	0.0509	0.0374638
70	636	BHC complex	Human	O60341;Q13547;Q92769;Q96BD5;Q9P0W2;Q9UKL0	KDM1A;HDAC1;HDAC2;PHF21A;HMG20B;RCOR1	O60341;Q13547;Q92769	3	0.400066	0.341375	0.146702	0.1813	0.209938
71	642	CtBP complex	Human	O00257;O60315;O60341;O75362;P37275;P56545;Q13363;Q13547;Q92618;Q92766;Q92769;Q96JN0;Q96KQ7;Q9H9B1;Q9P2K3;Q9UKL0;Q9Y232	CBX4;ZEB2;KDM1A;ZNF217;ZEB1;CTBP2;CTBP1;HDAC1;ZNF516;RREB1;HDAC2;LCOR;EHMT2;EHMT1;RCOR3;RCOR1;CDYL	O60341;P56545;Q13363;Q13547;Q92769	5	0.673737	0.84126	-0.248648	0.9387	0.970951
72	643	CtBP core complex	Human	O60341;P37275;P56545;Q13363;Q13547;Q92769;Q96KQ7;Q9H9B1;Q9UKL0	KDM1A;ZEB1;CTBP2;CTBP1;HDAC1;HDAC2;EHMT2;EHMT1;RCOR1	O60341;P56545;Q13363;Q13547;Q92769	5	0.673737	0.84126	-0.248648	0.9387	0.970951
73	646	HDAC1-associated protein complex	Human	O60341;O94776;O95983;Q09028;Q12873;Q13547;Q16576;Q9UBB5;Q9UKL0	KDM1A;MTA2;MBD3;RBBP4;CHD3;HDAC1;RBBP7;MBD2;RCOR1	O60341;Q09028;Q13547;Q16576	4	0.553206	0.544836	0.0151306	0.4392	0.468604
74	649	HDAC1-associated core complex cII	Human	O94776;O95983;Q09028;Q12873;Q13547;Q16576;Q86YP4;Q9UBB5;Q9UKL0	MTA2;MBD3;RBBP4;CHD3;HDAC1;RBBP7;GATAD2A;MBD2;RCOR1	Q09028;Q13547;Q16576	3	0.418222	0.524667	-0.254516	0.8762	0.89784
75	650	HDAC2-asscociated core complex	Human	O94776;O95983;Q09028;Q12873;Q16576;Q86YP4;Q92769	MTA2;MBD3;RBBP4;CHD3;RBBP7;GATAD2A;HDAC2	Q09028;Q16576;Q92769	3	0.379439	0.253159	0.332809	0.0366	0.0211744
76	656	VPS35-VPS29-VPS26A complex	Human	O75436;Q96QK1;Q9UBQ0	VPS26A;VPS35;VPS29	O75436;Q96QK1;Q9UBQ0	3	0.431827	0.412402	0.0449833	0.3759	0.41209
77	657	Retromer complex (SNX1, SNX2, VPS35, VPS29, VPS26A)	Human	O60749;O75436;Q13596;Q96QK1;Q9UBQ0	SNX2;VPS26A;SNX1;VPS35;VPS29	O60749;O75436;Q13596;Q96QK1;Q9UBQ0	5	0.326872	0.337341	-0.0320287	0.5903	0.600525
78	659	MeCP1 complex	Human	O94776;O95983;Q09028;Q13547;Q14839;Q16576;Q8WXI9;Q92769;Q9UBB5	MTA2;MBD3;RBBP4;HDAC1;CHD4;RBBP7;GATAD2B;HDAC2;MBD2	Q09028;Q13547;Q16576;Q92769	4	0.422076	0.444374	-0.0528281	0.6442	0.646461
79	685	MeCP1 complex	Human	O94776;O95983;Q09028;Q13547;Q14839;Q16576;Q8WXI9;Q92769;Q9UBB5	MTA2;MBD3;RBBP4;HDAC1;CHD4;RBBP7;GATAD2B;HDAC2;MBD2	Q09028;Q13547;Q16576;Q92769	4	0.422076	0.444374	-0.0528281	0.6442	0.646461
80	691	SIN3-SAP25 complex	Human	O00422;O75446;Q09028;Q13547;Q16576;Q4LE39;Q8TEE9;Q92769;Q96ST3;Q9H0E3;Q9H7L9	SAP18;SAP30;RBBP4;HDAC1;RBBP7;ARID4B;SAP25;HDAC2;SIN3A;SAP130;SUDS3	Q09028;Q13547;Q16576;Q92769	4	0.422076	0.444374	-0.0528281	0.6442	0.646461
81	695	SIN3-HDAC-SAP30-ARID4 complex	Human	O75446;Q09028;Q13547;Q16576;Q4LE39;Q92769;Q96ST3	SAP30;RBBP4;HDAC1;RBBP7;ARID4B;HDAC2;SIN3A	Q09028;Q13547;Q16576;Q92769	4	0.422076	0.444374	-0.0528281	0.6442	0.646461
82	696	BRMS1-SIN3-HDAC complex	Human	O75182;O75446;Q09028;Q13547;Q16576;Q92769;Q96ST3;Q9HCU9	SIN3B;SAP30;RBBP4;HDAC1;RBBP7;HDAC2;SIN3A;BRMS1	Q09028;Q13547;Q16576;Q92769	4	0.422076	0.444374	-0.0528281	0.6442	0.646461
83	698	SIN3-HDAC-SAP30-ARID4 complex	Human	O75446;Q09028;Q13547;Q16576;Q4LE39;Q92769;Q96ST3	SAP30;RBBP4;HDAC1;RBBP7;ARID4B;HDAC2;SIN3A	Q09028;Q13547;Q16576;Q92769	4	0.422076	0.444374	-0.0528281	0.6442	0.646461
84	710	Brg1-associated complex I	Human	O14497;O14744;O96019;P51532;Q12824;Q8TAQ2;Q92922;Q969G3;Q96GM5	ARID1A;PRMT5;ACTL6A;SMARCA4;SMARCB1;SMARCC2;SMARCC1;SMARCE1;SMARCD1	O14744;O96019;Q8TAQ2	3	0.262103	0.480116	-0.831786	0.9868	0.99981
85	711	Brm-associated complex	Human	O14497;O14744;O96019;P51531;Q12824;Q8TAQ2;Q92922;Q969G3;Q96GM5	ARID1A;PRMT5;ACTL6A;SMARCA2;SMARCB1;SMARCC2;SMARCC1;SMARCE1;SMARCD1	O14744;O96019;Q8TAQ2	3	0.262103	0.480116	-0.831786	0.9868	0.99981
86	713	BRG1-SIN3A complex	Human	O14497;O14744;O96019;P51532;Q09028;Q12824;Q6STE5;Q8TAQ2;Q92769;Q92922;Q92925;Q969G3;Q96GM5;Q96ST3	ARID1A;PRMT5;ACTL6A;SMARCA4;RBBP4;SMARCB1;SMARCD3;SMARCC2;HDAC2;SMARCC1;SMARCD2;SMARCE1;SMARCD1;SIN3A	O14744;O96019;Q09028;Q8TAQ2;Q92769	5	0.358442	0.423636	-0.181882	0.8925	0.918042
87	714	BRM-SIN3A complex	Human	O14497;O14744;O96019;P51531;Q09028;Q12824;Q13547;Q6STE5;Q8TAQ2;Q92769;Q92922;Q92925;Q969G3;Q96GM5;Q96ST3	ARID1A;PRMT5;ACTL6A;SMARCA2;RBBP4;SMARCB1;HDAC1;SMARCD3;SMARCC2;HDAC2;SMARCC1;SMARCD2;SMARCE1;SMARCD1;SIN3A	O14744;O96019;Q09028;Q13547;Q8TAQ2;Q92769	6	0.334933	0.434566	-0.297474	0.9707	0.996455
88	725	P2X7 receptor signalling complex	Human	O43707;O95425;P05107;P08238;P0DMV8;P11142;P23467;P42356;P60709;Q13368;Q16787;Q99572	ACTN4;SVIL;ITGB2;HSP90AB1;HSPA1A;HSPA8;PTPRB;PI4KA;ACTB;MPP3;LAMA3;P2RX7	O43707;P08238;P11142;P60709	4	1.09918	1.15463	-0.0504466	0.6387	0.640647
89	726	DDB2 complex	Human	P61201;P62877;Q13098;Q13619;Q16531;Q7L5N1;Q92466;Q92905;Q99627;Q9BT78;Q9UBW8;Q9UNS2	COPS2;RBX1;GPS1;CUL4A;DDB1;COPS6;DDB2;COPS5;COPS8;COPS4;COPS7A;COPS3	P61201;Q13098;Q13619;Q16531;Q7L5N1;Q92905;Q99627;Q9BT78;Q9UBW8;Q9UNS2	10	0.525353	0.500857	0.0466277	0.2514	0.254748
90	727	CSA complex	Human	P61201;P62877;Q13098;Q13216;Q13619;Q16531;Q7L5N1;Q92905;Q99627;Q9BT78;Q9UBW8;Q9UNS2	COPS2;RBX1;GPS1;ERCC8;CUL4A;DDB1;COPS6;COPS5;COPS8;COPS4;COPS7A;COPS3	P61201;Q13098;Q13619;Q16531;Q7L5N1;Q92905;Q99627;Q9BT78;Q9UBW8;Q9UNS2	10	0.525353	0.500857	0.0466277	0.2514	0.254748
91	728	CSA-POLIIa complex	Human	P24928;P61201;P62877;Q13098;Q13216;Q13619;Q16531;Q7L5N1;Q92905;Q99627;Q9BT78;Q9UBW8;Q9UNS2	POLR2A;COPS2;RBX1;GPS1;ERCC8;CUL4A;DDB1;COPS6;COPS5;COPS8;COPS4;COPS7A;COPS3	P61201;Q13098;Q13619;Q16531;Q7L5N1;Q92905;Q99627;Q9BT78;Q9UBW8;Q9UNS2	10	0.525353	0.500857	0.0466277	0.2514	0.254748
92	732	SIN3 complex	Human	O00422;O75446;Q09028;Q13547;Q16576;Q92769;Q96ST3	SAP18;SAP30;RBBP4;HDAC1;RBBP7;HDAC2;SIN3A	Q09028;Q13547;Q16576;Q92769	4	0.422076	0.444374	-0.0528281	0.6442	0.646461
93	738	SIN3-ING1b complex I	Human	O00422;O75446;Q09028;Q13547;Q16576;Q4LE39;Q92769;Q96ST3;Q9UK53	SAP18;SAP30;RBBP4;HDAC1;RBBP7;ARID4B;HDAC2;SIN3A;ING1	Q09028;Q13547;Q16576;Q92769	4	0.422076	0.444374	-0.0528281	0.6442	0.646461
94	739	SIN3-ING1b complex II	Human	O00422;O14497;O75446;O96019;P51532;Q09028;Q12824;Q13547;Q16576;Q4LE39;Q8TAQ2;Q92769;Q92922;Q96GM5;Q96ST3;Q9UK53	SAP18;ARID1A;SAP30;ACTL6A;SMARCA4;RBBP4;SMARCB1;HDAC1;RBBP7;ARID4B;SMARCC2;HDAC2;SMARCC1;SMARCD1;SIN3A;ING1	O96019;Q09028;Q13547;Q16576;Q8TAQ2;Q92769	6	0.356355	0.429021	-0.203914	0.93	0.961564
95	742	eIF3 complex (EIF3S6, EIF3S5, EIF3S4, EIF3S3, EIF3S6IP, EIF3S2, EIF3S9, EIF3S12, EIF3S10, EIF3S8, EIF3S1, EIF3S7)	Human	O00303;O15371;O15372;O75821;O75822;P55884;P60228;Q13347;Q14152;Q99613;Q9UBQ5;Q9Y262	EIF3F;EIF3D;EIF3H;EIF3G;EIF3J;EIF3B;EIF3E;EIF3I;EIF3A;EIF3C;EIF3K;EIF3L	O00303;O15371;O75821;P55884;P60228;Q13347;Q14152	7	0.341459	0.390855	-0.144664	0.8909	0.915179
96	743	SIN3-SAP25 complex	Human	O00422;O75446;Q09028;Q13547;Q16576;Q1EHW4;Q4LE39;Q92769;Q96ST3;Q9H0E3;Q9H7L9	SAP18;SAP30;RBBP4;HDAC1;RBBP7;Sap25;ARID4B;HDAC2;SIN3A;SAP130;SUDS3	Q09028;Q13547;Q16576;Q92769	4	0.422076	0.444374	-0.0528281	0.6442	0.646461
97	755	Exon junction complex (EIF4A3, MLN51, UPF3B, MAGOH, Y14, PYM)	Human	O15234;P38919;P61326;Q0VAK7;Q9BRP8;Q9Y5S9	CASC3;EIF4A3;MAGOH;UPF3B;PYM1;RBM8A	P38919;Q9BRP8;Q9Y5S9	3	0.555836	0.533735	0.0397623	0.3884	0.423305
98	778	LARC complex (LCR-associated remodeling complex)	Human	O14497;O94776;O95983;O96019;P07910;P51532;P60709;Q09028;Q12824;Q13547;Q14839;Q8TAQ2;Q8WXI9;Q92769;Q92785;Q92922;Q92925;Q969G3;Q9UBB5	ARID1A;MTA2;MBD3;ACTL6A;HNRNPC;SMARCA4;ACTB;RBBP4;SMARCB1;HDAC1;CHD4;SMARCC2;GATAD2B;HDAC2;DPF2;SMARCC1;SMARCD2;SMARCE1;MBD2	O96019;P07910;P60709;Q09028;Q13547;Q8TAQ2;Q92769	7	0.686257	0.747695	-0.0895263	0.798	0.798848
99	781	URI complex (Unconventional prefoldin RPB5 Interactor)	Human	O94763;P19388;P63208;Q13309;Q13616;Q9UHV9;Q9ULZ2;Q9Y230;Q9Y265	URI1;POLR2E;SKP1;SKP2;CUL1;PFDN2;STAP1;RUVBL2;RUVBL1	P63208;Q13616;Q9UHV9;Q9Y230;Q9Y265	5	0.392142	0.432473	-0.102849	0.782	0.787652
100	784	SMG-1-UPF-ERF1-ERF3 complex (SURF)	Human	P15170;P62495;Q92900;Q96Q15	GSPT1;ETF1;UPF1;SMG1	P15170;P62495;Q92900	3	0.322737	0.252357	0.218071	0.1031	0.10586
101	785	Exon junction complex	Human	P38919;P61326;Q13838;Q15287;Q86V81;Q8IYB3;Q9BZI7;Q9Y5S9	EIF4A3;MAGOH;DDX39B;RNPS1;ALYREF;SRRM1;UPF3B;RBM8A	P38919;Q13838;Q9Y5S9	3	0.20572	0.105411	0.487602	0.0078	0.000524492
102	787	NuA4/Tip60-HAT complex B	Human	O96019;Q92993;Q9H2F5;Q9NPF5;Q9UBU8;Q9Y230;Q9Y265;Q9Y4A5	ACTL6A;KAT5;EPC1;DMAP1;MORF4L1;RUVBL2;RUVBL1;TRRAP	O96019;Q9Y230;Q9Y265	3	0.555818	0.408223	0.265546	0.0692	0.0593256
103	798	NuA4/Tip60-HAT complex A	Human	O95619;O96019;Q52LR7;Q92993;Q96L91;Q9H0E9;Q9H2F5;Q9HAF1;Q9NPF5;Q9NV56;Q9NXR8;Q9UBU8;Q9Y230;Q9Y265;Q9Y4A5	YEATS4;ACTL6A;EPC2;KAT5;EP400;BRD8;EPC1;MEAF6;DMAP1;MRGBP;ING3;MORF4L1;RUVBL2;RUVBL1;TRRAP	O96019;Q9Y230;Q9Y265	3	0.555818	0.408223	0.265546	0.0692	0.0593256
104	799	DMAP1-associated complex	Human	O96019;Q15906;Q6ZRS2;Q96L91;Q9H0E9;Q9H2F5;Q9NPF5;Q9Y230;Q9Y265;Q9Y4A5	ACTL6A;VPS72;SRCAP;EP400;BRD8;EPC1;DMAP1;RUVBL2;RUVBL1;TRRAP	O96019;Q9Y230;Q9Y265	3	0.555818	0.408223	0.265546	0.0692	0.0593256
105	803	BRG1-SIN3A-HDAC containing SWI/SNF remodeling complex I	Human	O14497;O14744;O96019;P51532;Q12824;Q8TAQ2;Q92769;Q92922;Q969G3;Q96GM5;Q96ST3	ARID1A;PRMT5;ACTL6A;SMARCA4;SMARCB1;SMARCC2;HDAC2;SMARCC1;SMARCE1;SMARCD1;SIN3A	O14744;O96019;Q8TAQ2;Q92769	4	0.255785	0.381888	-0.493003	0.9785	0.998877
106	806	BRM-SIN3A-HDAC complex	Human	O14497;O14744;O96019;P51531;Q12824;Q8TAQ2;Q92769;Q92922;Q92925;Q969G3;Q96GM5;Q96ST3	ARID1A;PRMT5;ACTL6A;SMARCA2;SMARCB1;SMARCC2;HDAC2;SMARCC1;SMARCD2;SMARCE1;SMARCD1;SIN3A	O14744;O96019;Q8TAQ2;Q92769	4	0.255785	0.381888	-0.493003	0.9785	0.998877
107	807	BRG1-associated complex	Human	O14497;O14744;O96019;P51532;Q12824;Q8TAQ2;Q92922;Q969G3;Q96GM5	ARID1A;PRMT5;ACTL6A;SMARCA4;SMARCB1;SMARCC2;SMARCC1;SMARCE1;SMARCD1	O14744;O96019;Q8TAQ2	3	0.262103	0.480116	-0.831786	0.9868	0.99981
108	808	BRM-associated complex	Human	O14497;O14744;O96019;P51531;Q12824;Q8TAQ2;Q92922;Q92925;Q969G3;Q96GM5	ARID1A;PRMT5;ACTL6A;SMARCA2;SMARCB1;SMARCC2;SMARCC1;SMARCD2;SMARCE1;SMARCD1	O14744;O96019;Q8TAQ2	3	0.262103	0.480116	-0.831786	0.9868	0.99981
109	819	20S methylosome-SmD complex	Human	O14744;P54105;P62314;P62318	PRMT5;CLNS1A;SNRPD1;SNRPD3	O14744;P54105;P62318	3	0.980849	0.660767	0.326332	0.0383	0.0236687
110	822	mRNA decay complex (UPF1, UPF2, UPF3B, DCP2, XRN1, XRN2, EXOSC2, EXOSC4, EXOSC10, PARN)	Human	O95453;Q01780;Q13868;Q8IU60;Q8IZH2;Q92900;Q9BZI7;Q9H0D6;Q9HAU5;Q9NPD3	PARN;EXOSC10;EXOSC2;DCP2;XRN1;UPF1;UPF3B;XRN2;UPF2;EXOSC4	O95453;Q92900;Q9H0D6	3	0.872503	0.675806	0.22544	0.0976	0.0974466
111	825	JBP1-pICln complex	Human	O14744;P14678;P54105	PRMT5;SNRPB;CLNS1A	O14744;P14678;P54105	3	1.03719	0.83223	0.197613	0.121	0.131561
112	832	Anti-Sm protein complex	Human	O14744;O14893;P14678;P54105;P57678;Q16637;Q9UHI6	PRMT5;GEMIN2;SNRPB;CLNS1A;GEMIN4;SMN1; SMN2;DDX20	O14744;P14678;P54105	3	1.03719	0.83223	0.197613	0.121	0.131561
113	834	20S methylosome and RG-containing Sm protein complex	Human	O14744;P14678;P54105;P62314;P62316;P62318	PRMT5;SNRPB;CLNS1A;SNRPD1;SNRPD2;SNRPD3	O14744;P14678;P54105;P62316;P62318	5	0.897463	0.663181	0.26105	0.0221	0.00464123
114	835	6S methyltransferase and RG-containing Sm proteins complex	Human	P14678;P54105;P62304;P62306;P62308;P62314;P62316;P62318	SNRPB;CLNS1A;SNRPE;SNRPF;SNRPG;SNRPD1;SNRPD2;SNRPD3	P14678;P54105;P62316;P62318	4	0.75697	0.622071	0.17821	0.0964	0.0994466
115	837	MEP50-PRMT5-ICLN complex	Human	O14744;P54105;Q9BQA1	PRMT5;CLNS1A;WDR77	O14744;P54105;Q9BQA1	3	0.275924	0.261379	0.0527126	0.359	0.395538
116	846	RICH1/AMOT polarity complex, Flag-Rich1 precipitated	Human	P47756;P52907;Q4VCS5;Q68EM7;Q8N3R9;Q8NI35;Q96B97;Q9Y5K6	CAPZB;CAPZA1;AMOT;ARHGAP17;MPP5;PATJ;SH3KBP1;CD2AP	P47756;P52907;Q68EM7;Q96B97;Q9Y5K6	5	0.524117	0.502206	0.0418054	0.3367	0.367007
117	871	BRAF53-BRCA2 complex	Human	O60341;P51587;Q13547;Q92769;Q96BD5;Q9P0W2;Q9UKL0	KDM1A;BRCA2;HDAC1;HDAC2;PHF21A;HMG20B;RCOR1	O60341;Q13547;Q92769	3	0.400066	0.341375	0.146702	0.1813	0.209938
118	886	MTA1 complex	Human	O95983;Q09028;Q13330;Q16576;Q6IT96;Q92769	MBD3;RBBP4;MTA1;RBBP7;HDAC1;HDAC2	Q09028;Q16576;Q92769	3	0.379439	0.253159	0.332809	0.0366	0.0211744
119	888	MTA2 complex	Human	O94776;O95983;Q09028;Q13547;Q14839;Q16576;Q92769;Q96ST3	MTA2;MBD3;RBBP4;HDAC1;CHD4;RBBP7;HDAC2;SIN3A	Q09028;Q13547;Q16576;Q92769	4	0.422076	0.444374	-0.0528281	0.6442	0.646461
120	889	MTA1-HDAC core complex	Human	Q09028;Q13330;Q16576;Q6IT96;Q92769	RBBP4;MTA1;RBBP7;HDAC1;HDAC2	Q09028;Q16576;Q92769	3	0.379439	0.253159	0.332809	0.0366	0.0211744
121	929	CEN complex	Human	O60264;P07199;P11021;P11142;P22087;P35226;P49450;Q02241;Q03188;Q06587;Q08945;Q13185;Q13619;Q15007;Q16531;Q53SF7;Q5T200;Q69YN4;Q6T4P5;Q71F23;Q8N0S6;Q8N1F7;Q8NEM2;Q92620;Q92674;Q96JP5;Q96T23;Q99496;Q9BS16;Q9BU64;Q9BXP5;Q9BZH6;Q9H0H5;Q9H3R5;Q9HC52;Q9NSP4;Q9Y5B9	SMARCA5;CENPB;HSPA5;HSPA8;FBL;BMI1;CENPA;KIF23;CENPC;RING1;SSRP1;CBX3;CUL4A;WTAP;DDB1;COBLL1;ZC3H13;KIAA1429;PLPPR3;CENPU;CENPL;NUP93;SHCBP1;DHX38;CENPI;ZFP91;RSF1;RNF2;CENPK;CENPO;SRRT;WDR11;RACGAP1;CENPH;CBX8;CENPM;SUPT16H	P11021;P11142;Q13185;Q13619;Q16531;Q8N1F7;Q92620;Q9BXP5;Q9BZH6	9	0.645121	0.695704	-0.0784085	0.797	0.793626
122	1003	RC complex (Replication competent complex)	Human	P09884;P20248;P24941;P35249;P35250;P35251;P40937;P40938;Q14181	POLA1;CCNA2;CDK2;RFC4;RFC2;RFC1;RFC5;RFC3;POLA2	P24941;P35249;P40937	3	0.305479	0.298993	0.0212323	0.4317	0.463187
123	1004	RC complex during S-phase of cell cycle	Human	P09874;P09884;P11387;P15927;P18858;P20248;P24941;P27694;P28340;P35244;P35250;P35251;Q07864	PARP1;POLA1;TOP1;RPA2;LIG1;CCNA2;CDK2;RPA1;POLD1;RPA3;RFC2;RFC1;POLE	P09874;P11387;P24941;P27694;P35244	5	0.460755	0.59417	-0.289557	0.9557	0.986389
124	1005	RC complex during G2/M-phase of cell cycle	Human	P06493;P09874;P09884;P11387;P14635;P15927;P20248;P27694;P28340;P35244;P35250;P35251;Q07864	CDK1;PARP1;POLA1;TOP1;CCNB1;RPA2;CCNA2;RPA1;POLD1;RPA3;RFC2;RFC1;POLE	P06493;P09874;P11387;P27694;P35244	5	0.374604	0.514323	-0.372977	0.9737	0.997962
125	1059	Retromer complex (SNX1, SNX2, VPS35, VPS29, VPS26A)	Human	O60749;O75436;Q13596;Q96QK1;Q9UBQ0	SNX2;VPS26A;SNX1;VPS35;VPS29	O60749;O75436;Q13596;Q96QK1;Q9UBQ0	5	0.326872	0.337341	-0.0320287	0.5903	0.600525
126	1060	Retromer complex (SNX1, SNX2, VPS35, VPS29, VPS26B)	Human	O60749;Q13596;Q4G0F5;Q96QK1;Q9UBQ0	SNX2;SNX1;VPS26B;VPS35;VPS29	O60749;Q13596;Q96QK1;Q9UBQ0	4	0.349996	0.3424	0.021704	0.4178	0.450691
127	1068	12S U11 snRNP	Human	P14678;P62304;P62306;P62308;P62314;P62316;P62318;P67809;Q16560;Q16629;Q6IEG0;Q8N8D1;Q96GM8;Q9BV90;Q9H875	SNRPB;SNRPE;SNRPF;SNRPG;SNRPD1;SNRPD2;SNRPD3;YBX1;SNRNP35;SRSF7;SNRNP48;PDCD7;TOE1;SNRNP25;PRKRIP1	P14678;P62316;P62318;P67809;Q16629	5	0.584222	0.625538	-0.0707199	0.7075	0.710171
128	1092	PCNA-KU antigen complex	Human	P12004;P12956;P13010	PCNA;XRCC6;XRCC5	P12004;P12956;P13010	3	0.774602	0.874346	-0.128769	0.7532	0.751159
129	1097	eIF3 complex (EIF3S6, EIF3S5, EIF3S4, EIF3S3, EIF3S6IP, EIF3S2, EIF3S9, EIF3S12, EIF3S10, EIF3S8, EIF3S1, EIF3S7, PCID1)	Human	O00303;O15371;O15372;O75821;O75822;P55884;P60228;Q13347;Q14152;Q7L2H7;Q99613;Q9UBQ5;Q9Y262	EIF3F;EIF3D;EIF3H;EIF3G;EIF3J;EIF3B;EIF3E;EIF3I;EIF3A;EIF3M;EIF3C;EIF3K;EIF3L	O00303;O15371;O75821;P55884;P60228;Q13347;Q14152;Q7L2H7	8	0.372221	0.373415	-0.00320729	0.4936	0.492796
130	1098	DNA synthesome complex (13 subunits)	Human	P09884;P11387;P11388;P12004;P27694;P28340;P35251;P49005;P49642;P49643;Q14181;Q15054;Q9HCU8	POLA1;TOP1;TOP2A;PCNA;RPA1;POLD1;RFC1;POLD2;PRIM1;PRIM2;POLA2;POLD3;POLD4	P11387;P12004;P27694	3	0.545452	0.577449	-0.0586602	0.6272	0.628491
131	1099	DNA synthesome complex (17 subunits)	Human	P09884;P11387;P11388;P12004;P27694;P28340;P35251;P49005;P49642;P49643;P56282;Q07864;Q14181;Q15054;Q9HCU8;Q9NR33;Q9NRF9	POLA1;TOP1;TOP2A;PCNA;RPA1;POLD1;RFC1;POLD2;PRIM1;PRIM2;POLE2;POLE;POLA2;POLD3;POLD4;POLE4;POLE3	P11387;P12004;P27694;Q9NRF9	4	0.530155	0.449738	0.151686	0.1268	0.141472
132	1111	DNA synthesome complex (17 subunits)	Human	P09884;P11387;P11388;P12004;P27694;P28340;P35251;P49005;P49642;P49643;P56282;Q07864;Q14181;Q15054;Q9HCU8;Q9NR33;Q9NRF9	POLA1;TOP1;TOP2A;PCNA;RPA1;POLD1;RFC1;POLD2;PRIM1;PRIM2;POLE2;POLE;POLA2;POLD3;POLD4;POLE4;POLE3	P11387;P12004;P27694;Q9NRF9	4	0.530155	0.449738	0.151686	0.1268	0.141472
133	1141	CF IIAm complex (Cleavage factor IIAm complex)	Human	O43809;O60231;O94913;P19447;P23246;P26368;P26599;P49959;Q01081;Q07157;Q14444;Q16630;Q8N684;Q92759;Q92989;Q9UKF6	NUDT21;DHX16;PCF11;ERCC3;SFPQ;U2AF2;PTBP1;MRE11A;U2AF1;TJP1;CAPRIN1;CPSF6;CPSF7;GTF2H4;CLP1;CPSF3	O43809;P26599;P49959;Q07157;Q8N684	5	0.421359	0.402024	0.0458856	0.3245	0.354249
134	1142	SMN complex	Human	O14893;P14678;P62304;P62306;P62308;P62314;P62316;P62318;Q16637;Q9UHI6	GEMIN2;SNRPB;SNRPE;SNRPF;SNRPG;SNRPD1;SNRPD2;SNRPD3;SMN1; SMN2;DDX20	P14678;P62316;P62318	3	0.145931	0.368835	-1.52747	0.9985	1
135	1143	SMN complex	Human	O14893;P14678;P57678;P62304;P62306;P62308;P62314;P62316;P62318;Q16637;Q8TEQ6;Q8WXD5;Q9H840;Q9NWZ8;Q9UHI6;Q9Y3F4	GEMIN2;SNRPB;GEMIN4;SNRPE;SNRPF;SNRPG;SNRPD1;SNRPD2;SNRPD3;SMN1; SMN2;GEMIN5;GEMIN6;GEMIN7;GEMIN8;DDX20;STRAP	P14678;P62316;P62318;Q8TEQ6;Q9Y3F4	5	0.982686	0.811386	0.174319	0.0717	0.0593359
136	1149	Histone H3.1 complex	Human	O14929;P49321;P62805;P68431;Q09028;Q13111;Q13112;Q8TEX9;Q9NVP2;Q9Y294	HAT1;NASP;HIST1H4A;;HIST1H3A;;RBBP4;CHAF1A;CHAF1B;IPO4;ASF1B;ASF1A	O14929;P49321;P62805;Q09028;Q8TEX9	5	0.491061	0.413864	0.157204	0.0893	0.0829997
137	1150	Histone H3.3 complex	Human	O14929;P49321;P54198;P62805;P84243;Q09028;Q8TEX9;Q9NVP2;Q9Y294	HAT1;NASP;HIRA;HIST1H4A;;H3F3A; H3F;RBBP4;IPO4;ASF1B;ASF1A	O14929;P49321;P62805;P84243;Q09028;Q8TEX9	6	0.442397	0.385649	0.128275	0.1034	0.102988
138	1162	Ubiquitin E3 ligase (DDB1, DDB2, CUL4A, CUL4B, RBX1)	Human	P62877;Q13619;Q13620;Q16531;Q92466	RBX1;CUL4A;CUL4B;DDB1;DDB2	Q13619;Q13620;Q16531	3	1.07695	0.963799	0.10507	0.2484	0.287244
139	1166	p400-associated complex	Human	O96019;P60709;Q96L91;Q9Y230;Q9Y265;Q9Y4A5	ACTL6A;ACTB;EP400;RUVBL2;RUVBL1;TRRAP	O96019;P60709;Q9Y230;Q9Y265	4	0.810928	0.766718	0.0545174	0.3216	0.362113
140	1170	c-MYC-ATPase-helicase complex	Human	O96019;P01106;Q9Y230;Q9Y265;Q9Y4A5	ACTL6A;MYC;RUVBL2;RUVBL1;TRRAP	O96019;Q9Y230;Q9Y265	3	0.555818	0.408223	0.265546	0.0692	0.0593256
141	1171	c-MYC-ATPase-helicase complex	Human	O96019;P01106;Q9Y230;Q9Y265;Q9Y4A5	ACTL6A;MYC;RUVBL2;RUVBL1;TRRAP	O96019;Q9Y230;Q9Y265	3	0.555818	0.408223	0.265546	0.0692	0.0593256
142	1173	TIP49-TIP48-BAF53 complex	Human	O96019;Q9Y230;Q9Y265	ACTL6A;RUVBL2;RUVBL1	O96019;Q9Y230;Q9Y265	3	0.555818	0.408223	0.265546	0.0692	0.0593256
143	1176	CRM1-RAN-PHAX-CBC complex (cap binding complex)	Human	O14980;P52298;P62826;Q09161;Q9H814	XPO1;NCBP2;RAN;NCBP1;PHAX	O14980;P62826;Q09161	3	0.687132	0.60068	0.125816	0.2139	0.24745
144	1181	C complex spliceosome	Human	O43290;O43390;O43660;O60306;O60506;O60508;O75533;O75643;O94906;O95391;O95926;P07910;P08579;P09651;P09661;P11940;P14678;P17844;P22626;P31943;P38159;P38919;P42285;P51991;P52272;P52597;P61326;P61978;P62304;P62306;P62308;P62310;P62314;P62316;P62318;Q00839;Q01081;Q07955;Q12874;Q13435;Q13523;Q13573;Q14331;Q14562;Q15029;Q15393;Q15428;Q15459;Q6NZY4;Q6P2Q9;Q6UX04;Q86V81;Q8IYB3;Q8WUQ7;Q92620;Q96BP3;Q96DF8;…	SART1;HNRNPR;PLRG1;AQR;SYNCRIP;CDC40;SF3B1;SNRNP200;PRPF6;SLU7;SYF2;HNRNPC;SNRPB2;HNRNPA1;SNRPA1;PABPC1;SNRPB;DDX5;HNRNPA2B1;HNRNPH1;RBMX;EIF4A3;MTREX;HNRNPA3;HNRNPM;HNRNPF;MAGOH;HNRNPK;SNRPE;SNRPF;SNRPG;LSM3;SNRPD1;SNRPD2;SNRPD3;HNRNPU;U2AF1;SRSF1;SF3A3;SF3B2;PRPF4B;SNW1;FRG1;DHX8;EFTUD2;SF3B3;SF3A2;SF3A1;ZCCHC8;PRPF8;CWC27;ALYREF;SRRM1;CACTIN;DHX38;PPWD1;DGCR14;SNRNP40;CDC5L;GPATCH1;WDR83;DDX23…	O43390;O60506;O75533;O75643;P07910;P08579;P09651;P11940;P14678;P17844;P22626;P31943;P38159;P38919;P52272;P52597;P61978;P62316;P62318;Q00839;Q12874;Q13435;Q13573;Q15393;Q15428;Q15459;Q92620;Q99459;Q9NW64;Q9Y3C6;Q9Y5S9	31	0.742872	0.573727	0.227691	0	0
145	1182	CDC5L core complex	Human	O43660;O75934;P11142;Q92616;Q99459;Q9UMS4	PLRG1;BCAS2;HSPA8;GCN1;CDC5L;PRPF19	P11142;Q92616;Q99459	3	0.729421	0.579612	0.20538	0.114	0.121398
146	1183	CDC5L complex	Human	A8K8P3;O15297;O43660;O75533;O75934;P09012;P09661;P11142;P11388;P15884;P23246;P38159;P62136;P62314;P62316;P62318;P78527;Q01130;Q07955;Q12905;Q13435;Q14204;Q15427;Q7L1Q6;Q8IYB3;Q92616;Q99459;Q9P013;Q9UMS4;Q9UPN6	SFI1;PPM1D;PLRG1;SF3B1;BCAS2;SNRPA;SNRPA1;HSPA8;TOP2A;TCF4;SFPQ;RBMX;PPP1CA;SNRPD1;SNRPD2;SNRPD3;PRKDC;SRSF2;SRSF1;ILF2;SF3B2;DYNC1H1;SF3B4;BZW1;SRRM1;GCN1;CDC5L;CWC15;PRPF19;SCAF8	O75533;P11142;P38159;P62136;P62316;P62318;P78527;Q12905;Q13435;Q14204;Q15427;Q7L1Q6;Q92616;Q99459	14	0.825918	0.627066	0.240764	0.0007	0
147	1186	ESCRT-III complex	Human	O43633;Q7LBR1;Q96CF2;Q96FZ7;Q9BY43;Q9H444;Q9HD42;Q9NZZ3;Q9UQN3;Q9Y3E7	CHMP2A;CHMP1B;CHMP4C;CHMP6;CHMP4A;CHMP4B;CHMP1A;CHMP5;CHMP2B;CHMP3	O43633;Q7LBR1;Q9BY43;Q9HD42;Q9UQN3;Q9Y3E7	6	0.605245	0.662906	-0.0952686	0.7921	0.791484
148	1189	DNA double-strand break end-joining complex	Human	O60934;P12956;P13010;P49917;P49959;Q13426;Q92878	NBN;XRCC6;XRCC5;LIG4;MRE11A;XRCC4;RAD50	P12956;P13010;P49959;Q92878	4	0.487876	0.456419	0.0644785	0.2974	0.335939
149	1193	Rap1 complex	Human	P09874;P12956;P13010;P49959;Q15554;Q92878;Q9NYB0	PARP1;XRCC6;XRCC5;MRE11A;TERF2;RAD50;TERF2IP	P09874;P12956;P13010;P49959;Q92878;Q9NYB0	6	0.443382	0.388657	0.123426	0.1111	0.112822
150	1223	H2AX complex, isolated from cells without IR exposure	Human	O43390;P05455;P06748;P11021;P11940;P16104;P27797;P62158;P62805;Q08945;Q8N257;Q9Y262;Q9Y5B9	HNRNPR;SSB;NPM1;HSPA5;PABPC1;H2AFX;CALR;CALM1; CAL;HIST1H4A;;SSRP1;HIST3H2BB;EIF3L;SUPT16H	O43390;P05455;P06748;P11021;P11940;P27797;P62158;P62805	8	0.663919	0.688447	-0.0369449	0.6415	0.635066
151	1226	H2AX complex I	Human	P06748;P09874;P11021;P16104;P27797;Q7L2E3;Q8N257	NPM1;PARP1;HSPA5;H2AFX;CALR;DHX30;HIST3H2BB	P06748;P09874;P11021;P27797	4	0.697527	0.833409	-0.194805	0.8683	0.898438
152	1227	H2AX complex II	Human	P06748;P11021;P16104;P16989;P27797;P33778;P62805;Q8N257;Q96EY7;Q99879	NPM1;HSPA5;H2AFX;YBX3;CALR;HIST1H2BB;HIST1H4A;;HIST3H2BB;PTCD3;HIST1H2BM	P06748;P11021;P16989;P27797;P62805	5	0.521955	0.555951	-0.0651328	0.6923	0.695344
153	1231	FIB-associated protein complex	Human	O14744;P22087;Q07021;Q71U36;Q99873;Q9H4B7	PRMT5;FBL;C1QBP;TUBA1A;PRMT1;TUBB1	O14744;Q07021;Q71U36;Q99873	4	0.424399	0.396749	0.0651487	0.2955	0.334197
154	1254	Menin-associated histone methyltransferase complex	Human	O00255;P30876;P61964;Q15291;Q9C005;Q9UBL3;Q9UMN6	MEN1;POLR2B;WDR5;KDM6B;DPY30;ASH2L;KMT2B	P61964;Q9C005;Q9UBL3	3	0.958329	0.833417	0.130344	0.2064	0.239085
155	1256	MLL-HCF complex	Human	O00255;P05546;P51610;P61964;Q03164;Q15291;Q9UBL3	MEN1;SERPIND1;HCFC1;WDR5;KMT2A;KDM6B;ASH2L	P51610;P61964;Q9UBL3	3	0.446011	0.405098	0.0917302	0.2729	0.313944
156	1257	ALL-1 supercomplex	Human	O00422;O60264;O60341;O75446;O94776;O95983;P20226;P21675;P49848;P51531;P61964;P62826;Q03164;Q09028;Q12824;Q12873;Q13547;Q15029;Q15291;Q16514;Q16576;Q16594;Q8TAQ2;Q92769;Q92797;Q92922;Q96ST3;Q9P2I0	SAP18;SMARCA5;KDM1A;SAP30;MTA2;MBD3;TBP;TAF1;TAF6;SMARCA2;WDR5;RAN;KMT2A;RBBP4;SMARCB1;CHD3;HDAC1;EFTUD2;KDM6B;TAF12;RBBP7;TAF9;SMARCC2;HDAC2;SYMPK;SMARCC1;SIN3A;CPSF2	O60341;P61964;P62826;Q09028;Q13547;Q16576;Q8TAQ2;Q92769	8	0.533554	0.539543	-0.0112251	0.5328	0.527328
157	1288	DCS complex (PTBP1, PTBP2, HNRPH1, HNRPF)	Human	P26599;P31943;P52597;Q9UKA9	PTBP1;HNRNPH1;HNRNPF;PTBP2	P26599;P31943;P52597	3	0.263218	0.193485	0.264925	0.0695	0.0598204
158	1307	Multiprotein complex (mRNA turnover)	Human	O60506;O75534;P11940;Q14103;Q9H074	SYNCRIP;CSDE1;PABPC1;HNRNPD;PAIP1	O60506;O75534;P11940;Q14103;Q9H074	5	0.658606	0.581507	0.117065	0.1478	0.158967
159	1308	PABPC1-HSPA8-HNRPD-EIF4G1 complex	Human	P11142;P11940;Q04637;Q14103;Q59EJ3	HSPA8;PABPC1;EIF4G1;HNRNPD;	P11142;P11940;Q04637;Q14103	4	0.70514	0.544517	0.227788	0.0549	0.0445056
160	1332	Large Drosha complex	Human	O00571;O14979;O43143;P17844;P31943;P35637;P52272;Q00839;Q01844;Q12905;Q12906;Q13148;Q8WYQ5;Q92499;Q92804;Q92841;Q96SB4;Q9BUJ2;Q9NRR4;Q9UKM9	DDX3X;HNRNPDL;DHX15;DDX5;HNRNPH1;FUS;HNRNPM;HNRNPU;EWSR1;ILF2;ILF3;TARDBP;DGCR8;DDX1;TAF15;DDX17;SRPK1;HNRNPUL1;DROSHA;RALY	O00571;O14979;O43143;P17844;P31943;P35637;P52272;Q00839;Q12905;Q12906;Q13148;Q92499;Q92804;Q92841;Q9BUJ2	15	0.705173	0.663897	0.058533	0.1588	0.147548
161	1335	SNW1 complex	Human	O75643;O95071;P07437;P11021;P17858;P23246;P26641;P43243;P43246;P68104;Q00839;Q13573;Q15029;Q16531;Q6P2Q9;Q99459;Q9BUQ8;Q9UG63	SNRNP200;UBR5;TUBB;HSPA5;PFKL;SFPQ;EEF1G;MATR3;MSH2;EEF1A1;HNRNPU;SNW1;EFTUD2;DDB1;PRPF8;CDC5L;DDX23;ABCF2	O75643;P07437;P11021;P17858;P26641;P43243;P43246;P68104;Q00839;Q13573;Q16531;Q99459;Q9UG63	13	0.861121	0.828757	0.0375839	0.2694	0.280694
162	1345	Septin complex	Human	Q15019;Q16181;Q92599;Q9NVA2;Q9UHD8	SEPT2;SEPT7;SEPT8;SEPT11;SEPT9	Q15019;Q16181;Q92599;Q9NVA2;Q9UHD8	5	0.38483	0.358878	0.0674363	0.257	0.28889
163	1379	GALNS-lysosomal hydrolase 1.27 MDa complex	Human	P10619;P16278;P34059;Q99519	CTSA;GLB1;GALNS;NEU1	P10619;P16278;Q99519	3	0.405297	0.33179	0.181366	0.1383	0.154398
164	1380	Elongator holo complex	Human	O95163;Q6IA86;Q96EB1;Q9H9T3	IKBKAP;ELP2;ELP4;ELP3	O95163;Q6IA86;Q96EB1;Q9H9T3	4	0.568649	0.440407	0.22552	0.0561	0.0463904
165	1400	ASCOM complex	Human	O14686;P07437;P68366;Q14686;Q15291;Q8NEZ4;Q9UBL3	KMT2D;TUBB;TUBA4A;NCOA6;KDM6B;KMT2C;ASH2L	P07437;P68366;Q9UBL3	3	0.271025	0.413037	-0.523981	0.9619	0.991999
166	1413	NCOR1 complex	Human	O15379;O75376;P51532;Q12824;Q13263;Q15393;Q15459;Q6ZRS2;Q8TAQ2;Q92922	HDAC3;NCOR1;SMARCA4;SMARCB1;TRIM28;SF3B3;SF3A1;SRCAP;SMARCC2;SMARCC1	Q13263;Q15393;Q15459;Q8TAQ2	4	0.467458	0.41164	0.119407	0.1769	0.2044
167	1452	MCM2-MCM6-MCM7 complex	Human	P33993;P49736;Q14566	MCM7;MCM2;MCM6	P33993;P49736;Q14566	3	0.10259	0.123369	-0.202537	0.8365	0.848563
168	1492	BHC110 complex	Human	O60341;O75362;Q13547;Q14687;Q92618;Q92769;Q96BD5;Q9P0W2;Q9UBW7;Q9UKL0	KDM1A;ZNF217;HDAC1;GSE1;ZNF516;HDAC2;PHF21A;HMG20B;ZMYM2;RCOR1	O60341;Q13547;Q92769	3	0.400066	0.341375	0.146702	0.1813	0.209938
169	1554	RANBP1-RAN-KPNB1 complex	Human	P43487;P62826;Q14974	RANBP1;RAN;KPNB1	P43487;P62826;Q14974	3	0.682605	0.615791	0.0978809	0.2609	0.301537
170	1571	Vigilin-DNA-PK-Ku antigen complex	Human	P12956;P13010;P78527;Q00341	XRCC6;XRCC5;PRKDC;HDLBP	P12956;P13010;P78527;Q00341	4	0.392464	0.35794	0.087967	0.2415	0.276594
171	1728	CTCF-nucleophosmin-PARP-HIS-KPNA-LMNA-TOP complex	Human	O00505;P02545;P06748;P09874;P0C0S5;P11388;P49711;P52294;Q6FI13	KPNA3;LMNA;NPM1;PARP1;H2AFZ;TOP2A;CTCF;KPNA1;HIST2H2AA3	O00505;P06748;P09874;P0C0S5	4	0.684562	0.674872	0.014156	0.4427	0.471258
172	1729	TLE1 corepressor complex (MASH1 promoter-corepressor complex)	Human	P06748;P09874;P19338;P34932;P35580;P60709;Q02880;Q04724;Q15233;Q92878	NPM1;PARP1;NCL;HSPA4;MYH10;ACTB;TOP2B;TLE1;NONO;RAD50	P06748;P09874;P19338;P34932;P35580;P60709;Q15233;Q92878	8	0.826143	0.760845	0.0790391	0.1712	0.169098
173	1734	SF3A1-SF3A2-SF3A3 complex	Human	Q12874;Q15428;Q15459	SF3A3;SF3A2;SF3A1	Q12874;Q15428;Q15459	3	0.314981	0.27076	0.140392	0.1911	0.220976
174	1737	SF3b complex	Human	O75533;Q13435;Q15393;Q15427;Q7RTV0;Q86XP3;Q9BWJ5;Q9Y3B4	SF3B1;SF3B2;SF3B3;SF3B4;PHF5A;DDX42;SF3B5;SF3B6	O75533;Q13435;Q15393;Q15427;Q86XP3	5	0.585598	0.410091	0.299706	0.0117	0.00066176
175	1745	SMN complex	Human	O14893;P09012;P14678;P57678;P62304;P62306;P62308;P62314;P62316;P62318;P63162;Q8TEQ6;Q8WXD5;Q9H840;Q9UHI6	GEMIN2;SNRPA;SNRPB;GEMIN4;SNRPE;SNRPF;SNRPG;SNRPD1;SNRPD2;SNRPD3;SNRPN;GEMIN5;GEMIN6;GEMIN7;DDX20	P14678;P62316;P62318;Q8TEQ6	4	0.764394	0.70791	0.0738943	0.2721	0.311699
176	1746	SMN containing complex	Human	O14893;P09382;P17931;P57678;P62314;P62316;P62318;Q16637	GEMIN2;LGALS1;LGALS3;GEMIN4;SNRPD1;SNRPD2;SNRPD3;SMN1; SMN2	P17931;P62316;P62318	3	0.966547	0.673268	0.30343	0.0496	0.034336
177	1749	SMN-PolII-RHA complex	Human	O14893;P08579;P14678;P20226;P24928;P57678;P63162;Q00403;Q08211;Q9UHI6	GEMIN2;SNRPB2;SNRPB;TBP;POLR2A;GEMIN4;SNRPN;GTF2B;DHX9;DDX20	P08579;P14678;Q08211	3	1.19711	0.94741	0.208585	0.111	0.11735
178	1751	SMN complex	Human	O14893;P09012;P14678;P57678;Q16637;Q8TEQ6;Q8WXD5;Q9H840;Q9UHI6;Q9Y3F4	GEMIN2;SNRPA;SNRPB;GEMIN4;SMN1; SMN2;GEMIN5;GEMIN6;GEMIN7;DDX20;STRAP	P14678;Q8TEQ6;Q9Y3F4	3	1.17496	1.04802	0.108037	0.2436	0.281416
179	2112	CDC37-HSP90AA1-HSP90AB1-MAP3K11 complex	Human	P07900;P08238;Q16543;Q16584	HSP90AA1;HSP90AB1;CDC37;MAP3K11	P07900;P08238;Q16543	3	0.153577	0.109335	0.288079	0.0562	0.0432766
180	2129	DNAJB2-HSPA8-PSMA3 complex	Human	P11142;P25686;P25788	HSPA8;DNAJB2;PSMA3	P11142;P25686;P25788	3	1.1814	1.23857	-0.0483966	0.6028	0.608415
181	2174	COP9 signalosome complex	Human	P61201;Q13098;Q7L5N1;Q92905;Q99627;Q9BT78;Q9UBW8;Q9UNS2	COPS2;GPS1;COPS6;COPS5;COPS8;COPS4;COPS7A;COPS3	P61201;Q13098;Q7L5N1;Q92905;Q99627;Q9BT78;Q9UBW8;Q9UNS2	8	0.324638	0.333971	-0.0287498	0.6088	0.601468
182	2179	CNS-P53 complex	Human	P04637;P61201;Q13098;Q7L5N1;Q92905;Q99627;Q9BT78;Q9UBW8;Q9UNS2	TP53;COPS2;GPS1;COPS6;COPS5;COPS8;COPS4;COPS7A;COPS3	P61201;Q13098;Q7L5N1;Q92905;Q99627;Q9BT78;Q9UBW8;Q9UNS2	8	0.324638	0.333971	-0.0287498	0.6088	0.601468
183	2188	Ubiquitin E3 ligase (CDC34, NEDD8, BTRC, CUL1, SKP1A, RBX1)	Human	P62877;P63208;Q13616;Q15843;Q9Y297	RBX1;SKP1;CUL1;NEDD8;BTRC	P63208;Q13616;Q15843	3	0.613424	0.555163	0.0949768	0.2663	0.307375
184	2201	PCNA-RFC2-5 complex	Human	P12004;P35249;P35250;P40937;P40938	PCNA;RFC4;RFC2;RFC5;RFC3	P12004;P35249;P40937	3	0.357731	0.470734	-0.315888	0.9095	0.938559
185	2241	HD-RAB8A-OPTN complex	Human	P42858;P61006;Q96CV9	HTT;RAB8A;OPTN	P42858;P61006;Q96CV9	3	0.482977	0.598973	-0.24017	0.8676	0.885718
186	2242	TGM2-HD-CALM1 complex	Human	P21980;P42858;P62158	TGM2;HTT;CALM1; CAL	P21980;P42858;P62158	3	0.880881	0.952232	-0.081	0.6739	0.670481
187	2255	Cofilin-actin-CAP1 complex	Human	P23528;P60709;Q01518	CFL1;ACTB;CAP1	P23528;P60709;Q01518	3	1.16299	1.07619	0.0746347	0.3087	0.349172
188	2300	Profilin 2 complex	Human	O75116;P11142;P17600;P35080;P60709;Q05193;Q7L576;Q92777;Q9Y2A7	ROCK2;HSPA8;SYN1;PFN2;ACTB;DNM1;CYFIP1;SYN2;NCKAP1	O75116;P11142;P35080;P60709;Q7L576;Q9Y2A7	6	0.70719	0.669948	0.0526619	0.2828	0.308823
189	2480	CIN85 complex (CIN85, CRK, BCAR1, CBL, PIK3R1, GRB2, SOS1)	Human	P22681;P27986;P46108;P56945;P62993;Q07889;Q96B97	CBL;PIK3R1;CRK;BCAR1;GRB2;SOS1;SH3KBP1	P46108;P56945;Q96B97	3	0.631327	0.588365	0.0680503	0.323	0.362983
190	2573	Class C VPS/HOPS complex	Human	P20339;Q15075;Q96JC1;Q9H269;Q9H270;Q9P253	RAB5A;EEA1;VPS39;VPS16;VPS11;VPS18	P20339;Q15075;Q9H269	3	1.28525	1.35227	-0.0521413	0.6114	0.615793
191	2638	HES1 promoter corepressor complex	Human	P24928;P50613;Q06330;Q09472;Q7KZ85;Q92793	POLR2A;CDK7;RBPJ;EP300;SUPT6H;CREBBP	P50613;Q06330;Q7KZ85;Q92793	4	0.29091	0.438029	-0.505722	0.9795	0.99913
192	2639	HES1 promoter-Notch enhancer complex	Human	O60563;P24928;P46531;P49336;P50613;P50750;Q06330;Q09472;Q15648;Q7KZ85;Q92585;Q9BT40;Q9Y5B9	CCNT1;POLR2A;NOTCH1;CDK8;CDK7;CDK9;RBPJ;EP300;MED1;SUPT6H;MAML1;INPP5K;SUPT16H	P50613;Q06330;Q7KZ85	3	0.310104	0.498619	-0.60791	0.9738	0.996884
193	2710	LRP-1-Alpha-2-M-annexin VI complex	Human	P01023;P08133;Q07954	A2M;ANXA6;LRP1	P01023;P08133;Q07954	3	0.830493	1.09532	-0.31888	0.91	0.940133
194	2715	Ubiquitin E3 ligase (CSN1, CSN8, HRT1, SKP1, SKP2, CUL1, CUL2, CUL3)	Human	P62877;P63208;Q13098;Q13309;Q13616;Q13617;Q13618;Q99627	RBX1;SKP1;GPS1;SKP2;CUL1;CUL2;CUL3;COPS8	P63208;Q13098;Q13616;Q13617;Q13618;Q99627	6	0.633083	0.635194	-0.003335	0.5002	0.504919
195	2716	Elongator core complex	Human	O95163;Q6IA86;Q9H9T3	IKBKAP;ELP2;ELP3	O95163;Q6IA86;Q9H9T3	3	0.135289	0.258907	-0.91373	0.9903	0.999937
196	2721	HCF-1 complex	Human	O15047;O15294;O75182;O75446;P07900;P08047;P11021;P11142;P34932;P51610;P61964;Q09028;Q13547;Q16576;Q92769;Q96ST3;Q9H7L9;Q9UBL3	SETD1A;OGT;SIN3B;SAP30;HSP90AA1;SP1;HSPA5;HSPA8;HSPA4;HCFC1;WDR5;RBBP4;HDAC1;RBBP7;HDAC2;SIN3A;SUDS3;ASH2L	O15294;P07900;P11021;P11142;P34932;P51610;P61964;Q09028;Q13547;Q16576;Q92769;Q9UBL3	12	0.428798	0.41897	0.0229197	0.3473	0.370899
197	2727	SRC-3 complex	Human	O14920;O15111;P10155;Q15596;Q92793;Q9Y6K9;Q9Y6Q9	IKBKB;CHUK;TROVE2;NCOA2;CREBBP;IKBKG;NCOA3	P10155;Q92793;Q9Y6K9	3	0.94036	0.906917	0.0355644	0.3977	0.432336
198	2730	Set1B complex	Human	P61964;Q15291;Q6UXN9;Q9P0U4;Q9UBL3;Q9UPS6	WDR5;KDM6B;WDR82;CXXC1;ASH2L;SETD1B	P61964;Q6UXN9;Q9UBL3	3	0.447574	0.405098	0.0949013	0.2667	0.307527
199	2731	Set1A complex	Human	O15047;P61964;Q15291;Q6UXN9;Q9P0U4;Q9UBL3	SETD1A;WDR5;KDM6B;WDR82;CXXC1;ASH2L	P61964;Q6UXN9;Q9UBL3	3	0.447574	0.405098	0.0949013	0.2667	0.307527
200	2755	17S U2 snRNP	Human	O15042;O43143;O75533;O75937;O75940;P08579;P09661;P10809;P14678;P26368;P62304;P62306;P62308;P62314;P62316;P62318;Q01081;Q07955;Q12874;Q12931;Q13435;Q15393;Q15427;Q15428;Q15459;Q7L014;Q7RTV0;Q8IWX8;Q96I25;Q9BWJ5;Q9P0W2;Q9UHX1;Q9Y3B4	U2SURP;DHX15;SF3B1;DNAJC8;SMNDC1;SNRPB2;SNRPA1;HSPD1;SNRPB;U2AF2;SNRPE;SNRPF;SNRPG;SNRPD1;SNRPD2;SNRPD3;U2AF1;SRSF1;SF3A3;TRAP1;SF3B2;SF3B3;SF3B4;SF3A2;SF3A1;DDX46;PHF5A;CHERP;RBM17;SF3B5;HMG20B;PUF60;SF3B6	O43143;O75533;O75937;P08579;P14678;P62316;P62318;Q12874;Q12931;Q13435;Q15393;Q15427;Q15428;Q15459;Q9UHX1	15	0.818373	0.649554	0.206286	0.0014	0
201	2766	TERF2-RAP1 complex	Human	P12956;P13010;P49959;Q15554;Q92878;Q9BSI4;Q9NYB0	XRCC6;XRCC5;MRE11A;TERF2;RAD50;TINF2;TERF2IP	P12956;P13010;P49959;Q92878;Q9NYB0	5	0.478821	0.41532	0.132619	0.1211	0.126135
202	2791	MCM4-MCM6-MCM7 complex	Human	P33991;P33993;Q14566	MCM4;MCM7;MCM6	P33991;P33993;Q14566	3	0.09797	0.101552	-0.0365622	0.5787	0.584723
203	2792	MCM2-MCM4-MCM6-MCM7 complex	Human	P33991;P33993;P49736;Q14566	MCM4;MCM7;MCM2;MCM6	P33991;P33993;P49736;Q14566	4	0.08817	0.105857	-0.200603	0.8734	0.904604
204	2797	PCNA-CHL12-RFC2-5 complex	Human	P12004;P35249;P35250;P40937;P40938;Q8WVB6	PCNA;RFC4;RFC2;RFC5;RFC3;CHTF18	P12004;P35249;P40937	3	0.357731	0.470734	-0.315888	0.9095	0.938559
205	2829	RSmad complex	Human	P51532;P84022;Q13485;Q15796;Q8NFD5;Q8TAQ2;Q92793;Q92922;Q9UPN9;Q9Y6Q9	SMARCA4;SMAD3;SMAD4;SMAD2;ARID1B;SMARCC2;CREBBP;SMARCC1;TRIM33;NCOA3	Q8TAQ2;Q92793;Q9UPN9	3	0.38959	0.663431	-0.702895	0.9801	0.999003
206	2837	Profilin 1 complex	Human	P07737;P11142;P55072;P63261;Q00610;Q9BVA1	PFN1;HSPA8;VCP;ACTG1;CLTC;TUBB2B	P07737;P11142;P55072;Q00610	4	1.01488	1.13148	-0.114887	0.7711	0.780828
207	2838	MEP50-PRMT5-ICLN complex	Human	O14744;P54105;Q9BQA1	PRMT5;CLNS1A;WDR77	O14744;P54105;Q9BQA1	3	0.275924	0.261379	0.0527126	0.359	0.395538
208	2851	ING2 complex	Human	A0A024R3R1;O75446;P29374;Q09028;Q13547;Q16576;Q5PSV4;Q92769;Q96ST3;Q9H0E3;Q9H160;Q9H7L9;Q9HCU9	ARID4B;SAP30;ARID4A;RBBP4;HDAC1;RBBP7;BRMS1L;HDAC2;SIN3A;SAP130;ING2;SUDS3;BRMS1	Q09028;Q13547;Q16576;Q92769	4	0.422076	0.444374	-0.0528281	0.6442	0.646461
209	2857	NuA4/Tip60 HAT complex	Human	O95619;O96019;Q52LR7;Q92993;Q96L91;Q9H0E9;Q9H2F5;Q9HAF1;Q9NPF5;Q9NXR8;Q9UBU8;Q9Y230;Q9Y265;Q9Y4A5	YEATS4;ACTL6A;EPC2;KAT5;EP400;BRD8;EPC1;MEAF6;DMAP1;ING3;MORF4L1;RUVBL2;RUVBL1;TRRAP	O96019;Q9Y230;Q9Y265	3	0.555818	0.408223	0.265546	0.0692	0.0593256
210	2962	CRK-BCAR1-DOCK1 complex	Human	P46108;P56945;Q14185	CRK;BCAR1;DOCK1	P46108;P56945;Q14185	3	0.471867	0.349573	0.259171	0.0723	0.0645416
211	3008	60S APC containing complex	Human	P23258;P25054;P46940;Q71U36	TUBG1;APC;IQGAP1;TUBA1A	P23258;P46940;Q71U36	3	0.616103	0.608066	0.0130454	0.4509	0.480773
212	3015	p27-cyclinE-Cdk2 - Ubiquitin E3 ligase (SKP1A, SKP2, CUL1, CKS1B, RBX1) complex	Human	P24864;P24941;P46527;P61024;P62877;P63208;Q13309;Q13616	CCNE1;CDK2;CDKN1B;CKS1B;RBX1;SKP1;SKP2;CUL1	P24941;P61024;P63208;Q13616	4	0.906197	1.01645	-0.121668	0.7805	0.793282
213	3036	Ubiquitin E3 ligase (SKP1A, SKP2, CUL1, CKS1B, RBX1)	Human	P61024;P62877;P63208;Q13309;Q13616	CKS1B;RBX1;SKP1;SKP2;CUL1	P61024;P63208;Q13616	3	1.08091	1.22928	-0.137265	0.7675	0.764089
214	3040	Multisynthetase complex	Human	O43324;P07814;P14868;P41252;P47897;P54136;P56192;Q12904;Q13155;Q15046;Q9P2J5	EEF1E1;EPRS;DARS;IARS;QARS;RARS;MARS;AIMP1;AIMP2;KARS;LARS	O43324;P07814;P14868;P41252;P47897;P54136;P56192;Q12904;Q13155;Q15046;Q9P2J5	11	0.153059	0.115146	0.247703	0.0018	0
215	3048	mSin3A complex	Human	Q09028;Q13547;Q16576;Q92769;Q96ST3	RBBP4;HDAC1;RBBP7;HDAC2;SIN3A	Q09028;Q13547;Q16576;Q92769	4	0.422076	0.444374	-0.0528281	0.6442	0.646461
216	3055	Nop56p-associated pre-rRNA complex	Human	O00567;O76021;P05141;P05386;P05387;P05388;P06748;P08708;P09651;P11387;P13639;P15880;P16402;P18077;P18124;P18621;P19338;P22087;P25398;P26368;P26373;P27635;P30050;P32969;P35268;P36578;P37108;P39023;P40429;P42766;P46776;P46777;P46778;P46779;P46781;P47914;P49411;P50914;P52272;P55209;P55769;P61247;P61254;P61313;P61353;P61513;P62081;P62241;P62244;P62249;P62263;P62266;P62269;P62273;P62277;P62280;P62424;…	NOP56;RSL1D1;SLC25A5;RPLP1;RPLP2;RPLP0;NPM1;RPS17;HNRNPA1;TOP1;EEF2;RPS2;HIST1H1D;RPL35A;RPL7;RPL17;NCL;FBL;RPS12;U2AF2;RPL13;RPL10;RPL12;RPL9; RPL9;RPL22;RPL4;SRP14;RPL3;RPL13A;RPL35;RPL27A;RPL5;RPL21;RPL28;RPS9;RPL29;TUFM;RPL14;HNRNPM;NAP1L1;SNU13;RPS3A;RPL26;RPL15;RPL27;RPL37A;RPS7;RPS8;RPS15A;RPS16;RPS14;RPS23;RPS18;RPS29;RPS13;RPS11;RPL7A;ACTA2;RPL23A;RPS6;RPL23;RPS15;RPS24;RPL30;RPL39;RPL31…	P06748;P09651;P11387;P13639;P16402;P19338;P37108;P49411;P52272;P55209;P55769;P67809;P68104;Q00839;Q08211;Q12905;Q12906;Q13610;Q6P3W7;Q71U36;Q9NZI8	21	0.622804	0.572521	0.0807359	0.0562	0.0339006
217	3063	Brg1-associated complex II	Human	O14497;O14744;O96019;P51532;Q12824;Q8TAQ2;Q92922	ARID1A;PRMT5;ACTL6A;SMARCA4;SMARCB1;SMARCC2;SMARCC1	O14744;O96019;Q8TAQ2	3	0.262103	0.480116	-0.831786	0.9868	0.99981
218	3075	UTX-MLL2/3 complex	Human	O14686;O15550;P61964;Q14686;Q15291;Q5H9R7;Q6ZW49;Q86UW6;Q86XN7;Q8NEZ4;Q9UBL3;Q9Y2X9	KMT2D;KDM6A;WDR5;NCOA6;KDM6B;PPP6R3;PAXIP1;N4BP2;PROSER1;KMT2C;ASH2L;ZNF281	P61964;Q5H9R7;Q9UBL3	3	0.471159	0.448077	0.0489891	0.3672	0.403503
219	3082	DGCR8 multiprotein complex	Human	O43390;P11021;P17844;P19338;P31943;P35637;Q00839;Q08211;Q12906;Q8WYQ5;Q92841	HNRNPR;HSPA5;DDX5;NCL;HNRNPH1;FUS;HNRNPU;DHX9;ILF3;DGCR8;DDX17	O43390;P11021;P17844;P19338;P31943;P35637;Q00839;Q08211;Q12906;Q92841	10	0.560952	0.573177	-0.0217931	0.5881	0.599948
220	3102	DHX9-ADAR-vigilin-DNA-PK-Ku antigen complex	Human	P12956;P13010;P55265;P78527;Q00341;Q08211	XRCC6;XRCC5;ADAR;PRKDC;HDLBP;DHX9	P12956;P13010;P78527;Q00341;Q08211	5	0.481378	0.476519	0.0100935	0.4438	0.468217
221	3118	SMN1-SIP1-SNRP complex	Human	O14893;P14678;P62304;P62314;P62316;P62318;Q16637	GEMIN2;SNRPB;SNRPE;SNRPD1;SNRPD2;SNRPD3;SMN1; SMN2	P14678;P62316;P62318	3	0.145931	0.368835	-1.52747	0.9985	1
222	3129	STAT6-p100-RHA complex	Human	P42226;Q08211;Q7KZF4	STAT6;DHX9;SND1	P42226;Q08211;Q7KZF4	3	0.506083	0.566131	-0.118652	0.7391	0.735187
223	3135	TLE1 corepressor complex (MASH1 promoter-corepressor complex)	Human	P06748;P09874;P19338;P34932;Q02880;Q04724;Q15233;Q92878	NPM1;PARP1;NCL;HSPA4;TOP2B;TLE1;NONO;RAD50	P06748;P09874;P19338;P34932;Q15233;Q92878	6	0.561939	0.481384	0.143352	0.0845	0.0757246
224	3137	MASH1 promoter-coactivator complex	Human	P09874;P12931;P24928;P62805;P68431;Q14469;Q15233;Q92793;Q92831	PARP1;SRC;POLR2A;HIST1H4A;;HIST1H3A;;HES1;NONO;CREBBP;KAT2B	P09874;P62805;Q15233;Q92793	4	0.424041	0.536192	-0.264482	0.9236	0.955057
225	3142	CAMK2-delta-MASH1 promoter-coactivator complex	Human	P09874;P12931;P24928;Q13557;Q14469;Q15233;Q92793;Q92831	PARP1;SRC;POLR2A;CAMK2D;HES1;NONO;CREBBP;KAT2B	P09874;Q13557;Q15233;Q92793	4	0.411945	0.507948	-0.233048	0.9016	0.933967
226	3522	COG complex	Human	P83436;Q14746;Q8WTW3;Q96JB2;Q96MW5;Q9H9E3;Q9UP83;Q9Y2V7	COG7;COG2;COG1;COG3;COG8;COG4;COG5;COG6	Q14746;Q9H9E3;Q9UP83	3	0.310704	0.242004	0.221113	0.1006	0.102333
227	3556	COG complex	Human	P83436;Q14746;Q8WTW3;Q96JB2;Q96MW5;Q9H9E3;Q9UP83;Q9Y2V7	COG7;COG2;COG1;COG3;COG8;COG4;COG5;COG6	Q14746;Q9H9E3;Q9UP83	3	0.310704	0.242004	0.221113	0.1006	0.102333
228	4389	EIF3 core complex (EIF3A, EIF3B, EIF3G, EIF3I)	Human	O75821;P55884;Q13347;Q14152	EIF3G;EIF3B;EIF3I;EIF3A	O75821;P55884;Q13347;Q14152	4	0.328304	0.28689	0.126144	0.1631	0.190255
229	4392	EIF3 complex (EIF3A, EIF3B, EIF3G, EIF3I, EIF3C)	Human	O75821;P55884;Q13347;Q14152;Q99613	EIF3G;EIF3B;EIF3I;EIF3A;EIF3C	O75821;P55884;Q13347;Q14152	4	0.328304	0.28689	0.126144	0.1631	0.190255
230	4395	EIF3 complex (EIF3B, EIF3G, EIF3I)	Human	O75821;P55884;Q13347	EIF3G;EIF3B;EIF3I	O75821;P55884;Q13347	3	0.397472	0.374376	0.0581081	0.3474	0.384034
231	4403	EIF3 complex (EIF3A, EIF3B, EIF3G, EIF3I, EIF3J)	Human	O75821;O75822;P55884;Q13347;Q14152	EIF3G;EIF3J;EIF3B;EIF3I;EIF3A	O75821;P55884;Q13347;Q14152	4	0.328304	0.28689	0.126144	0.1631	0.190255
232	5176	MGC1-DNA-PKcs-Ku complex	Human	P12956;P13010;P78527;Q14676	XRCC6;XRCC5;PRKDC;MDC1	P12956;P13010;P78527	3	0.511005	0.461024	0.0978105	0.2611	0.301678
233	5177	Polycystin-1 multiprotein complex (ACTN1, CDH1, SRC, JUP, VCL, CTNNB1, PXN, BCAR1, PKD1, PTK2, TLN1)	Human	P12814;P12830;P12931;P14923;P18206;P35222;P49023;P56945;P98161;Q05397;Q9Y490	ACTN1;CDH1;SRC;JUP;VCL;CTNNB1;PXN;BCAR1;PKD1;PTK2;TLN1	P12814;P14923;P18206;P35222;P49023;P56945;Q05397;Q9Y490	8	0.879787	0.807943	0.0816604	0.164	0.160961
234	5179	NCOA6-DNA-PK-Ku-PARP1 complex	Human	P09874;P12956;P13010;P78527;Q14686	PARP1;XRCC6;XRCC5;PRKDC;NCOA6	P09874;P12956;P13010;P78527	4	0.400855	0.350146	0.126502	0.1626	0.189519
235	5182	DNA-PK-Ku complex	Human	P12956;P13010;P78527	XRCC6;XRCC5;PRKDC	P12956;P13010;P78527	3	0.511005	0.461024	0.0978105	0.2611	0.301678
236	5183	DNA-PK-Ku-eIF2-NF90-NF45 complex	Human	P05198;P12956;P13010;P20042;P41091;P78527;Q12905;Q12906	EIF2S1;XRCC6;XRCC5;EIF2S2;EIF2S3;PRKDC;ILF2;ILF3	P05198;P12956;P13010;P20042;P41091;P78527;Q12905;Q12906	8	0.669471	0.59848	0.106039	0.1064	0.0950234
237	5193	TNF-alpha/NF-kappa B signaling complex (CHUK, KPNA3, NFKB2, NFKBIB, REL, IKBKG, NFKB1, NFKBIE, RELB, NFKBIA, RELA, TNIP2)	Human	O00221;O00505;O15111;P19838;P25963;Q00653;Q01201;Q04206;Q04864;Q15653;Q8NFZ5;Q9Y6K9	NFKBIE;KPNA3;CHUK;NFKB1;NFKBIA;NFKB2;RELB;RELA;REL;NFKBIB;TNIP2;IKBKG	O00505;P19838;Q00653;Q9Y6K9	4	0.639209	0.710041	-0.110812	0.7644	0.773122
238	5194	TNF-alpha/NF-kappa B signaling complex (SEC16A, CHUK, IKBKB, NFKB2, REL, IKBKG, MAP3K14, RELA, FBXW7, USP2)	Human	O14920;O15027;O15111;O75604;Q00653;Q04206;Q04864;Q969H0;Q99558;Q9Y6K9	IKBKB;SEC16A;CHUK;USP2;NFKB2;RELA;REL;FBXW7;MAP3K14;IKBKG	O15027;Q00653;Q9Y6K9	3	0.709459	0.804241	-0.133598	0.762	0.758562
239	5195	PTIP-HMT complex	Human	O15550;P61964;Q14686;Q15291;Q6ZW49;Q8NEZ4;Q9BTK6;Q9C005;Q9UBL3;Q9UMN6	KDM6A;WDR5;NCOA6;KDM6B;PAXIP1;KMT2C;PAGR1;DPY30;ASH2L;KMT2B	P61964;Q9C005;Q9UBL3	3	0.958329	0.833417	0.130344	0.2064	0.239085
240	5196	TNF-alpha/NF-kappa B signaling complex (CHUK, BTRC, NFKB2, PPP6C, REL, CUL1, IKBKE, SAPS2, SAPS1, ANKRD28, RELA, SKP1)	Human	O00743;O15084;O15111;O75170;P63208;Q00653;Q04206;Q04864;Q13616;Q14164;Q9UPN7;Q9Y297	PPP6C;ANKRD28;CHUK;PPP6R2;SKP1;NFKB2;RELA;REL;CUL1;IKBKE;PPP6R1;BTRC	O00743;P63208;Q00653;Q13616	4	1.07989	1.1691	-0.0826146	0.7102	0.715331
241	5197	PTIP-DNA damage response complex	Human	O60934;P49959;P54132;Q12888;Q6ZW49;Q92878	NBN;MRE11A;BLM;TP53BP1;PAXIP1;RAD50	P49959;Q12888;Q92878	3	0.239923	0.298882	-0.245744	0.8708	0.890557
242	5199	Kinase maturation complex 1	Human	P07900;P08238;P27348;P31946;P34932;P61981;P62258;P63104;Q04917;Q13163;Q16543;Q6Q0C0;Q7KZI7;Q99759;Q9NUG6;Q9UHV9	HSP90AA1;HSP90AB1;YWHAQ;YWHAB;HSPA4;YWHAG;YWHAE;YWHAZ;YWHAH;MAP2K5;CDC37;TRAF7;MARK2;MAP3K3;PDRG1;PFDN2	P07900;P08238;P27348;P31946;P34932;P61981;P62258;P63104;Q04917;Q16543;Q9UHV9	11	0.481619	0.444791	0.0764672	0.1373	0.132583
243	5209	Ubiquilin-proteasome complex	Human	P25786;P25787;P60900;Q05086;Q9UHD9;Q9UMX0	PSMA1;PSMA2;PSMA6;UBE3A;UBQLN2;UBQLN1	P60900;Q05086;Q9UHD9;Q9UMX0	4	0.768003	0.819738	-0.0673626	0.6772	0.680994
244	5211	RAF1-PPP2-PIN1 complex	Human	P04049;P30153;P62714;P63151;Q13526	RAF1;PPP2R1A;PPP2CB;PPP2R2A;PIN1	P30153;P63151;Q13526	3	0.45268	0.479479	-0.0592015	0.6295	0.629537
245	5212	Kinase maturation complex 2	Human	A7MCY6;P07900;P08238;Q12933;Q16543;Q92844;Q9H6S1;Q9UHD2	TBKBP1;HSP90AA1;HSP90AB1;TRAF2;CDC37;TANK;AZI2;TBK1	P07900;P08238;Q16543	3	0.153577	0.109335	0.288079	0.0562	0.0432766
246	5230	CHUK-NFKB2-REL-IKBKG-SPAG9-NFKB1-NFKBIE-COPB2-TNIP1-NFKBIA-RELA-TNIP2 complex	Human	O00221;O15111;O60271;P19838;P25963;P35606;Q00653;Q04206;Q04864;Q15025;Q8NFZ5;Q9Y6K9	NFKBIE;CHUK;SPAG9;NFKB1;NFKBIA;COPB2;NFKB2;RELA;REL;TNIP1;TNIP2;IKBKG	O60271;P19838;P35606;Q00653;Q9Y6K9	5	0.612768	0.629015	-0.0265143	0.5721	0.583755
247	5231	53BP1-containing complex	Human	P12956;P13010;P15927;P27694;Q12888	XRCC6;XRCC5;RPA2;RPA1;TP53BP1	P12956;P13010;P27694;Q12888	4	0.531182	0.485976	0.0851039	0.248	0.283614
248	5232	TNF-alpha/Nf-kappa B signaling complex (RPL6, RPL30, RPS13, CHUK, DDX3X, NFKB2, NFKBIB, REL, IKBKG, NFKB1, MAP3K8, RELB, GLG1, NFKBIA, RELA, TNIP2, GTF2I)	Human	O00571;O15111;P19838;P25963;P41279;P62277;P62888;P78347;Q00653;Q01201;Q02878;Q04206;Q04864;Q15653;Q8NFZ5;Q92896;Q9Y6K9	DDX3X;CHUK;NFKB1;NFKBIA;MAP3K8;RPS13;RPL30;GTF2I;NFKB2;RELB;RPL6;RELA;REL;NFKBIB;TNIP2;GLG1;IKBKG	O00571;P19838;P78347;Q00653;Q9Y6K9	5	0.553219	0.490892	0.112663	0.1545	0.169009
249	5233	TNF-alpha/NF-kappa B signaling complex 5	Human	O14920;O15111;O15446;O95602;P19838;P23508;P42704;P46199;P52292;P52434;P62875;P63208;Q00653;Q04206;Q04864;Q13576;Q13616;Q15653;Q16342;Q9GZS1;Q9H9Y6;Q9UJF2;Q9UKB1;Q9Y2S0;Q9Y6K9	IKBKB;CHUK;CD3EAP;POLR1A;NFKB1;MCC;LRPPRC;MTIF2;KPNA2;POLR2H;POLR2L;SKP1;NFKB2;RELA;REL;IQGAP2;CUL1;NFKBIB;PDCD2;POLR1E;POLR1B;RASAL2;FBXW11;POLR1D;IKBKG	O15446;P19838;P42704;P52292;P63208;Q00653;Q13616;Q9Y6K9	8	1.01087	1.13588	-0.123656	0.8829	0.906359
250	5234	IKBKB-CDC37-KIAA1967-HSP90AB1-HSP90AA1 complex	Human	O14920;P07900;P08238;Q16543;Q8N163	IKBKB;HSP90AA1;HSP90AB1;CDC37;CCAR2	P07900;P08238;Q16543;Q8N163	4	0.299143	0.264787	0.114847	0.1845	0.214259
251	5235	WRN-Ku70-Ku80-PARP1 complex	Human	P09874;P12956;P13010;Q14191	PARP1;XRCC6;XRCC5;WRN	P09874;P12956;P13010	3	0.168513	0.089034	0.47165	0.0098	0.000859121
252	5253	MNK1-eIF4F complex	Human	P06730;P60842;Q04637;Q9BUB5	EIF4E;EIF4A1;EIF4G1;MKNK1	P06730;P60842;Q04637	3	0.380075	0.276694	0.272001	0.0648	0.0543541
253	5266	TNF-alpha/NF-kappa B signaling complex 6	Human	O14920;O15111;P07900;P08238;P22087;P36578;P62277;P62280;P62888;P62917;Q02878;Q16543;Q99558;Q9Y6K9	IKBKB;CHUK;HSP90AA1;HSP90AB1;FBL;RPL4;RPS13;RPS11;RPL30;RPL8;RPL6;CDC37;MAP3K14;IKBKG	P07900;P08238;Q16543;Q9Y6K9	4	0.59091	0.498152	0.156974	0.1199	0.132376
254	5268	TNF-alpha/NF-kappa B signaling complex 7	Human	O43318;P07900;P08238;Q13451;Q15750;Q16543;Q8N5C8;Q9NYJ8	MAP3K7;HSP90AA1;HSP90AB1;FKBP5;TAB1;CDC37;TAB3;TAB2	O43318;P07900;P08238;Q13451;Q15750;Q16543	6	0.397155	0.34213	0.138549	0.0908	0.0838646
255	5269	TNF-alpha/NF-kappa B signaling complex 8	Human	P07900;P08238;Q13451;Q14164;Q16543;Q86UP2	HSP90AA1;HSP90AB1;FKBP5;IKBKE;CDC37;KTN1	P07900;P08238;Q13451;Q16543;Q86UP2	5	0.606906	0.4876	0.19658	0.0536	0.035931
256	5285	TNF-alpha/NF-kappa B signaling complex 9	Human	O15111;P08238;Q13451;Q15653;Q16543	CHUK;HSP90AB1;FKBP5;NFKBIB;CDC37	P08238;Q13451;Q16543	3	0.59944	0.499808	0.166208	0.1544	0.177582
257	5286	TNF-alpha/NF-kappa B signaling complex 10	Human	O15111;P07900;P08238;P40222;Q15653;Q16543;Q676U5;Q8IX12;Q9UHD2;Q9Y6K9	CHUK;HSP90AA1;HSP90AB1;TXLNA;NFKBIB;CDC37;ATG16L1;CCAR1;TBK1;IKBKG	P07900;P08238;P40222;Q16543;Q676U5;Q8IX12;Q9Y6K9	7	0.480173	0.403527	0.159621	0.049	0.0207123
258	5386	MLL1-WDR5 complex	Human	O00268;O43451;O75461;P21675;P34932;P49848;P51610;P61964;Q03164;Q15291;Q15545;Q16594;Q6PI98;Q7Z3B3;Q8IXM2;Q8IZL8;Q8WWY3;Q96EZ8;Q99496;Q9BVI0;Q9H4L4;Q9H7Z6;Q9HCK8;Q9NXF1;Q9UBL3;Q9Y265;Q9Y4W2	TAF4;MGAM;E2F6;TAF1;HSPA4;TAF6;HCFC1;WDR5;KMT2A;KDM6B;TAF7;TAF9;INO80C;KANSL1;BAP18;PELP1;PRPF31;MCRS1;RNF2;PHF20;SENP3;KAT8;CHD8;TEX10;ASH2L;RUVBL1;LAS1L	P34932;P51610;P61964;Q8WWY3;Q9UBL3;Q9Y265	6	0.66524	0.547416	0.177115	0.0499	0.0323599
259	5604	Emerin complex 1	Human	P35579;P50402;P60709;Q12965;Q13813;Q15417;Q8WWI1;Q9BRV8	MYH9;EMD;ACTB;MYO1E;SPTAN1;CNN3;LMO7;SIKE1	P35579;P60709;Q12965;Q13813;Q15417;Q8WWI1	6	0.757571	0.720493	0.0489434	0.2954	0.321265
260	5606	Emerin-actin-NMI-(alphaII)spectrin complex	Human	P50402;P60709;Q13287;Q13813	EMD;ACTB;NMI;SPTAN1	P60709;Q13287;Q13813	3	0.925221	0.819105	0.114693	0.2319	0.268501
261	5608	Emerin architectural complex	Human	P02545;P20700;P50402;P60709;Q13287;Q13813	LMNA;LMNB1;EMD;ACTB;NMI;SPTAN1	P60709;Q13287;Q13813	3	0.925221	0.819105	0.114693	0.2319	0.268501
262	5609	Emerin regulatory complex	Human	O15379;O75531;P28749;P50402;P60709;P68431;Q02539;Q13547;Q8WWI1	HDAC3;BANF1;RBL1;EMD;ACTB;HIST1H3A;;HIST1H1A;HDAC1;LMO7	P60709;Q13547;Q8WWI1	3	1.09963	1.22366	-0.112784	0.7295	0.725641
263	5611	Emerin complex 24	Human	P02545;P06400;P20700;P33991;P49736;P50402;P68431;Q00839;Q02539;Q07021;Q08999;Q13287;Q14566;Q9H0E3;Q9H503	LMNA;RB1;LMNB1;MCM4;MCM2;EMD;HIST1H3A;;HNRNPU;HIST1H1A;C1QBP;RBL2;NMI;MCM6;SAP130;BANF2	P33991;P49736;Q00839;Q07021;Q13287;Q14566	6	0.376419	0.399221	-0.0605736	0.7064	0.695857
264	5613	Emerin complex 25	Human	O75531;O95218;O95777;P05455;P20700;P31946;P50402;P60709;P61978;P62258;P62314;Q13283;Q16543;Q9H0E3;Q9P287;Q9Y333	BANF1;ZRANB2;LSM8;SSB;LMNB1;YWHAB;EMD;ACTB;HNRNPK;YWHAE;SNRPD1;G3BP1;CDC37;SAP130;BCCIP;LSM2	P05455;P31946;P60709;P61978;P62258;Q13283;Q16543;Q9P287	8	0.716103	0.689453	0.0372142	0.314	0.321433
265	5614	Emerin complex 32	Human	O00422;O15379;P20700;P28749;P50402;P60709;P68431;Q08999;Q12824;Q13263;Q13287;Q13547;Q13813;Q14839;Q8TAQ2;Q92922;Q9BQ87;Q9BZK7;Q9C005;Q9H503;Q9NPJ6;Q9UKL0	SAP18;HDAC3;LMNB1;RBL1;EMD;ACTB;HIST1H3A;;RBL2;SMARCB1;TRIM28;NMI;HDAC1;SPTAN1;CHD4;SMARCC2;SMARCC1;TBL1Y;TBL1XR1;DPY30;BANF2;MED4;RCOR1	P60709;Q13263;Q13287;Q13547;Q13813;Q8TAQ2;Q9BZK7;Q9C005	8	1.01355	1.0167	-0.00310507	0.4935	0.492355
266	5615	Emerin complex 52	Human	O00148;O95777;P10827;P12277;P14866;P20700;P27348;P46940;P50402;P51858;P60709;P61978;P62258;P62314;Q00839;Q02539;Q07021;Q08999;Q12906;Q13287;Q53EL6;Q9BZZ5;Q9Y2U8	DDX39A;LSM8;THRA;CKB;HNRNPL;LMNB1;YWHAQ;IQGAP1;EMD;HDGF;ACTB;HNRNPK;YWHAE;SNRPD1;HNRNPU;HIST1H1A;C1QBP;RBL2;ILF3;NMI;PDCD4;API5;LEMD3	O00148;P12277;P14866;P27348;P46940;P51858;P60709;P61978;P62258;Q00839;Q07021;Q12906;Q13287;Q9BZZ5	14	0.71343	0.67453	0.0545263	0.1774	0.171541
267	5755	SUMO1-SUA1-UBA2 complex	Human	P63165;Q9UBE0;Q9UBT2	SUMO1;SAE1;UBA2	P63165;Q9UBE0;Q9UBT2	3	0.472843	0.371833	0.213624	0.1065	0.111154
268	5872	BRAF-MAP2K1-MAP2K2-YWHAE complex	Human	P15056;P36507;P62258;Q02750	BRAF;MAP2K2;YWHAE;MAP2K1	P36507;P62258;Q02750	3	0.596558	0.536946	0.0999266	0.2575	0.297446
269	5876	PPP2R1A-PPP2R1B-PPP2CA-PPME1-EIF4A1 complex	Human	P30153;P30154;P60842;P67775;Q9Y570	PPP2R1A;PPP2R1B;EIF4A1;PPP2CA;PPME1	P30153;P30154;P60842;Q9Y570	4	0.196592	0.201902	-0.027012	0.5702	0.581418
270	6038	Dynein complex	Human	O14576;P63167;Q14204;Q9Y6G9	DYNC1I1;DYNLL1;DYNC1H1;DYNC1LI1	P63167;Q14204;Q9Y6G9	3	0.211158	0.171362	0.188464	0.1297	0.14416
271	6039	Dynein-dynactin complex	Human	O14576;P63167;Q14203;Q14204;Q9Y6G9	DYNC1I1;DYNLL1;DCTN1;DYNC1H1;DYNC1LI1	P63167;Q14203;Q14204;Q9Y6G9	4	0.187594	0.157612	0.159826	0.1168	0.127618
272	6052	BAG3-HSC70-HSPB8-CHIP complex	Human	O95817;P11142;Q9UJY1;Q9UNE7	BAG3;HSPA8;HSPB8;STUB1	O95817;P11142;Q9UJY1;Q9UNE7	4	0.813621	0.719509	0.11567	0.1831	0.212462
273	6129	CBP80/20- dependent translation complex	Human	O43310;P38919;P52298;P55884;Q09161;Q9BZI7	CTIF;EIF4A3;NCBP2;EIF3B;NCBP1;UPF3B	P38919;P55884;Q09161	3	0.185115	0.123719	0.331666	0.0375	0.0215989
274	6141	Importin alpha-CAS-RanGTP complex	Human	P52292;P55060;P62826	KPNA2;CSE1L;RAN	P52292;P55060;P62826	3	0.973715	0.93601	0.0387232	0.3908	0.42554
275	6164	ACK1 signaling complex	Human	P46108;P56945;P60953;Q07912	CRK;BCAR1;CDC42;TNK2	P46108;P56945;P60953	3	0.4604	0.364233	0.208877	0.1106	0.116985
276	6167	Exocyst complex	Human	O00471;O60645;Q8IYI6;Q8TAG9;Q96A65;Q96KP1;Q9NV70;Q9UPT5	EXOC5;EXOC3;EXOC8;EXOC6;EXOC4;EXOC2;EXOC1;EXOC7	O00471;Q96A65;Q9NV70;Q9UPT5	4	0.236628	0.137709	0.418037	0.0053	8.18761e-05
277	6189	ArgRS-GlnRS-AIMP1 complex	Human	P47897;P54136;Q12904	QARS;RARS;AIMP1	P47897;P54136;Q12904	3	0.0568947	0.0262937	0.537854	0.0044	8.81563e-05
278	6236	Dynein-2 complex, cytoplasmic	Human	P51808;P63167;P63172;Q8IVD9;Q8NCM8;Q8TCX1;Q8TF09;Q8WVS4;Q8WW35;Q96EX3;Q96FJ2;Q9NP97	DYNLT3;DYNLL1;DYNLT1;NUDCD3;DYNC2H1;DYNC2LI1;DYNLRB2;WDR60;TCTEX1D2;WDR34;DYNLL2;DYNLRB1	P63167;P63172;Q8IVD9;Q9NP97	4	1.03005	0.999008	0.0301387	0.3901	0.427724
279	6247	BBS-chaperonin complex	Human	P17987;P48643;P49368;P50990;P50991;P78371;Q6ZW61;Q8IWZ6;Q8TAM1;Q9NPJ1	TCP1;CCT5;CCT3;CCT8;CCT4;CCT2;BBS12;BBS7;BBS10;MKKS	P17987;P48643;P49368;P50990;P50991;P78371	6	0.179526	0.198012	-0.102971	0.8077	0.810022
280	6268	Cullin-RING E3 ubiquitin ligase complex	Human	Q15369;Q15370;Q93034;Q96DX5	TCEB1;TCEB2;CUL5;ASB9	Q15369;Q15370;Q93034	3	0.424045	0.496527	-0.170929	0.8042	0.810932
281	6280	NUB1L-UFD1-NPL4-NEDD8 complex	Human	Q15843;Q8TAT6;Q92890;Q9Y5A7	NEDD8;NPLOC4;UFD1L;NUB1	Q15843;Q8TAT6;Q92890	3	0.438809	0.481008	-0.0961671	0.7003	0.697512
282	6282	G alpha-13-Hax-1-cortactin-Rac complex	Human	O00165;P31749;Q14247;Q14344	HAX1;AKT1;CTTN;GNA13	P31749;Q14247;Q14344	3	1.26151	1.29877	-0.0295346	0.5592	0.570407
283	6301	tRNA Splicing Ligase Complex	Human	Q52LJ0;Q92499;Q9BVC5;Q9Y224;Q9Y3I0	FAM98B;DDX1;C2orf49;C14orf166;RTCB	Q52LJ0;Q92499;Q9Y224;Q9Y3I0	4	0.308682	0.357032	-0.156635	0.8291	0.850117
284	6332	Elongator complex (ELP1, ELP2, ELP3, ELP4, ELP5, ELP6)	Human	O95163;Q0PNE2;Q6IA86;Q8TE02;Q96EB1;Q9H9T3	IKBKAP;ELP6;ELP2;ELP5;ELP4;ELP3	O95163;Q6IA86;Q96EB1;Q9H9T3	4	0.568649	0.440407	0.22552	0.0561	0.0463904
285	6343	SETD7-YAP-AXIN1-beta-catenin complex	Human	O15169;P35222;P46937;Q8WTS6	AXIN1;CTNNB1;YAP1;SETD7	P35222;P46937;Q8WTS6	3	1.40093	1.12688	0.195616	0.1227	0.134253
286	6344	TNF-R1-associated signaling complex	Human	O14920;O15111;O43318;P01375;P19438;Q12933;Q13489;Q13546;Q15025;Q15628;Q15750;Q96EP0;Q9BYM8;Q9NYJ8;Q9Y6K9	IKBKB;CHUK;MAP3K7;TNF;TNFRSF1A;TRAF2;BIRC3;RIPK1;TNIP1;TRADD;TAB1;RNF31;RBCK1;TAB2;IKBKG	O43318;Q15628;Q15750;Q9BYM8;Q9Y6K9	5	0.411736	0.371977	0.0965648	0.1883	0.208384
287	6396	DNJC3-DNAJB1-HSPA8 complex	Human	P11142;P25685;Q13217	HSPA8;DNAJB1;DNAJC3	P11142;P25685;Q13217	3	0.409541	0.436766	-0.066476	0.6441	0.64346
288	6399	DNAJC7-HSPA8-HSP90AA1 complex	Human	P07900;P11142;Q99615	HSP90AA1;HSPA8;DNAJC7	P07900;P11142;Q99615	3	0.364393	0.370375	-0.0164182	0.5264	0.543258
289	6460	MLL2 complex	Human	O00255;O14686;O15294;O75475;P51610;P61964;Q15291;Q9C005;Q9UBL3;Q9Y5Z7	MEN1;KMT2D;OGT;PSIP1;HCFC1;WDR5;KDM6B;DPY30;ASH2L;HCFC2	O15294;O75475;P51610;P61964;Q9C005;Q9UBL3	6	0.687513	0.586754	0.146556	0.0799	0.070575
290	6461	MLL3 complex	Human	O15550;P61964;Q14686;Q15291;Q6ZW49;Q8NEZ4;Q9BTK6;Q9C005;Q9UBL3	KDM6A;WDR5;NCOA6;KDM6B;PAXIP1;KMT2C;PAGR1;DPY30;ASH2L	P61964;Q9C005;Q9UBL3	3	0.958329	0.833417	0.130344	0.2064	0.239085
291	6462	MLL1 complex	Human	O00255;O15294;P51610;P61964;Q03164;Q15291;Q9C005;Q9UBL3	MEN1;OGT;HCFC1;WDR5;KMT2A;KDM6B;DPY30;ASH2L	O15294;P51610;P61964;Q9C005;Q9UBL3	5	0.767587	0.64431	0.160603	0.0855	0.0778905
292	6467	MLL4 complex	Human	O14686;O15550;P61964;Q14686;Q15291;Q6ZW49;Q9BTK6;Q9C005;Q9UBL3	KMT2D;KDM6A;WDR5;NCOA6;KDM6B;PAXIP1;PAGR1;DPY30;ASH2L	P61964;Q9C005;Q9UBL3	3	0.958329	0.833417	0.130344	0.2064	0.239085
293	6468	TRAPP complex	Human	O43617;O75865;P0DI81;P48553;Q5T215;Q7Z392;Q86SZ2;Q8IUR0;Q8WVT3;Q96Q05;Q9UL33;Q9Y296;Q9Y2L5;Q9Y5R8	TRAPPC3;TRAPPC6A;TRAPPC2;TRAPPC10;TRAPPC3L;TRAPPC11;TRAPPC6B;TRAPPC5;TRAPPC12;TRAPPC9;TRAPPC2L;TRAPPC4;TRAPPC8;TRAPPC1	Q7Z392;Q86SZ2;Q9UL33;Q9Y296	4	0.33772	0.575645	-0.7045	0.9924	0.999993
294	6469	Set1A complex	Human	O15047;O15294;P51610;P61964;Q15291;Q6UXN9;Q9C005;Q9P0U4;Q9UBL3;Q9Y5Z7	SETD1A;OGT;HCFC1;WDR5;KDM6B;WDR82;DPY30;CXXC1;ASH2L;HCFC2	O15294;P51610;P61964;Q6UXN9;Q9C005;Q9UBL3	6	0.671322	0.557862	0.169009	0.0577	0.0406475
295	6470	Set1B complex	Human	O15294;P51610;P61964;Q15291;Q6UXN9;Q8NFC6;Q96IK1;Q9C005;Q9P0U4;Q9UBL3;Q9UPS6;Q9Y5Z7	OGT;HCFC1;WDR5;KDM6B;WDR82;BOD1L1;BOD1;DPY30;CXXC1;ASH2L;SETD1B;HCFC2	O15294;P51610;P61964;Q6UXN9;Q8NFC6;Q9C005;Q9UBL3	7	0.711638	0.621959	0.126017	0.0879	0.0699033
296	6481	WASH complex	Human	A8K0Z3;Q12768;Q2M389;Q9Y3C0;Q9Y4E1	WASH1;KIAA0196;KIAA1033;CCDC53;FAM21C	Q12768;Q9Y3C0;Q9Y4E1	3	0.820786	0.348623	0.575257	0.0029	1.78411e-05
297	6482	CUL4B-DDB1-DTL-CSN complex	Human	P61201;Q13098;Q13620;Q16531;Q9NZJ0	COPS2;GPS1;CUL4B;DDB1;DTL	P61201;Q13098;Q13620;Q16531	4	0.765622	0.695687	0.091344	0.2331	0.268399
298	6484	WASH-CAPZalpa/beta complex	Human	A8K0Z3;P47756;P52907;Q12768;Q2M389;Q9Y3C0;Q9Y4E1	WASH1;CAPZB;CAPZA1;KIAA0196;KIAA1033;CCDC53;FAM21C	P47756;P52907;Q12768;Q9Y3C0;Q9Y4E1	5	0.547226	0.350255	0.359944	0.0053	1.40804e-06
299	6489	CUL4A-DDB1-WDR5 complex	Human	P61964;Q13619;Q16531	WDR5;CUL4A;DDB1	P61964;Q13619;Q16531	3	1.11328	1.03751	0.0680598	0.323	0.362963
300	6494	CUL4A-DDB1-WDR61 complex	Human	Q13619;Q16531;Q9GZS3	CUL4A;DDB1;WDR61	Q13619;Q16531;Q9GZS3	3	1.17493	0.963799	0.179696	0.1398	0.156864
301	6495	CUL4B-DDB1-GRWD1 complex	Human	Q13620;Q16531;Q9BQ67	CUL4B;DDB1;GRWD1	Q13620;Q16531;Q9BQ67	3	1.27155	1.18699	0.0665	0.3276	0.366251
302	6512	ILK-HSP90-CDC37 complex	Human	P07900;Q13418;Q16543	HSP90AA1;ILK;CDC37	P07900;Q13418;Q16543	3	0.293845	0.220583	0.24932	0.0803	0.0732162
303	6639	CCC-Wash (WASH1, FAM21C) complex	Human	A8K0Z3;O60826;Q567U6;Q7Z3J2;Q7Z4G1;Q86VX2;Q86X83;Q8N668;Q9GZQ3;Q9H0A8;Q9NX08;Q9P000;Q9UBI1;Q9Y4E1;Q9Y6G5	WASH1;CCDC22;CCDC93;C16orf62;COMMD6;COMMD7;COMMD2;COMMD1;COMMD5;COMMD4;COMMD8;COMMD9;COMMD3;FAM21C;COMMD10	O60826;Q567U6;Q7Z3J2;Q7Z4G1;Q86VX2;Q8N668;Q9GZQ3;Q9NX08;Q9UBI1;Q9Y4E1	10	0.203785	0.131455	0.354932	0	0
304	6644	CCDC22-COMMD1-CUL2 complex	Human	O60826;Q13617;Q8N668	CCDC22;CUL2;COMMD1	O60826;Q13617;Q8N668	3	0.216882	0.320213	-0.476443	0.9539	0.986741
305	6645	CCC complex	Human	O60826;Q567U6;Q7Z3J2;Q7Z4G1;Q86VX2;Q86X83;Q8N668;Q9GZQ3;Q9H0A8;Q9NX08;Q9P000;Q9UBI1;Q9Y6G5	CCDC22;CCDC93;C16orf62;COMMD6;COMMD7;COMMD2;COMMD1;COMMD5;COMMD4;COMMD8;COMMD9;COMMD3;COMMD10	O60826;Q567U6;Q7Z3J2;Q7Z4G1;Q86VX2;Q8N668;Q9GZQ3;Q9NX08;Q9UBI1	9	0.150828	0.103323	0.314959	0.0007	0
306	6658	CCDC22-COMMD8-CUL1 complex	Human	O60826;Q13616;Q9NX08	CCDC22;CUL1;COMMD8	O60826;Q13616;Q9NX08	3	0.525167	0.659976	-0.256698	0.8769	0.89959
307	6659	Ubiquitin E3 ligase (CCDC22, COMMD8, CUL3)	Human	O60826;Q13618;Q9NX08	CCDC22;CUL3;COMMD8	O60826;Q13618;Q9NX08	3	0.269758	0.296406	-0.0987835	0.7054	0.702047
308	6665	ATAC complex, YEATS2-linked	Human	O43318;O75478;O75528;P61964;Q01658;Q14157;Q8IYH5;Q92830;Q96ES7;Q9H8E8;Q9NR33;Q9NRF9;Q9NS73;Q9ULM3	MAP3K7;TADA2A;TADA3;WDR5;DR1;UBAP2L;ZZZ3;KAT2A;SGF29;KAT14;POLE4;POLE3;MBIP;YEATS2	O43318;P61964;Q01658;Q14157;Q9NRF9	5	0.939319	0.817808	0.12936	0.1248	0.132664
309	6671	PI4K2A-WASH complex	Human	O00203;P46934;P47756;P50570;P52907;Q00610;Q12768;Q2M389;Q5T1M5;Q641Q2;Q92888;Q92974;Q96N67;Q9BTU6	AP3B1;NEDD4;CAPZB;DNM2;CAPZA1;CLTC;KIAA0196;KIAA1033;FKBP15;FAM21A;ARHGEF1;ARHGEF2;DOCK7;PI4K2A	P47756;P50570;P52907;Q00610;Q12768;Q5T1M5;Q641Q2;Q92888;Q96N67	9	0.546146	0.510253	0.0657201	0.1918	0.20777
310	6703	TBCD-tubulin(alpha)-tubulin(beta) complex	Human	P07437;Q71U36;Q9BTW9	TUBB;TUBA1A;TBCD	P07437;Q71U36;Q9BTW9	3	0.453976	0.462912	-0.0196831	0.5339	0.550064
311	6713	TBCD-ARL2-tubulin(beta) complex	Human	P07437;P36404;Q9BTW9	TUBB;ARL2;TBCD	P07437;P36404;Q9BTW9	3	0.466196	0.485611	-0.0416456	0.5894	0.594967
312	6714	TBCE-TBCB-tubulin(alpha) complex	Human	Q15813;Q71U36;Q99426	TBCE;TUBA1A;TBCB	Q15813;Q71U36;Q99426	3	0.730728	0.760772	-0.0411152	0.5884	0.593902
313	6715	TBCD-ARL2-tubulin(beta)-TBCE complex	Human	P07437;P36404;Q15813;Q9BTW9	TUBB;ARL2;TBCE;TBCD	P07437;P36404;Q15813;Q9BTW9	4	0.591896	0.624559	-0.055184	0.6493	0.65217
314	6799	VEGFR2-S1PR1-ERK1/2-PKC-alpha complex	Human	P17252;P21453;P27361;P28482;P35968	PRKCA;S1PR1;MAPK3;MAPK1;KDR	P17252;P27361;P28482	3	0.445105	0.428898	0.0364109	0.396	0.430514
315	6800	VEGFR2-S1PR2-ERK1/2-PKC-alpha complex	Human	O95136;P17252;P27361;P28482;P35968	S1PR2;PRKCA;MAPK3;MAPK1;KDR	P17252;P27361;P28482	3	0.445105	0.428898	0.0364109	0.396	0.430514
316	6801	VEGFR2-S1PR3-ERK1/2-PKC-alpha complex	Human	P17252;P27361;P28482;P35968;Q99500	PRKCA;MAPK3;MAPK1;KDR;S1PR3	P17252;P27361;P28482	3	0.445105	0.428898	0.0364109	0.396	0.430514
317	6802	VEGFR2-S1PR5-ERK1/2-PKC-alpha complex	Human	P17252;P27361;P28482;P35968;Q9H228	PRKCA;MAPK3;MAPK1;KDR;S1PR5	P17252;P27361;P28482	3	0.445105	0.428898	0.0364109	0.396	0.430514
318	6838	IGF2BP1 complex	Human	O60506;O95793;P61254;P62753;P67809;Q00839;Q08211;Q15717;Q9NZI8	SYNCRIP;STAU1;RPL26;RPS6;YBX1;HNRNPU;DHX9;ELAVL1;IGF2BP1	O60506;O95793;P67809;Q00839;Q08211;Q15717;Q9NZI8	7	0.431718	0.483593	-0.12016	0.8559	0.871181
319	6849	WRAD complex (WDR5, RBBP5, ASH2L, DPY30)	Human	P61964;Q15291;Q9C005;Q9UBL3	WDR5;KDM6B;DPY30;ASH2L	P61964;Q9C005;Q9UBL3	3	0.958329	0.833417	0.130344	0.2064	0.239085
320	6851	MWRAD complex (MLL1, WDR5, RBBP5, ASH2L, DPY30)	Human	P61964;Q03164;Q15291;Q9C005;Q9UBL3	WDR5;KMT2A;KDM6B;DPY30;ASH2L	P61964;Q9C005;Q9UBL3	3	0.958329	0.833417	0.130344	0.2064	0.239085
321	6858	CHTOP-methylosome complex	Human	O14744;P84090;Q99873;Q9BQA1;Q9Y3Y2	PRMT5;ERH;PRMT1;WDR77;CHTOP	O14744;Q99873;Q9BQA1	3	0.311714	0.339285	-0.0884498	0.6874	0.683915
322	6862	Bag6-Ubl4A-Trc35 Complex	Human	P11441;P46379;Q7L5D6	UBL4A;BAG6;GET4	P11441;P46379;Q7L5D6	3	0.176947	0.27632	-0.561599	0.9679	0.994716
323	6888	v-ATPase-Ragulator-AXIN/LKB1-AMPK complex	Human	O15169;O43504;P21281;P27449;P38606;P54619;P61421;Q0VGL1;Q13131;Q15831;Q6IAA8;Q9UHA4;Q9Y2Q5;Q9Y478	AXIN1;LAMTOR5;ATP6V1B2;ATP6V0C;ATP6V1A;PRKAG1;ATP6V0D1;LAMTOR4;PRKAA1;STK11;LAMTOR1;LAMTOR3;LAMTOR2;PRKAB1	P21281;P38606;P54619;Q13131;Q9Y478	5	0.536309	0.554189	-0.0333392	0.5942	0.604476
324	6893	Gamma-tubulin complex	Human	P23258;Q96CW5;Q96RT7;Q96RT8;Q9BSJ2;Q9UGJ1	TUBG1;TUBGCP3;TUBGCP6;TUBGCP5;TUBGCP2;TUBGCP4	P23258;Q96CW5;Q9BSJ2	3	0.227444	0.172265	0.242606	0.0849	0.0795652
325	6908	CTNNB1-FERMT2-YBX1 complex	Human	P35222;P67809;Q96AC1	CTNNB1;YBX1;FERMT2	P35222;P67809;Q96AC1	3	0.730878	0.539346	0.262058	0.0709	0.0621413
326	6919	ILK-LIMS1-PARVA complex	Human	P48059;Q13418;Q9NVD7	LIMS1;ILK;PARVA	P48059;Q13418;Q9NVD7	3	0.473568	0.42042	0.112229	0.236	0.273255
327	6925	MAPK1-PTK2-PXN complex	Human	P28482;P49023;Q05397	MAPK1;PXN;PTK2	P28482;P49023;Q05397	3	0.53483	0.51669	0.0339173	0.4012	0.435881
328	6937	ARHGEF2-MAPK1-MAPK3-PXN complex	Human	P27361;P28482;P49023;Q92974	MAPK3;MAPK1;PXN;ARHGEF2	P27361;P28482;P49023	3	0.574513	0.607885	-0.0580863	0.6257	0.627381
329	6984	ProTalpha C2 complex	Human	P06454;P49006;P60709;Q01105	PTMA;MARCKSL1;ACTB;SET	P49006;P60709;Q01105	3	0.555503	0.464053	0.164626	0.1563	0.180104
330	6990	THSD1-FAK-talin-vinculin complex	Human	P18206;Q05397;Q9NS62;Q9Y490	VCL;PTK2;THSD1;TLN1	P18206;Q05397;Q9Y490	3	0.997846	0.980735	0.0171476	0.4421	0.471968
331	7051	OTUB1-UBC13-MMS2 complex	Human	P61088;Q15819;Q96FW1	UBE2N;UBE2V2;OTUB1	P61088;Q15819;Q96FW1	3	0.330801	0.2362	0.285976	0.0574	0.0446229
332	7126	HSPA9-GRPEL1-GRPEL2-TIMM44 complex	Human	O43615;P38646;Q8TAA5;Q9HAV7	TIMM44;HSPA9;GRPEL2;GRPEL1	O43615;P38646;Q9HAV7	3	0.32395	0.501734	-0.5488	0.966	0.993906
333	7130	PRKAR2A-GSKIP-GSK3B-DNM1L complex	Human	O00429;P13861;P49841;Q9P0R6	DNM1L;PRKAR2A;GSK3B;GSKIP	O00429;P13861;P49841	3	0.320487	0.187554	0.414784	0.0168	0.00394683
334	7131	COMMD1-CCDC22-CCDC93-C16orf62 complex	Human	O60826;Q567U6;Q7Z3J2;Q8N668	CCDC22;CCDC93;C16orf62;COMMD1	O60826;Q567U6;Q7Z3J2;Q8N668	4	0.169474	0.135732	0.199096	0.0775	0.072665
335	7132	CCDC22-CCDC93-C16orf62 complex	Human	O60826;Q567U6;Q7Z3J2	CCDC22;CCDC93;C16orf62	O60826;Q567U6;Q7Z3J2	3	0.183334	0.124222	0.322429	0.0402	0.0252774
336	7133	CCDC93-COMMD1-COMMD6 complex	Human	Q567U6;Q7Z4G1;Q8N668	CCDC93;COMMD6;COMMD1	Q567U6;Q7Z4G1;Q8N668	3	0.110523	0.110774	-0.00227404	0.4893	0.513468
337	7134	COMMD1-CCDC93-C16orf62 complex	Human	Q567U6;Q7Z3J2;Q8N668	CCDC93;C16orf62;COMMD1	Q567U6;Q7Z3J2;Q8N668	3	0.175972	0.108043	0.386023	0.0229	0.00756817
338	7135	CCDC22-CCDC93-C16orf62-FAM21-WASH1 complex	Human	A8K0Z3;O60826;Q567U6;Q7Z3J2;Q9Y4E1	WASH1;CCDC22;CCDC93;C16orf62;FAM21C	O60826;Q567U6;Q7Z3J2;Q9Y4E1	4	0.323454	0.19572	0.394906	0.0076	0.000279073
339	7141	Coat protein complex II (SAR1B, PREB, SEC23A , SEC24B, SEC23IP)	Human	O95487;Q15436;Q9HCU5;Q9Y6B6;Q9Y6Y8	SEC24B;SEC23A;PREB;SAR1B;SEC23IP	Q15436;Q9Y6B6;Q9Y6Y8	3	0.150606	0.0638277	0.576195	0.0028	1.70807e-05
340	7192	CCR4-NOT-CNOT7-CNOT6 complex	Human	A5YKK6;O75175;Q92600;Q9C0C2;Q9H9A5;Q9NZN8;Q9UIV1;Q9UKZ1;Q9ULM6	CNOT1;CNOT3;RQCD1;TNKS1BP1;CNOT10;CNOT2;CNOT7;CNOT11;CNOT6	A5YKK6;O75175;Q9C0C2	3	1.08067	1.07655	0.00381092	0.473	0.500524
341	7214	CCR4-NOT-CNOT7-CNOT6L complex	Human	A5YKK6;O75175;Q92600;Q96LI5;Q9C0C2;Q9H9A5;Q9NZN8;Q9UIV1;Q9UKZ1	CNOT1;CNOT3;RQCD1;CNOT6L;TNKS1BP1;CNOT10;CNOT2;CNOT7;CNOT11	A5YKK6;O75175;Q9C0C2	3	1.08067	1.07655	0.00381092	0.473	0.500524
342	7215	CCR4-NOT-CNOT8-CNOT6 complex	Human	A5YKK6;O75175;Q92600;Q9C0C2;Q9H9A5;Q9NZN8;Q9UFF9;Q9UKZ1;Q9ULM6	CNOT1;CNOT3;RQCD1;TNKS1BP1;CNOT10;CNOT2;CNOT8;CNOT11;CNOT6	A5YKK6;O75175;Q9C0C2	3	1.08067	1.07655	0.00381092	0.473	0.500524
343	7216	CCR4-NOT-CNOT8-CNOT6L complex	Human	A5YKK6;O75175;Q92600;Q96LI5;Q9C0C2;Q9H9A5;Q9NZN8;Q9UFF9;Q9UKZ1	CNOT1;CNOT3;RQCD1;CNOT6L;TNKS1BP1;CNOT10;CNOT2;CNOT8;CNOT11	A5YKK6;O75175;Q9C0C2	3	1.08067	1.07655	0.00381092	0.473	0.500524
344	7217	Dysbindin 1-A-DNA-PK-complex	Human	P12956;P13010;P78527;Q96EV8	XRCC6;XRCC5;PRKDC;DTNBP1	P12956;P13010;P78527;Q96EV8	4	0.753217	0.856343	-0.136914	0.8022	0.819582
345	7221	NSL complex	Human	O15294;P51610;P61964;Q7Z3B3;Q96EZ8;Q9BVI0;Q9H7Z6;Q9H9L4;Q9P2N6	OGT;HCFC1;WDR5;KANSL1;MCRS1;PHF20;KAT8;KANSL2;KANSL3	O15294;P51610;P61964	3	0.43912	0.403941	0.0801117	0.2966	0.337778
346	7284	GSK3B-HSP90AA1-PKM2 complex	Human	P07900;P14618;P49841	HSP90AA1;PKM;GSK3B	P07900;P14618;P49841	3	0.877967	0.870153	0.00889973	0.4614	0.489653
347	7285	HEXIM1-DNA-PK-paraspeckle components-ribonucleoprotein complex	Human	O94992;P12956;P13010;P23246;P43243;P78527;Q15233;Q8WXF1;Q96PK6	HEXIM1;XRCC6;XRCC5;SFPQ;MATR3;PRKDC;NONO;PSPC1;RBM14	O94992;P12956;P13010;P43243;P78527;Q15233;Q8WXF1	7	0.759448	0.698016	0.0808902	0.178	0.188048
348	7298	ACTB-ANP32A-C1QBP-PSMA1-PTMA-PSMA1 complex	Human	P06454;P25786;P39687;P60709;Q00325;Q07021	PTMA;PSMA1;ANP32A;ACTB;SLC25A3;C1QBP	P39687;P60709;Q07021	3	1.168	1.01864	0.127877	0.2111	0.243627
349	7299	ANP32A-ANP32B-PSMA3-PTMA-SLC25A5 complex	Human	P05141;P06454;P25788;P39687;Q92688	SLC25A5;PTMA;PSMA3;ANP32A;ANP32B	P25788;P39687;Q92688	3	0.866003	0.822368	0.0503867	0.3643	0.400511
350	7318	CTNNB1-DDX5-HDGF complex	Human	P17844;P35222;P51858	DDX5;CTNNB1;HDGF	P17844;P35222;P51858	3	1.02749	0.830597	0.191626	0.1267	0.139729
351	7372	BRD7-SWI\u2013SNF complex	Human	O14497;O14744;O96019;P51531;P51532;Q8TAQ2;Q8WUB8;Q92922;Q969G3;Q96GM5;Q9NPI1	ARID1A;PRMT5;ACTL6A;SMARCA2;SMARCA4;SMARCC2;PHF10;SMARCC1;SMARCE1;SMARCD1;BRD7	O14744;O96019;Q8TAQ2	3	0.262103	0.480116	-0.831786	0.9868	0.99981
352	7381	DCS complex	Human	P26599;P31943;Q92945;Q9UKA9	PTBP1;HNRNPH1;KHSRP;PTBP2	P26599;P31943;Q92945	3	0.999662	0.972102	0.027569	0.4162	0.44955
353	7476	AP1B1-AP1G2-AP1M-1AP1S1 complex	Human	O75843;P61966;Q10567;Q9BXS5	AP1G2;AP1S1;AP1B1;AP1M1	P61966;Q10567;Q9BXS5	3	0.128815	0.177807	-0.380331	0.9299	0.96566
354	7522	Ubiquitin E3 ligase (CUL3, KLHL12, PEF1, PDCD6)	Human	O75340;Q13618;Q53G59;Q9UBV8	PDCD6;CUL3;KLHL12;PEF1	O75340;Q13618;Q9UBV8	3	0.352563	0.353061	-0.00141346	0.4876	0.511641
355	7556	PRAME complex	Human	P62877;P78395;Q13617;Q14657;Q15369;Q15370;Q9NPF4	RBX1;PRAME;CUL2;LAGE3;TCEB1;TCEB2;OSGEP	Q13617;Q15369;Q15370	3	0.16953	0.232176	-0.369523	0.9261	0.962016
356	7557	LGR4-RSPO supercomplex	Human	O00401;O14641;O60610;P36507;P46940;P49023;Q02750;Q05397;Q9BXB1;Q9BXY4	WASL;DVL2;DIAPH1;MAP2K2;IQGAP1;PXN;MAP2K1;PTK2;LGR4;RSPO3	O60610;P36507;P46940;P49023;Q02750;Q05397	6	0.513363	0.482132	0.0608351	0.2596	0.282021
357	7563	LARP1-PABPC1-RYDEN complex	Human	P11940;Q6PKG0;Q9NUL5	PABPC1;LARP1;RYDEN	P11940;Q6PKG0;Q9NUL5	3	0.4423	0.409294	0.0746236	0.3087	0.349195
