# Supplementary material for: Improved in situ characterization of protein complex dynamics at scale with thermal proximity co-aggregation
Source: Nat Commun. 2023 Nov 24;14:7697. doi: 10.1038/s41467-023-43526-2 (PMC10673876; doi:10.1038/s41467-023-43526-2)
Supplement: Supplementary file 9 — Source data [file 41467_2023_43526_MOESM9_ESM.zip › Source Data/Figure 5b-d and Supplementary Fig. 8-15 and Supplementary Fig. 22.xlsx]

## Sheet: Complex dynamic
	ComplexID	ComplexName	Organism	subunits(UniProt IDs)	subunits(Gene name)	Subunit_Found	No_Subunit_Found	Avg_Dist_0h	Avg_Dist_4h	Avg_Dist_8h	Avg_Dist_24h	Avg_Dist_48h	Avg_Dist_change_4h	Avg_Dist_change_8h	Avg_Dist_change_24h	Avg_Dist_change_48h	Dynamic_P_4h	Dynamic_P_8h	Dynamic_P_24h	Dynamic_P_48h
0	10	Condensin I complex	Human	O95347;Q15003;Q15021;Q9BPX3;Q9NTJ3	SMC2;NCAPH;NCAPD2;NCAPG;SMC4	O95347;Q15021;Q9BPX3;Q9NTJ3	4	0.050063	0.0869362	0.0874742	0.140981	0.0551462	-0.736535	-0.747282	-1.81608	-0.101535	0.9806	0.9906	0.9998	0.7664
1	15	NCOR complex	Human	O15379;O60907;O75376;Q13227;Q92828;Q9BZK7	HDAC3;TBL1X;NCOR1;GPS2;CORO2A;TBL1XR1	O15379;O75376;Q92828;Q9BZK7	4	0.381192	0.371086	0.416444	0.368077	0.384057	0.0265094	-0.092478	0.0344053	-0.00751809	0.5038	0.6746	0.5434	0.6258
2	23	BLOC-1 (biogenesis of lysosome-related organelles complex 1)	Human	O95295;P78537;Q6QNY0;Q6QNY1;Q8TDH9;Q96EV8;Q9NUP1;Q9UL45	SNAPIN;BLOC1S1;BLOC1S3;BLOC1S2;BLOC1S5;DTNBP1;BLOC1S4;BLOC1S6	O95295;P78537;Q8TDH9;Q9NUP1	4	0.200786	0.211121	0.183998	0.105313	0.188612	-0.0514761	0.0836091	0.475495	0.0606302	0.6473	0.3185	0.0173	0.5076
3	27	Arp2/3 protein complex	Human	O15143;O15144;O15145;O15511;P59998;P61158;P61160	ARPC1B;ARPC2;ARPC3;ARPC5;ARPC4;ACTR3;ACTR2	O15143;O15144;O15145;O15511;P59998;P61158;P61160	7	0.102964	0.100939	0.0970405	0.110746	0.103381	0.0196648	0.0575287	-0.075585	-0.00405228	0.5303	0.3241	0.8058	0.6796
4	32	PA700 complex	Human	O00231;O00232;O00233;O00487;O43242;O75832;P17980;P35998;P43686;P48556;P51665;P55036;P62191;P62195;P62333;Q13200;Q15008;Q16401;Q99460;Q9UNM6	PSMD11;PSMD12;PSMD9;PSMD14;PSMD3;PSMD10;PSMC3;PSMC2;PSMC4;PSMD8;PSMD7;PSMD4;PSMC1;PSMC5;PSMC6;PSMD2;PSMD6;PSMD5;PSMD1;PSMD13	O00231;O00232;O00233;O00487;O43242;P17980;P35998;P43686;P48556;P51665;P55036;P62191;P62195;Q13200;Q15008;Q16401;Q99460;Q9UNM6	18	0.154225	0.152592	0.164474	0.151042	0.150993	0.0105859	-0.0664559	0.0206359	0.0209543	0.5852	0.7769	0.641	0.7138
5	33	Prefoldin complex	Human	O15212;O60925;P61758;Q99471;Q9NQP4;Q9UHV9	PFDN6;PFDN1;VBP1;PFDN5;PFDN4;PFDN2	O15212;O60925;P61758;Q99471;Q9UHV9	5	0.0578525	0.0745998	0.081454	0.0704175	0.101374	-0.289483	-0.40796	-0.21719	-0.752289	0.9171	0.97	0.9095	0.9955
6	36	AP1 adaptor complex	Human	O43747;O75843;P56377;P61966;Q10567;Q96PC3;Q9BXS5;Q9Y6Q5	AP1G1;AP1G2;AP1S2;AP1S1;AP1B1;AP1S3;AP1M1;AP1M2	O43747;Q10567;Q9BXS5	3	0.0807067	0.0737353	0.0885237	0.0727067	0.121112	0.0863787	-0.0968569	0.0991244	-0.500644	0.4057	0.6502	0.4384	0.9359
7	41	Mi-2/NuRD-MTA3 complex	Human	O94776;O95983;P41182;Q13547;Q9BTC8	MTA2;MBD3;BCL6;HDAC1;MTA3	O94776;O95983;Q13547	3	0.129898	0.18766	0.161342	0.156516	0.107955	-0.444673	-0.242073	-0.20492	0.168923	0.9038	0.8156	0.8149	0.3412
8	43	Gamma-secretase complex (APH1A, PSEN1, PSENEN, NCSTN)	Human	P49768;Q92542;Q96BI3;Q9NZ42	PSEN1;NCSTN;APH1A;PSENEN	P49768;Q92542;Q96BI3	3	0.082994	0.157312	0.162456	0.156228	0.157779	-0.895466	-0.957443	-0.882401	-0.901085	0.9707	0.9836	0.9804	0.9777
9	45	Gamma-secretase complex (APH1A, PSEN1, PSENEN, NCSTN)	Human	P49768;Q92542;Q96BI3;Q9NZ42	PSEN1;NCSTN;APH1A;PSENEN	P49768;Q92542;Q96BI3	3	0.082994	0.157312	0.162456	0.156228	0.157779	-0.895466	-0.957443	-0.882401	-0.901085	0.9707	0.9836	0.9804	0.9777
10	49	DNMT3B complex	Human	O60264;O95239;O95347;Q13547;Q96ST3;Q9NTJ3;Q9UBC3	SMARCA5;KIF4A;SMC2;HDAC1;SIN3A;SMC4;DNMT3B	O60264;O95239;O95347;Q13547;Q96ST3;Q9NTJ3;Q9UBC3	7	0.130058	0.165564	0.125513	0.146288	0.130682	-0.273001	0.0349492	-0.124792	-0.00479493	0.9497	0.3896	0.8744	0.6822
11	54	SIN3 complex	Human	O00422;O75446;Q09028;Q13547;Q16576;Q92769;Q96ST3	SAP18;SAP30;RBBP4;HDAC1;RBBP7;HDAC2;SIN3A	O00422;O75446;Q09028;Q13547;Q16576;Q92769;Q96ST3	7	0.350075	0.394169	0.357758	0.342398	0.313648	-0.125954	-0.0219452	0.0219302	0.104057	0.8275	0.5551	0.5864	0.4136
12	59	AP3 adaptor complex	Human	O00203;O14617;P53677;P59780;Q13367;Q92572;Q9Y2T2	AP3B1;AP3D1;AP3M2;AP3S2;AP3B2;AP3S1;AP3M1	O00203;O14617;Q92572;Q9Y2T2	4	0.107244	0.0944963	0.0906455	0.116489	0.100912	0.118866	0.154773	-0.0862037	0.0590398	0.3314	0.1963	0.7456	0.5096
13	61	Mi2/NuRD complex	Human	O94776;O95983;Q09028;Q13547;Q14839;Q16576;Q92769	MTA2;MBD3;RBBP4;HDAC1;CHD4;RBBP7;HDAC2	O94776;O95983;Q09028;Q13547;Q16576;Q92769	6	0.294638	0.303647	0.318585	0.278413	0.270683	-0.0305762	-0.0812734	0.05507	0.0813049	0.6372	0.6943	0.5071	0.4765
14	62	MeCP1 complex	Human	O94776;O95983;Q09028;Q13547;Q14839;Q16576;Q92769;Q9UBB5	MTA2;MBD3;RBBP4;HDAC1;CHD4;RBBP7;HDAC2;MBD2	O94776;O95983;Q09028;Q13547;Q16576;Q92769;Q9UBB5	7	0.267543	0.281739	0.294363	0.25572	0.252149	-0.0530606	-0.100246	0.044191	0.057537	0.7013	0.7567	0.5274	0.5368
15	63	Cohesin-SA1 complex	Human	O60216;Q14683;Q8WVM7;Q9UQE7	RAD21;SMC1A;STAG1;SMC3	O60216;Q14683;Q8WVM7;Q9UQE7	4	0.0808028	0.0551108	0.0697195	0.129019	0.0738707	0.317959	0.137165	-0.59671	0.0857911	0.0798	0.2238	0.982	0.4637
16	64	Cohesin-SA2 complex	Human	O60216;Q14683;Q8N3U4;Q9UQE7	RAD21;SMC1A;STAG2;SMC3	O60216;Q14683;Q8N3U4;Q9UQE7	4	0.102301	0.0909693	0.08856	0.18538	0.0998112	0.110766	0.134318	-0.81211	0.0243367	0.3473	0.2294	0.9931	0.5694
17	66	TRAP complex	Human	O60244;O75448;P10827;Q15648;Q93074;Q9NVC6;Q9Y2W1;Q9Y2X0	MED14;MED24;THRA;MED1;MED12;MED17;THRAP3;MED16	O60244;Q15648;Q93074;Q9Y2W1	4	0.183624	0.146784	0.101154	0.0911642	0.261751	0.200629	0.449123	0.503528	-0.425471	0.2026	0.0119	0.0109	0.9588
18	71	MRN complex (MRE11-RAD50-NBN complex)	Human	O60934;P49959;Q92878	NBN;MRE11A;RAD50	O60934;P49959;Q92878	3	0.310913	0.268185	0.282689	0.236421	0.294095	0.137428	0.0907779	0.239589	0.0540913	0.3288	0.3363	0.2276	0.5094
19	73	MRN complex (MRE11-RAD50-NBN complex)	Human	O60934;P49959;Q92878	NBN;MRE11A;RAD50	O60934;P49959;Q92878	3	0.310913	0.268185	0.282689	0.236421	0.294095	0.137428	0.0907779	0.239589	0.0540913	0.3288	0.3363	0.2276	0.5094
20	86	NUMAC complex (nucleosomal methylation activator complex)	Human	O14497;P51532;P60709;Q12824;Q86X55;Q8TAQ2;Q92922;Q969G3;Q96GM5;Q96KG9	ARID1A;SMARCA4;ACTB;SMARCB1;CARM1;SMARCC2;SMARCC1;SMARCE1;SMARCD1;SCYL1	O14497;P51532;Q86X55;Q8TAQ2;Q92922;Q96GM5;Q96KG9	7	0.217492	0.179635	0.192408	0.218328	0.271399	0.174059	0.115331	-0.00384645	-0.24786	0.1597	0.1848	0.6529	0.9635
21	87	Nup 107-160 subcomplex	Human	P52948;P55735;P57740;Q12769;Q8NFH3;Q8NFH4;Q8WUM0;Q96EE3;Q9BW27	NUP98;SEC13;NUP107;NUP160;NUP43;NUP37;NUP133;SEH1L;NUP85	P52948;P55735;P57740;Q12769;Q8NFH3;Q8NFH4;Q8WUM0;Q96EE3;Q9BW27	9	0.229717	0.233649	0.216035	0.219099	0.223381	-0.0171129	0.0595623	0.0462236	0.0275855	0.6362	0.2906	0.5265	0.6224
22	89	Exocyst Sec6/8 complex	Human	O00471;O60645;Q8IYI6;Q8TAG9;Q96A65;Q96KP1;Q9NV70;Q9UPT5	EXOC5;EXOC3;EXOC8;EXOC6;EXOC4;EXOC2;EXOC1;EXOC7	O60645;Q8IYI6;Q96A65;Q96KP1;Q9NV70	5	0.0975421	0.125059	0.162015	0.114824	0.115268	-0.282104	-0.660971	-0.177174	-0.181724	0.9139	0.994	0.8781	0.8867
23	93	Anaphase-promoting complex	Human	P30260;Q13042;Q9H1A4;Q9UJX2;Q9UJX3;Q9UJX4;Q9UJX5;Q9UJX6	CDC27;CDC16;ANAPC1;CDC23;ANAPC7;ANAPC5;ANAPC4;ANAPC2	P30260;Q13042;Q9H1A4;Q9UJX2;Q9UJX3;Q9UJX4;Q9UJX5;Q9UJX6	8	0.119419	0.116718	0.11456	0.123236	0.095918	0.0226211	0.0406854	-0.0319655	0.196795	0.5142	0.3562	0.7252	0.1833
24	95	Ku antigen-NARG1 complex	Human	P12956;P13010;Q9BXJ9	XRCC6;XRCC5;NAA15	P12956;P13010;Q9BXJ9	3	0.273017	0.255961	0.259684	0.2618	0.288708	0.0624735	0.0488358	0.0410866	-0.0574714	0.4444	0.4055	0.5263	0.6614
25	96	Anaphase-promoting complex	Human	P30260;Q13042;Q9H1A4;Q9UJX2;Q9UJX3;Q9UJX4;Q9UJX5;Q9UJX6;Q9UM13	CDC27;CDC16;ANAPC1;CDC23;ANAPC7;ANAPC5;ANAPC4;ANAPC2;ANAPC10	P30260;Q13042;Q9H1A4;Q9UJX2;Q9UJX3;Q9UJX4;Q9UJX5;Q9UJX6;Q9UM13	9	0.121778	0.108634	0.110763	0.117405	0.0991094	0.107932	0.0904482	0.0359117	0.186146	0.2674	0.2079	0.5598	0.1929
26	103	RNA polymerase II holoenzyme complex	Human	O15514;P13984;P18074;P19387;P19388;P19447;P20226;P24928;P29083;P29084;P30876;P32780;P35269;P36954;P52434;P52435;P53803;P61218;P62487;P62875;Q00403;Q13888;Q13889;Q92759	POLR2D;GTF2F2;ERCC2;POLR2C;POLR2E;ERCC3;TBP;POLR2A;GTF2E1;GTF2E2;POLR2B;GTF2H1;GTF2F1;POLR2I;POLR2H;POLR2J;POLR2K;POLR2F;POLR2G;POLR2L;GTF2B;GTF2H2;GTF2H3;GTF2H4	O15514;P13984;P19387;P19388;P19447;P24928;P29083;P29084;P32780;P35269;P36954;P52435;P53803;P62487;P62875;Q00403;Q13888;Q92759	18	0.35179	0.344212	0.339471	0.294383	0.295113	0.0215426	0.03502	0.163186	0.161111	0.5379	0.3162	0.1146	0.164
27	104	RNA polymerase II core complex	Human	O15514;P19387;P19388;P24928;P30876;P36954;P52434;P52435;P53803;P61218;P62487;P62875	POLR2D;POLR2C;POLR2E;POLR2A;POLR2B;POLR2I;POLR2H;POLR2J;POLR2K;POLR2F;POLR2G;POLR2L	O15514;P19387;P19388;P24928;P36954;P52435;P53803;P62487;P62875	9	0.437601	0.391271	0.444602	0.365034	0.390077	0.105872	-0.016	0.165828	0.108601	0.2741	0.5358	0.1873	0.3927
28	105	Polycomb repressive complex 2 (PRC 2)	Human	O75530;Q09028;Q15022;Q15910;Q16576	EED;RBBP4;SUZ12;EZH2;RBBP7	O75530;Q09028;Q15022;Q15910;Q16576	5	0.265587	0.295105	0.30399	0.289211	0.274882	-0.111141	-0.144595	-0.0889504	-0.034996	0.7596	0.7922	0.778	0.7011
29	107	TFIIH transcription factor complex	Human	P18074;P19447;P32780;P50613;P51946;P51948;Q13888;Q13889;Q92759	ERCC2;ERCC3;GTF2H1;CDK7;CCNH;MNAT1;GTF2H2;GTF2H3;GTF2H4	P19447;P32780;P50613;P51948;Q13888;Q92759	6	0.321836	0.310649	0.338099	0.264684	0.316269	0.0347618	-0.0505307	0.177581	0.017297	0.4917	0.6193	0.2208	0.6223
30	112	Prefoldin complex	Human	O15212;O60925;P61758;Q99471;Q9NQP4;Q9UHV9	PFDN6;PFDN1;VBP1;PFDN5;PFDN4;PFDN2	O15212;O60925;P61758;Q99471;Q9UHV9	5	0.0578525	0.0745998	0.081454	0.0704175	0.101374	-0.289483	-0.40796	-0.21719	-0.752289	0.9171	0.97	0.9095	0.9955
31	115	Polycomb repressive complex 1 (PRC1, hPRC-H)	Human	O00257;O60264;P0DMV8;P35226;P78364;Q06587;Q14781;Q8IXK0;Q8NDX5;Q96GD3;Q99496;Q9HC52	CBX4;SMARCA5;HSPA1A;BMI1;PHC1;RING1;CBX2;PHC2;PHC3;SCMH1;RNF2;CBX8	O60264;Q06587;Q99496;Q9HC52	4	0.250554	0.21808	0.240509	0.27511	0.256202	0.129608	0.0400899	-0.0980095	-0.0225414	0.3096	0.4046	0.7599	0.6491
32	116	Polycomb repressive complex 1 (PRC1, hPRC-H)	Human	O00257;O60264;P0DMV8;P25490;P35226;P78364;Q06587;Q14781;Q8IXK0;Q8NDX5;Q96GD3;Q99496;Q9HC52	CBX4;SMARCA5;HSPA1A;YY1;BMI1;PHC1;RING1;CBX2;PHC2;PHC3;SCMH1;RNF2;CBX8	O60264;P25490;Q06587;Q99496;Q9HC52	5	0.300193	0.295639	0.313347	0.30296	0.266852	0.0151686	-0.0438178	-0.00921707	0.111067	0.5362	0.5945	0.6435	0.4081
33	117	GPR56-CD81-Galpha(q/11)-Gbeta complex	Human	P29992;P50148;P60033;P62873;Q9Y653	GNA11;GNAQ;CD81;GNB1;ADGRG1	P29992;P50148;P62873	3	0.127023	0.130564	0.0981223	0.123156	0.140585	-0.0278795	0.227521	0.0304381	-0.106771	0.5867	0.1536	0.5424	0.7212
34	123	Rnase/Mrp complex	Human	O75817;O75818;O95059;O95707;P78345;P78346;Q969H6;Q99575;Q9BUL9;Q9H633	POP7;RPP40;RPP14;POP4;RPP38;RPP30;POP5;POP1;RPP25;RPP21	O75817;O75818;O95059;P78345;P78346;Q99575;Q9BUL9	7	0.180159	0.220652	0.170365	0.150887	0.147349	-0.224763	0.054363	0.162477	0.182118	0.9241	0.3317	0.2319	0.2313
35	126	CCT complex (chaperonin containing TCP1 complex)	Human	P17987;P40227;P48643;P49368;P50990;P50991;P78371;Q99832	TCP1;CCT6A;CCT5;CCT3;CCT8;CCT4;CCT2;CCT7	P17987;P40227;P48643;P49368;P50990;P50991;P78371;Q99832	8	0.0639522	0.0745911	0.0623671	0.0801305	0.0700947	-0.166356	0.0247858	-0.252975	-0.0960483	0.8903	0.4031	0.9725	0.8647
36	127	NDC80 kinetochore complex	Human	O14777;Q8NBT2;Q9BZD4;Q9HBM1	NDC80;SPC24;NUF2;SPC25	O14777;Q8NBT2;Q9BZD4;Q9HBM1	4	0.289877	0.324788	0.268014	0.257312	0.261832	-0.120434	0.0754216	0.112341	0.0967479	0.7462	0.3348	0.3938	0.443
37	142	CD147-gamma-secretase complex	Human	P35613;P49768;Q92542;Q96BI3;Q9NZ42	BSG;PSEN1;NCSTN;APH1A;PSENEN	P49768;Q92542;Q96BI3	3	0.082994	0.157312	0.162456	0.156228	0.157779	-0.895466	-0.957443	-0.882401	-0.901085	0.9707	0.9836	0.9804	0.9777
38	144	Gamma-BAR-AP1 complex	Human	O43747;O75843;P56377;P61966;Q10567;Q63HQ0;Q96PC3;Q9BXS5;Q9Y6Q5	AP1G1;AP1G2;AP1S2;AP1S1;AP1B1;AP1AR;AP1S3;AP1M1;AP1M2	O43747;Q10567;Q63HQ0;Q9BXS5	4	0.165794	0.152521	0.182986	0.161016	0.160831	0.0800542	-0.103699	0.0288189	0.0299338	0.4027	0.6966	0.5546	0.5591
39	149	PBAF complex (Polybromo- and BAF containing complex)	Human	O96019;P51532;P60709;Q12824;Q68CP9;Q86U86;Q8TAQ2;Q92922;Q969G3;Q96GM5	ACTL6A;SMARCA4;ACTB;SMARCB1;ARID2;PBRM1;SMARCC2;SMARCC1;SMARCE1;SMARCD1	O96019;P51532;Q8TAQ2;Q92922;Q96GM5	5	0.209652	0.221588	0.201872	0.204376	0.147279	-0.0569285	0.0371133	0.0251693	0.297508	0.6754	0.3931	0.5692	0.1055
40	155	TFIID complex	Human	O00268;P20226;P21675;P49848;Q12962;Q15542;Q15544;Q16594;Q6P1X5	TAF4;TBP;TAF1;TAF6;TAF10;TAF5;TAF11;TAF9;TAF2	Q12962;Q15542;Q6P1X5	3	0.344143	0.24812	0.221879	0.316317	0.296766	0.27902	0.35527	0.080856	0.137665	0.1521	0.0618	0.4647	0.3879
41	157	Condensin I complex	Human	O95347;Q15003;Q15021;Q9BPX3;Q9NTJ3	SMC2;NCAPH;NCAPD2;NCAPG;SMC4	O95347;Q15021;Q9BPX3;Q9NTJ3	4	0.050063	0.0869362	0.0874742	0.140981	0.0551462	-0.736535	-0.747282	-1.81608	-0.101535	0.9806	0.9906	0.9998	0.7664
42	159	Condensin I-PARP-1-XRCC1 complex	Human	O95347;P09874;P18887;Q15003;Q15021;Q9BPX3;Q9NTJ3	SMC2;PARP1;XRCC1;NCAPH;NCAPD2;NCAPG;SMC4	O95347;P09874;P18887;Q15021;Q9BPX3;Q9NTJ3	6	0.129453	0.137024	0.144974	0.211335	0.162881	-0.0584867	-0.119895	-0.632526	-0.258227	0.6913	0.7782	0.9972	0.9514
43	162	COG complex	Human	P83436;Q14746;Q8WTW3;Q96JB2;Q96MW5;Q9H9E3;Q9UP83;Q9Y2V7	COG7;COG2;COG1;COG3;COG8;COG4;COG5;COG6	P83436;Q14746;Q8WTW3;Q96JB2;Q9UP83;Q9Y2V7	6	0.127819	0.123389	0.151776	0.151466	0.149554	0.0346593	-0.187429	-0.184998	-0.170043	0.4918	0.8753	0.9106	0.9012
44	163	Cohesin-SA2 complex	Human	O60216;Q14683;Q8N3U4;Q9UQE7	RAD21;SMC1A;STAG2;SMC3	O60216;Q14683;Q8N3U4;Q9UQE7	4	0.102301	0.0909693	0.08856	0.18538	0.0998112	0.110766	0.134318	-0.81211	0.0243367	0.3473	0.2294	0.9931	0.5694
45	164	Cohesin-SA1 complex	Human	O60216;Q14683;Q8WVM7;Q9UQE7	RAD21;SMC1A;STAG1;SMC3	O60216;Q14683;Q8WVM7;Q9UQE7	4	0.0808028	0.0551108	0.0697195	0.129019	0.0738707	0.317959	0.137165	-0.59671	0.0857911	0.0798	0.2238	0.982	0.4637
46	165	Cohesin-SA1 complex	Human	O60216;Q14683;Q8WVM7;Q9UQE7	RAD21;SMC1A;STAG1;SMC3	O60216;Q14683;Q8WVM7;Q9UQE7	4	0.0808028	0.0551108	0.0697195	0.129019	0.0738707	0.317959	0.137165	-0.59671	0.0857911	0.0798	0.2238	0.982	0.4637
47	166	Cohesin-SA2 complex	Human	O60216;Q14683;Q8N3U4;Q9UQE7	RAD21;SMC1A;STAG2;SMC3	O60216;Q14683;Q8N3U4;Q9UQE7	4	0.102301	0.0909693	0.08856	0.18538	0.0998112	0.110766	0.134318	-0.81211	0.0243367	0.3473	0.2294	0.9931	0.5694
48	167	Condensin I complex	Human	O95347;Q15003;Q15021;Q9BPX3;Q9NTJ3	SMC2;NCAPH;NCAPD2;NCAPG;SMC4	O95347;Q15021;Q9BPX3;Q9NTJ3	4	0.050063	0.0869362	0.0874742	0.140981	0.0551462	-0.736535	-0.747282	-1.81608	-0.101535	0.9806	0.9906	0.9998	0.7664
49	173	MRN complex (MRE11-RAD50-NBN complex)	Human	O60934;P49959;Q92878	NBN;MRE11A;RAD50	O60934;P49959;Q92878	3	0.310913	0.268185	0.282689	0.236421	0.294095	0.137428	0.0907779	0.239589	0.0540913	0.3288	0.3363	0.2276	0.5094
50	178	Respiratory chain complex I (holoenzyme), mitochondrial	Human	O00217;O00483;O14561;O15239;O43181;O43674;O43676;O43677;O43678;O43920;O75251;O75306;O75380;O75438;O75489;O95139;O95167;O95168;O95169;O95178;O95182;O95298;O95299;O96000;P03886;P03891;P03897;P03901;P03915;P03923;P17568;P19404;P28331;P49821;P51970;P56181;P56556;Q16718;Q16795;Q86Y39;Q9NX14;Q9P0J0;Q9UI09;Q9Y6M9	NDUFS8;NDUFA4;NDUFAB1;NDUFA1;NDUFS4;NDUFB5;NDUFB3;NDUFC1;NDUFA2;NDUFS5;NDUFS7;NDUFS2;NDUFS6;NDUFB1;NDUFS3;NDUFB6;NDUFA3;NDUFB4;NDUFB8;NDUFB2;NDUFA7;NDUFC2;NDUFA10;NDUFB10;MT-ND1;MT-ND2;MT-ND3;MT-ND4L;MT-ND5;MT-ND6;NDUFB7;NDUFV2;NDUFS1;NDUFV1;NDUFA8;NDUFV3;NDUFA6;NDUFA5;NDUFA9;NDUFA11;NDUFB11;NDUFA13;NDUFA12;NDUFB9	O00217;O00483;O14561;O15239;O43181;O43674;O43676;O43677;O43678;O43920;O75251;O75306;O75380;O75438;O75489;O95139;O95167;O95168;O95169;O95182;O95298;O95299;O96000;P03886;P03891;P03897;P03915;P17568;P28331;P51970;P56181;Q16718;Q16795;Q86Y39;Q9NX14;Q9P0J0;Q9UI09;Q9Y6M9	38	0.358402	0.345598	0.331904	0.348039	0.284358	0.0357252	0.0739337	0.028913	0.206594	0.4644	0.0858	0.6517	0.0146
51	181	26S proteasome	Human	O14818;P17980;P20618;P25786;P25787;P25788;P25789;P28066;P28070;P28072;P28074;P35998;P43686;P49720;P49721;P55036;P60900;P62191;P62195;P62333;Q99436;Q9UNM6	PSMA7;PSMC3;PSMB1;PSMA1;PSMA2;PSMA3;PSMA4;PSMA5;PSMB4;PSMB6;PSMB5;PSMC2;PSMC4;PSMB3;PSMB2;PSMD4;PSMA6;PSMC1;PSMC5;PSMC6;PSMB7;PSMD13	O14818;P17980;P20618;P25786;P25787;P25788;P25789;P28066;P28070;P28072;P28074;P35998;P43686;P49720;P49721;P55036;P60900;P62191;P62195;Q99436;Q9UNM6	21	0.303888	0.273068	0.317719	0.273146	0.334091	0.101419	-0.0455129	0.101162	-0.0993868	0.1925	0.7097	0.2804	0.9707
52	186	Wave-2 complex	Human	Q7L576;Q8IZP0;Q8WUW1;Q9Y2A7;Q9Y6W5	CYFIP1;ABI1;BRK1;NCKAP1;WASF2	Q7L576;Q8IZP0;Q8WUW1;Q9Y2A7;Q9Y6W5	5	0.174675	0.167135	0.181742	0.129489	0.149831	0.0431687	-0.0404562	0.25869	0.142234	0.474	0.5857	0.1258	0.3481
53	189	BAF complex	Human	O14497;O94805;O96019;P51531;P51532;P60709;P63261;Q12824;Q8NFD5;Q8TAQ2;Q92922;Q969G3;Q96GM5	ARID1A;ACTL6B;ACTL6A;SMARCA2;SMARCA4;ACTB;ACTG1;SMARCB1;ARID1B;SMARCC2;SMARCC1;SMARCE1;SMARCD1	O14497;O96019;P51532;Q8TAQ2;Q92922;Q96GM5	6	0.186889	0.197087	0.19347	0.190541	0.147127	-0.0545667	-0.035213	-0.0195374	0.212757	0.684	0.5831	0.6778	0.193
54	190	Mitotic checkpoint complex (MCC)	Human	O43684;O60566;Q12834;Q13257	BUB3;BUB1B;CDC20;MAD2L1	O43684;O60566;Q12834;Q13257	4	0.330865	0.314434	0.236893	0.279686	0.13485	0.0496622	0.284019	0.154682	0.592432	0.4583	0.0642	0.313	0.0044
55	191	20S proteasome	Human	O14818;P20618;P25786;P25787;P25788;P25789;P28066;P28070;P28072;P28074;P49720;P49721;P60900;Q99436	PSMA7;PSMB1;PSMA1;PSMA2;PSMA3;PSMA4;PSMA5;PSMB4;PSMB6;PSMB5;PSMB3;PSMB2;PSMA6;PSMB7	O14818;P20618;P25786;P25787;P25788;P25789;P28066;P28070;P28072;P28074;P49720;P49721;P60900;Q99436	14	0.110488	0.093881	0.105066	0.0780279	0.108575	0.150305	0.0490753	0.293788	0.0173099	0.1161	0.2848	0.0077	0.6903
56	192	PA28-20S proteasome	Human	O14818;P20618;P25786;P25787;P25788;P25789;P28066;P28070;P28072;P28074;P49720;P49721;P60900;Q06323;Q99436;Q9UL46	PSMA7;PSMB1;PSMA1;PSMA2;PSMA3;PSMA4;PSMA5;PSMB4;PSMB6;PSMB5;PSMB3;PSMB2;PSMA6;PSME1;PSMB7;PSME2	O14818;P20618;P25786;P25787;P25788;P25789;P28066;P28070;P28072;P28074;P49720;P49721;P60900;Q06323;Q99436	15	0.107874	0.105419	0.102602	0.077033	0.116386	0.022761	0.0488716	0.2859	-0.0789083	0.528	0.2799	0.0072	0.9177
57	193	PA700-20S-PA28 complex	Human	O00231;O00232;O00233;O00487;O14818;O43242;O75832;P17980;P20618;P25786;P25787;P25788;P25789;P28066;P28070;P28072;P28074;P35998;P43686;P48556;P49720;P49721;P51665;P55036;P60900;P62191;P62195;P62333;Q06323;Q13200;Q15008;Q16401;Q99436;Q99460;Q9UL46;Q9UNM6	PSMD11;PSMD12;PSMD9;PSMD14;PSMA7;PSMD3;PSMD10;PSMC3;PSMB1;PSMA1;PSMA2;PSMA3;PSMA4;PSMA5;PSMB4;PSMB6;PSMB5;PSMC2;PSMC4;PSMD8;PSMB3;PSMB2;PSMD7;PSMD4;PSMA6;PSMC1;PSMC5;PSMC6;PSME1;PSMD2;PSMD6;PSMD5;PSMB7;PSMD1;PSME2;PSMD13	O00231;O00232;O00233;O00487;O14818;O43242;P17980;P20618;P25786;P25787;P25788;P25789;P28066;P28070;P28072;P28074;P35998;P43686;P48556;P49720;P49721;P51665;P55036;P60900;P62191;P62195;Q06323;Q13200;Q15008;Q16401;Q99436;Q99460;Q9UNM6	33	0.314033	0.275478	0.329229	0.279435	0.350239	0.122774	-0.0483911	0.110172	-0.115296	0.0773	0.7674	0.1893	0.9955
58	194	PA28gamma-20S proteasome	Human	O14818;P20618;P25786;P25787;P25788;P25789;P28066;P28070;P28072;P28074;P49720;P49721;P60900;P61289;Q99436	PSMA7;PSMB1;PSMA1;PSMA2;PSMA3;PSMA4;PSMA5;PSMB4;PSMB6;PSMB5;PSMB3;PSMB2;PSMA6;PSME3;PSMB7	O14818;P20618;P25786;P25787;P25788;P25789;P28066;P28070;P28072;P28074;P49720;P49721;P60900;P61289;Q99436	15	0.108367	0.113997	0.113012	0.092619	0.113084	-0.0519509	-0.0428598	0.145321	-0.043525	0.7852	0.6702	0.1711	0.8611
59	202	BRCA1-RAD50-MRE11-NBS1 complex	Human	O60934;P38398;P49959;Q92878	NBN;BRCA1;MRE11A;RAD50	O60934;P38398;P49959;Q92878	4	0.426946	0.416727	0.401768	0.415916	0.427174	0.0239351	0.0589738	0.0258358	-0.000534025	0.5089	0.3672	0.5608	0.6131
60	205	Ubiquitin E3 ligase (VHL, TCEB1, TCEB2, CUL2, RBX1)	Human	P40337;P62877;Q13617;Q15369;Q15370	VHL;RBX1;CUL2;TCEB1;TCEB2	P62877;Q13617;Q15369;Q15370	4	0.231668	0.314697	0.256738	0.203285	0.205159	-0.358398	-0.108217	0.122515	0.114426	0.9175	0.7047	0.3735	0.4101
61	207	Ubiquitin E3 ligase (ASB2, TCEB1, TCEB2, CUL5, RNF7)	Human	Q15369;Q15370;Q93034;Q96Q27;Q9UBF6	TCEB1;TCEB2;CUL5;ASB2;RNF7	Q15369;Q15370;Q93034;Q9UBF6	4	0.14224	0.259766	0.189483	0.169547	0.166342	-0.826252	-0.332139	-0.191981	-0.169449	0.9866	0.9212	0.861	0.8378
62	208	Ubiquitin E3 ligase (ASB1, TCEB1, TCEB2, CUL5, RNF7)	Human	Q15369;Q15370;Q93034;Q9UBF6;Q9Y576	TCEB1;TCEB2;CUL5;RNF7;ASB1	Q15369;Q15370;Q93034;Q9UBF6	4	0.14224	0.259766	0.189483	0.169547	0.166342	-0.826252	-0.332139	-0.191981	-0.169449	0.9866	0.9212	0.861	0.8378
63	209	Ubiquitin E3 ligase (ASB6, TCEB1, TCEB2, CUL5, RNF7)	Human	Q15369;Q15370;Q93034;Q9NWX5;Q9UBF6	TCEB1;TCEB2;CUL5;ASB6;RNF7	Q15369;Q15370;Q93034;Q9UBF6	4	0.14224	0.259766	0.189483	0.169547	0.166342	-0.826252	-0.332139	-0.191981	-0.169449	0.9866	0.9212	0.861	0.8378
64	210	Ubiquitin E3 ligase (ASB7, TCEB1, TCEB2, CUL5, RNF7)	Human	Q15369;Q15370;Q93034;Q9H672;Q9UBF6	TCEB1;TCEB2;CUL5;ASB7;RNF7	Q15369;Q15370;Q93034;Q9UBF6	4	0.14224	0.259766	0.189483	0.169547	0.166342	-0.826252	-0.332139	-0.191981	-0.169449	0.9866	0.9212	0.861	0.8378
65	211	Ubiquitin E3 ligase (ASB12, TCEB1, TCEB2, CUL5, RNF7)	Human	Q15369;Q15370;Q8WXK4;Q93034;Q9UBF6	TCEB1;TCEB2;ASB12;CUL5;RNF7	Q15369;Q15370;Q93034;Q9UBF6	4	0.14224	0.259766	0.189483	0.169547	0.166342	-0.826252	-0.332139	-0.191981	-0.169449	0.9866	0.9212	0.861	0.8378
66	214	Ubiquitin E3 ligase (WSB1, TCEB1, TCEB2, CUL5, RBX1)	Human	P62877;Q15369;Q15370;Q93034;Q9Y6I7	RBX1;TCEB1;TCEB2;CUL5;WSB1	P62877;Q15369;Q15370;Q93034	4	0.182607	0.262632	0.220148	0.176133	0.172937	-0.438234	-0.20558	0.0354568	0.0529542	0.9434	0.8339	0.5413	0.5205
67	217	CRSP complex	Human	O43513;O60244;O75448;O95402;Q15648;Q6P2C8;Q9NVC6;Q9ULK4	MED7;MED14;MED24;MED26;MED1;MED27;MED17;MED23	O43513;O60244;Q15648;Q6P2C8;Q9ULK4	5	0.190897	0.201808	0.17102	0.248887	0.18934	-0.0571592	0.104121	-0.303781	0.00815363	0.6761	0.2462	0.9517	0.6186
68	218	CRSP complex	Human	O43513;O60244;O75448;O95402;Q15648;Q6P2C8;Q9NVC6;Q9ULK4	MED7;MED14;MED24;MED26;MED1;MED27;MED17;MED23	O43513;O60244;Q15648;Q6P2C8;Q9ULK4	5	0.190897	0.201808	0.17102	0.248887	0.18934	-0.0571592	0.104121	-0.303781	0.00815363	0.6761	0.2462	0.9517	0.6186
69	219	CAND1-CUL1-RBX1 complex	Human	P62877;Q13616;Q86VP6	RBX1;CUL1;CAND1	P62877;Q13616;Q86VP6	3	0.104689	0.116372	0.090651	0.0667303	0.116169	-0.111594	0.134095	0.362587	-0.109655	0.6927	0.2705	0.1019	0.7236
70	221	CAND1-CUL2-RBX1 complex	Human	P62877;Q13617;Q86VP6	RBX1;CUL2;CAND1	P62877;Q13617;Q86VP6	3	0.319821	0.343514	0.316181	0.245083	0.307601	-0.0740832	0.0113793	0.233687	0.0382068	0.6464	0.4695	0.2351	0.5322
71	222	CAND1-CUL3-RBX1 complex	Human	P62877;Q13618;Q86VP6	RBX1;CUL3;CAND1	P62877;Q13618;Q86VP6	3	0.338929	0.342225	0.329092	0.247006	0.327322	-0.00972277	0.0290247	0.271217	0.034248	0.5596	0.4393	0.1909	0.5389
72	223	CAND1-CUL4A-RBX1 complex	Human	P62877;Q13619;Q86VP6	RBX1;CUL4A;CAND1	P62877;Q13619;Q86VP6	3	0.396364	0.376099	0.368656	0.294703	0.366522	0.0511281	0.0699054	0.256485	0.0752902	0.4655	0.3699	0.2079	0.4781
73	228	SMCC complex	Human	O60244;O75448;O75586;P24863;P49336;Q13503;Q15648;Q9Y3C7	MED14;MED24;MED6;CCNC;CDK8;MED21;MED1;MED31	O60244;P49336;Q15648	3	0.065369	0.118471	0.115168	0.0798977	0.15339	-0.812347	-0.761814	-0.222256	-1.34652	0.9646	0.9719	0.83	0.991
74	229	NAT complex	Human	O60244;O75586;P24863;P49336;Q13503;Q9BTT4;Q9ULK4	MED14;MED6;CCNC;CDK8;MED21;MED10;MED23	O60244;P49336;Q9BTT4;Q9ULK4	4	0.204003	0.202123	0.186291	0.271594	0.346616	0.00921312	0.0868216	-0.331328	-0.699077	0.5378	0.3114	0.9341	0.9888
75	230	Mediator complex	Human	A0JLT2;O43513;O60244;O75448;O75586;O95402;P24863;P49336;Q13503;Q15528;Q15648;Q6P2C8;Q71F56;Q71SY5;Q93074;Q96G25;Q96HR3;Q96RN5;Q9BTT4;Q9BUE0;Q9BWU1;Q9H204;Q9H944;Q9NPJ6;Q9NVC6;Q9NWA0;Q9NX70;Q9P086;Q9UHV7;Q9ULK4;Q9Y2X0;Q9Y3C7	MED19;MED7;MED14;MED24;MED6;MED26;CCNC;CDK8;MED21;MED22;MED1;MED27;MED13L;MED25;MED12;MED8;MED30;MED15;MED10;MED18;CDK19;MED28;MED20;MED4;MED17;MED9;MED29;MED11;MED13;MED23;MED16;MED31	O43513;O60244;P49336;Q15648;Q6P2C8;Q71SY5;Q93074;Q96G25;Q96HR3;Q9BTT4;Q9BUE0;Q9H944;Q9NPJ6;Q9ULK4	14	0.222431	0.20488	0.186733	0.212993	0.19968	0.078908	0.16049	0.042432	0.102284	0.3159	0.038	0.543	0.384
76	232	ARC complex	Human	O43513;O60244;O75448;O75586;O95402;Q15648;Q71SY5;Q93074;Q96G25;Q96RN5;Q9NPJ6;Q9NVC6;Q9UHV7;Q9UKU7;Q9ULK4	MED7;MED14;MED24;MED6;MED26;MED1;MED25;MED12;MED8;MED15;MED4;MED17;MED13;ACAD8;MED23	O43513;O60244;Q15648;Q71SY5;Q93074;Q96G25;Q9NPJ6;Q9UKU7;Q9ULK4	9	0.271244	0.201138	0.207501	0.226869	0.185257	0.258462	0.235004	0.163601	0.31701	0.0365	0.024	0.1922	0.0302
77	234	HuCHRAC complex	Human	O60264;Q9NRF9;Q9NRG0;Q9NRL2	SMARCA5;POLE3;CHRAC1;BAZ1A	O60264;Q9NRF9;Q9NRG0	3	0.555136	0.451082	0.563119	0.572947	0.572455	0.187438	-0.0143815	-0.032084	-0.0311978	0.2609	0.5151	0.6289	0.6257
78	238	SWI-SNF chromatin remodeling-related-BRCA1 complex	Human	O14497;O96019;P38398;P51531;P51532;Q12824;Q8TAQ2;Q92922;Q92925;Q969G3	ARID1A;ACTL6A;BRCA1;SMARCA2;SMARCA4;SMARCB1;SMARCC2;SMARCC1;SMARCD2;SMARCE1	O14497;O96019;P38398;P51532;Q8TAQ2;Q92922;Q92925	7	0.333575	0.304964	0.319594	0.342344	0.341891	0.0857698	0.0419123	-0.0262881	-0.0249285	0.3567	0.3706	0.7066	0.7226
79	243	RalBP1-CDC2-CCNB1 complex	Human	P06493;P14635;Q15311	CDK1;CCNB1;RALBP1	P06493;P14635;Q15311	3	0.325717	0.327874	0.337434	0.368887	0.381539	-0.00662128	-0.0359709	-0.132538	-0.171381	0.5543	0.5557	0.754	0.7857
80	244	BRAFT complex	Human	O15287;O15360;P15927;P27694;P35244;P40692;P54132;Q00597;Q13472;Q9H9A7;Q9HB96;Q9NPI8;Q9NW38	FANCG;FANCA;RPA2;RPA1;RPA3;MLH1;BLM;FANCC;TOP3A;RMI1;FANCE;FANCF;FANCL	P15927;P27694;P35244;Q13472	4	0.418842	0.403415	0.356755	0.386329	0.390574	0.0368317	0.148235	0.0776267	0.0674904	0.4827	0.2064	0.4613	0.4973
81	247	RalBP1-CCNB1-AP2A-NUMB-EPN1 complex	Human	O95782;P14635;P49757;Q15311;Q9Y6I3	AP2A1;CCNB1;NUMB;RALBP1;EPN1	O95782;P14635;P49757;Q15311;Q9Y6I3	5	0.252682	0.282226	0.270339	0.244894	0.207113	-0.11692	-0.0698787	0.0308206	0.180343	0.7674	0.6555	0.5586	0.2716
82	248	BRAFT complex	Human	O15287;O15360;P15927;P27694;P35244;P54132;Q00597;Q13472;Q9HB96;Q9NPI8;Q9NW38	FANCG;FANCA;RPA2;RPA1;RPA3;BLM;FANCC;TOP3A;FANCE;FANCF;FANCL	P15927;P27694;P35244;Q13472	4	0.418842	0.403415	0.356755	0.386329	0.390574	0.0368317	0.148235	0.0776267	0.0674904	0.4827	0.2064	0.4613	0.4973
83	266	RAD17-RFC complex	Human	O75943;P35249;P35250;P40937;P40938	RAD17;RFC4;RFC2;RFC5;RFC3	P35249;P35250;P40937;P40938	4	0.298422	0.269158	0.254906	0.243474	0.21593	0.0980609	0.145819	0.184129	0.276425	0.3677	0.2101	0.2594	0.1611
84	268	9-1-1-RAD17-RFC complex	Human	O60671;O60921;O75943;P35249;P35250;P40937;P40938;Q99638	RAD1;HUS1;RAD17;RFC4;RFC2;RFC5;RFC3;RAD9A	O60671;O60921;P35249;P35250;P40937;P40938	6	0.268704	0.330225	0.291957	0.265276	0.252483	-0.228956	-0.0865377	0.0127553	0.0603674	0.9053	0.7063	0.6082	0.5249
85	270	RAD17-RFC complex	Human	O75943;P35249;P35250;P40937;P40938	RAD17;RFC4;RFC2;RFC5;RFC3	P35249;P35250;P40937;P40938	4	0.298422	0.269158	0.254906	0.243474	0.21593	0.0980609	0.145819	0.184129	0.276425	0.3677	0.2101	0.2594	0.1611
86	274	9-1-1-RAD17-RFC complex	Human	O60671;O60921;O75943;P35249;P35250;P40937;P40938;Q99638	RAD1;HUS1;RAD17;RFC4;RFC2;RFC5;RFC3;RAD9A	O60671;O60921;P35249;P35250;P40937;P40938	6	0.268704	0.330225	0.291957	0.265276	0.252483	-0.228956	-0.0865377	0.0127553	0.0603674	0.9053	0.7063	0.6082	0.5249
87	277	RFC complex	Human	P35249;P35250;P35251;P40937;P40938	RFC4;RFC2;RFC1;RFC5;RFC3	P35249;P35250;P35251;P40937;P40938	5	0.285063	0.270471	0.320798	0.246625	0.233174	0.0511904	-0.125357	0.134842	0.182028	0.4553	0.7671	0.3302	0.268
88	278	RFC core complex	Human	P35249;P35250;P40937	RFC4;RFC2;RFC5	P35249;P35250;P40937	3	0.303713	0.273073	0.251118	0.229225	0.201573	0.100884	0.173172	0.245256	0.336304	0.3859	0.2146	0.22	0.1423
89	279	RFC complex	Human	P35249;P35250;P35251;P40937;P40938	RFC4;RFC2;RFC1;RFC5;RFC3	P35249;P35250;P35251;P40937;P40938	5	0.285063	0.270471	0.320798	0.246625	0.233174	0.0511904	-0.125357	0.134842	0.182028	0.4553	0.7671	0.3302	0.268
90	280	HMGB1-HMGB2-HSC70-ERP60-GAPDH complex	Human	P04406;P09429;P11142;P26583;P30101	GAPDH;HMGB1;HSPA8;HMGB2;PDIA3	P04406;P09429;P11142;P26583;P30101	5	0.245381	0.352882	0.375262	0.261171	0.302437	-0.438103	-0.529306	-0.0643499	-0.232522	0.9676	0.9871	0.7379	0.9185
91	282	SNF2h-cohesin-NuRD complex	Human	O60216;O60264;O94776;O95983;Q09028;Q12873;Q13330;Q13547;Q14683;Q16576;Q8N3U4;Q8WVM7;Q92769;Q9NRL2;Q9UBB5;Q9UQE7	RAD21;SMARCA5;MTA2;MBD3;RBBP4;CHD3;MTA1;HDAC1;SMC1A;RBBP7;STAG2;STAG1;HDAC2;BAZ1A;MBD2;SMC3	O60216;O60264;O94776;O95983;Q09028;Q12873;Q13547;Q14683;Q16576;Q8N3U4;Q8WVM7;Q92769;Q9UBB5;Q9UQE7	14	0.292016	0.25998	0.267122	0.295206	0.240446	0.109706	0.0852496	-0.0109226	0.176599	0.2191	0.1637	0.73	0.1575
92	283	Sin3 complex	Human	O00422;O75446;Q09028;Q13547;Q16576;Q92769;Q96ST3	SAP18;SAP30;RBBP4;HDAC1;RBBP7;HDAC2;SIN3A	O00422;O75446;Q09028;Q13547;Q16576;Q92769;Q96ST3	7	0.350075	0.394169	0.357758	0.342398	0.313648	-0.125954	-0.0219452	0.0219302	0.104057	0.8275	0.5551	0.5864	0.4136
93	284	CRSP complex	Human	O43513;O60244;O75448;O75586;O95402;Q13503;Q15648;Q71SY5;Q96RN5;Q9NVC6;Q9ULK4	MED7;MED14;MED24;MED6;MED26;MED21;MED1;MED25;MED15;MED17;MED23	O43513;O60244;Q15648;Q71SY5;Q9ULK4	5	0.220192	0.244746	0.210609	0.247954	0.186575	-0.111513	0.0435225	-0.126082	0.15267	0.7602	0.3765	0.8293	0.3258
94	286	PCNA-MSH2-MSH6 complex	Human	P12004;P43246;P52701	PCNA;MSH2;MSH6	P12004;P43246;P52701	3	0.424959	0.477272	0.440739	0.417051	0.407054	-0.123101	-0.0371322	0.0186096	0.0421335	0.7046	0.5569	0.56	0.5259
95	287	ARC-L complex	Human	O43513;O60244;O75448;O75586;P24863;P49336;Q13503;Q15648;Q71SY5;Q93074;Q96RN5;Q9NVC6;Q9UHV7;Q9ULK4	MED7;MED14;MED24;MED6;CCNC;CDK8;MED21;MED1;MED25;MED12;MED15;MED17;MED13;MED23	O43513;O60244;P49336;Q15648;Q71SY5;Q93074;Q9ULK4	7	0.226374	0.211943	0.168652	0.223682	0.168147	0.06375	0.254987	0.0118906	0.257217	0.4169	0.0309	0.6139	0.108
96	288	ARC complex	Human	O43513;O60244;O75448;O75586;O95402;P24863;P49336;Q13503;Q15648;Q71SY5;Q93074;Q96RN5;Q9NVC6;Q9UHV7;Q9ULK4	MED7;MED14;MED24;MED6;MED26;CCNC;CDK8;MED21;MED1;MED25;MED12;MED15;MED17;MED13;MED23	O43513;O60244;P49336;Q15648;Q71SY5;Q93074;Q9ULK4	7	0.226374	0.211943	0.168652	0.223682	0.168147	0.06375	0.254987	0.0118906	0.257217	0.4169	0.0309	0.6139	0.108
97	289	PCNA-MSH2-MSH6 complex	Human	P12004;P43246;P52701	PCNA;MSH2;MSH6	P12004;P43246;P52701	3	0.424959	0.477272	0.440739	0.417051	0.407054	-0.123101	-0.0371322	0.0186096	0.0421335	0.7046	0.5569	0.56	0.5259
98	290	MSH2-MLH1-PMS2-PCNA DNA-repair initiation complex	Human	P12004;P40692;P43246;P54278	PCNA;MLH1;MSH2;PMS2	P12004;P43246;P54278	3	0.41788	0.477272	0.440738	0.427661	0.462932	-0.142127	-0.0546999	-0.0234046	-0.107811	0.7249	0.5833	0.6186	0.7221
99	297	PCNA-DNA polymerase delta complex	Human	P12004;P28340;P49005;Q15054;Q9HCU8	PCNA;POLD1;POLD2;POLD3;POLD4	P12004;P49005;Q15054	3	0.278305	0.309063	0.230144	0.275693	0.318058	-0.110519	0.173052	0.00938657	-0.142838	0.6916	0.2146	0.5736	0.7602
100	300	PC2 complex	Human	O43513;O60244;O75448;O75586;Q13503;Q6P2C8;Q9BTT4;Q9H944;Q9NVC6;Q9Y2W1;Q9Y2X0;Q9Y3C7	MED7;MED14;MED24;MED6;MED21;MED27;MED10;MED20;MED17;THRAP3;MED16;MED31	O43513;O60244;Q6P2C8;Q9BTT4;Q9H944;Q9Y2W1	6	0.256136	0.238394	0.231549	0.286079	0.349433	0.0692667	0.0959921	-0.116906	-0.36425	0.4067	0.2432	0.847	0.9802
101	301	SMCC complex	Human	O43513;O60244;O75448;O75586;P24863;P49336;Q13503;Q15648;Q6P2C8;Q93074;Q9BTT4;Q9H944;Q9NVC6;Q9UHV7;Q9Y2W1;Q9Y2X0;Q9Y3C7	MED7;MED14;MED24;MED6;CCNC;CDK8;MED21;MED1;MED27;MED12;MED10;MED20;MED17;MED13;THRAP3;MED16;MED31	O43513;O60244;P49336;Q15648;Q6P2C8;Q93074;Q9BTT4;Q9H944;Q9Y2W1	9	0.242614	0.203315	0.180651	0.235765	0.268023	0.161983	0.2554	0.0282328	-0.104727	0.1473	0.0157	0.5814	0.8928
102	302	INO80 chromatin remodeling complex	Human	O96019;P15923;Q53TQ3;Q6P4R8;Q6PI98;Q8NBZ0;Q96EZ8;Q9C086;Q9H981;Q9H9F9;Q9ULG1;Q9Y230;Q9Y265	ACTL6A;TCF3;INO80D;NFRKB;INO80C;INO80E;MCRS1;INO80B;ACTR8;ACTR5;INO80;RUVBL2;RUVBL1	O96019;Q9Y230;Q9Y265	3	0.104945	0.0786467	0.0535633	0.0481107	0.169194	0.250589	0.489604	0.541562	-0.612221	0.1861	0.0206	0.0232	0.9549
103	304	SRCAP-associated chromatin remodeling complex	Human	O43257;O95619;O96019;P0C0S5;Q15906;Q6ZRS2;Q96CJ1;Q9GZN1;Q9Y230;Q9Y265	ZNHIT1;YEATS4;ACTL6A;H2AFZ;VPS72;SRCAP;EAF2;ACTR6;RUVBL2;RUVBL1	O96019;Q15906;Q9Y230;Q9Y265	4	0.155704	0.196193	0.140047	0.146047	0.15428	-0.260039	0.100555	0.0620163	0.00914237	0.8712	0.2828	0.4891	0.5935
104	305	40S ribosomal subunit, cytoplasmic	Human	P08708;P08865;P15880;P22090;P23396;P25398;P39019;P42677;P46781;P46782;P46783;P60866;P61247;P62081;P62241;P62244;P62249;P62263;P62266;P62269;P62273;P62277;P62280;P62701;P62753;P62841;P62847;P62851;P62854;P62857;P62861;P62979;P63220	RPS17;RPSA;RPS2;RPS4Y1;RPS3;RPS12;RPS19;RPS27;RPS9;RPS5;RPS10;RPS20;RPS3A;RPS7;RPS8;RPS15A;RPS16;RPS14;RPS23;RPS18;RPS29;RPS13;RPS11;RPS4X;RPS6;RPS15;RPS24;RPS25;RPS26;RPS28;FAU;RPS27A;RPS21	P08865;P15880;P23396;P39019;P42677;P46781;P46783;P60866;P61247;P62081;P62241;P62244;P62249;P62266;P62269;P62273;P62277;P62280;P62701;P62753;P62851;P62854;P62857;P62861;P62979;P63220	26	0.291841	0.373707	0.393449	0.323162	0.26493	-0.280513	-0.34816	-0.107321	0.0922112	0.9996	1	0.9755	0.398
105	306	Ribosome, cytoplasmic	Human	P05386;P05387;P05388;P08708;P08865;P15880;P18077;P18124;P18621;P22090;P23396;P25398;P26373;P27635;P30050;P32969;P35268;P36578;P39019;P39023;P40429;P42677;P42766;P46776;P46777;P46778;P46779;P46781;P46782;P46783;P47914;P49207;P50914;P60866;P61247;P61254;P61313;P61353;P61513;P61927;P62081;P62241;P62244;P62249;P62263;P62266;P62269;P62273;P62277;P62280;P62424;P62701;P62750;P62753;P62829;P62841;P62847;…	RPLP1;RPLP2;RPLP0;RPS17;RPSA;RPS2;RPL35A;RPL7;RPL17;RPS4Y1;RPS3;RPS12;RPL13;RPL10;RPL12;RPL9; RPL9;RPL22;RPL4;RPS19;RPL3;RPL13A;RPS27;RPL35;RPL27A;RPL5;RPL21;RPL28;RPS9;RPS5;RPS10;RPL29;RPL34;RPL14;RPS20;RPS3A;RPL26;RPL15;RPL27;RPL37A;RPL37;RPS7;RPS8;RPS15A;RPS16;RPS14;RPS23;RPS18;RPS29;RPS13;RPS11;RPL7A;RPS4X;RPL23A;RPS6;RPL23;RPS15;RPS24;RPS25;RPS26;RPS28;FAU;RPL30;RPL39;RPL31;RPL10A;RPL32;RPL1…	P05388;P08865;P15880;P18077;P23396;P26373;P30050;P32969;P35268;P36578;P39019;P39023;P40429;P42677;P42766;P46777;P46778;P46779;P46781;P46783;P50914;P60866;P61247;P61513;P62081;P62241;P62244;P62249;P62266;P62269;P62273;P62277;P62280;P62424;P62701;P62750;P62753;P62829;P62851;P62854;P62857;P62861;P62891;P62899;P62979;P62987;P63173;P63220;P83731;Q02543;Q02878	51	0.260745	0.410196	0.408543	0.386516	0.224089	-0.573171	-0.566832	-0.482353	0.140581	1	1	1	0.0978
106	308	60S ribosomal subunit, cytoplasmic	Human	P05386;P05387;P05388;P18077;P18124;P18621;P26373;P27635;P30050;P32969;P35268;P36578;P39023;P40429;P42766;P46776;P46777;P46778;P46779;P47914;P49207;P50914;P61254;P61313;P61353;P61513;P61927;P62424;P62750;P62829;P62888;P62891;P62899;P62906;P62910;P62913;P62917;P62945;P62987;P63173;P83731;P83881;P84098;Q02543;Q02878;Q07020;Q9Y3U8	RPLP1;RPLP2;RPLP0;RPL35A;RPL7;RPL17;RPL13;RPL10;RPL12;RPL9; RPL9;RPL22;RPL4;RPL3;RPL13A;RPL35;RPL27A;RPL5;RPL21;RPL28;RPL29;RPL34;RPL14;RPL26;RPL15;RPL27;RPL37A;RPL37;RPL7A;RPL23A;RPL23;RPL30;RPL39;RPL31;RPL10A;RPL32;RPL11;RPL8;RPL41;UBA52;RPL38;RPL24;RPL36A;RPL19;RPL18A;RPL6;RPL18;RPL36	P05388;P18077;P26373;P30050;P32969;P35268;P36578;P39023;P40429;P42766;P46777;P46778;P46779;P50914;P61513;P62424;P62750;P62829;P62891;P62899;P62987;P63173;P83731;Q02543;Q02878	25	0.227826	0.382951	0.338481	0.400434	0.184848	-0.680894	-0.4857	-0.757634	0.188642	1	1	1	0.0626
107	310	Cell cycle kinase complex CDC2	Human	O95067;P06493;P12004;P14635;P24385;P38936	CCNB2;CDK1;PCNA;CCNB1;CCND1;CDKN1A	O95067;P06493;P12004;P14635	4	0.356907	0.406898	0.373338	0.365605	0.318459	-0.140066	-0.0460367	-0.0243695	0.107726	0.7687	0.586	0.6526	0.423
108	315	28S ribosomal subunit, mitochondrial	Human	O15235;O60783;P51398;P82650;P82663;P82664;P82673;P82675;P82909;P82912;P82914;P82921;P82930;P82932;P82933;Q92552;Q92665;Q96EL2;Q9BYN8;Q9NP92;Q9NVS2;Q9Y291;Q9Y2Q9;Q9Y2R5;Q9Y2R9;Q9Y399;Q9Y3D3;Q9Y3D5;Q9Y3D9;Q9Y676	MRPS12;MRPS14;DAP3;MRPS22;MRPS25;MRPS10;MRPS35;MRPS5;MRPS36;MRPS11;MRPS15;MRPS21;MRPS34;MRPS6;MRPS9;MRPS27;MRPS31;MRPS24;MRPS26;MRPS30;MRPS18A;MRPS33;MRPS28;MRPS17;MRPS7;MRPS2;MRPS16;MRPS18C;MRPS23;MRPS18B	O15235;O60783;P51398;P82650;P82663;P82664;P82673;P82675;P82909;P82912;P82914;P82932;P82933;Q92552;Q92665;Q96EL2;Q9BYN8;Q9NP92;Q9NVS2;Q9Y2Q9;Q9Y2R5;Q9Y2R9;Q9Y399;Q9Y3D3;Q9Y3D5;Q9Y3D9;Q9Y676	27	0.209844	0.234293	0.236462	0.251878	0.196134	-0.116512	-0.126849	-0.200312	0.0653314	0.9638	0.962	0.9976	0.5398
109	320	55S ribosome, mitochondrial	Human	O15235;O60783;O75394;P09001;P49406;P51398;P52815;P82650;P82663;P82664;P82673;P82675;P82909;P82912;P82914;P82921;P82930;P82932;P82933;P83111;Q13084;Q13405;Q16540;Q4U2R6;Q5T653;Q6P161;Q6P1L8;Q7Z2W9;Q7Z7F7;Q7Z7H8;Q86TS9;Q8IXM3;Q8N5N7;Q8N983;Q8TCC3;Q92552;Q92665;Q96A35;Q96DV4;Q96EL2;Q96EL3;Q96GC5;Q9BQ48;Q9BRJ2;Q9BYC8;Q9BYC9;Q9BYD1;Q9BYD2;Q9BYD3;Q9BYD6;Q9BYN8;Q9BZE1;Q9H0U6;Q9H2W6;Q9H9J2;Q9HD33;Q9NP92;…	MRPS12;MRPS14;MRPL33;MRPL3;MRPL19;DAP3;MRPL12;MRPS22;MRPS25;MRPS10;MRPS35;MRPS5;MRPS36;MRPS11;MRPS15;MRPS21;MRPS34;MRPS6;MRPS9;LACTB;MRPL28;MRPL49;MRPL23;MRPL51;MRPL2;MRPL54;MRPL14;MRPL21;MRPL55;MRPL10;MRPL52;MRPL41;MRPL50;MRPL43;MRPL30;MRPS27;MRPS31;MRPL24;MRPL38;MRPS24;MRPL53;MRPL48;MRPL34;MRPL45;MRPL32;MRPL20;MRPL13;MRPL9;MRPL4;MRPL1;MRPS26;MRPL37;MRPL18;MRPL46;MRPL44;MRPL47;MRPS30;MRPL40;MRPL…	O15235;O60783;P09001;P49406;P51398;P52815;P82650;P82663;P82664;P82673;P82675;P82909;P82912;P82914;P82932;P82933;P83111;Q13405;Q16540;Q5T653;Q6P161;Q6P1L8;Q7Z2W9;Q7Z7F7;Q7Z7H8;Q8IXM3;Q8N5N7;Q8TCC3;Q92552;Q92665;Q96A35;Q96DV4;Q96EL2;Q96EL3;Q96GC5;Q9BQ48;Q9BYC8;Q9BYC9;Q9BYD1;Q9BYD2;Q9BYD3;Q9BYD6;Q9BYN8;Q9BZE1;Q9H0U6;Q9H2W6;Q9H9J2;Q9HD33;Q9NP92;Q9NQ50;Q9NRX2;Q9NVS2;Q9NWU5;Q9NX20;Q9NYK5;Q9P015;Q9Y2Q9;…	66	0.275065	0.31418	0.294028	0.310814	0.235169	-0.142203	-0.0689425	-0.129967	0.145042	0.9992	0.9391	1	0.0628
110	322	DNA-PK-Ku complex	Human	P12956;P13010;P78527	XRCC6;XRCC5;PRKDC	P12956;P13010;P78527	3	0.215458	0.249542	0.203277	0.240088	0.186295	-0.158193	0.0565338	-0.114315	0.135354	0.7404	0.3912	0.7323	0.3909
111	324	39S ribosomal subunit, mitochondrial	Human	O75394;P09001;P49406;P52815;P83111;Q13084;Q13405;Q16540;Q4U2R6;Q5T653;Q6P161;Q6P1L8;Q7Z2W9;Q7Z7F7;Q7Z7H8;Q86TS9;Q8IXM3;Q8N5N7;Q8N983;Q8TCC3;Q96A35;Q96DV4;Q96EL3;Q96GC5;Q9BQ48;Q9BRJ2;Q9BYC8;Q9BYC9;Q9BYD1;Q9BYD2;Q9BYD3;Q9BYD6;Q9BZE1;Q9H0U6;Q9H2W6;Q9H9J2;Q9HD33;Q9NQ50;Q9NRX2;Q9NWU5;Q9NX20;Q9NYK5;Q9NZE8;Q9P015;Q9P0J6;Q9P0M9;Q9Y3B7;Q9Y6G3	MRPL33;MRPL3;MRPL19;MRPL12;LACTB;MRPL28;MRPL49;MRPL23;MRPL51;MRPL2;MRPL54;MRPL14;MRPL21;MRPL55;MRPL10;MRPL52;MRPL41;MRPL50;MRPL43;MRPL30;MRPL24;MRPL38;MRPL53;MRPL48;MRPL34;MRPL45;MRPL32;MRPL20;MRPL13;MRPL9;MRPL4;MRPL1;MRPL37;MRPL18;MRPL46;MRPL44;MRPL47;MRPL40;MRPL17;MRPL22;MRPL16;MRPL39;MRPL35;MRPL15;MRPL36;MRPL27;MRPL11;MRPL42	P09001;P49406;P52815;P83111;Q13405;Q16540;Q5T653;Q6P161;Q6P1L8;Q7Z2W9;Q7Z7F7;Q7Z7H8;Q8IXM3;Q8N5N7;Q8TCC3;Q96A35;Q96DV4;Q96EL3;Q96GC5;Q9BQ48;Q9BYC8;Q9BYC9;Q9BYD1;Q9BYD2;Q9BYD3;Q9BYD6;Q9BZE1;Q9H0U6;Q9H2W6;Q9H9J2;Q9HD33;Q9NQ50;Q9NRX2;Q9NWU5;Q9NX20;Q9NYK5;Q9P015;Q9Y3B7;Q9Y6G3	39	0.312267	0.359826	0.32896	0.343433	0.261406	-0.1523	-0.0534555	-0.0998039	0.162877	0.9953	0.82	0.9918	0.0712
112	331	MRN complex (MRE11-RAD50-NBN complex)	Human	O60934;P49959;Q92878	NBN;MRE11A;RAD50	O60934;P49959;Q92878	3	0.310913	0.268185	0.282689	0.236421	0.294095	0.137428	0.0907779	0.239589	0.0540913	0.3288	0.3363	0.2276	0.5094
113	338	40S ribosomal subunit, cytoplasmic	Human	P08708;P08865;P15880;P23396;P25398;P39019;P46781;P46782;P46783;P60866;P61247;P62081;P62241;P62244;P62249;P62263;P62266;P62269;P62273;P62277;P62280;P62701;P62753;P62841;P62847;P62851;P62854;P62857;P62861;P62979;P63220	RPS17;RPSA;RPS2;RPS3;RPS12;RPS19;RPS9;RPS5;RPS10;RPS20;RPS3A;RPS7;RPS8;RPS15A;RPS16;RPS14;RPS23;RPS18;RPS29;RPS13;RPS11;RPS4X;RPS6;RPS15;RPS24;RPS25;RPS26;RPS28;FAU;RPS27A;RPS21	P08865;P15880;P23396;P39019;P46781;P46783;P60866;P61247;P62081;P62241;P62244;P62249;P62266;P62269;P62273;P62277;P62280;P62701;P62753;P62851;P62854;P62857;P62861;P62979;P63220	25	0.29782	0.38215	0.399769	0.331943	0.271555	-0.283157	-0.342315	-0.114577	0.0881932	0.9994	1	0.9781	0.4212
114	351	Spliceosome	Human	O00425;O00571;O14776;O15042;O15355;O43143;O43172;O43290;O43395;O43447;O43660;O43670;O43719;O43809;O60231;O60306;O60508;O75400;O75533;O75643;O75934;O75937;O75940;O94906;O95232;O95391;O95400;O95926;P08579;P08621;P09012;P09234;P09661;P11940;P14678;P17844;P26368;P38919;P41223;P42285;P49756;P52298;P55081;P55769;P61326;P62304;P62306;P62308;P62310;P62312;P62314;P62316;P62318;P62995;P83876;P84103;Q01081;…	IGF2BP3;DDX3X;TCERG1;U2SURP;PPM1G;DHX15;PRPF4;SART1;PRPF3;PPIH;PLRG1;ZNF207;HTATSF1;NUDT21;DHX16;AQR;CDC40;PRPF40A;SF3B1;SNRNP200;BCAS2;DNAJC8;SMNDC1;PRPF6;LUC7L3;SLU7;CD2BP2;SYF2;SNRPB2;SNRNP70;SNRPA;SNRPC;SNRPA1;PABPC1;SNRPB;DDX5;U2AF2;EIF4A3;BUD31;MTREX;RBM25;NCBP2;MFAP1;SNU13;MAGOH;SNRPE;SNRPF;SNRPG;LSM3;LSM6;SNRPD1;SNRPD2;SNRPD3;TRA2B;TXNL4A;SRSF3;U2AF1;SRSF2;SRSF11;SRSF1;SRSF4;DHX9;NCBP1;SF…	O00425;O00571;O15042;O15355;O43143;O43172;O43290;O43395;O43660;O43670;O43719;O43809;O60231;O60306;O75400;O75533;O75643;O75934;O75937;O75940;O94906;O95232;O95400;P08579;P08621;P09012;P09234;P09661;P11940;P14678;P17844;P26368;P38919;P42285;P52298;P61326;P62304;P62306;P62308;P62310;P62312;P62314;P62316;P62318;P62995;P83876;P84103;Q01081;Q08211;Q09161;Q12874;Q13123;Q13242;Q13356;Q13435;Q13523;Q13573;…	111	0.370399	0.414755	0.387616	0.380404	0.331616	-0.119753	-0.0464829	-0.0270121	0.104706	1	0.9113	0.9853	0.1949
115	355	DNA-PK-Ku complex	Human	P12956;P13010;P78527	XRCC6;XRCC5;PRKDC	P12956;P13010;P78527	3	0.215458	0.249542	0.203277	0.240088	0.186295	-0.158193	0.0565338	-0.114315	0.135354	0.7404	0.3912	0.7323	0.3909
116	356	DNA-PK-Ku complex	Human	P12956;P13010;P78527	XRCC6;XRCC5;PRKDC	P12956;P13010;P78527	3	0.215458	0.249542	0.203277	0.240088	0.186295	-0.158193	0.0565338	-0.114315	0.135354	0.7404	0.3912	0.7323	0.3909
117	357	DNA-PK-Ku complex	Human	P12956;P13010;P78527	XRCC6;XRCC5;PRKDC	P12956;P13010;P78527	3	0.215458	0.249542	0.203277	0.240088	0.186295	-0.158193	0.0565338	-0.114315	0.135354	0.7404	0.3912	0.7323	0.3909
118	362	DNA ligase III-XRCC1-PNK-DNA-pol III multiprotein complex	Human	P06746;P18887;P49916;Q96T60	POLB;XRCC1;LIG3;PNKP	P18887;P49916;Q96T60	3	0.209808	0.170351	0.151003	0.201344	0.190141	0.188061	0.28028	0.0403432	0.0937397	0.2603	0.109	0.5271	0.4513
119	369	MSH2-MSH6-PMS2-MLH1 complex	Human	P40692;P43246;P52701;P54278	MLH1;MSH2;MSH6;PMS2	P43246;P52701;P54278	3	0.134718	0.131894	0.190929	0.0943327	0.0865543	0.0209598	-0.417249	0.299777	0.357515	0.5143	0.909	0.159	0.1225
120	376	PCNA-MutS-alpha-MutL-alpha-DNA complex	Human	P12004;P40692;P43246;P52701;P54278	PCNA;MLH1;MSH2;MSH6;PMS2	P12004;P43246;P52701;P54278	4	0.345366	0.368112	0.354346	0.339035	0.354868	-0.0658591	-0.0259999	0.0183313	-0.0275128	0.6703	0.5452	0.5744	0.6571
121	377	PCNA-MSH2-MSH6 complex	Human	P12004;P43246;P52701	PCNA;MSH2;MSH6	P12004;P43246;P52701	3	0.424959	0.477272	0.440739	0.417051	0.407054	-0.123101	-0.0371322	0.0186096	0.0421335	0.7046	0.5569	0.56	0.5259
122	387	MCM complex	Human	P25205;P33991;P33992;P33993;P49736;Q14566	MCM3;MCM4;MCM5;MCM7;MCM2;MCM6	P25205;P33992;P33993;P49736;Q14566	5	0.124391	0.16687	0.160643	0.157906	0.128604	-0.341491	-0.291434	-0.269429	-0.033869	0.9412	0.9281	0.9387	0.6988
123	389	ORC complex (origin recognition complex)	Human	O43913;O43929;Q13415;Q13416;Q9UBD5;Q9Y5N6	ORC5;ORC4;ORC1;ORC2;ORC3;ORC6	O43913;O43929;Q13416;Q9UBD5;Q9Y5N6	5	0.162385	0.144687	0.147609	0.118566	0.102813	0.108986	0.0909941	0.269845	0.36686	0.3294	0.2731	0.1132	0.0512
124	391	Ubiquitin E3 ligase (DDB1, CUL4A, RBX1)	Human	P62877;Q13619;Q16531	RBX1;CUL4A;DDB1	P62877;Q13619;Q16531	3	0.654601	0.576607	0.622789	0.626657	0.477644	0.119146	0.0485976	0.0426876	0.270328	0.3596	0.4061	0.5235	0.2083
125	430	18S U11/U12 snRNP	Human	O43143;O75533;P14678;P62304;P62306;P62308;P62314;P62316;P62318;P67809;Q13435;Q15393;Q15427;Q15696;Q16560;Q6IEG0;Q6P2Q9;Q8N8D1;Q8TBF4;Q96LT9;Q9BV90;Q9BWJ5;Q9UDW3;Q9Y3B4	DHX15;SF3B1;SNRPB;SNRPE;SNRPF;SNRPG;SNRPD1;SNRPD2;SNRPD3;YBX1;SF3B2;SF3B3;SF3B4;ZRSR2;SNRNP35;SNRNP48;PRPF8;PDCD7;ZCRB1;RNPC3;SNRNP25;SF3B5;ZMAT5;SF3B6	O43143;O75533;P14678;P62304;P62306;P62308;P62314;P62316;P62318;P67809;Q13435;Q15393;Q15427;Q6P2Q9;Q9BWJ5;Q9Y3B4	16	0.261349	0.298437	0.26471	0.284039	0.234582	-0.141907	-0.012861	-0.0868177	0.102419	0.9454	0.5398	0.9173	0.3781
126	431	MSH2-MSH6-PMS2-MLH1 complex	Human	P40692;P43246;P52701;P54278	MLH1;MSH2;MSH6;PMS2	P43246;P52701;P54278	3	0.134718	0.131894	0.190929	0.0943327	0.0865543	0.0209598	-0.417249	0.299777	0.357515	0.5143	0.909	0.159	0.1225
127	433	BASC complex (BRCA1-associated genome surveillance complex)	Human	O60934;P35249;P35250;P35251;P38398;P40692;P43246;P49959;P52701;P54132;Q13315;Q92878	NBN;RFC4;RFC2;RFC1;BRCA1;MLH1;MSH2;MRE11A;MSH6;BLM;ATM;RAD50	O60934;P35249;P35250;P35251;P38398;P43246;P49959;P52701;Q92878	9	0.37426	0.343098	0.362571	0.327662	0.35552	0.083264	0.0312335	0.124508	0.0500715	0.3339	0.3811	0.2914	0.5607
128	434	BASC (Ab 80) complex (BRCA1-associated genome surveillance complex)	Human	P35249;P35250;P35251;P38398;P40692;P43246;P52701;P54132	RFC4;RFC2;RFC1;BRCA1;MLH1;MSH2;MSH6;BLM	P35249;P35250;P35251;P38398;P43246;P52701	6	0.440948	0.399958	0.436399	0.397227	0.408637	0.0929599	0.0103154	0.0991527	0.0732761	0.3511	0.4641	0.395	0.4952
129	435	BASC (Ab 81) complex (BRCA1-associated genome surveillance complex)	Human	P35249;P35250;P35251;P38398;P40692;Q13315	RFC4;RFC2;RFC1;BRCA1;MLH1;ATM	P35249;P35250;P35251;P38398	4	0.448924	0.379345	0.428571	0.413544	0.474614	0.154992	0.0453384	0.0788121	-0.0572249	0.2696	0.3943	0.4597	0.7039
130	436	BASC (Ab C-20) complex (BRCA1-associated genome surveillance complex)	Human	P38398;P52701;Q92878	BRCA1;MSH6;RAD50	P38398;P52701;Q92878	3	0.573246	0.43674	0.44263	0.502412	0.586711	0.238128	0.227853	0.123566	-0.023489	0.1994	0.1533	0.3985	0.6166
131	438	GCN5-TRRAP histone acetyltransferase complex	Human	O75486;O75528;O75529;P38398;P43246;P52701;Q12962;Q16594;Q92830;Q9Y4A5	SUPT3H;TADA3;TAF5L;BRCA1;MSH2;MSH6;TAF10;TAF9;KAT2A;TRRAP	O75528;O75529;P38398;P43246;P52701;Q12962	6	0.433413	0.400192	0.414992	0.391206	0.423254	0.0766503	0.042502	0.0973833	0.0234401	0.3902	0.3692	0.4001	0.6089
132	441	TFTC-type histone acetyl transferase complex	Human	O60244;O75448;P03372;Q15648;Q92830;Q93074;Q9NVC6;Q9UHV7;Q9ULK4;Q9Y2X0;Q9Y4A5	MED14;MED24;ESR1;MED1;KAT2A;MED12;MED17;MED13;MED23;MED16;TRRAP	O60244;Q15648;Q93074;Q9ULK4	4	0.131627	0.0782163	0.0796025	0.139169	0.183019	0.405774	0.395243	-0.0572931	-0.390432	0.0335	0.0203	0.7034	0.9508
133	443	BP-SMAD complex	Human	O14867;O15198;O95452;P17980;P19447;P50539;Q13118;Q15582	BACH1;SMAD9;GJB6;PSMC3;ERCC3;MXI1;KLF10;TGFBI	O14867;P17980;P19447	3	0.662278	0.480775	0.518533	0.408906	0.336387	0.274059	0.217045	0.382577	0.492075	0.1569	0.1637	0.0895	0.0462
134	445	TFTC complex (TATA-binding protein-free TAF-II-containing complex)	Human	O00268;O15265;O75486;O75528;O75529;P49848;Q12962;Q15393;Q15542;Q15545;Q16514;Q16594;Q6P1X5;Q92830;Q9Y4A5;Q9Y6J9	TAF4;ATXN7;SUPT3H;TADA3;TAF5L;TAF6;TAF10;SF3B3;TAF5;TAF7;TAF12;TAF9;TAF2;KAT2A;TRRAP;TAF6L	O15265;O75528;O75529;Q12962;Q15393;Q15542;Q15545;Q16514;Q6P1X5;Q9Y6J9	10	0.266972	0.260222	0.289821	0.275353	0.243641	0.0252815	-0.0855867	-0.0313918	0.0873909	0.5077	0.7658	0.7531	0.4464
135	455	TFTC complex (TATA-binding protein-free TAF-II-containing complex)	Human	O00268;O15265;O75486;O75528;O75529;P49848;Q12962;Q15393;Q15542;Q15545;Q16514;Q16594;Q6P1X5;Q92830;Q9Y4A5;Q9Y6J9	TAF4;ATXN7;SUPT3H;TADA3;TAF5L;TAF6;TAF10;SF3B3;TAF5;TAF7;TAF12;TAF9;TAF2;KAT2A;TRRAP;TAF6L	O15265;O75528;O75529;Q12962;Q15393;Q15542;Q15545;Q16514;Q6P1X5;Q9Y6J9	10	0.266972	0.260222	0.289821	0.275353	0.243641	0.0252815	-0.0855867	-0.0313918	0.0873909	0.5077	0.7658	0.7531	0.4464
136	456	TFTC complex (TATA-binding protein-free TAF-II-containing complex)	Human	O00268;O15265;O75486;O75528;O75529;P49848;Q12962;Q15393;Q15542;Q15545;Q16514;Q16594;Q6P1X5;Q92830;Q9Y4A5;Q9Y6J9	TAF4;ATXN7;SUPT3H;TADA3;TAF5L;TAF6;TAF10;SF3B3;TAF5;TAF7;TAF12;TAF9;TAF2;KAT2A;TRRAP;TAF6L	O15265;O75528;O75529;Q12962;Q15393;Q15542;Q15545;Q16514;Q6P1X5;Q9Y6J9	10	0.266972	0.260222	0.289821	0.275353	0.243641	0.0252815	-0.0855867	-0.0313918	0.0873909	0.5077	0.7658	0.7531	0.4464
137	462	TFTC complex (TATA-binding protein-free TAF-II-containing complex)	Human	O00268;O15265;O75486;O75528;O75529;P49848;Q12962;Q15393;Q15542;Q15545;Q16514;Q16594;Q6P1X5;Q92830;Q9Y4A5;Q9Y6J9	TAF4;ATXN7;SUPT3H;TADA3;TAF5L;TAF6;TAF10;SF3B3;TAF5;TAF7;TAF12;TAF9;TAF2;KAT2A;TRRAP;TAF6L	O15265;O75528;O75529;Q12962;Q15393;Q15542;Q15545;Q16514;Q6P1X5;Q9Y6J9	10	0.266972	0.260222	0.289821	0.275353	0.243641	0.0252815	-0.0855867	-0.0313918	0.0873909	0.5077	0.7658	0.7531	0.4464
138	463	TFIID complex	Human	O00268;P20226;P21675;P49848;Q12962;Q15542;Q15543;Q15544;Q15545;Q16514;Q16594	TAF4;TBP;TAF1;TAF6;TAF10;TAF5;TAF13;TAF11;TAF7;TAF12;TAF9	Q12962;Q15542;Q15545;Q16514	4	0.299108	0.320458	0.233401	0.265964	0.301243	-0.0713784	0.219676	0.11081	-0.00713845	0.6799	0.114	0.3963	0.625
139	466	Gamma-secretase complex (APH1A, PSEN1, PSENEN, NCSTN)	Human	P49768;Q92542;Q96BI3;Q9NZ42	PSEN1;NCSTN;APH1A;PSENEN	P49768;Q92542;Q96BI3	3	0.082994	0.157312	0.162456	0.156228	0.157779	-0.895466	-0.957443	-0.882401	-0.901085	0.9707	0.9836	0.9804	0.9777
140	469	TFIID-beta complex	Human	O00268;P20226;P21675;P49848;Q12962;Q15542;Q15543;Q15544;Q15545;Q16514;Q16594;Q6P1X5	TAF4;TBP;TAF1;TAF6;TAF10;TAF5;TAF13;TAF11;TAF7;TAF12;TAF9;TAF2	Q12962;Q15542;Q15545;Q16514;Q6P1X5	5	0.290884	0.304364	0.212824	0.256792	0.278533	-0.0463436	0.268353	0.1172	0.0424569	0.6573	0.0507	0.3676	0.5522
141	470	TFTC complex (TATA-binding protein-free TAF-II-containing complex)	Human	O00268;O15265;O75486;O75528;O75529;P49848;Q12962;Q15393;Q15542;Q15543;Q15545;Q16514;Q16594;Q6P1X5;Q92830;Q9Y4A5;Q9Y6J9	TAF4;ATXN7;SUPT3H;TADA3;TAF5L;TAF6;TAF10;SF3B3;TAF5;TAF13;TAF7;TAF12;TAF9;TAF2;KAT2A;TRRAP;TAF6L	O15265;O75528;O75529;Q12962;Q15393;Q15542;Q15545;Q16514;Q6P1X5;Q9Y6J9	10	0.266972	0.260222	0.289821	0.275353	0.243641	0.0252815	-0.0855867	-0.0313918	0.0873909	0.5077	0.7658	0.7531	0.4464
142	471	PCAF complex	Human	O75478;O75486;O75528;O75529;Q12962;Q16514;Q16594;Q92831;Q9Y4A5;Q9Y6J9	TADA2A;SUPT3H;TADA3;TAF5L;TAF10;TAF12;TAF9;KAT2B;TRRAP;TAF6L	O75528;O75529;Q12962;Q16514;Q9Y6J9	5	0.186753	0.178123	0.165573	0.16591	0.1766	0.0462091	0.113413	0.111608	0.0543669	0.4666	0.2284	0.3787	0.5275
143	475	STAGA complex	Human	O75486;O75528;O75529;O94864;Q12962;Q15393;Q16514;Q16594;Q92830;Q96BN2;Q9Y4A5;Q9Y6J9	SUPT3H;TADA3;TAF5L;SUPT7L;TAF10;SF3B3;TAF12;TAF9;KAT2A;TADA1;TRRAP;TAF6L	O75528;O75529;Q12962;Q15393;Q16514;Q9Y6J9	6	0.216574	0.21718	0.18643	0.222612	0.223962	-0.00279874	0.139185	-0.027879	-0.0341153	0.5761	0.1567	0.6941	0.726
144	476	STAGA complex	Human	O15265;O75486;O75528;O75529;O94864;Q12962;Q15393;Q16514;Q16594;Q92830;Q96BN2;Q9Y4A5;Q9Y6J9	ATXN7;SUPT3H;TADA3;TAF5L;SUPT7L;TAF10;SF3B3;TAF12;TAF9;KAT2A;TADA1;TRRAP;TAF6L	O15265;O75528;O75529;Q12962;Q15393;Q16514;Q9Y6J9	7	0.248102	0.207667	0.325872	0.280288	0.232588	0.162977	-0.313458	-0.129729	0.0625307	0.1783	0.9704	0.8798	0.5249
145	477	PCAF complex	Human	O75478;O75486;O75528;O75529;Q12962;Q16514;Q16594;Q92831;Q9Y4A5;Q9Y6J9	TADA2A;SUPT3H;TADA3;TAF5L;TAF10;TAF12;TAF9;KAT2B;TRRAP;TAF6L	O75528;O75529;Q12962;Q16514;Q9Y6J9	5	0.186753	0.178123	0.165573	0.16591	0.1766	0.0462091	0.113413	0.111608	0.0543669	0.4666	0.2284	0.3787	0.5275
146	484	TFIID complex	Human	O00268;P20226;P21675;P49848;Q12962;Q15542;Q15543;Q15544;Q15545;Q16514;Q16594	TAF4;TBP;TAF1;TAF6;TAF10;TAF5;TAF13;TAF11;TAF7;TAF12;TAF9	Q12962;Q15542;Q15545;Q16514	4	0.299108	0.320458	0.233401	0.265964	0.301243	-0.0713784	0.219676	0.11081	-0.00713845	0.6799	0.114	0.3963	0.625
147	485	TFIID complex, B-cell specific	Human	O00268;P20226;P21675;P49848;Q12962;Q15542;Q15543;Q15544;Q15545;Q16514;Q16594;Q92750	TAF4;TBP;TAF1;TAF6;TAF10;TAF5;TAF13;TAF11;TAF7;TAF12;TAF9;TAF4B	Q12962;Q15542;Q15545;Q16514	4	0.299108	0.320458	0.233401	0.265964	0.301243	-0.0713784	0.219676	0.11081	-0.00713845	0.6799	0.114	0.3963	0.625
148	486	WIP-WASp-actin-myosin-IIa complex	Human	O43516;P19105;P35579;P42768;P60660;P62736	WIPF1;MYL12A;MYH9;WAS;MYL6;ACTA2	O43516;P35579;P42768	3	0.486164	0.332764	0.3417	0.243496	0.564166	0.315532	0.297151	0.499149	-0.160444	0.1179	0.0972	0.0347	0.7775
149	492	DA complex	Human	O00268;P20226;P21675;P49848;P52655;P52657;Q12962;Q15542;Q15543;Q15544;Q15545;Q16514;Q16594;Q5VWG9;Q6P1X5	TAF4;TBP;TAF1;TAF6;GTF2A1;GTF2A2;TAF10;TAF5;TAF13;TAF11;TAF7;TAF12;TAF9;TAF3;TAF2	P52655;P52657;Q12962;Q15542;Q15545;Q16514;Q6P1X5	7	0.293586	0.305475	0.24955	0.282687	0.347755	-0.0404973	0.149994	0.0371227	-0.184508	0.6746	0.1255	0.5488	0.9288
150	493	DAB complex	Human	O00268;P20226;P21675;P49848;P52655;P52657;Q00403;Q12962;Q15542;Q15543;Q15544;Q15545;Q16514;Q16594;Q5VWG9;Q6P1X5	TAF4;TBP;TAF1;TAF6;GTF2A1;GTF2A2;GTF2B;TAF10;TAF5;TAF13;TAF11;TAF7;TAF12;TAF9;TAF3;TAF2	P52655;P52657;Q00403;Q12962;Q15542;Q15545;Q16514;Q6P1X5	8	0.324023	0.334628	0.308642	0.292746	0.336175	-0.0327286	0.0474694	0.0965255	-0.0375026	0.6574	0.3353	0.3823	0.7699
151	508	TFIID complex	Human	O00268;P20226;P21675;P49848;Q12962;Q15542;Q15544;Q15545;Q16514;Q16594	TAF4;TBP;TAF1;TAF6;TAF10;TAF5;TAF11;TAF7;TAF12;TAF9	Q12962;Q15542;Q15545;Q16514	4	0.299108	0.320458	0.233401	0.265964	0.301243	-0.0713784	0.219676	0.11081	-0.00713845	0.6799	0.114	0.3963	0.625
152	509	TFIID complex	Human	O00268;P20226;P21675;P49848;Q12962;Q15542;Q15543;Q15544;Q15545;Q16514;Q16594;Q92804	TAF4;TBP;TAF1;TAF6;TAF10;TAF5;TAF13;TAF11;TAF7;TAF12;TAF9;TAF15	Q12962;Q15542;Q15545;Q16514	4	0.299108	0.320458	0.233401	0.265964	0.301243	-0.0713784	0.219676	0.11081	-0.00713845	0.6799	0.114	0.3963	0.625
153	513	TFTC complex (TATA-binding protein-free TAF-II-containing complex)	Human	O00268;O15265;O75486;O75528;O75529;P49848;Q12962;Q15393;Q15542;Q15545;Q16514;Q16594;Q6P1X5;Q92830;Q9HBM6;Q9Y4A5;Q9Y6J9	TAF4;ATXN7;SUPT3H;TADA3;TAF5L;TAF6;TAF10;SF3B3;TAF5;TAF7;TAF12;TAF9;TAF2;KAT2A;TAF9B;TRRAP;TAF6L	O15265;O75528;O75529;Q12962;Q15393;Q15542;Q15545;Q16514;Q6P1X5;Q9HBM6;Q9Y6J9	11	0.285346	0.262663	0.287117	0.268157	0.237528	0.0794921	-0.00620586	0.060239	0.167577	0.3313	0.5104	0.4768	0.206
154	514	TFIID-beta complex	Human	O00268;P20226;P21675;P49848;Q12962;Q15542;Q15543;Q15544;Q15545;Q16514;Q16594;Q9HBM6	TAF4;TBP;TAF1;TAF6;TAF10;TAF5;TAF13;TAF11;TAF7;TAF12;TAF9;TAF9B	Q12962;Q15542;Q15545;Q16514;Q9HBM6	5	0.293469	0.295689	0.224856	0.230021	0.257535	-0.007564	0.2338	0.2162	0.122445	0.5809	0.0718	0.1827	0.3861
155	520	KCNQ1 macromolecular complex	Human	P13861;P17612;P51787;P62136;Q99996	PRKAR2A;PRKACA;KCNQ1;PPP1CA;AKAP9	P13861;P17612;P62136	3	0.206787	0.259689	0.214617	0.25	0.15209	-0.255826	-0.0378634	-0.208972	0.264512	0.8238	0.5582	0.8187	0.2157
156	525	TIP60 histone acetylase complex	Human	O96019;Q92993;Q9Y230;Q9Y265;Q9Y4A5	ACTL6A;KAT5;RUVBL2;RUVBL1;TRRAP	O96019;Q9Y230;Q9Y265	3	0.104945	0.0786467	0.0535633	0.0481107	0.169194	0.250589	0.489604	0.541562	-0.612221	0.1861	0.0206	0.0232	0.9549
157	528	NuA4/Tip60-HAT complex	Human	O95619;O96019;Q15014;Q92993;Q96L91;Q9H0E9;Q9H2F5;Q9HAF1;Q9NPF5;Q9NV56;Q9NXR8;Q9UBU8;Q9Y230;Q9Y265;Q9Y4A5	YEATS4;ACTL6A;MORF4L2;KAT5;EP400;BRD8;EPC1;MEAF6;DMAP1;MRGBP;ING3;MORF4L1;RUVBL2;RUVBL1;TRRAP	O96019;Q15014;Q96L91;Q9HAF1;Q9NPF5;Q9NV56;Q9Y230;Q9Y265	8	0.25019	0.328636	0.327157	0.314106	0.209491	-0.313542	-0.307633	-0.255467	0.162672	0.9728	0.9768	0.9738	0.2562
158	529	NuA4/Tip60-HAT complex	Human	O95619;O96019;Q15014;Q15906;Q92993;Q96L91;Q9H0E9;Q9H2F5;Q9HAF1;Q9NPF5;Q9NV56;Q9NXR8;Q9UBU8;Q9Y230;Q9Y265;Q9Y4A5	YEATS4;ACTL6A;MORF4L2;VPS72;KAT5;EP400;BRD8;EPC1;MEAF6;DMAP1;MRGBP;ING3;MORF4L1;RUVBL2;RUVBL1;TRRAP	O96019;Q15014;Q15906;Q96L91;Q9HAF1;Q9NPF5;Q9NV56;Q9Y230;Q9Y265	9	0.249802	0.321843	0.311547	0.299567	0.1987	-0.28839	-0.247173	-0.199215	0.204572	0.9753	0.9646	0.9573	0.1532
159	535	TRAP complex	Human	O60244;O75448;O75586;P10827;P24863;Q13503;Q15648;Q6P2C8;Q93074;Q9BTT4;Q9NPJ6;Q9NVC6;Q9UHV7;Q9Y2W1;Q9Y2X0;Q9Y3C7	MED14;MED24;MED6;THRA;CCNC;MED21;MED1;MED27;MED12;MED10;MED4;MED17;MED13;THRAP3;MED16;MED31	O60244;Q15648;Q6P2C8;Q93074;Q9BTT4;Q9NPJ6;Q9Y2W1	7	0.249185	0.186297	0.175628	0.223512	0.304243	0.252375	0.295191	0.103027	-0.22095	0.0655	0.016	0.3723	0.951
160	547	SMCC complex	Human	O60244;O75448;O75586;P24863;P49336;Q13503;Q15648;Q6P2C8;Q93074;Q9NPJ6;Q9NVC6;Q9UHV7;Q9Y2W1;Q9Y2X0	MED14;MED24;MED6;CCNC;CDK8;MED21;MED1;MED27;MED12;MED4;MED17;MED13;THRAP3;MED16	O60244;P49336;Q15648;Q6P2C8;Q93074;Q9NPJ6;Q9Y2W1	7	0.180792	0.163151	0.124329	0.12134	0.212599	0.0975729	0.31231	0.32884	-0.175935	0.3274	0.0121	0.0296	0.923
161	548	DRIP complex	Human	O43513;O60244;O75448;O75586;O95402;P11473;P28702;Q15648;Q93074;Q9NPJ6;Q9NVC6;Q9UHV7;Q9ULK4;Q9Y2X0	MED7;MED14;MED24;MED6;MED26;VDR;RXRB;MED1;MED12;MED4;MED17;MED13;MED23;MED16	O43513;O60244;P28702;Q15648;Q93074;Q9NPJ6;Q9ULK4	7	0.274819	0.22797	0.248133	0.254938	0.22281	0.170472	0.0971013	0.0723399	0.189245	0.1652	0.2232	0.455	0.2183
162	549	DRIP complex	Human	O43513;O60244;O75448;O75586;O95402;P11473;P28702;Q15648;Q93074;Q9NPJ6;Q9NVC6;Q9UHV7;Q9ULK4;Q9Y2X0	MED7;MED14;MED24;MED6;MED26;VDR;RXRB;MED1;MED12;MED4;MED17;MED13;MED23;MED16	O43513;O60244;P28702;Q15648;Q93074;Q9NPJ6;Q9ULK4	7	0.274819	0.22797	0.248133	0.254938	0.22281	0.170472	0.0971013	0.0723399	0.189245	0.1652	0.2232	0.455	0.2183
163	554	PBAF complex (Polybromo- and BAF containing complex)	Human	O96019;P51532;Q12824;Q68CP9;Q86U86;Q8TAQ2;Q92922;Q92925;Q969G3;Q96GM5	ACTL6A;SMARCA4;SMARCB1;ARID2;PBRM1;SMARCC2;SMARCC1;SMARCD2;SMARCE1;SMARCD1	O96019;P51532;Q8TAQ2;Q92922;Q92925;Q96GM5	6	0.184539	0.190004	0.181704	0.17758	0.131053	-0.0296146	0.0153644	0.0377108	0.289838	0.6349	0.4483	0.5474	0.0909
164	555	BAF complex	Human	O14497;O96019;P51532;Q12824;Q8TAQ2;Q92922;Q92925;Q969G3;Q96GM5	ARID1A;ACTL6A;SMARCA4;SMARCB1;SMARCC2;SMARCC1;SMARCD2;SMARCE1;SMARCD1	O14497;O96019;P51532;Q8TAQ2;Q92922;Q92925;Q96GM5	7	0.171919	0.176164	0.181087	0.172471	0.135757	-0.0246919	-0.05333	-0.00321248	0.210343	0.6366	0.639	0.6512	0.1802
165	556	PBAF complex (Polybromo- and BAF containing complex)	Human	O96019;P51532;Q12824;Q68CP9;Q86U86;Q8TAQ2;Q92922;Q969G3;Q96GM5	ACTL6A;SMARCA4;SMARCB1;ARID2;PBRM1;SMARCC2;SMARCC1;SMARCE1;SMARCD1	O96019;P51532;Q8TAQ2;Q92922;Q96GM5	5	0.209652	0.221588	0.201872	0.204376	0.147279	-0.0569285	0.0371133	0.0251693	0.297508	0.6754	0.3931	0.5692	0.1055
166	559	Decapping complex	Human	P26196;Q6P2E9;Q8IU60;Q96F86;Q9NPI6	DDX6;EDC4;DCP2;EDC3;DCP1A	P26196;Q6P2E9;Q96F86;Q9NPI6	4	0.158922	0.149627	0.19258	0.13406	0.156807	0.0584908	-0.211786	0.156443	0.0133126	0.4423	0.8409	0.3099	0.5874
167	561	LSm1-7 complex	Human	O15116;P62310;P62312;Q9UK45;Q9Y333;Q9Y4Y9;Q9Y4Z0	LSM1;LSM3;LSM6;LSM7;LSM2;LSM5;LSM4	O15116;P62310;P62312;Q9UK45;Q9Y333;Q9Y4Y9	6	0.151793	0.219532	0.138826	0.111124	0.188111	-0.446266	0.0854197	0.267919	-0.239265	0.9807	0.2651	0.0848	0.9429
168	562	LSm2-8 complex	Human	O95777;P62310;P62312;Q9UK45;Q9Y333;Q9Y4Y9;Q9Y4Z0	LSM8;LSM3;LSM6;LSM7;LSM2;LSM5;LSM4	O95777;P62310;P62312;Q9UK45;Q9Y333;Q9Y4Y9	6	0.18875	0.186554	0.185368	0.130269	0.165707	0.011632	0.0179204	0.309833	0.122085	0.5421	0.4414	0.0528	0.3806
169	563	F1F0-ATP synthase, mitochondrial	Human	O75947;O75964;P00846;P03928;P05496;P06576;P18859;P24539;P25705;P30049;P36542;P48047;P56134;P56381;P56385;Q9UII2	ATP5H;ATP5L;MT-ATP6;MT-ATP8;ATP5G1;ATP5B;ATP5J;ATP5F1;ATP5A1;ATP5D;ATP5C1;ATP5O;ATP5J2;ATP5E;ATP5I;ATPIF1	O75947;P00846;P03928;P05496;P06576;P18859;P24539;P25705;P30049;P36542;P48047;P56385;Q9UII2	13	0.157353	0.31259	0.239033	0.192357	0.209722	-0.98655	-0.519084	-0.222453	-0.332806	1	1	0.9879	0.9984
170	564	BAF complex	Human	O14497;O96019;P51531;Q12824;Q8TAQ2;Q92922;Q969G3;Q96GM5	ARID1A;ACTL6A;SMARCA2;SMARCB1;SMARCC2;SMARCC1;SMARCE1;SMARCD1	O14497;O96019;Q8TAQ2;Q92922;Q96GM5	5	0.172657	0.199699	0.184966	0.170127	0.141354	-0.156622	-0.0712917	0.0146533	0.181299	0.8136	0.6592	0.5936	0.2698
171	565	PBAF complex (Polybromo- and BAF containing complex)	Human	O96019;P51532;Q12824;Q68CP9;Q86U86;Q8TAQ2;Q92922;Q969G3;Q96GM5	ACTL6A;SMARCA4;SMARCB1;ARID2;PBRM1;SMARCC2;SMARCC1;SMARCE1;SMARCD1	O96019;P51532;Q8TAQ2;Q92922;Q96GM5	5	0.209652	0.221588	0.201872	0.204376	0.147279	-0.0569285	0.0371133	0.0251693	0.297508	0.6754	0.3931	0.5692	0.1055
172	566	BAF complex	Human	O14497;O96019;P51532;P60709;Q12824;Q8TAQ2;Q92922;Q969G3;Q96GM5	ARID1A;ACTL6A;SMARCA4;ACTB;SMARCB1;SMARCC2;SMARCC1;SMARCE1;SMARCD1	O14497;O96019;P51532;Q8TAQ2;Q92922;Q96GM5	6	0.186889	0.197087	0.19347	0.190541	0.147127	-0.0545667	-0.035213	-0.0195374	0.212757	0.684	0.5831	0.6778	0.193
173	570	p300-CBP-p270-SWI/SNF complex	Human	O14497;P51532;Q09472;Q12824;Q8TAQ2;Q92793;Q92922	ARID1A;SMARCA4;EP300;SMARCB1;SMARCC2;CREBBP;SMARCC1	O14497;P51532;Q09472;Q8TAQ2;Q92793;Q92922	6	0.246906	0.20998	0.292557	0.298077	0.291645	0.149555	-0.184894	-0.207249	-0.1812	0.2242	0.8722	0.9236	0.9091
174	571	p300-CBP-p270 complex	Human	O14497;Q09472;Q92793	ARID1A;EP300;CREBBP	O14497;Q09472;Q92793	3	0.189269	0.182587	0.251477	0.232129	0.238182	0.0353042	-0.328674	-0.22645	-0.258427	0.4909	0.8713	0.8325	0.8496
175	587	NuRD.1 complex	Human	O95983;Q09028;Q13330;Q14839;Q16576;Q6IT96;Q92769;Q9BTC8	MBD3;RBBP4;MTA1;CHD4;RBBP7;HDAC1;HDAC2;MTA3	O95983;Q09028;Q16576;Q92769	4	0.310445	0.290133	0.303794	0.251131	0.289269	0.0654297	0.0214251	0.191063	0.0682112	0.4308	0.4438	0.2466	0.4966
176	591	SAP complex (Sin3-associated protein complex)	Human	O75446;Q09028;Q13547;Q16576;Q4LE39;Q92769;Q96ST3;Q9H0E3	SAP30;RBBP4;HDAC1;RBBP7;ARID4B;HDAC2;SIN3A;SAP130	O75446;Q09028;Q13547;Q16576;Q4LE39;Q92769;Q96ST3;Q9H0E3	8	0.316121	0.304888	0.317159	0.301614	0.291628	0.0355324	-0.00328322	0.0458906	0.0774778	0.4785	0.4966	0.5295	0.4811
177	592	SAP complex (Sin3-associated protein complex)	Human	O75446;Q09028;Q13547;Q16576;Q4LE39;Q92769;Q96ST3;Q9H0E3;Q9H7L9	SAP30;RBBP4;HDAC1;RBBP7;ARID4B;HDAC2;SIN3A;SAP130;SUDS3	O75446;Q09028;Q13547;Q16576;Q4LE39;Q92769;Q96ST3;Q9H0E3;Q9H7L9	9	0.302233	0.295121	0.302858	0.288418	0.274369	0.0235311	-0.0020673	0.0457116	0.0921937	0.513	0.4897	0.5289	0.438
178	596	SIN3-HDAC-SAP30-ARID4 complex	Human	O75446;Q09028;Q13547;Q16576;Q4LE39;Q92769;Q96ST3	SAP30;RBBP4;HDAC1;RBBP7;ARID4B;HDAC2;SIN3A	O75446;Q09028;Q13547;Q16576;Q4LE39;Q92769;Q96ST3	7	0.329163	0.327896	0.34338	0.322476	0.31327	0.00384829	-0.0431936	0.0203127	0.0482807	0.5693	0.6109	0.5907	0.5618
179	605	TIM (TIM17A, TIM17B, TIM23, TIM44) complex, mitochondrial	Human	O14925;O43615;O60830;Q99595	TIMM23;TIMM44;TIMM17B;TIMM17A	O14925;O43615;O60830;Q99595	4	0.300951	0.27302	0.275623	0.302781	0.266481	0.0928082	0.0841573	-0.0060824	0.114537	0.3796	0.317	0.6176	0.41
180	614	NRD complex (Nucleosome remodeling and deacetylation complex)	Human	O60341;Q09028;Q12873;Q13330;Q13547;Q14839;Q92769	KDM1A;RBBP4;CHD3;MTA1;HDAC1;CHD4;HDAC2	O60341;Q09028;Q12873;Q13547;Q92769	5	0.432356	0.406881	0.395386	0.354914	0.306986	0.05892	0.0855071	0.179116	0.289968	0.4381	0.2839	0.2423	0.113
181	618	MRN complex (MRE11-RAD50-NBN complex)	Human	O60934;P49959;Q92878	NBN;MRE11A;RAD50	O60934;P49959;Q92878	3	0.310913	0.268185	0.282689	0.236421	0.294095	0.137428	0.0907779	0.239589	0.0540913	0.3288	0.3363	0.2276	0.5094
182	619	MRE11A-RAD50-NBN-TRF2 complex	Human	O60934;P49959;Q15554;Q92878	NBN;MRE11A;TERF2;RAD50	O60934;P49959;Q15554;Q92878	4	0.250411	0.227616	0.239265	0.218382	0.244986	0.091031	0.0445108	0.127908	0.021665	0.3825	0.3961	0.3624	0.5737
183	620	CoREST-HDAC complex	Human	O60341;O75362;Q13547;Q92769;Q96BD5;Q9P0W2;Q9UKL0	KDM1A;ZNF217;HDAC1;HDAC2;PHF21A;HMG20B;RCOR1	O60341;Q13547;Q92769;Q9UKL0	4	0.118114	0.121859	0.127786	0.134701	0.0556643	-0.0317067	-0.0818871	-0.140431	0.528723	0.6153	0.6542	0.8121	0.0115
184	622	Ubiquitin E3 ligase (VHL, TCEB1, TCEB2, CUL2)	Human	P40337;Q13617;Q15369;Q15370	VHL;CUL2;TCEB1;TCEB2	Q13617;Q15369;Q15370	3	0.171523	0.319267	0.176529	0.201956	0.154423	-0.861364	-0.0291816	-0.177426	0.0996988	0.9684	0.5429	0.7945	0.4417
185	626	LSD1 complex	Human	O60341;O75362;P0DMV8;P0DMV9;Q13363;Q13547;Q92766;Q96BD5;Q96EK2;Q9NP66;Q9P0W2;Q9P2K3;Q9UBW7;Q9UKL0	KDM1A;ZNF217;HSPA1A;HSPA1B;CTBP1;HDAC1;RREB1;PHF21A;PHF21B;HMG20A;HMG20B;RCOR3;ZMYM2;RCOR1	O60341;Q13363;Q13547;Q92766;Q9NP66;Q9P2K3;Q9UKL0	7	0.192724	0.160884	0.193371	0.166274	0.171512	0.165212	-0.00335713	0.137242	0.110067	0.1744	0.503	0.2883	0.3967
186	627	MRN-TRRAP complex (MRE11A-RAD50-NBN-TRRAP complex)	Human	O60934;P49959;Q92878;Q9Y4A5	NBN;MRE11A;RAD50;TRRAP	O60934;P49959;Q92878	3	0.310913	0.268185	0.282689	0.236421	0.294095	0.137428	0.0907779	0.239589	0.0540913	0.3288	0.3363	0.2276	0.5094
187	631	Tacc1-chTOG-AuroraA complex	Human	O14965;O75410;Q14008	AURKA;TACC1;CKAP5	O14965;O75410;Q14008	3	0.640919	0.630055	0.658067	0.521277	0.428701	0.0169512	-0.0267543	0.186674	0.331116	0.5199	0.5379	0.3016	0.1481
188	632	Anti-HDAC2 complex	Human	O60341;O94776;P78347;Q09028;Q12873;Q13330;Q13547;Q14202;Q14687;Q14839;Q16576;Q92769;Q96BD5;Q96ST3;Q9P0W2;Q9UBW7;Q9UKL0	KDM1A;MTA2;GTF2I;RBBP4;CHD3;MTA1;HDAC1;ZMYM3;GSE1;CHD4;RBBP7;HDAC2;PHF21A;SIN3A;HMG20B;ZMYM2;RCOR1	O60341;O94776;P78347;Q09028;Q12873;Q13547;Q14202;Q14687;Q16576;Q92769;Q96ST3;Q9UKL0	12	0.309987	0.30646	0.313514	0.276682	0.267879	0.0113789	-0.0113772	0.107441	0.135838	0.557	0.5224	0.3134	0.2846
189	633	anti-BHC110 complex	Human	O60341;O75362;P78347;Q13547;Q14202;Q14687;Q92769;Q96BD5;Q9P0W2;Q9UBW7;Q9UKL0	KDM1A;ZNF217;GTF2I;HDAC1;ZMYM3;GSE1;HDAC2;PHF21A;HMG20B;ZMYM2;RCOR1	O60341;P78347;Q13547;Q14202;Q14687;Q92769;Q9UKL0	7	0.215358	0.231102	0.247388	0.210112	0.21186	-0.0731032	-0.148726	0.024361	0.016242	0.741	0.8451	0.5813	0.6316
190	634	XFIM complex	Human	O60341;P78347;Q13547;Q14202;Q92769	KDM1A;GTF2I;HDAC1;ZMYM3;HDAC2	O60341;P78347;Q13547;Q14202;Q92769	5	0.263787	0.287386	0.30906	0.262675	0.220242	-0.0894615	-0.171625	0.0042159	0.165077	0.7289	0.8292	0.6169	0.3045
191	636	BHC complex	Human	O60341;Q13547;Q92769;Q96BD5;Q9P0W2;Q9UKL0	KDM1A;HDAC1;HDAC2;PHF21A;HMG20B;RCOR1	O60341;Q13547;Q92769;Q9UKL0	4	0.118114	0.121859	0.127786	0.134701	0.0556643	-0.0317067	-0.0818871	-0.140431	0.528723	0.6153	0.6542	0.8121	0.0115
192	639	RANBPM-Muskelin-TWA1-HSMpp8 complex	Human	Q96S59;Q99549;Q9NWU2;Q9UL63	RANBP9;MPHOSPH8;GID8;MKLN1	Q96S59;Q99549;Q9NWU2;Q9UL63	4	0.142869	0.120054	0.112422	0.179008	0.230414	0.159693	0.21311	-0.252949	-0.612759	0.2631	0.1201	0.9013	0.9832
193	642	CtBP complex	Human	O00257;O60315;O60341;O75362;P37275;P56545;Q13363;Q13547;Q92618;Q92766;Q92769;Q96JN0;Q96KQ7;Q9H9B1;Q9P2K3;Q9UKL0;Q9Y232	CBX4;ZEB2;KDM1A;ZNF217;ZEB1;CTBP2;CTBP1;HDAC1;ZNF516;RREB1;HDAC2;LCOR;EHMT2;EHMT1;RCOR3;RCOR1;CDYL	O60341;P37275;Q13363;Q13547;Q92766;Q92769;Q9H9B1;Q9P2K3;Q9UKL0;Q9Y232	10	0.184473	0.228763	0.245076	0.15343	0.191253	-0.240086	-0.328517	0.168282	-0.0367483	0.968	0.9923	0.1637	0.7931
194	643	CtBP core complex	Human	O60341;P37275;P56545;Q13363;Q13547;Q92769;Q96KQ7;Q9H9B1;Q9UKL0	KDM1A;ZEB1;CTBP2;CTBP1;HDAC1;HDAC2;EHMT2;EHMT1;RCOR1	O60341;P37275;Q13363;Q13547;Q92769;Q9H9B1;Q9UKL0	7	0.224232	0.281522	0.282297	0.186735	0.213926	-0.255492	-0.25895	0.167226	0.0459626	0.9424	0.9487	0.2215	0.5672
195	646	HDAC1-associated protein complex	Human	O60341;O94776;O95983;Q09028;Q12873;Q13547;Q16576;Q9UBB5;Q9UKL0	KDM1A;MTA2;MBD3;RBBP4;CHD3;HDAC1;RBBP7;MBD2;RCOR1	O60341;O94776;O95983;Q09028;Q12873;Q13547;Q16576;Q9UBB5;Q9UKL0	9	0.304713	0.298677	0.288884	0.272039	0.245735	0.01981	0.0519491	0.107229	0.193552	0.5266	0.3125	0.3393	0.1755
196	648	HDAC1-associated core complex cI	Human	O60341;Q13547;Q9UKL0	KDM1A;HDAC1;RCOR1	O60341;Q13547;Q9UKL0	3	0.0721477	0.0562923	0.0504547	0.117667	0.02751	0.219762	0.300675	-0.630914	0.618699	0.2202	0.0941	0.961	0.012
197	649	HDAC1-associated core complex cII	Human	O94776;O95983;Q09028;Q12873;Q13547;Q16576;Q86YP4;Q9UBB5;Q9UKL0	MTA2;MBD3;RBBP4;CHD3;HDAC1;RBBP7;GATAD2A;MBD2;RCOR1	O94776;O95983;Q09028;Q12873;Q13547;Q16576;Q86YP4;Q9UBB5;Q9UKL0	9	0.312158	0.3076	0.294986	0.275132	0.258071	0.0146031	0.0550119	0.118616	0.173268	0.5444	0.3038	0.3068	0.2204
198	650	HDAC2-asscociated core complex	Human	O94776;O95983;Q09028;Q12873;Q16576;Q86YP4;Q92769	MTA2;MBD3;RBBP4;CHD3;RBBP7;GATAD2A;HDAC2	O94776;O95983;Q09028;Q12873;Q16576;Q86YP4;Q92769	7	0.388425	0.382127	0.364386	0.338064	0.309518	0.0162142	0.0618887	0.129653	0.203147	0.5384	0.3122	0.307	0.1931
199	652	AP3-BLOC1 complex	Human	O00203;O14617;O95295;P53677;P59780;P78537;Q13367;Q6QNY0;Q6QNY1;Q8TDH9;Q92572;Q96EV8;Q9NUP1;Q9UL45;Q9Y2T2	AP3B1;AP3D1;SNAPIN;AP3M2;AP3S2;BLOC1S1;AP3B2;BLOC1S3;BLOC1S2;BLOC1S5;AP3S1;DTNBP1;BLOC1S4;BLOC1S6;AP3M1	O00203;O14617;O95295;P78537;Q8TDH9;Q92572;Q9NUP1;Q9Y2T2	8	0.213004	0.292366	0.270875	0.202143	0.260928	-0.372584	-0.271689	0.0509916	-0.224987	0.9834	0.9657	0.5149	0.964
200	654	BLOC1-BLOC2 complex	Human	O95295;P78537;Q6QNY0;Q6QNY1;Q86YV9;Q8TDH9;Q969F9;Q96EV8;Q9NUP1;Q9UL45;Q9UPZ3	SNAPIN;BLOC1S1;BLOC1S3;BLOC1S2;HPS6;BLOC1S5;HPS3;DTNBP1;BLOC1S4;BLOC1S6;HPS5	O95295;P78537;Q8TDH9;Q9NUP1	4	0.200786	0.211121	0.183998	0.105313	0.188612	-0.0514761	0.0836091	0.475495	0.0606302	0.6473	0.3185	0.0173	0.5076
201	656	VPS35-VPS29-VPS26A complex	Human	O75436;Q96QK1;Q9UBQ0	VPS26A;VPS35;VPS29	O75436;Q96QK1;Q9UBQ0	3	0.164227	0.143568	0.132462	0.134391	0.192209	0.125796	0.19342	0.181676	-0.170386	0.3492	0.1895	0.3084	0.7844
202	657	Retromer complex (SNX1, SNX2, VPS35, VPS29, VPS26A)	Human	O60749;O75436;Q13596;Q96QK1;Q9UBQ0	SNX2;VPS26A;SNX1;VPS35;VPS29	O60749;O75436;Q13596;Q96QK1;Q9UBQ0	5	0.211665	0.220513	0.157987	0.194955	0.22051	-0.0418043	0.253599	0.0789433	-0.0417906	0.6477	0.0584	0.4521	0.7157
203	659	MeCP1 complex	Human	O94776;O95983;Q09028;Q13547;Q14839;Q16576;Q8WXI9;Q92769;Q9UBB5	MTA2;MBD3;RBBP4;HDAC1;CHD4;RBBP7;GATAD2B;HDAC2;MBD2	O94776;O95983;Q09028;Q13547;Q16576;Q8WXI9;Q92769;Q9UBB5	8	0.251511	0.264991	0.279036	0.24049	0.242998	-0.0535961	-0.10944	0.0438179	0.0338459	0.7069	0.7881	0.5335	0.5997
204	678	GINS complex	Human	Q14691;Q9BRT9;Q9BRX5;Q9Y248	GINS1;GINS4;GINS3;GINS2	Q14691;Q9BRT9;Q9BRX5;Q9Y248	4	0.119109	0.146026	0.155309	0.179105	0.131106	-0.225989	-0.30393	-0.50371	-0.100732	0.849	0.9062	0.9733	0.7652
205	685	MeCP1 complex	Human	O94776;O95983;Q09028;Q13547;Q14839;Q16576;Q8WXI9;Q92769;Q9UBB5	MTA2;MBD3;RBBP4;HDAC1;CHD4;RBBP7;GATAD2B;HDAC2;MBD2	O94776;O95983;Q09028;Q13547;Q16576;Q8WXI9;Q92769;Q9UBB5	8	0.251511	0.264991	0.279036	0.24049	0.242998	-0.0535961	-0.10944	0.0438179	0.0338459	0.7069	0.7881	0.5335	0.5997
206	691	SIN3-SAP25 complex	Human	O00422;O75446;Q09028;Q13547;Q16576;Q4LE39;Q8TEE9;Q92769;Q96ST3;Q9H0E3;Q9H7L9	SAP18;SAP30;RBBP4;HDAC1;RBBP7;ARID4B;SAP25;HDAC2;SIN3A;SAP130;SUDS3	O00422;O75446;Q09028;Q13547;Q16576;Q4LE39;Q92769;Q96ST3;Q9H0E3;Q9H7L9	10	0.300314	0.333567	0.296643	0.293321	0.257335	-0.110729	0.0122239	0.0232839	0.143112	0.8526	0.4344	0.6029	0.279
207	695	SIN3-HDAC-SAP30-ARID4 complex	Human	O75446;Q09028;Q13547;Q16576;Q4LE39;Q92769;Q96ST3	SAP30;RBBP4;HDAC1;RBBP7;ARID4B;HDAC2;SIN3A	O75446;Q09028;Q13547;Q16576;Q4LE39;Q92769;Q96ST3	7	0.329163	0.327896	0.34338	0.322476	0.31327	0.00384829	-0.0431936	0.0203127	0.0482807	0.5693	0.6109	0.5907	0.5618
208	696	BRMS1-SIN3-HDAC complex	Human	O75182;O75446;Q09028;Q13547;Q16576;Q92769;Q96ST3;Q9HCU9	SIN3B;SAP30;RBBP4;HDAC1;RBBP7;HDAC2;SIN3A;BRMS1	O75446;Q09028;Q13547;Q16576;Q92769;Q96ST3	6	0.36349	0.358988	0.373267	0.354366	0.34486	0.0123879	-0.0268955	0.0251022	0.0512542	0.5397	0.5604	0.5769	0.5445
209	698	SIN3-HDAC-SAP30-ARID4 complex	Human	O75446;Q09028;Q13547;Q16576;Q4LE39;Q92769;Q96ST3	SAP30;RBBP4;HDAC1;RBBP7;ARID4B;HDAC2;SIN3A	O75446;Q09028;Q13547;Q16576;Q4LE39;Q92769;Q96ST3	7	0.329163	0.327896	0.34338	0.322476	0.31327	0.00384829	-0.0431936	0.0203127	0.0482807	0.5693	0.6109	0.5907	0.5618
210	705	SNARE complex (RINT1, ZW10, p31)	Human	O43264;P48556;Q6NUQ1	ZW10;PSMD8;RINT1	O43264;P48556;Q6NUQ1	3	0.218653	0.212871	0.205028	0.180465	0.228788	0.0264467	0.0623148	0.174654	-0.0463489	0.5051	0.3823	0.3197	0.6461
211	710	Brg1-associated complex I	Human	O14497;O14744;O96019;P51532;Q12824;Q8TAQ2;Q92922;Q969G3;Q96GM5	ARID1A;PRMT5;ACTL6A;SMARCA4;SMARCB1;SMARCC2;SMARCC1;SMARCE1;SMARCD1	O14497;O14744;O96019;P51532;Q8TAQ2;Q92922;Q96GM5	7	0.219595	0.212132	0.220319	0.230561	0.218287	0.0339874	-0.00329828	-0.049938	0.00595772	0.4947	0.5029	0.7569	0.6582
212	711	Brm-associated complex	Human	O14497;O14744;O96019;P51531;Q12824;Q8TAQ2;Q92922;Q969G3;Q96GM5	ARID1A;PRMT5;ACTL6A;SMARCA2;SMARCB1;SMARCC2;SMARCC1;SMARCE1;SMARCD1	O14497;O14744;O96019;Q8TAQ2;Q92922;Q96GM5	6	0.20702	0.21156	0.211159	0.211782	0.218619	-0.0219306	-0.0199958	-0.0230055	-0.0560288	0.6176	0.5409	0.685	0.7624
213	713	BRG1-SIN3A complex	Human	O14497;O14744;O96019;P51532;Q09028;Q12824;Q6STE5;Q8TAQ2;Q92769;Q92922;Q92925;Q969G3;Q96GM5;Q96ST3	ARID1A;PRMT5;ACTL6A;SMARCA4;RBBP4;SMARCB1;SMARCD3;SMARCC2;HDAC2;SMARCC1;SMARCD2;SMARCE1;SMARCD1;SIN3A	O14497;O14744;O96019;P51532;Q09028;Q8TAQ2;Q92769;Q92922;Q92925;Q96GM5;Q96ST3	11	0.266815	0.256956	0.274849	0.254306	0.254577	0.0369498	-0.03011	0.0468806	0.0458679	0.478	0.597	0.5253	0.5839
214	714	BRM-SIN3A complex	Human	O14497;O14744;O96019;P51531;Q09028;Q12824;Q13547;Q6STE5;Q8TAQ2;Q92769;Q92922;Q92925;Q969G3;Q96GM5;Q96ST3	ARID1A;PRMT5;ACTL6A;SMARCA2;RBBP4;SMARCB1;HDAC1;SMARCD3;SMARCC2;HDAC2;SMARCC1;SMARCD2;SMARCE1;SMARCD1;SIN3A	O14497;O14744;O96019;Q09028;Q13547;Q8TAQ2;Q92769;Q92922;Q92925;Q96GM5;Q96ST3	11	0.248616	0.246258	0.262737	0.233225	0.243439	0.00948413	-0.0567978	0.0619085	0.0208267	0.5698	0.6914	0.4715	0.6624
215	725	P2X7 receptor signalling complex	Human	O43707;O95425;P05107;P08238;P0DMV8;P11142;P23467;P42356;P60709;Q13368;Q16787;Q99572	ACTN4;SVIL;ITGB2;HSP90AB1;HSPA1A;HSPA8;PTPRB;PI4KA;ACTB;MPP3;LAMA3;P2RX7	O43707;P08238;P11142;P42356	4	0.518847	0.552206	0.560152	0.549086	0.450934	-0.0642945	-0.0796085	-0.0582798	0.130892	0.6675	0.6489	0.7048	0.3801
216	726	DDB2 complex	Human	P61201;P62877;Q13098;Q13619;Q16531;Q7L5N1;Q92466;Q92905;Q99627;Q9BT78;Q9UBW8;Q9UNS2	COPS2;RBX1;GPS1;CUL4A;DDB1;COPS6;DDB2;COPS5;COPS8;COPS4;COPS7A;COPS3	P61201;P62877;Q13098;Q13619;Q16531;Q92905;Q9BT78;Q9UBW8;Q9UNS2	9	0.303474	0.277085	0.298143	0.282443	0.234624	0.0869573	0.0175683	0.0693013	0.226874	0.3252	0.4245	0.4557	0.1181
217	727	CSA complex	Human	P61201;P62877;Q13098;Q13216;Q13619;Q16531;Q7L5N1;Q92905;Q99627;Q9BT78;Q9UBW8;Q9UNS2	COPS2;RBX1;GPS1;ERCC8;CUL4A;DDB1;COPS6;COPS5;COPS8;COPS4;COPS7A;COPS3	P61201;P62877;Q13098;Q13619;Q16531;Q92905;Q9BT78;Q9UBW8;Q9UNS2	9	0.303474	0.277085	0.298143	0.282443	0.234624	0.0869573	0.0175683	0.0693013	0.226874	0.3252	0.4245	0.4557	0.1181
218	728	CSA-POLIIa complex	Human	P24928;P61201;P62877;Q13098;Q13216;Q13619;Q16531;Q7L5N1;Q92905;Q99627;Q9BT78;Q9UBW8;Q9UNS2	POLR2A;COPS2;RBX1;GPS1;ERCC8;CUL4A;DDB1;COPS6;COPS5;COPS8;COPS4;COPS7A;COPS3	P24928;P61201;P62877;Q13098;Q13619;Q16531;Q92905;Q9BT78;Q9UBW8;Q9UNS2	10	0.345827	0.312403	0.338835	0.315872	0.279625	0.0966493	0.0202206	0.0866204	0.191432	0.2904	0.4057	0.3937	0.1649
219	732	SIN3 complex	Human	O00422;O75446;Q09028;Q13547;Q16576;Q92769;Q96ST3	SAP18;SAP30;RBBP4;HDAC1;RBBP7;HDAC2;SIN3A	O00422;O75446;Q09028;Q13547;Q16576;Q92769;Q96ST3	7	0.350075	0.394169	0.357758	0.342398	0.313648	-0.125954	-0.0219452	0.0219302	0.104057	0.8275	0.5551	0.5864	0.4136
220	738	SIN3-ING1b complex I	Human	O00422;O75446;Q09028;Q13547;Q16576;Q4LE39;Q92769;Q96ST3;Q9UK53	SAP18;SAP30;RBBP4;HDAC1;RBBP7;ARID4B;HDAC2;SIN3A;ING1	O00422;O75446;Q09028;Q13547;Q16576;Q4LE39;Q92769;Q96ST3	8	0.32223	0.3684	0.334415	0.321259	0.290168	-0.143283	-0.0378146	0.00301493	0.0995014	0.8661	0.5992	0.6444	0.4192
221	739	SIN3-ING1b complex II	Human	O00422;O14497;O75446;O96019;P51532;Q09028;Q12824;Q13547;Q16576;Q4LE39;Q8TAQ2;Q92769;Q92922;Q96GM5;Q96ST3;Q9UK53	SAP18;ARID1A;SAP30;ACTL6A;SMARCA4;RBBP4;SMARCB1;HDAC1;RBBP7;ARID4B;SMARCC2;HDAC2;SMARCC1;SMARCD1;SIN3A;ING1	O00422;O14497;O75446;O96019;P51532;Q09028;Q13547;Q16576;Q4LE39;Q8TAQ2;Q92769;Q92922;Q96GM5;Q96ST3	14	0.280227	0.302733	0.273405	0.275168	0.25401	-0.0803127	0.0243464	0.0180545	0.0935586	0.8426	0.3776	0.6378	0.4137
222	740	Exon junction complex (EIF4A3, MLN51, MAGOH, Y14)	Human	O15234;P38919;P61326;Q9Y5S9	CASC3;EIF4A3;MAGOH;RBM8A	O15234;P38919;P61326;Q9Y5S9	4	0.560338	0.532297	0.513224	0.538743	0.433191	0.0500416	0.08408	0.0385387	0.22691	0.4574	0.3172	0.5347	0.2237
223	741	NCOR-HDAC3 complex	Human	O15379;O60907;O75376;Q13227;Q9BZK7	HDAC3;TBL1X;NCOR1;GPS2;TBL1XR1	O15379;O75376;Q9BZK7	3	0.218039	0.215804	0.219171	0.182197	0.211368	0.0102505	-0.0051902	0.164385	0.0305954	0.5291	0.4999	0.336	0.5445
224	742	eIF3 complex (EIF3S6, EIF3S5, EIF3S4, EIF3S3, EIF3S6IP, EIF3S2, EIF3S9, EIF3S12, EIF3S10, EIF3S8, EIF3S1, EIF3S7)	Human	O00303;O15371;O15372;O75821;O75822;P55884;P60228;Q13347;Q14152;Q99613;Q9UBQ5;Q9Y262	EIF3F;EIF3D;EIF3H;EIF3G;EIF3J;EIF3B;EIF3E;EIF3I;EIF3A;EIF3C;EIF3K;EIF3L	O15371;O75821;O75822;P55884;P60228;Q14152;Q9UBQ5;Q9Y262	8	0.338637	0.4134	0.353965	0.351346	0.309991	-0.220777	-0.0452644	-0.03753	0.0845917	0.9326	0.6212	0.737	0.4604
225	743	SIN3-SAP25 complex	Human	O00422;O75446;Q09028;Q13547;Q16576;Q1EHW4;Q4LE39;Q92769;Q96ST3;Q9H0E3;Q9H7L9	SAP18;SAP30;RBBP4;HDAC1;RBBP7;Sap25;ARID4B;HDAC2;SIN3A;SAP130;SUDS3	O00422;O75446;Q09028;Q13547;Q16576;Q4LE39;Q92769;Q96ST3;Q9H0E3;Q9H7L9	10	0.300314	0.333567	0.296643	0.293321	0.257335	-0.110729	0.0122239	0.0232839	0.143112	0.8526	0.4344	0.6029	0.279
226	744	Exon junction complex (EIF4A3, MLN51, MAGOH, Y14)	Human	O15234;P38919;P61326;Q9Y5S9	CASC3;EIF4A3;MAGOH;RBM8A	O15234;P38919;P61326;Q9Y5S9	4	0.560338	0.532297	0.513224	0.538743	0.433191	0.0500416	0.08408	0.0385387	0.22691	0.4574	0.3172	0.5347	0.2237
227	749	MeCP2-SIN3A-HDAC complex	Human	P51608;Q13547;Q92769;Q96ST3	MECP2;HDAC1;HDAC2;SIN3A	P51608;Q13547;Q92769;Q96ST3	4	0.192875	0.232385	0.284903	0.196634	0.17138	-0.204849	-0.477138	-0.0194876	0.111446	0.8315	0.9664	0.6435	0.4159
228	754	Exon junction complex (EIF4A3, MLN51, UPF3B, MAGOH, Y14)	Human	O15234;P38919;P61326;Q0VAK7;Q9Y5S9	CASC3;EIF4A3;MAGOH;UPF3B;RBM8A	O15234;P38919;P61326;Q9Y5S9	4	0.560338	0.532297	0.513224	0.538743	0.433191	0.0500416	0.08408	0.0385387	0.22691	0.4574	0.3172	0.5347	0.2237
229	755	Exon junction complex (EIF4A3, MLN51, UPF3B, MAGOH, Y14, PYM)	Human	O15234;P38919;P61326;Q0VAK7;Q9BRP8;Q9Y5S9	CASC3;EIF4A3;MAGOH;UPF3B;PYM1;RBM8A	O15234;P38919;P61326;Q9BRP8;Q9Y5S9	5	0.489522	0.461636	0.44488	0.460753	0.380966	0.056967	0.0911952	0.058771	0.221759	0.4422	0.2727	0.4934	0.2043
230	769	Exon junction complex (EIF4A3, MLN51, MAGOH, Y14)	Human	O15234;P38919;P61326;Q9Y5S9	CASC3;EIF4A3;MAGOH;RBM8A	O15234;P38919;P61326;Q9Y5S9	4	0.560338	0.532297	0.513224	0.538743	0.433191	0.0500416	0.08408	0.0385387	0.22691	0.4574	0.3172	0.5347	0.2237
231	770	TREX complex	Human	Q13769;Q13838;Q6I9Y2;Q86V81;Q86W42;Q8NI27;Q96FV9;Q96J01	THOC5;DDX39B;THOC7;ALYREF;THOC6;THOC2;THOC1;THOC3	Q13769;Q13838;Q6I9Y2;Q86W42;Q8NI27;Q96FV9;Q96J01	7	0.21577	0.240681	0.216072	0.215834	0.194222	-0.11545	-0.0013992	-0.000295508	0.0998662	0.8128	0.4974	0.6436	0.4261
232	774	THO complex	Human	Q13769;Q6I9Y2;Q86W42;Q8NI27;Q96FV9	THOC5;THOC7;THOC6;THOC2;THOC1	Q13769;Q6I9Y2;Q86W42;Q8NI27;Q96FV9	5	0.26588	0.293191	0.267146	0.243317	0.20013	-0.102719	-0.00476004	0.0848616	0.247291	0.7482	0.4976	0.4406	0.1648
233	777	Exon junction complex	Human	Q15287;Q86V81;Q8IYB3;Q9BZI7;Q9HAU5;Q9UBU9;Q9Y5S9	RNPS1;ALYREF;SRRM1;UPF3B;UPF2;NXF1;RBM8A	Q8IYB3;Q9BZI7;Q9HAU5;Q9UBU9;Q9Y5S9	5	0.480841	0.506914	0.385084	0.497997	0.377387	-0.0542225	0.199146	-0.0356775	0.215152	0.6711	0.104	0.6887	0.2141
234	778	LARC complex (LCR-associated remodeling complex)	Human	O14497;O94776;O95983;O96019;P07910;P51532;P60709;Q09028;Q12824;Q13547;Q14839;Q8TAQ2;Q8WXI9;Q92769;Q92785;Q92922;Q92925;Q969G3;Q9UBB5	ARID1A;MTA2;MBD3;ACTL6A;HNRNPC;SMARCA4;ACTB;RBBP4;SMARCB1;HDAC1;CHD4;SMARCC2;GATAD2B;HDAC2;DPF2;SMARCC1;SMARCD2;SMARCE1;MBD2	O14497;O94776;O95983;O96019;P07910;P51532;Q09028;Q13547;Q8TAQ2;Q8WXI9;Q92769;Q92922;Q92925;Q9UBB5	14	0.242471	0.237741	0.248278	0.219926	0.212044	0.0195078	-0.0239489	0.0929793	0.125485	0.5409	0.5838	0.3501	0.3084
235	781	URI complex (Unconventional prefoldin RPB5 Interactor)	Human	O94763;P19388;P63208;Q13309;Q13616;Q9UHV9;Q9ULZ2;Q9Y230;Q9Y265	URI1;POLR2E;SKP1;SKP2;CUL1;PFDN2;STAP1;RUVBL2;RUVBL1	O94763;P19388;Q13616;Q9UHV9;Q9ULZ2;Q9Y230;Q9Y265	7	0.373959	0.353155	0.422194	0.3478	0.436555	0.0556317	-0.128984	0.0699521	-0.167386	0.441	0.8132	0.4607	0.9175
236	784	SMG-1-UPF-ERF1-ERF3 complex (SURF)	Human	P15170;P62495;Q92900;Q96Q15	GSPT1;ETF1;UPF1;SMG1	P15170;P62495;Q92900;Q96Q15	4	0.211967	0.274273	0.257689	0.242058	0.245559	-0.293942	-0.215703	-0.141959	-0.158474	0.8912	0.8437	0.8137	0.8274
237	785	Exon junction complex	Human	P38919;P61326;Q13838;Q15287;Q86V81;Q8IYB3;Q9BZI7;Q9Y5S9	EIF4A3;MAGOH;DDX39B;RNPS1;ALYREF;SRRM1;UPF3B;RBM8A	P38919;P61326;Q13838;Q8IYB3;Q9BZI7;Q9Y5S9	6	0.444473	0.432951	0.320977	0.42341	0.389111	0.0259215	0.277848	0.0473877	0.124555	0.5112	0.0308	0.5268	0.3745
238	787	NuA4/Tip60-HAT complex B	Human	O96019;Q92993;Q9H2F5;Q9NPF5;Q9UBU8;Q9Y230;Q9Y265;Q9Y4A5	ACTL6A;KAT5;EPC1;DMAP1;MORF4L1;RUVBL2;RUVBL1;TRRAP	O96019;Q9NPF5;Q9Y230;Q9Y265	4	0.295297	0.224088	0.236116	0.220236	0.278432	0.241144	0.200413	0.254187	0.0571114	0.1496	0.1324	0.1592	0.5127
239	788	Exosome	Human	Q06265;Q13868;Q15024;Q5RKV6;Q96B26;Q9NPD3;Q9NQT4;Q9NQT5;Q9Y2L1;Q9Y3B2	EXOSC9;EXOSC2;EXOSC7;EXOSC6;EXOSC8;EXOSC4;EXOSC5;EXOSC3;DIS3;EXOSC1	Q06265;Q13868;Q15024;Q5RKV6;Q96B26;Q9NPD3;Q9NQT4;Q9NQT5;Q9Y2L1;Q9Y3B2	10	0.421071	0.434337	0.506903	0.366546	0.363772	-0.0315064	-0.203844	0.12949	0.136079	0.6842	0.9513	0.264	0.2977
240	789	Exosome	Human	Q01780;Q06265;Q13868;Q15024;Q5RKV6;Q96B26;Q9NPD3;Q9NQT4;Q9NQT5;Q9Y2L1;Q9Y3B2	EXOSC10;EXOSC9;EXOSC2;EXOSC7;EXOSC6;EXOSC8;EXOSC4;EXOSC5;EXOSC3;DIS3;EXOSC1	Q01780;Q06265;Q13868;Q15024;Q5RKV6;Q96B26;Q9NPD3;Q9NQT4;Q9NQT5;Q9Y2L1;Q9Y3B2	11	0.482918	0.505057	0.572188	0.43262	0.422321	-0.0458453	-0.184857	0.104153	0.125481	0.731	0.9404	0.3299	0.3258
241	798	NuA4/Tip60-HAT complex A	Human	O95619;O96019;Q52LR7;Q92993;Q96L91;Q9H0E9;Q9H2F5;Q9HAF1;Q9NPF5;Q9NV56;Q9NXR8;Q9UBU8;Q9Y230;Q9Y265;Q9Y4A5	YEATS4;ACTL6A;EPC2;KAT5;EP400;BRD8;EPC1;MEAF6;DMAP1;MRGBP;ING3;MORF4L1;RUVBL2;RUVBL1;TRRAP	O96019;Q96L91;Q9HAF1;Q9NPF5;Q9NV56;Q9Y230;Q9Y265	7	0.267212	0.350638	0.349166	0.32693	0.22217	-0.31221	-0.306701	-0.223486	0.168562	0.9631	0.9684	0.9509	0.2586
242	799	DMAP1-associated complex	Human	O96019;Q15906;Q6ZRS2;Q96L91;Q9H0E9;Q9H2F5;Q9NPF5;Q9Y230;Q9Y265;Q9Y4A5	ACTL6A;VPS72;SRCAP;EP400;BRD8;EPC1;DMAP1;RUVBL2;RUVBL1;TRRAP	O96019;Q15906;Q96L91;Q9NPF5;Q9Y230;Q9Y265	6	0.296105	0.273536	0.257793	0.236644	0.215614	0.0762204	0.129388	0.200811	0.271834	0.3906	0.1738	0.1777	0.1095
243	803	BRG1-SIN3A-HDAC containing SWI/SNF remodeling complex I	Human	O14497;O14744;O96019;P51532;Q12824;Q8TAQ2;Q92769;Q92922;Q969G3;Q96GM5;Q96ST3	ARID1A;PRMT5;ACTL6A;SMARCA4;SMARCB1;SMARCC2;HDAC2;SMARCC1;SMARCE1;SMARCD1;SIN3A	O14497;O14744;O96019;P51532;Q8TAQ2;Q92769;Q92922;Q96GM5;Q96ST3	9	0.206074	0.205424	0.215095	0.215114	0.204161	0.0031538	-0.0437783	-0.0438665	0.00928038	0.5773	0.6315	0.7704	0.6722
244	806	BRM-SIN3A-HDAC complex	Human	O14497;O14744;O96019;P51531;Q12824;Q8TAQ2;Q92769;Q92922;Q92925;Q969G3;Q96GM5;Q96ST3	ARID1A;PRMT5;ACTL6A;SMARCA2;SMARCB1;SMARCC2;HDAC2;SMARCC1;SMARCD2;SMARCE1;SMARCD1;SIN3A	O14497;O14744;O96019;Q8TAQ2;Q92769;Q92922;Q92925;Q96GM5;Q96ST3	9	0.190318	0.193745	0.208266	0.192797	0.195029	-0.0180079	-0.0943036	-0.0130267	-0.0247544	0.6375	0.7715	0.6964	0.7546
245	807	BRG1-associated complex	Human	O14497;O14744;O96019;P51532;Q12824;Q8TAQ2;Q92922;Q969G3;Q96GM5	ARID1A;PRMT5;ACTL6A;SMARCA4;SMARCB1;SMARCC2;SMARCC1;SMARCE1;SMARCD1	O14497;O14744;O96019;P51532;Q8TAQ2;Q92922;Q96GM5	7	0.219595	0.212132	0.220319	0.230561	0.218287	0.0339874	-0.00329828	-0.049938	0.00595772	0.4947	0.5029	0.7569	0.6582
246	808	BRM-associated complex	Human	O14497;O14744;O96019;P51531;Q12824;Q8TAQ2;Q92922;Q92925;Q969G3;Q96GM5	ARID1A;PRMT5;ACTL6A;SMARCA2;SMARCB1;SMARCC2;SMARCC1;SMARCD2;SMARCE1;SMARCD1	O14497;O14744;O96019;Q8TAQ2;Q92922;Q92925;Q96GM5	7	0.19977	0.196232	0.209643	0.201024	0.206016	0.0177122	-0.0494191	-0.00627816	-0.0312628	0.5345	0.6282	0.6599	0.7349
247	810	FCP1-associated protein complex	Human	O14744;P30876;P35269;P84090;Q15208;Q9BQA1;Q9Y5B0	PRMT5;POLR2B;GTF2F1;ERH;STK38;WDR77;CTDP1	O14744;P35269;Q15208;Q9BQA1	4	0.233664	0.181077	0.193973	0.196502	0.238663	0.225057	0.169866	0.159042	-0.0213918	0.1709	0.1728	0.3049	0.6474
248	811	FCP1-associated protein complex	Human	O14744;P30876;P35269;P84090;Q15208;Q9BQA1;Q9Y5B0	PRMT5;POLR2B;GTF2F1;ERH;STK38;WDR77;CTDP1	O14744;P35269;Q15208;Q9BQA1	4	0.233664	0.181077	0.193973	0.196502	0.238663	0.225057	0.169866	0.159042	-0.0213918	0.1709	0.1728	0.3049	0.6474
249	813	Upf complex (UPF1, UPF2, UPF3b)	Human	Q92900;Q9BZI7;Q9HAU5	UPF1;UPF3B;UPF2	Q92900;Q9BZI7;Q9HAU5	3	0.090714	0.178738	0.174994	0.0891133	0.121384	-0.970346	-0.929074	0.0176452	-0.338092	0.9753	0.9822	0.5614	0.8896
250	814	Postsplicing complex	Human	Q15287;Q92900;Q9BZI7;Q9H1J1;Q9HAU5;Q9UBU9;Q9Y5S9	RNPS1;UPF1;UPF3B;UPF3A;UPF2;NXF1;RBM8A	Q92900;Q9BZI7;Q9HAU5;Q9UBU9;Q9Y5S9	5	0.442818	0.430544	0.355239	0.456533	0.360411	0.0277195	0.197777	-0.0309716	0.186099	0.5085	0.106	0.6801	0.2603
251	819	20S methylosome-SmD complex	Human	O14744;P54105;P62314;P62318	PRMT5;CLNS1A;SNRPD1;SNRPD3	O14744;P62314;P62318	3	0.265733	0.349957	0.271231	0.266654	0.234875	-0.316953	-0.02069	-0.00346714	0.116122	0.8563	0.5259	0.5903	0.4161
252	822	mRNA decay complex (UPF1, UPF2, UPF3B, DCP2, XRN1, XRN2, EXOSC2, EXOSC4, EXOSC10, PARN)	Human	O95453;Q01780;Q13868;Q8IU60;Q8IZH2;Q92900;Q9BZI7;Q9H0D6;Q9HAU5;Q9NPD3	PARN;EXOSC10;EXOSC2;DCP2;XRN1;UPF1;UPF3B;XRN2;UPF2;EXOSC4	Q01780;Q13868;Q92900;Q9BZI7;Q9H0D6;Q9HAU5;Q9NPD3	7	0.463474	0.504873	0.532599	0.442614	0.411698	-0.0893234	-0.149145	0.0450079	0.111713	0.7709	0.8458	0.5256	0.3924
253	824	Anti-SMN protein complex	Human	O14893;P14678;P57678;Q16637;Q9UHI6	GEMIN2;SNRPB;GEMIN4;SMN1; SMN2;DDX20	P14678;Q16637;Q9UHI6	3	0.487683	0.498789	0.40628	0.480747	0.375353	-0.0227737	0.166918	0.014223	0.230335	0.5793	0.2229	0.5666	0.2548
254	832	Anti-Sm protein complex	Human	O14744;O14893;P14678;P54105;P57678;Q16637;Q9UHI6	PRMT5;GEMIN2;SNRPB;CLNS1A;GEMIN4;SMN1; SMN2;DDX20	O14744;P14678;Q16637;Q9UHI6	4	0.438948	0.423087	0.380189	0.407509	0.382727	0.0361349	0.133864	0.0716247	0.128082	0.484	0.2298	0.4722	0.3855
255	834	20S methylosome and RG-containing Sm protein complex	Human	O14744;P14678;P54105;P62314;P62316;P62318	PRMT5;SNRPB;CLNS1A;SNRPD1;SNRPD2;SNRPD3	O14744;P14678;P62314;P62316;P62318	5	0.190337	0.262163	0.200145	0.187606	0.168272	-0.377362	-0.0515303	0.0143493	0.115927	0.9538	0.6135	0.5943	0.3982
256	835	6S methyltransferase and RG-containing Sm proteins complex	Human	P14678;P54105;P62304;P62306;P62308;P62314;P62316;P62318	SNRPB;CLNS1A;SNRPE;SNRPF;SNRPG;SNRPD1;SNRPD2;SNRPD3	P14678;P62304;P62306;P62308;P62314;P62316;P62318	7	0.110363	0.163084	0.117474	0.0746202	0.0861563	-0.477705	-0.0644363	0.323865	0.219337	0.992	0.6689	0.0318	0.1634
257	867	TRAP-SMCC mediator complex	Human	A0JLT2;Q15528;Q15648;Q71SY5;Q96G25;Q9BUE0;Q9NPJ6;Q9NVC6;Q9NX70;Q9P086	MED19;MED22;MED1;MED25;MED8;MED18;MED4;MED17;MED29;MED11	Q15648;Q71SY5;Q96G25;Q9BUE0;Q9NPJ6	5	0.200243	0.206712	0.19474	0.164466	0.145242	-0.0323052	0.0274836	0.17867	0.27467	0.6307	0.4163	0.2432	0.1294
258	871	BRAF53-BRCA2 complex	Human	O60341;P51587;Q13547;Q92769;Q96BD5;Q9P0W2;Q9UKL0	KDM1A;BRCA2;HDAC1;HDAC2;PHF21A;HMG20B;RCOR1	O60341;Q13547;Q92769;Q9UKL0	4	0.118114	0.121859	0.127786	0.134701	0.0556643	-0.0317067	-0.0818871	-0.140431	0.528723	0.6153	0.6542	0.8121	0.0115
259	874	SNARE complex (VAMP3, VAMP4, VAMP8, STX6)	Human	O43752;O75379;Q15836;Q9BV40	STX6;VAMP4;VAMP3;VAMP8	O43752;O75379;Q15836;Q9BV40	4	0.194302	0.162811	0.140304	0.220068	0.216119	0.162073	0.277907	-0.132611	-0.112285	0.2597	0.0676	0.804	0.7791
260	875	SNARE complex (VAMP3, VAMP4, STX16)	Human	O14662;O75379;Q15836	STX16;VAMP4;VAMP3	O14662;O75379;Q15836	3	0.337871	0.418438	0.409381	0.294255	0.308515	-0.238457	-0.211651	0.129091	0.0868853	0.812	0.7898	0.3908	0.4601
261	876	SNARE complex (VAMP3, STX6, VTI1A)	Human	O43752;Q15836;Q96AJ9	STX6;VAMP3;VTI1A	O43752;Q15836;Q96AJ9	3	0.138433	0.0930157	0.118346	0.0773477	0.100539	0.328083	0.145107	0.441264	0.273735	0.1086	0.2561	0.0563	0.2046
262	877	SNARE complex (VAMP4, STX6, STX16, VTI1a, VTI1b)	Human	O14662;O43752;O75379;Q96AJ9;Q9UEU0	STX16;STX6;VAMP4;VTI1A;VTI1B	O14662;O43752;O75379;Q96AJ9;Q9UEU0	5	0.237782	0.293468	0.267451	0.246822	0.206395	-0.234189	-0.124777	-0.0380185	0.131998	0.8855	0.7654	0.6933	0.3682
263	886	MTA1 complex	Human	O95983;Q09028;Q13330;Q16576;Q6IT96;Q92769	MBD3;RBBP4;MTA1;RBBP7;HDAC1;HDAC2	O95983;Q09028;Q16576;Q92769	4	0.310445	0.290133	0.303794	0.251131	0.289269	0.0654297	0.0214251	0.191063	0.0682112	0.4308	0.4438	0.2466	0.4966
264	888	MTA2 complex	Human	O94776;O95983;Q09028;Q13547;Q14839;Q16576;Q92769;Q96ST3	MTA2;MBD3;RBBP4;HDAC1;CHD4;RBBP7;HDAC2;SIN3A	O94776;O95983;Q09028;Q13547;Q16576;Q92769;Q96ST3	7	0.278758	0.296837	0.31354	0.266481	0.255494	-0.0648577	-0.124776	0.0440405	0.0834546	0.726	0.8068	0.5278	0.4706
265	889	MTA1-HDAC core complex	Human	Q09028;Q13330;Q16576;Q6IT96;Q92769	RBBP4;MTA1;RBBP7;HDAC1;HDAC2	Q09028;Q16576;Q92769	3	0.299885	0.263628	0.300571	0.216511	0.281921	0.120902	-0.00228977	0.278018	0.0599008	0.3566	0.4961	0.1821	0.5013
266	895	hMediator complex (MED23, CDK8, CCNC, MED7)	Human	O43513;P24863;P49336;Q9ULK4	MED7;CCNC;CDK8;MED23	O43513;P49336;Q9ULK4	3	0.27245	0.223476	0.212378	0.307749	0.110964	0.179754	0.220488	-0.129562	0.592717	0.2692	0.1602	0.7501	0.0159
267	898	Mediator complex 1	Human	O60244;O75586;P24863;P49336;Q9ULK4	MED14;MED6;CCNC;CDK8;MED23	O60244;P49336;Q9ULK4	3	0.0646863	0.0632293	0.0610907	0.114943	0.119477	0.0225241	0.0555862	-0.776929	-0.847016	0.5115	0.3928	0.9751	0.9743
268	909	ARC92-Mediator complex	Human	O43513;O60244;O75586;O95402;P49336;Q15648;Q71SY5;Q93074;Q96RN5;Q9NVC6;Q9UHV7;Q9ULK4;Q9Y2X0	MED7;MED14;MED6;MED26;CDK8;MED1;MED25;MED12;MED15;MED17;MED13;MED23;MED16	O43513;O60244;P49336;Q15648;Q71SY5;Q93074;Q9ULK4	7	0.226374	0.211943	0.168652	0.223682	0.168147	0.06375	0.254987	0.0118906	0.257217	0.4169	0.0309	0.6139	0.108
269	910	CRSP-Mediator 2 complex	Human	O43513;O60244;O75448;O75586;Q96RN5;Q9BUE0;Q9NPJ6;Q9NVC6;Q9ULK4;Q9Y2X0	MED7;MED14;MED24;MED6;MED15;MED18;MED4;MED17;MED23;MED16	O43513;O60244;Q9BUE0;Q9NPJ6;Q9ULK4	5	0.252456	0.177868	0.200519	0.236316	0.183438	0.295451	0.205727	0.0639322	0.273387	0.0651	0.0964	0.4819	0.1309
270	924	Toposome	Human	P07910;P11388;Q08211;Q08945;Q6P2Q9;Q96SB4;Q9NR30	HNRNPC;TOP2A;DHX9;SSRP1;PRPF8;SRPK1;DDX21	P07910;P11388;Q08211;Q08945;Q6P2Q9;Q9NR30	6	0.349087	0.509959	0.412457	0.533076	0.28961	-0.46084	-0.181532	-0.527059	0.170376	0.9819	0.8688	0.9941	0.2773
271	929	CEN complex	Human	O60264;P07199;P11021;P11142;P22087;P35226;P49450;Q02241;Q03188;Q06587;Q08945;Q13185;Q13619;Q15007;Q16531;Q53SF7;Q5T200;Q69YN4;Q6T4P5;Q71F23;Q8N0S6;Q8N1F7;Q8NEM2;Q92620;Q92674;Q96JP5;Q96T23;Q99496;Q9BS16;Q9BU64;Q9BXP5;Q9BZH6;Q9H0H5;Q9H3R5;Q9HC52;Q9NSP4;Q9Y5B9	SMARCA5;CENPB;HSPA5;HSPA8;FBL;BMI1;CENPA;KIF23;CENPC;RING1;SSRP1;CBX3;CUL4A;WTAP;DDB1;COBLL1;ZC3H13;KIAA1429;PLPPR3;CENPU;CENPL;NUP93;SHCBP1;DHX38;CENPI;ZFP91;RSF1;RNF2;CENPK;CENPO;SRRT;WDR11;RACGAP1;CENPH;CBX8;CENPM;SUPT16H	O60264;P11021;P11142;P22087;Q03188;Q06587;Q08945;Q13185;Q13619;Q15007;Q16531;Q5T200;Q69YN4;Q8N1F7;Q92620;Q96JP5;Q96T23;Q99496;Q9BXP5;Q9BZH6;Q9H0H5;Q9HC52;Q9Y5B9	23	0.354275	0.440426	0.361392	0.422904	0.350522	-0.243174	-0.0200878	-0.193715	0.0105937	0.9971	0.5916	0.9961	0.7728
272	938	FACT complex, UV-activated	Human	P19784;P67870;P68400;Q08945;Q9Y5B9	CSNK2A2;CSNK2B;CSNK2A1;SSRP1;SUPT16H	P19784;P67870;Q08945;Q9Y5B9	4	0.457243	0.776694	0.523985	0.714268	0.34606	-0.698644	-0.145965	-0.562118	0.243159	0.9778	0.7624	0.9792	0.2018
273	943	Class C Vps complex (VPS11, VPS18, STX7)	Human	O15400;Q9H270;Q9P253	STX7;VPS11;VPS18	O15400;Q9H270;Q9P253	3	0.384251	0.394938	0.444051	0.314699	0.393143	-0.0278126	-0.155629	0.181007	-0.0231429	0.5866	0.7315	0.3095	0.6165
274	944	Class C Vps complex (VPS11, VPS18, VPS16)	Human	Q9H269;Q9H270;Q9P253	VPS16;VPS11;VPS18	Q9H269;Q9H270;Q9P253	3	0.0224113	0.119036	0.0644653	0.0530317	0.0234647	-4.31142	-1.87646	-1.36629	-0.047	0.9995	0.9973	0.9915	0.6468
275	964	BRCA1-RAD50-MRE11-NBS1 complex	Human	O60934;P38398;P49959;Q92878	NBN;BRCA1;MRE11A;RAD50	O60934;P38398;P49959;Q92878	4	0.426946	0.416727	0.401768	0.415916	0.427174	0.0239351	0.0589738	0.0258358	-0.000534025	0.5089	0.3672	0.5608	0.6131
276	972	MRN complex (MRE11-RAD50-NBN complex)	Human	O60934;P49959;Q92878	NBN;MRE11A;RAD50	O60934;P49959;Q92878	3	0.310913	0.268185	0.282689	0.236421	0.294095	0.137428	0.0907779	0.239589	0.0540913	0.3288	0.3363	0.2276	0.5094
277	974	EED-EZH2 complex	Human	O75530;Q09028;Q15022;Q15910;Q6ZN18	EED;RBBP4;SUZ12;EZH2;AEBP2	O75530;Q09028;Q15022;Q15910	4	0.300735	0.34039	0.335055	0.335417	0.280415	-0.131858	-0.11412	-0.115325	0.0675678	0.76	0.7127	0.7829	0.4973
278	994	GAA1-GPI8-PIGT-PIG-PIGS complex	Human	O43292;Q92643;Q969N2;Q96S52;Q9H490	GPAA1;PIGK;PIGT;PIGS;PIGU	O43292;Q92643;Q96S52;Q9H490	4	0.0979738	0.0875368	0.0578813	0.113557	0.0699827	0.106528	0.409216	-0.159058	0.2857	0.353	0.0181	0.8297	0.1509
279	997	KIN17-PCNA-RPA70 complex	Human	O60870;P12004;P27694	KIN;PCNA;RPA1	O60870;P12004;P27694	3	0.375419	0.489608	0.428667	0.473492	0.375461	-0.304163	-0.141837	-0.261237	-0.000112763	0.8495	0.7144	0.8537	0.584
280	1003	RC complex (Replication competent complex)	Human	P09884;P20248;P24941;P35249;P35250;P35251;P40937;P40938;Q14181	POLA1;CCNA2;CDK2;RFC4;RFC2;RFC1;RFC5;RFC3;POLA2	P20248;P24941;P35249;P35250;P35251;P40937;P40938;Q14181	8	0.232692	0.218023	0.253181	0.200469	0.251326	0.0630415	-0.0880482	0.138481	-0.080079	0.3989	0.7401	0.2696	0.843
281	1004	RC complex during S-phase of cell cycle	Human	P09874;P09884;P11387;P15927;P18858;P20248;P24941;P27694;P28340;P35244;P35250;P35251;Q07864	PARP1;POLA1;TOP1;RPA2;LIG1;CCNA2;CDK2;RPA1;POLD1;RPA3;RFC2;RFC1;POLE	P09874;P11387;P15927;P20248;P24941;P27694;P35244;P35250;P35251;Q07864	10	0.412307	0.36973	0.379031	0.412664	0.408942	0.103265	0.080707	-0.000866561	0.00816027	0.2717	0.2211	0.6723	0.6873
282	1005	RC complex during G2/M-phase of cell cycle	Human	P06493;P09874;P09884;P11387;P14635;P15927;P20248;P27694;P28340;P35244;P35250;P35251;Q07864	CDK1;PARP1;POLA1;TOP1;CCNB1;RPA2;CCNA2;RPA1;POLD1;RPA3;RFC2;RFC1;POLE	P06493;P09874;P11387;P14635;P15927;P20248;P27694;P35244;P35250;P35251;Q07864	11	0.405903	0.406722	0.399301	0.4043	0.392219	-0.00201768	0.0162652	0.00394895	0.0337139	0.6053	0.4241	0.6697	0.624
283	1009	TFIIH transcription factor complex	Human	P18074;P19447;P32780;P50613;P51946;P51948;Q13888;Q13889;Q6ZYL4;Q92759	ERCC2;ERCC3;GTF2H1;CDK7;CCNH;MNAT1;GTF2H2;GTF2H3;GTF2H5;GTF2H4	P19447;P32780;P50613;P51948;Q13888;Q6ZYL4;Q92759	7	0.306988	0.291146	0.330551	0.249297	0.307816	0.0516047	-0.0767562	0.187928	-0.00269779	0.4518	0.7012	0.1818	0.6759
284	1029	TFIIH transcription factor complex	Human	P18074;P19447;P32780;P50613;P51946;P51948;Q13888;Q13889;Q6ZYL4;Q92759	ERCC2;ERCC3;GTF2H1;CDK7;CCNH;MNAT1;GTF2H2;GTF2H3;GTF2H5;GTF2H4	P19447;P32780;P50613;P51948;Q13888;Q6ZYL4;Q92759	7	0.306988	0.291146	0.330551	0.249297	0.307816	0.0516047	-0.0767562	0.187928	-0.00269779	0.4518	0.7012	0.1818	0.6759
285	1031	ORC complex (origin recognition complex)	Human	O43913;O43929;Q13415;Q13416;Q9UBD5;Q9Y5N6	ORC5;ORC4;ORC1;ORC2;ORC3;ORC6	O43913;O43929;Q13416;Q9UBD5;Q9Y5N6	5	0.162385	0.144687	0.147609	0.118566	0.102813	0.108986	0.0909941	0.269845	0.36686	0.3294	0.2731	0.1132	0.0512
286	1032	ORC 2-4 complex (origin recognition 2-4 complex)	Human	O43929;Q13416;Q9UBD5	ORC4;ORC2;ORC3	O43929;Q13416;Q9UBD5	3	0.142317	0.167668	0.176953	0.135105	0.0743827	-0.178133	-0.243375	0.0506757	0.477344	0.7615	0.8165	0.5123	0.0523
287	1033	ORC complex (origin recognition complex)	Human	O43913;O43929;Q13415;Q13416;Q9UBD5;Q9Y5N6	ORC5;ORC4;ORC1;ORC2;ORC3;ORC6	O43913;O43929;Q13416;Q9UBD5;Q9Y5N6	5	0.162385	0.144687	0.147609	0.118566	0.102813	0.108986	0.0909941	0.269845	0.36686	0.3294	0.2731	0.1132	0.0512
288	1034	ORC 2-5 complex (origin recognition 2-5 complex)	Human	O43913;O43929;Q13416;Q9UBD5	ORC5;ORC4;ORC2;ORC3	O43913;O43929;Q13416;Q9UBD5	4	0.178782	0.156562	0.163044	0.142639	0.124177	0.124284	0.0880291	0.202164	0.305426	0.3199	0.309	0.2302	0.1297
289	1036	TFIIH transcription factor complex	Human	P18074;P19447;P32780;P50613;P51946;P51948;Q13888;Q13889;Q92759	ERCC2;ERCC3;GTF2H1;CDK7;CCNH;MNAT1;GTF2H2;GTF2H3;GTF2H4	P19447;P32780;P50613;P51948;Q13888;Q92759	6	0.321836	0.310649	0.338099	0.264684	0.316269	0.0347618	-0.0505307	0.177581	0.017297	0.4917	0.6193	0.2208	0.6223
290	1037	TFIIH transcription factor core complex	Human	P19447;P32780;Q13888;Q13889;Q92759	ERCC3;GTF2H1;GTF2H2;GTF2H3;GTF2H4	P19447;P32780;Q13888;Q92759	4	0.0978408	0.162106	0.119726	0.0692417	0.0724543	-0.656829	-0.22368	0.292303	0.259467	0.9746	0.8503	0.1179	0.1827
291	1038	ORC 1-5 complex (origin recognition 1-5 complex)	Human	O43913;O43929;Q13415;Q13416;Q9UBD5	ORC5;ORC4;ORC1;ORC2;ORC3	O43913;O43929;Q13416;Q9UBD5	4	0.178782	0.156562	0.163044	0.142639	0.124177	0.124284	0.0880291	0.202164	0.305426	0.3199	0.309	0.2302	0.1297
292	1059	Retromer complex (SNX1, SNX2, VPS35, VPS29, VPS26A)	Human	O60749;O75436;Q13596;Q96QK1;Q9UBQ0	SNX2;VPS26A;SNX1;VPS35;VPS29	O60749;O75436;Q13596;Q96QK1;Q9UBQ0	5	0.211665	0.220513	0.157987	0.194955	0.22051	-0.0418043	0.253599	0.0789433	-0.0417906	0.6477	0.0584	0.4521	0.7157
293	1060	Retromer complex (SNX1, SNX2, VPS35, VPS29, VPS26B)	Human	O60749;Q13596;Q4G0F5;Q96QK1;Q9UBQ0	SNX2;SNX1;VPS26B;VPS35;VPS29	O60749;Q13596;Q4G0F5;Q96QK1;Q9UBQ0	5	0.196743	0.207621	0.152831	0.182678	0.206499	-0.0552898	0.223199	0.0714921	-0.0495839	0.6733	0.0807	0.4675	0.7277
294	1068	12S U11 snRNP	Human	P14678;P62304;P62306;P62308;P62314;P62316;P62318;P67809;Q16560;Q16629;Q6IEG0;Q8N8D1;Q96GM8;Q9BV90;Q9H875	SNRPB;SNRPE;SNRPF;SNRPG;SNRPD1;SNRPD2;SNRPD3;YBX1;SNRNP35;SRSF7;SNRNP48;PDCD7;TOE1;SNRNP25;PRKRIP1	P14678;P62304;P62306;P62308;P62314;P62316;P62318;P67809;Q16629;Q96GM8;Q9H875	11	0.298488	0.319956	0.312418	0.302074	0.225555	-0.07192	-0.0466685	-0.0120114	0.244341	0.7936	0.6564	0.7151	0.0731
295	1081	MRN complex (MRE11-RAD50-NBN complex)	Human	O60934;P49959;Q92878	NBN;MRE11A;RAD50	O60934;P49959;Q92878	3	0.310913	0.268185	0.282689	0.236421	0.294095	0.137428	0.0907779	0.239589	0.0540913	0.3288	0.3363	0.2276	0.5094
296	1085	DNA repair complex NEIL2-PNK-Pol(beta)-LigIII(alpha)-XRCC1	Human	O00764;P06746;P18887;P49916;Q969S2	PDXK;POLB;XRCC1;LIG3;NEIL2	O00764;P18887;P49916	3	0.263306	0.356673	0.306086	0.335519	0.345065	-0.354596	-0.162474	-0.274254	-0.310511	0.8744	0.7391	0.862	0.8768
297	1086	DNA repair complex NEIL1-PNK-Pol(beta)-LigIII(alpha)-XRCC1	Human	O00764;P06746;P18887;P49916;Q96FI4	PDXK;POLB;XRCC1;LIG3;NEIL1	O00764;P18887;P49916	3	0.263306	0.356673	0.306086	0.335519	0.345065	-0.354596	-0.162474	-0.274254	-0.310511	0.8744	0.7391	0.862	0.8768
298	1091	SNX complex (SNX1, SNX1a, SNX2, SNX4, LEPR)	Human	O60749;O95219;P48357;Q13596	SNX2;SNX4;LEPR;SNX1	O60749;P48357;Q13596	3	0.146896	0.0480577	0.075593	0.141858	0.122895	0.672846	0.485398	0.0342964	0.16339	0.0056	0.0215	0.5365	0.3507
299	1092	PCNA-KU antigen complex	Human	P12004;P12956;P13010	PCNA;XRCC6;XRCC5	P12004;P12956;P13010	3	0.437515	0.489369	0.455103	0.447667	0.414053	-0.118518	-0.040199	-0.0232022	0.0536271	0.6994	0.5615	0.6182	0.5097
300	1094	Frataxin complex	Human	O75964;P10809;P31040;P38646;Q16595;Q9HD34;Q9Y4W6	ATP5L;HSPD1;SDHA;HSPA9;FXN;LYRM4;AFG3L2	P10809;P31040;P38646;Q16595;Q9HD34;Q9Y4W6	6	0.42916	0.468831	0.482206	0.492029	0.453205	-0.092438	-0.123602	-0.146493	-0.056026	0.7521	0.7846	0.8796	0.7624
301	1097	eIF3 complex (EIF3S6, EIF3S5, EIF3S4, EIF3S3, EIF3S6IP, EIF3S2, EIF3S9, EIF3S12, EIF3S10, EIF3S8, EIF3S1, EIF3S7, PCID1)	Human	O00303;O15371;O15372;O75821;O75822;P55884;P60228;Q13347;Q14152;Q7L2H7;Q99613;Q9UBQ5;Q9Y262	EIF3F;EIF3D;EIF3H;EIF3G;EIF3J;EIF3B;EIF3E;EIF3I;EIF3A;EIF3M;EIF3C;EIF3K;EIF3L	O15371;O75821;O75822;P55884;P60228;Q14152;Q7L2H7;Q9UBQ5;Q9Y262	9	0.320447	0.386153	0.33379	0.337376	0.295928	-0.205042	-0.0416372	-0.0528273	0.0765177	0.9359	0.6239	0.7919	0.487
302	1098	DNA synthesome complex (13 subunits)	Human	P09884;P11387;P11388;P12004;P27694;P28340;P35251;P49005;P49642;P49643;Q14181;Q15054;Q9HCU8	POLA1;TOP1;TOP2A;PCNA;RPA1;POLD1;RFC1;POLD2;PRIM1;PRIM2;POLA2;POLD3;POLD4	P11387;P11388;P12004;P27694;P35251;P49005;Q14181;Q15054	8	0.229185	0.243112	0.239499	0.252683	0.232905	-0.0607638	-0.0449993	-0.102525	-0.0162317	0.7238	0.62	0.8524	0.7258
303	1099	DNA synthesome complex (17 subunits)	Human	P09884;P11387;P11388;P12004;P27694;P28340;P35251;P49005;P49642;P49643;P56282;Q07864;Q14181;Q15054;Q9HCU8;Q9NR33;Q9NRF9	POLA1;TOP1;TOP2A;PCNA;RPA1;POLD1;RFC1;POLD2;PRIM1;PRIM2;POLE2;POLE;POLA2;POLD3;POLD4;POLE4;POLE3	P11387;P11388;P12004;P27694;P35251;P49005;Q07864;Q14181;Q15054;Q9NR33;Q9NRF9	11	0.316062	0.310984	0.310663	0.314514	0.304643	0.0160652	0.0170805	0.00489784	0.0361274	0.5462	0.4219	0.6676	0.6171
304	1101	transcription factor IIIC multisubunit complex	Human	Q12789;Q8WUA4;Q9UKN8;Q9Y5Q8;Q9Y5Q9	GTF3C1;GTF3C2;GTF3C4;GTF3C5;GTF3C3	Q12789;Q8WUA4;Q9UKN8;Q9Y5Q8	4	0.224442	0.203316	0.273555	0.290859	0.243475	0.0941273	-0.218821	-0.295918	-0.0847975	0.3775	0.846	0.9221	0.7414
305	1105	transcription factor IIIC multisubunit complex	Human	Q12789;Q8WUA4;Q9UKN8;Q9Y5Q8;Q9Y5Q9	GTF3C1;GTF3C2;GTF3C4;GTF3C5;GTF3C3	Q12789;Q8WUA4;Q9UKN8;Q9Y5Q8	4	0.224442	0.203316	0.273555	0.290859	0.243475	0.0941273	-0.218821	-0.295918	-0.0847975	0.3775	0.846	0.9221	0.7414
306	1106	TFIIIC containing-TOP1-SUB1 complex	Human	P11387;P53999;Q12789;Q8WUA4;Q9UKN8;Q9Y5Q8;Q9Y5Q9	TOP1;SUB1;GTF3C1;GTF3C2;GTF3C4;GTF3C5;GTF3C3	P11387;P53999;Q12789;Q8WUA4;Q9UKN8;Q9Y5Q8	6	0.278763	0.319685	0.322502	0.320578	0.259139	-0.1468	-0.156906	-0.150004	0.0703963	0.8291	0.8374	0.8828	0.5012
307	1107	DNA synthesome core complex	Human	P09884;P12004;P28340;P35251;P49005;P49642;P49643;Q14181;Q15054;Q9HCU8	POLA1;PCNA;POLD1;RFC1;POLD2;PRIM1;PRIM2;POLA2;POLD3;POLD4	P12004;P35251;P49005;Q14181;Q15054	5	0.228246	0.240753	0.246419	0.20846	0.247317	-0.054797	-0.0796175	0.0866893	-0.0835519	0.6723	0.6772	0.4372	0.7821
308	1108	DNA synthesome complex (15 subunits)	Human	P09884;P12004;P18858;P28340;P35251;P49005;P49642;P49643;P56282;Q07864;Q14181;Q15054;Q9HCU8;Q9NR33;Q9NRF9	POLA1;PCNA;LIG1;POLD1;RFC1;POLD2;PRIM1;PRIM2;POLE2;POLE;POLA2;POLD3;POLD4;POLE4;POLE3	P12004;P35251;P49005;Q07864;Q14181;Q15054;Q9NR33;Q9NRF9	8	0.344833	0.340173	0.34138	0.310592	0.334717	0.0135141	0.0100148	0.0992987	0.0293372	0.5389	0.4519	0.3755	0.6112
309	1111	DNA synthesome complex (17 subunits)	Human	P09884;P11387;P11388;P12004;P27694;P28340;P35251;P49005;P49642;P49643;P56282;Q07864;Q14181;Q15054;Q9HCU8;Q9NR33;Q9NRF9	POLA1;TOP1;TOP2A;PCNA;RPA1;POLD1;RFC1;POLD2;PRIM1;PRIM2;POLE2;POLE;POLA2;POLD3;POLD4;POLE4;POLE3	P11387;P11388;P12004;P27694;P35251;P49005;Q07864;Q14181;Q15054;Q9NR33;Q9NRF9	11	0.316062	0.310984	0.310663	0.314514	0.304643	0.0160652	0.0170805	0.00489784	0.0361274	0.5462	0.4219	0.6676	0.6171
310	1113	5S-DNA-TFIIIA-TFIIIC2 subcomplex	Human	Q12789;Q8WUA4;Q92664;Q9UKN8;Q9Y5Q8;Q9Y5Q9	GTF3C1;GTF3C2;GTF3A;GTF3C4;GTF3C5;GTF3C3	Q12789;Q8WUA4;Q9UKN8;Q9Y5Q8	4	0.224442	0.203316	0.273555	0.290859	0.243475	0.0941273	-0.218821	-0.295918	-0.0847975	0.3775	0.846	0.9221	0.7414
311	1114	5S-DNA-TFIIIA-TFIIIC2-TFIIIB subcomplex	Human	A6H8Y1;P20226;Q12789;Q8WUA4;Q92664;Q92994;Q9UKN8;Q9Y5Q8;Q9Y5Q9	BDP1;TBP;GTF3C1;GTF3C2;GTF3A;BRF1;GTF3C4;GTF3C5;GTF3C3	Q12789;Q8WUA4;Q9UKN8;Q9Y5Q8	4	0.224442	0.203316	0.273555	0.290859	0.243475	0.0941273	-0.218821	-0.295918	-0.0847975	0.3775	0.846	0.9221	0.7414
312	1141	CF IIAm complex (Cleavage factor IIAm complex)	Human	O43809;O60231;O94913;P19447;P23246;P26368;P26599;P49959;Q01081;Q07157;Q14444;Q16630;Q8N684;Q92759;Q92989;Q9UKF6	NUDT21;DHX16;PCF11;ERCC3;SFPQ;U2AF2;PTBP1;MRE11A;U2AF1;TJP1;CAPRIN1;CPSF6;CPSF7;GTF2H4;CLP1;CPSF3	O43809;O60231;O94913;P19447;P23246;P26368;P26599;P49959;Q01081;Q14444;Q16630;Q8N684;Q92759;Q92989;Q9UKF6	15	0.366695	0.367132	0.356035	0.335685	0.321116	-0.0011903	0.0290718	0.0845678	0.124298	0.6169	0.3583	0.3742	0.3035
313	1142	SMN complex	Human	O14893;P14678;P62304;P62306;P62308;P62314;P62316;P62318;Q16637;Q9UHI6	GEMIN2;SNRPB;SNRPE;SNRPF;SNRPG;SNRPD1;SNRPD2;SNRPD3;SMN1; SMN2;DDX20	P14678;P62304;P62306;P62308;P62314;P62316;P62318;Q16637;Q9UHI6	9	0.352527	0.377183	0.325328	0.31879	0.272142	-0.0699403	0.0771545	0.095701	0.228026	0.7596	0.2396	0.374	0.1167
314	1143	SMN complex	Human	O14893;P14678;P57678;P62304;P62306;P62308;P62314;P62316;P62318;Q16637;Q8TEQ6;Q8WXD5;Q9H840;Q9NWZ8;Q9UHI6;Q9Y3F4	GEMIN2;SNRPB;GEMIN4;SNRPE;SNRPF;SNRPG;SNRPD1;SNRPD2;SNRPD3;SMN1; SMN2;GEMIN5;GEMIN6;GEMIN7;GEMIN8;DDX20;STRAP	P14678;P62304;P62306;P62308;P62314;P62316;P62318;Q16637;Q8TEQ6;Q8WXD5;Q9UHI6;Q9Y3F4	12	0.404107	0.437318	0.394371	0.391864	0.319153	-0.082183	0.0240915	0.0302976	0.210227	0.8201	0.3888	0.5873	0.1079
315	1144	Cleavage and polyadenylation factor (CPSF)	Human	O95639;Q10570;Q6UN15;Q9P2I0;Q9UKF6	CPSF4;CPSF1;FIP1L1;CPSF2;CPSF3	O95639;Q10570;Q6UN15;Q9P2I0;Q9UKF6	5	0.34994	0.320761	0.353603	0.320797	0.273129	0.0833815	-0.0104692	0.0832798	0.219497	0.3831	0.51	0.4433	0.208
316	1146	Cleavage stimulation factor	Human	P33240;Q05048;Q12996	CSTF2;CSTF1;CSTF3	P33240;Q05048;Q12996	3	0.29521	0.309761	0.379939	0.211293	0.269101	-0.0492904	-0.287015	0.28426	0.08844	0.6158	0.8474	0.1744	0.4582
317	1147	Polyadenylation complex (CSTF1, CSTF2, CSTF3, SYMPK CPSF1, CPSF2, CPSF3)	Human	P33240;Q05048;Q10570;Q12996;Q92797;Q9P2I0;Q9UKF6	CSTF2;CSTF1;CPSF1;CSTF3;SYMPK;CPSF2;CPSF3	P33240;Q05048;Q10570;Q12996;Q92797;Q9P2I0;Q9UKF6	7	0.318442	0.313486	0.351368	0.277759	0.307886	0.0155646	-0.103396	0.127756	0.0331502	0.5403	0.7643	0.3111	0.5969
318	1148	snRNP-free U1A (SF-A) complex	Human	P09012;P17844;P23246;Q15233	SNRPA;DDX5;SFPQ;NONO	P09012;P17844;P23246	3	0.586416	0.661493	0.580695	0.737803	0.435049	-0.128027	0.0097553	-0.258157	0.258123	0.7095	0.4725	0.8519	0.2228
319	1149	Histone H3.1 complex	Human	O14929;P49321;P62805;P68431;Q09028;Q13111;Q13112;Q8TEX9;Q9NVP2;Q9Y294	HAT1;NASP;HIST1H4A;;HIST1H3A;;RBBP4;CHAF1A;CHAF1B;IPO4;ASF1B;ASF1A	O14929;P49321;Q09028;Q13111;Q8TEX9;Q9NVP2;Q9Y294	7	0.334755	0.325472	0.361432	0.330171	0.328324	0.0277303	-0.0796911	0.0136932	0.0192116	0.5096	0.7075	0.6086	0.6248
320	1150	Histone H3.3 complex	Human	O14929;P49321;P54198;P62805;P84243;Q09028;Q8TEX9;Q9NVP2;Q9Y294	HAT1;NASP;HIRA;HIST1H4A;;H3F3A; H3F;RBBP4;IPO4;ASF1B;ASF1A	O14929;P49321;P54198;Q09028;Q8TEX9;Q9NVP2;Q9Y294	7	0.347441	0.314513	0.349375	0.314695	0.345597	0.094772	-0.0055649	0.0942492	0.00530792	0.3333	0.5086	0.398	0.6603
321	1153	Integrator complex	Human	Q5TA45;Q68E01;Q6P9B9;Q75QN2;Q8N201;Q96CB8;Q96HW7;Q9H0H0;Q9NV88;Q9NVH2;Q9NVR2;Q9UL03	CPSF3L;INTS3;INTS5;INTS8;INTS1;INTS12;INTS4;INTS2;INTS9;INTS7;INTS10;INTS6	Q5TA45;Q68E01;Q6P9B9;Q8N201;Q96HW7;Q9NV88;Q9NVH2;Q9NVR2	8	0.143448	0.165568	0.151381	0.152677	0.13562	-0.154204	-0.0553028	-0.0643354	0.0545676	0.8785	0.6516	0.7888	0.5453
322	1154	DSS1 complex	Human	A6NKF1;P51587;P60896;Q5TA45;Q6P9B9;Q75QN2;Q96HW7;Q96PV6;Q9H0H0;Q9NV88;Q9NVH2;Q9NVR2;Q9UL03	SAC3D1;BRCA2;SHFM1;CPSF3L;INTS5;INTS8;INTS4;LENG8;INTS2;INTS9;INTS7;INTS10;INTS6	P60896;Q5TA45;Q6P9B9;Q96HW7;Q9NV88;Q9NVH2;Q9NVR2	7	0.107973	0.16384	0.156137	0.131203	0.115826	-0.517422	-0.446078	-0.21515	-0.0727389	0.9938	0.9917	0.9461	0.8076
323	1155	Integrator-RNAPII complex	Human	P24928;P30876;Q5TA45;Q68E01;Q6P9B9;Q75QN2;Q8N201;Q96CB8;Q96HW7;Q9H0H0;Q9NV88;Q9NVH2;Q9NVR2;Q9UL03	POLR2A;POLR2B;CPSF3L;INTS3;INTS5;INTS8;INTS1;INTS12;INTS4;INTS2;INTS9;INTS7;INTS10;INTS6	P24928;Q5TA45;Q68E01;Q6P9B9;Q8N201;Q96HW7;Q9NV88;Q9NVH2;Q9NVR2	9	0.150418	0.157802	0.159269	0.154485	0.142309	-0.0490919	-0.0588401	-0.0270385	0.0539075	0.7174	0.6798	0.7301	0.5522
324	1162	Ubiquitin E3 ligase (DDB1, DDB2, CUL4A, CUL4B, RBX1)	Human	P62877;Q13619;Q13620;Q16531;Q92466	RBX1;CUL4A;CUL4B;DDB1;DDB2	P62877;Q13619;Q16531	3	0.654601	0.576607	0.622789	0.626657	0.477644	0.119146	0.0485976	0.0426876	0.270328	0.3596	0.4061	0.5235	0.2083
325	1166	p400-associated complex	Human	O96019;P60709;Q96L91;Q9Y230;Q9Y265;Q9Y4A5	ACTL6A;ACTB;EP400;RUVBL2;RUVBL1;TRRAP	O96019;Q96L91;Q9Y230;Q9Y265	4	0.193091	0.191667	0.154465	0.157689	0.144876	0.00737475	0.200039	0.183345	0.249701	0.5422	0.133	0.2614	0.1939
326	1167	Paf complex	Human	Q6P1J9;Q6PD62;Q8N7H5;Q8WVC0;Q9GZS3	CDC73;CTR9;PAF1;LEO1;WDR61	Q6P1J9;Q6PD62;Q8N7H5;Q8WVC0;Q9GZS3	5	0.346831	0.321203	0.344556	0.336853	0.29208	0.0738905	0.00655766	0.0287688	0.157861	0.4017	0.4711	0.5627	0.3167
327	1169	SNARE complex (STX4, VAMP8, VAMP3, SNAP23)	Human	O00161;Q12846;Q15836;Q9BV40	SNAP23;STX4;VAMP3;VAMP8	O00161;Q12846;Q15836;Q9BV40	4	0.277743	0.309409	0.234776	0.343366	0.281673	-0.114012	0.1547	-0.236273	-0.0141504	0.7392	0.1963	0.892	0.6362
328	1170	c-MYC-ATPase-helicase complex	Human	O96019;P01106;Q9Y230;Q9Y265;Q9Y4A5	ACTL6A;MYC;RUVBL2;RUVBL1;TRRAP	O96019;Q9Y230;Q9Y265	3	0.104945	0.0786467	0.0535633	0.0481107	0.169194	0.250589	0.489604	0.541562	-0.612221	0.1861	0.0206	0.0232	0.9549
329	1171	c-MYC-ATPase-helicase complex	Human	O96019;P01106;Q9Y230;Q9Y265;Q9Y4A5	ACTL6A;MYC;RUVBL2;RUVBL1;TRRAP	O96019;Q9Y230;Q9Y265	3	0.104945	0.0786467	0.0535633	0.0481107	0.169194	0.250589	0.489604	0.541562	-0.612221	0.1861	0.0206	0.0232	0.9549
330	1173	TIP49-TIP48-BAF53 complex	Human	O96019;Q9Y230;Q9Y265	ACTL6A;RUVBL2;RUVBL1	O96019;Q9Y230;Q9Y265	3	0.104945	0.0786467	0.0535633	0.0481107	0.169194	0.250589	0.489604	0.541562	-0.612221	0.1861	0.0206	0.0232	0.9549
331	1174	PHAX-CBC complex (cap binding complex)	Human	P52298;Q09161;Q9H814	NCBP2;NCBP1;PHAX	P52298;Q09161;Q9H814	3	0.228482	0.213677	0.222993	0.25341	0.153537	0.0647958	0.0240223	-0.109101	0.328014	0.4408	0.4479	0.7273	0.1511
332	1176	CRM1-RAN-PHAX-CBC complex (cap binding complex)	Human	O14980;P52298;P62826;Q09161;Q9H814	XPO1;NCBP2;RAN;NCBP1;PHAX	P52298;P62826;Q09161;Q9H814	4	0.200675	0.167563	0.181034	0.229949	0.152173	0.165001	0.0978747	-0.145878	0.241693	0.2565	0.2893	0.8191	0.2038
333	1177	Polycomb repressive complex 4	Human	O75530;Q15910;Q96EB6	EED;EZH2;SIRT1	O75530;Q15910;Q96EB6	3	0.164803	0.180569	0.143826	0.388167	0.257601	-0.0956659	0.127282	-1.35534	-0.56309	0.6743	0.2795	0.9915	0.9462
334	1178	BCOR complex	Human	P11142;P63208;Q06587;Q6W2J9;Q8N488;Q8NHM5;Q99496;Q9BSM1	HSPA8;SKP1;RING1;BCOR;RYBP;KDM2B;RNF2;PCGF1	P11142;Q06587;Q8N488;Q99496	4	0.362591	0.441495	0.443141	0.328763	0.312129	-0.21761	-0.22215	0.093297	0.13917	0.8434	0.8491	0.4299	0.3657
335	1179	CENP-A NAC-CAD complex	Human	Q03188;Q13352;Q6IPU0;Q71F23;Q7L2Z9;Q8N0S6;Q8N2Z9;Q96BT3;Q96H22;Q9BS16;Q9BU64;Q9H3R5;Q9NSP4	CENPC;ITGB3BP;CENPP;CENPU;CENPQ;CENPL;APITD1;CENPT;CENPN;CENPK;CENPO;CENPH;CENPM	Q03188;Q13352;Q8N2Z9	3	0.106406	0.14701	0.152783	0.311476	0.193133	-0.381594	-0.435842	-1.92723	-0.815055	0.8844	0.9152	0.9959	0.9729
336	1181	C complex spliceosome	Human	O43290;O43390;O43660;O60306;O60506;O60508;O75533;O75643;O94906;O95391;O95926;P07910;P08579;P09651;P09661;P11940;P14678;P17844;P22626;P31943;P38159;P38919;P42285;P51991;P52272;P52597;P61326;P61978;P62304;P62306;P62308;P62310;P62314;P62316;P62318;Q00839;Q01081;Q07955;Q12874;Q13435;Q13523;Q13573;Q14331;Q14562;Q15029;Q15393;Q15428;Q15459;Q6NZY4;Q6P2Q9;Q6UX04;Q86V81;Q8IYB3;Q8WUQ7;Q92620;Q96BP3;Q96DF8;…	SART1;HNRNPR;PLRG1;AQR;SYNCRIP;CDC40;SF3B1;SNRNP200;PRPF6;SLU7;SYF2;HNRNPC;SNRPB2;HNRNPA1;SNRPA1;PABPC1;SNRPB;DDX5;HNRNPA2B1;HNRNPH1;RBMX;EIF4A3;MTREX;HNRNPA3;HNRNPM;HNRNPF;MAGOH;HNRNPK;SNRPE;SNRPF;SNRPG;LSM3;SNRPD1;SNRPD2;SNRPD3;HNRNPU;U2AF1;SRSF1;SF3A3;SF3B2;PRPF4B;SNW1;FRG1;DHX8;EFTUD2;SF3B3;SF3A2;SF3A1;ZCCHC8;PRPF8;CWC27;ALYREF;SRRM1;CACTIN;DHX38;PPWD1;DGCR14;SNRNP40;CDC5L;GPATCH1;WDR83;DDX23…	O43290;O43390;O43660;O60306;O60506;O75533;O75643;O94906;P07910;P08579;P09651;P09661;P11940;P14678;P17844;P22626;P31943;P38159;P38919;P42285;P51991;P52272;P52597;P61326;P61978;P62304;P62306;P62308;P62310;P62314;P62316;P62318;Q00839;Q01081;Q12874;Q13435;Q13523;Q13573;Q14331;Q15029;Q15393;Q15428;Q15459;Q6NZY4;Q6P2Q9;Q6UX04;Q8IYB3;Q92620;Q96BP3;Q96DF8;Q96DI7;Q99459;Q9BUQ8;Q9H2H8;Q9H307;Q9HCG8;Q9HCS7;…	64	0.382803	0.406799	0.398639	0.400156	0.335286	-0.0626865	-0.0413696	-0.0453313	0.124127	0.9682	0.8132	0.979	0.1422
337	1182	CDC5L core complex	Human	O43660;O75934;P11142;Q92616;Q99459;Q9UMS4	PLRG1;BCAS2;HSPA8;GCN1;CDC5L;PRPF19	O43660;O75934;P11142;Q92616;Q99459	5	0.51686	0.631977	0.562635	0.493151	0.372146	-0.222723	-0.088562	0.045872	0.279988	0.8768	0.6956	0.5231	0.1232
338	1183	CDC5L complex	Human	A8K8P3;O15297;O43660;O75533;O75934;P09012;P09661;P11142;P11388;P15884;P23246;P38159;P62136;P62314;P62316;P62318;P78527;Q01130;Q07955;Q12905;Q13435;Q14204;Q15427;Q7L1Q6;Q8IYB3;Q92616;Q99459;Q9P013;Q9UMS4;Q9UPN6	SFI1;PPM1D;PLRG1;SF3B1;BCAS2;SNRPA;SNRPA1;HSPA8;TOP2A;TCF4;SFPQ;RBMX;PPP1CA;SNRPD1;SNRPD2;SNRPD3;PRKDC;SRSF2;SRSF1;ILF2;SF3B2;DYNC1H1;SF3B4;BZW1;SRRM1;GCN1;CDC5L;CWC15;PRPF19;SCAF8	O43660;O75533;O75934;P09012;P09661;P11142;P11388;P23246;P38159;P62136;P62314;P62316;P62318;P78527;Q13435;Q15427;Q7L1Q6;Q8IYB3;Q92616;Q99459;Q9UPN6	21	0.385633	0.45146	0.419801	0.411254	0.338808	-0.170697	-0.0886003	-0.0664383	0.121425	0.9817	0.863	0.9164	0.2854
339	1186	ESCRT-III complex	Human	O43633;Q7LBR1;Q96CF2;Q96FZ7;Q9BY43;Q9H444;Q9HD42;Q9NZZ3;Q9UQN3;Q9Y3E7	CHMP2A;CHMP1B;CHMP4C;CHMP6;CHMP4A;CHMP4B;CHMP1A;CHMP5;CHMP2B;CHMP3	O43633;Q7LBR1;Q96FZ7;Q9H444;Q9HD42;Q9NZZ3;Q9Y3E7	7	0.159211	0.16892	0.208236	0.188544	0.225738	-0.060977	-0.307921	-0.184238	-0.417849	0.7177	0.9691	0.9285	0.9943
340	1189	DNA double-strand break end-joining complex	Human	O60934;P12956;P13010;P49917;P49959;Q13426;Q92878	NBN;XRCC6;XRCC5;LIG4;MRE11A;XRCC4;RAD50	O60934;P12956;P13010;P49959;Q13426;Q92878	6	0.354341	0.332728	0.375816	0.311516	0.361503	0.0609946	-0.0606072	0.120856	-0.0202137	0.4265	0.6442	0.3434	0.7
341	1191	RNA pol II containing coactivator complex Tat-SF	Human	O00267;O43719;P19338;P24928;P50750	SUPT5H;HTATSF1;NCL;POLR2A;CDK9	O00267;O43719;P24928;P50750	4	0.194426	0.199478	0.185322	0.160442	0.174602	-0.0259868	0.0468242	0.174792	0.101958	0.6063	0.3912	0.2759	0.4322
342	1193	Rap1 complex	Human	P09874;P12956;P13010;P49959;Q15554;Q92878;Q9NYB0	PARP1;XRCC6;XRCC5;MRE11A;TERF2;RAD50;TERF2IP	P09874;P12956;P13010;P49959;Q15554;Q92878;Q9NYB0	7	0.413661	0.396849	0.418075	0.428974	0.406207	0.0406415	-0.010671	-0.0370171	0.0180197	0.4779	0.5234	0.7294	0.6278
343	1194	E2F-6 complex	Human	O75461;O75712;P61244;Q06587;Q14186;Q8IWI9;Q8IY57;Q969R5;Q96KQ7;Q99496;Q9BYE7;Q9H9B1	E2F6;GJB3;MAX;RING1;TFDP1;MGA;YAF2;L3MBTL2;EHMT2;RNF2;PCGF6;EHMT1	Q06587;Q14186;Q8IWI9;Q969R5;Q99496;Q9BYE7;Q9H9B1	7	0.153577	0.132618	0.14009	0.163754	0.159643	0.136474	0.0878204	-0.0662696	-0.0394969	0.2324	0.2475	0.7893	0.751
344	1199	Oligosaccharyltransferase complex (Stt3A variant)	Human	P04843;P04844;P39656;P46977;P61803;Q9H0U3	RPN1;RPN2;DDOST;STT3A;DAD1;MAGT1	P04843;P04844;P39656;P46977;Q9H0U3	5	0.0923479	0.138574	0.130043	0.110704	0.0843249	-0.500566	-0.408181	-0.198777	0.086878	0.9787	0.97	0.8959	0.4602
345	1200	Oligosaccharyltransferase complex (Stt3B variant)	Human	P04843;P04844;P39656;P61803;Q13454;Q8TCJ2;Q9H0U3	RPN1;RPN2;DDOST;DAD1;TUSC3;STT3B;MAGT1	P04843;P04844;P39656;Q8TCJ2;Q9H0U3	5	0.135708	0.179317	0.152641	0.139891	0.107445	-0.321346	-0.124776	-0.0308258	0.208261	0.9327	0.7654	0.68	0.2256
346	1204	Rap1 complex	Human	P54274;Q15554;Q92878;Q96AP0;Q9BSI4;Q9NUX5;Q9NYB0	TERF1;TERF2;RAD50;ACD;TINF2;POT1;TERF2IP	Q15554;Q92878;Q9NYB0	3	0.396846	0.42693	0.389742	0.364585	0.315573	-0.0758068	0.0179011	0.0812951	0.204799	0.649	0.4576	0.4642	0.29
347	1211	Ubiquitin E3 ligase (AHR, ARNT, DDB1, TBL3, CUL4B, RBX1)	Human	P27540;P35869;P62877;Q12788;Q13620;Q16531	ARNT;AHR;RBX1;TBL3;CUL4B;DDB1	P27540;P62877;Q12788;Q16531	4	0.513351	0.484786	0.532505	0.627261	0.446089	0.0556445	-0.0373124	-0.221895	0.131025	0.4463	0.5698	0.8844	0.3798
348	1214	Ubiquitin E3 ligase (DET1, DDB1, CUL4A, RBX1, COP1)	Human	P62877;Q13619;Q16531;Q7L5Y6;Q8NHY2	RBX1;CUL4A;DDB1;DET1;RFWD2	P62877;Q13619;Q16531	3	0.654601	0.576607	0.622789	0.626657	0.477644	0.119146	0.0485976	0.0426876	0.270328	0.3596	0.4061	0.5235	0.2083
349	1220	TRF2-Ku complex	Human	P12956;P13010;Q15554	XRCC6;XRCC5;TERF2	P12956;P13010;Q15554	3	0.264033	0.252825	0.284561	0.289659	0.313074	0.042448	-0.0777505	-0.0970562	-0.185741	0.4802	0.6199	0.7114	0.7962
350	1221	TFIIA-TRF2 complex	Human	P52655;P52657;Q15554	GTF2A1;GTF2A2;TERF2	P52655;P52657;Q15554	3	0.383425	0.436277	0.473808	0.305868	0.294133	-0.137844	-0.235726	0.202274	0.23288	0.721	0.8111	0.2776	0.252
351	1223	H2AX complex, isolated from cells without IR exposure	Human	O43390;P05455;P06748;P11021;P11940;P16104;P27797;P62158;P62805;Q08945;Q8N257;Q9Y262;Q9Y5B9	HNRNPR;SSB;NPM1;HSPA5;PABPC1;H2AFX;CALR;CALM1; CAL;HIST1H4A;;SSRP1;HIST3H2BB;EIF3L;SUPT16H	O43390;P05455;P06748;P11021;P11940;P27797;Q08945;Q9Y262;Q9Y5B9	9	0.298925	0.400439	0.351815	0.379235	0.279818	-0.339594	-0.176934	-0.268663	0.0639204	0.9852	0.9127	0.981	0.522
352	1226	H2AX complex I	Human	P06748;P09874;P11021;P16104;P27797;Q7L2E3;Q8N257	NPM1;PARP1;HSPA5;H2AFX;CALR;DHX30;HIST3H2BB	P06748;P09874;P11021;P27797	4	0.367601	0.469433	0.502953	0.449694	0.455958	-0.277018	-0.368204	-0.22332	-0.240361	0.8815	0.9376	0.8856	0.8881
353	1227	H2AX complex II	Human	P06748;P11021;P16104;P16989;P27797;P33778;P62805;Q8N257;Q96EY7;Q99879	NPM1;HSPA5;H2AFX;YBX3;CALR;HIST1H2BB;HIST1H4A;;HIST3H2BB;PTCD3;HIST1H2BM	P06748;P11021;P16989;P27797;Q96EY7	5	0.281081	0.314163	0.377562	0.279198	0.322589	-0.117695	-0.343251	0.00669807	-0.147673	0.7679	0.9513	0.6118	0.8555
354	1230	WINAC complex	Human	O14497;O96019;P11473;P51531;P51532;Q02880;Q12824;Q13111;Q8TAQ2;Q92922;Q969G3;Q96GM5;Q9UIG0;Q9Y5B9	ARID1A;ACTL6A;VDR;SMARCA2;SMARCA4;TOP2B;SMARCB1;CHAF1A;SMARCC2;SMARCC1;SMARCE1;SMARCD1;BAZ1B;SUPT16H	O14497;O96019;P51532;Q02880;Q13111;Q8TAQ2;Q92922;Q96GM5;Q9Y5B9	9	0.185358	0.283566	0.226642	0.223885	0.141548	-0.529832	-0.222725	-0.207854	0.23635	0.9974	0.9523	0.9613	0.1046
355	1231	FIB-associated protein complex	Human	O14744;P22087;Q07021;Q71U36;Q99873;Q9H4B7	PRMT5;FBL;C1QBP;TUBA1A;PRMT1;TUBB1	O14744;P22087;Q07021	3	0.33213	0.362095	0.215141	0.20102	0.214401	-0.0902208	0.352239	0.394755	0.354465	0.6668	0.0626	0.0808	0.1242
356	1237	BAF complex	Human	O14497;O96019;P51531;P51532;Q12824;Q8TAQ2;Q92922;Q969G3;Q96GM5	ARID1A;ACTL6A;SMARCA2;SMARCA4;SMARCB1;SMARCC2;SMARCC1;SMARCE1;SMARCD1	O14497;O96019;P51532;Q8TAQ2;Q92922;Q96GM5	6	0.186889	0.197087	0.19347	0.190541	0.147127	-0.0545667	-0.035213	-0.0195374	0.212757	0.684	0.5831	0.6778	0.193
357	1238	PBAF complex (Polybromo- and BAF containing complex)	Human	O96019;P51532;Q12824;Q68CP9;Q86U86;Q8TAQ2;Q92922;Q969G3;Q96GM5	ACTL6A;SMARCA4;SMARCB1;ARID2;PBRM1;SMARCC2;SMARCC1;SMARCE1;SMARCD1	O96019;P51532;Q8TAQ2;Q92922;Q96GM5	5	0.209652	0.221588	0.201872	0.204376	0.147279	-0.0569285	0.0371133	0.0251693	0.297508	0.6754	0.3931	0.5692	0.1055
358	1239	EBAFb complex	Human	O96019;P51532;Q03111;Q12824;Q8NFD5;Q8TAQ2;Q92922;Q92925;Q969G3;Q96GM5	ACTL6A;SMARCA4;MLLT1;SMARCB1;ARID1B;SMARCC2;SMARCC1;SMARCD2;SMARCE1;SMARCD1	O96019;P51532;Q03111;Q8TAQ2;Q92922;Q92925;Q96GM5	7	0.2381	0.238376	0.224729	0.223293	0.202253	-0.00115918	0.0561538	0.062186	0.150554	0.5805	0.3267	0.4791	0.2966
359	1251	BAF complex	Human	O14497;O96019;P51531;Q12824;Q8TAQ2;Q92922;Q969G3;Q96GM5	ARID1A;ACTL6A;SMARCA2;SMARCB1;SMARCC2;SMARCC1;SMARCE1;SMARCD1	O14497;O96019;Q8TAQ2;Q92922;Q96GM5	5	0.172657	0.199699	0.184966	0.170127	0.141354	-0.156622	-0.0712917	0.0146533	0.181299	0.8136	0.6592	0.5936	0.2698
360	1252	EBAFa complex	Human	O14497;O96019;P51532;Q03111;Q12824;Q8TAQ2;Q92922;Q92925;Q969G3;Q96GM5	ARID1A;ACTL6A;SMARCA4;MLLT1;SMARCB1;SMARCC2;SMARCC1;SMARCD2;SMARCE1;SMARCD1	O14497;O96019;P51532;Q03111;Q8TAQ2;Q92922;Q92925;Q96GM5	8	0.219157	0.219164	0.213921	0.210089	0.192926	-3.29184e-05	0.0238919	0.0413741	0.119689	0.5718	0.4052	0.539	0.3628
361	1254	Menin-associated histone methyltransferase complex	Human	O00255;P30876;P61964;Q15291;Q9C005;Q9UBL3;Q9UMN6	MEN1;POLR2B;WDR5;KDM6B;DPY30;ASH2L;KMT2B	P61964;Q15291;Q9C005;Q9UBL3	4	0.364783	0.388645	0.372675	0.314977	0.313796	-0.0654143	-0.0216339	0.136536	0.139773	0.6695	0.536	0.3467	0.3643
362	1256	MLL-HCF complex	Human	O00255;P05546;P51610;P61964;Q03164;Q15291;Q9UBL3	MEN1;SERPIND1;HCFC1;WDR5;KMT2A;KDM6B;ASH2L	P51610;P61964;Q03164;Q15291;Q9UBL3	5	0.317047	0.324388	0.302483	0.299028	0.259613	-0.0231552	0.0459358	0.0568326	0.181154	0.6129	0.3707	0.4982	0.2703
363	1257	ALL-1 supercomplex	Human	O00422;O60264;O60341;O75446;O94776;O95983;P20226;P21675;P49848;P51531;P61964;P62826;Q03164;Q09028;Q12824;Q12873;Q13547;Q15029;Q15291;Q16514;Q16576;Q16594;Q8TAQ2;Q92769;Q92797;Q92922;Q96ST3;Q9P2I0	SAP18;SMARCA5;KDM1A;SAP30;MTA2;MBD3;TBP;TAF1;TAF6;SMARCA2;WDR5;RAN;KMT2A;RBBP4;SMARCB1;CHD3;HDAC1;EFTUD2;KDM6B;TAF12;RBBP7;TAF9;SMARCC2;HDAC2;SYMPK;SMARCC1;SIN3A;CPSF2	O00422;O60264;O60341;O75446;O94776;O95983;P61964;P62826;Q03164;Q09028;Q12873;Q13547;Q15029;Q15291;Q16514;Q16576;Q8TAQ2;Q92769;Q92797;Q92922;Q96ST3;Q9P2I0	22	0.396528	0.39748	0.394016	0.368492	0.368392	-0.00240005	0.00633396	0.0707039	0.0709551	0.6498	0.4481	0.4195	0.5051
364	1261	SRm160/300 complex	Human	P08621;P09661;P62995;Q8IYB3;Q9UQ35	SNRNP70;SNRPA1;TRA2B;SRRM1;SRRM2	P08621;P09661;P62995;Q8IYB3;Q9UQ35	5	0.256285	0.290488	0.300726	0.2694	0.351715	-0.133458	-0.173403	-0.0511739	-0.372359	0.785	0.8313	0.7185	0.9684
365	1288	DCS complex (PTBP1, PTBP2, HNRPH1, HNRPF)	Human	P26599;P31943;P52597;Q9UKA9	PTBP1;HNRNPH1;HNRNPF;PTBP2	P26599;P31943;P52597	3	0.133737	0.14979	0.151024	0.19293	0.159369	-0.120039	-0.129264	-0.442614	-0.191665	0.7019	0.6975	0.9277	0.8008
366	1307	Multiprotein complex (mRNA turnover)	Human	O60506;O75534;P11940;Q14103;Q9H074	SYNCRIP;CSDE1;PABPC1;HNRNPD;PAIP1	O60506;O75534;P11940;Q14103;Q9H074	5	0.435408	0.451534	0.44299	0.446924	0.369801	-0.0370356	-0.0174119	-0.0264483	0.150679	0.6401	0.5283	0.6722	0.3295
367	1308	PABPC1-HSPA8-HNRPD-EIF4G1 complex	Human	P11142;P11940;Q04637;Q14103;Q59EJ3	HSPA8;PABPC1;EIF4G1;HNRNPD;	P11142;P11940;Q04637;Q14103	4	0.346226	0.39928	0.369121	0.352805	0.335357	-0.153236	-0.0661288	-0.0190016	0.0313904	0.7836	0.6228	0.6422	0.5569
368	1332	Large Drosha complex	Human	O00571;O14979;O43143;P17844;P31943;P35637;P52272;Q00839;Q01844;Q12905;Q12906;Q13148;Q8WYQ5;Q92499;Q92804;Q92841;Q96SB4;Q9BUJ2;Q9NRR4;Q9UKM9	DDX3X;HNRNPDL;DHX15;DDX5;HNRNPH1;FUS;HNRNPM;HNRNPU;EWSR1;ILF2;ILF3;TARDBP;DGCR8;DDX1;TAF15;DDX17;SRPK1;HNRNPUL1;DROSHA;RALY	O00571;O14979;O43143;P17844;P31943;P35637;P52272;Q00839;Q12906;Q13148;Q8WYQ5;Q9BUJ2	12	0.416253	0.440964	0.402632	0.421809	0.354182	-0.0593648	0.0327224	-0.0133463	0.149119	0.7711	0.3573	0.7245	0.242
369	1335	SNW1 complex	Human	O75643;O95071;P07437;P11021;P17858;P23246;P26641;P43243;P43246;P68104;Q00839;Q13573;Q15029;Q16531;Q6P2Q9;Q99459;Q9BUQ8;Q9UG63	SNRNP200;UBR5;TUBB;HSPA5;PFKL;SFPQ;EEF1G;MATR3;MSH2;EEF1A1;HNRNPU;SNW1;EFTUD2;DDB1;PRPF8;CDC5L;DDX23;ABCF2	O75643;O95071;P07437;P11021;P17858;P23246;P26641;P43246;P68104;Q00839;Q13573;Q15029;Q16531;Q6P2Q9;Q99459;Q9BUQ8;Q9UG63	17	0.4994	0.481913	0.49423	0.474113	0.416482	0.0350171	0.0103518	0.050635	0.166036	0.4763	0.4299	0.5142	0.1588
370	1345	Septin complex	Human	Q15019;Q16181;Q92599;Q9NVA2;Q9UHD8	SEPT2;SEPT7;SEPT8;SEPT11;SEPT9	Q15019;Q16181;Q9UHD8	3	0.235502	0.213266	0.226257	0.170058	0.235709	0.0944209	0.0392593	0.277893	-0.000876141	0.3948	0.4218	0.1824	0.5848
371	1347	NPC subcomplex (NUP98, NUP107, NUP133, NUP160)	Human	P52948;P57740;Q12769;Q8WUM0	NUP98;NUP107;NUP160;NUP133	P52948;P57740;Q12769;Q8WUM0	4	0.120708	0.127486	0.175903	0.140158	0.142325	-0.0561479	-0.45726	-0.161137	-0.179089	0.6549	0.9629	0.8328	0.8447
372	1352	ING4 complex (ING4, JADE1, KAT7, MEAF6)	Human	O95251;Q6IE81;Q9HAF1;Q9UNL4	KAT7;JADE1;MEAF6;ING4	O95251;Q6IE81;Q9HAF1;Q9UNL4	4	0.476967	0.768809	0.558493	0.592295	0.481197	-0.611871	-0.170925	-0.241795	-0.00886819	0.9703	0.7963	0.8956	0.6283
373	1372	Rb-tal-1-E2A-Lmo2-Ldb1 complex	Human	P06400;P15923;P17542;P25791;Q86U70	RB1;TCF3;TAL1;LMO2;LDB1	P06400;P17542;P25791;Q86U70	4	0.244058	0.205355	0.253439	0.246514	0.281475	0.158579	-0.0384397	-0.0100639	-0.153312	0.2647	0.5713	0.6256	0.8215
374	1377	hASC-1 complex	Human	Q15650;Q8N3C0;Q8N9N2;Q9H1I8	TRIP4;ASCC3;ASCC1;ASCC2	Q15650;Q8N3C0;Q8N9N2;Q9H1I8	4	0.25216	0.280344	0.293937	0.218742	0.363618	-0.111773	-0.165679	0.132526	-0.442014	0.7357	0.7887	0.3537	0.9621
375	1379	GALNS-lysosomal hydrolase 1.27 MDa complex	Human	P10619;P16278;P34059;Q99519	CTSA;GLB1;GALNS;NEU1	P10619;P16278;Q99519	3	0.0927503	0.175208	0.0928687	0.104337	0.067467	-0.889028	-0.00127583	-0.124927	0.272596	0.9703	0.4939	0.7459	0.2063
376	1399	WDR5-ASH2L-RBBP5-MLL2 complex	Human	O14686;P61964;Q15291;Q9UBL3	KMT2D;WDR5;KDM6B;ASH2L	O14686;P61964;Q15291;Q9UBL3	4	0.388593	0.414014	0.360494	0.389837	0.30787	-0.065419	0.0723079	-0.00320215	0.207732	0.6696	0.3411	0.6112	0.2513
377	1400	ASCOM complex	Human	O14686;P07437;P68366;Q14686;Q15291;Q8NEZ4;Q9UBL3	KMT2D;TUBB;TUBA4A;NCOA6;KDM6B;KMT2C;ASH2L	O14686;P07437;Q14686;Q15291;Q9UBL3	5	0.368306	0.381349	0.371856	0.339586	0.292765	-0.0354129	-0.00963872	0.0779788	0.205103	0.6368	0.5083	0.4539	0.2303
378	1401	MOF complex	Human	O14686;O15047;P21675;P49848;P61964;Q03164;Q15291;Q16594;Q99496;Q9H7Z6	KMT2D;SETD1A;TAF1;TAF6;WDR5;KMT2A;KDM6B;TAF9;RNF2;KAT8	O14686;O15047;P61964;Q03164;Q15291;Q99496;Q9H7Z6	7	0.359746	0.333469	0.310645	0.340198	0.295099	0.0730412	0.136486	0.0543383	0.179702	0.3889	0.1464	0.5001	0.2355
379	1413	NCOR1 complex	Human	O15379;O75376;P51532;Q12824;Q13263;Q15393;Q15459;Q6ZRS2;Q8TAQ2;Q92922	HDAC3;NCOR1;SMARCA4;SMARCB1;TRIM28;SF3B3;SF3A1;SRCAP;SMARCC2;SMARCC1	O15379;O75376;P51532;Q13263;Q15393;Q15459;Q8TAQ2;Q92922	8	0.245273	0.256071	0.267154	0.327042	0.306146	-0.0440259	-0.0892108	-0.33338	-0.248185	0.6862	0.744	0.9887	0.9721
380	1452	MCM2-MCM6-MCM7 complex	Human	P33993;P49736;Q14566	MCM7;MCM2;MCM6	P33993;P49736;Q14566	3	0.179803	0.177136	0.158395	0.150319	0.187697	0.0148366	0.119063	0.163981	-0.0438998	0.5222	0.2913	0.3367	0.6433
381	1464	Mis12 centromere complex	Human	O95229;P45973;Q6P1K2;Q96IY1;Q9H081;Q9H410	ZWINT;CBX5;PMF1;NSL1;MIS12;DSN1	O95229;P45973;Q6P1K2;Q96IY1;Q9H081;Q9H410	6	0.345924	0.352444	0.293547	0.318243	0.265434	-0.0188467	0.151413	0.0800195	0.232683	0.6112	0.1391	0.443	0.1602
382	1488	DNMT1-RB1-HDAC1-E2F1 complex	Human	P06400;P26358;Q01094;Q13547	RB1;DNMT1;E2F1;HDAC1	P06400;P26358;Q13547	3	0.290792	0.323514	0.378424	0.328705	0.313881	-0.112526	-0.301354	-0.130377	-0.0793992	0.6933	0.8564	0.7512	0.6894
383	1490	DAXX-DNMT1-DMAP1 complex	Human	P26358;Q9NPF5;Q9UER7	DNMT1;DMAP1;DAXX	P26358;Q9NPF5;Q9UER7	3	0.31511	0.282433	0.392871	0.270699	0.398098	0.1037	-0.246774	0.140938	-0.263363	0.3811	0.8191	0.3719	0.8522
384	1492	BHC110 complex	Human	O60341;O75362;Q13547;Q14687;Q92618;Q92769;Q96BD5;Q9P0W2;Q9UBW7;Q9UKL0	KDM1A;ZNF217;HDAC1;GSE1;ZNF516;HDAC2;PHF21A;HMG20B;ZMYM2;RCOR1	O60341;Q13547;Q14687;Q92769;Q9UKL0	5	0.124173	0.12321	0.134596	0.126591	0.126273	0.00775292	-0.083942	-0.0194801	-0.0169119	0.5529	0.6874	0.6607	0.6706
385	1495	PID complex	Human	O94776;O95983;Q09028;Q13547;Q14839	MTA2;MBD3;RBBP4;HDAC1;CHD4	O94776;O95983;Q09028;Q13547	4	0.337221	0.349035	0.358377	0.308511	0.280551	-0.0350344	-0.0627379	0.0851376	0.16805	0.6204	0.6167	0.4474	0.314
386	1505	NCOR2 complex	Human	O15379;O75376;O75446;Q13547;Q92769;Q96ST3;Q9Y618	HDAC3;NCOR1;SAP30;HDAC1;HDAC2;SIN3A;NCOR2	O15379;O75376;O75446;Q13547;Q92769;Q96ST3	6	0.227992	0.26199	0.285315	0.307422	0.295943	-0.149121	-0.251425	-0.348389	-0.298042	0.8319	0.9262	0.9773	0.9654
387	1552	TNPO2-RAN-NXF1 complex	Human	O14787;P62826;Q9UBU9	TNPO2;RAN;NXF1	O14787;P62826;Q9UBU9	3	0.239348	0.235916	0.240923	0.379767	0.327254	0.0143376	-0.00658038	-0.586674	-0.367273	0.5234	0.5026	0.9542	0.9008
388	1554	RANBP1-RAN-KPNB1 complex	Human	P43487;P62826;Q14974	RANBP1;RAN;KPNB1	P43487;P62826;Q14974	3	0.301649	0.348506	0.301369	0.365457	0.322343	-0.155335	0.000929336	-0.21153	-0.0686029	0.7377	0.4893	0.821	0.6768
389	1571	Vigilin-DNA-PK-Ku antigen complex	Human	P12956;P13010;P78527;Q00341	XRCC6;XRCC5;PRKDC;HDLBP	P12956;P13010;P78527	3	0.215458	0.249542	0.203277	0.240088	0.186295	-0.158193	0.0565338	-0.114315	0.135354	0.7404	0.3912	0.7323	0.3909
390	1728	CTCF-nucleophosmin-PARP-HIS-KPNA-LMNA-TOP complex	Human	O00505;P02545;P06748;P09874;P0C0S5;P11388;P49711;P52294;Q6FI13	KPNA3;LMNA;NPM1;PARP1;H2AFZ;TOP2A;CTCF;KPNA1;HIST2H2AA3	O00505;P06748;P09874;P11388;P52294	5	0.343592	0.434078	0.435382	0.439893	0.371524	-0.263353	-0.267147	-0.280276	-0.0812931	0.9023	0.9133	0.9428	0.78
391	1729	TLE1 corepressor complex (MASH1 promoter-corepressor complex)	Human	P06748;P09874;P19338;P34932;P35580;P60709;Q02880;Q04724;Q15233;Q92878	NPM1;PARP1;NCL;HSPA4;MYH10;ACTB;TOP2B;TLE1;NONO;RAD50	P06748;P09874;P34932;P35580;Q02880;Q92878	6	0.323235	0.402392	0.418769	0.396486	0.371921	-0.24489	-0.295555	-0.226617	-0.150621	0.9159	0.951	0.935	0.8844
392	1734	SF3A1-SF3A2-SF3A3 complex	Human	Q12874;Q15428;Q15459	SF3A3;SF3A2;SF3A1	Q12874;Q15428;Q15459	3	0.215614	0.185709	0.25779	0.195705	0.208537	0.138697	-0.19561	0.0923348	0.0328241	0.3268	0.7753	0.4467	0.5415
393	1737	SF3b complex	Human	O75533;Q13435;Q15393;Q15427;Q7RTV0;Q86XP3;Q9BWJ5;Q9Y3B4	SF3B1;SF3B2;SF3B3;SF3B4;PHF5A;DDX42;SF3B5;SF3B6	O75533;Q13435;Q15393;Q15427;Q7RTV0;Q86XP3;Q9BWJ5;Q9Y3B4	8	0.429847	0.533272	0.450485	0.466591	0.368162	-0.240609	-0.0480117	-0.0854813	0.143505	0.9445	0.6287	0.8255	0.3004
394	1743	(E.F.G) complex	Human	P62304;P62306;P62308	SNRPE;SNRPF;SNRPG	P62304;P62306;P62308	3	0.175565	0.268857	0.189804	0.110001	0.117283	-0.531379	-0.0811018	0.373447	0.331968	0.9277	0.6252	0.0953	0.1472
395	1745	SMN complex	Human	O14893;P09012;P14678;P57678;P62304;P62306;P62308;P62314;P62316;P62318;P63162;Q8TEQ6;Q8WXD5;Q9H840;Q9UHI6	GEMIN2;SNRPA;SNRPB;GEMIN4;SNRPE;SNRPF;SNRPG;SNRPD1;SNRPD2;SNRPD3;SNRPN;GEMIN5;GEMIN6;GEMIN7;DDX20	P09012;P14678;P62304;P62306;P62308;P62314;P62316;P62318;Q8TEQ6;Q8WXD5;Q9UHI6	11	0.334562	0.37191	0.318629	0.305795	0.267341	-0.111632	0.0476258	0.0859849	0.200925	0.8628	0.311	0.3897	0.1381
396	1746	SMN containing complex	Human	O14893;P09382;P17931;P57678;P62314;P62316;P62318;Q16637	GEMIN2;LGALS1;LGALS3;GEMIN4;SNRPD1;SNRPD2;SNRPD3;SMN1; SMN2	P09382;P17931;P62314;P62316;P62318;Q16637	6	0.371541	0.383141	0.31597	0.357857	0.30643	-0.031222	0.149568	0.0368299	0.175246	0.6385	0.1425	0.5496	0.2674
397	1749	SMN-PolII-RHA complex	Human	O14893;P08579;P14678;P20226;P24928;P57678;P63162;Q00403;Q08211;Q9UHI6	GEMIN2;SNRPB2;SNRPB;TBP;POLR2A;GEMIN4;SNRPN;GTF2B;DHX9;DDX20	P08579;P14678;P24928;Q00403;Q08211;Q9UHI6	6	0.32756	0.398192	0.396741	0.328191	0.287849	-0.21563	-0.211201	-0.00192514	0.121232	0.8954	0.8984	0.641	0.3827
398	1750	PPP4C-PPP4R2-Gemin3-Gemin4 complex	Human	P57678;P60510;Q9NY27;Q9UHI6	GEMIN4;PPP4C;PPP4R2;DDX20	P60510;Q9NY27;Q9UHI6	3	0.426205	0.335446	0.377245	0.358126	0.388573	0.212946	0.114874	0.159732	0.088294	0.2288	0.2982	0.3441	0.4584
399	1751	SMN complex	Human	O14893;P09012;P14678;P57678;Q16637;Q8TEQ6;Q8WXD5;Q9H840;Q9UHI6;Q9Y3F4	GEMIN2;SNRPA;SNRPB;GEMIN4;SMN1; SMN2;GEMIN5;GEMIN6;GEMIN7;DDX20;STRAP	P09012;P14678;Q16637;Q8TEQ6;Q8WXD5;Q9UHI6;Q9Y3F4	7	0.494553	0.481455	0.451692	0.46893	0.371173	0.0264853	0.0866658	0.0518096	0.249478	0.5133	0.2506	0.5064	0.1175
400	1752	SMN complex	Human	O14893;P57678;Q16637;Q8TEQ6;Q8WXD5;Q9H840;Q9UHI6	GEMIN2;GEMIN4;SMN1; SMN2;GEMIN5;GEMIN6;GEMIN7;DDX20	Q16637;Q8TEQ6;Q8WXD5;Q9UHI6	4	0.445336	0.383982	0.448414	0.419057	0.362835	0.137772	-0.00691013	0.0590101	0.185257	0.2958	0.5049	0.494	0.2844
401	1767	CPSF6-ITCH-NUDT21-POLR2A-UBAP2L complex	Human	O43809;P24928;Q14157;Q16630;Q96J02	NUDT21;POLR2A;UBAP2L;CPSF6;ITCH	O43809;P24928;Q14157;Q16630	4	0.456504	0.402944	0.441778	0.329989	0.401394	0.117328	0.0322589	0.27714	0.120722	0.3342	0.4199	0.1327	0.3999
402	1768	CPSF6-EWSR1-ITCH-NUDT21-POLR2A-UBAP2L complex	Human	O43809;P24928;Q01844;Q14157;Q16630;Q96J02	NUDT21;POLR2A;EWSR1;UBAP2L;CPSF6;ITCH	O43809;P24928;Q14157;Q16630	4	0.456504	0.402944	0.441778	0.329989	0.401394	0.117328	0.0322589	0.27714	0.120722	0.3342	0.4199	0.1327	0.3999
403	1769	CPSF6-ITCH-NUDT21-POLR2A complex	Human	O43809;P24928;Q16630;Q96J02	NUDT21;POLR2A;CPSF6;ITCH	O43809;P24928;Q16630	3	0.420136	0.337115	0.370157	0.269747	0.291246	0.197605	0.118958	0.357953	0.30678	0.2502	0.2913	0.1058	0.1704
404	1827	PML-SMAD2/3-SARA complex	Human	O95405;P29590;P84022;Q15796	ZFYVE9;PML;SMAD3;SMAD2	O95405;P29590;P84022;Q15796	4	0.414068	0.336206	0.372386	0.33841	0.334959	0.188041	0.100665	0.182719	0.191052	0.2213	0.2827	0.2626	0.2756
405	1856	Sororin-cohesin complex	Human	O60216;Q14683;Q29RF7;Q96FF9;Q9NTI5;Q9UQE7	RAD21;SMC1A;PDS5A;CDCA5;PDS5B;SMC3	O60216;Q14683;Q29RF7;Q9NTI5;Q9UQE7	5	0.3414	0.29443	0.26498	0.286807	0.252631	0.137583	0.223843	0.159909	0.260015	0.2742	0.0799	0.2787	0.1475
406	2112	CDC37-HSP90AA1-HSP90AB1-MAP3K11 complex	Human	P07900;P08238;Q16543;Q16584	HSP90AA1;HSP90AB1;CDC37;MAP3K11	P07900;P08238;Q16543	3	0.212876	0.184241	0.223909	0.151416	0.237983	0.134512	-0.0518315	0.28871	-0.117945	0.3344	0.5779	0.1698	0.7344
407	2170	Ubiquitin E3 ligase (CDC34, CUL1, RBX1)	Human	P49427;P62877;Q13616	CDC34;RBX1;CUL1	P49427;P62877;Q13616	3	0.381727	0.359285	0.355276	0.208898	0.319678	0.0587915	0.0692947	0.452756	0.162549	0.4512	0.3712	0.0519	0.3517
408	2172	Ubiquitin E3 ligase (CDT1, DDB1, CUL4A, RBX1)	Human	P62877;Q13619;Q16531;Q9H211	RBX1;CUL4A;DDB1;CDT1	P62877;Q13619;Q16531;Q9H211	4	0.583117	0.585318	0.619427	0.533333	0.410867	-0.00377368	-0.0622679	0.0853759	0.295395	0.5623	0.6159	0.447	0.1404
409	2174	COP9 signalosome complex	Human	P61201;Q13098;Q7L5N1;Q92905;Q99627;Q9BT78;Q9UBW8;Q9UNS2	COPS2;GPS1;COPS6;COPS5;COPS8;COPS4;COPS7A;COPS3	P61201;Q13098;Q92905;Q9BT78;Q9UBW8;Q9UNS2	6	0.0881085	0.0675673	0.0866615	0.0969728	0.0846825	0.233136	0.0164229	-0.100606	0.0388846	0.1017	0.4452	0.8267	0.5743
410	2179	CNS-P53 complex	Human	P04637;P61201;Q13098;Q7L5N1;Q92905;Q99627;Q9BT78;Q9UBW8;Q9UNS2	TP53;COPS2;GPS1;COPS6;COPS5;COPS8;COPS4;COPS7A;COPS3	P61201;Q13098;Q92905;Q9BT78;Q9UBW8;Q9UNS2	6	0.0881085	0.0675673	0.0866615	0.0969728	0.0846825	0.233136	0.0164229	-0.100606	0.0388846	0.1017	0.4452	0.8267	0.5743
411	2183	Kaiso-NCOR complex	Human	O15379;O60907;O75164;O75376;P52732;Q13227;Q86T24;Q92828;Q9BZK7;Q9UPN9	HDAC3;TBL1X;KDM4A;NCOR1;KIF11;GPS2;ZBTB33;CORO2A;TBL1XR1;TRIM33	O15379;O75376;P52732;Q86T24;Q92828;Q9BZK7;Q9UPN9	7	0.301312	0.301556	0.330549	0.288277	0.310961	-0.000807737	-0.0970313	0.0432603	-0.0320233	0.5799	0.7496	0.5305	0.7361
412	2189	Ubiquitin E3 ligase (SMAD3, BTRC, CUL1, SKP1A, RBX1)	Human	P62877;P63208;P84022;Q13616;Q9Y297	RBX1;SKP1;SMAD3;CUL1;BTRC	P62877;P84022;Q13616	3	0.478928	0.418379	0.441867	0.38853	0.449439	0.126425	0.0773825	0.188751	0.0615729	0.3483	0.3582	0.2985	0.4987
413	2192	Ubiquitin E3 ligase (NIPA, SKP1A, CUL1, RBX1)	Human	P62877;P63208;Q13616;Q86WB0	RBX1;SKP1;CUL1;ZC3HC1	P62877;Q13616;Q86WB0	3	0.332525	0.304772	0.355899	0.218308	0.338688	0.0834615	-0.0702925	0.343483	-0.018536	0.4098	0.609	0.1164	0.6097
414	2197	9-1-1-FEN1 complex	Human	O60671;O60921;P39748;Q99638	RAD1;HUS1;FEN1;RAD9A	O60671;O60921;P39748	3	0.446009	0.574726	0.50533	0.521079	0.410071	-0.288597	-0.133004	-0.168314	0.0805776	0.8408	0.702	0.7871	0.4698
415	2199	CHTF18-RFC2-5 complex	Human	P35249;P35250;P40937;P40938;Q8WVB6	RFC4;RFC2;RFC5;RFC3;CHTF18	P35249;P35250;P40937;P40938	4	0.298422	0.269158	0.254906	0.243474	0.21593	0.0980609	0.145819	0.184129	0.276425	0.3677	0.2101	0.2594	0.1611
416	2200	RFC2-5 subcomplex	Human	P35249;P35250;P40937;P40938	RFC4;RFC2;RFC5;RFC3	P35249;P35250;P40937;P40938	4	0.298422	0.269158	0.254906	0.243474	0.21593	0.0980609	0.145819	0.184129	0.276425	0.3677	0.2101	0.2594	0.1611
417	2201	PCNA-RFC2-5 complex	Human	P12004;P35249;P35250;P40937;P40938	PCNA;RFC4;RFC2;RFC5;RFC3	P12004;P35249;P35250;P40937;P40938	5	0.303235	0.318928	0.296672	0.294808	0.298526	-0.0517509	0.0216436	0.0277893	0.0155308	0.6671	0.4315	0.564	0.6054
418	2202	CHTF18-RFC2-5 complex	Human	P35249;P35250;P40937;P40938;Q8WVB6	RFC4;RFC2;RFC5;RFC3;CHTF18	P35249;P35250;P40937;P40938	4	0.298422	0.269158	0.254906	0.243474	0.21593	0.0980609	0.145819	0.184129	0.276425	0.3677	0.2101	0.2594	0.1611
419	2203	BRD4-RFC complex	Human	O60885;P35249;P35250;P35251;P40937;P40938	BRD4;RFC4;RFC2;RFC1;RFC5;RFC3	O60885;P35249;P35250;P35251;P40937;P40938	6	0.267769	0.26295	0.300858	0.237096	0.209641	0.0179954	-0.123574	0.114549	0.217082	0.5284	0.7845	0.3582	0.1847
420	2211	BARD1-BRCA1-CSTF complex	Human	P33240;P38398;Q05048;Q12996;Q99728	CSTF2;BRCA1;CSTF1;CSTF3;BARD1	P33240;P38398;Q05048;Q12996;Q99728	5	0.461171	0.434503	0.470382	0.462949	0.491042	0.0578275	-0.0199724	-0.00385475	-0.0647716	0.4408	0.5357	0.6331	0.7557
421	2213	BRCA1-BARD1-POLR2A complex	Human	P24928;P38398;Q99728	POLR2A;BRCA1;BARD1	P24928;P38398;Q99728	3	0.508549	0.543201	0.534319	0.665935	0.683853	-0.068139	-0.0506743	-0.309481	-0.344714	0.639	0.5762	0.8816	0.8924
422	2217	MDC1-MRN-ATM-FANCD2 complex	Human	O60934;P49959;Q13315;Q14676;Q92878;Q9BXW9	NBN;MRE11A;ATM;MDC1;RAD50;FANCD2	O60934;P49959;Q14676;Q92878;Q9BXW9	5	0.233521	0.254859	0.248549	0.191263	0.241516	-0.0913773	-0.0643562	0.180959	-0.0342381	0.7324	0.6418	0.2393	0.6996
423	2218	MDC1-MRE11-RAD50-NBS1 complex	Human	O60934;P49959;Q14676;Q92878	NBN;MRE11A;MDC1;RAD50	O60934;P49959;Q14676;Q92878	4	0.266488	0.282968	0.288172	0.215272	0.257942	-0.0618389	-0.0813688	0.192189	0.0320714	0.6637	0.6531	0.2443	0.556
424	2222	BLM complex II	Human	P15927;P27694;P35244;P54132;Q13472;Q9H9A7	RPA2;RPA1;RPA3;BLM;TOP3A;RMI1	P15927;P27694;P35244;Q13472	4	0.418842	0.403415	0.356755	0.386329	0.390574	0.0368317	0.148235	0.0776267	0.0674904	0.4827	0.2064	0.4613	0.4973
425	2235	ASF1-interacting protein complex	Human	P54198;P68431;Q13111;Q13112;Q9NVP2;Q9Y294	HIRA;HIST1H3A;;CHAF1A;CHAF1B;ASF1B;ASF1A	P54198;Q13111;Q9NVP2;Q9Y294	4	0.245969	0.299983	0.17871	0.301854	0.218621	-0.219595	0.273444	-0.227204	0.111185	0.8447	0.0704	0.8881	0.416
426	2236	ASF1-histone containing complex	Human	O96017;P49321;P50502;P68431;Q13112;Q9NVP2;Q9Y294	CHEK2;NASP;ST13;HIST1H3A;;CHAF1B;ASF1B;ASF1A	P49321;P50502;Q9NVP2;Q9Y294	4	0.291856	0.250009	0.350085	0.266615	0.323903	0.143383	-0.199513	0.086485	-0.109805	0.2869	0.8285	0.4452	0.7769
427	2300	Profilin 2 complex	Human	O75116;P11142;P17600;P35080;P60709;Q05193;Q7L576;Q92777;Q9Y2A7	ROCK2;HSPA8;SYN1;PFN2;ACTB;DNM1;CYFIP1;SYN2;NCKAP1	O75116;P11142;Q7L576;Q9Y2A7	4	0.148473	0.141743	0.165981	0.225752	0.134462	0.0453248	-0.117925	-0.520495	0.094363	0.4669	0.7188	0.9759	0.4472
428	2318	ITGA6-ITGB4-Laminin10/12 complex	Human	O15230;P07942;P11047;P16144;P23229	LAMA5;LAMB1;LAMC1;ITGB4;ITGA6	O15230;P07942;P11047	3	0.0675613	0.175665	0.131411	0.117649	0.0802297	-1.60008	-0.945062	-0.741361	-0.187509	0.9929	0.983	0.9722	0.7976
429	2510	ZAP70-CRKL-WIPF1-WAS complex	Human	O43516;P42768;P43403;P46109	WIPF1;WAS;ZAP70;CRKL	O43516;P42768;P46109	3	0.416603	0.332764	0.3417	0.266934	0.510518	0.201244	0.179795	0.35926	-0.22543	0.2454	0.2056	0.1046	0.8271
430	2511	CRKL-WIPF1-WAS complex	Human	O43516;P42768;P46109	WIPF1;WAS;CRKL	O43516;P42768;P46109	3	0.416603	0.332764	0.3417	0.266934	0.510518	0.201244	0.179795	0.35926	-0.22543	0.2454	0.2056	0.1046	0.8271
431	2573	Class C VPS/HOPS complex	Human	P20339;Q15075;Q96JC1;Q9H269;Q9H270;Q9P253	RAB5A;EEA1;VPS39;VPS16;VPS11;VPS18	P20339;Q15075;Q96JC1;Q9H269;Q9H270;Q9P253	6	0.321191	0.331051	0.290527	0.263365	0.245387	-0.0306984	0.0954688	0.180037	0.236009	0.6373	0.2438	0.2174	0.1538
432	2599	POLR2A-CCNT1-CDK9-NCL-LEM6-CPSF2 complex	Human	O60563;P19338;P24928;P50750;Q9P2I0;Q9UBK2	CCNT1;NCL;POLR2A;CDK9;CPSF2;PPARGC1A	O60563;P24928;P50750;Q9P2I0	4	0.121274	0.0962663	0.106483	0.0881152	0.135775	0.206205	0.121958	0.273418	-0.119581	0.1954	0.2485	0.1367	0.7881
433	2600	BRD4 complex	Human	O60244;O60563;O60885;O75448;P50750;Q15648;Q93074;Q9NVC6	MED14;CCNT1;BRD4;MED24;CDK9;MED1;MED12;MED17	O60244;O60563;O60885;P50750;Q15648;Q93074	6	0.143838	0.230656	0.243205	0.137243	0.227275	-0.603582	-0.69083	0.0458452	-0.580081	0.9928	0.9986	0.5292	0.9959
434	2601	P-TEFb-BRD4-TRAP220 complex	Human	O60563;O60885;P50750;Q15648	CCNT1;BRD4;CDK9;MED1	O60563;O60885;P50750;Q15648	4	0.151832	0.225425	0.269535	0.157482	0.202077	-0.484696	-0.775215	-0.0372132	-0.330922	0.9529	0.9913	0.6717	0.9314
435	2602	P-TEFb-7SKRNA-HEXIM1 complex	Human	O60563;O94992;P50750	CCNT1;HEXIM1;CDK9	O60563;O94992;P50750	3	0.442592	0.509365	0.524714	0.465392	0.44286	-0.150868	-0.185547	-0.0515132	-0.00060477	0.7338	0.7661	0.6574	0.5846
436	2603	Transcription elongation factor complex (SUPT5H, CDK9, CCNT1)	Human	O00267;O60563;P50750	SUPT5H;CCNT1;CDK9	O00267;O60563;P50750	3	0.121837	0.141877	0.144239	0.115658	0.197267	-0.164485	-0.183871	0.0507126	-0.619103	0.7471	0.7641	0.5123	0.9552
437	2605	CCNT1- CDK9-GRN complex	Human	O60563;P28799;P50750	CCNT1;GRN;CDK9	O60563;P28799;P50750	3	0.330898	0.342314	0.427809	0.284303	0.314746	-0.034499	-0.29287	0.140815	0.0488146	0.5979	0.8508	0.3722	0.5167
438	2626	CCNC-CDK8-MED1-MED6-MED7 xcomplex	Human	O43513;O75586;P24863;P49336;Q15648	MED7;MED6;CCNC;CDK8;MED1	O43513;P49336;Q15648	3	0.287437	0.254794	0.221821	0.335418	0.113678	0.113566	0.228278	-0.166928	0.604512	0.3669	0.1523	0.7862	0.0135
439	2638	HES1 promoter corepressor complex	Human	P24928;P50613;Q06330;Q09472;Q7KZ85;Q92793	POLR2A;CDK7;RBPJ;EP300;SUPT6H;CREBBP	P24928;P50613;Q09472;Q7KZ85;Q92793	5	0.191483	0.169031	0.248139	0.177857	0.19503	0.117253	-0.295881	0.0711615	-0.0185265	0.3141	0.9301	0.4678	0.6744
440	2639	HES1 promoter-Notch enhancer complex	Human	O60563;P24928;P46531;P49336;P50613;P50750;Q06330;Q09472;Q15648;Q7KZ85;Q92585;Q9BT40;Q9Y5B9	CCNT1;POLR2A;NOTCH1;CDK8;CDK7;CDK9;RBPJ;EP300;MED1;SUPT6H;MAML1;INPP5K;SUPT16H	O60563;P24928;P49336;P50613;P50750;Q09472;Q15648;Q7KZ85;Q9BT40;Q9Y5B9	10	0.154076	0.210077	0.22745	0.181825	0.188251	-0.36346	-0.476217	-0.180098	-0.221804	0.9917	0.999	0.9578	0.9784
441	2657	ESR1-CDK7-CCNH-MNAT1-MTA1-HDAC2 complex	Human	P03372;P50613;P51946;P51948;Q13330;Q92769	ESR1;CDK7;CCNH;MNAT1;MTA1;HDAC2	P50613;P51948;Q92769	3	0.286916	0.202756	0.322797	0.213968	0.383963	0.293327	-0.125058	0.25425	-0.338242	0.1384	0.6915	0.2102	0.8896
442	2685	RNA polymerase II (RNAPII)	Human	O15514;P13984;P19387;P19388;P24928;P30876;P35269;P36954;P52434;P52435;P53803;P61218;P62487;P62875;Q00403;Q9BWH6;Q9Y5B0	POLR2D;GTF2F2;POLR2C;POLR2E;POLR2A;POLR2B;GTF2F1;POLR2I;POLR2H;POLR2J;POLR2K;POLR2F;POLR2G;POLR2L;GTF2B;RPAP1;CTDP1	O15514;P13984;P19387;P19388;P24928;P35269;P36954;P52435;P53803;P62487;P62875;Q00403;Q9BWH6	13	0.38017	0.349996	0.394194	0.325288	0.338306	0.0793695	-0.0368891	0.144362	0.110118	0.3152	0.6282	0.1939	0.3625
443	2686	BRCA1-core RNA polymerase II complex	Human	O15514;P19387;P19388;P24928;P30876;P36954;P38398;P52434;P52435;P53803;P61218;P62487;P62875	POLR2D;POLR2C;POLR2E;POLR2A;POLR2B;POLR2I;BRCA1;POLR2H;POLR2J;POLR2K;POLR2F;POLR2G;POLR2L	O15514;P19387;P19388;P24928;P36954;P38398;P52435;P53803;P62487;P62875	10	0.448248	0.388675	0.443283	0.386118	0.413354	0.132901	0.0110756	0.138606	0.0778438	0.1962	0.4384	0.2382	0.4784
444	2715	Ubiquitin E3 ligase (CSN1, CSN8, HRT1, SKP1, SKP2, CUL1, CUL2, CUL3)	Human	P62877;P63208;Q13098;Q13309;Q13616;Q13617;Q13618;Q99627	RBX1;SKP1;GPS1;SKP2;CUL1;CUL2;CUL3;COPS8	P62877;Q13098;Q13616;Q13617;Q13618	5	0.248908	0.283712	0.264839	0.183327	0.195031	-0.139825	-0.0640023	0.263477	0.216454	0.7932	0.6409	0.1203	0.2119
445	2719	Casein kinase II-HMG1 complex	Human	P09429;P19784;P67870;P68400	HMGB1;CSNK2A2;CSNK2B;CSNK2A1	P09429;P19784;P67870	3	0.298376	0.378468	0.529797	0.27239	0.440846	-0.268429	-0.775603	0.0870893	-0.477486	0.8303	0.9725	0.4551	0.9309
446	2721	HCF-1 complex	Human	O15047;O15294;O75182;O75446;P07900;P08047;P11021;P11142;P34932;P51610;P61964;Q09028;Q13547;Q16576;Q92769;Q96ST3;Q9H7L9;Q9UBL3	SETD1A;OGT;SIN3B;SAP30;HSP90AA1;SP1;HSPA5;HSPA8;HSPA4;HCFC1;WDR5;RBBP4;HDAC1;RBBP7;HDAC2;SIN3A;SUDS3;ASH2L	O15047;O15294;O75446;P07900;P08047;P11021;P11142;P34932;P51610;P61964;Q09028;Q13547;Q16576;Q92769;Q96ST3;Q9H7L9;Q9UBL3	17	0.340233	0.34629	0.346047	0.313169	0.303153	-0.0178037	-0.017088	0.0795439	0.108985	0.6944	0.558	0.3943	0.3496
447	2722	Ubiquitin E3 ligase (DDB1, CUL4A, RBX1)	Human	P62877;Q13619;Q16531	RBX1;CUL4A;DDB1	P62877;Q13619;Q16531	3	0.654601	0.576607	0.622789	0.626657	0.477644	0.119146	0.0485976	0.0426876	0.270328	0.3596	0.4061	0.5235	0.2083
448	2727	SRC-3 complex	Human	O14920;O15111;P10155;Q15596;Q92793;Q9Y6K9;Q9Y6Q9	IKBKB;CHUK;TROVE2;NCOA2;CREBBP;IKBKG;NCOA3	P10155;Q92793;Q9Y6K9	3	0.184072	0.217721	0.18539	0.16466	0.195714	-0.182806	-0.00716388	0.105455	-0.0632507	0.7648	0.5043	0.427	0.6692
449	2730	Set1B complex	Human	P61964;Q15291;Q6UXN9;Q9P0U4;Q9UBL3;Q9UPS6	WDR5;KDM6B;WDR82;CXXC1;ASH2L;SETD1B	P61964;Q15291;Q6UXN9;Q9UBL3	4	0.365002	0.367563	0.377648	0.319849	0.278577	-0.00701595	-0.0346455	0.123707	0.236778	0.5688	0.5633	0.3709	0.2095
450	2731	Set1A complex	Human	O15047;P61964;Q15291;Q6UXN9;Q9P0U4;Q9UBL3	SETD1A;WDR5;KDM6B;WDR82;CXXC1;ASH2L	O15047;P61964;Q15291;Q6UXN9;Q9UBL3	5	0.411979	0.39006	0.394009	0.356018	0.301024	0.0532051	0.0436197	0.135835	0.269322	0.4518	0.3764	0.3275	0.1351
451	2734	APH1A-PSEN1-NCSTN complex	Human	P49768;Q92542;Q96BI3	PSEN1;NCSTN;APH1A	P49768;Q92542;Q96BI3	3	0.082994	0.157312	0.162456	0.156228	0.157779	-0.895466	-0.957443	-0.882401	-0.901085	0.9707	0.9836	0.9804	0.9777
452	2738	BLM complex II	Human	P15927;P27694;P35244;P54132;Q13472;Q9H9A7	RPA2;RPA1;RPA3;BLM;TOP3A;RMI1	P15927;P27694;P35244;Q13472	4	0.418842	0.403415	0.356755	0.386329	0.390574	0.0368317	0.148235	0.0776267	0.0674904	0.4827	0.2064	0.4613	0.4973
453	2755	17S U2 snRNP	Human	O15042;O43143;O75533;O75937;O75940;P08579;P09661;P10809;P14678;P26368;P62304;P62306;P62308;P62314;P62316;P62318;Q01081;Q07955;Q12874;Q12931;Q13435;Q15393;Q15427;Q15428;Q15459;Q7L014;Q7RTV0;Q8IWX8;Q96I25;Q9BWJ5;Q9P0W2;Q9UHX1;Q9Y3B4	U2SURP;DHX15;SF3B1;DNAJC8;SMNDC1;SNRPB2;SNRPA1;HSPD1;SNRPB;U2AF2;SNRPE;SNRPF;SNRPG;SNRPD1;SNRPD2;SNRPD3;U2AF1;SRSF1;SF3A3;TRAP1;SF3B2;SF3B3;SF3B4;SF3A2;SF3A1;DDX46;PHF5A;CHERP;RBM17;SF3B5;HMG20B;PUF60;SF3B6	O15042;O43143;O75533;O75937;O75940;P08579;P09661;P10809;P14678;P26368;P62304;P62306;P62308;P62314;P62316;P62318;Q01081;Q12874;Q12931;Q13435;Q15393;Q15427;Q15428;Q15459;Q7RTV0;Q8IWX8;Q96I25;Q9BWJ5;Q9Y3B4	29	0.340868	0.385967	0.364691	0.372694	0.32658	-0.132307	-0.0698911	-0.0933703	0.0419153	0.9798	0.8444	0.9731	0.6636
454	2757	SMN complex, U7 snRNA specific	Human	P14678;P62304;P62306;P62308;P62318;P83369;Q969L4	SNRPB;SNRPE;SNRPF;SNRPG;SNRPD3;LSM11;LSM10	P14678;P62304;P62306;P62308;P62318	5	0.119579	0.201371	0.132766	0.081079	0.0921801	-0.683996	-0.110278	0.321963	0.229129	0.9901	0.7392	0.0657	0.1924
455	2766	TERF2-RAP1 complex	Human	P12956;P13010;P49959;Q15554;Q92878;Q9BSI4;Q9NYB0	XRCC6;XRCC5;MRE11A;TERF2;RAD50;TINF2;TERF2IP	P12956;P13010;P49959;Q15554;Q92878;Q9NYB0	6	0.389188	0.372251	0.390119	0.354036	0.339378	0.0435181	-0.00239182	0.0903219	0.127985	0.4697	0.4989	0.4192	0.3672
456	2767	RAD50-MRE11-NBN-p200-p350 complex	Human	O60934;P49959;Q92878	NBN;MRE11A;RAD50	O60934;P49959;Q92878	3	0.310913	0.268185	0.282689	0.236421	0.294095	0.137428	0.0907779	0.239589	0.0540913	0.3288	0.3363	0.2276	0.5094
457	2775	MDC1-p53BP1-SMC1 complex	Human	Q12888;Q14676;Q14683	TP53BP1;MDC1;SMC1A	Q12888;Q14676;Q14683	3	0.166563	0.136107	0.132984	0.149756	0.138019	0.182851	0.201601	0.100909	0.171374	0.2663	0.18	0.4354	0.339
458	2783	BARD1-BRCA1-CSTF64 complex	Human	P33240;P38398;Q99728	CSTF2;BRCA1;BARD1	P33240;P38398;Q99728	3	0.596505	0.572442	0.627892	0.665935	0.683853	0.0403405	-0.0526182	-0.116395	-0.146432	0.4826	0.5796	0.7355	0.7637
459	2786	BRCA1 A complex	Human	P38398;Q6UWZ7;Q96RL1;Q99728	BRCA1;FAM175A;UIMC1;BARD1	P38398;Q6UWZ7;Q96RL1;Q99728	4	0.451665	0.461307	0.464262	0.519719	0.572933	-0.0213484	-0.0278894	-0.150672	-0.268491	0.5955	0.5484	0.8229	0.9048
460	2787	BRCA1 C complex	Human	P38398;Q96RL1;Q99708;Q99728	BRCA1;UIMC1;RBBP8;BARD1	P38398;Q96RL1;Q99728	3	0.568952	0.564658	0.568784	0.665935	0.698533	0.00754721	0.000295865	-0.170458	-0.227754	0.5333	0.4904	0.7887	0.8289
461	2788	BRCA1 B complex	Human	O14867;P38398;Q99728	BACH1;BRCA1;BARD1	O14867;P38398;Q99728	3	0.69015	0.57851	0.610612	0.680126	0.683853	0.161761	0.115247	0.0145239	0.00912459	0.2936	0.2976	0.5663	0.5702
462	2792	MCM2-MCM4-MCM6-MCM7 complex	Human	P33991;P33993;P49736;Q14566	MCM4;MCM7;MCM2;MCM6	P33993;P49736;Q14566	3	0.179803	0.177136	0.158395	0.150319	0.187697	0.0148366	0.119063	0.163981	-0.0438998	0.5222	0.2913	0.3367	0.6433
463	2797	PCNA-CHL12-RFC2-5 complex	Human	P12004;P35249;P35250;P40937;P40938;Q8WVB6	PCNA;RFC4;RFC2;RFC5;RFC3;CHTF18	P12004;P35249;P35250;P40937;P40938	5	0.303235	0.318928	0.296672	0.294808	0.298526	-0.0517509	0.0216436	0.0277893	0.0155308	0.6671	0.4315	0.564	0.6054
464	2799	RFC complex	Human	P35249;P35250;P35251;P40937;P40938	RFC4;RFC2;RFC1;RFC5;RFC3	P35249;P35250;P35251;P40937;P40938	5	0.285063	0.270471	0.320798	0.246625	0.233174	0.0511904	-0.125357	0.134842	0.182028	0.4553	0.7671	0.3302	0.268
465	2804	CTF18-cohesion-RFC complex	Human	P0CG13;P35249;P35250;P40937;P40938;Q8WVB6;Q9BVC3	CHTF8;RFC4;RFC2;RFC5;RFC3;CHTF18;DSCC1	P35249;P35250;P40937;P40938	4	0.298422	0.269158	0.254906	0.243474	0.21593	0.0980609	0.145819	0.184129	0.276425	0.3677	0.2101	0.2594	0.1611
466	2808	9-1-1-APE1 complex	Human	O60671;O60921;P27695;Q99638	RAD1;HUS1;APEX1;RAD9A	O60671;O60921;P27695	3	0.277657	0.410857	0.287748	0.393624	0.229594	-0.479729	-0.0363458	-0.417665	0.173101	0.914	0.5562	0.9211	0.3364
467	2810	RAD17-RFC complex	Human	O75943;P35249;P35250;P40937;P40938	RAD17;RFC4;RFC2;RFC5;RFC3	P35249;P35250;P40937;P40938	4	0.298422	0.269158	0.254906	0.243474	0.21593	0.0980609	0.145819	0.184129	0.276425	0.3677	0.2101	0.2594	0.1611
468	2814	BRCA1-HDAC1-HDAC2 complex	Human	P38398;Q13547;Q92769	BRCA1;HDAC1;HDAC2	P38398;Q13547;Q92769	3	0.43277	0.37779	0.423746	0.459173	0.480626	0.127043	0.0208532	-0.0610093	-0.11058	0.3476	0.4527	0.6692	0.7251
469	2815	BRCA1-BARD1-BACH1-DNA damage complex II	Human	O14867;O60934;P38398;P49959;Q92547;Q92878;Q99708;Q99728	BACH1;NBN;BRCA1;MRE11A;TOPBP1;RAD50;RBBP8;BARD1	O14867;O60934;P38398;P49959;Q92547;Q92878;Q99728	7	0.46898	0.411302	0.423801	0.434416	0.423016	0.122985	0.0963344	0.0736993	0.098008	0.262	0.2258	0.4516	0.4317
470	2817	BRCA1-BARD1-BACH1-DNA damage complex I	Human	O14867;P38398;P40692;P52701;Q92547;Q99728	BACH1;BRCA1;MLH1;MSH6;TOPBP1;BARD1	O14867;P38398;P52701;Q92547;Q99728	5	0.605473	0.474107	0.499156	0.532544	0.539404	0.216965	0.175593	0.12045	0.10912	0.1446	0.1316	0.3595	0.4124
471	2822	E3 ubiquitin ligase (BRCA1, BARD1) - UbcH5c complex	Human	P38398;P61077;Q99728	BRCA1;UBE2D3;BARD1	P38398;P61077;Q99728	3	0.556619	0.543201	0.534319	0.665935	0.683853	0.0241074	0.0400633	-0.196392	-0.228582	0.5085	0.4207	0.8088	0.8293
472	2823	BRCA1-BARD1-UbcH7c complex	Human	P38398;P68036;Q99728	BRCA1;UBE2L3;BARD1	P38398;P68036;Q99728	3	0.603324	0.584447	0.586804	0.676332	0.760067	0.0312894	0.0273822	-0.121008	-0.259799	0.4973	0.442	0.7418	0.8505
473	2825	BRCA1-RNA polymerase II complex	Human	O15514;P13984;P18074;P19387;P19388;P19447;P20226;P24928;P29083;P29084;P30876;P32780;P35269;P36954;P38398;P52434;P52435;P53803;P61218;P62487;P62875;Q00403;Q13503;Q13888;Q13889;Q92759	POLR2D;GTF2F2;ERCC2;POLR2C;POLR2E;ERCC3;TBP;POLR2A;GTF2E1;GTF2E2;POLR2B;GTF2H1;GTF2F1;POLR2I;BRCA1;POLR2H;POLR2J;POLR2K;POLR2F;POLR2G;POLR2L;GTF2B;MED21;GTF2H2;GTF2H3;GTF2H4	O15514;P13984;P19387;P19388;P19447;P24928;P29083;P29084;P32780;P35269;P36954;P38398;P52435;P53803;P62487;P62875;Q00403;Q13888;Q92759	19	0.374179	0.355212	0.355332	0.319599	0.323356	0.0506898	0.0503684	0.145864	0.135824	0.4055	0.247	0.1427	0.2363
474	2829	RSmad complex	Human	P51532;P84022;Q13485;Q15796;Q8NFD5;Q8TAQ2;Q92793;Q92922;Q9UPN9;Q9Y6Q9	SMARCA4;SMAD3;SMAD4;SMAD2;ARID1B;SMARCC2;CREBBP;SMARCC1;TRIM33;NCOA3	P51532;P84022;Q15796;Q8TAQ2;Q92793;Q92922;Q9UPN9	7	0.16902	0.180732	0.204301	0.194989	0.205498	-0.0692953	-0.208739	-0.153646	-0.215822	0.7343	0.9148	0.9055	0.9487
475	2830	TIF1gamma-SMAD2-SMAD3 complex	Human	P84022;Q15796;Q9UPN9	SMAD3;SMAD2;TRIM33	P84022;Q15796;Q9UPN9	3	0.0924827	0.124551	0.142191	0.0802553	0.0880253	-0.346753	-0.537488	0.132212	0.0481964	0.871	0.942	0.3847	0.5176
476	2837	Profilin 1 complex	Human	P07737;P11142;P55072;P63261;Q00610;Q9BVA1	PFN1;HSPA8;VCP;ACTG1;CLTC;TUBB2B	P07737;P11142;P55072	3	0.427329	0.466563	0.491121	0.520381	0.381106	-0.0918122	-0.149282	-0.217754	0.108166	0.6692	0.7239	0.8267	0.4283
477	2847	ING4 complex (ING4, JADE2, KAT7, MEAF6)	Human	O95251;Q9HAF1;Q9NQC1;Q9UNL4	KAT7;MEAF6;JADE2;ING4	O95251;Q9HAF1;Q9UNL4	3	0.572384	0.856466	0.623478	0.616712	0.555633	-0.496314	-0.0892647	-0.0774445	0.0292647	0.9199	0.6387	0.6912	0.5455
478	2848	ING4 complex (ING4, JADE3, KAT7, MEAF6)	Human	O95251;Q92613;Q9HAF1;Q9UNL4	KAT7;JADE3;MEAF6;ING4	O95251;Q9HAF1;Q9UNL4	3	0.572384	0.856466	0.623478	0.616712	0.555633	-0.496314	-0.0892647	-0.0774445	0.0292647	0.9199	0.6387	0.6912	0.5455
479	2851	ING2 complex	Human	A0A024R3R1;O75446;P29374;Q09028;Q13547;Q16576;Q5PSV4;Q92769;Q96ST3;Q9H0E3;Q9H160;Q9H7L9;Q9HCU9	ARID4B;SAP30;ARID4A;RBBP4;HDAC1;RBBP7;BRMS1L;HDAC2;SIN3A;SAP130;ING2;SUDS3;BRMS1	O75446;P29374;Q09028;Q13547;Q16576;Q92769;Q96ST3;Q9H0E3;Q9H7L9	9	0.313011	0.333878	0.312923	0.301668	0.281741	-0.0666642	0.000281495	0.0362396	0.0999028	0.7531	0.4822	0.5587	0.4158
480	2852	Brg1-based SWI/SNF complex	Human	O96019;Q12824;Q8TAQ2;Q92922	ACTL6A;SMARCB1;SMARCC2;SMARCC1	O96019;Q8TAQ2;Q92922	3	0.249034	0.279101	0.246786	0.239612	0.179493	-0.120735	0.00902421	0.0378329	0.279243	0.7027	0.4739	0.5309	0.198
481	2856	NuA4/Tip60 HAT complex	Human	O96019;Q92993;Q96L91;Q9H0E9;Q9H2F5;Q9NPF5;Q9NXR8;Q9UBU8;Q9Y265;Q9Y4A5	ACTL6A;KAT5;EP400;BRD8;EPC1;DMAP1;ING3;MORF4L1;RUVBL1;TRRAP	O96019;Q96L91;Q9NPF5;Q9Y265	4	0.33268	0.290943	0.294201	0.278166	0.270034	0.125458	0.115665	0.163866	0.188307	0.3169	0.2583	0.2965	0.28
482	2857	NuA4/Tip60 HAT complex	Human	O95619;O96019;Q52LR7;Q92993;Q96L91;Q9H0E9;Q9H2F5;Q9HAF1;Q9NPF5;Q9NXR8;Q9UBU8;Q9Y230;Q9Y265;Q9Y4A5	YEATS4;ACTL6A;EPC2;KAT5;EP400;BRD8;EPC1;MEAF6;DMAP1;ING3;MORF4L1;RUVBL2;RUVBL1;TRRAP	O96019;Q96L91;Q9HAF1;Q9NPF5;Q9Y230;Q9Y265	6	0.289305	0.387853	0.383178	0.358475	0.216877	-0.340634	-0.324477	-0.239087	0.250353	0.9581	0.9635	0.9421	0.1357
483	2858	ING5 complex (ING5, JADE1, KAT7, MEAF6)	Human	O95251;Q6IE81;Q8WYH8;Q9HAF1	KAT7;JADE1;ING5;MEAF6	O95251;Q6IE81;Q9HAF1	3	0.30875	0.651067	0.587931	0.595878	0.244748	-1.10872	-0.904231	-0.929971	0.207292	0.9808	0.9807	0.9821	0.2866
484	2873	P-TEFb-7SKRNA-HEXIM1 complex	Human	O60563;O94992;P50750	CCNT1;HEXIM1;CDK9	O60563;O94992;P50750	3	0.442592	0.509365	0.524714	0.465392	0.44286	-0.150868	-0.185547	-0.0515132	-0.00060477	0.7338	0.7661	0.6574	0.5846
485	2875	BRD4-P-TEFb complex	Human	O60563;O60885;P50750	CCNT1;BRD4;CDK9	O60563;O60885;P50750	3	0.122018	0.165552	0.175115	0.132492	0.190733	-0.35678	-0.435156	-0.0858368	-0.56315	0.8756	0.9148	0.6995	0.9462
486	2877	BRD4-P-TEFb complex	Human	O60563;O60885;P50750	CCNT1;BRD4;CDK9	O60563;O60885;P50750	3	0.122018	0.165552	0.175115	0.132492	0.190733	-0.35678	-0.435156	-0.0858368	-0.56315	0.8756	0.9148	0.6995	0.9462
487	2878	P-TEFb-7SKRNA-HEXIM1 complex	Human	O60563;O94992;P50750	CCNT1;HEXIM1;CDK9	O60563;O94992;P50750	3	0.442592	0.509365	0.524714	0.465392	0.44286	-0.150868	-0.185547	-0.0515132	-0.00060477	0.7338	0.7661	0.6574	0.5846
488	2884	Respiratory chain complex I (early intermediate NDUFAF1 assembly), mitochondrial	Human	O75251;O75489;O95139;P03886;P56556;Q16795;Q9Y375	NDUFS7;NDUFS3;NDUFB6;MT-ND1;NDUFA6;NDUFA9;NDUFAF1	O75251;O75489;O95139;P03886;Q16795	5	0.351957	0.348985	0.376288	0.450299	0.181497	0.00844337	-0.0691307	-0.279416	0.484321	0.551	0.6542	0.9424	0.0112
489	2886	Respiratory chain complex I (incomplete intermediate ND1, ND2, ND3, CIA30 assembly), mitochondrial	Human	P03886;P03891;P03897;Q9Y375	MT-ND1;MT-ND2;MT-ND3;NDUFAF1	P03886;P03891;P03897	3	0.178205	0.170046	0.233447	0.376821	0.350841	0.0457826	-0.309996	-1.11454	-0.968753	0.4748	0.8624	0.9878	0.9805
490	2891	Gamma-secretase complex (APH1A, PSEN1, PSENEN, NCSTN)	Human	P49768;Q92542;Q96BI3;Q9NZ42	PSEN1;NCSTN;APH1A;PSENEN	P49768;Q92542;Q96BI3	3	0.082994	0.157312	0.162456	0.156228	0.157779	-0.895466	-0.957443	-0.882401	-0.901085	0.9707	0.9836	0.9804	0.9777
491	2898	Respiratory chain complex I (intermediate I/200kD and III/250kD), mitochondrial	Human	O75306;O75489;Q16795	NDUFS2;NDUFS3;NDUFA9	O75306;O75489;Q16795	3	0.193254	0.255158	0.24525	0.253139	0.112527	-0.320323	-0.269054	-0.309879	0.417727	0.8585	0.8353	0.8816	0.079
492	2901	Respiratory chain complex I (intermediate IV/310kD), mitochondrial	Human	O75306;O75489;P03886;Q16795	NDUFS2;NDUFS3;MT-ND1;NDUFA9	O75306;O75489;P03886;Q16795	4	0.316407	0.305787	0.351429	0.448708	0.176532	0.0335623	-0.110688	-0.418136	0.442071	0.4894	0.7083	0.9583	0.0342
493	2903	Respiratory chain complex I (intermediate V/380kD and VI/480kD), mitochondrial	Human	O43678;O75306;O75489;P03886;Q16795	NDUFA2;NDUFS2;NDUFS3;MT-ND1;NDUFA9	O43678;O75306;O75489;P03886;Q16795	5	0.284392	0.304985	0.324195	0.384135	0.207959	-0.0724095	-0.139958	-0.350723	0.268758	0.7017	0.7866	0.9647	0.1356
494	2904	Respiratory chain complex I (intermediate VII/650kD), mitochondrial	Human	O43181;O43678;O43920;O75251;O75306;O75489;P03886;P19404;P56556;Q16795	NDUFS4;NDUFA2;NDUFS5;NDUFS7;NDUFS2;NDUFS3;MT-ND1;NDUFV2;NDUFA6;NDUFA9	O43181;O43678;O43920;O75251;O75306;O75489;P03886;Q16795	8	0.31593	0.346003	0.329291	0.338084	0.243463	-0.095186	-0.0422901	-0.070123	0.229377	0.79	0.6116	0.8	0.1282
495	2905	Respiratory chain complex I (intermediate), mitochondrial	Human	O43181;O43678;O43920;O75251;O75306;O75489;O95139;P03886;P19404;P56556;Q16795	NDUFS4;NDUFA2;NDUFS5;NDUFS7;NDUFS2;NDUFS3;NDUFB6;MT-ND1;NDUFV2;NDUFA6;NDUFA9	O43181;O43678;O43920;O75251;O75306;O75489;O95139;P03886;Q16795	9	0.304404	0.330036	0.314586	0.320387	0.229925	-0.0842033	-0.0334494	-0.052504	0.244673	0.7873	0.5968	0.7914	0.0951
496	2914	Respiratory chain complex I (beta subunit) mitochondrial	Human	O00483;O14561;O43674;O43676;O75438;O95139;O95168;O95169;O95178;O95298;O96000;P03905;P03915;P17568;Q9NX14;Q9Y6M9	NDUFA4;NDUFAB1;NDUFB5;NDUFB3;NDUFB1;NDUFB6;NDUFB4;NDUFB8;NDUFB2;NDUFC2;NDUFB10;MT-ND4;MT-ND5;NDUFB7;NDUFB11;NDUFB9	O00483;O14561;O43674;O43676;O75438;O95139;O95168;O95169;O95298;O96000;P03905;P03915;P17568;Q9NX14;Q9Y6M9	15	0.223195	0.212164	0.197684	0.235869	0.180249	0.0494232	0.1143	-0.0567856	0.192414	0.4212	0.0909	0.8575	0.1177
497	2918	Ku antigen-YY1-alphaMyHC promoter complex	Human	P12956;P13010;P25490	XRCC6;XRCC5;YY1	P12956;P13010;P25490	3	0.509972	0.56989	0.574284	0.437366	0.365208	-0.117493	-0.126108	0.142374	0.283868	0.6983	0.6926	0.3702	0.1927
498	2919	Respiratory chain complex I (gamma subunit) mitochondrial	Human	O15239;O43677;O43920;O95167;O95299;P03886;P03891;P03897;P03901;P03923;P51970;P56556;Q16795	NDUFA1;NDUFC1;NDUFS5;NDUFA3;NDUFA10;MT-ND1;MT-ND2;MT-ND3;MT-ND4L;MT-ND6;NDUFA8;NDUFA6;NDUFA9	O15239;O43677;O43920;O95167;O95299;P03886;P03891;P03897;P51970;Q16795	10	0.434661	0.436161	0.416374	0.506665	0.382798	-0.00345035	0.0420721	-0.165657	0.119318	0.6015	0.3335	0.9481	0.3495
499	2920	Respiratory chain complex I (lambda subunit) mitochondrial	Human	O00217;O43181;O43678;O75251;O75306;O75380;O75489;O95182;P19404;P28331;P49821;P56181;Q16718;Q86Y39;Q9P0J0;Q9UI09	NDUFS8;NDUFS4;NDUFA2;NDUFS7;NDUFS2;NDUFS6;NDUFS3;NDUFA7;NDUFV2;NDUFS1;NDUFV1;NDUFV3;NDUFA5;NDUFA11;NDUFA13;NDUFA12	O00217;O43181;O43678;O75251;O75306;O75380;O75489;O95182;P28331;P56181;Q16718;Q86Y39;Q9P0J0;Q9UI09	14	0.355396	0.403821	0.379048	0.308052	0.319064	-0.136257	-0.0665497	0.133216	0.102229	0.9258	0.7467	0.2165	0.3844
500	2936	Ecsit complex (ECSIT, MT-CO2, GAPDH, TRAF6, NDUFAF1)	Human	P00403;P04406;Q9BQ95;Q9Y375;Q9Y4K3	MT-CO2;GAPDH;ECSIT;NDUFAF1;TRAF6	P00403;P04406;Q9BQ95;Q9Y4K3	4	0.280879	0.281393	0.26245	0.382968	0.286966	-0.00182938	0.0656101	-0.363461	-0.0216713	0.5595	0.3549	0.9453	0.6477
501	2938	Ecsit complex (ECSIT, NDUFS3, TOM20)	Human	O75489;Q15388;Q9BQ95	NDUFS3;TOMM20;ECSIT	O75489;Q15388;Q9BQ95	3	0.352244	0.302031	0.296233	0.366425	0.175675	0.14255	0.159012	-0.040261	0.501268	0.3214	0.2351	0.6411	0.0427
502	2939	Ecsit complex (ECSIT, MT-CO2, NDUFA1, MT-ND1, TRAF6, NDUFAF1)	Human	O15239;P00403;P03886;Q9BQ95;Q9Y375;Q9Y4K3	NDUFA1;MT-CO2;MT-ND1;ECSIT;NDUFAF1;TRAF6	O15239;P00403;P03886;Q9BQ95;Q9Y4K3	5	0.273445	0.214743	0.222117	0.350486	0.214005	0.214677	0.187708	-0.281742	0.217376	0.1483	0.1174	0.9434	0.2112
503	2948	Respiratory chain complex I (incomplete intermediate), mitochondrial	Human	O43181;O75251;O75306;O75380;O95169;O95299;P19404;P28331;P49821;P56181;Q16795	NDUFS4;NDUFS7;NDUFS2;NDUFS6;NDUFB8;NDUFA10;NDUFV2;NDUFS1;NDUFV1;NDUFV3;NDUFA9	O43181;O75251;O75306;O75380;O95169;O95299;P28331;P56181;Q16795	9	0.471954	0.549748	0.519144	0.416231	0.448292	-0.164835	-0.0999893	0.118068	0.0501357	0.9007	0.786	0.3078	0.5603
504	3009	TFIID complex	Human	O00268;P20226;P21675;P49848;Q15542;Q15544;Q16514;Q16594;Q6P1X5	TAF4;TBP;TAF1;TAF6;TAF5;TAF11;TAF12;TAF9;TAF2	Q15542;Q16514;Q6P1X5	3	0.306044	0.227615	0.247723	0.263427	0.256911	0.256267	0.190563	0.13925	0.160541	0.1779	0.1926	0.3737	0.355
505	3015	p27-cyclinE-Cdk2 - Ubiquitin E3 ligase (SKP1A, SKP2, CUL1, CKS1B, RBX1) complex	Human	P24864;P24941;P46527;P61024;P62877;P63208;Q13309;Q13616	CCNE1;CDK2;CDKN1B;CKS1B;RBX1;SKP1;SKP2;CUL1	P24941;P61024;P62877;Q13616	4	0.221283	0.294579	0.228622	0.21064	0.191299	-0.331233	-0.0331687	0.0480969	0.135498	0.9078	0.5602	0.5148	0.3717
506	3032	RNA-induced silencing complex, RISC	Human	P08238;Q15633;Q9UKV8;Q9UPY3	HSP90AB1;TARBP2;AGO2;DICER1	P08238;Q15633;Q9UKV8	3	0.340514	0.417545	0.372204	0.343649	0.356216	-0.226219	-0.0930631	-0.0092047	-0.0461116	0.8028	0.6443	0.5979	0.6458
507	3036	Ubiquitin E3 ligase (SKP1A, SKP2, CUL1, CKS1B, RBX1)	Human	P61024;P62877;P63208;Q13309;Q13616	CKS1B;RBX1;SKP1;SKP2;CUL1	P61024;P62877;Q13616	3	0.105703	0.154348	0.091462	0.13072	0.0544133	-0.4602	0.134729	-0.236666	0.485226	0.9071	0.2697	0.8392	0.0492
508	3040	Multisynthetase complex	Human	O43324;P07814;P14868;P41252;P47897;P54136;P56192;Q12904;Q13155;Q15046;Q9P2J5	EEF1E1;EPRS;DARS;IARS;QARS;RARS;MARS;AIMP1;AIMP2;KARS;LARS	O43324;P07814;P14868;P47897;P54136;P56192;Q12904;Q13155;Q15046	9	0.0954176	0.0860927	0.0910636	0.10863	0.0989144	0.0977269	0.0456313	-0.138471	-0.0366474	0.2961	0.3324	0.9123	0.7792
509	3044	SKI-NCOR1-SIN3A-HDAC1 complex	Human	O75376;P12755;Q13547;Q96ST3	NCOR1;SKI;HDAC1;SIN3A	O75376;Q13547;Q96ST3	3	0.132779	0.216668	0.191488	0.178362	0.171137	-0.631801	-0.442159	-0.343303	-0.288892	0.9464	0.9175	0.8973	0.8669
510	3048	mSin3A complex	Human	Q09028;Q13547;Q16576;Q92769;Q96ST3	RBBP4;HDAC1;RBBP7;HDAC2;SIN3A	Q09028;Q13547;Q16576;Q92769;Q96ST3	5	0.314277	0.316814	0.35752	0.282597	0.291768	-0.00807313	-0.137596	0.100803	0.0716206	0.5818	0.7831	0.4036	0.4939
511	3053	mSin3A-HDAC1-HDAC2 complex	Human	Q13547;Q92769;Q96ST3	HDAC1;HDAC2;SIN3A	Q13547;Q92769;Q96ST3	3	0.129695	0.164348	0.166331	0.147607	0.121177	-0.267189	-0.282484	-0.138112	0.0656773	0.8295	0.8441	0.7597	0.4925
512	3055	Nop56p-associated pre-rRNA complex	Human	O00567;O76021;P05141;P05386;P05387;P05388;P06748;P08708;P09651;P11387;P13639;P15880;P16402;P18077;P18124;P18621;P19338;P22087;P25398;P26368;P26373;P27635;P30050;P32969;P35268;P36578;P37108;P39023;P40429;P42766;P46776;P46777;P46778;P46779;P46781;P47914;P49411;P50914;P52272;P55209;P55769;P61247;P61254;P61313;P61353;P61513;P62081;P62241;P62244;P62249;P62263;P62266;P62269;P62273;P62277;P62280;P62424;…	NOP56;RSL1D1;SLC25A5;RPLP1;RPLP2;RPLP0;NPM1;RPS17;HNRNPA1;TOP1;EEF2;RPS2;HIST1H1D;RPL35A;RPL7;RPL17;NCL;FBL;RPS12;U2AF2;RPL13;RPL10;RPL12;RPL9; RPL9;RPL22;RPL4;SRP14;RPL3;RPL13A;RPL35;RPL27A;RPL5;RPL21;RPL28;RPS9;RPL29;TUFM;RPL14;HNRNPM;NAP1L1;SNU13;RPS3A;RPL26;RPL15;RPL27;RPL37A;RPS7;RPS8;RPS15A;RPS16;RPS14;RPS23;RPS18;RPS29;RPS13;RPS11;RPL7A;ACTA2;RPL23A;RPS6;RPL23;RPS15;RPS24;RPL30;RPL39;RPL31…	O76021;P05141;P05388;P06748;P09651;P11387;P13639;P15880;P18077;P22087;P26368;P26373;P30050;P32969;P35268;P36578;P37108;P39023;P40429;P42766;P46777;P46778;P46779;P46781;P49411;P50914;P52272;P61247;P61513;P62081;P62241;P62244;P62249;P62266;P62269;P62273;P62277;P62280;P62424;P62750;P62753;P62829;P62891;P62899;P67809;P68104;P83731;Q00839;Q01081;Q02543;Q02878;Q08211;Q12906;Q13610;Q9BQG0;Q9NR30;Q9NW13;…	61	0.244235	0.400803	0.363469	0.376195	0.220989	-0.641055	-0.488194	-0.540302	0.0951781	1	1	1	0.3322
513	3060	RNA polymerase II complex (RPB1, RAP74, CDK8, CYCC, SRB7, BAF190, BAF47), chromatin structure modifying	Human	P24863;P24928;P35269;P49336;P51531;Q12824;Q13503	CCNC;POLR2A;GTF2F1;CDK8;SMARCA2;SMARCB1;MED21	P24928;P35269;P49336	3	0.25205	0.224167	0.299271	0.202484	0.200155	0.110626	-0.187348	0.196653	0.205893	0.37	0.7673	0.286	0.2888
514	3061	RNA polymerase II complex (CBP, PCAF, RPB1, BAF47, CYCC, CDK8), chromatin structure modifying	Human	P24863;P24928;P49336;Q12824;Q92793;Q92831	CCNC;POLR2A;CDK8;SMARCB1;CREBBP;KAT2B	P24928;P49336;Q92793	3	0.238532	0.220564	0.289503	0.193337	0.187218	0.0753261	-0.213687	0.189469	0.215124	0.4217	0.7918	0.2973	0.2752
515	3063	Brg1-associated complex II	Human	O14497;O14744;O96019;P51532;Q12824;Q8TAQ2;Q92922	ARID1A;PRMT5;ACTL6A;SMARCA4;SMARCB1;SMARCC2;SMARCC1	O14497;O14744;O96019;P51532;Q8TAQ2;Q92922	6	0.238878	0.224391	0.236581	0.253282	0.243976	0.0606466	0.00961635	-0.0602994	-0.0213401	0.4271	0.4663	0.7582	0.7021
516	3064	RNA polymerase II complex, chromatin structure modifying	Human	P20226;P24863;P24928;P29083;P32780;P35269;P49336;P51531;Q00403;Q12824;Q13503;Q14919;Q6UW60;Q8TAQ2;Q92922;Q96GM5	TBP;CCNC;POLR2A;GTF2E1;GTF2H1;GTF2F1;CDK8;SMARCA2;GTF2B;SMARCB1;MED21;DRAP1;PCSK4;SMARCC2;SMARCC1;SMARCD1	P24928;P29083;P32780;P35269;P49336;Q00403;Q8TAQ2;Q92922;Q96GM5	9	0.234644	0.21438	0.210578	0.201059	0.226087	0.0863625	0.102564	0.143133	0.0364688	0.3269	0.18	0.2427	0.598
517	3065	RNA polymerase II complex, chromatin structure modifying	Human	O96019;P24863;P49336;Q12824;Q13503;Q8TAQ2;Q92922;Q969G3;Q96GM5	ACTL6A;CCNC;CDK8;SMARCB1;MED21;SMARCC2;SMARCC1;SMARCE1;SMARCD1	O96019;P49336;Q8TAQ2;Q92922;Q96GM5	5	0.240509	0.27093	0.255184	0.208937	0.22043	-0.126486	-0.0610199	0.131271	0.083486	0.7766	0.6348	0.337	0.4677
518	3066	RNA polymerase II complex, chromatin structure modifying	Human	P19447;P24863;P24928;P35269;P49336;P51531;P51532;Q00403;Q12824;Q13503;Q13889;Q92793;Q92831	ERCC3;CCNC;POLR2A;GTF2F1;CDK8;SMARCA2;SMARCA4;GTF2B;SMARCB1;MED21;GTF2H3;CREBBP;KAT2B	P19447;P24928;P35269;P49336;P51532;Q00403;Q92793	7	0.24326	0.258748	0.275605	0.245596	0.227854	-0.06367	-0.132966	-0.00960428	0.0633302	0.7237	0.8206	0.6669	0.5226
519	3067	RNA polymerase II complex, (CDK8 complex), chromatin structure modifying	Human	P24863;P35269;P49336;P51946;Q12824;Q13503;Q8TAQ2;Q92922	CCNC;GTF2F1;CDK8;CCNH;SMARCB1;MED21;SMARCC2;SMARCC1	P35269;P49336;Q8TAQ2;Q92922	4	0.268914	0.273918	0.295703	0.272907	0.31525	-0.0186101	-0.0996211	-0.0148492	-0.17231	0.5895	0.6883	0.6344	0.8395
520	3070	CTF18-cohesion-RFC-POLH complex	Human	P0CG13;P35249;P35250;P40937;P40938;Q8WVB6;Q9BVC3;Q9Y253	CHTF8;RFC4;RFC2;RFC5;RFC3;CHTF18;DSCC1;POLH	P35249;P35250;P40937;P40938	4	0.298422	0.269158	0.254906	0.243474	0.21593	0.0980609	0.145819	0.184129	0.276425	0.3677	0.2101	0.2594	0.1611
521	3071	CTLH complex	Human	Q7L5Y9;Q8IUR7;Q96S59;Q9H871;Q9UL63	MAEA;ARMC8;RANBP9;RMND5A;MKLN1	Q7L5Y9;Q8IUR7;Q96S59;Q9H871;Q9UL63	5	0.0603068	0.137589	0.0939617	0.0739414	0.0771302	-1.28149	-0.558061	-0.226087	-0.278964	0.999	0.9889	0.9158	0.9413
522	3075	UTX-MLL2/3 complex	Human	O14686;O15550;P61964;Q14686;Q15291;Q5H9R7;Q6ZW49;Q86UW6;Q86XN7;Q8NEZ4;Q9UBL3;Q9Y2X9	KMT2D;KDM6A;WDR5;NCOA6;KDM6B;PPP6R3;PAXIP1;N4BP2;PROSER1;KMT2C;ASH2L;ZNF281	O14686;P61964;Q14686;Q15291;Q9UBL3;Q9Y2X9	6	0.323059	0.356324	0.302953	0.315146	0.254724	-0.102967	0.0622369	0.0244942	0.211524	0.7698	0.3202	0.5796	0.1948
523	3082	DGCR8 multiprotein complex	Human	O43390;P11021;P17844;P19338;P31943;P35637;Q00839;Q08211;Q12906;Q8WYQ5;Q92841	HNRNPR;HSPA5;DDX5;NCL;HNRNPH1;FUS;HNRNPU;DHX9;ILF3;DGCR8;DDX17	O43390;P11021;P17844;P31943;P35637;Q00839;Q08211;Q12906;Q8WYQ5	9	0.406909	0.371688	0.40419	0.406682	0.383143	0.0865555	0.00668202	0.000558001	0.058406	0.3263	0.461	0.6598	0.5388
524	3102	DHX9-ADAR-vigilin-DNA-PK-Ku antigen complex	Human	P12956;P13010;P55265;P78527;Q00341;Q08211	XRCC6;XRCC5;ADAR;PRKDC;HDLBP;DHX9	P12956;P13010;P55265;P78527;Q08211	5	0.252091	0.36187	0.261379	0.265059	0.240549	-0.435473	-0.0368422	-0.0514417	0.0457862	0.9668	0.5768	0.7192	0.5462
525	3118	SMN1-SIP1-SNRP complex	Human	O14893;P14678;P62304;P62314;P62316;P62318;Q16637	GEMIN2;SNRPB;SNRPE;SNRPD1;SNRPD2;SNRPD3;SMN1; SMN2	P14678;P62304;P62314;P62316;P62318;Q16637	6	0.307305	0.34536	0.296761	0.295361	0.234796	-0.123835	0.0343099	0.0388668	0.235951	0.7998	0.3913	0.5452	0.1539
526	3135	TLE1 corepressor complex (MASH1 promoter-corepressor complex)	Human	P06748;P09874;P19338;P34932;Q02880;Q04724;Q15233;Q92878	NPM1;PARP1;NCL;HSPA4;TOP2B;TLE1;NONO;RAD50	P06748;P09874;P34932;Q02880;Q92878	5	0.370101	0.438757	0.469984	0.433541	0.412747	-0.185508	-0.269881	-0.171413	-0.11523	0.8449	0.9152	0.874	0.8227
527	3137	MASH1 promoter-coactivator complex	Human	P09874;P12931;P24928;P62805;P68431;Q14469;Q15233;Q92793;Q92831	PARP1;SRC;POLR2A;HIST1H4A;;HIST1H3A;;HES1;NONO;CREBBP;KAT2B	P09874;P12931;P24928;Q92793	4	0.332734	0.352849	0.404525	0.409997	0.402131	-0.0604531	-0.215758	-0.232204	-0.208563	0.6617	0.8437	0.8905	0.8672
528	3142	CAMK2-delta-MASH1 promoter-coactivator complex	Human	P09874;P12931;P24928;Q13557;Q14469;Q15233;Q92793;Q92831	PARP1;SRC;POLR2A;CAMK2D;HES1;NONO;CREBBP;KAT2B	P09874;P12931;P24928;Q92793	4	0.332734	0.352849	0.404525	0.409997	0.402131	-0.0604531	-0.215758	-0.232204	-0.208563	0.6617	0.8437	0.8905	0.8672
529	3149	NK-3-Groucho-HIPK2-SIN3A-RbpA48-HDAC1 complex	Human	Q04724;Q09028;Q13547;Q96ST3;Q99801;Q9H2X6	TLE1;RBBP4;HDAC1;SIN3A;NKX3-1;HIPK2	Q09028;Q13547;Q96ST3	3	0.414414	0.427975	0.460487	0.36405	0.348863	-0.0327241	-0.111175	0.12153	0.158178	0.5941	0.6715	0.4013	0.3587
530	3167	NCOR-SIN3-HDAC-HESX1 complex	Human	O75182;Q13547;Q92769;Q96ST3;Q9UBX0;Q9Y618	SIN3B;HDAC1;HDAC2;SIN3A;HESX1;NCOR2	Q13547;Q92769;Q96ST3	3	0.129695	0.164348	0.166331	0.147607	0.121177	-0.267189	-0.282484	-0.138112	0.0656773	0.8295	0.8441	0.7597	0.4925
531	3262	SCAMP1-SCAMP2-SCAMP3 complex	Human	O14828;O15126;O15127	SCAMP3;SCAMP1;SCAMP2	O14828;O15126;O15127	3	0.202069	0.205686	0.209297	0.17096	0.195039	-0.0178999	-0.0357733	0.153953	0.0347885	0.5722	0.5552	0.353	0.5382
532	3269	RB1-HDAC1-BRG1 complex	Human	P06400;P51532;Q13547	RB1;SMARCA4;HDAC1	P06400;P51532;Q13547	3	0.381852	0.377431	0.390233	0.428784	0.355749	0.011576	-0.0219501	-0.122906	0.0683573	0.528	0.528	0.7438	0.4885
533	3271	Gamma-secretase-Delta1 complex	Human	O00548;P49768;Q92542;Q96BI3;Q9NZ42	DLL1;PSEN1;NCSTN;APH1A;PSENEN	P49768;Q92542;Q96BI3	3	0.082994	0.157312	0.162456	0.156228	0.157779	-0.895466	-0.957443	-0.882401	-0.901085	0.9707	0.9836	0.9804	0.9777
534	3284	SMN complex (GEMIN2, GEMIN3, GEMIN4, GEMIN5, SMN)	Human	O14893;P57678;Q16637;Q8TEQ6;Q9UHI6	GEMIN2;GEMIN4;SMN1; SMN2;GEMIN5;DDX20	Q16637;Q8TEQ6;Q9UHI6	3	0.117592	0.120618	0.123097	0.134574	0.10383	-0.0257331	-0.0468145	-0.144421	0.117026	0.5839	0.571	0.7655	0.4142
535	3522	COG complex	Human	P83436;Q14746;Q8WTW3;Q96JB2;Q96MW5;Q9H9E3;Q9UP83;Q9Y2V7	COG7;COG2;COG1;COG3;COG8;COG4;COG5;COG6	P83436;Q14746;Q8WTW3;Q96JB2;Q9UP83;Q9Y2V7	6	0.127819	0.123389	0.151776	0.151466	0.149554	0.0346593	-0.187429	-0.184998	-0.170043	0.4918	0.8753	0.9106	0.9012
536	3525	Tetrameric COG subcomplex	Human	P83436;Q96MW5;Q9UP83;Q9Y2V7	COG7;COG8;COG5;COG6	P83436;Q9UP83;Q9Y2V7	3	0.113505	0.0715967	0.099692	0.0833243	0.0949147	0.369218	0.121693	0.265895	0.163782	0.0831	0.287	0.1966	0.3503
537	3529	COG5-COG6-COG7 subcomplex	Human	P83436;Q9UP83;Q9Y2V7	COG7;COG5;COG6	P83436;Q9UP83;Q9Y2V7	3	0.113505	0.0715967	0.099692	0.0833243	0.0949147	0.369218	0.121693	0.265895	0.163782	0.0831	0.287	0.1966	0.3503
538	3545	COG5-COG6-COG7 subcomplex	Human	P83436;Q9UP83;Q9Y2V7	COG7;COG5;COG6	P83436;Q9UP83;Q9Y2V7	3	0.113505	0.0715967	0.099692	0.0833243	0.0949147	0.369218	0.121693	0.265895	0.163782	0.0831	0.287	0.1966	0.3503
539	3551	COG1-COG8-COG2-COG3-COG4 subcomplex	Human	Q14746;Q8WTW3;Q96JB2;Q96MW5;Q9H9E3	COG2;COG1;COG3;COG8;COG4	Q14746;Q8WTW3;Q96JB2	3	0.0474633	0.08264	0.107319	0.188646	0.098758	-0.741134	-1.2611	-2.97457	-1.08072	0.9586	0.9921	0.999	0.9854
540	3552	COG1-COG8-COG5-COG6-COG7 subcomplex	Human	P83436;Q8WTW3;Q96MW5;Q9UP83;Q9Y2V7	COG7;COG1;COG8;COG5;COG6	P83436;Q8WTW3;Q9UP83;Q9Y2V7	4	0.138194	0.0940497	0.156083	0.0638933	0.109424	0.319438	-0.129446	0.537655	0.208184	0.0784	0.7374	0.0068	0.2503
541	3556	COG complex	Human	P83436;Q14746;Q8WTW3;Q96JB2;Q96MW5;Q9H9E3;Q9UP83;Q9Y2V7	COG7;COG2;COG1;COG3;COG8;COG4;COG5;COG6	P83436;Q14746;Q8WTW3;Q96JB2;Q9UP83;Q9Y2V7	6	0.127819	0.123389	0.151776	0.151466	0.149554	0.0346593	-0.187429	-0.184998	-0.170043	0.4918	0.8753	0.9106	0.9012
542	3714	Pericentrin-GCP complex	Human	O95613;Q96CW5;Q9BSJ2	PCNT;TUBGCP3;TUBGCP2	O95613;Q96CW5;Q9BSJ2	3	0.319852	0.348768	0.348684	0.286566	0.230325	-0.0904033	-0.0901417	0.104067	0.2799	0.667	0.6394	0.4304	0.1977
543	3961	SMAD3-cSKI-SIN3A-HDAC1 complex	Human	P12755;P84022;Q13547;Q96ST3	SKI;SMAD3;HDAC1;SIN3A	P84022;Q13547;Q96ST3	3	0.0769253	0.112087	0.0861577	0.0694807	0.087286	-0.457084	-0.120017	0.0967778	-0.134685	0.9066	0.685	0.441	0.753
544	4082	XRCC6-XRCC5-WRN complex	Human	P12956;P13010;Q14191	XRCC6;XRCC5;WRN	P12956;P13010;Q14191	3	0.242733	0.27345	0.238073	0.243605	0.15946	-0.126548	0.0191953	-0.00359518	0.343063	0.7079	0.4555	0.5905	0.1348
545	4389	EIF3 core complex (EIF3A, EIF3B, EIF3G, EIF3I)	Human	O75821;P55884;Q13347;Q14152	EIF3G;EIF3B;EIF3I;EIF3A	O75821;P55884;Q14152	3	0.319713	0.436575	0.375017	0.312485	0.293357	-0.365519	-0.172978	0.0226098	0.0824363	0.8779	0.7514	0.5531	0.4667
546	4392	EIF3 complex (EIF3A, EIF3B, EIF3G, EIF3I, EIF3C)	Human	O75821;P55884;Q13347;Q14152;Q99613	EIF3G;EIF3B;EIF3I;EIF3A;EIF3C	O75821;P55884;Q14152	3	0.319713	0.436575	0.375017	0.312485	0.293357	-0.365519	-0.172978	0.0226098	0.0824363	0.8779	0.7514	0.5531	0.4667
547	4403	EIF3 complex (EIF3A, EIF3B, EIF3G, EIF3I, EIF3J)	Human	O75821;O75822;P55884;Q13347;Q14152	EIF3G;EIF3J;EIF3B;EIF3I;EIF3A	O75821;O75822;P55884;Q14152	4	0.372228	0.467332	0.399796	0.36731	0.3434	-0.255499	-0.0740612	0.0132132	0.0774489	0.8685	0.6393	0.5832	0.4786
548	4498	p32-CBF-DNA complex	Human	P23511;P25208;Q07021;Q13952	NFYA;NFYB;C1QBP;NFYC	P23511;P25208;Q07021	3	0.233092	0.288461	0.433875	0.116423	0.329138	-0.237543	-0.861388	0.500528	-0.412052	0.8116	0.9789	0.0346	0.9155
549	4976	SVIP-VCP-DERL1 complex	Human	P55072;Q8NHG7;Q9BUN8	VCP;SVIP;DERL1	P55072;Q8NHG7;Q9BUN8	3	0.065853	0.106951	0.140283	0.049836	0.17969	-0.624087	-1.13024	0.243224	-1.72865	0.9447	0.9899	0.2225	0.9957
550	4977	gp78-VCP-DERL1 complex	Human	P55072;Q9BUN8;Q9UKV5	VCP;DERL1;AMFR	P55072;Q9BUN8;Q9UKV5	3	0.491116	0.466258	0.456158	0.435175	0.311887	0.050616	0.071182	0.113907	0.364943	0.4664	0.3681	0.4123	0.1171
551	4997	VCP-VIMP-DERL1 complex	Human	P55072;Q9BQE4;Q9BUN8	VCP;VIMP;DERL1	P55072;Q9BQE4;Q9BUN8	3	0.144754	0.137824	0.185347	0.189807	0.215514	0.0478743	-0.28043	-0.311241	-0.488827	0.4714	0.8426	0.8822	0.9332
552	4998	VCP-VIMP-DERL2 complex	Human	P55072;Q9BQE4;Q9GZP9	VCP;VIMP;DERL2	P55072;Q9BQE4;Q9GZP9	3	0.122877	0.202493	0.305769	0.20891	0.224204	-0.647934	-1.48842	-0.700163	-0.824624	0.9484	0.9945	0.9692	0.9732
553	4999	VCP-VIMP-DERL1-DERL2-HRD1-SEL1L complex	Human	P55072;Q86TM6;Q9BQE4;Q9BUN8;Q9GZP9;Q9UBV2	VCP;SYVN1;VIMP;DERL1;DERL2;SEL1L	P55072;Q86TM6;Q9BQE4;Q9BUN8;Q9GZP9;Q9UBV2	6	0.190536	0.201191	0.245109	0.195962	0.15391	-0.0559198	-0.28642	-0.0284762	0.192228	0.687	0.9461	0.6946	0.2334
554	5165	AP1G1-PACS1-FURIN complex	Human	O43747;P09958;Q6VY07	AP1G1;FURIN;PACS1	O43747;P09958;Q6VY07	3	0.208461	0.22999	0.182266	0.147911	0.146852	-0.103279	0.125659	0.290462	0.295541	0.6832	0.2821	0.1684	0.1811
555	5176	MGC1-DNA-PKcs-Ku complex	Human	P12956;P13010;P78527;Q14676	XRCC6;XRCC5;PRKDC;MDC1	P12956;P13010;P78527;Q14676	4	0.325285	0.355018	0.382747	0.322287	0.341221	-0.0914071	-0.176651	0.00921654	-0.0489914	0.7098	0.8016	0.5915	0.6901
556	5177	Polycystin-1 multiprotein complex (ACTN1, CDH1, SRC, JUP, VCL, CTNNB1, PXN, BCAR1, PKD1, PTK2, TLN1)	Human	P12814;P12830;P12931;P14923;P18206;P35222;P49023;P56945;P98161;Q05397;Q9Y490	ACTN1;CDH1;SRC;JUP;VCL;CTNNB1;PXN;BCAR1;PKD1;PTK2;TLN1	P12931;P14923;P18206;Q05397;Q9Y490	5	0.376303	0.295937	0.320093	0.334015	0.284485	0.213567	0.149376	0.112378	0.244002	0.1508	0.1647	0.3771	0.1695
557	5179	NCOA6-DNA-PK-Ku-PARP1 complex	Human	P09874;P12956;P13010;P78527;Q14686	PARP1;XRCC6;XRCC5;PRKDC;NCOA6	P09874;P12956;P13010;P78527;Q14686	5	0.268286	0.352761	0.318754	0.367078	0.357194	-0.314869	-0.188114	-0.368232	-0.331392	0.9307	0.8483	0.9692	0.9585
558	5182	DNA-PK-Ku complex	Human	P12956;P13010;P78527	XRCC6;XRCC5;PRKDC	P12956;P13010;P78527	3	0.215458	0.249542	0.203277	0.240088	0.186295	-0.158193	0.0565338	-0.114315	0.135354	0.7404	0.3912	0.7323	0.3909
559	5183	DNA-PK-Ku-eIF2-NF90-NF45 complex	Human	P05198;P12956;P13010;P20042;P41091;P78527;Q12905;Q12906	EIF2S1;XRCC6;XRCC5;EIF2S2;EIF2S3;PRKDC;ILF2;ILF3	P05198;P12956;P13010;P20042;P41091;P78527;Q12906	7	0.308293	0.363248	0.355658	0.344355	0.30194	-0.178257	-0.153639	-0.116973	0.0206069	0.8877	0.852	0.8656	0.622
560	5184	SWI/SNF-related chromatin-remodeling complex	Human	P51531;P51608;Q13547;Q969G3;Q96ST3	SMARCA2;MECP2;HDAC1;SMARCE1;SIN3A	P51608;Q13547;Q96ST3	3	0.199028	0.254825	0.327363	0.20808	0.188719	-0.280349	-0.64481	-0.0454794	0.0517951	0.8363	0.9606	0.6487	0.5124
561	5193	TNF-alpha/NF-kappa B signaling complex (CHUK, KPNA3, NFKB2, NFKBIB, REL, IKBKG, NFKB1, NFKBIE, RELB, NFKBIA, RELA, TNIP2)	Human	O00221;O00505;O15111;P19838;P25963;Q00653;Q01201;Q04206;Q04864;Q15653;Q8NFZ5;Q9Y6K9	NFKBIE;KPNA3;CHUK;NFKB1;NFKBIA;NFKB2;RELB;RELA;REL;NFKBIB;TNIP2;IKBKG	O00221;O00505;Q00653;Q04864;Q9Y6K9	5	0.275355	0.257752	0.325172	0.26283	0.324924	0.0639297	-0.180916	0.0454892	-0.180017	0.425	0.8404	0.5241	0.8853
562	5194	TNF-alpha/NF-kappa B signaling complex (SEC16A, CHUK, IKBKB, NFKB2, REL, IKBKG, MAP3K14, RELA, FBXW7, USP2)	Human	O14920;O15027;O15111;O75604;Q00653;Q04206;Q04864;Q969H0;Q99558;Q9Y6K9	IKBKB;SEC16A;CHUK;USP2;NFKB2;RELA;REL;FBXW7;MAP3K14;IKBKG	Q00653;Q04864;Q9Y6K9	3	0.342014	0.282766	0.276667	0.294074	0.358695	0.173233	0.191065	0.140171	-0.0487738	0.2783	0.1923	0.3731	0.6486
563	5195	PTIP-HMT complex	Human	O15550;P61964;Q14686;Q15291;Q6ZW49;Q8NEZ4;Q9BTK6;Q9C005;Q9UBL3;Q9UMN6	KDM6A;WDR5;NCOA6;KDM6B;PAXIP1;KMT2C;PAGR1;DPY30;ASH2L;KMT2B	P61964;Q14686;Q15291;Q9C005;Q9UBL3	5	0.389933	0.357461	0.359175	0.303739	0.273292	0.083276	0.0788796	0.221048	0.299131	0.3834	0.2979	0.1756	0.1042
564	5196	TNF-alpha/NF-kappa B signaling complex (CHUK, BTRC, NFKB2, PPP6C, REL, CUL1, IKBKE, SAPS2, SAPS1, ANKRD28, RELA, SKP1)	Human	O00743;O15084;O15111;O75170;P63208;Q00653;Q04206;Q04864;Q13616;Q14164;Q9UPN7;Q9Y297	PPP6C;ANKRD28;CHUK;PPP6R2;SKP1;NFKB2;RELA;REL;CUL1;IKBKE;PPP6R1;BTRC	O00743;O15084;Q00653;Q04864;Q13616;Q9UPN7	6	0.336789	0.288032	0.292954	0.259782	0.313783	0.144771	0.130156	0.228651	0.0683093	0.2331	0.1723	0.1307	0.5057
565	5197	PTIP-DNA damage response complex	Human	O60934;P49959;P54132;Q12888;Q6ZW49;Q92878	NBN;MRE11A;BLM;TP53BP1;PAXIP1;RAD50	O60934;P49959;Q12888;Q92878	4	0.305296	0.311709	0.268472	0.256719	0.252287	-0.0210069	0.120616	0.159113	0.17363	0.5951	0.2501	0.3048	0.3047
566	5199	Kinase maturation complex 1	Human	P07900;P08238;P27348;P31946;P34932;P61981;P62258;P63104;Q04917;Q13163;Q16543;Q6Q0C0;Q7KZI7;Q99759;Q9NUG6;Q9UHV9	HSP90AA1;HSP90AB1;YWHAQ;YWHAB;HSPA4;YWHAG;YWHAE;YWHAZ;YWHAH;MAP2K5;CDC37;TRAF7;MARK2;MAP3K3;PDRG1;PFDN2	P07900;P08238;P27348;P31946;P34932;P61981;P62258;P63104;Q04917;Q16543;Q9NUG6;Q9UHV9	12	0.248404	0.206025	0.225838	0.189386	0.249963	0.170605	0.0908423	0.237591	-0.00627655	0.0962	0.1725	0.0421	0.7516
567	5209	Ubiquilin-proteasome complex	Human	P25786;P25787;P60900;Q05086;Q9UHD9;Q9UMX0	PSMA1;PSMA2;PSMA6;UBE3A;UBQLN2;UBQLN1	P25786;P25787;P60900;Q9UHD9;Q9UMX0	5	0.129868	0.144469	0.152989	0.111285	0.107565	-0.112429	-0.178032	0.143097	0.171736	0.7611	0.8369	0.3121	0.2906
568	5211	RAF1-PPP2-PIN1 complex	Human	P04049;P30153;P62714;P63151;Q13526	RAF1;PPP2R1A;PPP2CB;PPP2R2A;PIN1	P30153;P62714;P63151;Q13526	4	0.172922	0.162767	0.162232	0.137103	0.211908	0.058727	0.061817	0.207138	-0.225458	0.442	0.3626	0.223	0.8797
569	5212	Kinase maturation complex 2	Human	A7MCY6;P07900;P08238;Q12933;Q16543;Q92844;Q9H6S1;Q9UHD2	TBKBP1;HSP90AA1;HSP90AB1;TRAF2;CDC37;TANK;AZI2;TBK1	P07900;P08238;Q12933;Q16543	4	0.169955	0.169886	0.183567	0.138248	0.18247	0.000404029	-0.0800919	0.186557	-0.0736353	0.5555	0.65	0.2545	0.7267
570	5222	p14-Mp1-MEK1 complex	Human	Q02750;Q9UHA4;Q9Y2Q5	MAP2K1;LAMTOR3;LAMTOR2	Q02750;Q9UHA4;Q9Y2Q5	3	0.385148	0.358801	0.392437	0.347129	0.343315	0.0684075	-0.0189261	0.0987128	0.108615	0.4334	0.5229	0.4387	0.4278
571	5226	p14-Mp1-ERK2 complex	Human	P28482;Q9UHA4;Q9Y2Q5	MAPK1;LAMTOR3;LAMTOR2	P28482;Q9UHA4;Q9Y2Q5	3	0.314572	0.311536	0.313091	0.262581	0.247559	0.00965226	0.0047101	0.165275	0.21303	0.5299	0.4812	0.3346	0.2784
572	5229	RPA complex	Human	P15927;P27694;P35244	RPA2;RPA1;RPA3	P15927;P27694;P35244	3	0.262449	0.220088	0.225352	0.193162	0.214988	0.161406	0.141349	0.264001	0.180841	0.2943	0.2609	0.1994	0.3233
573	5230	CHUK-NFKB2-REL-IKBKG-SPAG9-NFKB1-NFKBIE-COPB2-TNIP1-NFKBIA-RELA-TNIP2 complex	Human	O00221;O15111;O60271;P19838;P25963;P35606;Q00653;Q04206;Q04864;Q15025;Q8NFZ5;Q9Y6K9	NFKBIE;CHUK;SPAG9;NFKB1;NFKBIA;COPB2;NFKB2;RELA;REL;TNIP1;TNIP2;IKBKG	O00221;O60271;Q00653;Q04864;Q9Y6K9	5	0.263628	0.254631	0.323685	0.243935	0.324356	0.0341272	-0.227808	0.0747011	-0.230354	0.4939	0.8844	0.4601	0.9172
574	5231	53BP1-containing complex	Human	P12956;P13010;P15927;P27694;Q12888	XRCC6;XRCC5;RPA2;RPA1;TP53BP1	P12956;P13010;P15927;P27694;Q12888	5	0.460502	0.435605	0.449983	0.38973	0.38213	0.0540643	0.022842	0.153685	0.170188	0.4496	0.4284	0.2913	0.2938
575	5232	TNF-alpha/Nf-kappa B signaling complex (RPL6, RPL30, RPS13, CHUK, DDX3X, NFKB2, NFKBIB, REL, IKBKG, NFKB1, MAP3K8, RELB, GLG1, NFKBIA, RELA, TNIP2, GTF2I)	Human	O00571;O15111;P19838;P25963;P41279;P62277;P62888;P78347;Q00653;Q01201;Q02878;Q04206;Q04864;Q15653;Q8NFZ5;Q92896;Q9Y6K9	DDX3X;CHUK;NFKB1;NFKBIA;MAP3K8;RPS13;RPL30;GTF2I;NFKB2;RELB;RPL6;RELA;REL;NFKBIB;TNIP2;GLG1;IKBKG	O00571;P62277;P78347;Q00653;Q02878;Q04864;Q92896;Q9Y6K9	8	0.394792	0.411444	0.392026	0.442988	0.357646	-0.0421801	0.00700514	-0.122079	0.0940897	0.6817	0.4617	0.8773	0.4331
576	5233	TNF-alpha/NF-kappa B signaling complex 5	Human	O14920;O15111;O15446;O95602;P19838;P23508;P42704;P46199;P52292;P52434;P62875;P63208;Q00653;Q04206;Q04864;Q13576;Q13616;Q15653;Q16342;Q9GZS1;Q9H9Y6;Q9UJF2;Q9UKB1;Q9Y2S0;Q9Y6K9	IKBKB;CHUK;CD3EAP;POLR1A;NFKB1;MCC;LRPPRC;MTIF2;KPNA2;POLR2H;POLR2L;SKP1;NFKB2;RELA;REL;IQGAP2;CUL1;NFKBIB;PDCD2;POLR1E;POLR1B;RASAL2;FBXW11;POLR1D;IKBKG	O15446;P46199;P52292;P62875;Q00653;Q04864;Q13616;Q16342;Q9GZS1;Q9H9Y6;Q9Y6K9	11	0.402173	0.407666	0.453019	0.388324	0.382468	-0.0136577	-0.126427	0.0344345	0.0489961	0.6413	0.8684	0.5699	0.5735
577	5234	IKBKB-CDC37-KIAA1967-HSP90AB1-HSP90AA1 complex	Human	O14920;P07900;P08238;Q16543;Q8N163	IKBKB;HSP90AA1;HSP90AB1;CDC37;CCAR2	P07900;P08238;Q16543;Q8N163	4	0.270772	0.265281	0.270502	0.221553	0.293121	0.0202784	0.00099838	0.181775	-0.0825387	0.5172	0.4882	0.2643	0.7385
578	5235	WRN-Ku70-Ku80-PARP1 complex	Human	P09874;P12956;P13010;Q14191	PARP1;XRCC6;XRCC5;WRN	P09874;P12956;P13010;Q14191	4	0.242508	0.279056	0.248588	0.322391	0.229077	-0.150707	-0.025072	-0.329403	0.0553823	0.7802	0.544	0.9338	0.5166
579	5243	XRCC1-LIG3-PNK-TDP1 complex	Human	P18887;P49916;Q96T60;Q9NUW8	XRCC1;LIG3;PNKP;TDP1	P18887;P49916;Q96T60;Q9NUW8	4	0.180985	0.212128	0.167708	0.249059	0.182258	-0.172072	0.073365	-0.37613	-0.00703003	0.8047	0.3384	0.9485	0.6247
580	5251	Ku-ORC complex	Human	O43929;P12956;P13010;Q13416;Q9UBD5;Q9Y5N6	ORC4;XRCC6;XRCC5;ORC2;ORC3;ORC6	O43929;P12956;P13010;Q13416;Q9UBD5;Q9Y5N6	6	0.174018	0.190705	0.170574	0.15916	0.111405	-0.0958891	0.0197918	0.085381	0.359806	0.7585	0.435	0.4307	0.0348
581	5260	TCF4-CTNNB1-SUMO1-EP300-HADAC6 complex	Human	P15884;P35222;P63165;Q09472;Q9UBN7	TCF4;CTNNB1;SUMO1;EP300;HDAC6	P63165;Q09472;Q9UBN7	3	0.329248	0.494747	0.298163	0.284033	0.352916	-0.502658	0.0944122	0.137328	-0.0718861	0.9211	0.3301	0.3776	0.6805
582	5266	TNF-alpha/NF-kappa B signaling complex 6	Human	O14920;O15111;P07900;P08238;P22087;P36578;P62277;P62280;P62888;P62917;Q02878;Q16543;Q99558;Q9Y6K9	IKBKB;CHUK;HSP90AA1;HSP90AB1;FBL;RPL4;RPS13;RPS11;RPL30;RPL8;RPL6;CDC37;MAP3K14;IKBKG	P07900;P08238;P22087;P36578;P62277;P62280;Q02878;Q16543;Q9Y6K9	9	0.353317	0.310676	0.33832	0.246645	0.320961	0.120685	0.042445	0.301915	0.091577	0.2361	0.3439	0.0212	0.4392
583	5267	VHL-VDU1-TCEB1-TCEB2 complex	Human	P40337;Q15369;Q15370;Q8TEY7	VHL;TCEB1;TCEB2;USP33	Q15369;Q15370;Q8TEY7	3	0.362805	0.454681	0.355835	0.244481	0.252254	-0.253238	0.0192096	0.326135	0.304711	0.8219	0.4555	0.1314	0.1721
584	5268	TNF-alpha/NF-kappa B signaling complex 7	Human	O43318;P07900;P08238;Q13451;Q15750;Q16543;Q8N5C8;Q9NYJ8	MAP3K7;HSP90AA1;HSP90AB1;FKBP5;TAB1;CDC37;TAB3;TAB2	O43318;P07900;P08238;Q13451;Q15750;Q16543	6	0.29999	0.297274	0.289601	0.262476	0.312798	0.00905451	0.0346324	0.125054	-0.0426945	0.55	0.3902	0.3315	0.7408
585	5269	TNF-alpha/NF-kappa B signaling complex 8	Human	P07900;P08238;Q13451;Q14164;Q16543;Q86UP2	HSP90AA1;HSP90AB1;FKBP5;IKBKE;CDC37;KTN1	P07900;P08238;Q13451;Q16543;Q86UP2	5	0.353685	0.341243	0.355754	0.317606	0.39208	0.0351779	-0.00585097	0.102008	-0.108556	0.4917	0.4995	0.4015	0.8143
586	5280	RAB9-TIP47-MPRI complex	Human	O60664;P11717;P51151	PLIN3;IGF2R;RAB9A	O60664;P11717;P51151	3	0.389689	0.463981	0.434678	0.470857	0.43222	-0.190645	-0.115449	-0.208289	-0.109143	0.7726	0.6785	0.8183	0.7234
587	5285	TNF-alpha/NF-kappa B signaling complex 9	Human	O15111;P08238;Q13451;Q15653;Q16543	CHUK;HSP90AB1;FKBP5;NFKBIB;CDC37	P08238;Q13451;Q16543	3	0.480618	0.462562	0.489907	0.416135	0.533224	0.037569	-0.0193265	0.134168	-0.109454	0.4868	0.5235	0.3826	0.7236
588	5286	TNF-alpha/NF-kappa B signaling complex 10	Human	O15111;P07900;P08238;P40222;Q15653;Q16543;Q676U5;Q8IX12;Q9UHD2;Q9Y6K9	CHUK;HSP90AA1;HSP90AB1;TXLNA;NFKBIB;CDC37;ATG16L1;CCAR1;TBK1;IKBKG	P07900;P08238;P40222;Q16543;Q8IX12;Q9Y6K9	6	0.213234	0.194993	0.196735	0.165362	0.209908	0.0855481	0.0773768	0.224506	0.0156004	0.3682	0.2836	0.1373	0.6258
589	5361	Cell division cycle complex (CDC27, CDC16, ANAPC7)	Human	P30260;Q13042;Q9UJX3	CDC27;CDC16;ANAPC7	P30260;Q13042;Q9UJX3	3	0.140836	0.151197	0.139234	0.171393	0.147449	-0.0735702	0.0113749	-0.216966	-0.0469553	0.6458	0.4695	0.826	0.6468
590	5363	Actin-ribonucleoprotein complex (POLR2A, GTF2F1, HNRNPU)	Human	P24928;P35269;Q00839	POLR2A;GTF2F1;HNRNPU	P24928;P35269;Q00839	3	0.465189	0.378077	0.498782	0.45113	0.437752	0.187262	-0.0722144	0.0302214	0.0589804	0.2611	0.6112	0.5426	0.5027
591	5378	TRBP containing complex (DICER, TRBP, AGO2, RPL7A, EIF6, MOV10)	Human	P56537;P62424;Q15633;Q9HCE1;Q9UKV8;Q9UPY3	EIF6;RPL7A;TARBP2;MOV10;AGO2;DICER1	P56537;P62424;Q15633;Q9UKV8	4	0.677456	0.663529	0.613204	0.524418	0.558712	0.0205575	0.0948436	0.225901	0.175279	0.5168	0.2947	0.197	0.3009
592	5380	TRBP containing complex (DICER, RPL7A, EIF6, MOV10 and subunits of the 60S ribosomal particle)	Human	P05386;P05387;P18077;P18124;P26373;P30050;P46778;P46779;P49207;P50914;P56537;P61313;P61353;P61513;P62424;P62888;P62906;P62910;P62913;P84098;Q02543;Q9HCE1;Q9UHA3;Q9UPY3;Q9Y3U8	RPLP1;RPLP2;RPL35A;RPL7;RPL13;RPL12;RPL21;RPL28;RPL34;RPL14;EIF6;RPL15;RPL27;RPL37A;RPL7A;RPL30;RPL10A;RPL32;RPL11;RPL19;RPL18A;MOV10;RSL24D1;DICER1;RPL36	P18077;P26373;P30050;P46778;P46779;P50914;P56537;P61513;P62424;Q02543	10	0.349379	0.367343	0.373367	0.390145	0.300779	-0.0514165	-0.0686598	-0.116683	0.139104	0.7363	0.7196	0.9048	0.2902
593	5385	GAIT complex	Human	O60506;P04406;P07814;P40429	SYNCRIP;GAPDH;EPRS;RPL13A	O60506;P04406;P07814;P40429	4	0.51254	0.493189	0.431215	0.382247	0.55178	0.0377557	0.15867	0.25421	-0.0765589	0.4813	0.19	0.1592	0.7305
594	5386	MLL1-WDR5 complex	Human	O00268;O43451;O75461;P21675;P34932;P49848;P51610;P61964;Q03164;Q15291;Q15545;Q16594;Q6PI98;Q7Z3B3;Q8IXM2;Q8IZL8;Q8WWY3;Q96EZ8;Q99496;Q9BVI0;Q9H4L4;Q9H7Z6;Q9HCK8;Q9NXF1;Q9UBL3;Q9Y265;Q9Y4W2	TAF4;MGAM;E2F6;TAF1;HSPA4;TAF6;HCFC1;WDR5;KMT2A;KDM6B;TAF7;TAF9;INO80C;KANSL1;BAP18;PELP1;PRPF31;MCRS1;RNF2;PHF20;SENP3;KAT8;CHD8;TEX10;ASH2L;RUVBL1;LAS1L	P34932;P51610;P61964;Q03164;Q15291;Q15545;Q8IZL8;Q8WWY3;Q99496;Q9H7Z6;Q9NXF1;Q9UBL3;Q9Y265	13	0.340788	0.339243	0.321684	0.309079	0.284325	0.00453508	0.056058	0.0930456	0.165684	0.5891	0.2591	0.3564	0.189
595	5400	BRCC complex	Human	P38398;P46736;P51587;Q06609;Q9NXR7	BRCA1;BRCC3;BRCA2;RAD51;BRE	P38398;P46736;Q9NXR7	3	0.24806	0.0847893	0.129898	0.160884	0.162203	0.658191	0.476345	0.351433	0.346113	0.0064	0.0231	0.11	0.1321
596	5432	Sororin-cohesin complex	Human	O60216;Q14683;Q29RF7;Q96FF9;Q9NTI5;Q9UQE7	RAD21;SMC1A;PDS5A;CDCA5;PDS5B;SMC3	O60216;Q14683;Q29RF7;Q9NTI5;Q9UQE7	5	0.3414	0.29443	0.26498	0.286807	0.252631	0.137583	0.223843	0.159909	0.260015	0.2742	0.0799	0.2787	0.1475
597	5450	Mediator complex	Human	A0JLT2;O43513;O60244;O60313;O75448;O75586;O95402;Q13503;Q15528;Q15648;Q6P2C8;Q71F56;Q71SY5;Q96G25;Q96HR3;Q96RN5;Q9BTT4;Q9BUE0;Q9H944;Q9NPJ6;Q9NVC6;Q9NX70;Q9P086;Q9UHV7;Q9ULK4;Q9Y2X0;Q9Y3C7	MED19;MED7;MED14;OPA1;MED24;MED6;MED26;MED21;MED22;MED1;MED27;MED13L;MED25;MED8;MED30;MED15;MED10;MED18;MED20;MED4;MED17;MED29;MED11;MED13;MED23;MED16;MED31	O43513;O60244;O60313;Q15648;Q6P2C8;Q71SY5;Q96G25;Q96HR3;Q9BTT4;Q9BUE0;Q9H944;Q9NPJ6;Q9ULK4	13	0.222328	0.23807	0.232882	0.211917	0.209216	-0.0708068	-0.0474688	0.0468272	0.0589744	0.812	0.6688	0.5282	0.5455
598	5495	CIA targeting (MIP18, CIAO1, MMS19) complex	Human	O76071;Q96T76;Q9Y3D0	CIAO1;MMS19;FAM96B	O76071;Q96T76;Q9Y3D0	3	0.349436	0.364399	0.30188	0.313501	0.342589	-0.0428195	0.136094	0.102838	0.0195935	0.6086	0.2676	0.4328	0.5576
599	5502	EED-EZH-YY1 polycomb complex	Human	O75530;P25490;Q15910	EED;YY1;EZH2	O75530;P25490;Q15910	3	0.290566	0.380978	0.36484	0.347509	0.25044	-0.311159	-0.255618	-0.195973	0.138095	0.8536	0.826	0.8086	0.3872
600	5544	CDC2-PCNA-CCNB1-GADD45A complex	Human	P06493;P12004;P14635;P24522	CDK1;PCNA;CCNB1;GADD45A	P06493;P12004;P14635	3	0.403888	0.472806	0.421633	0.428111	0.373581	-0.170637	-0.0439354	-0.0599745	0.075039	0.7528	0.5672	0.6679	0.4784
601	5545	CDC2-PCNA-CCNB1-GADD45B complex	Human	O75293;P06493;P12004;P14635	GADD45B;CDK1;PCNA;CCNB1	P06493;P12004;P14635	3	0.403888	0.472806	0.421633	0.428111	0.373581	-0.170637	-0.0439354	-0.0599745	0.075039	0.7528	0.5672	0.6679	0.4784
602	5546	CDC2-PCNA-CCNB1-GADD45G complex	Human	O95257;P06493;P12004;P14635	GADD45G;CDK1;PCNA;CCNB1	P06493;P12004;P14635	3	0.403888	0.472806	0.421633	0.428111	0.373581	-0.170637	-0.0439354	-0.0599745	0.075039	0.7528	0.5672	0.6679	0.4784
603	5559	CDC2-CCNA2-CDK2 complex	Human	P06493;P20248;P24941	CDK1;CCNA2;CDK2	P06493;P20248;P24941	3	0.363964	0.368809	0.372888	0.348313	0.35992	-0.0133127	-0.0245189	0.0430006	0.0111101	0.5655	0.5336	0.5231	0.5678
604	5604	Emerin complex 1	Human	P35579;P50402;P60709;Q12965;Q13813;Q15417;Q8WWI1;Q9BRV8	MYH9;EMD;ACTB;MYO1E;SPTAN1;CNN3;LMO7;SIKE1	P35579;P50402;Q13813;Q9BRV8	4	0.309355	0.15713	0.14288	0.165242	0.185221	0.492072	0.538135	0.465849	0.401265	0.0114	0.005	0.0204	0.053
605	5606	Emerin-actin-NMI-(alphaII)spectrin complex	Human	P50402;P60709;Q13287;Q13813	EMD;ACTB;NMI;SPTAN1	P50402;Q13287;Q13813	3	0.276196	0.251138	0.218043	0.181611	0.22381	0.0907254	0.210551	0.342457	0.189668	0.3993	0.1702	0.1173	0.3111
606	5608	Emerin architectural complex	Human	P02545;P20700;P50402;P60709;Q13287;Q13813	LMNA;LMNB1;EMD;ACTB;NMI;SPTAN1	P50402;Q13287;Q13813	3	0.276196	0.251138	0.218043	0.181611	0.22381	0.0907254	0.210551	0.342457	0.189668	0.3993	0.1702	0.1173	0.3111
607	5609	Emerin regulatory complex	Human	O15379;O75531;P28749;P50402;P60709;P68431;Q02539;Q13547;Q8WWI1	HDAC3;BANF1;RBL1;EMD;ACTB;HIST1H3A;;HIST1H1A;HDAC1;LMO7	O15379;P50402;Q13547	3	0.206966	0.250388	0.314284	0.306939	0.371628	-0.209804	-0.518528	-0.483041	-0.795599	0.789	0.9379	0.9362	0.9708
608	5611	Emerin complex 24	Human	P02545;P06400;P20700;P33991;P49736;P50402;P68431;Q00839;Q02539;Q07021;Q08999;Q13287;Q14566;Q9H0E3;Q9H503	LMNA;RB1;LMNB1;MCM4;MCM2;EMD;HIST1H3A;;HNRNPU;HIST1H1A;C1QBP;RBL2;NMI;MCM6;SAP130;BANF2	P06400;P49736;P50402;Q00839;Q07021;Q13287;Q14566;Q9H0E3	8	0.374584	0.314274	0.327629	0.353818	0.321128	0.161003	0.12535	0.0554357	0.142708	0.1635	0.1456	0.5022	0.3033
609	5613	Emerin complex 25	Human	O75531;O95218;O95777;P05455;P20700;P31946;P50402;P60709;P61978;P62258;P62314;Q13283;Q16543;Q9H0E3;Q9P287;Q9Y333	BANF1;ZRANB2;LSM8;SSB;LMNB1;YWHAB;EMD;ACTB;HNRNPK;YWHAE;SNRPD1;G3BP1;CDC37;SAP130;BCCIP;LSM2	O95218;O95777;P05455;P31946;P50402;P61978;P62258;P62314;Q13283;Q16543;Q9H0E3;Q9P287;Q9Y333	13	0.376144	0.357895	0.376788	0.330006	0.313361	0.0485149	-0.00171252	0.12266	0.166913	0.4275	0.4834	0.2572	0.1867
610	5614	Emerin complex 32	Human	O00422;O15379;P20700;P28749;P50402;P60709;P68431;Q08999;Q12824;Q13263;Q13287;Q13547;Q13813;Q14839;Q8TAQ2;Q92922;Q9BQ87;Q9BZK7;Q9C005;Q9H503;Q9NPJ6;Q9UKL0	SAP18;HDAC3;LMNB1;RBL1;EMD;ACTB;HIST1H3A;;RBL2;SMARCB1;TRIM28;NMI;HDAC1;SPTAN1;CHD4;SMARCC2;SMARCC1;TBL1Y;TBL1XR1;DPY30;BANF2;MED4;RCOR1	O00422;O15379;P50402;Q13263;Q13287;Q13547;Q13813;Q8TAQ2;Q92922;Q9BZK7;Q9C005;Q9NPJ6;Q9UKL0	13	0.291659	0.342013	0.311243	0.288213	0.334834	-0.172648	-0.0671471	0.011814	-0.148033	0.9496	0.7394	0.6548	0.9631
611	5615	Emerin complex 52	Human	O00148;O95777;P10827;P12277;P14866;P20700;P27348;P46940;P50402;P51858;P60709;P61978;P62258;P62314;Q00839;Q02539;Q07021;Q08999;Q12906;Q13287;Q53EL6;Q9BZZ5;Q9Y2U8	DDX39A;LSM8;THRA;CKB;HNRNPL;LMNB1;YWHAQ;IQGAP1;EMD;HDGF;ACTB;HNRNPK;YWHAE;SNRPD1;HNRNPU;HIST1H1A;C1QBP;RBL2;ILF3;NMI;PDCD4;API5;LEMD3	O00148;O95777;P12277;P14866;P27348;P46940;P50402;P51858;P61978;P62258;P62314;Q00839;Q07021;Q12906;Q13287;Q53EL6;Q9BZZ5;Q9Y2U8	18	0.451205	0.445993	0.457911	0.446781	0.413315	0.0115521	-0.014861	0.00980597	0.0839748	0.582	0.5562	0.6887	0.4524
612	5684	VCP-VIMP-DERL1 complex	Human	P55072;Q9BQE4;Q9BUN8	VCP;VIMP;DERL1	P55072;Q9BQE4;Q9BUN8	3	0.144754	0.137824	0.185347	0.189807	0.215514	0.0478743	-0.28043	-0.311241	-0.488827	0.4714	0.8426	0.8822	0.9332
613	5685	Membrane protein complex (VCP, UFD1L, SEC61B)	Human	P55072;P60468;Q92890	VCP;SEC61B;UFD1L	P55072;P60468;Q92890	3	0.107279	0.0571567	0.0788433	0.0842153	0.0952617	0.467213	0.26506	0.214985	0.112017	0.0383	0.1205	0.2586	0.4229
614	5695	TIP5-DNMT-HDAC1 complex	Human	P26358;Q13547;Q9UBC3;Q9UIF9	DNMT1;HDAC1;DNMT3B;BAZ2A	P26358;Q13547;Q9UBC3	3	0.3149	0.361455	0.387771	0.289368	0.349126	-0.147839	-0.231409	0.0810796	-0.108687	0.7308	0.8074	0.4645	0.7231
615	5755	SUMO1-SUA1-UBA2 complex	Human	P63165;Q9UBE0;Q9UBT2	SUMO1;SAE1;UBA2	P63165;Q9UBE0;Q9UBT2	3	0.213831	0.327611	0.196214	0.141594	0.266278	-0.532099	0.0823874	0.337825	-0.24527	0.9277	0.3487	0.1206	0.8406
616	5872	BRAF-MAP2K1-MAP2K2-YWHAE complex	Human	P15056;P36507;P62258;Q02750	BRAF;MAP2K2;YWHAE;MAP2K1	P36507;P62258;Q02750	3	0.47404	0.398123	0.471434	0.42978	0.45397	0.160149	0.00549602	0.093367	0.0423382	0.2971	0.4798	0.4451	0.5257
617	5876	PPP2R1A-PPP2R1B-PPP2CA-PPME1-EIF4A1 complex	Human	P30153;P30154;P60842;P67775;Q9Y570	PPP2R1A;PPP2R1B;EIF4A1;PPP2CA;PPME1	P30153;P30154;P60842;P67775;Q9Y570	5	0.381734	0.294293	0.420503	0.260954	0.371988	0.229061	-0.101562	0.316398	0.0255314	0.1296	0.7206	0.0696	0.5879
618	5975	Gamma-secretase complex (APH1A, PSENEN, PSEN1, NCSTN, TMP21)	Human	P49755;P49768;Q92542;Q96BI3;Q9NZ42	TMED10;PSEN1;NCSTN;APH1A;PSENEN	P49755;P49768;Q92542;Q96BI3	4	0.206672	0.248777	0.247299	0.305663	0.193785	-0.203731	-0.196581	-0.478978	0.0623502	0.8311	0.8254	0.9702	0.5049
619	6037	CHIP-HSC70-TAU-UBCH5B complex	Human	P10636;P11142;P62837;Q9UNE7	MAPT;HSPA8;UBE2D2;STUB1	P11142;P62837;Q9UNE7	3	0.306568	0.327372	0.361173	0.330476	0.286388	-0.067861	-0.178118	-0.077986	0.0658234	0.6387	0.7572	0.6916	0.4925
620	6039	Dynein-dynactin complex	Human	O14576;P63167;Q14203;Q14204;Q9Y6G9	DYNC1I1;DYNLL1;DCTN1;DYNC1H1;DYNC1LI1	P63167;Q14203;Q9Y6G9	3	0.153021	0.177659	0.128527	0.114473	0.156247	-0.161013	0.160066	0.251914	-0.0210843	0.7436	0.2333	0.2122	0.6133
621	6052	BAG3-HSC70-HSPB8-CHIP complex	Human	O95817;P11142;Q9UJY1;Q9UNE7	BAG3;HSPA8;HSPB8;STUB1	O95817;P11142;Q9UNE7	3	0.576266	0.432586	0.574442	0.4096	0.486169	0.249328	0.00316463	0.289217	0.156346	0.1877	0.485	0.1694	0.3611
622	6084	AFF4 super elongation complex (SEC)	Human	O00472;O60563;O60583;P42568;P50750;P51825;P55199;Q03111;Q96JC9;Q9HB65;Q9UHB7	ELL2;CCNT1;CCNT2;MLLT3;CDK9;AFF1;ELL;MLLT1;EAF1;ELL3;AFF4	O60563;O60583;P50750;P55199;Q03111;Q96JC9;Q9UHB7	7	0.390916	0.276605	0.324404	0.315413	0.27543	0.292417	0.170143	0.193143	0.295423	0.0383	0.0966	0.1725	0.0681
623	6129	CBP80/20- dependent translation complex	Human	O43310;P38919;P52298;P55884;Q09161;Q9BZI7	CTIF;EIF4A3;NCBP2;EIF3B;NCBP1;UPF3B	P38919;P52298;P55884;Q09161;Q9BZI7	5	0.210166	0.193791	0.219456	0.207886	0.193604	0.0779119	-0.0442047	0.0108453	0.0788008	0.3953	0.5954	0.6026	0.4778
624	6131	SELK multiprotein complex	Human	P04843;P04844;P27824;P39656;P46977;P55072;Q9BQE4;Q9BUN8;Q9GZP9;Q9Y6D0	RPN1;RPN2;CANX;DDOST;STT3A;VCP;VIMP;DERL1;DERL2;SELK	P04843;P04844;P39656;P46977;P55072;Q9BQE4;Q9BUN8;Q9GZP9;Q9Y6D0	9	0.275325	0.315929	0.354278	0.29176	0.247019	-0.14748	-0.286766	-0.0596961	0.102808	0.8828	0.9796	0.8074	0.407
625	6141	Importin alpha-CAS-RanGTP complex	Human	P52292;P55060;P62826	KPNA2;CSE1L;RAN	P52292;P55060;P62826	3	0.423297	0.378451	0.417807	0.358964	0.393914	0.105945	0.0129704	0.151982	0.0694138	0.3776	0.4662	0.3555	0.4879
626	6160	hTREX84 complex	Human	Q13769;Q6I9Y2;Q86W42;Q8NI27;Q96FV9;Q96J01	THOC5;THOC7;THOC6;THOC2;THOC1;THOC3	Q13769;Q6I9Y2;Q86W42;Q8NI27;Q96FV9;Q96J01	6	0.237198	0.265536	0.238482	0.223988	0.181831	-0.119469	-0.0054132	0.0556933	0.233423	0.7941	0.5064	0.5053	0.1582
627	6167	Exocyst complex	Human	O00471;O60645;Q8IYI6;Q8TAG9;Q96A65;Q96KP1;Q9NV70;Q9UPT5	EXOC5;EXOC3;EXOC8;EXOC6;EXOC4;EXOC2;EXOC1;EXOC7	O60645;Q8IYI6;Q96A65;Q96KP1;Q9NV70	5	0.0975421	0.125059	0.162015	0.114824	0.115268	-0.282104	-0.660971	-0.177174	-0.181724	0.9139	0.994	0.8781	0.8867
628	6182	PP2A A/C-striatin complex	Human	O43815;P30153;P67775	STRN;PPP2R1A;PPP2CA	O43815;P30153;P67775	3	0.2946	0.209513	0.35351	0.161146	0.322327	0.288823	-0.199964	0.453001	-0.0941151	0.1426	0.7812	0.0518	0.709
629	6183	PP2A A/C-SG2NA complex	Human	P30153;P67775;Q13033	PPP2R1A;PPP2CA;STRN3	P30153;P67775;Q13033	3	0.316256	0.207524	0.385663	0.199289	0.347739	0.34381	-0.219462	0.369849	-0.0995479	0.0975	0.7971	0.097	0.7142
630	6184	AuroraB-AuroraC-INCENP complex	Human	O14965;Q96GD4;Q9NQS7	AURKA;AURKB;INCENP	O14965;Q96GD4;Q9NQS7	3	0.3867	0.45608	0.39399	0.281321	0.206653	-0.179416	-0.0188527	0.272508	0.465598	0.7621	0.5227	0.1886	0.0567
631	6189	ArgRS-GlnRS-AIMP1 complex	Human	P47897;P54136;Q12904	QARS;RARS;AIMP1	P47897;P54136;Q12904	3	0.0902647	0.0944133	0.0780617	0.127581	0.0718853	-0.0459611	0.135191	-0.413414	0.203616	0.6128	0.2691	0.9199	0.2916
632	6194	B-WICH complex	Human	O00159;O60264;O75533;P35659;Q03468;Q9BQG0;Q9NR30;Q9UIG0	MYO1C;SMARCA5;SF3B1;DEK;ERCC6;MYBBP1A;DDX21;BAZ1B	O00159;O60264;O75533;Q9BQG0;Q9NR30	5	0.18801	0.248232	0.250417	0.32728	0.24221	-0.320317	-0.331937	-0.740762	-0.288286	0.9323	0.9473	0.9957	0.945
633	6213	DOCK8-WIP-WASp complex	Human	O43516;P42768;Q8NF50	WIPF1;WAS;DOCK8	O43516;P42768;Q8NF50	3	0.587445	0.484603	0.519118	0.359483	0.690546	0.175067	0.116312	0.388057	-0.175508	0.2761	0.2963	0.0856	0.7887
634	6216	GATOR2 complex	Human	P55735;Q6PJI9;Q96EE3;Q96S15;Q9NXC5	SEC13;WDR59;SEH1L;WDR24;MIOS	P55735;Q6PJI9;Q96EE3;Q9NXC5	4	0.221969	0.278634	0.19292	0.268146	0.183225	-0.255283	0.130867	-0.208035	0.174545	0.8685	0.2344	0.8735	0.3028
635	6217	GATOR complex	Human	O75140;P55735;Q12980;Q6PJI9;Q8WTW4;Q96EE3;Q96S15;Q9NXC5	DEPDC5;SEC13;NPRL3;WDR59;NPRL2;SEH1L;WDR24;MIOS	P55735;Q6PJI9;Q96EE3;Q9NXC5	4	0.221969	0.278634	0.19292	0.268146	0.183225	-0.255283	0.130867	-0.208035	0.174545	0.8685	0.2344	0.8735	0.3028
636	6218	POL2R-SYMPK-SSU72 complex	Human	P24928;Q92797;Q9NP77	POLR2A;SYMPK;SSU72	P24928;Q92797;Q9NP77	3	0.104471	0.118656	0.0969813	0.0996857	0.112424	-0.13578	0.0716884	0.0458023	-0.0761298	0.7187	0.3671	0.5194	0.6853
637	6236	Dynein-2 complex, cytoplasmic	Human	P51808;P63167;P63172;Q8IVD9;Q8NCM8;Q8TCX1;Q8TF09;Q8WVS4;Q8WW35;Q96EX3;Q96FJ2;Q9NP97	DYNLT3;DYNLL1;DYNLT1;NUDCD3;DYNC2H1;DYNC2LI1;DYNLRB2;WDR60;TCTEX1D2;WDR34;DYNLL2;DYNLRB1	P63167;Q8IVD9;Q96FJ2	3	0.255399	0.260356	0.293965	0.301955	0.209322	-0.0194102	-0.151003	-0.182289	0.180413	0.5748	0.7258	0.7981	0.3238
638	6245	Telomerase holoenzyme	Human	O14746;O60832;Q86US8;Q9BUR4;Q9NPE3;Q9NX24;Q9NY12	TERT;DKC1;SMG6;WRAP53;NOP10;NHP2;GAR1	O60832;Q9BUR4;Q9NX24;Q9NY12	4	0.0914303	0.129739	0.109141	0.0902767	0.148663	-0.418989	-0.193707	0.012618	-0.62597	0.9377	0.8225	0.5843	0.984
639	6247	BBS-chaperonin complex	Human	P17987;P48643;P49368;P50990;P50991;P78371;Q6ZW61;Q8IWZ6;Q8TAM1;Q9NPJ1	TCP1;CCT5;CCT3;CCT8;CCT4;CCT2;BBS12;BBS7;BBS10;MKKS	P17987;P48643;P49368;P50990;P50991;P78371	6	0.0761949	0.0889517	0.0778061	0.0956419	0.0790522	-0.167423	-0.0211458	-0.255228	-0.0375003	0.8533	0.545	0.9491	0.7317
640	6249	MIB complex	Human	O75431;Q13505;Q16891;Q5TGZ0;Q5XKP0;Q6UXV4;Q9BRQ6;Q9BUR5;Q9NVH1;Q9NX63;Q9Y512	MTX2;MTX1;IMMT;MINOS1;MIC13;APOOL;CHCHD6;APOO;DNAJC11;CHCHD3;SAMM50	O75431;Q13505;Q6UXV4;Q9BRQ6;Q9BUR5;Q9NVH1;Q9Y512	7	0.349783	0.37492	0.373613	0.400018	0.251203	-0.0718651	-0.0681282	-0.14362	0.28183	0.739	0.6784	0.8961	0.0801
641	6254	GPC-4.1R-p55 complex	Human	P04921;P11171;Q00013	GYPC;EPB41;MPP1	P04921;P11171;Q00013	3	0.498688	0.405457	0.383766	0.34608	0.303989	0.186953	0.230448	0.306019	0.390422	0.2613	0.1498	0.152	0.0973
642	6255	MICOS complex	Human	Q16891;Q5TGZ0;Q5XKP0;Q6UXV4;Q9BRQ6;Q9BUR5;Q9NX63	IMMT;MINOS1;MIC13;APOOL;CHCHD6;APOO;CHCHD3	Q6UXV4;Q9BRQ6;Q9BUR5	3	0.127518	0.0698923	0.107575	0.241889	0.129888	0.451902	0.156396	-0.896898	-0.0185882	0.0441	0.2382	0.9808	0.6097
643	6268	Cullin-RING E3 ubiquitin ligase complex	Human	Q15369;Q15370;Q93034;Q96DX5	TCEB1;TCEB2;CUL5;ASB9	Q15369;Q15370;Q93034	3	0.122046	0.249847	0.137182	0.165753	0.141584	-1.04715	-0.124016	-0.358113	-0.160081	0.9787	0.6906	0.9015	0.7773
644	6282	G alpha-13-Hax-1-cortactin-Rac complex	Human	O00165;P31749;Q14247;Q14344	HAX1;AKT1;CTTN;GNA13	O00165;Q14247;Q14344	3	0.447761	0.469776	0.566593	0.33949	0.500865	-0.0491676	-0.265393	0.241804	-0.118599	0.6158	0.8332	0.2246	0.735
645	6287	SLC2A1-DMTN-ADD2 complex	Human	P11166;P35612;Q08495	SLC2A1;ADD2;DMTN	P11166;P35612;Q08495	3	0.291409	0.273876	0.224249	0.413706	0.247675	0.0601674	0.230468	-0.419675	0.150078	0.4496	0.1498	0.9213	0.3688
646	6289	prohibitin 2 complex, mitochondrial	Human	O00165;P05141;P35232;P45880;Q99623	HAX1;SLC25A5;PHB;VDAC2;PHB2	O00165;P05141;P35232;P45880;Q99623	5	0.433973	0.330843	0.312532	0.309496	0.201284	0.237642	0.279835	0.286831	0.536183	0.1177	0.0458	0.095	0.0046
647	6290	Ubiquitin E3 ligase (DDB1, DYRK2, EDD, VPRBP)	Human	O95071;Q16531;Q92630;Q9Y4B6	UBR5;DDB1;DYRK2;VPRBP	O95071;Q16531;Q9Y4B6	3	0.645594	0.549127	0.570472	0.613137	0.582258	0.149424	0.116362	0.0502746	0.098106	0.3117	0.2961	0.5125	0.4438
648	6301	tRNA Splicing Ligase Complex	Human	Q52LJ0;Q92499;Q9BVC5;Q9Y224;Q9Y3I0	FAM98B;DDX1;C2orf49;C14orf166;RTCB	Q52LJ0;Q9BVC5;Q9Y224;Q9Y3I0	4	0.176391	0.168932	0.147841	0.202791	0.199803	0.042285	0.161851	-0.149668	-0.132734	0.4736	0.1851	0.8223	0.8036
649	6302	B-WICH complex	Human	O00159;O60264;O75533;P35659;Q03468;Q9BQG0;Q9C093;Q9NR30;Q9UIG0	MYO1C;SMARCA5;SF3B1;DEK;ERCC6;MYBBP1A;SPEF2;DDX21;BAZ1B	O00159;O60264;O75533;Q9BQG0;Q9NR30	5	0.18801	0.248232	0.250417	0.32728	0.24221	-0.320317	-0.331937	-0.740762	-0.288286	0.9323	0.9473	0.9957	0.945
650	6303	DDX11-RAD21-SMC1A-SMC3 complex	Human	O60216;Q14683;Q96FC9;Q9UQE7	RAD21;SMC1A;DDX11;SMC3	O60216;Q14683;Q9UQE7	3	0.0655093	0.047955	0.0582753	0.083294	0.0835227	0.267967	0.110427	-0.271483	-0.274974	0.1636	0.3045	0.8601	0.8586
651	6308	protein complex (DDX28; DHX30; GRSF1; FASTKD2; FASTKD5)	Human	Q12849;Q7L2E3;Q7L8L6;Q9NUL7;Q9NYY8	GRSF1;DHX30;FASTKD5;DDX28;FASTKD2	Q7L8L6;Q9NUL7;Q9NYY8	3	0.177365	0.199366	0.234418	0.213354	0.215146	-0.124044	-0.32167	-0.202911	-0.213015	0.7053	0.8683	0.8132	0.818
652	6332	Elongator complex (ELP1, ELP2, ELP3, ELP4, ELP5, ELP6)	Human	O95163;Q0PNE2;Q6IA86;Q8TE02;Q96EB1;Q9H9T3	IKBKAP;ELP6;ELP2;ELP5;ELP4;ELP3	Q0PNE2;Q6IA86;Q9H9T3	3	0.293118	0.20397	0.299258	0.233008	0.205465	0.304138	-0.0209472	0.20507	0.299037	0.1281	0.526	0.2729	0.1778
653	6340	PITX2-MLL4-ASH2L-RBBP5-PTIP complex	Human	O14686;Q15291;Q6ZW49;Q99697;Q9UBL3	KMT2D;KDM6B;PAXIP1;PITX2;ASH2L	O14686;Q15291;Q9UBL3	3	0.485819	0.49937	0.458298	0.473222	0.386498	-0.0278938	0.0566487	0.0259294	0.20444	0.5867	0.391	0.5483	0.2907
654	6344	TNF-R1-associated signaling complex	Human	O14920;O15111;O43318;P01375;P19438;Q12933;Q13489;Q13546;Q15025;Q15628;Q15750;Q96EP0;Q9BYM8;Q9NYJ8;Q9Y6K9	IKBKB;CHUK;MAP3K7;TNF;TNFRSF1A;TRAF2;BIRC3;RIPK1;TNIP1;TRADD;TAB1;RNF31;RBCK1;TAB2;IKBKG	O43318;Q12933;Q13546;Q15750;Q9Y6K9	5	0.261084	0.256155	0.226589	0.171472	0.216956	0.018876	0.132122	0.34323	0.169018	0.5286	0.1927	0.0517	0.2964
655	6345	ZNF304-corepressor complex	Human	P26358;Q13263;Q15047;Q9HCX3	DNMT1;TRIM28;SETDB1;ZNF304	P26358;Q13263;Q15047	3	0.290159	0.279806	0.306276	0.166069	0.285369	0.0356815	-0.0555453	0.427663	0.0165082	0.4902	0.585	0.0626	0.5615
656	6388	CORVET complex	Human	Q8N3P4;Q8WUH2;Q96AX1;Q9H269;Q9H270;Q9P253	VPS8;TGFBRAP1;VPS33A;VPS16;VPS11;VPS18	Q8N3P4;Q8WUH2;Q96AX1;Q9H269;Q9H270;Q9P253	6	0.142024	0.194881	0.245576	0.187106	0.152801	-0.372168	-0.729117	-0.317422	-0.0758801	0.9661	0.9987	0.9691	0.7927
657	6389	HOPS complex	Human	P49754;Q96AX1;Q96JC1;Q9H269;Q9H270;Q9P253	VPS41;VPS33A;VPS39;VPS16;VPS11;VPS18	P49754;Q96AX1;Q96JC1;Q9H269;Q9H270;Q9P253	6	0.0789779	0.0910939	0.0816527	0.0782125	0.0755079	-0.153409	-0.0338677	0.00969216	0.0439363	0.8375	0.5794	0.6149	0.5617
658	6396	DNJC3-DNAJB1-HSPA8 complex	Human	P11142;P25685;Q13217	HSPA8;DNAJB1;DNAJC3	P11142;P25685;Q13217	3	0.186762	0.146622	0.205063	0.193147	0.188041	0.214923	-0.0979912	-0.0341915	-0.00685187	0.2261	0.6522	0.6319	0.5935
659	6399	DNAJC7-HSPA8-HSP90AA1 complex	Human	P07900;P11142;Q99615	HSP90AA1;HSPA8;DNAJC7	P07900;P11142;Q99615	3	0.323777	0.348512	0.348268	0.361158	0.326811	-0.0763941	-0.0756405	-0.115452	-0.00937064	0.6496	0.6163	0.734	0.5975
660	6405	MITRAC12-SURF1-COX1 complex	Human	P00395;Q15526;Q9Y2R0	MT-CO1;SURF1;COA3	P00395;Q15526;Q9Y2R0	3	0.24851	0.359385	0.282103	0.565322	0.182157	-0.446159	-0.135176	-1.27485	0.267002	0.9041	0.7049	0.9904	0.213
661	6414	RIPK1-FADD-caspase-8 complex	Human	Q13158;Q13546;Q14790	FADD;RIPK1;CASP8	Q13158;Q13546;Q14790	3	0.304947	0.14165	0.183689	0.151201	0.256431	0.535494	0.397635	0.504173	0.159095	0.0208	0.0446	0.0343	0.3576
662	6435	HAUS augmin-like complex	Human	O94927;Q68CZ6;Q7Z4H7;Q8BFT2;Q96CS2;Q99871;Q9BT25;Q9NVX0	HAUS5;HAUS3;HAUS6;Haus4;HAUS1;HAUS7;HAUS8;HAUS2	O94927;Q96CS2;Q99871;Q9BT25;Q9NVX0	5	0.206937	0.243974	0.234647	0.218053	0.204476	-0.178977	-0.133905	-0.0537159	0.0118935	0.8382	0.779	0.722	0.6117
663	6442	Cytochrome c oxidase, mitochondrial	Human	P00395;P00403;P00414;P09669;P13073;P20674;Q15526;Q7KZN9;Q7Z7K0;Q96I36;Q9BVV7;Q9GZY4;Q9P0S2;Q9Y2R0	MT-CO1;MT-CO2;MT-CO3;COX6C;COX4I1;COX5A;SURF1;COX15;CMC1;COX14;TIMM21;COA1;COX16;COA3	P00395;P00403;P09669;P13073;P20674;Q15526;Q7KZN9;Q7Z7K0;Q9BVV7;Q9GZY4;Q9Y2R0	11	0.312991	0.312874	0.326177	0.394178	0.266817	0.000375207	-0.0421301	-0.25939	0.147526	0.5979	0.6407	0.9891	0.2598
664	6447	TIM23-TOM22-TIM50-HSD3B2 complex	Human	O14925;P26439;Q3ZCQ8;Q9NS69	TIMM23;HSD3B2;TIMM50;TOMM22	O14925;Q3ZCQ8;Q9NS69	3	0.348547	0.459809	0.406469	0.411289	0.281603	-0.319219	-0.166181	-0.180012	0.192064	0.858	0.7426	0.7967	0.3076
665	6457	MLL1 core complex	Human	P61964;Q03164;Q15291;Q9UBL3	WDR5;KMT2A;KDM6B;ASH2L	P61964;Q03164;Q15291;Q9UBL3	4	0.356997	0.387323	0.339887	0.340709	0.30083	-0.0849476	0.0479276	0.0456232	0.157332	0.6989	0.3888	0.5196	0.331
666	6459	EARP complex	Human	Q5VIR6;Q8N1B4;Q96JG6;Q9UID3	VPS53;VPS52;VPS50;VPS51	Q5VIR6;Q8N1B4;Q9UID3	3	0.226326	0.133505	0.197516	0.157991	0.0849507	0.410122	0.127293	0.301932	0.624654	0.0619	0.2795	0.1572	0.0107
667	6460	MLL2 complex	Human	O00255;O14686;O15294;O75475;P51610;P61964;Q15291;Q9C005;Q9UBL3;Q9Y5Z7	MEN1;KMT2D;OGT;PSIP1;HCFC1;WDR5;KDM6B;DPY30;ASH2L;HCFC2	O14686;O15294;O75475;P51610;P61964;Q15291;Q9C005;Q9UBL3	8	0.364389	0.400141	0.370082	0.347307	0.324536	-0.0981153	-0.0156234	0.0468801	0.10937	0.796	0.5326	0.5258	0.3908
668	6461	MLL3 complex	Human	O15550;P61964;Q14686;Q15291;Q6ZW49;Q8NEZ4;Q9BTK6;Q9C005;Q9UBL3	KDM6A;WDR5;NCOA6;KDM6B;PAXIP1;KMT2C;PAGR1;DPY30;ASH2L	P61964;Q14686;Q15291;Q9C005;Q9UBL3	5	0.389933	0.357461	0.359175	0.303739	0.273292	0.083276	0.0788796	0.221048	0.299131	0.3834	0.2979	0.1756	0.1042
669	6462	MLL1 complex	Human	O00255;O15294;P51610;P61964;Q03164;Q15291;Q9C005;Q9UBL3	MEN1;OGT;HCFC1;WDR5;KMT2A;KDM6B;DPY30;ASH2L	O15294;P51610;P61964;Q03164;Q15291;Q9C005;Q9UBL3	7	0.376659	0.421454	0.389926	0.352746	0.341132	-0.118928	-0.0352217	0.0634859	0.0943213	0.8181	0.5907	0.4765	0.4425
670	6463	GARP complex	Human	Q5VIR6;Q8N1B4;Q9P1Q0;Q9UID3	VPS53;VPS52;VPS54;VPS51	Q5VIR6;Q8N1B4;Q9UID3	3	0.226326	0.133505	0.197516	0.157991	0.0849507	0.410122	0.127293	0.301932	0.624654	0.0619	0.2795	0.1572	0.0107
671	6467	MLL4 complex	Human	O14686;O15550;P61964;Q14686;Q15291;Q6ZW49;Q9BTK6;Q9C005;Q9UBL3	KMT2D;KDM6A;WDR5;NCOA6;KDM6B;PAXIP1;PAGR1;DPY30;ASH2L	O14686;P61964;Q14686;Q15291;Q9C005;Q9UBL3	6	0.357647	0.370201	0.323858	0.319656	0.272271	-0.0351009	0.0944769	0.106224	0.238716	0.6465	0.2461	0.3773	0.1501
672	6468	TRAPP complex	Human	O43617;O75865;P0DI81;P48553;Q5T215;Q7Z392;Q86SZ2;Q8IUR0;Q8WVT3;Q96Q05;Q9UL33;Q9Y296;Q9Y2L5;Q9Y5R8	TRAPPC3;TRAPPC6A;TRAPPC2;TRAPPC10;TRAPPC3L;TRAPPC11;TRAPPC6B;TRAPPC5;TRAPPC12;TRAPPC9;TRAPPC2L;TRAPPC4;TRAPPC8;TRAPPC1	O43617;P48553;Q7Z392;Q86SZ2;Q8IUR0;Q8WVT3;Q9Y296;Q9Y2L5;Q9Y5R8	9	0.250105	0.210101	0.214928	0.211586	0.25789	0.159949	0.140647	0.154009	-0.0311299	0.1504	0.1085	0.2152	0.7676
673	6469	Set1A complex	Human	O15047;O15294;P51610;P61964;Q15291;Q6UXN9;Q9C005;Q9P0U4;Q9UBL3;Q9Y5Z7	SETD1A;OGT;HCFC1;WDR5;KDM6B;WDR82;DPY30;CXXC1;ASH2L;HCFC2	O15047;O15294;P51610;P61964;Q15291;Q6UXN9;Q9C005;Q9UBL3	8	0.406803	0.418769	0.410247	0.354618	0.334282	-0.0294152	-0.00846699	0.12828	0.178271	0.65	0.5114	0.2951	0.221
674	6470	Set1B complex	Human	O15294;P51610;P61964;Q15291;Q6UXN9;Q8NFC6;Q96IK1;Q9C005;Q9P0U4;Q9UBL3;Q9UPS6;Q9Y5Z7	OGT;HCFC1;WDR5;KDM6B;WDR82;BOD1L1;BOD1;DPY30;CXXC1;ASH2L;SETD1B;HCFC2	O15294;P51610;P61964;Q15291;Q6UXN9;Q8NFC6;Q96IK1;Q9C005;Q9UBL3	9	0.356245	0.375481	0.382825	0.306554	0.309544	-0.0539978	-0.074613	0.139485	0.131091	0.7273	0.7237	0.2525	0.3285
675	6473	mitochondrial calcium uniporter complex	Human	Q8IYU8;Q8NE86;Q9BPX6;Q9H4I9;Q9NWR8	MICU2;MCU;MICU1;SMDT1;MCUB	Q8IYU8;Q8NE86;Q9NWR8	3	0.0462413	0.0677377	0.138878	0.0752153	0.0959263	-0.464873	-2.00332	-0.626582	-1.07447	0.9085	0.9978	0.9603	0.9852
676	6476	erlin1/2-RNF170 complex	Human	O75477;O94905;Q96K19	ERLIN1;ERLIN2;RNF170	O75477;O94905;Q96K19	3	0.28302	0.119282	0.136959	0.131751	0.0962127	0.578539	0.51608	0.534482	0.66005	0.0141	0.0162	0.0257	0.0076
677	6482	CUL4B-DDB1-DTL-CSN complex	Human	P61201;Q13098;Q13620;Q16531;Q9NZJ0	COPS2;GPS1;CUL4B;DDB1;DTL	P61201;Q13098;Q16531	3	0.550977	0.454583	0.54622	0.540567	0.402772	0.174951	0.00863315	0.0188937	0.268986	0.2761	0.4746	0.5594	0.2099
678	6488	CUL4A-DDB1-EED complex	Human	O75530;Q13619;Q16531	EED;CUL4A;DDB1	O75530;Q13619;Q16531	3	0.654601	0.576607	0.622789	0.626657	0.553513	0.119146	0.0485976	0.0426876	0.154427	0.3596	0.4061	0.5235	0.3636
679	6489	CUL4A-DDB1-WDR5 complex	Human	P61964;Q13619;Q16531	WDR5;CUL4A;DDB1	P61964;Q13619;Q16531	3	0.687753	0.594834	0.641024	0.659725	0.553878	0.135105	0.0679449	0.040753	0.194656	0.3328	0.3736	0.5268	0.3036
680	6491	CUL4A-DDB1-RBBP5 complex	Human	Q13619;Q15291;Q16531	CUL4A;KDM6B;DDB1	Q13619;Q15291;Q16531	3	0.654601	0.576607	0.622789	0.626657	0.477644	0.119146	0.0485971	0.0426876	0.270328	0.3596	0.4061	0.5235	0.2083
681	6493	CUL4A-DDB1-WDR57 complex	Human	Q13619;Q16531;Q96DI7	CUL4A;DDB1;SNRNP40	Q13619;Q16531;Q96DI7	3	0.654601	0.610362	0.622789	0.626657	0.566911	0.0675812	0.0485971	0.0426876	0.133959	0.4349	0.4061	0.5235	0.393
682	6494	CUL4A-DDB1-WDR61 complex	Human	Q13619;Q16531;Q9GZS3	CUL4A;DDB1;WDR61	Q13619;Q16531;Q9GZS3	3	0.683583	0.616115	0.670223	0.665405	0.51718	0.098698	0.0195446	0.0265922	0.243429	0.3893	0.4551	0.5471	0.2383
683	6497	TOM complex (TOM5, TOM6, TOM7, TOM20, TOM22, TOM40, TOM70), mitochondrial	Human	O94826;O96008;Q15388;Q8N4H5;Q96B49;Q9NS69;Q9P0U1	TOMM70;TOMM40;TOMM20;TOMM5;TOMM6;TOMM22;TOMM7	O94826;O96008;Q15388;Q96B49;Q9NS69;Q9P0U1	6	0.4317	0.293196	0.308805	0.305836	0.199068	0.320835	0.284675	0.291553	0.538874	0.0342	0.0274	0.0664	0.0018
684	6498	TOM7 120K intermediate assembly complex (TOM7, TOM22, TOM40), mitochondrial	Human	O96008;Q9NS69;Q9P0U1	TOMM40;TOMM22;TOMM7	O96008;Q9NS69;Q9P0U1	3	0.375429	0.200433	0.165337	0.115415	0.0946207	0.466124	0.559605	0.692578	0.747967	0.0385	0.0109	0.0052	0.0026
685	6509	pERK-vimentin-KPNA2 complex	Human	P08670;P27361;P52292	VIM;MAPK3;KPNA2	P08670;P27361;P52292	3	0.526679	0.760968	0.607013	0.657151	0.424499	-0.444843	-0.152531	-0.247727	0.194008	0.9038	0.7275	0.8454	0.3044
686	6521	Akt-PHLPP1-PHLPP2-FANCI-FANCD2-USP1-UAF1 complex	Human	O60346;O94782;P31749;Q6ZVD8;Q8TAF3;Q9BXW9;Q9NVI1	PHLPP1;USP1;AKT1;PHLPP2;WDR48;FANCD2;FANCI	O94782;Q8TAF3;Q9BXW9;Q9NVI1	4	0.304352	0.327484	0.301679	0.266597	0.313844	-0.0760064	0.00878206	0.124051	-0.0311882	0.6859	0.4714	0.3701	0.6628
687	6523	Ubiquilin-VCP-erasin complex	Human	P55072;Q92575;Q9UMX0	VCP;UBXN4;UBQLN1	P55072;Q92575;Q9UMX0	3	0.347316	0.343115	0.336643	0.347564	0.258537	0.0120956	0.0307299	-0.000712127	0.255614	0.527	0.4357	0.5866	0.2255
688	6567	SWELL1-containing complex	Human	Q6NSJ5;Q6P9F7;Q7L1W4;Q8IWT6;Q8TDW0	LRRC8E;LRRC8B;LRRC8D;LRRC8A;LRRC8C	Q6NSJ5;Q7L1W4;Q8IWT6;Q8TDW0	4	0.0756635	0.0911965	0.127729	0.109791	0.074839	-0.205291	-0.688126	-0.451048	0.0108969	0.8321	0.9871	0.9655	0.591
689	6639	CCC-Wash (WASH1, FAM21C) complex	Human	A8K0Z3;O60826;Q567U6;Q7Z3J2;Q7Z4G1;Q86VX2;Q86X83;Q8N668;Q9GZQ3;Q9H0A8;Q9NX08;Q9P000;Q9UBI1;Q9Y4E1;Q9Y6G5	WASH1;CCDC22;CCDC93;C16orf62;COMMD6;COMMD7;COMMD2;COMMD1;COMMD5;COMMD4;COMMD8;COMMD9;COMMD3;FAM21C;COMMD10	O60826;Q86X83;Q9GZQ3;Q9H0A8;Q9NX08;Q9P000;Q9UBI1	7	0.216036	0.114803	0.208807	0.203934	0.226037	0.468596	0.0334661	0.0560207	-0.0462887	0.0021	0.3943	0.4954	0.7629
690	6641	USP22-SAGA complex	Human	O75528;Q12962;Q14CW9;Q86TJ2;Q92830;Q9HBM6;Q9UPT9;Q9Y4A5	TADA3;TAF10;ATXN7L3;TADA2B;KAT2A;TAF9B;USP22;TRRAP	O75528;Q12962;Q9HBM6;Q9UPT9	4	0.412005	0.253526	0.343982	0.219774	0.227381	0.384655	0.165103	0.466574	0.448112	0.042	0.1807	0.0203	0.0321
691	6643	SAGA complex, GCN5-linked	Human	O75486;O75528;O75529;O94864;P00813;Q12962;Q14CW9;Q16514;Q16594;Q5T6C5;Q86TJ2;Q8NEM7;Q92830;Q96ES7;Q9HBM6;Q9ULK2;Q9UPT9;Q9Y4A5;Q9Y6J9	SUPT3H;TADA3;TAF5L;SUPT7L;ADA;TAF10;ATXN7L3;TAF12;TAF9;ATXN7L2;TADA2B;SUPT20H;KAT2A;SGF29;TAF9B;ATXN7L1;USP22;TRRAP;TAF6L	O75528;O75529;P00813;Q12962;Q16514;Q96ES7;Q9HBM6;Q9UPT9;Q9Y6J9	9	0.297642	0.229056	0.285216	0.182138	0.250576	0.230431	0.0417492	0.388065	0.158132	0.06	0.3468	0.0028	0.2558
692	6645	CCC complex	Human	O60826;Q567U6;Q7Z3J2;Q7Z4G1;Q86VX2;Q86X83;Q8N668;Q9GZQ3;Q9H0A8;Q9NX08;Q9P000;Q9UBI1;Q9Y6G5	CCDC22;CCDC93;C16orf62;COMMD6;COMMD7;COMMD2;COMMD1;COMMD5;COMMD4;COMMD8;COMMD9;COMMD3;COMMD10	O60826;Q86X83;Q9GZQ3;Q9H0A8;Q9NX08;Q9P000;Q9UBI1	7	0.216036	0.114803	0.208807	0.203934	0.226037	0.468596	0.0334661	0.0560207	-0.0462887	0.0021	0.3943	0.4954	0.7629
693	6657	ATAC complex, GCN5-linked	Human	O75478;O75528;P61964;Q01658;Q8IYH5;Q92830;Q96ES7;Q9H8E8;Q9NS73;Q9ULM3	TADA2A;TADA3;WDR5;DR1;ZZZ3;KAT2A;SGF29;KAT14;MBIP;YEATS2	O75528;P61964;Q01658;Q96ES7	4	0.337817	0.298558	0.364106	0.275446	0.3697	0.116212	-0.0778218	0.184629	-0.0943801	0.3361	0.6457	0.2583	0.7567
694	6658	CCDC22-COMMD8-CUL1 complex	Human	O60826;Q13616;Q9NX08	CCDC22;CUL1;COMMD8	O60826;Q13616;Q9NX08	3	0.302877	0.344737	0.258849	0.263674	0.29167	-0.138209	0.145366	0.129433	0.0370008	0.7212	0.2555	0.39	0.5334
695	6659	Ubiquitin E3 ligase (CCDC22, COMMD8, CUL3)	Human	O60826;Q13618;Q9NX08	CCDC22;CUL3;COMMD8	O60826;Q13618;Q9NX08	3	0.220215	0.226589	0.195585	0.213907	0.191692	-0.0289429	0.111847	0.0286447	0.129522	0.5885	0.3027	0.5449	0.399
696	6664	STAGA complex, SPT3-linked	Human	O15265;O75486;O75528;O75529;O94864;Q12962;Q14CW9;Q16514;Q16594;Q86TJ2;Q8NEM7;Q92830;Q96BN2;Q96ES7;Q9H0E3;Q9NPA8;Q9UPT9;Q9Y4A5;Q9Y6J9	ATXN7;SUPT3H;TADA3;TAF5L;SUPT7L;TAF10;ATXN7L3;TAF12;TAF9;TADA2B;SUPT20H;KAT2A;TADA1;SGF29;SAP130;ENY2;USP22;TRRAP;TAF6L	O15265;O75528;O75529;Q12962;Q16514;Q96ES7;Q9H0E3;Q9NPA8;Q9UPT9;Q9Y6J9	10	0.336973	0.251993	0.38415	0.265379	0.275149	0.252187	-0.140002	0.212461	0.183469	0.0325	0.8845	0.0892	0.1825
697	6665	ATAC complex, YEATS2-linked	Human	O43318;O75478;O75528;P61964;Q01658;Q14157;Q8IYH5;Q92830;Q96ES7;Q9H8E8;Q9NR33;Q9NRF9;Q9NS73;Q9ULM3	MAP3K7;TADA2A;TADA3;WDR5;DR1;UBAP2L;ZZZ3;KAT2A;SGF29;KAT14;POLE4;POLE3;MBIP;YEATS2	O43318;O75528;P61964;Q01658;Q14157;Q96ES7;Q9NR33;Q9NRF9	8	0.31016	0.30248	0.341177	0.261167	0.327195	0.0247618	-0.100002	0.157961	-0.054922	0.5084	0.7674	0.2242	0.8027
698	6671	PI4K2A-WASH complex	Human	O00203;P46934;P47756;P50570;P52907;Q00610;Q12768;Q2M389;Q5T1M5;Q641Q2;Q92888;Q92974;Q96N67;Q9BTU6	AP3B1;NEDD4;CAPZB;DNM2;CAPZA1;CLTC;KIAA0196;KIAA1033;FKBP15;FAM21A;ARHGEF1;ARHGEF2;DOCK7;PI4K2A	O00203;P50570;P52907;Q2M389;Q5T1M5;Q92888;Q96N67;Q9BTU6	8	0.291008	0.263338	0.257435	0.241094	0.272175	0.0950815	0.115369	0.171519	0.0647166	0.3181	0.1658	0.1947	0.5191
699	6738	PRAME-ElonginBC ubiquitin ligase	Human	P78395;Q15369;Q15370	PRAME;TCEB1;TCEB2	P78395;Q15369;Q15370	3	0.348559	0.482587	0.38574	0.275199	0.272699	-0.384518	-0.10667	0.210468	0.21764	0.8855	0.6646	0.2651	0.2717
700	6742	SMG1-UPF2-Y14-MAGOH-UPF3B-EIF4A3 complex	Human	P38919;P61326;Q96Q15;Q9BZI7;Q9HAU5;Q9Y5S9	EIF4A3;MAGOH;SMG1;UPF3B;UPF2;RBM8A	P38919;P61326;Q96Q15;Q9BZI7;Q9HAU5;Q9Y5S9	6	0.469122	0.453989	0.361594	0.444085	0.354918	0.0322572	0.229212	0.0533697	0.243442	0.4964	0.0565	0.5116	0.1459
701	6753	SOG complex	Human	P55735;Q12980;Q5T011;Q6PJI9;Q8WTW4;Q96EE3;Q96S15;Q9NXC5	SEC13;NPRL3;SZT2;WDR59;NPRL2;SEH1L;WDR24;MIOS	P55735;Q6PJI9;Q96EE3;Q9NXC5	4	0.221969	0.278634	0.19292	0.268146	0.183225	-0.255283	0.130867	-0.208035	0.174545	0.8685	0.2344	0.8735	0.3028
702	6765	CCR4-NOT complex	Human	A5YKK6;O75175;Q92600;Q96LI5;Q9H9A5;Q9NZN8;Q9UIV1;Q9UKZ1;Q9ULM6	CNOT1;CNOT3;RQCD1;CNOT6L;CNOT10;CNOT2;CNOT7;CNOT11;CNOT6	A5YKK6;O75175;Q92600;Q9H9A5;Q9UIV1;Q9UKZ1	6	0.117612	0.124476	0.143214	0.130871	0.181549	-0.0583544	-0.21768	-0.11273	-0.543625	0.6913	0.9038	0.842	0.995
703	6780	RAD6A-KCMF1-UBR4 complex	Human	P49459;Q5T4S7;Q9P0J7	UBE2A;UBR4;KCMF1	P49459;Q5T4S7;Q9P0J7	3	0.304712	0.197104	0.202583	0.178786	0.178653	0.353145	0.335165	0.413263	0.413697	0.0921	0.0727	0.0709	0.0826
704	6799	VEGFR2-S1PR1-ERK1/2-PKC-alpha complex	Human	P17252;P21453;P27361;P28482;P35968	PRKCA;S1PR1;MAPK3;MAPK1;KDR	P17252;P27361;P28482	3	0.234674	0.251335	0.272343	0.382578	0.384145	-0.0709965	-0.160518	-0.630254	-0.636931	0.6421	0.7368	0.9609	0.9566
705	6800	VEGFR2-S1PR2-ERK1/2-PKC-alpha complex	Human	O95136;P17252;P27361;P28482;P35968	S1PR2;PRKCA;MAPK3;MAPK1;KDR	P17252;P27361;P28482	3	0.234674	0.251335	0.272343	0.382578	0.384145	-0.0709965	-0.160518	-0.630254	-0.636931	0.6421	0.7368	0.9609	0.9566
706	6801	VEGFR2-S1PR3-ERK1/2-PKC-alpha complex	Human	P17252;P27361;P28482;P35968;Q99500	PRKCA;MAPK3;MAPK1;KDR;S1PR3	P17252;P27361;P28482	3	0.234674	0.251335	0.272343	0.382578	0.384145	-0.0709965	-0.160518	-0.630254	-0.636931	0.6421	0.7368	0.9609	0.9566
707	6802	VEGFR2-S1PR5-ERK1/2-PKC-alpha complex	Human	P17252;P27361;P28482;P35968;Q9H228	PRKCA;MAPK3;MAPK1;KDR;S1PR5	P17252;P27361;P28482	3	0.234674	0.251335	0.272343	0.382578	0.384145	-0.0709965	-0.160518	-0.630254	-0.636931	0.6421	0.7368	0.9609	0.9566
708	6806	IGF1R-CXCR4-GNAI2-GNB1 complex	Human	P04899;P08069;P61073;P62873	GNAI2;IGF1R;CXCR4;GNB1	P04899;P61073;P62873	3	0.272171	0.240624	0.171358	0.281592	0.236079	0.115906	0.370401	-0.0346143	0.132608	0.3645	0.0547	0.6329	0.395
709	6838	IGF2BP1 complex	Human	O60506;O95793;P61254;P62753;P67809;Q00839;Q08211;Q15717;Q9NZI8	SYNCRIP;STAU1;RPL26;RPS6;YBX1;HNRNPU;DHX9;ELAVL1;IGF2BP1	O60506;O95793;P62753;P67809;Q00839;Q08211;Q15717;Q9NZI8	8	0.264398	0.307505	0.292449	0.282616	0.285624	-0.163039	-0.106095	-0.0689031	-0.0802826	0.8867	0.7812	0.7978	0.8434
710	6845	NIF1-ASH2L-RBBP5-WDR5 complex	Human	P61964;Q15291;Q9H4Z2;Q9UBL3	WDR5;KDM6B;ZNF335;ASH2L	P61964;Q15291;Q9UBL3	3	0.446631	0.430383	0.441223	0.394236	0.344202	0.0363776	0.0121077	0.117311	0.229336	0.4893	0.4684	0.407	0.2563
711	6848	IRF2BP2-IRF2BP1-IRF2BPL complex	Human	Q7Z5L9;Q8IU81;Q9H1B7	IRF2BP2;IRF2BP1;IRF2BPL	Q7Z5L9;Q8IU81;Q9H1B7	3	0.169681	0.242033	0.177099	0.179827	0.189082	-0.426403	-0.0437194	-0.0597966	-0.114338	0.8984	0.5672	0.6679	0.7297
712	6849	WRAD complex (WDR5, RBBP5, ASH2L, DPY30)	Human	P61964;Q15291;Q9C005;Q9UBL3	WDR5;KDM6B;DPY30;ASH2L	P61964;Q15291;Q9C005;Q9UBL3	4	0.364783	0.388645	0.372675	0.314977	0.313796	-0.0654143	-0.0216339	0.136536	0.139773	0.6695	0.536	0.3467	0.3643
713	6850	WRA complex (WDR5, RBBP5, ASH2L)	Human	P61964;Q15291;Q9UBL3	WDR5;KDM6B;ASH2L	P61964;Q15291;Q9UBL3	3	0.446631	0.430383	0.441223	0.394236	0.344202	0.0363776	0.0121077	0.117311	0.229336	0.4893	0.4684	0.407	0.2563
714	6851	MWRAD complex (MLL1, WDR5, RBBP5, ASH2L, DPY30)	Human	P61964;Q03164;Q15291;Q9C005;Q9UBL3	WDR5;KMT2A;KDM6B;DPY30;ASH2L	P61964;Q03164;Q15291;Q9C005;Q9UBL3	5	0.317757	0.387421	0.320884	0.302131	0.274126	-0.219238	-0.00984212	0.049175	0.137308	0.8735	0.509	0.5152	0.3575
715	6852	COPRS-PRMT5-RUNX1-CBFB complex	Human	O14744;Q01196;Q13951;Q9NQ92	PRMT5;RUNX1;CBFB;COPRS	O14744;Q01196;Q13951	3	0.256119	0.330732	0.222688	0.285237	0.220464	-0.291322	0.130528	-0.113689	0.139212	0.8418	0.2753	0.7317	0.3855
716	6854	5FMC (Friends of Methylated Chtop) complex	Human	Q8IZL8;Q9BV38;Q9H4L4;Q9NXF1;Q9Y4W2	PELP1;WDR18;SENP3;TEX10;LAS1L	Q8IZL8;Q9BV38;Q9NXF1	3	0.105766	0.0883727	0.075768	0.056634	0.0985413	0.164448	0.283624	0.464533	0.0683051	0.2901	0.106	0.0471	0.4887
717	6855	LAS1L-PELP1-TEX10-WDR18-NOL9-SENP3 complex	Human	Q5SY16;Q8IZL8;Q9BV38;Q9H4L4;Q9NXF1;Q9Y4W2	NOL9;PELP1;WDR18;SENP3;TEX10;LAS1L	Q5SY16;Q8IZL8;Q9BV38;Q9NXF1	4	0.229654	0.129848	0.166685	0.197928	0.243037	0.434595	0.274188	0.138147	-0.0582754	0.0247	0.0696	0.3437	0.7053
718	6857	PELP1-TEX10-WDR18 complex	Human	Q8IZL8;Q9BV38;Q9NXF1	PELP1;WDR18;TEX10	Q8IZL8;Q9BV38;Q9NXF1	3	0.105766	0.0883727	0.075768	0.056634	0.0985413	0.164448	0.283624	0.464533	0.0683051	0.2901	0.106	0.0471	0.4887
719	6858	CHTOP-methylosome complex	Human	O14744;P84090;Q99873;Q9BQA1;Q9Y3Y2	PRMT5;ERH;PRMT1;WDR77;CHTOP	O14744;Q9BQA1;Q9Y3Y2	3	0.242311	0.217809	0.243977	0.129283	0.197734	0.101119	-0.00687409	0.466458	0.183966	0.3857	0.5038	0.0457	0.3192
720	6859	HRD1 complex	Human	O94905;P11021;P14625;P35613;Q13438;Q86TM6;Q96CS3;Q96DZ1;Q9GZP9;Q9UBU6;Q9UBV2;Q9Y385;Q9Y679	ERLIN2;HSPA5;HSP90B1;BSG;OS9;SYVN1;FAF2;ERLEC1;DERL2;FAM8A1;SEL1L;UBE2J1;AUP1	O94905;P11021;Q13438;Q86TM6;Q96CS3;Q96DZ1;Q9GZP9;Q9UBU6;Q9UBV2;Q9Y385;Q9Y679	11	0.23725	0.224088	0.206448	0.253494	0.133738	0.0554792	0.129833	-0.0684642	0.436301	0.4105	0.1002	0.8452	0.0002
721	6866	AMFR-ERLIN2-TMUB1 complex	Human	O94905;Q9BVT8;Q9UKV5	ERLIN2;TMUB1;AMFR	O94905;Q9BVT8;Q9UKV5	3	0.366688	0.254197	0.268431	0.243588	0.198272	0.306776	0.267959	0.335707	0.45929	0.1255	0.1181	0.1236	0.0592
722	6871	AMFR-STING-INSIG1 complex, herpes simplex virus 1 induced	Human	O15503;Q86WV6;Q9UKV5	INSIG1;TMEM173;AMFR	O15503;Q86WV6;Q9UKV5	3	0.278742	0.488288	0.436036	0.360981	0.172653	-0.751756	-0.5643	-0.295037	0.3806	0.96	0.9477	0.8728	0.1059
723	6875	CRBN-DDB1-CUL4A-RBX1 E3 ubiquitin ligase	Human	P62877;Q13619;Q16531;Q96SW2	RBX1;CUL4A;DDB1;CRBN	P62877;Q13619;Q16531	3	0.654601	0.576607	0.622789	0.626657	0.477644	0.119146	0.0485976	0.0426876	0.270328	0.3596	0.4061	0.5235	0.2083
724	6886	AUP1-OS9-SEL1L-UBC6e-UBXD8 complex	Human	Q13438;Q96CS3;Q9UBV2;Q9Y385;Q9Y679	OS9;FAF2;SEL1L;UBE2J1;AUP1	Q13438;Q96CS3;Q9UBV2;Q9Y385;Q9Y679	5	0.170105	0.227946	0.227674	0.231533	0.11938	-0.340031	-0.338432	-0.361114	0.298197	0.94	0.9497	0.9673	0.1051
725	6888	v-ATPase-Ragulator-AXIN/LKB1-AMPK complex	Human	O15169;O43504;P21281;P27449;P38606;P54619;P61421;Q0VGL1;Q13131;Q15831;Q6IAA8;Q9UHA4;Q9Y2Q5;Q9Y478	AXIN1;LAMTOR5;ATP6V1B2;ATP6V0C;ATP6V1A;PRKAG1;ATP6V0D1;LAMTOR4;PRKAA1;STK11;LAMTOR1;LAMTOR3;LAMTOR2;PRKAB1	P21281;P27449;P38606;P54619;Q13131;Q6IAA8;Q9UHA4;Q9Y2Q5	8	0.318604	0.277292	0.249991	0.338601	0.225886	0.129665	0.215356	-0.0627635	0.291012	0.2299	0.0402	0.786	0.0554
726	6893	Gamma-tubulin complex	Human	P23258;Q96CW5;Q96RT7;Q96RT8;Q9BSJ2;Q9UGJ1	TUBG1;TUBGCP3;TUBGCP6;TUBGCP5;TUBGCP2;TUBGCP4	P23258;Q96CW5;Q9BSJ2;Q9UGJ1	4	0.143718	0.19356	0.133215	0.115588	0.089872	-0.346807	0.0730784	0.195727	0.374664	0.9143	0.3391	0.2387	0.0704
727	6895	MMXD complex	Human	O76071;P05141;P18074;Q96T76;Q9Y3D0	CIAO1;SLC25A5;ERCC2;MMS19;FAM96B	O76071;P05141;Q96T76;Q9Y3D0	4	0.420762	0.521726	0.431618	0.420455	0.380873	-0.239956	-0.0258024	0.000728441	0.0948003	0.8587	0.5449	0.6042	0.4461
728	6896	MMS19 complex	Human	O76071;Q96T76;Q9H6Q4;Q9Y3D0	CIAO1;MMS19;NARFL;FAM96B	O76071;Q96T76;Q9Y3D0	3	0.349436	0.364399	0.30188	0.313501	0.342589	-0.0428195	0.136094	0.102838	0.0195935	0.6086	0.2676	0.4328	0.5576
729	6897	CIA2B-CIA1-MMS19 complex	Human	O76071;Q96T76;Q9Y3D0	CIAO1;MMS19;FAM96B	O76071;Q96T76;Q9Y3D0	3	0.349436	0.364399	0.30188	0.313501	0.342589	-0.0428195	0.136094	0.102838	0.0195935	0.6086	0.2676	0.4328	0.5576
730	6901	Ubiquitin E3 ligase (CUL1, FBXO6, RBX1, SKP1)	Human	P62877;P63208;Q13616;Q9NRD1	RBX1;SKP1;CUL1;FBXO6	P62877;Q13616;Q9NRD1	3	0.297059	0.322543	0.313181	0.183921	0.25424	-0.0857853	-0.0542709	0.38086	0.144145	0.6614	0.5826	0.0906	0.378
731	6902	Ubiquitin E3 ligase (CUL1, FBXO17, RBX1, SKP1)	Human	P62877;P63208;Q13616;Q96EF6	RBX1;SKP1;CUL1;FBXO17	P62877;Q13616;Q96EF6	3	0.416001	0.470823	0.52246	0.487552	0.351455	-0.131783	-0.25591	-0.171997	0.15516	0.7138	0.8263	0.7901	0.3628
732	6949	Isocitrate dehydrogenase [NAD], mitochondrial	Human	O43837;P50213;P51553	IDH3B;IDH3A;IDH3G	O43837;P50213;P51553	3	0.171176	0.181538	0.230548	0.206713	0.197281	-0.0605321	-0.346843	-0.207605	-0.152504	0.6302	0.8791	0.8175	0.7702
733	6956	REP-RGGT-Rab complex	Human	P20336;P24386;Q92696	RAB3A;CHM;RABGGTA	P20336;P24386;Q92696	3	0.190792	0.107619	0.074376	0.132628	0.242361	0.435938	0.610173	0.304857	-0.270289	0.0512	0.0067	0.1528	0.8547
734	6985	ProTalpha C5 complex	Human	P06454;P25786;P39687;Q00325;Q07021	PTMA;PSMA1;ANP32A;SLC25A3;C1QBP	P25786;P39687;Q00325;Q07021	4	0.088892	0.174706	0.286678	0.199096	0.303725	-0.965376	-2.22501	-1.23975	-2.41679	0.9916	0.9999	0.9979	1
735	6990	THSD1-FAK-talin-vinculin complex	Human	P18206;Q05397;Q9NS62;Q9Y490	VCL;PTK2;THSD1;TLN1	P18206;Q05397;Q9Y490	3	0.496199	0.328255	0.367437	0.372702	0.388566	0.338461	0.259497	0.248885	0.216915	0.1014	0.1243	0.2157	0.2727
736	6999	SEPHS1-SEPHS2-SEPSECS-SECp43 complex	Human	P49903;Q80VC6;Q99611;Q9HD40	SEPHS1;Trnau1ap;SEPHS2;SEPSECS	P49903;Q99611;Q9HD40	3	0.152829	0.14822	0.206415	0.151711	0.308689	0.030158	-0.350628	0.00731102	-1.01984	0.4983	0.8811	0.5765	0.9831
737	7005	PP2A-NR3A complex	Human	P30153;P63151;P67775;Q8TCU5	PPP2R1A;PPP2R2A;PPP2CA;GRIN3A	P30153;P63151;P67775	3	0.312924	0.189338	0.33642	0.156839	0.317492	0.394939	-0.0750831	0.498795	-0.0145967	0.0695	0.6152	0.0348	0.6047
738	7122	HSPA9-GRPEL1-GRPEL2 complex	Human	P38646;Q8TAA5;Q9HAV7	HSPA9;GRPEL2;GRPEL1	P38646;Q8TAA5;Q9HAV7	3	0.238164	0.287463	0.346532	0.328876	0.375385	-0.206999	-0.455016	-0.380881	-0.576163	0.7864	0.922	0.9096	0.9486
739	7126	HSPA9-GRPEL1-GRPEL2-TIMM44 complex	Human	O43615;P38646;Q8TAA5;Q9HAV7	TIMM44;HSPA9;GRPEL2;GRPEL1	O43615;P38646;Q8TAA5;Q9HAV7	4	0.193122	0.231078	0.275308	0.266197	0.282044	-0.19654	-0.425563	-0.378388	-0.460442	0.8253	0.9548	0.949	0.9659
740	7136	VCP-SELK-DERL1 complex	Human	P55072;Q9BUN8;Q9Y6D0	VCP;DERL1;SELK	P55072;Q9BUN8;Q9Y6D0	3	0.111938	0.126994	0.228907	0.139091	0.24645	-0.134497	-1.04494	-0.242571	-1.20166	0.7176	0.9865	0.8429	0.9882
741	7140	SEC23-SEC24-SCAP-SREBP1c complex	Human	O95487;P36956;Q12770;Q15436	SEC24B;SREBF1;SCAP;SEC23A	O95487;P36956;Q12770	3	0.22645	0.182577	0.17011	0.227542	0.156472	0.193743	0.248797	-0.00482374	0.309022	0.2538	0.1327	0.5915	0.168
742	7141	Coat protein complex II (SAR1B, PREB, SEC23A , SEC24B, SEC23IP)	Human	O95487;Q15436;Q9HCU5;Q9Y6B6;Q9Y6Y8	SEC24B;SEC23A;PREB;SAR1B;SEC23IP	O95487;Q9HCU5;Q9Y6B6;Q9Y6Y8	4	0.223947	0.18241	0.206498	0.116086	0.16522	0.185478	0.0779158	0.481638	0.262234	0.2255	0.3301	0.0155	0.1793
743	7142	VCP-VIMP-DERL2 complex	Human	P55072;Q9BQE4;Q9GZP9	VCP;VIMP;DERL2	P55072;Q9BQE4;Q9GZP9	3	0.122877	0.202493	0.305769	0.20891	0.224204	-0.647934	-1.48842	-0.700163	-0.824624	0.9484	0.9945	0.9692	0.9732
744	7192	CCR4-NOT-CNOT7-CNOT6 complex	Human	A5YKK6;O75175;Q92600;Q9C0C2;Q9H9A5;Q9NZN8;Q9UIV1;Q9UKZ1;Q9ULM6	CNOT1;CNOT3;RQCD1;TNKS1BP1;CNOT10;CNOT2;CNOT7;CNOT11;CNOT6	A5YKK6;O75175;Q92600;Q9C0C2;Q9H9A5;Q9UIV1;Q9UKZ1	7	0.235914	0.215948	0.254216	0.185104	0.268405	0.0846336	-0.0775758	0.215374	-0.137724	0.3603	0.7031	0.1381	0.8896
745	7198	TIMM8A-TIMM13-TIMM23 complex	Human	O14925;O60220;Q9Y5L4	TIMM23;TIMM8A;TIMM13	O14925;O60220;Q9Y5L4	3	0.157845	0.221194	0.161656	0.092062	0.285277	-0.401342	-0.024144	0.416756	-0.807325	0.891	0.5324	0.0682	0.9719
746	7214	CCR4-NOT-CNOT7-CNOT6L complex	Human	A5YKK6;O75175;Q92600;Q96LI5;Q9C0C2;Q9H9A5;Q9NZN8;Q9UIV1;Q9UKZ1	CNOT1;CNOT3;RQCD1;CNOT6L;TNKS1BP1;CNOT10;CNOT2;CNOT7;CNOT11	A5YKK6;O75175;Q92600;Q9C0C2;Q9H9A5;Q9UIV1;Q9UKZ1	7	0.235914	0.215948	0.254216	0.185104	0.268405	0.0846336	-0.0775758	0.215374	-0.137724	0.3603	0.7031	0.1381	0.8896
747	7215	CCR4-NOT-CNOT8-CNOT6 complex	Human	A5YKK6;O75175;Q92600;Q9C0C2;Q9H9A5;Q9NZN8;Q9UFF9;Q9UKZ1;Q9ULM6	CNOT1;CNOT3;RQCD1;TNKS1BP1;CNOT10;CNOT2;CNOT8;CNOT11;CNOT6	A5YKK6;O75175;Q92600;Q9C0C2;Q9H9A5;Q9UKZ1	6	0.266677	0.238405	0.284533	0.207943	0.295681	0.106015	-0.0669583	0.220241	-0.108764	0.3192	0.6583	0.1448	0.8404
748	7216	CCR4-NOT-CNOT8-CNOT6L complex	Human	A5YKK6;O75175;Q92600;Q96LI5;Q9C0C2;Q9H9A5;Q9NZN8;Q9UFF9;Q9UKZ1	CNOT1;CNOT3;RQCD1;CNOT6L;TNKS1BP1;CNOT10;CNOT2;CNOT8;CNOT11	A5YKK6;O75175;Q92600;Q9C0C2;Q9H9A5;Q9UKZ1	6	0.266677	0.238405	0.284533	0.207943	0.295681	0.106015	-0.0669583	0.220241	-0.108764	0.3192	0.6583	0.1448	0.8404
749	7217	Dysbindin 1-A-DNA-PK-complex	Human	P12956;P13010;P78527;Q96EV8	XRCC6;XRCC5;PRKDC;DTNBP1	P12956;P13010;P78527	3	0.215458	0.249542	0.203277	0.240088	0.186295	-0.158193	0.0565338	-0.114315	0.135354	0.7404	0.3912	0.7323	0.3909
750	7221	NSL complex	Human	O15294;P51610;P61964;Q7Z3B3;Q96EZ8;Q9BVI0;Q9H7Z6;Q9H9L4;Q9P2N6	OGT;HCFC1;WDR5;KANSL1;MCRS1;PHF20;KAT8;KANSL2;KANSL3	O15294;P51610;P61964;Q9H7Z6	4	0.415976	0.397487	0.409454	0.414086	0.343419	0.0444461	0.015678	0.00454233	0.174425	0.4696	0.4567	0.5983	0.3033
751	7225	CDH4-HDAC2-MTA2-RBBP7-TWIST1 complex	Human	O94776;Q14839;Q15672;Q16576;Q92769	MTA2;CHD4;TWIST1;RBBP7;HDAC2	O94776;Q16576;Q92769	3	0.262962	0.249231	0.292669	0.271681	0.307315	0.0522179	-0.112969	-0.0331543	-0.168664	0.4634	0.6743	0.6302	0.7832
752	7248	ABCB1-ANXA2-RACK1-SRC complex	Human	P07355;P08183;P12931;P63244	ANXA2;ABCB1;SRC;RACK1	P07355;P12931;P63244	3	0.334757	0.40471	0.380755	0.439465	0.422948	-0.208969	-0.137408	-0.312789	-0.26345	0.7881	0.7086	0.8835	0.8522
753	7285	HEXIM1-DNA-PK-paraspeckle components-ribonucleoprotein complex	Human	O94992;P12956;P13010;P23246;P43243;P78527;Q15233;Q8WXF1;Q96PK6	HEXIM1;XRCC6;XRCC5;SFPQ;MATR3;PRKDC;NONO;PSPC1;RBM14	O94992;P12956;P13010;P23246;P78527;Q8WXF1;Q96PK6	7	0.451531	0.464358	0.473777	0.433829	0.398168	-0.0284077	-0.0492678	0.0392035	0.118183	0.6452	0.6278	0.5422	0.3745
754	7291	EIF2B2-EIF2B3-EIF2B4-EIF2B5 complex	Human	P49770;Q13144;Q9NR50;Q9UI10	EIF2B2;EIF2B5;EIF2B3;EIF2B4	P49770;Q13144;Q9NR50	3	0.17075	0.196922	0.185879	0.191073	0.203545	-0.153273	-0.0885991	-0.119018	-0.19206	0.7362	0.6379	0.7391	0.8013
755	7292	EIF2B1-EIF2B2-EIF2B3-EIF2B4-EIF2B5 complex	Human	P49770;Q13144;Q14232;Q9NR50;Q9UI10	EIF2B2;EIF2B5;EIF2B1;EIF2B3;EIF2B4	P49770;Q13144;Q14232;Q9NR50	4	0.292625	0.278033	0.265985	0.275153	0.297169	0.0498642	0.091038	0.0597072	-0.0155284	0.4578	0.3019	0.4927	0.639
756	7298	ACTB-ANP32A-C1QBP-PSMA1-PTMA-PSMA1 complex	Human	P06454;P25786;P39687;P60709;Q00325;Q07021	PTMA;PSMA1;ANP32A;ACTB;SLC25A3;C1QBP	P25786;P39687;Q00325;Q07021	4	0.088892	0.174706	0.286678	0.199096	0.303725	-0.965376	-2.22501	-1.23975	-2.41679	0.9916	0.9999	0.9979	1
757	7299	ANP32A-ANP32B-PSMA3-PTMA-SLC25A5 complex	Human	P05141;P06454;P25788;P39687;Q92688	SLC25A5;PTMA;PSMA3;ANP32A;ANP32B	P05141;P25788;P39687;Q92688	4	0.079138	0.0942783	0.0791265	0.0657752	0.164568	-0.191316	0.000145316	0.168855	-1.0795	0.8215	0.4897	0.2878	0.9959
758	7304	HIC1-PCL3L-PCR2 complex	Human	O75530;Q14526;Q15022;Q15910;Q5T6S3	EED;HIC1;SUZ12;EZH2;PHF19	O75530;Q15022;Q15910	3	0.201669	0.268188	0.23158	0.279499	0.166277	-0.32984	-0.148314	-0.385927	0.175497	0.8639	0.7229	0.9104	0.3317
759	7325	HINT1-UBC3-RBX1 complex	Human	P49427;P49773;P62877	CDC34;HINT1;RBX1	P49427;P49773;P62877	3	0.381728	0.359285	0.355275	0.19948	0.327141	0.0587924	0.0692963	0.477429	0.142999	0.4512	0.3712	0.0413	0.3798
760	7331	RAC1-RHOA-VANGL2 complex	Human	P61586;P63000;Q9ULK5	RHOA;RAC1;VANGL2	P61586;P63000;Q9ULK5	3	0.17131	0.163616	0.237018	0.180567	0.13597	0.0449147	-0.38356	-0.0540385	0.206293	0.4766	0.8958	0.66	0.2881
761	7367	ASH2L-KDM6B-KDM6B-WDR5 complex	Human	O15054;P61964;Q15291;Q9UBL3	KDM6B;WDR5;KDM6B;ASH2L	P61964;Q15291;Q9UBL3	3	0.446631	0.430383	0.441223	0.394236	0.344202	0.0363776	0.0121077	0.117311	0.229336	0.4893	0.4684	0.407	0.2563
762	7368	Ubiquitin E3 ligase (CUL3, KEAP1, RBX1)	Human	P62877;Q13618;Q14145	RBX1;CUL3;KEAP1	P62877;Q13618;Q14145	3	0.397257	0.385138	0.386576	0.264896	0.346937	0.0305067	0.0268869	0.333186	0.126669	0.4976	0.443	0.1255	0.4016
763	7372	BRD7-SWI\u2013SNF complex	Human	O14497;O14744;O96019;P51531;P51532;Q8TAQ2;Q8WUB8;Q92922;Q969G3;Q96GM5;Q9NPI1	ARID1A;PRMT5;ACTL6A;SMARCA2;SMARCA4;SMARCC2;PHF10;SMARCC1;SMARCE1;SMARCD1;BRD7	O14497;O14744;O96019;P51532;Q8TAQ2;Q8WUB8;Q92922;Q96GM5	8	0.225273	0.215085	0.221154	0.223103	0.238816	0.0452233	0.018284	0.00963182	-0.060118	0.4504	0.4237	0.6291	0.811
764	7376	BRD7-CBP-SWI\u2013SNF complex	Human	O14744;P51531;P51532;Q8WUB8;Q969G3;Q9NPI1;Q9NWQ8	PRMT5;SMARCA2;SMARCA4;PHF10;SMARCE1;BRD7;PAG1	O14744;P51532;Q8WUB8	3	0.374941	0.289859	0.346968	0.368369	0.430289	0.226923	0.0746063	0.017529	-0.147616	0.2119	0.3615	0.5617	0.7647
765	7381	DCS complex	Human	P26599;P31943;Q92945;Q9UKA9	PTBP1;HNRNPH1;KHSRP;PTBP2	P26599;P31943;Q92945	3	0.471781	0.515441	0.614881	0.457847	0.494792	-0.0925415	-0.303318	0.0295363	-0.048774	0.6698	0.8577	0.544	0.6486
766	7388	CENP-A nucleosomal complex	Human	P07199;P33778;P49450;P62805;Q03188;Q08945;Q8N0S6;Q8NCD3;Q92674;Q96BT3;Q96H22;Q96QV6;Q96T23;Q9H3R5;Q9Y5B9	CENPB;HIST1H2BB;CENPA;HIST1H4A;;CENPC;SSRP1;CENPL;HJURP;CENPI;CENPT;CENPN;HIST1H2AA;RSF1;CENPH;SUPT16H	Q03188;Q08945;Q96T23;Q9Y5B9	4	0.27237	0.47212	0.32386	0.568967	0.37259	-0.73338	-0.189045	-1.08895	-0.367956	0.9802	0.8174	0.9967	0.9445
767	7428	mtRNase P	Human	O15091;Q7L0Y3;Q99714	KIAA0391;TRMT10C;HSD17B10	O15091;Q7L0Y3;Q99714	3	0.220446	0.255678	0.270353	0.249957	0.217929	-0.15982	-0.22639	-0.13387	0.0114163	0.7422	0.8017	0.7552	0.5677
768	7443	Exosome	Human	Q01780;Q06265;Q13868;Q15024;Q5RKV6;Q8TF46;Q96B26;Q99547;Q9NPD3;Q9NQT4;Q9NQT5;Q9Y3B2	EXOSC10;EXOSC9;EXOSC2;EXOSC7;EXOSC6;DIS3L;EXOSC8;MPHOSPH6;EXOSC4;EXOSC5;EXOSC3;EXOSC1	Q01780;Q06265;Q13868;Q15024;Q5RKV6;Q8TF46;Q96B26;Q9NPD3;Q9NQT4;Q9NQT5;Q9Y3B2	11	0.47043	0.507232	0.554553	0.423161	0.423127	-0.0782306	-0.17882	0.100481	0.100554	0.8041	0.9344	0.3426	0.4041
769	7479	Astrin-kinastrin complex	Human	P53350;P63167;Q562F6;Q96R06;Q9Y448	PLK1;DYNLL1;SGO2;SPAG5;KNSTRN	P53350;P63167;Q96R06;Q9Y448	4	0.27385	0.315686	0.223062	0.21644	0.164473	-0.152771	0.185459	0.20964	0.399406	0.783	0.1497	0.2191	0.0538
770	7504	CD44-ERK1-ERK2-RHAMM complex	Human	O75330;P16070;P27361;P28482	HMMR;CD44;MAPK3;MAPK1	O75330;P27361;P28482	3	0.195202	0.155975	0.203275	0.193849	0.202714	0.200958	-0.0413589	0.00692957	-0.0384815	0.2458	0.5633	0.5775	0.6369
771	7522	Ubiquitin E3 ligase (CUL3, KLHL12, PEF1, PDCD6)	Human	O75340;Q13618;Q53G59;Q9UBV8	PDCD6;CUL3;KLHL12;PEF1	O75340;Q13618;Q53G59;Q9UBV8	4	0.198234	0.189003	0.265926	0.224176	0.283523	0.046567	-0.341477	-0.130865	-0.430246	0.4643	0.9263	0.8017	0.9598
772	7524	Ubiquitin E3 ligase (CUL3, KLHL20, RBX1)	Human	P62877;Q13618;Q9Y2M5	RBX1;CUL3;KLHL20	P62877;Q13618;Q9Y2M5	3	0.381287	0.320106	0.383287	0.304647	0.389435	0.160461	-0.00524451	0.201005	-0.0213697	0.2965	0.5	0.2793	0.6136
773	7541	KNTC1-ZW10-ZWILCH complex	Human	O43264;P50748;Q9H900	ZW10;KNTC1;ZWILCH	O43264;P50748;Q9H900	3	0.14769	0.160562	0.152712	0.168021	0.0802623	-0.0871555	-0.0340014	-0.13766	0.456549	0.6629	0.5515	0.7594	0.0605
774	7542	KNL1-MIS12-NDC80-SPC24-ZWINT complex	Human	O14777;O95229;Q8NBT2;Q8NG31;Q9H081	NDC80;ZWINT;SPC24;KNL1;MIS12	O14777;O95229;Q8NBT2;Q8NG31;Q9H081	5	0.350804	0.294806	0.329541	0.275496	0.335066	0.159627	0.0606122	0.214672	0.0448633	0.2344	0.337	0.1848	0.5478
775	7543	KPNB1-SMN-SPN complex	Human	P16150;Q14974;Q16637	SPN;KPNB1;SMN1; SMN2	P16150;Q14974;Q16637	3	0.830098	0.680858	0.705747	0.57314	0.638764	0.179786	0.149803	0.309551	0.230496	0.2692	0.2482	0.148	0.2546
776	7545	BORC complex	Human	O95295;P78537;Q6QNY1;Q969J3;Q96B45;Q96FH0;Q96GS4;Q9BQD3	SNAPIN;BLOC1S1;BLOC1S2;BORCS5;BORCS7;BORCS8;BORCS6;KXD1	O95295;P78537;Q969J3;Q96FH0;Q96GS4	5	0.139246	0.175401	0.132741	0.0929263	0.159352	-0.259649	0.0467158	0.332648	-0.144392	0.8999	0.368	0.0582	0.8518
777	7555	KEOPS complex	Human	Q14657;Q96S44;Q9NPF4;Q9Y3C4	LAGE3;TP53RK;OSGEP;TPRKB	Q14657;Q96S44;Q9NPF4;Q9Y3C4	4	0.432495	0.327462	0.312101	0.433733	0.266265	0.242854	0.278372	-0.00286207	0.38435	0.1475	0.0673	0.6106	0.0626
778	7556	PRAME complex	Human	P62877;P78395;Q13617;Q14657;Q15369;Q15370;Q9NPF4	RBX1;PRAME;CUL2;LAGE3;TCEB1;TCEB2;OSGEP	P62877;P78395;Q13617;Q14657;Q15369;Q15370;Q9NPF4	7	0.403362	0.37377	0.313994	0.310828	0.267763	0.0733645	0.221558	0.229406	0.336172	0.3883	0.0483	0.1177	0.0393
779	7557	LGR4-RSPO supercomplex	Human	O00401;O14641;O60610;P36507;P46940;P49023;Q02750;Q05397;Q9BXB1;Q9BXY4	WASL;DVL2;DIAPH1;MAP2K2;IQGAP1;PXN;MAP2K1;PTK2;LGR4;RSPO3	O00401;O14641;O60610;P36507;P46940;Q02750;Q05397	7	0.262652	0.226735	0.299206	0.229625	0.27955	0.136745	-0.139173	0.125742	-0.064338	0.232	0.8306	0.3167	0.7936
780	7566	7SK RNP complex	Human	O60563;O94992;P50750;Q4G0J3	CCNT1;HEXIM1;CDK9;LARP7	O60563;O94992;P50750;Q4G0J3	4	0.343236	0.390916	0.39768	0.351555	0.341687	-0.138912	-0.158619	-0.024237	0.00451196	0.7674	0.7791	0.6522	0.6039
781	7581	ESR1-TRAP/Mediator coactivator-complex	Human	O43513;O60244;O75448;O75586;P03372;P24863;P49336;Q09472;Q13503;Q15648;Q15788;Q93074;Q9BTT4;Q9H944;Q9NVC6;Q9UHV7;Q9ULK4;Q9Y2X0	MED7;MED14;MED24;MED6;ESR1;CCNC;CDK8;EP300;MED21;MED1;NCOA1;MED12;MED10;MED20;MED17;MED13;MED23;MED16	O43513;O60244;P49336;Q09472;Q15648;Q93074;Q9BTT4;Q9H944;Q9ULK4	9	0.241918	0.179808	0.169439	0.245771	0.212911	0.256739	0.299601	-0.0159284	0.119902	0.0375	0.0057	0.7032	0.357
782	7582	ESR2-TRAP/Mediator coactivator complex	Human	O43513;O60244;O75448;O75586;P24863;P49336;Q09472;Q13503;Q15648;Q15788;Q92731;Q93074;Q9BTT4;Q9H944;Q9NVC6;Q9UHV7;Q9ULK4;Q9Y2X0	MED7;MED14;MED24;MED6;CCNC;CDK8;EP300;MED21;MED1;NCOA1;ESR2;MED12;MED10;MED20;MED17;MED13;MED23;MED16	O43513;O60244;P49336;Q09472;Q15648;Q93074;Q9BTT4;Q9H944;Q9ULK4	9	0.241918	0.179808	0.169439	0.245771	0.212911	0.256739	0.299601	-0.0159284	0.119902	0.0375	0.0057	0.7032	0.357
