# Supplementary material for: Improved in situ characterization of protein complex dynamics at scale with thermal proximity co-aggregation
Source: Nat Commun. 2023 Nov 24;14:7697. doi: 10.1038/s41467-023-43526-2 (PMC10673876; doi:10.1038/s41467-023-43526-2)
Supplement: Supplementary file 9 — Source data [file 41467_2023_43526_MOESM9_ESM.zip › Source Data/Figure 6a.xlsx]

## Sheet:  Key complexes after glucose
Class	ComplexID	ComplexName	Organism	GO description	subunits(UniProt IDs)	subunits(Gene name syn)	Subunit_Found	No_Subunit_Found	Avg_Dist_0h	Avg_Dist_4h	Avg_Dist_8h	Avg_Dist_24h	Avg_Dist_48h	ΔRelative_Avg_Dist_4h	ΔRelative_Avg_Dist_8h	ΔRelative_Avg_Dist_24h	ΔRelative_Avg_Dist_48h	Dynamic_P_4h	Dynamic_P_8h	Dynamic_P_24h	Dynamic_P_48h
3	338	40S ribosomal subunit, cytoplasmic	Human	translation;cytoplasm	P08708;P08865;P15880;P23396;P25398;P39019;P46781;P46782;P46783;P60866;P61247;P62081;P62241;P62244;P62249;P62263;P62266;P62269;P62273;P62277;P62280;P62701;P62753;P62841;P62847;P62851;P62854;P62857;P62861;P62979;P63220	RPS17L;LAMBR LAMR1;RPS4;None;None;None;None;None;None;None;FTE1 MFTL;None;None;None;None;None;None;D6S218E;None;None;None;CCG2 RPS4 SCAR;None;RIG;None;None;None;None;None;UBA80 UBCEP1;None	P08865;P15880;P23396;P39019;P46781;P46783;P60866;P61247;P62081;P62241;P62244;P62249;P62266;P62269;P62273;P62277;P62280;P62701;P62753;P62851;P62854;P62857;P62861;P62979;P63220	25	0.29782	0.38215	0.399769	0.331943	0.271555	-0.283157	-0.342315	-0.114577	0.0881932	1	1	0.997568	0.403491
3	308	60S ribosomal subunit, cytoplasmic	Human	translation;cytoplasm	P05386;P05387;P05388;P18077;P18124;P18621;P26373;P27635;P30050;P32969;P35268;P36578;P39023;P40429;P42766;P46776;P46777;P46778;P46779;P47914;P49207;P50914;P61254;P61313;P61353;P61513;P61927;P62424;P62750;P62829;P62888;P62891;P62899;P62906;P62910;P62913;P62917;P62945;P62987;P63173;P83731;P83881;P84098;Q02543;Q02878;Q07020;Q9Y3U8	RRP1;D11S2243E RPP2;None;None;None;None;BBC1;DXS648E QM;None;; ; ;;None;RPL1;None;None;None;None;None;None;None;None;None;None;None;EC45;None;None;None;SURF-3 SURF3;None;None;None;None;None;NEDD6;None;None;None;None;UBCEP2;None;None;RPL44;None;None;TXREB1;None;None	P05388;P18077;P26373;P30050;P32969;P35268;P36578;P39023;P40429;P42766;P46777;P46778;P46779;P50914;P61513;P62424;P62750;P62829;P62891;P62899;P62987;P63173;P83731;Q02543;Q02878	25	0.227826	0.382951	0.338481	0.400434	0.184848	-0.68089	-0.4857	-0.75763	0.188642	1	1	1	0.032764
3	306	Ribosome, cytoplasmic	Human	translation;cytoplasm	P05386;P05387;P05388;P08708;P08865;P15880;P18077;P18124;P18621;P22090;P23396;P25398;P26373;P27635;P30050;P32969;P35268;P36578;P39019;P39023;P40429;P42677;P42766;P46776;P46777;P46778;P46779;P46781;P46782;P46783;P47914;P49207;P50914;P60866;P61247;P61254;P61313;P61353;P61513;P61927;P62081;P62241;P62244;P62249;P62263;P62266;P62269;P62273;P62277;P62280;P62424;P62701;P62750;P62753;P62829;P62841;P62847;…	RRP1;D11S2243E RPP2;None;RPS17L;LAMBR LAMR1;RPS4;None;None;None;RPS4Y;None;None;BBC1;DXS648E QM;None;; ; ;;None;RPL1;None;None;None;MPS1;None;None;None;None;None;None;None;None;None;None;None;None;FTE1 MFTL;None;EC45;None;None;None;None;None;None;None;None;None;D6S218E;None;None;None;SURF-3 SURF3;CCG2 RPS4 SCAR;None;None;None;RIG;None;None;None;None;None;None;None;None;NEDD6;None;None;None;None;U…	P05388;P08865;P15880;P18077;P23396;P26373;P30050;P32969;P35268;P36578;P39019;P39023;P40429;P42677;P42766;P46777;P46778;P46779;P46781;P46783;P50914;P60866;P61247;P61513;P62081;P62241;P62244;P62249;P62266;P62269;P62273;P62277;P62280;P62424;P62701;P62750;P62753;P62829;P62851;P62854;P62857;P62861;P62891;P62899;P62979;P62987;P63173;P63220;P83731;Q02543;Q02878	51	0.260745	0.410196	0.408543	0.386516	0.224089	-0.573171	-0.566832	-0.482353	0.140581	1	1	1	0.0710602
3	315	28S ribosomal subunit, mitochondrial	Human	translation;mitochondrial matrix	O15235;O60783;P51398;P82650;P82663;P82664;P82673;P82675;P82909;P82912;P82914;P82921;P82930;P82932;P82933;Q92552;Q92665;Q96EL2;Q9BYN8;Q9NP92;Q9NVS2;Q9Y291;Q9Y2Q9;Q9Y2R5;Q9Y2R9;Q9Y399;Q9Y3D3;Q9Y3D5;Q9Y3D9;Q9Y676	RPMS12 RPSM12;;MRPS29;C3orf5 RPMS22;RPMS25;;MRPS28;;;RPMS11;RPMS15;RPMS21;;C21orf101 RPMS6;RPMS9;KIAA0264;IMOGN38;;C20orf193 RPMS13;PDCD9;;;MRPS35;RPMS17;;;RPMS16;;;C6orf14	O15235;O60783;P51398;P82650;P82663;P82664;P82673;P82675;P82909;P82912;P82914;P82932;P82933;Q92552;Q92665;Q96EL2;Q9BYN8;Q9NP92;Q9NVS2;Q9Y2Q9;Q9Y2R5;Q9Y2R9;Q9Y399;Q9Y3D3;Q9Y3D5;Q9Y3D9;Q9Y676	27	0.209844	0.234293	0.236462	0.251878	0.196134	-0.116512	-0.126849	-0.200312	0.0653314	0.993618	0.989359	0.999996	0.541196
3	324	39S ribosomal subunit, mitochondrial	Human	translation;mitochondrial matrix	O75394;P09001;P49406;P52815;P83111;Q13084;Q13405;Q16540;Q4U2R6;Q5T653;Q6P161;Q6P1L8;Q7Z2W9;Q7Z7F7;Q7Z7H8;Q86TS9;Q8IXM3;Q8N5N7;Q8N983;Q8TCC3;Q96A35;Q96DV4;Q96EL3;Q96GC5;Q9BQ48;Q9BRJ2;Q9BYC8;Q9BYC9;Q9BYD1;Q9BYD2;Q9BYD3;Q9BYD6;Q9BZE1;Q9H0U6;Q9H2W6;Q9H9J2;Q9HD33;Q9NQ50;Q9NRX2;Q9NWU5;Q9NX20;Q9NYK5;Q9NZE8;Q9P015;Q9P0J6;Q9P0M9;Q9Y3B7;Q9Y6G3	C2orf1;MRL3 RPML3;KIAA0104 MRPL15;RPML12;MRPL56;MAAT1;C11orf4 NOF1;L23MRP RPL23L;MRP64;;;MRPL32 RPML32;;;MRPL8 RPML8;;BMRP MRPL27 RPML27;;;MRPL28 RPML28;;;;;;;;;;;;;MRPL2 RPML2;;C15orf4 LIECG2;;NCM1;NLVCF URIM;LIP2;MRPL25 RPML25;;C21orf92 MRPL5 RPML5;;;BRIP1;;;MRPL31 MRPS32 RPML31	P09001;P49406;P52815;P83111;Q13405;Q16540;Q5T653;Q6P161;Q6P1L8;Q7Z2W9;Q7Z7F7;Q7Z7H8;Q8IXM3;Q8N5N7;Q8TCC3;Q96A35;Q96DV4;Q96EL3;Q96GC5;Q9BQ48;Q9BYC8;Q9BYC9;Q9BYD1;Q9BYD2;Q9BYD3;Q9BYD6;Q9BZE1;Q9H0U6;Q9H2W6;Q9H9J2;Q9HD33;Q9NQ50;Q9NRX2;Q9NWU5;Q9NX20;Q9NYK5;Q9P015;Q9Y3B7;Q9Y6G3	39	0.312267	0.359826	0.32896	0.343433	0.261406	-0.1523	-0.0534555	-0.0998039	0.162877	1	0.831199	1	0.0581378
3	320	55S ribosome, mitochondrial	Human	translation;mitochondrial matrix	O15235;O60783;O75394;P09001;P49406;P51398;P52815;P82650;P82663;P82664;P82673;P82675;P82909;P82912;P82914;P82921;P82930;P82932;P82933;P83111;Q13084;Q13405;Q16540;Q4U2R6;Q5T653;Q6P161;Q6P1L8;Q7Z2W9;Q7Z7F7;Q7Z7H8;Q86TS9;Q8IXM3;Q8N5N7;Q8N983;Q8TCC3;Q92552;Q92665;Q96A35;Q96DV4;Q96EL2;Q96EL3;Q96GC5;Q9BQ48;Q9BRJ2;Q9BYC8;Q9BYC9;Q9BYD1;Q9BYD2;Q9BYD3;Q9BYD6;Q9BYN8;Q9BZE1;Q9H0U6;Q9H2W6;Q9H9J2;Q9HD33;Q9NP92;…	RPMS12 RPSM12;;C2orf1;MRL3 RPML3;KIAA0104 MRPL15;MRPS29;RPML12;C3orf5 RPMS22;RPMS25;;MRPS28;;;RPMS11;RPMS15;RPMS21;;C21orf101 RPMS6;RPMS9;MRPL56;MAAT1;C11orf4 NOF1;L23MRP RPL23L;MRP64;;;MRPL32 RPML32;;;MRPL8 RPML8;;BMRP MRPL27 RPML27;;;MRPL28 RPML28;KIAA0264;IMOGN38;;;;;;;;;;;;;;C20orf193 RPMS13;MRPL2 RPML2;;C15orf4 LIECG2;;NCM1;PDCD9;NLVCF URIM;LIP2;;MRPL25 RPML25;;C21orf92 MRPL5 RPML5;;;BRIP1;;…	O15235;O60783;P09001;P49406;P51398;P52815;P82650;P82663;P82664;P82673;P82675;P82909;P82912;P82914;P82932;P82933;P83111;Q13405;Q16540;Q5T653;Q6P161;Q6P1L8;Q7Z2W9;Q7Z7F7;Q7Z7H8;Q8IXM3;Q8N5N7;Q8TCC3;Q92552;Q92665;Q96A35;Q96DV4;Q96EL2;Q96EL3;Q96GC5;Q9BQ48;Q9BYC8;Q9BYC9;Q9BYD1;Q9BYD2;Q9BYD3;Q9BYD6;Q9BYN8;Q9BZE1;Q9H0U6;Q9H2W6;Q9H9J2;Q9HD33;Q9NP92;Q9NQ50;Q9NRX2;Q9NVS2;Q9NWU5;Q9NX20;Q9NYK5;Q9P015;Q9Y2Q9;…	66	0.275065	0.31418	0.294028	0.310814	0.235169	-0.1422	-0.06894	-0.12997	0.145042	1	0.952387	1	0.032817
1	563	F1F0-ATP synthase, mitochondrial	Human	aerobic respiration;respiratory electron transport chain;mitochondrial inner membrane;ATP biosynthetic process;mitochondrial ATP synthesis coupled proton transport	O75947;O75964;P00846;P03928;P05496;P06576;P18859;P24539;P25705;P30049;P36542;P48047;P56134;P56381;P56385;Q9UII2	None;None;ATP6, ATPASE6, MTATP6;ATP8, ATPASE8, MTATP8;None;ATPMB, ATPSB;ATP5A, ATPM;None;ATP5A, ATP5AL2, ATPM;None;ATP5C, ATP5CL1;ATPO;ATP5JL;None;ATP5K;ATPI	O75947;P00846;P03928;P05496;P06576;P18859;P24539;P25705;P30049;P36542;P48047;P56385;Q9UII2	13	0.157353	0.31259	0.239033	0.192357	0.209722	-0.98655	-0.519084	-0.222453	-0.332806	1	1	1	1
1	178	Respiratory chain complex I (holoenzyme), mitochondrial	Human	hydrogen transport;respiratory electron transport chain;mitochondrial inner membrane;oxidative phosphorylation;aerobic respiration	O00217;O00483;O14561;O15239;O43181;O43674;O43676;O43677;O43678;O43920;O75251;O75306;O75380;O75438;O75489;O95139;O95167;O95168;O95169;O95178;O95182;O95298;O95299;O96000;P03886;P03891;P03897;P03901;P03915;P03923;P17568;P19404;P28331;P49821;P51970;P56181;P56556;Q16718;Q16795;Q86Y39;Q9NX14;Q9P0J0;Q9UI09;Q9Y6M9	None;None;None;None;None;None;None;None;None;None;None;None;None;None;None;None;None;None;None;None;None;None;None;None;MTND1 NADH1 ND1;MTND2 NADH2 ND2;MTND3 NADH3 ND3;MTND4L NADH4L ND4L;MTND5 NADH5 ND5;MTND6 NADH6 ND6;None;None;None;UQOR1;None;None;LYRM6 NADHB14;None;NDUFS2L;None;None;GRIM19;DAP13;LYRM3 UQOR22	O00217;O00483;O14561;O15239;O43181;O43674;O43676;O43677;O43678;O43920;O75251;O75306;O75380;O75438;O75489;O95139;O95167;O95168;O95169;O95182;O95298;O95299;O96000;P03886;P03891;P03897;P03915;P17568;P28331;P51970;P56181;Q16718;Q16795;Q86Y39;Q9NX14;Q9P0J0;Q9UI09;Q9Y6M9	38	0.358402	0.345598	0.331904	0.348039	0.284358	0.0357252	0.0739337	0.028913	0.206594	0.464297	0.0418015	0.658077	0
1	2884	Respiratory chain complex I (early intermediate NDUFAF1 assembly), mitochondrial	Human	protein complex assembly;hydrogen transport;respiratory electron transport chain;mitochondrial inner membrane;oxidative phosphorylation;aerobic respiration	O75251;O75489;O95139;P03886;P56556;Q16795;Q9Y375	None;None;None;MTND1 NADH1 ND1;LYRM6 NADHB14;NDUFS2L;CIA30	O75251;O75489;O95139;P03886;Q16795	5	0.351957	0.348985	0.376288	0.450299	0.181497	0.00844337	-0.0691307	-0.279416	0.484321	0.537316	0.644473	0.981164	0
1	2886	Respiratory chain complex I (incomplete intermediate ND1, ND2, ND3, CIA30 assembly), mitochondrial	Human	protein complex assembly;hydrogen transport;respiratory electron transport chain;mitochondrial inner membrane;oxidative phosphorylation;aerobic respiration	P03886;P03891;P03897;Q9Y375	MTND1 NADH1 ND1;MTND2 NADH2 ND2;MTND3 NADH3 ND3;CIA30	P03886;P03891;P03897	3	0.178205	0.170046	0.233447	0.376821	0.350841	0.0457826	-0.309996	-1.11454	-0.968753	0.447915	0.879763	0.999798	0.996869
1	2903	Respiratory chain complex I (intermediate V/380kD and VI/480kD), mitochondrial	Human	protein complex assembly;hydrogen transport;respiratory electron transport chain;mitochondrial inner membrane;oxidative phosphorylation;aerobic respiration	O43678;O75306;O75489;P03886;Q16795	None;None;None;MTND1 NADH1 ND1;NDUFS2L	O43678;O75306;O75489;P03886;Q16795	5	0.284392	0.304985	0.324195	0.384135	0.207959	-0.0724095	-0.139958	-0.350723	0.268758	0.701233	0.788516	0.996142	0.101791
1	2904	Respiratory chain complex I (intermediate VII/650kD), mitochondrial	Human	protein complex assembly;hydrogen transport;respiratory electron transport chain;mitochondrial inner membrane;oxidative phosphorylation;aerobic respiration	O43181;O43678;O43920;O75251;O75306;O75489;P03886;P19404;P56556;Q16795	None;None;None;None;None;None;MTND1 NADH1 ND1;None;LYRM6 NADHB14;NDUFS2L	O43181;O43678;O43920;O75251;O75306;O75489;P03886;Q16795	8	0.31593	0.346003	0.329291	0.338084	0.243463	-0.095186	-0.0422901	-0.070123	0.229377	0.786492	0.603842	0.818424	0.107071
1	2905	Respiratory chain complex I (intermediate), mitochondrial	Human	protein complex assembly;hydrogen transport;respiratory electron transport chain;mitochondrial inner membrane;oxidative phosphorylation;aerobic respiration	O43181;O43678;O43920;O75251;O75306;O75489;O95139;P03886;P19404;P56556;Q16795	None;None;None;None;None;None;None;MTND1 NADH1 ND1;None;LYRM6 NADHB14;NDUFS2L	O43181;O43678;O43920;O75251;O75306;O75489;O95139;P03886;Q16795	9	0.304404	0.330036	0.314586	0.320387	0.229925	-0.0842033	-0.0334494	-0.052504	0.244673	0.792499	0.584054	0.813085	0.0625944
1	2914	Respiratory chain complex I (beta subunit) mitochondrial	Human	protein complex assembly;hydrogen transport;respiratory electron transport chain;mitochondrial inner membrane;oxidative phosphorylation;aerobic respiration	O00483;O14561;O43674;O43676;O75438;O95139;O95168;O95169;O95178;O95298;O96000;P03905;P03915;P17568;Q9NX14;Q9Y6M9	None;None;None;None;None;None;None;None;None;None;None;MTND4 NADH4 ND4;MTND5 NADH5 ND5;None;None;LYRM3 UQOR22	O00483;O14561;O43674;O43676;O75438;O95139;O95168;O95169;O95298;O96000;P03905;P03915;P17568;Q9NX14;Q9Y6M9	15	0.223195	0.212164	0.197684	0.235869	0.180249	0.0494232	0.1143	-0.0567856	0.192414	0.428814	0.0796082	0.886187	0.081524
1	2919	Respiratory chain complex I (gamma subunit) mitochondrial	Human	protein complex assembly;hydrogen transport;respiratory electron transport chain;mitochondrial inner membrane;oxidative phosphorylation;aerobic respiration	O15239;O43677;O43920;O95167;O95299;P03886;P03891;P03897;P03901;P03923;P51970;P56556;Q16795	None;None;None;None;None;MTND1 NADH1 ND1;MTND2 NADH2 ND2;MTND3 NADH3 ND3;MTND4L NADH4L ND4L;MTND6 NADH6 ND6;None;LYRM6 NADHB14;NDUFS2L	O15239;O43677;O43920;O95167;O95299;P03886;P03891;P03897;P51970;Q16795	10	0.434661	0.436161	0.416374	0.506665	0.382798	-0.00345035	0.0420721	-0.165657	0.119318	0.58027	0.333212	0.985522	0.342767
1	2920	Respiratory chain complex I (lambda subunit) mitochondrial	Human	protein complex assembly;hydrogen transport;respiratory electron transport chain;mitochondrial inner membrane;oxidative phosphorylation;aerobic respiration	O00217;O43181;O43678;O75251;O75306;O75380;O75489;O95182;P19404;P28331;P49821;P56181;Q16718;Q86Y39;Q9P0J0;Q9UI09	None;None;None;None;None;None;None;None;None;None;UQOR1;None;None;None;GRIM19;DAP13	O00217;O43181;O43678;O75251;O75306;O75380;O75489;O95182;P28331;P56181;Q16718;Q86Y39;Q9P0J0;Q9UI09	14	0.355396	0.403821	0.379048	0.308052	0.319064	-0.136257	-0.0665497	0.133216	0.102229	0.948324	0.746626	0.220252	0.381848
1	2948	Respiratory chain complex I (incomplete intermediate), mitochondrial	Human	protein complex assembly;hydrogen transport;respiratory electron transport chain;mitochondrial inner membrane;oxidative phosphorylation;aerobic respiration	O43181;O75251;O75306;O75380;O95169;O95299;P19404;P28331;P49821;P56181;Q16795	None;None;None;None;None;None;None;None;UQOR1;None;NDUFS2L	O43181;O75251;O75306;O75380;O95169;O95299;P28331;P56181;Q16795	9	0.471954	0.549748	0.519144	0.416231	0.448292	-0.164835	-0.0999893	0.118068	0.0501357	0.929667	0.777159	0.327267	0.567135
2	6497	TOM complex (TOM5, TOM6, TOM7, TOM20, TOM22, TOM40, TOM70), mitochondrial	Human	protein import into mitochondrial outer membrane;mitochondrion;mitochondrial outer membrane;mitochondrial outer membrane translocase complex;mitochondrial outer membrane translocase complex assembly	O94826;O96008;Q15388;Q8N4H5;Q96B49;Q9NS69;Q9P0U1	KIAA0719 TOM70 TOMM70A;C19orf1 PEREC1 TOM40;KIAA0016;C9orf105,TOM5;OBTP,TOM6;TOM22;TOM7,TOMM07	O94826;O96008;Q15388;Q96B49;Q9NS69;Q9P0U1	6	0.4317	0.293196	0.308805	0.305836	0.199068	0.320835	0.284675	0.291553	0.538874	0.001602	0.003245	0.040165	0
2	6289	prohibitin 2 complex, mitochondrial	Human	apoptotic process;apoptotic mitochondrial changes	O00165;P05141;P35232;P45880;Q99623	HS1BP1;ANT2;None;None;BAP, REA	O00165;P05141;P35232;P45880;Q99623	5	0.433973	0.330843	0.312532	0.309496	0.201284	0.237642	0.279835	0.286831	0.536183	0.083262	0.007528	0.063194	0
2	2939	Ecsit complex (ECSIT, MT-CO2, NDUFA1, MT-ND1, TRAF6, NDUFAF1)	Human	protein complex assembly;mitochondrion	O15239;P00403;P03886;Q9BQ95;Q9Y375;Q9Y4K3	None;COII COXII MTCO2;MTND1 NADH1 ND1;None;CIA30;RNF85	O15239;P00403;P03886;Q9BQ95;Q9Y4K3	5	0.273445	0.214743	0.222117	0.350486	0.214005	0.214677	0.187708	-0.281742	0.217376	0.113817	0.0766318	0.981943	0.184421
2	6249	MIB complex	Human	mitochondrial crista junction;cristae formation	O75431;Q13505;Q16891;Q5TGZ0;Q5XKP0;Q6UXV4;Q9BRQ6;Q9BUR5;Q9NVH1;Q9NX63;Q9Y512	;MTX MTXN;HMP MIC60 MINOS2;C1orf151 MIC10;C19orf70 QIL1;CXorf33 FAM121A MIC27;CHCM1 MIC25;FAM121B MIC23 MIC26;;MIC19 MINOS3;SAM50	O75431;Q13505;Q6UXV4;Q9BRQ6;Q9BUR5;Q9NVH1;Q9Y512	7	0.349783	0.37492	0.373613	0.400018	0.251203	-0.07187	-0.06813	-0.14362	0.28183	0.715796	0.655762	0.924105	0.052675
4	190	Mitotic checkpoint complex (MCC)	Human	cell cycle checkpoint	O43684;O60566;Q12834;Q13257	None;BUBR1 MAD3L SSK1;None;MAD2	O43684;O60566;Q12834;Q13257	4	0.330865	0.314434	0.236893	0.279686	0.13485	0.049662	0.284019	0.154682	0.592432	0.457274	0.022134	0.296007	3.97e-08
4	7479	Astrin-kinastrin complex	Human	regulation of attachment of spindle microtubules to kinetochore	P53350;P63167;Q562F6;Q96R06;Q9Y448	PLK;DLC1 DNCL1 DNCLC1 HDLC1;SGOL2;None;C15orf23,SKAP,TRAF4AF1,HSD11	P53350;P63167;Q96R06;Q9Y448	4	0.27385	0.315687	0.223062	0.21644	0.164473	-0.15277	0.185459	0.20964	0.399406	0.7683	0.134593	0.198855	0.020733
4	5251	Ku-ORC complex	Human	pre-replicative complex assembly involved in nuclear cell cycle DNA replication;DNA replication origin binding;DNA binding;ATP binding;chromosome	O43929;P12956;P13010;Q13416;Q9UBD5;Q9Y5N6	ORC4L;G22P1, KU70;G22P2, KU86;ORC2L;LATHEO ORC3L;ORC6L	O43929;P12956;P13010;Q13416;Q9UBD5;Q9Y5N6	6	0.174018	0.190705	0.170574	0.15916	0.111405	-0.0958891	0.0197918	0.085381	0.359806	0.747708	0.439459	0.42986	0.00818215
4	6893	Gamma-tubulin complex	Human	microtubule nucleation;centrosome	P23258;Q96CW5;Q96RT7;Q96RT8;Q9BSJ2;Q9UGJ1	TUBG;GCP3;GCP6, KIAA1669;GCP5, KIAA1899;GCP2;76P, GCP4	P23258;Q96CW5;Q9BSJ2;Q9UGJ1	4	0.143718	0.19356	0.133215	0.115588	0.089872	-0.34681	0.073078	0.195727	0.374664	0.924845	0.336336	0.222111	0.032769
4	7541	KNTC1-ZW10-ZWILCH complex	Human	mitotic cell cycle checkpoint	O43264;P50748;Q9H900	None;KIAA0166;None	O43264;P50748;Q9H900	3	0.14769	0.160562	0.152712	0.168021	0.080262	-0.08716	-0.034	-0.13766	0.456549	0.633518	0.536258	0.748229	0.036585
5	5685	Membrane protein complex (VCP, UFD1L, SEC61B)	Human	retrograde protein transport, ER to cytosol	P55072;P60468;Q92890	p97;None;	P55072;P60468;Q92890	3	0.107279	0.057157	0.078843	0.084215	0.095262	0.467213	0.26506	0.214985	0.112017	0.003574	0.092545	0.225955	0.42163
5	3545	COG5-COG6-COG7 subcomplex	Human	protein transport;protein transporter activity;retrograde transport, vesicle recycling within Golgi;Golgi organization	P83436;Q9UP83;Q9Y2V7	None;GOLTC1 GTC90;KIAA1134	P83436;Q9UP83;Q9Y2V7	3	0.113505	0.071597	0.099692	0.083324	0.094915	0.369218	0.121693	0.265895	0.163782	0.039147	0.27342	0.159811	0.345407
5	6468	TRAPP complex	Human	ER to Golgi vesicle-mediated transport;vesicle-mediated transport;COPI-coated vesicle	O43617;O75865;P0DI81;P48553;Q5T215;Q7Z392;Q86SZ2;Q8IUR0;Q8WVT3;Q96Q05;Q9UL33;Q9Y296;Q9Y2L5;Q9Y5R8	BET3,CDABP0066;HSPC289;SEDL;EHOC1,TMEM1;BET3L;C4orf41;None;None;TRAMM,TTC15;KIAA1882 NIBP;HSPC126;SBDN,HSPC172,PTD009;KIAA1012;BET5,MUM2	O43617;P48553;Q7Z392;Q86SZ2;Q8IUR0;Q8WVT3;Q9Y296;Q9Y2L5;Q9Y5R8	9	0.250105	0.210101	0.214928	0.211586	0.25789	0.159949	0.140647	0.154009	-0.03113	0.125801	0.091372	0.221534	0.778878
5	7141	Coat protein complex II (SAR1B, PREB, SEC23A , SEC24B, SEC23IP)	Human	COPII adaptor activity;COPII vesicle coating;endoplasmic reticulum	O95487;Q15436;Q9HCU5;Q9Y6B6;Q9Y6Y8	None;None;SEC12;SARA2,SARB;MSTP053, p125	O95487;Q9HCU5;Q9Y6B6;Q9Y6Y8	4	0.223947	0.18241	0.206498	0.116086	0.165221	0.185478	0.077916	0.481638	0.262234	0.209475	0.326921	0.000442	0.139809
5	874	SNARE complex (VAMP3, VAMP4, VAMP8, STX6)	Human	vesicle fusion;synaptic vesicle transport;synaptic vesicle exocytosis	O43752;O75379;Q15836;Q9BV40	None;;SYB3;None	O43752;O75379;Q15836;Q9BV40	4	0.194302	0.162811	0.140304	0.220068	0.216119	0.162073	0.277907	-0.13261	-0.11228	0.250083	0.026457	0.80977	0.780676
5	657	Retromer complex (SNX1, SNX2, VPS35, VPS29, VPS26A)	Human	intracellular protein transport;protein targeting;protein transport;vesicle-mediated transport;synaptic vesicle recycling;retrograde transport, vesicle recycling within Golgi	O60749;O75436;Q13596;Q96QK1;Q9UBQ0	None;VPS26;None;MEM3;None	O60749;O75436;Q13596;Q96QK1;Q9UBQ0	5	0.211665	0.220513	0.157987	0.194955	0.22051	-0.0418	0.253599	0.078943	-0.04179	0.64296	0.018102	0.463133	0.735167
5	654	BLOC1-BLOC2 complex	Human	intracellular protein transport;protein targeting;protein transport;endosome	O95295;P78537;Q6QNY0;Q6QNY1;Q86YV9;Q8TDH9;Q969F9;Q96EV8;Q9NUP1;Q9UL45;Q9UPZ3	BLOC1S7 SNAP25BP SNAPAP;BLOS1 GCN5L1 RT14;BLOS3;BLOS2 CEAP;;MUTED;;BLOC1S8;CNO;PA, PLDN;AIBP63 KIAA1017	O95295;P78537;Q8TDH9;Q9NUP1	4	0.200786	0.211121	0.183998	0.105313	0.188612	-0.05148	0.083609	0.475495	0.06063	0.630239	0.315876	0.000659	0.496158
5	7545	BORC complex	Human	BORC complex	O95295;P78537;Q6QNY1;Q969J3;Q96B45;Q96FH0;Q96GS4;Q9BQD3	BLOC1S7 SNAP25BP SNAPAP;BLOS1 GCN5L1 RT14;BLOS2 CEAP;LOH12CR1;C10orf32;MEF2BNB;C17orf59;C19orf50	O95295;P78537;Q969J3;Q96FH0;Q96GS4	5	0.139246	0.175401	0.132741	0.092926	0.159352	-0.25965	0.046716	0.332648	-0.14439	0.929886	0.357676	0.023673	0.890034
5	6463	GARP complex	Human	retrograde transport, endosome to Golgi;trans-Golgi network;GARP complex	Q5VIR6;Q8N1B4;Q9P1Q0;Q9UID3	PP13624;SACM2L;HCC8;ANG2,C11orf2,C11orf3,FFR,PP5382	Q5VIR6;Q8N1B4;Q9UID3	3	0.226326	0.133505	0.197516	0.157991	0.084951	0.410122	0.127293	0.301932	0.624654	0.018359	0.264677	0.119867	0.001374
6	6476	erlin1/2-RNF170 complex	Human	endoplasmic reticulum membrane;receptor recycling	O75477;O94905;Q96K19	C10orf69, KE04, KEO4, SPFH1;C8orf2, SPFH2;None	O75477;O94905;Q96K19	3	0.28302	0.119282	0.136959	0.131751	0.096213	0.578539	0.51608	0.534482	0.66005	0	0.001566	0.004751	0.000429
6	5400	BRCC complex	Human	DNA repair;cell cycle checkpoint;protein ubiquitination;cellular response to DNA damage stimulus;nucleus;ubiquitin-dependent protein catabolic process	P38398;P46736;P51587;Q06609;Q9NXR7	RNF53;BRCC36, C6.1A, CXorf53;FACD, FANCD1;RAD51A, RECA;BRCC45	P38398;P46736;Q9NXR7	3	0.24806	0.084789	0.129898	0.160884	0.162203	0.658191	0.476345	0.351433	0.346113	0	0.004051	0.075404	0.115184
6	6780	RAD6A-KCMF1-UBR4 complex	Human	lysosomal protein catabolic process	P49459;Q5T4S7;Q9P0J7	RAD6A;KIAA0462,KIAA1307,RBAF600,ZUBR1;FIGC, ZZZ1	P49459;Q5T4S7;Q9P0J7	3	0.304712	0.197104	0.202583	0.178786	0.178653	0.353145	0.335165	0.413263	0.413697	0.049886	0.042642	0.036858	0.060669
6	6641	USP22-SAGA complex	Human	nucleus;histone acetyltransferase activity;H4 histone acetyltransferase complex;histone deubiquitination;regulation of cell cycle process;mRNA transcription	O75528;Q12962;Q14CW9;Q86TJ2;Q92830;Q9HBM6;Q9UPT9;Q9Y4A5	ADA3, TADA3L;TAF2A TAF2H TAFII30;None;ADA2B;GCN5, GCN5L2, HGCN5;TAF9L;KIAA1063,USP3L;PAF400	O75528;Q12962;Q9HBM6;Q9UPT9	4	0.412005	0.253526	0.343982	0.219774	0.227381	0.384655	0.165103	0.466574	0.448112	0.0047	0.167177	0.001099	0.00659
6	6866	AMFR-ERLIN2-TMUB1 complex	Human	ERAD pathway;endoplasmic reticulum	O94905;Q9BVT8;Q9UKV5	C8orf2, SPFH2;C7orf21,DULP,HOPS,SB144;RNF45, GP78	O94905;Q9BVT8;Q9UKV5	3	0.366688	0.254197	0.268431	0.243588	0.198272	0.306776	0.267959	0.335707	0.45929	0.088928	0.089967	0.088194	0.035309
6	1091	SNX complex (SNX1, SNX1a, SNX2, SNX4, LEPR)	Human	enzyme linked receptor protein signaling pathway;cellular protein catabolic process;leptin receptor activity	O60749;O95219;P48357;Q13596	None;None;DB, OBR;None	O60749;P48357;Q13596	3	0.146896	0.048058	0.075593	0.141858	0.122895	0.672846	0.485398	0.034296	0.16339	0	0.00331	0.509057	0.345979
6	191	20S proteasome	Human	protein processing;proteasome-mediated ubiquitin-dependent protein catabolic process;ubiquitin-dependent protein catabolic process;response to stress;cytoplasm;nucleus	O14818;P20618;P25786;P25787;P25788;P25789;P28066;P28070;P28072;P28074;P49720;P49721;P60900;Q99436	HSPC;PSC5;HC2 NU PROS30 PSC2;HC3 PSC3;HC8 PSC8;HC9 PSC9;None;PROS26;LMPY Y;LMPX MB1 X;None;None;PROS27;Z	O14818;P20618;P25786;P25787;P25788;P25789;P28066;P28070;P28072;P28074;P49720;P49721;P60900;Q99436	14	0.110488	0.093881	0.105066	0.078028	0.108575	0.150305	0.049075	0.293788	0.01731	0.100068	0.266562	0	0.702269
6	2170	Ubiquitin E3 ligase (CDC34, CUL1, RBX1)	Human	protein ubiquitination;proteasome-mediated ubiquitin-dependent protein catabolic process;ubiquitin-dependent protein catabolic process	P49427;P62877;Q13616	UBCH3; UBE2R1; UBC3;RNF75, ROC1;None	P49427;P62877;Q13616	3	0.381727	0.359285	0.355276	0.208898	0.319678	0.058792	0.069295	0.452756	0.162549	0.428286	0.359311	0.021117	0.347208
7	5604	Emerin complex 1	Human	nucleus	P35579;P50402;P60709;Q12965;Q13813;Q15417;Q8WWI1;Q9BRV8	;EDMD STA;None;MYO1C;NEAS SPTA2;;FBX20 FBXO20 KIAA0858;SIKE	P35579;P50402;Q13813;Q9BRV8	4	0.309355	0.15713	0.14288	0.165242	0.185221	0.492072	0.538135	0.465849	0.401265	0	0	0.001142	0.019974
7	6855	LAS1L-PELP1-TEX10-WDR18-NOL9-SENP3 complex	Human	ribosome biogenesis;nucleolus;rRNA processing	Q5SY16;Q8IZL8;Q9BV38;Q9H4L4;Q9NXF1;Q9Y4W2	None;HMX3, MNAR;None;SSP3, SUSP3;None;None	Q5SY16;Q8IZL8;Q9BV38;Q9NXF1	4	0.229654	0.129848	0.166686	0.197928	0.243037	0.434595	0.274188	0.138147	-0.05828	1.32e-05	0.029277	0.327522	0.704519
7	6645	CCC complex	Human	early endosome;copper ion homeostasis	O60826;Q567U6;Q7Z3J2;Q7Z4G1;Q86VX2;Q86X83;Q8N668;Q9GZQ3;Q9H0A8;Q9NX08;Q9P000;Q9UBI1;Q9Y6G5	CXorf37,JM1;None;None;MSTP076;C20orf92;HSPC042,My004;C2orf5, MURR1;HT002;None;MDS022;HSPC166;BUP,C10orf8;HSPC305,PTD002	O60826;Q86X83;Q9GZQ3;Q9H0A8;Q9NX08;Q9P000;Q9UBI1	7	0.216036	0.114803	0.208807	0.203934	0.226037	0.468596	0.033466	0.056021	-0.04629	0	0.368309	0.512015	0.761282
