# Supplementary material for: Improved in situ characterization of protein complex dynamics at scale with thermal proximity co-aggregation
Source: Nat Commun. 2023 Nov 24;14:7697. doi: 10.1038/s41467-023-43526-2 (PMC10673876; doi:10.1038/s41467-023-43526-2)
Supplement: Supplementary file 9 — Source data [file 41467_2023_43526_MOESM9_ESM.zip › Source Data/Figure 6b.xlsx]

## Sheet: Luminescence（RLU per cell)
	Glucose				Glucose-free
Luminescence（RLU/per cell)	0H	8H	24H	48H	0H	8H	24H	48H
1	571.999	693.465	824.063	929.327	860.594	1120.5	1359.08	351.783
2	515.462	701.604	963.058	984.176	850.554	1132.06	1466.8	318.464
3	604.049	677.263	763.409	868.458	1043.82	1079	1083.75	290.747
Mean	563.837	690.778	850.177	927.32	918.322	1110.52	1303.21	320.331
SD	44.8542	12.391	102.3541	57.8848	108.7979	27.9056	197.5441	30.561

## Sheet: Luminescence（RLU)
	Glucose				Glucose-free
Luminescence（RLU)	0H	8H	24H	48H	0H	8H	24H	48H
1	7721987	11788906	19365492	37173078	17744893	29132988	38054188	18644497
2	7731926	12278074	20993745	37546296	17211879	27735578	38870202	18171667
3	7852637	12529371	20705747	38125312	17436365	28053911	39014862	17356293
Mean	7768850	1.21988e+07	2.0355e+07	3.76149e+07	17464379	2.83075e+07	3.86464e+07	1.80575e+07
SD	72731.6434	376546.5732	868948.9959	479809.1278	267608.9856	732404.4624	517960.7286	651648.2326
