# Supplementary material for: Improved in situ characterization of protein complex dynamics at scale with thermal proximity co-aggregation
Source: Nat Commun. 2023 Nov 24;14:7697. doi: 10.1038/s41467-023-43526-2 (PMC10673876; doi:10.1038/s41467-023-43526-2)
Supplement: Supplementary file 9 — Source data [file 41467_2023_43526_MOESM9_ESM.zip › Source Data/Supplementary Fig. 1-2.xlsx]

## Sheet: Sheet1
	number of temperature	tems	auc	measurement
0	2	37℃_40℃	0.6337	Manhattan
1	2	37℃_43℃	0.6114	Manhattan
2	2	37℃_46℃	0.6067	Manhattan
3	2	37℃_49℃	0.6025	Manhattan
4	2	37℃_52℃	0.608	Manhattan
5	2	37℃_55℃	0.6218	Manhattan
6	2	37℃_58℃	0.6298	Manhattan
7	2	37℃_61℃	0.63	Manhattan
8	2	37℃_64℃	0.6337	Manhattan
9	3	37℃_40℃_43℃	0.6478	Manhattan
10	3	37℃_40℃_46℃	0.641	Manhattan
11	3	37℃_40℃_49℃	0.6391	Manhattan
12	3	37℃_40℃_52℃	0.645	Manhattan
13	3	37℃_40℃_55℃	0.6581	Manhattan
14	3	37℃_40℃_58℃	0.667	Manhattan
15	3	37℃_40℃_61℃	0.6685	Manhattan
16	3	37℃_40℃_64℃	0.6718	Manhattan
17	3	37℃_43℃_46℃	0.6227	Manhattan
18	3	37℃_43℃_49℃	0.6245	Manhattan
19	3	37℃_43℃_52℃	0.6322	Manhattan
20	3	37℃_43℃_55℃	0.6472	Manhattan
21	3	37℃_43℃_58℃	0.6553	Manhattan
22	3	37℃_43℃_61℃	0.656	Manhattan
23	3	37℃_43℃_64℃	0.6587	Manhattan
24	3	37℃_46℃_49℃	0.6185	Manhattan
25	3	37℃_46℃_52℃	0.6279	Manhattan
26	3	37℃_46℃_55℃	0.6435	Manhattan
27	3	37℃_46℃_58℃	0.6512	Manhattan
28	3	37℃_46℃_61℃	0.6513	Manhattan
29	3	37℃_46℃_64℃	0.6536	Manhattan
30	3	37℃_49℃_52℃	0.6173	Manhattan
31	3	37℃_49℃_55℃	0.6311	Manhattan
32	3	37℃_49℃_58℃	0.6383	Manhattan
33	3	37℃_49℃_61℃	0.6397	Manhattan
34	3	37℃_49℃_64℃	0.6433	Manhattan
35	3	37℃_52℃_55℃	0.6227	Manhattan
36	3	37℃_52℃_58℃	0.6309	Manhattan
37	3	37℃_52℃_61℃	0.6346	Manhattan
38	3	37℃_52℃_64℃	0.6387	Manhattan
39	3	37℃_55℃_58℃	0.632	Manhattan
40	3	37℃_55℃_61℃	0.6367	Manhattan
41	3	37℃_55℃_64℃	0.6412	Manhattan
42	3	37℃_58℃_61℃	0.6368	Manhattan
43	3	37℃_58℃_64℃	0.6414	Manhattan
44	3	37℃_61℃_64℃	0.6374	Manhattan
45	4	37℃_40℃_43℃_46℃	0.643	Manhattan
46	4	37℃_40℃_43℃_49℃	0.6452	Manhattan
47	4	37℃_40℃_43℃_52℃	0.6533	Manhattan
48	4	37℃_40℃_43℃_55℃	0.6674	Manhattan
49	4	37℃_40℃_43℃_58℃	0.6748	Manhattan
50	4	37℃_40℃_43℃_61℃	0.6754	Manhattan
51	4	37℃_40℃_43℃_64℃	0.6772	Manhattan
52	4	37℃_40℃_46℃_49℃	0.6384	Manhattan
53	4	37℃_40℃_46℃_52℃	0.6482	Manhattan
54	4	37℃_40℃_46℃_55℃	0.6633	Manhattan
55	4	37℃_40℃_46℃_58℃	0.6709	Manhattan
56	4	37℃_40℃_46℃_61℃	0.6713	Manhattan
57	4	37℃_40℃_46℃_64℃	0.6729	Manhattan
58	4	37℃_40℃_49℃_52℃	0.6385	Manhattan
59	4	37℃_40℃_49℃_55℃	0.6528	Manhattan
60	4	37℃_40℃_49℃_58℃	0.661	Manhattan
61	4	37℃_40℃_49℃_61℃	0.6629	Manhattan
62	4	37℃_40℃_49℃_64℃	0.6657	Manhattan
63	4	37℃_40℃_52℃_55℃	0.6455	Manhattan
64	4	37℃_40℃_52℃_58℃	0.6547	Manhattan
65	4	37℃_40℃_52℃_61℃	0.6593	Manhattan
66	4	37℃_40℃_52℃_64℃	0.6633	Manhattan
67	4	37℃_40℃_55℃_58℃	0.6565	Manhattan
68	4	37℃_40℃_55℃_61℃	0.6621	Manhattan
69	4	37℃_40℃_55℃_64℃	0.6669	Manhattan
70	4	37℃_40℃_58℃_61℃	0.6632	Manhattan
71	4	37℃_40℃_58℃_64℃	0.668	Manhattan
72	4	37℃_40℃_61℃_64℃	0.6657	Manhattan
73	4	37℃_43℃_46℃_49℃	0.6271	Manhattan
74	4	37℃_43℃_46℃_52℃	0.6357	Manhattan
75	4	37℃_43℃_46℃_55℃	0.6487	Manhattan
76	4	37℃_43℃_46℃_58℃	0.6544	Manhattan
77	4	37℃_43℃_46℃_61℃	0.654	Manhattan
78	4	37℃_43℃_46℃_64℃	0.6556	Manhattan
79	4	37℃_43℃_49℃_52℃	0.6297	Manhattan
80	4	37℃_43℃_49℃_55℃	0.6426	Manhattan
81	4	37℃_43℃_49℃_58℃	0.6494	Manhattan
82	4	37℃_43℃_49℃_61℃	0.6503	Manhattan
83	4	37℃_43℃_49℃_64℃	0.6528	Manhattan
84	4	37℃_43℃_52℃_55℃	0.6393	Manhattan
85	4	37℃_43℃_52℃_58℃	0.6474	Manhattan
86	4	37℃_43℃_52℃_61℃	0.6509	Manhattan
87	4	37℃_43℃_52℃_64℃	0.6543	Manhattan
88	4	37℃_43℃_55℃_58℃	0.6517	Manhattan
89	4	37℃_43℃_55℃_61℃	0.6567	Manhattan
90	4	37℃_43℃_55℃_64℃	0.6613	Manhattan
91	4	37℃_43℃_58℃_61℃	0.6582	Manhattan
92	4	37℃_43℃_58℃_64℃	0.6627	Manhattan
93	4	37℃_43℃_61℃_64℃	0.6603	Manhattan
94	4	37℃_46℃_49℃_52℃	0.626	Manhattan
95	4	37℃_46℃_49℃_55℃	0.6382	Manhattan
96	4	37℃_46℃_49℃_58℃	0.6439	Manhattan
97	4	37℃_46℃_49℃_61℃	0.6443	Manhattan
98	4	37℃_46℃_49℃_64℃	0.6466	Manhattan
99	4	37℃_46℃_52℃_55℃	0.6371	Manhattan
100	4	37℃_46℃_52℃_58℃	0.6446	Manhattan
101	4	37℃_46℃_52℃_61℃	0.6475	Manhattan
102	4	37℃_46℃_52℃_64℃	0.6505	Manhattan
103	4	37℃_46℃_55℃_58℃	0.6505	Manhattan
104	4	37℃_46℃_55℃_61℃	0.6549	Manhattan
105	4	37℃_46℃_55℃_64℃	0.6592	Manhattan
106	4	37℃_46℃_58℃_61℃	0.657	Manhattan
107	4	37℃_46℃_58℃_64℃	0.6614	Manhattan
108	4	37℃_46℃_61℃_64℃	0.6589	Manhattan
109	4	37℃_49℃_52℃_55℃	0.6276	Manhattan
110	4	37℃_49℃_52℃_58℃	0.6334	Manhattan
111	4	37℃_49℃_52℃_61℃	0.6356	Manhattan
112	4	37℃_49℃_52℃_64℃	0.6386	Manhattan
113	4	37℃_49℃_55℃_58℃	0.6398	Manhattan
114	4	37℃_49℃_55℃_61℃	0.6433	Manhattan
115	4	37℃_49℃_55℃_64℃	0.6472	Manhattan
116	4	37℃_49℃_58℃_61℃	0.6466	Manhattan
117	4	37℃_49℃_58℃_64℃	0.6507	Manhattan
118	4	37℃_49℃_61℃_64℃	0.6501	Manhattan
119	4	37℃_52℃_55℃_58℃	0.6313	Manhattan
120	4	37℃_52℃_55℃_61℃	0.6346	Manhattan
121	4	37℃_52℃_55℃_64℃	0.6379	Manhattan
122	4	37℃_52℃_58℃_61℃	0.6388	Manhattan
123	4	37℃_52℃_58℃_64℃	0.6425	Manhattan
124	4	37℃_52℃_61℃_64℃	0.644	Manhattan
125	4	37℃_55℃_58℃_61℃	0.6377	Manhattan
126	4	37℃_55℃_58℃_64℃	0.6411	Manhattan
127	4	37℃_55℃_61℃_64℃	0.6432	Manhattan
128	4	37℃_58℃_61℃_64℃	0.6415	Manhattan
129	5	37℃_40℃_43℃_46℃_49℃	0.6416	Manhattan
130	5	37℃_40℃_43℃_46℃_52℃	0.6505	Manhattan
131	5	37℃_40℃_43℃_46℃_55℃	0.6632	Manhattan
132	5	37℃_40℃_43℃_46℃_58℃	0.6688	Manhattan
133	5	37℃_40℃_43℃_46℃_61℃	0.6684	Manhattan
134	5	37℃_40℃_43℃_46℃_64℃	0.6694	Manhattan
135	5	37℃_40℃_43℃_49℃_52℃	0.6449	Manhattan
136	5	37℃_40℃_43℃_49℃_55℃	0.6579	Manhattan
137	5	37℃_40℃_43℃_49℃_58℃	0.665	Manhattan
138	5	37℃_40℃_43℃_49℃_61℃	0.666	Manhattan
139	5	37℃_40℃_43℃_49℃_64℃	0.6679	Manhattan
140	5	37℃_40℃_43℃_52℃_55℃	0.6548	Manhattan
141	5	37℃_40℃_43℃_52℃_58℃	0.6633	Manhattan
142	5	37℃_40℃_43℃_52℃_61℃	0.667	Manhattan
143	5	37℃_40℃_43℃_52℃_64℃	0.6699	Manhattan
144	5	37℃_40℃_43℃_55℃_58℃	0.6671	Manhattan
145	5	37℃_40℃_43℃_55℃_61℃	0.6723	Manhattan
146	5	37℃_40℃_43℃_55℃_64℃	0.6765	Manhattan
147	5	37℃_40℃_43℃_58℃_61℃	0.6735	Manhattan
148	5	37℃_40℃_43℃_58℃_64℃	0.6777	Manhattan
149	5	37℃_40℃_43℃_61℃_64℃	0.6754	Manhattan
150	5	37℃_40℃_46℃_49℃_52℃	0.6407	Manhattan
151	5	37℃_40℃_46℃_49℃_55℃	0.6531	Manhattan
152	5	37℃_40℃_46℃_49℃_58℃	0.6592	Manhattan
153	5	37℃_40℃_46℃_49℃_61℃	0.6597	Manhattan
154	5	37℃_40℃_46℃_49℃_64℃	0.6614	Manhattan
155	5	37℃_40℃_46℃_52℃_55℃	0.6524	Manhattan
156	5	37℃_40℃_46℃_52℃_58℃	0.6602	Manhattan
157	5	37℃_40℃_46℃_52℃_61℃	0.6632	Manhattan
158	5	37℃_40℃_46℃_52℃_64℃	0.6659	Manhattan
159	5	37℃_40℃_46℃_55℃_58℃	0.6657	Manhattan
160	5	37℃_40℃_46℃_55℃_61℃	0.6704	Manhattan
161	5	37℃_40℃_46℃_55℃_64℃	0.6743	Manhattan
162	5	37℃_40℃_46℃_58℃_61℃	0.6725	Manhattan
163	5	37℃_40℃_46℃_58℃_64℃	0.6766	Manhattan
164	5	37℃_40℃_46℃_61℃_64℃	0.6743	Manhattan
165	5	37℃_40℃_49℃_52℃_55℃	0.6437	Manhattan
166	5	37℃_40℃_49℃_52℃_58℃	0.6501	Manhattan
167	5	37℃_40℃_49℃_52℃_61℃	0.6526	Manhattan
168	5	37℃_40℃_49℃_52℃_64℃	0.6553	Manhattan
169	5	37℃_40℃_49℃_55℃_58℃	0.6567	Manhattan
170	5	37℃_40℃_49℃_55℃_61℃	0.6607	Manhattan
171	5	37℃_40℃_49℃_55℃_64℃	0.6644	Manhattan
172	5	37℃_40℃_49℃_58℃_61℃	0.6646	Manhattan
173	5	37℃_40℃_49℃_58℃_64℃	0.6685	Manhattan
174	5	37℃_40℃_49℃_61℃_64℃	0.6682	Manhattan
175	5	37℃_40℃_52℃_55℃_58℃	0.649	Manhattan
176	5	37℃_40℃_52℃_55℃_61℃	0.6528	Manhattan
177	5	37℃_40℃_52℃_55℃_64℃	0.6561	Manhattan
178	5	37℃_40℃_52℃_58℃_61℃	0.6578	Manhattan
179	5	37℃_40℃_52℃_58℃_64℃	0.6615	Manhattan
180	5	37℃_40℃_52℃_61℃_64℃	0.6637	Manhattan
181	5	37℃_40℃_55℃_58℃_61℃	0.6572	Manhattan
182	5	37℃_40℃_55℃_58℃_64℃	0.6607	Manhattan
183	5	37℃_40℃_55℃_61℃_64℃	0.6637	Manhattan
184	5	37℃_40℃_58℃_61℃_64℃	0.6627	Manhattan
185	5	37℃_43℃_46℃_49℃_52℃	0.6325	Manhattan
186	5	37℃_43℃_46℃_49℃_55℃	0.6435	Manhattan
187	5	37℃_43℃_46℃_49℃_58℃	0.6486	Manhattan
188	5	37℃_43℃_46℃_49℃_61℃	0.6488	Manhattan
189	5	37℃_43℃_46℃_49℃_64℃	0.6505	Manhattan
190	5	37℃_43℃_46℃_52℃_55℃	0.6435	Manhattan
191	5	37℃_43℃_46℃_52℃_58℃	0.6502	Manhattan
192	5	37℃_43℃_46℃_52℃_61℃	0.6525	Manhattan
193	5	37℃_43℃_46℃_52℃_64℃	0.6548	Manhattan
194	5	37℃_43℃_46℃_55℃_58℃	0.6556	Manhattan
195	5	37℃_43℃_46℃_55℃_61℃	0.6593	Manhattan
196	5	37℃_43℃_46℃_55℃_64℃	0.6627	Manhattan
197	5	37℃_43℃_46℃_58℃_61℃	0.6607	Manhattan
198	5	37℃_43℃_46℃_58℃_64℃	0.6642	Manhattan
199	5	37℃_43℃_46℃_61℃_64℃	0.6617	Manhattan
200	5	37℃_43℃_49℃_52℃_55℃	0.6376	Manhattan
201	5	37℃_43℃_49℃_52℃_58℃	0.6434	Manhattan
202	5	37℃_43℃_49℃_52℃_61℃	0.6453	Manhattan
203	5	37℃_43℃_49℃_52℃_64℃	0.6477	Manhattan
204	5	37℃_43℃_49℃_55℃_58℃	0.6499	Manhattan
205	5	37℃_43℃_49℃_55℃_61℃	0.6532	Manhattan
206	5	37℃_43℃_49℃_55℃_64℃	0.6565	Manhattan
207	5	37℃_43℃_49℃_58℃_61℃	0.6563	Manhattan
208	5	37℃_43℃_49℃_58℃_64℃	0.6599	Manhattan
209	5	37℃_43℃_49℃_61℃_64℃	0.659	Manhattan
210	5	37℃_43℃_52℃_55℃_58℃	0.6452	Manhattan
211	5	37℃_43℃_52℃_55℃_61℃	0.6487	Manhattan
212	5	37℃_43℃_52℃_55℃_64℃	0.6518	Manhattan
213	5	37℃_43℃_52℃_58℃_61℃	0.6533	Manhattan
214	5	37℃_43℃_52℃_58℃_64℃	0.6567	Manhattan
215	5	37℃_43℃_52℃_61℃_64℃	0.6583	Manhattan
216	5	37℃_43℃_55℃_58℃_61℃	0.6547	Manhattan
217	5	37℃_43℃_55℃_58℃_64℃	0.6583	Manhattan
218	5	37℃_43℃_55℃_61℃_64℃	0.661	Manhattan
219	5	37℃_43℃_58℃_61℃_64℃	0.6604	Manhattan
220	5	37℃_46℃_49℃_52℃_55℃	0.6349	Manhattan
221	5	37℃_46℃_49℃_52℃_58℃	0.6402	Manhattan
222	5	37℃_46℃_49℃_52℃_61℃	0.6418	Manhattan
223	5	37℃_46℃_49℃_52℃_64℃	0.644	Manhattan
224	5	37℃_46℃_49℃_55℃_58℃	0.6467	Manhattan
225	5	37℃_46℃_49℃_55℃_61℃	0.6495	Manhattan
226	5	37℃_46℃_49℃_55℃_64℃	0.6526	Manhattan
227	5	37℃_46℃_49℃_58℃_61℃	0.6523	Manhattan
228	5	37℃_46℃_49℃_58℃_64℃	0.6556	Manhattan
229	5	37℃_46℃_49℃_61℃_64℃	0.6543	Manhattan
230	5	37℃_46℃_52℃_55℃_58℃	0.6439	Manhattan
231	5	37℃_46℃_52℃_55℃_61℃	0.6471	Manhattan
232	5	37℃_46℃_52℃_55℃_64℃	0.6502	Manhattan
233	5	37℃_46℃_52℃_58℃_61℃	0.6515	Manhattan
234	5	37℃_46℃_52℃_58℃_64℃	0.6548	Manhattan
235	5	37℃_46℃_52℃_61℃_64℃	0.6559	Manhattan
236	5	37℃_46℃_55℃_58℃_61℃	0.6545	Manhattan
237	5	37℃_46℃_55℃_58℃_64℃	0.658	Manhattan
238	5	37℃_46℃_55℃_61℃_64℃	0.6604	Manhattan
239	5	37℃_46℃_58℃_61℃_64℃	0.6604	Manhattan
240	5	37℃_49℃_52℃_55℃_58℃	0.6352	Manhattan
241	5	37℃_49℃_52℃_55℃_61℃	0.6377	Manhattan
242	5	37℃_49℃_52℃_55℃_64℃	0.6405	Manhattan
243	5	37℃_49℃_52℃_58℃_61℃	0.6413	Manhattan
244	5	37℃_49℃_52℃_58℃_64℃	0.6443	Manhattan
245	5	37℃_49℃_52℃_61℃_64℃	0.6452	Manhattan
246	5	37℃_49℃_55℃_58℃_61℃	0.6452	Manhattan
247	5	37℃_49℃_55℃_58℃_64℃	0.6485	Manhattan
248	5	37℃_49℃_55℃_61℃_64℃	0.6505	Manhattan
249	5	37℃_49℃_58℃_61℃_64℃	0.652	Manhattan
250	5	37℃_52℃_55℃_58℃_61℃	0.6372	Manhattan
251	5	37℃_52℃_55℃_58℃_64℃	0.64	Manhattan
252	5	37℃_52℃_55℃_61℃_64℃	0.642	Manhattan
253	5	37℃_52℃_58℃_61℃_64℃	0.6446	Manhattan
254	5	37℃_55℃_58℃_61℃_64℃	0.6424	Manhattan
255	6	37℃_40℃_43℃_46℃_49℃_52℃	0.6441	Manhattan
256	6	37℃_40℃_43℃_46℃_49℃_55℃	0.6552	Manhattan
257	6	37℃_40℃_43℃_46℃_49℃_58℃	0.6604	Manhattan
258	6	37℃_40℃_43℃_46℃_49℃_61℃	0.6606	Manhattan
259	6	37℃_40℃_43℃_46℃_49℃_64℃	0.6618	Manhattan
260	6	37℃_40℃_43℃_46℃_52℃_55℃	0.6554	Manhattan
261	6	37℃_40℃_43℃_46℃_52℃_58℃	0.6622	Manhattan
262	6	37℃_40℃_43℃_46℃_52℃_61℃	0.6645	Manhattan
263	6	37℃_40℃_43℃_46℃_52℃_64℃	0.6665	Manhattan
264	6	37℃_40℃_43℃_46℃_55℃_58℃	0.6674	Manhattan
265	6	37℃_40℃_43℃_46℃_55℃_61℃	0.6711	Manhattan
266	6	37℃_40℃_43℃_46℃_55℃_64℃	0.6742	Manhattan
267	6	37℃_40℃_43℃_46℃_58℃_61℃	0.6725	Manhattan
268	6	37℃_40℃_43℃_46℃_58℃_64℃	0.6757	Manhattan
269	6	37℃_40℃_43℃_46℃_61℃_64℃	0.6733	Manhattan
270	6	37℃_40℃_43℃_49℃_52℃_55℃	0.6498	Manhattan
271	6	37℃_40℃_43℃_49℃_52℃_58℃	0.6559	Manhattan
272	6	37℃_40℃_43℃_49℃_52℃_61℃	0.658	Manhattan
273	6	37℃_40℃_43℃_49℃_52℃_64℃	0.66	Manhattan
274	6	37℃_40℃_43℃_49℃_55℃_58℃	0.6625	Manhattan
275	6	37℃_40℃_43℃_49℃_55℃_61℃	0.6659	Manhattan
276	6	37℃_40℃_43℃_49℃_55℃_64℃	0.6689	Manhattan
277	6	37℃_40℃_43℃_49℃_58℃_61℃	0.6692	Manhattan
278	6	37℃_40℃_43℃_49℃_58℃_64℃	0.6725	Manhattan
279	6	37℃_40℃_43℃_49℃_61℃_64℃	0.6716	Manhattan
280	6	37℃_40℃_43℃_52℃_55℃_58℃	0.6579	Manhattan
281	6	37℃_40℃_43℃_52℃_55℃_61℃	0.6616	Manhattan
282	6	37℃_40℃_43℃_52℃_55℃_64℃	0.6646	Manhattan
283	6	37℃_40℃_43℃_52℃_58℃_61℃	0.6665	Manhattan
284	6	37℃_40℃_43℃_52℃_58℃_64℃	0.6698	Manhattan
285	6	37℃_40℃_43℃_52℃_61℃_64℃	0.6714	Manhattan
286	6	37℃_40℃_43℃_55℃_58℃_61℃	0.6677	Manhattan
287	6	37℃_40℃_43℃_55℃_58℃_64℃	0.6711	Manhattan
288	6	37℃_40℃_43℃_55℃_61℃_64℃	0.6739	Manhattan
289	6	37℃_40℃_43℃_58℃_61℃_64℃	0.6732	Manhattan
290	6	37℃_40℃_46℃_49℃_52℃_55℃	0.6469	Manhattan
291	6	37℃_40℃_46℃_49℃_52℃_58℃	0.6525	Manhattan
292	6	37℃_40℃_46℃_49℃_52℃_61℃	0.6542	Manhattan
293	6	37℃_40℃_46℃_49℃_52℃_64℃	0.6561	Manhattan
294	6	37℃_40℃_46℃_49℃_55℃_58℃	0.6591	Manhattan
295	6	37℃_40℃_46℃_49℃_55℃_61℃	0.6621	Manhattan
296	6	37℃_40℃_46℃_49℃_55℃_64℃	0.6649	Manhattan
297	6	37℃_40℃_46℃_49℃_58℃_61℃	0.6651	Manhattan
298	6	37℃_40℃_46℃_49℃_58℃_64℃	0.6681	Manhattan
299	6	37℃_40℃_46℃_49℃_61℃_64℃	0.6669	Manhattan
300	6	37℃_40℃_46℃_52℃_55℃_58℃	0.6565	Manhattan
301	6	37℃_40℃_46℃_52℃_55℃_61℃	0.6599	Manhattan
302	6	37℃_40℃_46℃_52℃_55℃_64℃	0.6628	Manhattan
303	6	37℃_40℃_46℃_52℃_58℃_61℃	0.6646	Manhattan
304	6	37℃_40℃_46℃_52℃_58℃_64℃	0.6678	Manhattan
305	6	37℃_40℃_46℃_52℃_61℃_64℃	0.6689	Manhattan
306	6	37℃_40℃_46℃_55℃_58℃_61℃	0.6673	Manhattan
307	6	37℃_40℃_46℃_55℃_58℃_64℃	0.6707	Manhattan
308	6	37℃_40℃_46℃_55℃_61℃_64℃	0.6733	Manhattan
309	6	37℃_40℃_46℃_58℃_61℃_64℃	0.6734	Manhattan
310	6	37℃_40℃_49℃_52℃_55℃_58℃	0.6485	Manhattan
311	6	37℃_40℃_49℃_52℃_55℃_61℃	0.6514	Manhattan
312	6	37℃_40℃_49℃_52℃_55℃_64℃	0.6541	Manhattan
313	6	37℃_40℃_49℃_52℃_58℃_61℃	0.6555	Manhattan
314	6	37℃_40℃_49℃_52℃_58℃_64℃	0.6584	Manhattan
315	6	37℃_40℃_49℃_52℃_61℃_64℃	0.6594	Manhattan
316	6	37℃_40℃_49℃_55℃_58℃_61℃	0.6595	Manhattan
317	6	37℃_40℃_49℃_55℃_58℃_64℃	0.6627	Manhattan
318	6	37℃_40℃_49℃_55℃_61℃_64℃	0.665	Manhattan
319	6	37℃_40℃_49℃_58℃_61℃_64℃	0.6671	Manhattan
320	6	37℃_40℃_52℃_55℃_58℃_61℃	0.6522	Manhattan
321	6	37℃_40℃_52℃_55℃_58℃_64℃	0.655	Manhattan
322	6	37℃_40℃_52℃_55℃_61℃_64℃	0.6574	Manhattan
323	6	37℃_40℃_52℃_58℃_61℃_64℃	0.6606	Manhattan
324	6	37℃_40℃_55℃_58℃_61℃_64℃	0.659	Manhattan
325	6	37℃_43℃_46℃_49℃_52℃_55℃	0.6402	Manhattan
326	6	37℃_43℃_46℃_49℃_52℃_58℃	0.6453	Manhattan
327	6	37℃_43℃_46℃_49℃_52℃_61℃	0.6466	Manhattan
328	6	37℃_43℃_46℃_49℃_52℃_64℃	0.6484	Manhattan
329	6	37℃_43℃_46℃_49℃_55℃_58℃	0.6514	Manhattan
330	6	37℃_43℃_46℃_49℃_55℃_61℃	0.6538	Manhattan
331	6	37℃_43℃_46℃_49℃_55℃_64℃	0.6564	Manhattan
332	6	37℃_43℃_46℃_49℃_58℃_61℃	0.6563	Manhattan
333	6	37℃_43℃_46℃_49℃_58℃_64℃	0.659	Manhattan
334	6	37℃_43℃_46℃_49℃_61℃_64℃	0.6577	Manhattan
335	6	37℃_43℃_46℃_52℃_55℃_58℃	0.6498	Manhattan
336	6	37℃_43℃_46℃_52℃_55℃_61℃	0.6527	Manhattan
337	6	37℃_43℃_46℃_52℃_55℃_64℃	0.6553	Manhattan
338	6	37℃_43℃_46℃_52℃_58℃_61℃	0.6567	Manhattan
339	6	37℃_43℃_46℃_52℃_58℃_64℃	0.6595	Manhattan
340	6	37℃_43℃_46℃_52℃_61℃_64℃	0.6602	Manhattan
341	6	37℃_43℃_46℃_55℃_58℃_61℃	0.6598	Manhattan
342	6	37℃_43℃_46℃_55℃_58℃_64℃	0.6629	Manhattan
343	6	37℃_43℃_46℃_55℃_61℃_64℃	0.6647	Manhattan
344	6	37℃_43℃_46℃_58℃_61℃_64℃	0.6646	Manhattan
345	6	37℃_43℃_49℃_52℃_55℃_58℃	0.644	Manhattan
346	6	37℃_43℃_49℃_52℃_55℃_61℃	0.6465	Manhattan
347	6	37℃_43℃_49℃_52℃_55℃_64℃	0.649	Manhattan
348	6	37℃_43℃_49℃_52℃_58℃_61℃	0.6502	Manhattan
349	6	37℃_43℃_49℃_52℃_58℃_64℃	0.6529	Manhattan
350	6	37℃_43℃_49℃_52℃_61℃_64℃	0.6536	Manhattan
351	6	37℃_43℃_49℃_55℃_58℃_61℃	0.6545	Manhattan
352	6	37℃_43℃_49℃_55℃_58℃_64℃	0.6575	Manhattan
353	6	37℃_43℃_49℃_55℃_61℃_64℃	0.6594	Manhattan
354	6	37℃_43℃_49℃_58℃_61℃_64℃	0.661	Manhattan
355	6	37℃_43℃_52℃_55℃_58℃_61℃	0.6497	Manhattan
356	6	37℃_43℃_52℃_55℃_58℃_64℃	0.6524	Manhattan
357	6	37℃_43℃_52℃_55℃_61℃_64℃	0.6546	Manhattan
358	6	37℃_43℃_52℃_58℃_61℃_64℃	0.6576	Manhattan
359	6	37℃_43℃_55℃_58℃_61℃_64℃	0.6578	Manhattan
360	6	37℃_46℃_49℃_52℃_55℃_58℃	0.6419	Manhattan
361	6	37℃_46℃_49℃_52℃_55℃_61℃	0.6442	Manhattan
362	6	37℃_46℃_49℃_52℃_55℃_64℃	0.6466	Manhattan
363	6	37℃_46℃_49℃_52℃_58℃_61℃	0.6476	Manhattan
364	6	37℃_46℃_49℃_52℃_58℃_64℃	0.6501	Manhattan
365	6	37℃_46℃_49℃_52℃_61℃_64℃	0.6506	Manhattan
366	6	37℃_46℃_49℃_55℃_58℃_61℃	0.6521	Manhattan
367	6	37℃_46℃_49℃_55℃_58℃_64℃	0.655	Manhattan
368	6	37℃_46℃_49℃_55℃_61℃_64℃	0.6565	Manhattan
369	6	37℃_46℃_49℃_58℃_61℃_64℃	0.658	Manhattan
370	6	37℃_46℃_52℃_55℃_58℃_61℃	0.6489	Manhattan
371	6	37℃_46℃_52℃_55℃_58℃_64℃	0.6517	Manhattan
372	6	37℃_46℃_52℃_55℃_61℃_64℃	0.6536	Manhattan
373	6	37℃_46℃_52℃_58℃_61℃_64℃	0.6566	Manhattan
374	6	37℃_46℃_55℃_58℃_61℃_64℃	0.6581	Manhattan
375	6	37℃_49℃_52℃_55℃_58℃_61℃	0.6408	Manhattan
376	6	37℃_49℃_52℃_55℃_58℃_64℃	0.6433	Manhattan
377	6	37℃_49℃_52℃_55℃_61℃_64℃	0.6449	Manhattan
378	6	37℃_49℃_52℃_58℃_61℃_64℃	0.6475	Manhattan
379	6	37℃_49℃_55℃_58℃_61℃_64℃	0.65	Manhattan
380	6	37℃_52℃_55℃_58℃_61℃_64℃	0.6424	Manhattan
381	7	37℃_40℃_43℃_46℃_49℃_52℃_55℃	0.6501	Manhattan
382	7	37℃_40℃_43℃_46℃_49℃_52℃_58℃	0.6552	Manhattan
383	7	37℃_40℃_43℃_46℃_49℃_52℃_61℃	0.6566	Manhattan
384	7	37℃_40℃_43℃_46℃_49℃_52℃_64℃	0.6581	Manhattan
385	7	37℃_40℃_43℃_46℃_49℃_55℃_58℃	0.6614	Manhattan
386	7	37℃_40℃_43℃_46℃_49℃_55℃_61℃	0.6639	Manhattan
387	7	37℃_40℃_43℃_46℃_49℃_55℃_64℃	0.6662	Manhattan
388	7	37℃_40℃_43℃_46℃_49℃_58℃_61℃	0.6664	Manhattan
389	7	37℃_40℃_43℃_46℃_49℃_58℃_64℃	0.6689	Manhattan
390	7	37℃_40℃_43℃_46℃_49℃_61℃_64℃	0.6676	Manhattan
391	7	37℃_40℃_43℃_46℃_52℃_55℃_58℃	0.66	Manhattan
392	7	37℃_40℃_43℃_46℃_52℃_55℃_61℃	0.6629	Manhattan
393	7	37℃_40℃_43℃_46℃_52℃_55℃_64℃	0.6653	Manhattan
394	7	37℃_40℃_43℃_46℃_52℃_58℃_61℃	0.667	Manhattan
395	7	37℃_40℃_43℃_46℃_52℃_58℃_64℃	0.6697	Manhattan
396	7	37℃_40℃_43℃_46℃_52℃_61℃_64℃	0.6704	Manhattan
397	7	37℃_40℃_43℃_46℃_55℃_58℃_61℃	0.6699	Manhattan
398	7	37℃_40℃_43℃_46℃_55℃_58℃_64℃	0.6729	Manhattan
399	7	37℃_40℃_43℃_46℃_55℃_61℃_64℃	0.6747	Manhattan
400	7	37℃_40℃_43℃_46℃_58℃_61℃_64℃	0.6746	Manhattan
401	7	37℃_40℃_43℃_49℃_52℃_55℃_58℃	0.6546	Manhattan
402	7	37℃_40℃_43℃_49℃_52℃_55℃_61℃	0.6572	Manhattan
403	7	37℃_40℃_43℃_49℃_52℃_55℃_64℃	0.6595	Manhattan
404	7	37℃_40℃_43℃_49℃_52℃_58℃_61℃	0.6612	Manhattan
405	7	37℃_40℃_43℃_49℃_52℃_58℃_64℃	0.6637	Manhattan
406	7	37℃_40℃_43℃_49℃_52℃_61℃_64℃	0.6644	Manhattan
407	7	37℃_40℃_43℃_49℃_55℃_58℃_61℃	0.6654	Manhattan
408	7	37℃_40℃_43℃_49℃_55℃_58℃_64℃	0.6683	Manhattan
409	7	37℃_40℃_43℃_49℃_55℃_61℃_64℃	0.6702	Manhattan
410	7	37℃_40℃_43℃_49℃_58℃_61℃_64℃	0.672	Manhattan
411	7	37℃_40℃_43℃_52℃_55℃_58℃_61℃	0.6608	Manhattan
412	7	37℃_40℃_43℃_52℃_55℃_58℃_64℃	0.6635	Manhattan
413	7	37℃_40℃_43℃_52℃_55℃_61℃_64℃	0.6658	Manhattan
414	7	37℃_40℃_43℃_52℃_58℃_61℃_64℃	0.669	Manhattan
415	7	37℃_40℃_43℃_55℃_58℃_61℃_64℃	0.6691	Manhattan
416	7	37℃_40℃_46℃_49℃_52℃_55℃_58℃	0.6523	Manhattan
417	7	37℃_40℃_46℃_49℃_52℃_55℃_61℃	0.6547	Manhattan
418	7	37℃_40℃_46℃_49℃_52℃_55℃_64℃	0.6569	Manhattan
419	7	37℃_40℃_46℃_49℃_52℃_58℃_61℃	0.6584	Manhattan
420	7	37℃_40℃_46℃_49℃_52℃_58℃_64℃	0.6608	Manhattan
421	7	37℃_40℃_46℃_49℃_52℃_61℃_64℃	0.6613	Manhattan
422	7	37℃_40℃_46℃_49℃_55℃_58℃_61℃	0.6629	Manhattan
423	7	37℃_40℃_46℃_49℃_55℃_58℃_64℃	0.6657	Manhattan
424	7	37℃_40℃_46℃_49℃_55℃_61℃_64℃	0.6673	Manhattan
425	7	37℃_40℃_46℃_49℃_58℃_61℃_64℃	0.669	Manhattan
426	7	37℃_40℃_46℃_52℃_55℃_58℃_61℃	0.6599	Manhattan
427	7	37℃_40℃_46℃_52℃_55℃_58℃_64℃	0.6626	Manhattan
428	7	37℃_40℃_46℃_52℃_55℃_61℃_64℃	0.6647	Manhattan
429	7	37℃_40℃_46℃_52℃_58℃_61℃_64℃	0.6679	Manhattan
430	7	37℃_40℃_46℃_55℃_58℃_61℃_64℃	0.6693	Manhattan
431	7	37℃_40℃_49℃_52℃_55℃_58℃_61℃	0.6525	Manhattan
432	7	37℃_40℃_49℃_52℃_55℃_58℃_64℃	0.655	Manhattan
433	7	37℃_40℃_49℃_52℃_55℃_61℃_64℃	0.6568	Manhattan
434	7	37℃_40℃_49℃_52℃_58℃_61℃_64℃	0.6598	Manhattan
435	7	37℃_40℃_49℃_55℃_58℃_61℃_64℃	0.6625	Manhattan
436	7	37℃_40℃_52℃_55℃_58℃_61℃_64℃	0.6555	Manhattan
437	7	37℃_43℃_46℃_49℃_52℃_55℃_58℃	0.6468	Manhattan
438	7	37℃_43℃_46℃_49℃_52℃_55℃_61℃	0.6489	Manhattan
439	7	37℃_43℃_46℃_49℃_52℃_55℃_64℃	0.6509	Manhattan
440	7	37℃_43℃_46℃_49℃_52℃_58℃_61℃	0.6521	Manhattan
441	7	37℃_43℃_46℃_49℃_52℃_58℃_64℃	0.6544	Manhattan
442	7	37℃_43℃_46℃_49℃_52℃_61℃_64℃	0.6546	Manhattan
443	7	37℃_43℃_46℃_49℃_55℃_58℃_61℃	0.6565	Manhattan
444	7	37℃_43℃_46℃_49℃_55℃_58℃_64℃	0.659	Manhattan
445	7	37℃_43℃_46℃_49℃_55℃_61℃_64℃	0.6603	Manhattan
446	7	37℃_43℃_46℃_49℃_58℃_61℃_64℃	0.6616	Manhattan
447	7	37℃_43℃_46℃_52℃_55℃_58℃_61℃	0.6545	Manhattan
448	7	37℃_43℃_46℃_52℃_55℃_58℃_64℃	0.657	Manhattan
449	7	37℃_43℃_46℃_52℃_55℃_61℃_64℃	0.6588	Manhattan
450	7	37℃_43℃_46℃_52℃_58℃_61℃_64℃	0.6615	Manhattan
451	7	37℃_43℃_46℃_55℃_58℃_61℃_64℃	0.6634	Manhattan
452	7	37℃_43℃_49℃_52℃_55℃_58℃_61℃	0.649	Manhattan
453	7	37℃_43℃_49℃_52℃_55℃_58℃_64℃	0.6513	Manhattan
454	7	37℃_43℃_49℃_52℃_55℃_61℃_64℃	0.6529	Manhattan
455	7	37℃_43℃_49℃_52℃_58℃_61℃_64℃	0.6556	Manhattan
456	7	37℃_43℃_49℃_55℃_58℃_61℃_64℃	0.6587	Manhattan
457	7	37℃_43℃_52℃_55℃_58℃_61℃_64℃	0.6539	Manhattan
458	7	37℃_46℃_49℃_52℃_55℃_58℃_61℃	0.6472	Manhattan
459	7	37℃_46℃_49℃_52℃_55℃_58℃_64℃	0.6495	Manhattan
460	7	37℃_46℃_49℃_52℃_55℃_61℃_64℃	0.6509	Manhattan
461	7	37℃_46℃_49℃_52℃_58℃_61℃_64℃	0.6534	Manhattan
462	7	37℃_46℃_49℃_55℃_58℃_61℃_64℃	0.6568	Manhattan
463	7	37℃_46℃_52℃_55℃_58℃_61℃_64℃	0.6535	Manhattan
464	7	37℃_49℃_52℃_55℃_58℃_61℃_64℃	0.646	Manhattan
465	8	37℃_40℃_43℃_46℃_49℃_52℃_55℃_58℃	0.6555	Manhattan
466	8	37℃_40℃_43℃_46℃_49℃_52℃_55℃_61℃	0.6576	Manhattan
467	8	37℃_40℃_43℃_46℃_49℃_52℃_55℃_64℃	0.6595	Manhattan
468	8	37℃_40℃_43℃_46℃_49℃_52℃_58℃_61℃	0.661	Manhattan
469	8	37℃_40℃_43℃_46℃_49℃_52℃_58℃_64℃	0.6631	Manhattan
470	8	37℃_40℃_43℃_46℃_49℃_52℃_61℃_64℃	0.6634	Manhattan
471	8	37℃_40℃_43℃_46℃_49℃_55℃_58℃_61℃	0.6654	Manhattan
472	8	37℃_40℃_43℃_46℃_49℃_55℃_58℃_64℃	0.6677	Manhattan
473	8	37℃_40℃_43℃_46℃_49℃_55℃_61℃_64℃	0.669	Manhattan
474	8	37℃_40℃_43℃_46℃_49℃_58℃_61℃_64℃	0.6704	Manhattan
475	8	37℃_40℃_43℃_46℃_52℃_55℃_58℃_61℃	0.6635	Manhattan
476	8	37℃_40℃_43℃_46℃_52℃_55℃_58℃_64℃	0.6659	Manhattan
477	8	37℃_40℃_43℃_46℃_52℃_55℃_61℃_64℃	0.6677	Manhattan
478	8	37℃_40℃_43℃_46℃_52℃_58℃_61℃_64℃	0.6705	Manhattan
479	8	37℃_40℃_43℃_46℃_55℃_58℃_61℃_64℃	0.6723	Manhattan
480	8	37℃_40℃_43℃_49℃_52℃_55℃_58℃_61℃	0.6584	Manhattan
481	8	37℃_40℃_43℃_49℃_52℃_55℃_58℃_64℃	0.6607	Manhattan
482	8	37℃_40℃_43℃_49℃_52℃_55℃_61℃_64℃	0.6623	Manhattan
483	8	37℃_40℃_43℃_49℃_52℃_58℃_61℃_64℃	0.6652	Manhattan
484	8	37℃_40℃_43℃_49℃_55℃_58℃_61℃_64℃	0.6683	Manhattan
485	8	37℃_40℃_43℃_52℃_55℃_58℃_61℃_64℃	0.6637	Manhattan
486	8	37℃_40℃_46℃_49℃_52℃_55℃_58℃_61℃	0.6565	Manhattan
487	8	37℃_40℃_46℃_49℃_52℃_55℃_58℃_64℃	0.6587	Manhattan
488	8	37℃_40℃_46℃_49℃_52℃_55℃_61℃_64℃	0.6602	Manhattan
489	8	37℃_40℃_46℃_49℃_52℃_58℃_61℃_64℃	0.6629	Manhattan
490	8	37℃_40℃_46℃_49℃_55℃_58℃_61℃_64℃	0.6664	Manhattan
491	8	37℃_40℃_46℃_52℃_55℃_58℃_61℃_64℃	0.6632	Manhattan
492	8	37℃_40℃_49℃_52℃_55℃_58℃_61℃_64℃	0.6564	Manhattan
493	8	37℃_43℃_46℃_49℃_52℃_55℃_58℃_61℃	0.6518	Manhattan
494	8	37℃_43℃_46℃_49℃_52℃_55℃_58℃_64℃	0.6539	Manhattan
495	8	37℃_43℃_46℃_49℃_52℃_55℃_61℃_64℃	0.6551	Manhattan
496	8	37℃_43℃_46℃_49℃_52℃_58℃_61℃_64℃	0.6575	Manhattan
497	8	37℃_43℃_46℃_49℃_55℃_58℃_61℃_64℃	0.6609	Manhattan
498	8	37℃_43℃_46℃_52℃_55℃_58℃_61℃_64℃	0.6588	Manhattan
499	8	37℃_43℃_49℃_52℃_55℃_58℃_61℃_64℃	0.6535	Manhattan
500	8	37℃_46℃_49℃_52℃_55℃_58℃_61℃_64℃	0.6521	Manhattan
501	9	37℃_40℃_43℃_46℃_49℃_52℃_55℃_58℃_61℃	0.6597	Manhattan
502	9	37℃_40℃_43℃_46℃_49℃_52℃_55℃_58℃_64℃	0.6616	Manhattan
503	9	37℃_40℃_43℃_46℃_49℃_52℃_55℃_61℃_64℃	0.6629	Manhattan
504	9	37℃_40℃_43℃_46℃_49℃_52℃_58℃_61℃_64℃	0.6654	Manhattan
505	9	37℃_40℃_43℃_46℃_49℃_55℃_58℃_61℃_64℃	0.6689	Manhattan
506	9	37℃_40℃_43℃_46℃_52℃_55℃_58℃_61℃_64℃	0.6668	Manhattan
507	9	37℃_40℃_43℃_49℃_52℃_55℃_58℃_61℃_64℃	0.662	Manhattan
508	9	37℃_40℃_46℃_49℃_52℃_55℃_58℃_61℃_64℃	0.6605	Manhattan
509	9	37℃_43℃_46℃_49℃_52℃_55℃_58℃_61℃_64℃	0.6564	Manhattan
510	10	37℃_40℃_43℃_46℃_49℃_52℃_55℃_58℃_61℃_64℃	0.6635	Manhattan
511	2	37℃_40℃	0.6337	Euclidean
512	2	37℃_43℃	0.6114	Euclidean
513	2	37℃_46℃	0.6067	Euclidean
514	2	37℃_49℃	0.6025	Euclidean
515	2	37℃_52℃	0.608	Euclidean
516	2	37℃_55℃	0.6218	Euclidean
517	2	37℃_58℃	0.6298	Euclidean
518	2	37℃_61℃	0.63	Euclidean
519	2	37℃_64℃	0.6337	Euclidean
520	3	37℃_40℃_43℃	0.6462	Euclidean
521	3	37℃_40℃_46℃	0.6366	Euclidean
522	3	37℃_40℃_49℃	0.6311	Euclidean
523	3	37℃_40℃_52℃	0.6368	Euclidean
524	3	37℃_40℃_55℃	0.6512	Euclidean
525	3	37℃_40℃_58℃	0.6618	Euclidean
526	3	37℃_40℃_61℃	0.6643	Euclidean
527	3	37℃_40℃_64℃	0.6689	Euclidean
528	3	37℃_43℃_46℃	0.6258	Euclidean
529	3	37℃_43℃_49℃	0.6234	Euclidean
530	3	37℃_43℃_52℃	0.6294	Euclidean
531	3	37℃_43℃_55℃	0.6435	Euclidean
532	3	37℃_43℃_58℃	0.6505	Euclidean
533	3	37℃_43℃_61℃	0.6511	Euclidean
534	3	37℃_43℃_64℃	0.6544	Euclidean
535	3	37℃_46℃_49℃	0.6209	Euclidean
536	3	37℃_46℃_52℃	0.628	Euclidean
537	3	37℃_46℃_55℃	0.6416	Euclidean
538	3	37℃_46℃_58℃	0.6468	Euclidean
539	3	37℃_46℃_61℃	0.646	Euclidean
540	3	37℃_46℃_64℃	0.6483	Euclidean
541	3	37℃_49℃_52℃	0.6197	Euclidean
542	3	37℃_49℃_55℃	0.6302	Euclidean
543	3	37℃_49℃_58℃	0.633	Euclidean
544	3	37℃_49℃_61℃	0.6335	Euclidean
545	3	37℃_49℃_64℃	0.6371	Euclidean
546	3	37℃_52℃_55℃	0.6237	Euclidean
547	3	37℃_52℃_58℃	0.6284	Euclidean
548	3	37℃_52℃_61℃	0.6305	Euclidean
549	3	37℃_52℃_64℃	0.6343	Euclidean
550	3	37℃_55℃_58℃	0.6322	Euclidean
551	3	37℃_55℃_61℃	0.6352	Euclidean
552	3	37℃_55℃_64℃	0.639	Euclidean
553	3	37℃_58℃_61℃	0.6378	Euclidean
554	3	37℃_58℃_64℃	0.6417	Euclidean
555	3	37℃_61℃_64℃	0.6396	Euclidean
556	4	37℃_40℃_43℃_46℃	0.643	Euclidean
557	4	37℃_40℃_43℃_49℃	0.6387	Euclidean
558	4	37℃_40℃_43℃_52℃	0.645	Euclidean
559	4	37℃_40℃_43℃_55℃	0.6589	Euclidean
560	4	37℃_40℃_43℃_58℃	0.6664	Euclidean
561	4	37℃_40℃_43℃_61℃	0.6682	Euclidean
562	4	37℃_40℃_43℃_64℃	0.6711	Euclidean
563	4	37℃_40℃_46℃_49℃	0.6358	Euclidean
564	4	37℃_40℃_46℃_52℃	0.6426	Euclidean
565	4	37℃_40℃_46℃_55℃	0.6559	Euclidean
566	4	37℃_40℃_46℃_58℃	0.6616	Euclidean
567	4	37℃_40℃_46℃_61℃	0.662	Euclidean
568	4	37℃_40℃_46℃_64℃	0.6641	Euclidean
569	4	37℃_40℃_49℃_52℃	0.6354	Euclidean
570	4	37℃_40℃_49℃_55℃	0.6459	Euclidean
571	4	37℃_40℃_49℃_58℃	0.6497	Euclidean
572	4	37℃_40℃_49℃_61℃	0.6509	Euclidean
573	4	37℃_40℃_49℃_64℃	0.6539	Euclidean
574	4	37℃_40℃_52℃_55℃	0.6417	Euclidean
575	4	37℃_40℃_52℃_58℃	0.6469	Euclidean
576	4	37℃_40℃_52℃_61℃	0.6497	Euclidean
577	4	37℃_40℃_52℃_64℃	0.6533	Euclidean
578	4	37℃_40℃_55℃_58℃	0.6533	Euclidean
579	4	37℃_40℃_55℃_61℃	0.6567	Euclidean
580	4	37℃_40℃_55℃_64℃	0.6604	Euclidean
581	4	37℃_40℃_58℃_61℃	0.6619	Euclidean
582	4	37℃_40℃_58℃_64℃	0.6657	Euclidean
583	4	37℃_40℃_61℃_64℃	0.666	Euclidean
584	4	37℃_43℃_46℃_49℃	0.6292	Euclidean
585	4	37℃_43℃_46℃_52℃	0.6353	Euclidean
586	4	37℃_43℃_46℃_55℃	0.6475	Euclidean
587	4	37℃_43℃_46℃_58℃	0.6521	Euclidean
588	4	37℃_43℃_46℃_61℃	0.6522	Euclidean
589	4	37℃_43℃_46℃_64℃	0.6544	Euclidean
590	4	37℃_43℃_49℃_52℃	0.63	Euclidean
591	4	37℃_43℃_49℃_55℃	0.6401	Euclidean
592	4	37℃_43℃_49℃_58℃	0.6434	Euclidean
593	4	37℃_43℃_49℃_61℃	0.6444	Euclidean
594	4	37℃_43℃_49℃_64℃	0.6475	Euclidean
595	4	37℃_43℃_52℃_55℃	0.6372	Euclidean
596	4	37℃_43℃_52℃_58℃	0.642	Euclidean
597	4	37℃_43℃_52℃_61℃	0.6446	Euclidean
598	4	37℃_43℃_52℃_64℃	0.648	Euclidean
599	4	37℃_43℃_55℃_58℃	0.6487	Euclidean
600	4	37℃_43℃_55℃_61℃	0.652	Euclidean
601	4	37℃_43℃_55℃_64℃	0.6558	Euclidean
602	4	37℃_43℃_58℃_61℃	0.6545	Euclidean
603	4	37℃_43℃_58℃_64℃	0.6583	Euclidean
604	4	37℃_43℃_61℃_64℃	0.657	Euclidean
605	4	37℃_46℃_49℃_52℃	0.6286	Euclidean
606	4	37℃_46℃_49℃_55℃	0.6385	Euclidean
607	4	37℃_46℃_49℃_58℃	0.6414	Euclidean
608	4	37℃_46℃_49℃_61℃	0.6418	Euclidean
609	4	37℃_46℃_49℃_64℃	0.6447	Euclidean
610	4	37℃_46℃_52℃_55℃	0.6368	Euclidean
611	4	37℃_46℃_52℃_58℃	0.6413	Euclidean
612	4	37℃_46℃_52℃_61℃	0.6435	Euclidean
613	4	37℃_46℃_52℃_64℃	0.6467	Euclidean
614	4	37℃_46℃_55℃_58℃	0.648	Euclidean
615	4	37℃_46℃_55℃_61℃	0.6508	Euclidean
616	4	37℃_46℃_55℃_64℃	0.6545	Euclidean
617	4	37℃_46℃_58℃_61℃	0.6521	Euclidean
618	4	37℃_46℃_58℃_64℃	0.6557	Euclidean
619	4	37℃_46℃_61℃_64℃	0.6536	Euclidean
620	4	37℃_49℃_52℃_55℃	0.6288	Euclidean
621	4	37℃_49℃_52℃_58℃	0.632	Euclidean
622	4	37℃_49℃_52℃_61℃	0.6339	Euclidean
623	4	37℃_49℃_52℃_64℃	0.6373	Euclidean
624	4	37℃_49℃_55℃_58℃	0.6371	Euclidean
625	4	37℃_49℃_55℃_61℃	0.6394	Euclidean
626	4	37℃_49℃_55℃_64℃	0.6431	Euclidean
627	4	37℃_49℃_58℃_61℃	0.6398	Euclidean
628	4	37℃_49℃_58℃_64℃	0.6433	Euclidean
629	4	37℃_49℃_61℃_64℃	0.6425	Euclidean
630	4	37℃_52℃_55℃_58℃	0.6308	Euclidean
631	4	37℃_52℃_55℃_61℃	0.6329	Euclidean
632	4	37℃_52℃_55℃_64℃	0.6361	Euclidean
633	4	37℃_52℃_58℃_61℃	0.6347	Euclidean
634	4	37℃_52℃_58℃_64℃	0.6379	Euclidean
635	4	37℃_52℃_61℃_64℃	0.6388	Euclidean
636	4	37℃_55℃_58℃_61℃	0.6371	Euclidean
637	4	37℃_55℃_58℃_64℃	0.6402	Euclidean
638	4	37℃_55℃_61℃_64℃	0.6415	Euclidean
639	4	37℃_58℃_61℃_64℃	0.6429	Euclidean
640	5	37℃_40℃_43℃_46℃_49℃	0.6399	Euclidean
641	5	37℃_40℃_43℃_46℃_52℃	0.6461	Euclidean
642	5	37℃_40℃_43℃_46℃_55℃	0.6582	Euclidean
643	5	37℃_40℃_43℃_46℃_58℃	0.663	Euclidean
644	5	37℃_40℃_43℃_46℃_61℃	0.6636	Euclidean
645	5	37℃_40℃_43℃_46℃_64℃	0.6653	Euclidean
646	5	37℃_40℃_43℃_49℃_52℃	0.6409	Euclidean
647	5	37℃_40℃_43℃_49℃_55℃	0.6511	Euclidean
648	5	37℃_40℃_43℃_49℃_58℃	0.6548	Euclidean
649	5	37℃_40℃_43℃_49℃_61℃	0.656	Euclidean
650	5	37℃_40℃_43℃_49℃_64℃	0.6585	Euclidean
651	5	37℃_40℃_43℃_52℃_55℃	0.6487	Euclidean
652	5	37℃_40℃_43℃_52℃_58℃	0.6537	Euclidean
653	5	37℃_40℃_43℃_52℃_61℃	0.6565	Euclidean
654	5	37℃_40℃_43℃_52℃_64℃	0.6596	Euclidean
655	5	37℃_40℃_43℃_55℃_58℃	0.6607	Euclidean
656	5	37℃_40℃_43℃_55℃_61℃	0.6641	Euclidean
657	5	37℃_40℃_43℃_55℃_64℃	0.6677	Euclidean
658	5	37℃_40℃_43℃_58℃_61℃	0.6674	Euclidean
659	5	37℃_40℃_43℃_58℃_64℃	0.6709	Euclidean
660	5	37℃_40℃_43℃_61℃_64℃	0.6708	Euclidean
661	5	37℃_40℃_46℃_49℃_52℃	0.6392	Euclidean
662	5	37℃_40℃_46℃_49℃_55℃	0.6489	Euclidean
663	5	37℃_40℃_46℃_49℃_58℃	0.6522	Euclidean
664	5	37℃_40℃_46℃_49℃_61℃	0.6529	Euclidean
665	5	37℃_40℃_46℃_49℃_64℃	0.6552	Euclidean
666	5	37℃_40℃_46℃_52℃_55℃	0.6478	Euclidean
667	5	37℃_40℃_46℃_52℃_58℃	0.6524	Euclidean
668	5	37℃_40℃_46℃_52℃_61℃	0.6548	Euclidean
669	5	37℃_40℃_46℃_52℃_64℃	0.6577	Euclidean
670	5	37℃_40℃_46℃_55℃_58℃	0.6594	Euclidean
671	5	37℃_40℃_46℃_55℃_61℃	0.6623	Euclidean
672	5	37℃_40℃_46℃_55℃_64℃	0.6657	Euclidean
673	5	37℃_40℃_46℃_58℃_61℃	0.6643	Euclidean
674	5	37℃_40℃_46℃_58℃_64℃	0.6677	Euclidean
675	5	37℃_40℃_46℃_61℃_64℃	0.6666	Euclidean
676	5	37℃_40℃_49℃_52℃_55℃	0.6409	Euclidean
677	5	37℃_40℃_49℃_52℃_58℃	0.6443	Euclidean
678	5	37℃_40℃_49℃_52℃_61℃	0.6464	Euclidean
679	5	37℃_40℃_49℃_52℃_64℃	0.6495	Euclidean
680	5	37℃_40℃_49℃_55℃_58℃	0.6501	Euclidean
681	5	37℃_40℃_49℃_55℃_61℃	0.6525	Euclidean
682	5	37℃_40℃_49℃_55℃_64℃	0.6559	Euclidean
683	5	37℃_40℃_49℃_58℃_61℃	0.6539	Euclidean
684	5	37℃_40℃_49℃_58℃_64℃	0.6571	Euclidean
685	5	37℃_40℃_49℃_61℃_64℃	0.6571	Euclidean
686	5	37℃_40℃_52℃_55℃_58℃	0.6454	Euclidean
687	5	37℃_40℃_52℃_55℃_61℃	0.6477	Euclidean
688	5	37℃_40℃_52℃_55℃_64℃	0.6508	Euclidean
689	5	37℃_40℃_52℃_58℃_61℃	0.6504	Euclidean
690	5	37℃_40℃_52℃_58℃_64℃	0.6535	Euclidean
691	5	37℃_40℃_52℃_61℃_64℃	0.6551	Euclidean
692	5	37℃_40℃_55℃_58℃_61℃	0.6549	Euclidean
693	5	37℃_40℃_55℃_58℃_64℃	0.6579	Euclidean
694	5	37℃_40℃_55℃_61℃_64℃	0.6599	Euclidean
695	5	37℃_40℃_58℃_61℃_64℃	0.6635	Euclidean
696	5	37℃_43℃_46℃_49℃_52℃	0.634	Euclidean
697	5	37℃_43℃_46℃_49℃_55℃	0.6433	Euclidean
698	5	37℃_43℃_46℃_49℃_58℃	0.6462	Euclidean
699	5	37℃_43℃_46℃_49℃_61℃	0.6468	Euclidean
700	5	37℃_43℃_46℃_49℃_64℃	0.6494	Euclidean
701	5	37℃_43℃_46℃_52℃_55℃	0.642	Euclidean
702	5	37℃_43℃_46℃_52℃_58℃	0.6464	Euclidean
703	5	37℃_43℃_46℃_52℃_61℃	0.6485	Euclidean
704	5	37℃_43℃_46℃_52℃_64℃	0.6513	Euclidean
705	5	37℃_43℃_46℃_55℃_58℃	0.6526	Euclidean
706	5	37℃_43℃_46℃_55℃_61℃	0.6553	Euclidean
707	5	37℃_43℃_46℃_55℃_64℃	0.6586	Euclidean
708	5	37℃_43℃_46℃_58℃_61℃	0.6565	Euclidean
709	5	37℃_43℃_46℃_58℃_64℃	0.6597	Euclidean
710	5	37℃_43℃_46℃_61℃_64℃	0.6583	Euclidean
711	5	37℃_43℃_49℃_52℃_55℃	0.6369	Euclidean
712	5	37℃_43℃_49℃_52℃_58℃	0.6403	Euclidean
713	5	37℃_43℃_49℃_52℃_61℃	0.6422	Euclidean
714	5	37℃_43℃_49℃_52℃_64℃	0.6452	Euclidean
715	5	37℃_43℃_49℃_55℃_58℃	0.6457	Euclidean
716	5	37℃_43℃_49℃_55℃_61℃	0.648	Euclidean
717	5	37℃_43℃_49℃_55℃_64℃	0.6514	Euclidean
718	5	37℃_43℃_49℃_58℃_61℃	0.6489	Euclidean
719	5	37℃_43℃_49℃_58℃_64℃	0.6521	Euclidean
720	5	37℃_43℃_49℃_61℃_64℃	0.6517	Euclidean
721	5	37℃_43℃_52℃_55℃_58℃	0.6424	Euclidean
722	5	37℃_43℃_52℃_55℃_61℃	0.6447	Euclidean
723	5	37℃_43℃_52℃_55℃_64℃	0.6478	Euclidean
724	5	37℃_43℃_52℃_58℃_61℃	0.647	Euclidean
725	5	37℃_43℃_52℃_58℃_64℃	0.65	Euclidean
726	5	37℃_43℃_52℃_61℃_64℃	0.6513	Euclidean
727	5	37℃_43℃_55℃_58℃_61℃	0.652	Euclidean
728	5	37℃_43℃_55℃_58℃_64℃	0.6551	Euclidean
729	5	37℃_43℃_55℃_61℃_64℃	0.6569	Euclidean
730	5	37℃_43℃_58℃_61℃_64℃	0.6582	Euclidean
731	5	37℃_46℃_49℃_52℃_55℃	0.636	Euclidean
732	5	37℃_46℃_49℃_52℃_58℃	0.6392	Euclidean
733	5	37℃_46℃_49℃_52℃_61℃	0.6409	Euclidean
734	5	37℃_46℃_49℃_52℃_64℃	0.6438	Euclidean
735	5	37℃_46℃_49℃_55℃_58℃	0.6445	Euclidean
736	5	37℃_46℃_49℃_55℃_61℃	0.6465	Euclidean
737	5	37℃_46℃_49℃_55℃_64℃	0.6498	Euclidean
738	5	37℃_46℃_49℃_58℃_61℃	0.6472	Euclidean
739	5	37℃_46℃_49℃_58℃_64℃	0.6503	Euclidean
740	5	37℃_46℃_49℃_61℃_64℃	0.6494	Euclidean
741	5	37℃_46℃_52℃_55℃_58℃	0.6424	Euclidean
742	5	37℃_46℃_52℃_55℃_61℃	0.6446	Euclidean
743	5	37℃_46℃_52℃_55℃_64℃	0.6477	Euclidean
744	5	37℃_46℃_52℃_58℃_61℃	0.6467	Euclidean
745	5	37℃_46℃_52℃_58℃_64℃	0.6498	Euclidean
746	5	37℃_46℃_52℃_61℃_64℃	0.6506	Euclidean
747	5	37℃_46℃_55℃_58℃_61℃	0.6518	Euclidean
748	5	37℃_46℃_55℃_58℃_64℃	0.6549	Euclidean
749	5	37℃_46℃_55℃_61℃_64℃	0.6563	Euclidean
750	5	37℃_46℃_58℃_61℃_64℃	0.6566	Euclidean
751	5	37℃_49℃_52℃_55℃_58℃	0.6344	Euclidean
752	5	37℃_49℃_52℃_55℃_61℃	0.6362	Euclidean
753	5	37℃_49℃_52℃_55℃_64℃	0.6393	Euclidean
754	5	37℃_49℃_52℃_58℃_61℃	0.6375	Euclidean
755	5	37℃_49℃_52℃_58℃_64℃	0.6404	Euclidean
756	5	37℃_49℃_52℃_61℃_64℃	0.6412	Euclidean
757	5	37℃_49℃_55℃_58℃_61℃	0.6416	Euclidean
758	5	37℃_49℃_55℃_58℃_64℃	0.6446	Euclidean
759	5	37℃_49℃_55℃_61℃_64℃	0.6457	Euclidean
760	5	37℃_49℃_58℃_61℃_64℃	0.6455	Euclidean
761	5	37℃_52℃_55℃_58℃_61℃	0.6352	Euclidean
762	5	37℃_52℃_55℃_58℃_64℃	0.638	Euclidean
763	5	37℃_52℃_55℃_61℃_64℃	0.639	Euclidean
764	5	37℃_52℃_58℃_61℃_64℃	0.6402	Euclidean
765	5	37℃_55℃_58℃_61℃_64℃	0.6416	Euclidean
766	6	37℃_40℃_43℃_46℃_49℃_52℃	0.6423	Euclidean
767	6	37℃_40℃_43℃_46℃_49℃_55℃	0.6516	Euclidean
768	6	37℃_40℃_43℃_46℃_49℃_58℃	0.6548	Euclidean
769	6	37℃_40℃_43℃_46℃_49℃_61℃	0.6554	Euclidean
770	6	37℃_40℃_43℃_46℃_49℃_64℃	0.6575	Euclidean
771	6	37℃_40℃_43℃_46℃_52℃_55℃	0.6506	Euclidean
772	6	37℃_40℃_43℃_46℃_52℃_58℃	0.6551	Euclidean
773	6	37℃_40℃_43℃_46℃_52℃_61℃	0.6573	Euclidean
774	6	37℃_40℃_43℃_46℃_52℃_64℃	0.6598	Euclidean
775	6	37℃_40℃_43℃_46℃_55℃_58℃	0.6614	Euclidean
776	6	37℃_40℃_43℃_46℃_55℃_61℃	0.6641	Euclidean
777	6	37℃_40℃_43℃_46℃_55℃_64℃	0.6673	Euclidean
778	6	37℃_40℃_43℃_46℃_58℃_61℃	0.6657	Euclidean
779	6	37℃_40℃_43℃_46℃_58℃_64℃	0.6687	Euclidean
780	6	37℃_40℃_43℃_46℃_61℃_64℃	0.6678	Euclidean
781	6	37℃_40℃_43℃_49℃_52℃_55℃	0.6458	Euclidean
782	6	37℃_40℃_43℃_49℃_52℃_58℃	0.6493	Euclidean
783	6	37℃_40℃_43℃_49℃_52℃_61℃	0.6513	Euclidean
784	6	37℃_40℃_43℃_49℃_52℃_64℃	0.654	Euclidean
785	6	37℃_40℃_43℃_49℃_55℃_58℃	0.655	Euclidean
786	6	37℃_40℃_43℃_49℃_55℃_61℃	0.6574	Euclidean
787	6	37℃_40℃_43℃_49℃_55℃_64℃	0.6605	Euclidean
788	6	37℃_40℃_43℃_49℃_58℃_61℃	0.6588	Euclidean
789	6	37℃_40℃_43℃_49℃_58℃_64℃	0.6618	Euclidean
790	6	37℃_40℃_43℃_49℃_61℃_64℃	0.6616	Euclidean
791	6	37℃_40℃_43℃_52℃_55℃_58℃	0.652	Euclidean
792	6	37℃_40℃_43℃_52℃_55℃_61℃	0.6545	Euclidean
793	6	37℃_40℃_43℃_52℃_55℃_64℃	0.6574	Euclidean
794	6	37℃_40℃_43℃_52℃_58℃_61℃	0.6572	Euclidean
795	6	37℃_40℃_43℃_52℃_58℃_64℃	0.6601	Euclidean
796	6	37℃_40℃_43℃_52℃_61℃_64℃	0.6616	Euclidean
797	6	37℃_40℃_43℃_55℃_58℃_61℃	0.6624	Euclidean
798	6	37℃_40℃_43℃_55℃_58℃_64℃	0.6653	Euclidean
799	6	37℃_40℃_43℃_55℃_61℃_64℃	0.6674	Euclidean
800	6	37℃_40℃_43℃_58℃_61℃_64℃	0.6694	Euclidean
801	6	37℃_40℃_46℃_49℃_52℃_55℃	0.6446	Euclidean
802	6	37℃_40℃_46℃_49℃_52℃_58℃	0.648	Euclidean
803	6	37℃_40℃_46℃_49℃_52℃_61℃	0.6497	Euclidean
804	6	37℃_40℃_46℃_49℃_52℃_64℃	0.6523	Euclidean
805	6	37℃_40℃_46℃_49℃_55℃_58℃	0.6534	Euclidean
806	6	37℃_40℃_46℃_49℃_55℃_61℃	0.6555	Euclidean
807	6	37℃_40℃_46℃_49℃_55℃_64℃	0.6585	Euclidean
808	6	37℃_40℃_46℃_49℃_58℃_61℃	0.6566	Euclidean
809	6	37℃_40℃_46℃_49℃_58℃_64℃	0.6595	Euclidean
810	6	37℃_40℃_46℃_49℃_61℃_64℃	0.6588	Euclidean
811	6	37℃_40℃_46℃_52℃_55℃_58℃	0.6517	Euclidean
812	6	37℃_40℃_46℃_52℃_55℃_61℃	0.6539	Euclidean
813	6	37℃_40℃_46℃_52℃_55℃_64℃	0.6568	Euclidean
814	6	37℃_40℃_46℃_52℃_58℃_61℃	0.6564	Euclidean
815	6	37℃_40℃_46℃_52℃_58℃_64℃	0.6593	Euclidean
816	6	37℃_40℃_46℃_52℃_61℃_64℃	0.6603	Euclidean
817	6	37℃_40℃_46℃_55℃_58℃_61℃	0.6617	Euclidean
818	6	37℃_40℃_46℃_55℃_58℃_64℃	0.6647	Euclidean
819	6	37℃_40℃_46℃_55℃_61℃_64℃	0.6663	Euclidean
820	6	37℃_40℃_46℃_58℃_61℃_64℃	0.6672	Euclidean
821	6	37℃_40℃_49℃_52℃_55℃_58℃	0.6448	Euclidean
822	6	37℃_40℃_49℃_52℃_55℃_61℃	0.6468	Euclidean
823	6	37℃_40℃_49℃_52℃_55℃_64℃	0.6497	Euclidean
824	6	37℃_40℃_49℃_52℃_58℃_61℃	0.6484	Euclidean
825	6	37℃_40℃_49℃_52℃_58℃_64℃	0.6512	Euclidean
826	6	37℃_40℃_49℃_52℃_61℃_64℃	0.6522	Euclidean
827	6	37℃_40℃_49℃_55℃_58℃_61℃	0.653	Euclidean
828	6	37℃_40℃_49℃_55℃_58℃_64℃	0.6559	Euclidean
829	6	37℃_40℃_49℃_55℃_61℃_64℃	0.6573	Euclidean
830	6	37℃_40℃_49℃_58℃_61℃_64℃	0.6579	Euclidean
831	6	37℃_40℃_52℃_55℃_58℃_61℃	0.6482	Euclidean
832	6	37℃_40℃_52℃_55℃_58℃_64℃	0.6508	Euclidean
833	6	37℃_40℃_52℃_55℃_61℃_64℃	0.6521	Euclidean
834	6	37℃_40℃_52℃_58℃_61℃_64℃	0.6542	Euclidean
835	6	37℃_40℃_55℃_58℃_61℃_64℃	0.6575	Euclidean
836	6	37℃_43℃_46℃_49℃_52℃_55℃	0.6403	Euclidean
837	6	37℃_43℃_46℃_49℃_52℃_58℃	0.6435	Euclidean
838	6	37℃_43℃_46℃_49℃_52℃_61℃	0.6451	Euclidean
839	6	37℃_43℃_46℃_49℃_52℃_64℃	0.6477	Euclidean
840	6	37℃_43℃_46℃_49℃_55℃_58℃	0.6486	Euclidean
841	6	37℃_43℃_46℃_49℃_55℃_61℃	0.6506	Euclidean
842	6	37℃_43℃_46℃_49℃_55℃_64℃	0.6536	Euclidean
843	6	37℃_43℃_46℃_49℃_58℃_61℃	0.6513	Euclidean
844	6	37℃_43℃_46℃_49℃_58℃_64℃	0.6542	Euclidean
845	6	37℃_43℃_46℃_49℃_61℃_64℃	0.6536	Euclidean
846	6	37℃_43℃_46℃_52℃_55℃_58℃	0.6469	Euclidean
847	6	37℃_43℃_46℃_52℃_55℃_61℃	0.649	Euclidean
848	6	37℃_43℃_46℃_52℃_55℃_64℃	0.6519	Euclidean
849	6	37℃_43℃_46℃_52℃_58℃_61℃	0.6512	Euclidean
850	6	37℃_43℃_46℃_52℃_58℃_64℃	0.654	Euclidean
851	6	37℃_43℃_46℃_52℃_61℃_64℃	0.6548	Euclidean
852	6	37℃_43℃_46℃_55℃_58℃_61℃	0.656	Euclidean
853	6	37℃_43℃_46℃_55℃_58℃_64℃	0.6588	Euclidean
854	6	37℃_43℃_46℃_55℃_61℃_64℃	0.6602	Euclidean
855	6	37℃_43℃_46℃_58℃_61℃_64℃	0.6604	Euclidean
856	6	37℃_43℃_49℃_52℃_55℃_58℃	0.6417	Euclidean
857	6	37℃_43℃_49℃_52℃_55℃_61℃	0.6437	Euclidean
858	6	37℃_43℃_49℃_52℃_55℃_64℃	0.6465	Euclidean
859	6	37℃_43℃_49℃_52℃_58℃_61℃	0.6451	Euclidean
860	6	37℃_43℃_49℃_52℃_58℃_64℃	0.6479	Euclidean
861	6	37℃_43℃_49℃_52℃_61℃_64℃	0.6487	Euclidean
862	6	37℃_43℃_49℃_55℃_58℃_61℃	0.6495	Euclidean
863	6	37℃_43℃_49℃_55℃_58℃_64℃	0.6524	Euclidean
864	6	37℃_43℃_49℃_55℃_61℃_64℃	0.6535	Euclidean
865	6	37℃_43℃_49℃_58℃_61℃_64℃	0.6537	Euclidean
866	6	37℃_43℃_52℃_55℃_58℃_61℃	0.6461	Euclidean
867	6	37℃_43℃_52℃_55℃_58℃_64℃	0.6488	Euclidean
868	6	37℃_43℃_52℃_55℃_61℃_64℃	0.65	Euclidean
869	6	37℃_43℃_52℃_58℃_61℃_64℃	0.6516	Euclidean
870	6	37℃_43℃_55℃_58℃_61℃_64℃	0.6556	Euclidean
871	6	37℃_46℃_49℃_52℃_55℃_58℃	0.641	Euclidean
872	6	37℃_46℃_49℃_52℃_55℃_61℃	0.6428	Euclidean
873	6	37℃_46℃_49℃_52℃_55℃_64℃	0.6456	Euclidean
874	6	37℃_46℃_49℃_52℃_58℃_61℃	0.6442	Euclidean
875	6	37℃_46℃_49℃_52℃_58℃_64℃	0.647	Euclidean
876	6	37℃_46℃_49℃_52℃_61℃_64℃	0.6475	Euclidean
877	6	37℃_46℃_49℃_55℃_58℃_61℃	0.6484	Euclidean
878	6	37℃_46℃_49℃_55℃_58℃_64℃	0.6513	Euclidean
879	6	37℃_46℃_49℃_55℃_61℃_64℃	0.6522	Euclidean
880	6	37℃_46℃_49℃_58℃_61℃_64℃	0.6522	Euclidean
881	6	37℃_46℃_52℃_55℃_58℃_61℃	0.6463	Euclidean
882	6	37℃_46℃_52℃_55℃_58℃_64℃	0.649	Euclidean
883	6	37℃_46℃_52℃_55℃_61℃_64℃	0.6501	Euclidean
884	6	37℃_46℃_52℃_58℃_61℃_64℃	0.6515	Euclidean
885	6	37℃_46℃_55℃_58℃_61℃_64℃	0.6558	Euclidean
886	6	37℃_49℃_52℃_55℃_58℃_61℃	0.6384	Euclidean
887	6	37℃_49℃_52℃_55℃_58℃_64℃	0.641	Euclidean
888	6	37℃_49℃_52℃_55℃_61℃_64℃	0.642	Euclidean
889	6	37℃_49℃_52℃_58℃_61℃_64℃	0.6427	Euclidean
890	6	37℃_49℃_55℃_58℃_61℃_64℃	0.6462	Euclidean
891	6	37℃_52℃_55℃_58℃_61℃_64℃	0.6398	Euclidean
892	7	37℃_40℃_43℃_46℃_49℃_52℃_55℃	0.6473	Euclidean
893	7	37℃_40℃_43℃_46℃_49℃_52℃_58℃	0.6506	Euclidean
894	7	37℃_40℃_43℃_46℃_49℃_52℃_61℃	0.6523	Euclidean
895	7	37℃_40℃_43℃_46℃_49℃_52℃_64℃	0.6546	Euclidean
896	7	37℃_40℃_43℃_46℃_49℃_55℃_58℃	0.6558	Euclidean
897	7	37℃_40℃_43℃_46℃_49℃_55℃_61℃	0.6579	Euclidean
898	7	37℃_40℃_43℃_46℃_49℃_55℃_64℃	0.6606	Euclidean
899	7	37℃_40℃_43℃_46℃_49℃_58℃_61℃	0.6589	Euclidean
900	7	37℃_40℃_43℃_46℃_49℃_58℃_64℃	0.6616	Euclidean
901	7	37℃_40℃_43℃_46℃_49℃_61℃_64℃	0.661	Euclidean
902	7	37℃_40℃_43℃_46℃_52℃_55℃_58℃	0.6543	Euclidean
903	7	37℃_40℃_43℃_46℃_52℃_55℃_61℃	0.6565	Euclidean
904	7	37℃_40℃_43℃_46℃_52℃_55℃_64℃	0.6591	Euclidean
905	7	37℃_40℃_43℃_46℃_52℃_58℃_61℃	0.6589	Euclidean
906	7	37℃_40℃_43℃_46℃_52℃_58℃_64℃	0.6615	Euclidean
907	7	37℃_40℃_43℃_46℃_52℃_61℃_64℃	0.6625	Euclidean
908	7	37℃_40℃_43℃_46℃_55℃_58℃_61℃	0.6637	Euclidean
909	7	37℃_40℃_43℃_46℃_55℃_58℃_64℃	0.6665	Euclidean
910	7	37℃_40℃_43℃_46℃_55℃_61℃_64℃	0.668	Euclidean
911	7	37℃_40℃_43℃_46℃_58℃_61℃_64℃	0.6686	Euclidean
912	7	37℃_40℃_43℃_49℃_52℃_55℃_58℃	0.6496	Euclidean
913	7	37℃_40℃_43℃_49℃_52℃_55℃_61℃	0.6515	Euclidean
914	7	37℃_40℃_43℃_49℃_52℃_55℃_64℃	0.6542	Euclidean
915	7	37℃_40℃_43℃_49℃_52℃_58℃_61℃	0.6533	Euclidean
916	7	37℃_40℃_43℃_49℃_52℃_58℃_64℃	0.6559	Euclidean
917	7	37℃_40℃_43℃_49℃_52℃_61℃_64℃	0.6567	Euclidean
918	7	37℃_40℃_43℃_49℃_55℃_58℃_61℃	0.6579	Euclidean
919	7	37℃_40℃_43℃_49℃_55℃_58℃_64℃	0.6606	Euclidean
920	7	37℃_40℃_43℃_49℃_55℃_61℃_64℃	0.6619	Euclidean
921	7	37℃_40℃_43℃_49℃_58℃_61℃_64℃	0.6626	Euclidean
922	7	37℃_40℃_43℃_52℃_55℃_58℃_61℃	0.6547	Euclidean
923	7	37℃_40℃_43℃_52℃_55℃_58℃_64℃	0.6573	Euclidean
924	7	37℃_40℃_43℃_52℃_55℃_61℃_64℃	0.6587	Euclidean
925	7	37℃_40℃_43℃_52℃_58℃_61℃_64℃	0.6607	Euclidean
926	7	37℃_40℃_43℃_55℃_58℃_61℃_64℃	0.6649	Euclidean
927	7	37℃_40℃_46℃_49℃_52℃_55℃_58℃	0.6486	Euclidean
928	7	37℃_40℃_46℃_49℃_52℃_55℃_61℃	0.6505	Euclidean
929	7	37℃_40℃_46℃_49℃_52℃_55℃_64℃	0.6531	Euclidean
930	7	37℃_40℃_46℃_49℃_52℃_58℃_61℃	0.6521	Euclidean
931	7	37℃_40℃_46℃_49℃_52℃_58℃_64℃	0.6547	Euclidean
932	7	37℃_40℃_46℃_49℃_52℃_61℃_64℃	0.6553	Euclidean
933	7	37℃_40℃_46℃_49℃_55℃_58℃_61℃	0.6564	Euclidean
934	7	37℃_40℃_46℃_49℃_55℃_58℃_64℃	0.6591	Euclidean
935	7	37℃_40℃_46℃_49℃_55℃_61℃_64℃	0.6602	Euclidean
936	7	37℃_40℃_46℃_49℃_58℃_61℃_64℃	0.6605	Euclidean
937	7	37℃_40℃_46℃_52℃_55℃_58℃_61℃	0.6546	Euclidean
938	7	37℃_40℃_46℃_52℃_55℃_58℃_64℃	0.6572	Euclidean
939	7	37℃_40℃_46℃_52℃_55℃_61℃_64℃	0.6584	Euclidean
940	7	37℃_40℃_46℃_52℃_58℃_61℃_64℃	0.6602	Euclidean
941	7	37℃_40℃_46℃_55℃_58℃_61℃_64℃	0.6647	Euclidean
942	7	37℃_40℃_49℃_52℃_55℃_58℃_61℃	0.6479	Euclidean
943	7	37℃_40℃_49℃_52℃_55℃_58℃_64℃	0.6504	Euclidean
944	7	37℃_40℃_49℃_52℃_55℃_61℃_64℃	0.6514	Euclidean
945	7	37℃_40℃_49℃_52℃_58℃_61℃_64℃	0.6526	Euclidean
946	7	37℃_40℃_49℃_55℃_58℃_61℃_64℃	0.6566	Euclidean
947	7	37℃_40℃_52℃_55℃_58℃_61℃_64℃	0.6516	Euclidean
948	7	37℃_43℃_46℃_49℃_52℃_55℃_58℃	0.6449	Euclidean
949	7	37℃_43℃_46℃_49℃_52℃_55℃_61℃	0.6467	Euclidean
950	7	37℃_43℃_46℃_49℃_52℃_55℃_64℃	0.6493	Euclidean
951	7	37℃_43℃_46℃_49℃_52℃_58℃_61℃	0.6482	Euclidean
952	7	37℃_43℃_46℃_49℃_52℃_58℃_64℃	0.6507	Euclidean
953	7	37℃_43℃_46℃_49℃_52℃_61℃_64℃	0.6512	Euclidean
954	7	37℃_43℃_46℃_49℃_55℃_58℃_61℃	0.6522	Euclidean
955	7	37℃_43℃_46℃_49℃_55℃_58℃_64℃	0.6549	Euclidean
956	7	37℃_43℃_46℃_49℃_55℃_61℃_64℃	0.6558	Euclidean
957	7	37℃_43℃_46℃_49℃_58℃_61℃_64℃	0.6559	Euclidean
958	7	37℃_43℃_46℃_52℃_55℃_58℃_61℃	0.6505	Euclidean
959	7	37℃_43℃_46℃_52℃_55℃_58℃_64℃	0.653	Euclidean
960	7	37℃_43℃_46℃_52℃_55℃_61℃_64℃	0.6541	Euclidean
961	7	37℃_43℃_46℃_52℃_58℃_61℃_64℃	0.6556	Euclidean
962	7	37℃_43℃_46℃_55℃_58℃_61℃_64℃	0.6596	Euclidean
963	7	37℃_43℃_49℃_52℃_55℃_58℃_61℃	0.6454	Euclidean
964	7	37℃_43℃_49℃_52℃_55℃_58℃_64℃	0.6479	Euclidean
965	7	37℃_43℃_49℃_52℃_55℃_61℃_64℃	0.6489	Euclidean
966	7	37℃_43℃_49℃_52℃_58℃_61℃_64℃	0.6498	Euclidean
967	7	37℃_43℃_49℃_55℃_58℃_61℃_64℃	0.6536	Euclidean
968	7	37℃_43℃_52℃_55℃_58℃_61℃_64℃	0.6501	Euclidean
969	7	37℃_46℃_49℃_52℃_55℃_58℃_61℃	0.6448	Euclidean
970	7	37℃_46℃_49℃_52℃_55℃_58℃_64℃	0.6473	Euclidean
971	7	37℃_46℃_49℃_52℃_55℃_61℃_64℃	0.6481	Euclidean
972	7	37℃_46℃_49℃_52℃_58℃_61℃_64℃	0.649	Euclidean
973	7	37℃_46℃_49℃_55℃_58℃_61℃_64℃	0.6527	Euclidean
974	7	37℃_46℃_52℃_55℃_58℃_61℃_64℃	0.6505	Euclidean
975	7	37℃_49℃_52℃_55℃_58℃_61℃_64℃	0.6428	Euclidean
976	8	37℃_40℃_43℃_46℃_49℃_52℃_55℃_58℃	0.6512	Euclidean
977	8	37℃_40℃_43℃_46℃_49℃_52℃_55℃_61℃	0.653	Euclidean
978	8	37℃_40℃_43℃_46℃_49℃_52℃_55℃_64℃	0.6554	Euclidean
979	8	37℃_40℃_43℃_46℃_49℃_52℃_58℃_61℃	0.6546	Euclidean
980	8	37℃_40℃_43℃_46℃_49℃_52℃_58℃_64℃	0.657	Euclidean
981	8	37℃_40℃_43℃_46℃_49℃_52℃_61℃_64℃	0.6576	Euclidean
982	8	37℃_40℃_43℃_46℃_49℃_55℃_58℃_61℃	0.6588	Euclidean
983	8	37℃_40℃_43℃_46℃_49℃_55℃_58℃_64℃	0.6613	Euclidean
984	8	37℃_40℃_43℃_46℃_49℃_55℃_61℃_64℃	0.6624	Euclidean
985	8	37℃_40℃_43℃_46℃_49℃_58℃_61℃_64℃	0.6627	Euclidean
986	8	37℃_40℃_43℃_46℃_52℃_55℃_58℃_61℃	0.6573	Euclidean
987	8	37℃_40℃_43℃_46℃_52℃_55℃_58℃_64℃	0.6597	Euclidean
988	8	37℃_40℃_43℃_46℃_52℃_55℃_61℃_64℃	0.6609	Euclidean
989	8	37℃_40℃_43℃_46℃_52℃_58℃_61℃_64℃	0.6626	Euclidean
990	8	37℃_40℃_43℃_46℃_55℃_58℃_61℃_64℃	0.6667	Euclidean
991	8	37℃_40℃_43℃_49℃_52℃_55℃_58℃_61℃	0.6525	Euclidean
992	8	37℃_40℃_43℃_49℃_52℃_55℃_58℃_64℃	0.6549	Euclidean
993	8	37℃_40℃_43℃_49℃_52℃_55℃_61℃_64℃	0.656	Euclidean
994	8	37℃_40℃_43℃_49℃_52℃_58℃_61℃_64℃	0.6572	Euclidean
995	8	37℃_40℃_43℃_49℃_55℃_58℃_61℃_64℃	0.6612	Euclidean
996	8	37℃_40℃_43℃_52℃_55℃_58℃_61℃_64℃	0.658	Euclidean
997	8	37℃_40℃_46℃_49℃_52℃_55℃_58℃_61℃	0.6517	Euclidean
998	8	37℃_40℃_46℃_49℃_52℃_55℃_58℃_64℃	0.6541	Euclidean
999	8	37℃_40℃_46℃_49℃_52℃_55℃_61℃_64℃	0.655	Euclidean
1000	8	37℃_40℃_46℃_49℃_52℃_58℃_61℃_64℃	0.6562	Euclidean
1001	8	37℃_40℃_46℃_49℃_55℃_58℃_61℃_64℃	0.66	Euclidean
1002	8	37℃_40℃_46℃_52℃_55℃_58℃_61℃_64℃	0.6581	Euclidean
1003	8	37℃_40℃_49℃_52℃_55℃_58℃_61℃_64℃	0.6515	Euclidean
1004	8	37℃_43℃_46℃_49℃_52℃_55℃_58℃_61℃	0.6485	Euclidean
1005	8	37℃_43℃_46℃_49℃_52℃_55℃_58℃_64℃	0.6508	Euclidean
1006	8	37℃_43℃_46℃_49℃_52℃_55℃_61℃_64℃	0.6516	Euclidean
1007	8	37℃_43℃_46℃_49℃_52℃_58℃_61℃_64℃	0.6526	Euclidean
1008	8	37℃_43℃_46℃_49℃_55℃_58℃_61℃_64℃	0.6562	Euclidean
1009	8	37℃_43℃_46℃_52℃_55℃_58℃_61℃_64℃	0.6544	Euclidean
1010	8	37℃_43℃_49℃_52℃_55℃_58℃_61℃_64℃	0.6494	Euclidean
1011	8	37℃_46℃_49℃_52℃_55℃_58℃_61℃_64℃	0.6489	Euclidean
1012	9	37℃_40℃_43℃_46℃_49℃_52℃_55℃_58℃_61℃	0.6543	Euclidean
1013	9	37℃_40℃_43℃_46℃_49℃_52℃_55℃_58℃_64℃	0.6565	Euclidean
1014	9	37℃_40℃_43℃_46℃_49℃_52℃_55℃_61℃_64℃	0.6574	Euclidean
1015	9	37℃_40℃_43℃_46℃_49℃_52℃_58℃_61℃_64℃	0.6585	Euclidean
1016	9	37℃_40℃_43℃_46℃_49℃_55℃_58℃_61℃_64℃	0.6622	Euclidean
1017	9	37℃_40℃_43℃_46℃_52℃_55℃_58℃_61℃_64℃	0.6606	Euclidean
1018	9	37℃_40℃_43℃_49℃_52℃_55℃_58℃_61℃_64℃	0.656	Euclidean
1019	9	37℃_40℃_46℃_49℃_52℃_55℃_58℃_61℃_64℃	0.6553	Euclidean
1020	9	37℃_43℃_46℃_49℃_52℃_55℃_58℃_61℃_64℃	0.6523	Euclidean
1021	10	37℃_40℃_43℃_46℃_49℃_52℃_55℃_58℃_61℃_64℃	0.6577	Euclidean
1022	2	37℃_40℃	0.6337	Chebyshev
1023	2	37℃_43℃	0.6114	Chebyshev
1024	2	37℃_46℃	0.6067	Chebyshev
1025	2	37℃_49℃	0.6025	Chebyshev
1026	2	37℃_52℃	0.608	Chebyshev
1027	2	37℃_55℃	0.6218	Chebyshev
1028	2	37℃_58℃	0.6298	Chebyshev
1029	2	37℃_61℃	0.63	Chebyshev
1030	2	37℃_64℃	0.6337	Chebyshev
1031	3	37℃_40℃_43℃	0.6431	Chebyshev
1032	3	37℃_40℃_46℃	0.6321	Chebyshev
1033	3	37℃_40℃_49℃	0.6249	Chebyshev
1034	3	37℃_40℃_52℃	0.6311	Chebyshev
1035	3	37℃_40℃_55℃	0.6464	Chebyshev
1036	3	37℃_40℃_58℃	0.6579	Chebyshev
1037	3	37℃_40℃_61℃	0.6603	Chebyshev
1038	3	37℃_40℃_64℃	0.666	Chebyshev
1039	3	37℃_43℃_46℃	0.6274	Chebyshev
1040	3	37℃_43℃_49℃	0.6214	Chebyshev
1041	3	37℃_43℃_52℃	0.6265	Chebyshev
1042	3	37℃_43℃_55℃	0.6404	Chebyshev
1043	3	37℃_43℃_58℃	0.6468	Chebyshev
1044	3	37℃_43℃_61℃	0.6478	Chebyshev
1045	3	37℃_43℃_64℃	0.6514	Chebyshev
1046	3	37℃_46℃_49℃	0.6225	Chebyshev
1047	3	37℃_46℃_52℃	0.6271	Chebyshev
1048	3	37℃_46℃_55℃	0.6389	Chebyshev
1049	3	37℃_46℃_58℃	0.6422	Chebyshev
1050	3	37℃_46℃_61℃	0.6418	Chebyshev
1051	3	37℃_46℃_64℃	0.6441	Chebyshev
1052	3	37℃_49℃_52℃	0.622	Chebyshev
1053	3	37℃_49℃_55℃	0.6276	Chebyshev
1054	3	37℃_49℃_58℃	0.6271	Chebyshev
1055	3	37℃_49℃_61℃	0.6278	Chebyshev
1056	3	37℃_49℃_64℃	0.6321	Chebyshev
1057	3	37℃_52℃_55℃	0.6232	Chebyshev
1058	3	37℃_52℃_58℃	0.6246	Chebyshev
1059	3	37℃_52℃_61℃	0.6266	Chebyshev
1060	3	37℃_52℃_64℃	0.6305	Chebyshev
1061	3	37℃_55℃_58℃	0.6318	Chebyshev
1062	3	37℃_55℃_61℃	0.6332	Chebyshev
1063	3	37℃_55℃_64℃	0.6369	Chebyshev
1064	3	37℃_58℃_61℃	0.6385	Chebyshev
1065	3	37℃_58℃_64℃	0.6425	Chebyshev
1066	3	37℃_61℃_64℃	0.6436	Chebyshev
1067	4	37℃_40℃_43℃_46℃	0.6416	Chebyshev
1068	4	37℃_40℃_43℃_49℃	0.6319	Chebyshev
1069	4	37℃_40℃_43℃_52℃	0.6375	Chebyshev
1070	4	37℃_40℃_43℃_55℃	0.6511	Chebyshev
1071	4	37℃_40℃_43℃_58℃	0.6586	Chebyshev
1072	4	37℃_40℃_43℃_61℃	0.6612	Chebyshev
1073	4	37℃_40℃_43℃_64℃	0.6647	Chebyshev
1074	4	37℃_40℃_46℃_49℃	0.6332	Chebyshev
1075	4	37℃_40℃_46℃_52℃	0.6371	Chebyshev
1076	4	37℃_40℃_46℃_55℃	0.6485	Chebyshev
1077	4	37℃_40℃_46℃_58℃	0.6523	Chebyshev
1078	4	37℃_40℃_46℃_61℃	0.6534	Chebyshev
1079	4	37℃_40℃_46℃_64℃	0.6555	Chebyshev
1080	4	37℃_40℃_49℃_52℃	0.6336	Chebyshev
1081	4	37℃_40℃_49℃_55℃	0.6387	Chebyshev
1082	4	37℃_40℃_49℃_58℃	0.6386	Chebyshev
1083	4	37℃_40℃_49℃_61℃	0.6401	Chebyshev
1084	4	37℃_40℃_49℃_64℃	0.6437	Chebyshev
1085	4	37℃_40℃_52℃_55℃	0.6381	Chebyshev
1086	4	37℃_40℃_52℃_58℃	0.6392	Chebyshev
1087	4	37℃_40℃_52℃_61℃	0.6416	Chebyshev
1088	4	37℃_40℃_52℃_64℃	0.6454	Chebyshev
1089	4	37℃_40℃_55℃_58℃	0.6505	Chebyshev
1090	4	37℃_40℃_55℃_61℃	0.6517	Chebyshev
1091	4	37℃_40℃_55℃_64℃	0.6549	Chebyshev
1092	4	37℃_40℃_58℃_61℃	0.6611	Chebyshev
1093	4	37℃_40℃_58℃_64℃	0.6643	Chebyshev
1094	4	37℃_40℃_61℃_64℃	0.6674	Chebyshev
1095	4	37℃_43℃_46℃_49℃	0.6303	Chebyshev
1096	4	37℃_43℃_46℃_52℃	0.6342	Chebyshev
1097	4	37℃_43℃_46℃_55℃	0.6456	Chebyshev
1098	4	37℃_43℃_46℃_58℃	0.6494	Chebyshev
1099	4	37℃_43℃_46℃_61℃	0.6506	Chebyshev
1100	4	37℃_43℃_46℃_64℃	0.6534	Chebyshev
1101	4	37℃_43℃_49℃_52℃	0.6307	Chebyshev
1102	4	37℃_43℃_49℃_55℃	0.6361	Chebyshev
1103	4	37℃_43℃_49℃_58℃	0.6363	Chebyshev
1104	4	37℃_43℃_49℃_61℃	0.638	Chebyshev
1105	4	37℃_43℃_49℃_64℃	0.6422	Chebyshev
1106	4	37℃_43℃_52℃_55℃	0.6339	Chebyshev
1107	4	37℃_43℃_52℃_58℃	0.6355	Chebyshev
1108	4	37℃_43℃_52℃_61℃	0.6384	Chebyshev
1109	4	37℃_43℃_52℃_64℃	0.6423	Chebyshev
1110	4	37℃_43℃_55℃_58℃	0.6453	Chebyshev
1111	4	37℃_43℃_55℃_61℃	0.647	Chebyshev
1112	4	37℃_43℃_55℃_64℃	0.6507	Chebyshev
1113	4	37℃_43℃_58℃_61℃	0.651	Chebyshev
1114	4	37℃_43℃_58℃_64℃	0.6547	Chebyshev
1115	4	37℃_43℃_61℃_64℃	0.6549	Chebyshev
1116	4	37℃_46℃_49℃_52℃	0.6319	Chebyshev
1117	4	37℃_46℃_49℃_55℃	0.6378	Chebyshev
1118	4	37℃_46℃_49℃_58℃	0.6379	Chebyshev
1119	4	37℃_46℃_49℃_61℃	0.639	Chebyshev
1120	4	37℃_46℃_49℃_64℃	0.6432	Chebyshev
1121	4	37℃_46℃_52℃_55℃	0.6348	Chebyshev
1122	4	37℃_46℃_52℃_58℃	0.6365	Chebyshev
1123	4	37℃_46℃_52℃_61℃	0.639	Chebyshev
1124	4	37℃_46℃_52℃_64℃	0.6428	Chebyshev
1125	4	37℃_46℃_55℃_58℃	0.6439	Chebyshev
1126	4	37℃_46℃_55℃_61℃	0.6455	Chebyshev
1127	4	37℃_46℃_55℃_64℃	0.6491	Chebyshev
1128	4	37℃_46℃_58℃_61℃	0.6462	Chebyshev
1129	4	37℃_46℃_58℃_64℃	0.6498	Chebyshev
1130	4	37℃_46℃_61℃_64℃	0.6485	Chebyshev
1131	4	37℃_49℃_52℃_55℃	0.6292	Chebyshev
1132	4	37℃_49℃_52℃_58℃	0.6303	Chebyshev
1133	4	37℃_49℃_52℃_61℃	0.6329	Chebyshev
1134	4	37℃_49℃_52℃_64℃	0.637	Chebyshev
1135	4	37℃_49℃_55℃_58℃	0.6319	Chebyshev
1136	4	37℃_49℃_55℃_61℃	0.6335	Chebyshev
1137	4	37℃_49℃_55℃_64℃	0.6374	Chebyshev
1138	4	37℃_49℃_58℃_61℃	0.6308	Chebyshev
1139	4	37℃_49℃_58℃_64℃	0.6348	Chebyshev
1140	4	37℃_49℃_61℃_64℃	0.6343	Chebyshev
1141	4	37℃_52℃_55℃_58℃	0.6278	Chebyshev
1142	4	37℃_52℃_55℃_61℃	0.6293	Chebyshev
1143	4	37℃_52℃_55℃_64℃	0.6332	Chebyshev
1144	4	37℃_52℃_58℃_61℃	0.6281	Chebyshev
1145	4	37℃_52℃_58℃_64℃	0.6318	Chebyshev
1146	4	37℃_52℃_61℃_64℃	0.6325	Chebyshev
1147	4	37℃_55℃_58℃_61℃	0.6354	Chebyshev
1148	4	37℃_55℃_58℃_64℃	0.639	Chebyshev
1149	4	37℃_55℃_61℃_64℃	0.6388	Chebyshev
1150	4	37℃_58℃_61℃_64℃	0.6449	Chebyshev
1151	5	37℃_40℃_43℃_46℃_49℃	0.6377	Chebyshev
1152	5	37℃_40℃_43℃_46℃_52℃	0.6416	Chebyshev
1153	5	37℃_40℃_43℃_46℃_55℃	0.6527	Chebyshev
1154	5	37℃_40℃_43℃_46℃_58℃	0.6567	Chebyshev
1155	5	37℃_40℃_43℃_46℃_61℃	0.6588	Chebyshev
1156	5	37℃_40℃_43℃_46℃_64℃	0.661	Chebyshev
1157	5	37℃_40℃_43℃_49℃_52℃	0.6384	Chebyshev
1158	5	37℃_40℃_43℃_49℃_55℃	0.6434	Chebyshev
1159	5	37℃_40℃_43℃_49℃_58℃	0.6437	Chebyshev
1160	5	37℃_40℃_43℃_49℃_61℃	0.6457	Chebyshev
1161	5	37℃_40℃_43℃_49℃_64℃	0.6491	Chebyshev
1162	5	37℃_40℃_43℃_52℃_55℃	0.6422	Chebyshev
1163	5	37℃_40℃_43℃_52℃_58℃	0.6436	Chebyshev
1164	5	37℃_40℃_43℃_52℃_61℃	0.6466	Chebyshev
1165	5	37℃_40℃_43℃_52℃_64℃	0.6501	Chebyshev
1166	5	37℃_40℃_43℃_55℃_58℃	0.6541	Chebyshev
1167	5	37℃_40℃_43℃_55℃_61℃	0.6559	Chebyshev
1168	5	37℃_40℃_43℃_55℃_64℃	0.6591	Chebyshev
1169	5	37℃_40℃_43℃_58℃_61℃	0.6613	Chebyshev
1170	5	37℃_40℃_43℃_58℃_64℃	0.6644	Chebyshev
1171	5	37℃_40℃_43℃_61℃_64℃	0.6665	Chebyshev
1172	5	37℃_40℃_46℃_49℃_52℃	0.6393	Chebyshev
1173	5	37℃_40℃_46℃_49℃_55℃	0.6447	Chebyshev
1174	5	37℃_40℃_46℃_49℃_58℃	0.6449	Chebyshev
1175	5	37℃_40℃_46℃_49℃_61℃	0.6465	Chebyshev
1176	5	37℃_40℃_46℃_49℃_64℃	0.6498	Chebyshev
1177	5	37℃_40℃_46℃_52℃_55℃	0.6424	Chebyshev
1178	5	37℃_40℃_46℃_52℃_58℃	0.6438	Chebyshev
1179	5	37℃_40℃_46℃_52℃_61℃	0.6466	Chebyshev
1180	5	37℃_40℃_46℃_52℃_64℃	0.6499	Chebyshev
1181	5	37℃_40℃_46℃_55℃_58℃	0.6519	Chebyshev
1182	5	37℃_40℃_46℃_55℃_61℃	0.6534	Chebyshev
1183	5	37℃_40℃_46℃_55℃_64℃	0.6567	Chebyshev
1184	5	37℃_40℃_46℃_58℃_61℃	0.6551	Chebyshev
1185	5	37℃_40℃_46℃_58℃_64℃	0.6583	Chebyshev
1186	5	37℃_40℃_46℃_61℃_64℃	0.6586	Chebyshev
1187	5	37℃_40℃_49℃_52℃_55℃	0.6384	Chebyshev
1188	5	37℃_40℃_49℃_52℃_58℃	0.6394	Chebyshev
1189	5	37℃_40℃_49℃_52℃_61℃	0.6421	Chebyshev
1190	5	37℃_40℃_49℃_52℃_64℃	0.6458	Chebyshev
1191	5	37℃_40℃_49℃_55℃_58℃	0.6415	Chebyshev
1192	5	37℃_40℃_49℃_55℃_61℃	0.6431	Chebyshev
1193	5	37℃_40℃_49℃_55℃_64℃	0.6466	Chebyshev
1194	5	37℃_40℃_49℃_58℃_61℃	0.6413	Chebyshev
1195	5	37℃_40℃_49℃_58℃_64℃	0.6447	Chebyshev
1196	5	37℃_40℃_49℃_61℃_64℃	0.6454	Chebyshev
1197	5	37℃_40℃_52℃_55℃_58℃	0.6406	Chebyshev
1198	5	37℃_40℃_52℃_55℃_61℃	0.6421	Chebyshev
1199	5	37℃_40℃_52℃_55℃_64℃	0.6456	Chebyshev
1200	5	37℃_40℃_52℃_58℃_61℃	0.6413	Chebyshev
1201	5	37℃_40℃_52℃_58℃_64℃	0.6446	Chebyshev
1202	5	37℃_40℃_52℃_61℃_64℃	0.6462	Chebyshev
1203	5	37℃_40℃_55℃_58℃_61℃	0.6523	Chebyshev
1204	5	37℃_40℃_55℃_58℃_64℃	0.6554	Chebyshev
1205	5	37℃_40℃_55℃_61℃_64℃	0.6555	Chebyshev
1206	5	37℃_40℃_58℃_61℃_64℃	0.665	Chebyshev
1207	5	37℃_43℃_46℃_49℃_52℃	0.6367	Chebyshev
1208	5	37℃_43℃_46℃_49℃_55℃	0.6421	Chebyshev
1209	5	37℃_43℃_46℃_49℃_58℃	0.6423	Chebyshev
1210	5	37℃_43℃_46℃_49℃_61℃	0.6441	Chebyshev
1211	5	37℃_43℃_46℃_49℃_64℃	0.6484	Chebyshev
1212	5	37℃_43℃_46℃_52℃_55℃	0.6397	Chebyshev
1213	5	37℃_43℃_46℃_52℃_58℃	0.6414	Chebyshev
1214	5	37℃_43℃_46℃_52℃_61℃	0.6443	Chebyshev
1215	5	37℃_43℃_46℃_52℃_64℃	0.6479	Chebyshev
1216	5	37℃_43℃_46℃_55℃_58℃	0.6494	Chebyshev
1217	5	37℃_43℃_46℃_55℃_61℃	0.651	Chebyshev
1218	5	37℃_43℃_46℃_55℃_64℃	0.6545	Chebyshev
1219	5	37℃_43℃_46℃_58℃_61℃	0.6525	Chebyshev
1220	5	37℃_43℃_46℃_58℃_64℃	0.6559	Chebyshev
1221	5	37℃_43℃_46℃_61℃_64℃	0.6561	Chebyshev
1222	5	37℃_43℃_49℃_52℃_55℃	0.636	Chebyshev
1223	5	37℃_43℃_49℃_52℃_58℃	0.6374	Chebyshev
1224	5	37℃_43℃_49℃_52℃_61℃	0.6403	Chebyshev
1225	5	37℃_43℃_49℃_52℃_64℃	0.6441	Chebyshev
1226	5	37℃_43℃_49℃_55℃_58℃	0.6395	Chebyshev
1227	5	37℃_43℃_49℃_55℃_61℃	0.6411	Chebyshev
1228	5	37℃_43℃_49℃_55℃_64℃	0.6449	Chebyshev
1229	5	37℃_43℃_49℃_58℃_61℃	0.6392	Chebyshev
1230	5	37℃_43℃_49℃_58℃_64℃	0.6429	Chebyshev
1231	5	37℃_43℃_49℃_61℃_64℃	0.6434	Chebyshev
1232	5	37℃_43℃_52℃_55℃_58℃	0.6372	Chebyshev
1233	5	37℃_43℃_52℃_55℃_61℃	0.639	Chebyshev
1234	5	37℃_43℃_52℃_55℃_64℃	0.6428	Chebyshev
1235	5	37℃_43℃_52℃_58℃_61℃	0.6383	Chebyshev
1236	5	37℃_43℃_52℃_58℃_64℃	0.6418	Chebyshev
1237	5	37℃_43℃_52℃_61℃_64℃	0.6432	Chebyshev
1238	5	37℃_43℃_55℃_58℃_61℃	0.6479	Chebyshev
1239	5	37℃_43℃_55℃_58℃_64℃	0.6514	Chebyshev
1240	5	37℃_43℃_55℃_61℃_64℃	0.6514	Chebyshev
1241	5	37℃_43℃_58℃_61℃_64℃	0.6554	Chebyshev
1242	5	37℃_46℃_49℃_52℃_55℃	0.6376	Chebyshev
1243	5	37℃_46℃_49℃_52℃_58℃	0.6389	Chebyshev
1244	5	37℃_46℃_49℃_52℃_61℃	0.6415	Chebyshev
1245	5	37℃_46℃_49℃_52℃_64℃	0.6453	Chebyshev
1246	5	37℃_46℃_49℃_55℃_58℃	0.6413	Chebyshev
1247	5	37℃_46℃_49℃_55℃_61℃	0.6426	Chebyshev
1248	5	37℃_46℃_49℃_55℃_64℃	0.6465	Chebyshev
1249	5	37℃_46℃_49℃_58℃_61℃	0.6408	Chebyshev
1250	5	37℃_46℃_49℃_58℃_64℃	0.6445	Chebyshev
1251	5	37℃_46℃_49℃_61℃_64℃	0.6444	Chebyshev
1252	5	37℃_46℃_52℃_55℃_58℃	0.6383	Chebyshev
1253	5	37℃_46℃_52℃_55℃_61℃	0.64	Chebyshev
1254	5	37℃_46℃_52℃_55℃_64℃	0.6438	Chebyshev
1255	5	37℃_46℃_52℃_58℃_61℃	0.6393	Chebyshev
1256	5	37℃_46℃_52℃_58℃_64℃	0.6429	Chebyshev
1257	5	37℃_46℃_52℃_61℃_64℃	0.644	Chebyshev
1258	5	37℃_46℃_55℃_58℃_61℃	0.6465	Chebyshev
1259	5	37℃_46℃_55℃_58℃_64℃	0.65	Chebyshev
1260	5	37℃_46℃_55℃_61℃_64℃	0.6498	Chebyshev
1261	5	37℃_46℃_58℃_61℃_64℃	0.6505	Chebyshev
1262	5	37℃_49℃_52℃_55℃_58℃	0.6322	Chebyshev
1263	5	37℃_49℃_52℃_55℃_61℃	0.6339	Chebyshev
1264	5	37℃_49℃_52℃_55℃_64℃	0.6377	Chebyshev
1265	5	37℃_49℃_52℃_58℃_61℃	0.633	Chebyshev
1266	5	37℃_49℃_52℃_58℃_64℃	0.6367	Chebyshev
1267	5	37℃_49℃_52℃_61℃_64℃	0.6379	Chebyshev
1268	5	37℃_49℃_55℃_58℃_61℃	0.6344	Chebyshev
1269	5	37℃_49℃_55℃_58℃_64℃	0.638	Chebyshev
1270	5	37℃_49℃_55℃_61℃_64℃	0.6379	Chebyshev
1271	5	37℃_49℃_58℃_61℃_64℃	0.6352	Chebyshev
1272	5	37℃_52℃_55℃_58℃_61℃	0.6303	Chebyshev
1273	5	37℃_52℃_55℃_58℃_64℃	0.6339	Chebyshev
1274	5	37℃_52℃_55℃_61℃_64℃	0.634	Chebyshev
1275	5	37℃_52℃_58℃_61℃_64℃	0.6324	Chebyshev
1276	5	37℃_55℃_58℃_61℃_64℃	0.6398	Chebyshev
1277	6	37℃_40℃_43℃_46℃_49℃_52℃	0.6426	Chebyshev
1278	6	37℃_40℃_43℃_46℃_49℃_55℃	0.6477	Chebyshev
1279	6	37℃_40℃_43℃_46℃_49℃_58℃	0.6481	Chebyshev
1280	6	37℃_40℃_43℃_46℃_49℃_61℃	0.65	Chebyshev
1281	6	37℃_40℃_43℃_46℃_49℃_64℃	0.6533	Chebyshev
1282	6	37℃_40℃_43℃_46℃_52℃_55℃	0.6458	Chebyshev
1283	6	37℃_40℃_43℃_46℃_52℃_58℃	0.6472	Chebyshev
1284	6	37℃_40℃_43℃_46℃_52℃_61℃	0.6502	Chebyshev
1285	6	37℃_40℃_43℃_46℃_52℃_64℃	0.6534	Chebyshev
1286	6	37℃_40℃_43℃_46℃_55℃_58℃	0.6555	Chebyshev
1287	6	37℃_40℃_43℃_46℃_55℃_61℃	0.6571	Chebyshev
1288	6	37℃_40℃_43℃_46℃_55℃_64℃	0.6603	Chebyshev
1289	6	37℃_40℃_43℃_46℃_58℃_61℃	0.6592	Chebyshev
1290	6	37℃_40℃_43℃_46℃_58℃_64℃	0.6623	Chebyshev
1291	6	37℃_40℃_43℃_46℃_61℃_64℃	0.6634	Chebyshev
1292	6	37℃_40℃_43℃_49℃_52℃_55℃	0.6424	Chebyshev
1293	6	37℃_40℃_43℃_49℃_52℃_58℃	0.6436	Chebyshev
1294	6	37℃_40℃_43℃_49℃_52℃_61℃	0.6466	Chebyshev
1295	6	37℃_40℃_43℃_49℃_52℃_64℃	0.65	Chebyshev
1296	6	37℃_40℃_43℃_49℃_55℃_58℃	0.6458	Chebyshev
1297	6	37℃_40℃_43℃_49℃_55℃_61℃	0.6476	Chebyshev
1298	6	37℃_40℃_43℃_49℃_55℃_64℃	0.651	Chebyshev
1299	6	37℃_40℃_43℃_49℃_58℃_61℃	0.6462	Chebyshev
1300	6	37℃_40℃_43℃_49℃_58℃_64℃	0.6495	Chebyshev
1301	6	37℃_40℃_43℃_49℃_61℃_64℃	0.6505	Chebyshev
1302	6	37℃_40℃_43℃_52℃_55℃_58℃	0.6444	Chebyshev
1303	6	37℃_40℃_43℃_52℃_55℃_61℃	0.6463	Chebyshev
1304	6	37℃_40℃_43℃_52℃_55℃_64℃	0.6497	Chebyshev
1305	6	37℃_40℃_43℃_52℃_58℃_61℃	0.6458	Chebyshev
1306	6	37℃_40℃_43℃_52℃_58℃_64℃	0.6489	Chebyshev
1307	6	37℃_40℃_43℃_52℃_61℃_64℃	0.6508	Chebyshev
1308	6	37℃_40℃_43℃_55℃_58℃_61℃	0.656	Chebyshev
1309	6	37℃_40℃_43℃_55℃_58℃_64℃	0.6592	Chebyshev
1310	6	37℃_40℃_43℃_55℃_61℃_64℃	0.6594	Chebyshev
1311	6	37℃_40℃_43℃_58℃_61℃_64℃	0.6647	Chebyshev
1312	6	37℃_40℃_46℃_49℃_52℃_55℃	0.6436	Chebyshev
1313	6	37℃_40℃_46℃_49℃_52℃_58℃	0.6448	Chebyshev
1314	6	37℃_40℃_46℃_49℃_52℃_61℃	0.6475	Chebyshev
1315	6	37℃_40℃_46℃_49℃_52℃_64℃	0.6509	Chebyshev
1316	6	37℃_40℃_46℃_49℃_55℃_58℃	0.6474	Chebyshev
1317	6	37℃_40℃_46℃_49℃_55℃_61℃	0.6488	Chebyshev
1318	6	37℃_40℃_46℃_49℃_55℃_64℃	0.6523	Chebyshev
1319	6	37℃_40℃_46℃_49℃_58℃_61℃	0.6474	Chebyshev
1320	6	37℃_40℃_46℃_49℃_58℃_64℃	0.6507	Chebyshev
1321	6	37℃_40℃_46℃_49℃_61℃_64℃	0.6512	Chebyshev
1322	6	37℃_40℃_46℃_52℃_55℃_58℃	0.6449	Chebyshev
1323	6	37℃_40℃_46℃_52℃_55℃_61℃	0.6466	Chebyshev
1324	6	37℃_40℃_46℃_52℃_55℃_64℃	0.6501	Chebyshev
1325	6	37℃_40℃_46℃_52℃_58℃_61℃	0.6461	Chebyshev
1326	6	37℃_40℃_46℃_52℃_58℃_64℃	0.6494	Chebyshev
1327	6	37℃_40℃_46℃_52℃_61℃_64℃	0.6508	Chebyshev
1328	6	37℃_40℃_46℃_55℃_58℃_61℃	0.6538	Chebyshev
1329	6	37℃_40℃_46℃_55℃_58℃_64℃	0.6571	Chebyshev
1330	6	37℃_40℃_46℃_55℃_61℃_64℃	0.6571	Chebyshev
1331	6	37℃_40℃_46℃_58℃_61℃_64℃	0.6586	Chebyshev
1332	6	37℃_40℃_49℃_52℃_55℃_58℃	0.6405	Chebyshev
1333	6	37℃_40℃_49℃_52℃_55℃_61℃	0.6422	Chebyshev
1334	6	37℃_40℃_49℃_52℃_55℃_64℃	0.6458	Chebyshev
1335	6	37℃_40℃_49℃_52℃_58℃_61℃	0.6415	Chebyshev
1336	6	37℃_40℃_49℃_52℃_58℃_64℃	0.6449	Chebyshev
1337	6	37℃_40℃_49℃_52℃_61℃_64℃	0.6464	Chebyshev
1338	6	37℃_40℃_49℃_55℃_58℃_61℃	0.6434	Chebyshev
1339	6	37℃_40℃_49℃_55℃_58℃_64℃	0.6467	Chebyshev
1340	6	37℃_40℃_49℃_55℃_61℃_64℃	0.6469	Chebyshev
1341	6	37℃_40℃_49℃_58℃_61℃_64℃	0.6449	Chebyshev
1342	6	37℃_40℃_52℃_55℃_58℃_61℃	0.6423	Chebyshev
1343	6	37℃_40℃_52℃_55℃_58℃_64℃	0.6456	Chebyshev
1344	6	37℃_40℃_52℃_55℃_61℃_64℃	0.6459	Chebyshev
1345	6	37℃_40℃_52℃_58℃_61℃_64℃	0.6448	Chebyshev
1346	6	37℃_40℃_55℃_58℃_61℃_64℃	0.6555	Chebyshev
1347	6	37℃_43℃_46℃_49℃_52℃_55℃	0.6412	Chebyshev
1348	6	37℃_43℃_46℃_49℃_52℃_58℃	0.6425	Chebyshev
1349	6	37℃_43℃_46℃_49℃_52℃_61℃	0.6454	Chebyshev
1350	6	37℃_43℃_46℃_49℃_52℃_64℃	0.6491	Chebyshev
1351	6	37℃_43℃_46℃_49℃_55℃_58℃	0.645	Chebyshev
1352	6	37℃_43℃_46℃_49℃_55℃_61℃	0.6465	Chebyshev
1353	6	37℃_43℃_46℃_49℃_55℃_64℃	0.6503	Chebyshev
1354	6	37℃_43℃_46℃_49℃_58℃_61℃	0.645	Chebyshev
1355	6	37℃_43℃_46℃_49℃_58℃_64℃	0.6486	Chebyshev
1356	6	37℃_43℃_46℃_49℃_61℃_64℃	0.6491	Chebyshev
1357	6	37℃_43℃_46℃_52℃_55℃_58℃	0.6426	Chebyshev
1358	6	37℃_43℃_46℃_52℃_55℃_61℃	0.6444	Chebyshev
1359	6	37℃_43℃_46℃_52℃_55℃_64℃	0.648	Chebyshev
1360	6	37℃_43℃_46℃_52℃_58℃_61℃	0.6439	Chebyshev
1361	6	37℃_43℃_46℃_52℃_58℃_64℃	0.6473	Chebyshev
1362	6	37℃_43℃_46℃_52℃_61℃_64℃	0.6488	Chebyshev
1363	6	37℃_43℃_46℃_55℃_58℃_61℃	0.6515	Chebyshev
1364	6	37℃_43℃_46℃_55℃_58℃_64℃	0.655	Chebyshev
1365	6	37℃_43℃_46℃_55℃_61℃_64℃	0.655	Chebyshev
1366	6	37℃_43℃_46℃_58℃_61℃_64℃	0.6563	Chebyshev
1367	6	37℃_43℃_49℃_52℃_55℃_58℃	0.6386	Chebyshev
1368	6	37℃_43℃_49℃_52℃_55℃_61℃	0.6403	Chebyshev
1369	6	37℃_43℃_49℃_52℃_55℃_64℃	0.6441	Chebyshev
1370	6	37℃_43℃_49℃_52℃_58℃_61℃	0.6398	Chebyshev
1371	6	37℃_43℃_49℃_52℃_58℃_64℃	0.6433	Chebyshev
1372	6	37℃_43℃_49℃_52℃_61℃_64℃	0.6447	Chebyshev
1373	6	37℃_43℃_49℃_55℃_58℃_61℃	0.6416	Chebyshev
1374	6	37℃_43℃_49℃_55℃_58℃_64℃	0.6452	Chebyshev
1375	6	37℃_43℃_49℃_55℃_61℃_64℃	0.6452	Chebyshev
1376	6	37℃_43℃_49℃_58℃_61℃_64℃	0.6431	Chebyshev
1377	6	37℃_43℃_52℃_55℃_58℃_61℃	0.6393	Chebyshev
1378	6	37℃_43℃_52℃_55℃_58℃_64℃	0.6429	Chebyshev
1379	6	37℃_43℃_52℃_55℃_61℃_64℃	0.6431	Chebyshev
1380	6	37℃_43℃_52℃_58℃_61℃_64℃	0.642	Chebyshev
1381	6	37℃_43℃_55℃_58℃_61℃_64℃	0.6515	Chebyshev
1382	6	37℃_46℃_49℃_52℃_55℃_58℃	0.6402	Chebyshev
1383	6	37℃_46℃_49℃_52℃_55℃_61℃	0.6418	Chebyshev
1384	6	37℃_46℃_49℃_52℃_55℃_64℃	0.6456	Chebyshev
1385	6	37℃_46℃_49℃_52℃_58℃_61℃	0.6412	Chebyshev
1386	6	37℃_46℃_49℃_52℃_58℃_64℃	0.6448	Chebyshev
1387	6	37℃_46℃_49℃_52℃_61℃_64℃	0.646	Chebyshev
1388	6	37℃_46℃_49℃_55℃_58℃_61℃	0.6433	Chebyshev
1389	6	37℃_46℃_49℃_55℃_58℃_64℃	0.6469	Chebyshev
1390	6	37℃_46℃_49℃_55℃_61℃_64℃	0.6467	Chebyshev
1391	6	37℃_46℃_49℃_58℃_61℃_64℃	0.6447	Chebyshev
1392	6	37℃_46℃_52℃_55℃_58℃_61℃	0.6405	Chebyshev
1393	6	37℃_46℃_52℃_55℃_58℃_64℃	0.6441	Chebyshev
1394	6	37℃_46℃_52℃_55℃_61℃_64℃	0.6442	Chebyshev
1395	6	37℃_46℃_52℃_58℃_61℃_64℃	0.6431	Chebyshev
1396	6	37℃_46℃_55℃_58℃_61℃_64℃	0.6501	Chebyshev
1397	6	37℃_49℃_52℃_55℃_58℃_61℃	0.6343	Chebyshev
1398	6	37℃_49℃_52℃_55℃_58℃_64℃	0.638	Chebyshev
1399	6	37℃_49℃_52℃_55℃_61℃_64℃	0.638	Chebyshev
1400	6	37℃_49℃_52℃_58℃_61℃_64℃	0.6369	Chebyshev
1401	6	37℃_49℃_55℃_58℃_61℃_64℃	0.6381	Chebyshev
1402	6	37℃_52℃_55℃_58℃_61℃_64℃	0.6342	Chebyshev
1403	7	37℃_40℃_43℃_46℃_49℃_52℃_55℃	0.6462	Chebyshev
1404	7	37℃_40℃_43℃_46℃_49℃_52℃_58℃	0.6474	Chebyshev
1405	7	37℃_40℃_43℃_46℃_49℃_52℃_61℃	0.6503	Chebyshev
1406	7	37℃_40℃_43℃_46℃_49℃_52℃_64℃	0.6537	Chebyshev
1407	7	37℃_40℃_43℃_46℃_49℃_55℃_58℃	0.65	Chebyshev
1408	7	37℃_40℃_43℃_46℃_49℃_55℃_61℃	0.6516	Chebyshev
1409	7	37℃_40℃_43℃_46℃_49℃_55℃_64℃	0.655	Chebyshev
1410	7	37℃_40℃_43℃_46℃_49℃_58℃_61℃	0.6504	Chebyshev
1411	7	37℃_40℃_43℃_46℃_49℃_58℃_64℃	0.6537	Chebyshev
1412	7	37℃_40℃_43℃_46℃_49℃_61℃_64℃	0.6545	Chebyshev
1413	7	37℃_40℃_43℃_46℃_52℃_55℃_58℃	0.648	Chebyshev
1414	7	37℃_40℃_43℃_46℃_52℃_55℃_61℃	0.6498	Chebyshev
1415	7	37℃_40℃_43℃_46℃_52℃_55℃_64℃	0.6531	Chebyshev
1416	7	37℃_40℃_43℃_46℃_52℃_58℃_61℃	0.6493	Chebyshev
1417	7	37℃_40℃_43℃_46℃_52℃_58℃_64℃	0.6525	Chebyshev
1418	7	37℃_40℃_43℃_46℃_52℃_61℃_64℃	0.6542	Chebyshev
1419	7	37℃_40℃_43℃_46℃_55℃_58℃_61℃	0.6573	Chebyshev
1420	7	37℃_40℃_43℃_46℃_55℃_58℃_64℃	0.6604	Chebyshev
1421	7	37℃_40℃_43℃_46℃_55℃_61℃_64℃	0.6606	Chebyshev
1422	7	37℃_40℃_43℃_46℃_58℃_61℃_64℃	0.6624	Chebyshev
1423	7	37℃_40℃_43℃_49℃_52℃_55℃_58℃	0.6444	Chebyshev
1424	7	37℃_40℃_43℃_49℃_52℃_55℃_61℃	0.6462	Chebyshev
1425	7	37℃_40℃_43℃_49℃_52℃_55℃_64℃	0.6496	Chebyshev
1426	7	37℃_40℃_43℃_49℃_52℃_58℃_61℃	0.6457	Chebyshev
1427	7	37℃_40℃_43℃_49℃_52℃_58℃_64℃	0.6489	Chebyshev
1428	7	37℃_40℃_43℃_49℃_52℃_61℃_64℃	0.6506	Chebyshev
1429	7	37℃_40℃_43℃_49℃_55℃_58℃_61℃	0.6477	Chebyshev
1430	7	37℃_40℃_43℃_49℃_55℃_58℃_64℃	0.651	Chebyshev
1431	7	37℃_40℃_43℃_49℃_55℃_61℃_64℃	0.6512	Chebyshev
1432	7	37℃_40℃_43℃_49℃_58℃_61℃_64℃	0.6496	Chebyshev
1433	7	37℃_40℃_43℃_52℃_55℃_58℃_61℃	0.6462	Chebyshev
1434	7	37℃_40℃_43℃_52℃_55℃_58℃_64℃	0.6494	Chebyshev
1435	7	37℃_40℃_43℃_52℃_55℃_61℃_64℃	0.6498	Chebyshev
1436	7	37℃_40℃_43℃_52℃_58℃_61℃_64℃	0.649	Chebyshev
1437	7	37℃_40℃_43℃_55℃_58℃_61℃_64℃	0.6591	Chebyshev
1438	7	37℃_40℃_46℃_49℃_52℃_55℃_58℃	0.6457	Chebyshev
1439	7	37℃_40℃_46℃_49℃_52℃_55℃_61℃	0.6473	Chebyshev
1440	7	37℃_40℃_46℃_49℃_52℃_55℃_64℃	0.6508	Chebyshev
1441	7	37℃_40℃_46℃_49℃_52℃_58℃_61℃	0.6468	Chebyshev
1442	7	37℃_40℃_46℃_49℃_52℃_58℃_64℃	0.6501	Chebyshev
1443	7	37℃_40℃_46℃_49℃_52℃_61℃_64℃	0.6515	Chebyshev
1444	7	37℃_40℃_46℃_49℃_55℃_58℃_61℃	0.649	Chebyshev
1445	7	37℃_40℃_46℃_49℃_55℃_58℃_64℃	0.6523	Chebyshev
1446	7	37℃_40℃_46℃_49℃_55℃_61℃_64℃	0.6524	Chebyshev
1447	7	37℃_40℃_46℃_49℃_58℃_61℃_64℃	0.6507	Chebyshev
1448	7	37℃_40℃_46℃_52℃_55℃_58℃_61℃	0.6467	Chebyshev
1449	7	37℃_40℃_46℃_52℃_55℃_58℃_64℃	0.65	Chebyshev
1450	7	37℃_40℃_46℃_52℃_55℃_61℃_64℃	0.6503	Chebyshev
1451	7	37℃_40℃_46℃_52℃_58℃_61℃_64℃	0.6494	Chebyshev
1452	7	37℃_40℃_46℃_55℃_58℃_61℃_64℃	0.657	Chebyshev
1453	7	37℃_40℃_49℃_52℃_55℃_58℃_61℃	0.6422	Chebyshev
1454	7	37℃_40℃_49℃_52℃_55℃_58℃_64℃	0.6456	Chebyshev
1455	7	37℃_40℃_49℃_52℃_55℃_61℃_64℃	0.6458	Chebyshev
1456	7	37℃_40℃_49℃_52℃_58℃_61℃_64℃	0.6449	Chebyshev
1457	7	37℃_40℃_49℃_55℃_58℃_61℃_64℃	0.6466	Chebyshev
1458	7	37℃_40℃_52℃_55℃_58℃_61℃_64℃	0.6455	Chebyshev
1459	7	37℃_43℃_46℃_49℃_52℃_55℃_58℃	0.6435	Chebyshev
1460	7	37℃_43℃_46℃_49℃_52℃_55℃_61℃	0.6452	Chebyshev
1461	7	37℃_43℃_46℃_49℃_52℃_55℃_64℃	0.6489	Chebyshev
1462	7	37℃_43℃_46℃_49℃_52℃_58℃_61℃	0.6448	Chebyshev
1463	7	37℃_43℃_46℃_49℃_52℃_58℃_64℃	0.6483	Chebyshev
1464	7	37℃_43℃_46℃_49℃_52℃_61℃_64℃	0.6497	Chebyshev
1465	7	37℃_43℃_46℃_49℃_55℃_58℃_61℃	0.6469	Chebyshev
1466	7	37℃_43℃_46℃_49℃_55℃_58℃_64℃	0.6504	Chebyshev
1467	7	37℃_43℃_46℃_49℃_55℃_61℃_64℃	0.6504	Chebyshev
1468	7	37℃_43℃_46℃_49℃_58℃_61℃_64℃	0.6486	Chebyshev
1469	7	37℃_43℃_46℃_52℃_55℃_58℃_61℃	0.6446	Chebyshev
1470	7	37℃_43℃_46℃_52℃_55℃_58℃_64℃	0.648	Chebyshev
1471	7	37℃_43℃_46℃_52℃_55℃_61℃_64℃	0.6483	Chebyshev
1472	7	37℃_43℃_46℃_52℃_58℃_61℃_64℃	0.6474	Chebyshev
1473	7	37℃_43℃_46℃_55℃_58℃_61℃_64℃	0.655	Chebyshev
1474	7	37℃_43℃_49℃_52℃_55℃_58℃_61℃	0.6405	Chebyshev
1475	7	37℃_43℃_49℃_52℃_55℃_58℃_64℃	0.644	Chebyshev
1476	7	37℃_43℃_49℃_52℃_55℃_61℃_64℃	0.6442	Chebyshev
1477	7	37℃_43℃_49℃_52℃_58℃_61℃_64℃	0.6433	Chebyshev
1478	7	37℃_43℃_49℃_55℃_58℃_61℃_64℃	0.6451	Chebyshev
1479	7	37℃_43℃_52℃_55℃_58℃_61℃_64℃	0.6429	Chebyshev
1480	7	37℃_46℃_49℃_52℃_55℃_58℃_61℃	0.6421	Chebyshev
1481	7	37℃_46℃_49℃_52℃_55℃_58℃_64℃	0.6456	Chebyshev
1482	7	37℃_46℃_49℃_52℃_55℃_61℃_64℃	0.6457	Chebyshev
1483	7	37℃_46℃_49℃_52℃_58℃_61℃_64℃	0.6448	Chebyshev
1484	7	37℃_46℃_49℃_55℃_58℃_61℃_64℃	0.6467	Chebyshev
1485	7	37℃_46℃_52℃_55℃_58℃_61℃_64℃	0.6441	Chebyshev
1486	7	37℃_49℃_52℃_55℃_58℃_61℃_64℃	0.6379	Chebyshev
1487	8	37℃_40℃_43℃_46℃_49℃_52℃_55℃_58℃	0.6481	Chebyshev
1488	8	37℃_40℃_43℃_46℃_49℃_52℃_55℃_61℃	0.6498	Chebyshev
1489	8	37℃_40℃_43℃_46℃_49℃_52℃_55℃_64℃	0.6532	Chebyshev
1490	8	37℃_40℃_43℃_46℃_49℃_52℃_58℃_61℃	0.6494	Chebyshev
1491	8	37℃_40℃_43℃_46℃_49℃_52℃_58℃_64℃	0.6527	Chebyshev
1492	8	37℃_40℃_43℃_46℃_49℃_52℃_61℃_64℃	0.6542	Chebyshev
1493	8	37℃_40℃_43℃_46℃_49℃_55℃_58℃_61℃	0.6517	Chebyshev
1494	8	37℃_40℃_43℃_46℃_49℃_55℃_58℃_64℃	0.655	Chebyshev
1495	8	37℃_40℃_43℃_46℃_49℃_55℃_61℃_64℃	0.6551	Chebyshev
1496	8	37℃_40℃_43℃_46℃_49℃_58℃_61℃_64℃	0.6536	Chebyshev
1497	8	37℃_40℃_43℃_46℃_52℃_55℃_58℃_61℃	0.6497	Chebyshev
1498	8	37℃_40℃_43℃_46℃_52℃_55℃_58℃_64℃	0.6529	Chebyshev
1499	8	37℃_40℃_43℃_46℃_52℃_55℃_61℃_64℃	0.6533	Chebyshev
1500	8	37℃_40℃_43℃_46℃_52℃_58℃_61℃_64℃	0.6525	Chebyshev
1501	8	37℃_40℃_43℃_46℃_55℃_58℃_61℃_64℃	0.6603	Chebyshev
1502	8	37℃_40℃_43℃_49℃_52℃_55℃_58℃_61℃	0.6461	Chebyshev
1503	8	37℃_40℃_43℃_49℃_52℃_55℃_58℃_64℃	0.6493	Chebyshev
1504	8	37℃_40℃_43℃_49℃_52℃_55℃_61℃_64℃	0.6496	Chebyshev
1505	8	37℃_40℃_43℃_49℃_52℃_58℃_61℃_64℃	0.6489	Chebyshev
1506	8	37℃_40℃_43℃_49℃_55℃_58℃_61℃_64℃	0.6508	Chebyshev
1507	8	37℃_40℃_43℃_52℃_55℃_58℃_61℃_64℃	0.6493	Chebyshev
1508	8	37℃_40℃_46℃_49℃_52℃_55℃_58℃_61℃	0.6473	Chebyshev
1509	8	37℃_40℃_46℃_49℃_52℃_55℃_58℃_64℃	0.6506	Chebyshev
1510	8	37℃_40℃_46℃_49℃_52℃_55℃_61℃_64℃	0.6508	Chebyshev
1511	8	37℃_40℃_46℃_49℃_52℃_58℃_61℃_64℃	0.65	Chebyshev
1512	8	37℃_40℃_46℃_49℃_55℃_58℃_61℃_64℃	0.6521	Chebyshev
1513	8	37℃_40℃_46℃_52℃_55℃_58℃_61℃_64℃	0.6499	Chebyshev
1514	8	37℃_40℃_49℃_52℃_55℃_58℃_61℃_64℃	0.6454	Chebyshev
1515	8	37℃_43℃_46℃_49℃_52℃_55℃_58℃_61℃	0.6453	Chebyshev
1516	8	37℃_43℃_46℃_49℃_52℃_55℃_58℃_64℃	0.6488	Chebyshev
1517	8	37℃_43℃_46℃_49℃_52℃_55℃_61℃_64℃	0.6489	Chebyshev
1518	8	37℃_43℃_46℃_49℃_52℃_58℃_61℃_64℃	0.6482	Chebyshev
1519	8	37℃_43℃_46℃_49℃_55℃_58℃_61℃_64℃	0.6502	Chebyshev
1520	8	37℃_43℃_46℃_52℃_55℃_58℃_61℃_64℃	0.648	Chebyshev
1521	8	37℃_43℃_49℃_52℃_55℃_58℃_61℃_64℃	0.6439	Chebyshev
1522	8	37℃_46℃_49℃_52℃_55℃_58℃_61℃_64℃	0.6455	Chebyshev
1523	9	37℃_40℃_43℃_46℃_49℃_52℃_55℃_58℃_61℃	0.6497	Chebyshev
1524	9	37℃_40℃_43℃_46℃_49℃_52℃_55℃_58℃_64℃	0.6529	Chebyshev
1525	9	37℃_40℃_43℃_46℃_49℃_52℃_55℃_61℃_64℃	0.6532	Chebyshev
1526	9	37℃_40℃_43℃_46℃_49℃_52℃_58℃_61℃_64℃	0.6526	Chebyshev
1527	9	37℃_40℃_43℃_46℃_49℃_55℃_58℃_61℃_64℃	0.6547	Chebyshev
1528	9	37℃_40℃_43℃_46℃_52℃_55℃_58℃_61℃_64℃	0.6528	Chebyshev
1529	9	37℃_40℃_43℃_49℃_52℃_55℃_58℃_61℃_64℃	0.6491	Chebyshev
1530	9	37℃_40℃_46℃_49℃_52℃_55℃_58℃_61℃_64℃	0.6504	Chebyshev
1531	9	37℃_43℃_46℃_49℃_52℃_55℃_58℃_61℃_64℃	0.6486	Chebyshev
1532	10	37℃_40℃_43℃_46℃_49℃_52℃_55℃_58℃_61℃_64℃	0.6527	Chebyshev
1533	3	37℃_40℃_43℃	0.5795	Pearson
1534	3	37℃_40℃_46℃	0.6322	Pearson
1535	3	37℃_40℃_49℃	0.6412	Pearson
1536	3	37℃_40℃_52℃	0.6492	Pearson
1537	3	37℃_40℃_55℃	0.6551	Pearson
1538	3	37℃_40℃_58℃	0.6533	Pearson
1539	3	37℃_40℃_61℃	0.6498	Pearson
1540	3	37℃_40℃_64℃	0.6504	Pearson
1541	3	37℃_43℃_46℃	0.6293	Pearson
1542	3	37℃_43℃_49℃	0.6348	Pearson
1543	3	37℃_43℃_52℃	0.6357	Pearson
1544	3	37℃_43℃_55℃	0.6331	Pearson
1545	3	37℃_43℃_58℃	0.6285	Pearson
1546	3	37℃_43℃_61℃	0.6227	Pearson
1547	3	37℃_43℃_64℃	0.6236	Pearson
1548	3	37℃_46℃_49℃	0.6269	Pearson
1549	3	37℃_46℃_52℃	0.6287	Pearson
1550	3	37℃_46℃_55℃	0.6273	Pearson
1551	3	37℃_46℃_58℃	0.6213	Pearson
1552	3	37℃_46℃_61℃	0.617	Pearson
1553	3	37℃_46℃_64℃	0.6172	Pearson
1554	3	37℃_49℃_52℃	0.6166	Pearson
1555	3	37℃_49℃_55℃	0.6107	Pearson
1556	3	37℃_49℃_58℃	0.6135	Pearson
1557	3	37℃_49℃_61℃	0.6082	Pearson
1558	3	37℃_49℃_64℃	0.6105	Pearson
1559	3	37℃_52℃_55℃	0.5985	Pearson
1560	3	37℃_52℃_58℃	0.6094	Pearson
1561	3	37℃_52℃_61℃	0.6111	Pearson
1562	3	37℃_52℃_64℃	0.6146	Pearson
1563	3	37℃_55℃_58℃	0.6078	Pearson
1564	3	37℃_55℃_61℃	0.6104	Pearson
1565	3	37℃_55℃_64℃	0.6163	Pearson
1566	3	37℃_58℃_61℃	0.6223	Pearson
1567	3	37℃_58℃_64℃	0.6271	Pearson
1568	3	37℃_61℃_64℃	0.6524	Pearson
1569	4	37℃_40℃_43℃_46℃	0.6436	Pearson
1570	4	37℃_40℃_43℃_49℃	0.6633	Pearson
1571	4	37℃_40℃_43℃_52℃	0.6686	Pearson
1572	4	37℃_40℃_43℃_55℃	0.6696	Pearson
1573	4	37℃_40℃_43℃_58℃	0.6629	Pearson
1574	4	37℃_40℃_43℃_61℃	0.6577	Pearson
1575	4	37℃_40℃_43℃_64℃	0.657	Pearson
1576	4	37℃_40℃_46℃_49℃	0.6617	Pearson
1577	4	37℃_40℃_46℃_52℃	0.665	Pearson
1578	4	37℃_40℃_46℃_55℃	0.6608	Pearson
1579	4	37℃_40℃_46℃_58℃	0.6525	Pearson
1580	4	37℃_40℃_46℃_61℃	0.6457	Pearson
1581	4	37℃_40℃_46℃_64℃	0.6462	Pearson
1582	4	37℃_40℃_49℃_52℃	0.6529	Pearson
1583	4	37℃_40℃_49℃_55℃	0.6442	Pearson
1584	4	37℃_40℃_49℃_58℃	0.6435	Pearson
1585	4	37℃_40℃_49℃_61℃	0.6377	Pearson
1586	4	37℃_40℃_49℃_64℃	0.6381	Pearson
1587	4	37℃_40℃_52℃_55℃	0.6396	Pearson
1588	4	37℃_40℃_52℃_58℃	0.6405	Pearson
1589	4	37℃_40℃_52℃_61℃	0.6377	Pearson
1590	4	37℃_40℃_52℃_64℃	0.6409	Pearson
1591	4	37℃_40℃_55℃_58℃	0.6523	Pearson
1592	4	37℃_40℃_55℃_61℃	0.6463	Pearson
1593	4	37℃_40℃_55℃_64℃	0.648	Pearson
1594	4	37℃_40℃_58℃_61℃	0.6629	Pearson
1595	4	37℃_40℃_58℃_64℃	0.6615	Pearson
1596	4	37℃_40℃_61℃_64℃	0.6703	Pearson
1597	4	37℃_43℃_46℃_49℃	0.6603	Pearson
1598	4	37℃_43℃_46℃_52℃	0.6608	Pearson
1599	4	37℃_43℃_46℃_55℃	0.655	Pearson
1600	4	37℃_43℃_46℃_58℃	0.647	Pearson
1601	4	37℃_43℃_46℃_61℃	0.6448	Pearson
1602	4	37℃_43℃_46℃_64℃	0.6378	Pearson
1603	4	37℃_43℃_49℃_52℃	0.6548	Pearson
1604	4	37℃_43℃_49℃_55℃	0.644	Pearson
1605	4	37℃_43℃_49℃_58℃	0.6384	Pearson
1606	4	37℃_43℃_49℃_61℃	0.633	Pearson
1607	4	37℃_43℃_49℃_64℃	0.6336	Pearson
1608	4	37℃_43℃_52℃_55℃	0.634	Pearson
1609	4	37℃_43℃_52℃_58℃	0.6348	Pearson
1610	4	37℃_43℃_52℃_61℃	0.6336	Pearson
1611	4	37℃_43℃_52℃_64℃	0.6352	Pearson
1612	4	37℃_43℃_55℃_58℃	0.6414	Pearson
1613	4	37℃_43℃_55℃_61℃	0.6399	Pearson
1614	4	37℃_43℃_55℃_64℃	0.6417	Pearson
1615	4	37℃_43℃_58℃_61℃	0.6407	Pearson
1616	4	37℃_43℃_58℃_64℃	0.645	Pearson
1617	4	37℃_43℃_61℃_64℃	0.6409	Pearson
1618	4	37℃_46℃_49℃_52℃	0.6512	Pearson
1619	4	37℃_46℃_49℃_55℃	0.6425	Pearson
1620	4	37℃_46℃_49℃_58℃	0.6388	Pearson
1621	4	37℃_46℃_49℃_61℃	0.6339	Pearson
1622	4	37℃_46℃_49℃_64℃	0.6315	Pearson
1623	4	37℃_46℃_52℃_55℃	0.6379	Pearson
1624	4	37℃_46℃_52℃_58℃	0.636	Pearson
1625	4	37℃_46℃_52℃_61℃	0.6349	Pearson
1626	4	37℃_46℃_52℃_64℃	0.6378	Pearson
1627	4	37℃_46℃_55℃_58℃	0.6393	Pearson
1628	4	37℃_46℃_55℃_61℃	0.6411	Pearson
1629	4	37℃_46℃_55℃_64℃	0.6447	Pearson
1630	4	37℃_46℃_58℃_61℃	0.6344	Pearson
1631	4	37℃_46℃_58℃_64℃	0.6392	Pearson
1632	4	37℃_46℃_61℃_64℃	0.6341	Pearson
1633	4	37℃_49℃_52℃_55℃	0.6276	Pearson
1634	4	37℃_49℃_52℃_58℃	0.6304	Pearson
1635	4	37℃_49℃_52℃_61℃	0.6314	Pearson
1636	4	37℃_49℃_52℃_64℃	0.6328	Pearson
1637	4	37℃_49℃_55℃_58℃	0.629	Pearson
1638	4	37℃_49℃_55℃_61℃	0.6305	Pearson
1639	4	37℃_49℃_55℃_64℃	0.6328	Pearson
1640	4	37℃_49℃_58℃_61℃	0.6236	Pearson
1641	4	37℃_49℃_58℃_64℃	0.6271	Pearson
1642	4	37℃_49℃_61℃_64℃	0.6208	Pearson
1643	4	37℃_52℃_55℃_58℃	0.6212	Pearson
1644	4	37℃_52℃_55℃_61℃	0.6216	Pearson
1645	4	37℃_52℃_55℃_64℃	0.6265	Pearson
1646	4	37℃_52℃_58℃_61℃	0.619	Pearson
1647	4	37℃_52℃_58℃_64℃	0.6253	Pearson
1648	4	37℃_52℃_61℃_64℃	0.6228	Pearson
1649	4	37℃_55℃_58℃_61℃	0.623	Pearson
1650	4	37℃_55℃_58℃_64℃	0.6265	Pearson
1651	4	37℃_55℃_61℃_64℃	0.6258	Pearson
1652	4	37℃_58℃_61℃_64℃	0.6381	Pearson
1653	5	37℃_40℃_43℃_46℃_49℃	0.6757	Pearson
1654	5	37℃_40℃_43℃_46℃_52℃	0.6775	Pearson
1655	5	37℃_40℃_43℃_46℃_55℃	0.6752	Pearson
1656	5	37℃_40℃_43℃_46℃_58℃	0.6657	Pearson
1657	5	37℃_40℃_43℃_46℃_61℃	0.6591	Pearson
1658	5	37℃_40℃_43℃_46℃_64℃	0.6567	Pearson
1659	5	37℃_40℃_43℃_49℃_52℃	0.6725	Pearson
1660	5	37℃_40℃_43℃_49℃_55℃	0.6614	Pearson
1661	5	37℃_40℃_43℃_49℃_58℃	0.6581	Pearson
1662	5	37℃_40℃_43℃_49℃_61℃	0.6497	Pearson
1663	5	37℃_40℃_43℃_49℃_64℃	0.6505	Pearson
1664	5	37℃_40℃_43℃_52℃_55℃	0.6577	Pearson
1665	5	37℃_40℃_43℃_52℃_58℃	0.654	Pearson
1666	5	37℃_40℃_43℃_52℃_61℃	0.6516	Pearson
1667	5	37℃_40℃_43℃_52℃_64℃	0.6528	Pearson
1668	5	37℃_40℃_43℃_55℃_58℃	0.6643	Pearson
1669	5	37℃_40℃_43℃_55℃_61℃	0.6605	Pearson
1670	5	37℃_40℃_43℃_55℃_64℃	0.6638	Pearson
1671	5	37℃_40℃_43℃_58℃_61℃	0.6658	Pearson
1672	5	37℃_40℃_43℃_58℃_64℃	0.6663	Pearson
1673	5	37℃_40℃_43℃_61℃_64℃	0.6662	Pearson
1674	5	37℃_40℃_46℃_49℃_52℃	0.6678	Pearson
1675	5	37℃_40℃_46℃_49℃_55℃	0.6595	Pearson
1676	5	37℃_40℃_46℃_49℃_58℃	0.6564	Pearson
1677	5	37℃_40℃_46℃_49℃_61℃	0.6497	Pearson
1678	5	37℃_40℃_46℃_49℃_64℃	0.6482	Pearson
1679	5	37℃_40℃_46℃_52℃_55℃	0.6591	Pearson
1680	5	37℃_40℃_46℃_52℃_58℃	0.6549	Pearson
1681	5	37℃_40℃_46℃_52℃_61℃	0.6522	Pearson
1682	5	37℃_40℃_46℃_52℃_64℃	0.6541	Pearson
1683	5	37℃_40℃_46℃_55℃_58℃	0.6626	Pearson
1684	5	37℃_40℃_46℃_55℃_61℃	0.6584	Pearson
1685	5	37℃_40℃_46℃_55℃_64℃	0.6617	Pearson
1686	5	37℃_40℃_46℃_58℃_61℃	0.6567	Pearson
1687	5	37℃_40℃_46℃_58℃_64℃	0.6599	Pearson
1688	5	37℃_40℃_46℃_61℃_64℃	0.6549	Pearson
1689	5	37℃_40℃_49℃_52℃_55℃	0.6466	Pearson
1690	5	37℃_40℃_49℃_52℃_58℃	0.6468	Pearson
1691	5	37℃_40℃_49℃_52℃_61℃	0.6467	Pearson
1692	5	37℃_40℃_49℃_52℃_64℃	0.6466	Pearson
1693	5	37℃_40℃_49℃_55℃_58℃	0.6481	Pearson
1694	5	37℃_40℃_49℃_55℃_61℃	0.6475	Pearson
1695	5	37℃_40℃_49℃_55℃_64℃	0.6514	Pearson
1696	5	37℃_40℃_49℃_58℃_61℃	0.645	Pearson
1697	5	37℃_40℃_49℃_58℃_64℃	0.6476	Pearson
1698	5	37℃_40℃_49℃_61℃_64℃	0.6424	Pearson
1699	5	37℃_40℃_52℃_55℃_58℃	0.6425	Pearson
1700	5	37℃_40℃_52℃_55℃_61℃	0.6428	Pearson
1701	5	37℃_40℃_52℃_55℃_64℃	0.6429	Pearson
1702	5	37℃_40℃_52℃_58℃_61℃	0.6414	Pearson
1703	5	37℃_40℃_52℃_58℃_64℃	0.6446	Pearson
1704	5	37℃_40℃_52℃_61℃_64℃	0.6443	Pearson
1705	5	37℃_40℃_55℃_58℃_61℃	0.6525	Pearson
1706	5	37℃_40℃_55℃_58℃_64℃	0.6521	Pearson
1707	5	37℃_40℃_55℃_61℃_64℃	0.6528	Pearson
1708	5	37℃_40℃_58℃_61℃_64℃	0.6677	Pearson
1709	5	37℃_43℃_46℃_49℃_52℃	0.6699	Pearson
1710	5	37℃_43℃_46℃_49℃_55℃	0.6599	Pearson
1711	5	37℃_43℃_46℃_49℃_58℃	0.6512	Pearson
1712	5	37℃_43℃_46℃_49℃_61℃	0.6444	Pearson
1713	5	37℃_43℃_46℃_49℃_64℃	0.6447	Pearson
1714	5	37℃_43℃_46℃_52℃_55℃	0.654	Pearson
1715	5	37℃_43℃_46℃_52℃_58℃	0.6497	Pearson
1716	5	37℃_43℃_46℃_52℃_61℃	0.6467	Pearson
1717	5	37℃_43℃_46℃_52℃_64℃	0.6475	Pearson
1718	5	37℃_43℃_46℃_55℃_58℃	0.6561	Pearson
1719	5	37℃_43℃_46℃_55℃_61℃	0.6542	Pearson
1720	5	37℃_43℃_46℃_55℃_64℃	0.6561	Pearson
1721	5	37℃_43℃_46℃_58℃_61℃	0.6484	Pearson
1722	5	37℃_43℃_46℃_58℃_64℃	0.6525	Pearson
1723	5	37℃_43℃_46℃_61℃_64℃	0.6485	Pearson
1724	5	37℃_43℃_49℃_52℃_55℃	0.6468	Pearson
1725	5	37℃_43℃_49℃_52℃_58℃	0.646	Pearson
1726	5	37℃_43℃_49℃_52℃_61℃	0.643	Pearson
1727	5	37℃_43℃_49℃_52℃_64℃	0.6419	Pearson
1728	5	37℃_43℃_49℃_55℃_58℃	0.6463	Pearson
1729	5	37℃_43℃_49℃_55℃_61℃	0.6434	Pearson
1730	5	37℃_43℃_49℃_55℃_64℃	0.6465	Pearson
1731	5	37℃_43℃_49℃_58℃_61℃	0.6409	Pearson
1732	5	37℃_43℃_49℃_58℃_64℃	0.641	Pearson
1733	5	37℃_43℃_49℃_61℃_64℃	0.6378	Pearson
1734	5	37℃_43℃_52℃_55℃_58℃	0.6391	Pearson
1735	5	37℃_43℃_52℃_55℃_61℃	0.6385	Pearson
1736	5	37℃_43℃_52℃_55℃_64℃	0.641	Pearson
1737	5	37℃_43℃_52℃_58℃_61℃	0.6375	Pearson
1738	5	37℃_43℃_52℃_58℃_64℃	0.6391	Pearson
1739	5	37℃_43℃_52℃_61℃_64℃	0.6376	Pearson
1740	5	37℃_43℃_55℃_58℃_61℃	0.6432	Pearson
1741	5	37℃_43℃_55℃_58℃_64℃	0.6447	Pearson
1742	5	37℃_43℃_55℃_61℃_64℃	0.648	Pearson
1743	5	37℃_43℃_58℃_61℃_64℃	0.6505	Pearson
1744	5	37℃_46℃_49℃_52℃_55℃	0.6497	Pearson
1745	5	37℃_46℃_49℃_52℃_58℃	0.6477	Pearson
1746	5	37℃_46℃_49℃_52℃_61℃	0.6442	Pearson
1747	5	37℃_46℃_49℃_52℃_64℃	0.6437	Pearson
1748	5	37℃_46℃_49℃_55℃_58℃	0.6461	Pearson
1749	5	37℃_46℃_49℃_55℃_61℃	0.6444	Pearson
1750	5	37℃_46℃_49℃_55℃_64℃	0.6489	Pearson
1751	5	37℃_46℃_49℃_58℃_61℃	0.6394	Pearson
1752	5	37℃_46℃_49℃_58℃_64℃	0.6443	Pearson
1753	5	37℃_46℃_49℃_61℃_64℃	0.6363	Pearson
1754	5	37℃_46℃_52℃_55℃_58℃	0.6412	Pearson
1755	5	37℃_46℃_52℃_55℃_61℃	0.6414	Pearson
1756	5	37℃_46℃_52℃_55℃_64℃	0.6445	Pearson
1757	5	37℃_46℃_52℃_58℃_61℃	0.6387	Pearson
1758	5	37℃_46℃_52℃_58℃_64℃	0.6437	Pearson
1759	5	37℃_46℃_52℃_61℃_64℃	0.639	Pearson
1760	5	37℃_46℃_55℃_58℃_61℃	0.6426	Pearson
1761	5	37℃_46℃_55℃_58℃_64℃	0.6458	Pearson
1762	5	37℃_46℃_55℃_61℃_64℃	0.6458	Pearson
1763	5	37℃_46℃_58℃_61℃_64℃	0.6447	Pearson
1764	5	37℃_49℃_52℃_55℃_58℃	0.6356	Pearson
1765	5	37℃_49℃_52℃_55℃_61℃	0.6337	Pearson
1766	5	37℃_49℃_52℃_55℃_64℃	0.6375	Pearson
1767	5	37℃_49℃_52℃_58℃_61℃	0.6322	Pearson
1768	5	37℃_49℃_52℃_58℃_64℃	0.6363	Pearson
1769	5	37℃_49℃_52℃_61℃_64℃	0.6332	Pearson
1770	5	37℃_49℃_55℃_58℃_61℃	0.6335	Pearson
1771	5	37℃_49℃_55℃_58℃_64℃	0.6359	Pearson
1772	5	37℃_49℃_55℃_61℃_64℃	0.6344	Pearson
1773	5	37℃_49℃_58℃_61℃_64℃	0.6298	Pearson
1774	5	37℃_52℃_55℃_58℃_61℃	0.626	Pearson
1775	5	37℃_52℃_55℃_58℃_64℃	0.6296	Pearson
1776	5	37℃_52℃_55℃_61℃_64℃	0.63	Pearson
1777	5	37℃_52℃_58℃_61℃_64℃	0.628	Pearson
1778	5	37℃_55℃_58℃_61℃_64℃	0.6341	Pearson
1779	6	37℃_40℃_43℃_46℃_49℃_52℃	0.6813	Pearson
1780	6	37℃_40℃_43℃_46℃_49℃_55℃	0.6729	Pearson
1781	6	37℃_40℃_43℃_46℃_49℃_58℃	0.6671	Pearson
1782	6	37℃_40℃_43℃_46℃_49℃_61℃	0.6609	Pearson
1783	6	37℃_40℃_43℃_46℃_49℃_64℃	0.6596	Pearson
1784	6	37℃_40℃_43℃_46℃_52℃_55℃	0.6701	Pearson
1785	6	37℃_40℃_43℃_46℃_52℃_58℃	0.666	Pearson
1786	6	37℃_40℃_43℃_46℃_52℃_61℃	0.6621	Pearson
1787	6	37℃_40℃_43℃_46℃_52℃_64℃	0.661	Pearson
1788	6	37℃_40℃_43℃_46℃_55℃_58℃	0.6726	Pearson
1789	6	37℃_40℃_43℃_46℃_55℃_61℃	0.6685	Pearson
1790	6	37℃_40℃_43℃_46℃_55℃_64℃	0.6697	Pearson
1791	6	37℃_40℃_43℃_46℃_58℃_61℃	0.6669	Pearson
1792	6	37℃_40℃_43℃_46℃_58℃_64℃	0.669	Pearson
1793	6	37℃_40℃_43℃_46℃_61℃_64℃	0.6642	Pearson
1794	6	37℃_40℃_43℃_49℃_52℃_55℃	0.6613	Pearson
1795	6	37℃_40℃_43℃_49℃_52℃_58℃	0.6594	Pearson
1796	6	37℃_40℃_43℃_49℃_52℃_61℃	0.6568	Pearson
1797	6	37℃_40℃_43℃_49℃_52℃_64℃	0.6573	Pearson
1798	6	37℃_40℃_43℃_49℃_55℃_58℃	0.6627	Pearson
1799	6	37℃_40℃_43℃_49℃_55℃_61℃	0.6603	Pearson
1800	6	37℃_40℃_43℃_49℃_55℃_64℃	0.6616	Pearson
1801	6	37℃_40℃_43℃_49℃_58℃_61℃	0.6576	Pearson
1802	6	37℃_40℃_43℃_49℃_58℃_64℃	0.6591	Pearson
1803	6	37℃_40℃_43℃_49℃_61℃_64℃	0.6553	Pearson
1804	6	37℃_40℃_43℃_52℃_55℃_58℃	0.6569	Pearson
1805	6	37℃_40℃_43℃_52℃_55℃_61℃	0.6547	Pearson
1806	6	37℃_40℃_43℃_52℃_55℃_64℃	0.6564	Pearson
1807	6	37℃_40℃_43℃_52℃_58℃_61℃	0.6546	Pearson
1808	6	37℃_40℃_43℃_52℃_58℃_64℃	0.6563	Pearson
1809	6	37℃_40℃_43℃_52℃_61℃_64℃	0.6552	Pearson
1810	6	37℃_40℃_43℃_55℃_58℃_61℃	0.6634	Pearson
1811	6	37℃_40℃_43℃_55℃_58℃_64℃	0.663	Pearson
1812	6	37℃_40℃_43℃_55℃_61℃_64℃	0.6648	Pearson
1813	6	37℃_40℃_43℃_58℃_61℃_64℃	0.6692	Pearson
1814	6	37℃_40℃_46℃_49℃_52℃_55℃	0.6629	Pearson
1815	6	37℃_40℃_46℃_49℃_52℃_58℃	0.6607	Pearson
1816	6	37℃_40℃_46℃_49℃_52℃_61℃	0.6575	Pearson
1817	6	37℃_40℃_46℃_49℃_52℃_64℃	0.6579	Pearson
1818	6	37℃_40℃_46℃_49℃_55℃_58℃	0.6626	Pearson
1819	6	37℃_40℃_46℃_49℃_55℃_61℃	0.6603	Pearson
1820	6	37℃_40℃_46℃_49℃_55℃_64℃	0.6616	Pearson
1821	6	37℃_40℃_46℃_49℃_58℃_61℃	0.6565	Pearson
1822	6	37℃_40℃_46℃_49℃_58℃_64℃	0.6582	Pearson
1823	6	37℃_40℃_46℃_49℃_61℃_64℃	0.6536	Pearson
1824	6	37℃_40℃_46℃_52℃_55℃_58℃	0.6588	Pearson
1825	6	37℃_40℃_46℃_52℃_55℃_61℃	0.6566	Pearson
1826	6	37℃_40℃_46℃_52℃_55℃_64℃	0.6584	Pearson
1827	6	37℃_40℃_46℃_52℃_58℃_61℃	0.6557	Pearson
1828	6	37℃_40℃_46℃_52℃_58℃_64℃	0.6575	Pearson
1829	6	37℃_40℃_46℃_52℃_61℃_64℃	0.6566	Pearson
1830	6	37℃_40℃_46℃_55℃_58℃_61℃	0.6612	Pearson
1831	6	37℃_40℃_46℃_55℃_58℃_64℃	0.6631	Pearson
1832	6	37℃_40℃_46℃_55℃_61℃_64℃	0.6638	Pearson
1833	6	37℃_40℃_46℃_58℃_61℃_64℃	0.6612	Pearson
1834	6	37℃_40℃_49℃_52℃_55℃_58℃	0.6501	Pearson
1835	6	37℃_40℃_49℃_52℃_55℃_61℃	0.6495	Pearson
1836	6	37℃_40℃_49℃_52℃_55℃_64℃	0.6511	Pearson
1837	6	37℃_40℃_49℃_52℃_58℃_61℃	0.6482	Pearson
1838	6	37℃_40℃_49℃_52℃_58℃_64℃	0.6497	Pearson
1839	6	37℃_40℃_49℃_52℃_61℃_64℃	0.6493	Pearson
1840	6	37℃_40℃_49℃_55℃_58℃_61℃	0.6503	Pearson
1841	6	37℃_40℃_49℃_55℃_58℃_64℃	0.6523	Pearson
1842	6	37℃_40℃_49℃_55℃_61℃_64℃	0.6529	Pearson
1843	6	37℃_40℃_49℃_58℃_61℃_64℃	0.6508	Pearson
1844	6	37℃_40℃_52℃_55℃_58℃_61℃	0.6428	Pearson
1845	6	37℃_40℃_52℃_55℃_58℃_64℃	0.6464	Pearson
1846	6	37℃_40℃_52℃_55℃_61℃_64℃	0.6466	Pearson
1847	6	37℃_40℃_52℃_58℃_61℃_64℃	0.6477	Pearson
1848	6	37℃_40℃_55℃_58℃_61℃_64℃	0.6532	Pearson
1849	6	37℃_43℃_46℃_49℃_52℃_55℃	0.6603	Pearson
1850	6	37℃_43℃_46℃_49℃_52℃_58℃	0.6572	Pearson
1851	6	37℃_43℃_46℃_49℃_52℃_61℃	0.6533	Pearson
1852	6	37℃_43℃_46℃_49℃_52℃_64℃	0.6535	Pearson
1853	6	37℃_43℃_46℃_49℃_55℃_58℃	0.6575	Pearson
1854	6	37℃_43℃_46℃_49℃_55℃_61℃	0.6562	Pearson
1855	6	37℃_43℃_46℃_49℃_55℃_64℃	0.6574	Pearson
1856	6	37℃_43℃_46℃_49℃_58℃_61℃	0.6515	Pearson
1857	6	37℃_43℃_46℃_49℃_58℃_64℃	0.6529	Pearson
1858	6	37℃_43℃_46℃_49℃_61℃_64℃	0.6483	Pearson
1859	6	37℃_43℃_46℃_52℃_55℃_58℃	0.6537	Pearson
1860	6	37℃_43℃_46℃_52℃_55℃_61℃	0.6516	Pearson
1861	6	37℃_43℃_46℃_52℃_55℃_64℃	0.6536	Pearson
1862	6	37℃_43℃_46℃_52℃_58℃_61℃	0.6498	Pearson
1863	6	37℃_43℃_46℃_52℃_58℃_64℃	0.6518	Pearson
1864	6	37℃_43℃_46℃_52℃_61℃_64℃	0.6505	Pearson
1865	6	37℃_43℃_46℃_55℃_58℃_61℃	0.6559	Pearson
1866	6	37℃_43℃_46℃_55℃_58℃_64℃	0.6573	Pearson
1867	6	37℃_43℃_46℃_55℃_61℃_64℃	0.6574	Pearson
1868	6	37℃_43℃_46℃_58℃_61℃_64℃	0.6566	Pearson
1869	6	37℃_43℃_49℃_52℃_55℃_58℃	0.6486	Pearson
1870	6	37℃_43℃_49℃_52℃_55℃_61℃	0.6472	Pearson
1871	6	37℃_43℃_49℃_52℃_55℃_64℃	0.649	Pearson
1872	6	37℃_43℃_49℃_52℃_58℃_61℃	0.6447	Pearson
1873	6	37℃_43℃_49℃_52℃_58℃_64℃	0.6464	Pearson
1874	6	37℃_43℃_49℃_52℃_61℃_64℃	0.6448	Pearson
1875	6	37℃_43℃_49℃_55℃_58℃_61℃	0.6478	Pearson
1876	6	37℃_43℃_49℃_55℃_58℃_64℃	0.6494	Pearson
1877	6	37℃_43℃_49℃_55℃_61℃_64℃	0.6491	Pearson
1878	6	37℃_43℃_49℃_58℃_61℃_64℃	0.6439	Pearson
1879	6	37℃_43℃_52℃_55℃_58℃_61℃	0.6414	Pearson
1880	6	37℃_43℃_52℃_55℃_58℃_64℃	0.6438	Pearson
1881	6	37℃_43℃_52℃_55℃_61℃_64℃	0.6442	Pearson
1882	6	37℃_43℃_52℃_58℃_61℃_64℃	0.6418	Pearson
1883	6	37℃_43℃_55℃_58℃_61℃_64℃	0.6474	Pearson
1884	6	37℃_46℃_49℃_52℃_55℃_58℃	0.6507	Pearson
1885	6	37℃_46℃_49℃_52℃_55℃_61℃	0.6488	Pearson
1886	6	37℃_46℃_49℃_52℃_55℃_64℃	0.6503	Pearson
1887	6	37℃_46℃_49℃_52℃_58℃_61℃	0.6459	Pearson
1888	6	37℃_46℃_49℃_52℃_58℃_64℃	0.6477	Pearson
1889	6	37℃_46℃_49℃_52℃_61℃_64℃	0.6451	Pearson
1890	6	37℃_46℃_49℃_55℃_58℃_61℃	0.6482	Pearson
1891	6	37℃_46℃_49℃_55℃_58℃_64℃	0.65	Pearson
1892	6	37℃_46℃_49℃_55℃_61℃_64℃	0.6492	Pearson
1893	6	37℃_46℃_49℃_58℃_61℃_64℃	0.6452	Pearson
1894	6	37℃_46℃_52℃_55℃_58℃_61℃	0.6443	Pearson
1895	6	37℃_46℃_52℃_55℃_58℃_64℃	0.6467	Pearson
1896	6	37℃_46℃_52℃_55℃_61℃_64℃	0.6464	Pearson
1897	6	37℃_46℃_52℃_58℃_61℃_64℃	0.6447	Pearson
1898	6	37℃_46℃_55℃_58℃_61℃_64℃	0.6495	Pearson
1899	6	37℃_49℃_52℃_55℃_58℃_61℃	0.6379	Pearson
1900	6	37℃_49℃_52℃_55℃_58℃_64℃	0.6393	Pearson
1901	6	37℃_49℃_52℃_55℃_61℃_64℃	0.6397	Pearson
1902	6	37℃_49℃_52℃_58℃_61℃_64℃	0.6377	Pearson
1903	6	37℃_49℃_55℃_58℃_61℃_64℃	0.6382	Pearson
1904	6	37℃_52℃_55℃_58℃_61℃_64℃	0.6334	Pearson
1905	7	37℃_40℃_43℃_46℃_49℃_52℃_55℃	0.6706	Pearson
1906	7	37℃_40℃_43℃_46℃_49℃_52℃_58℃	0.6671	Pearson
1907	7	37℃_40℃_43℃_46℃_49℃_52℃_61℃	0.6634	Pearson
1908	7	37℃_40℃_43℃_46℃_49℃_52℃_64℃	0.6635	Pearson
1909	7	37℃_40℃_43℃_46℃_49℃_55℃_58℃	0.6699	Pearson
1910	7	37℃_40℃_43℃_46℃_49℃_55℃_61℃	0.6667	Pearson
1911	7	37℃_40℃_43℃_46℃_49℃_55℃_64℃	0.6677	Pearson
1912	7	37℃_40℃_43℃_46℃_49℃_58℃_61℃	0.6632	Pearson
1913	7	37℃_40℃_43℃_46℃_49℃_58℃_64℃	0.6645	Pearson
1914	7	37℃_40℃_43℃_46℃_49℃_61℃_64℃	0.6601	Pearson
1915	7	37℃_40℃_43℃_46℃_52℃_55℃_58℃	0.666	Pearson
1916	7	37℃_40℃_43℃_46℃_52℃_55℃_61℃	0.6629	Pearson
1917	7	37℃_40℃_43℃_46℃_52℃_55℃_64℃	0.6643	Pearson
1918	7	37℃_40℃_43℃_46℃_52℃_58℃_61℃	0.6621	Pearson
1919	7	37℃_40℃_43℃_46℃_52℃_58℃_64℃	0.6634	Pearson
1920	7	37℃_40℃_43℃_46℃_52℃_61℃_64℃	0.6624	Pearson
1921	7	37℃_40℃_43℃_46℃_55℃_58℃_61℃	0.6685	Pearson
1922	7	37℃_40℃_43℃_46℃_55℃_58℃_64℃	0.6692	Pearson
1923	7	37℃_40℃_43℃_46℃_55℃_61℃_64℃	0.6697	Pearson
1924	7	37℃_40℃_43℃_46℃_58℃_61℃_64℃	0.6699	Pearson
1925	7	37℃_40℃_43℃_49℃_52℃_55℃_58℃	0.6598	Pearson
1926	7	37℃_40℃_43℃_49℃_52℃_55℃_61℃	0.6579	Pearson
1927	7	37℃_40℃_43℃_49℃_52℃_55℃_64℃	0.6591	Pearson
1928	7	37℃_40℃_43℃_49℃_52℃_58℃_61℃	0.6564	Pearson
1929	7	37℃_40℃_43℃_49℃_52℃_58℃_64℃	0.6576	Pearson
1930	7	37℃_40℃_43℃_49℃_52℃_61℃_64℃	0.6566	Pearson
1931	7	37℃_40℃_43℃_49℃_55℃_58℃_61℃	0.6604	Pearson
1932	7	37℃_40℃_43℃_49℃_55℃_58℃_64℃	0.6613	Pearson
1933	7	37℃_40℃_43℃_49℃_55℃_61℃_64℃	0.6614	Pearson
1934	7	37℃_40℃_43℃_49℃_58℃_61℃_64℃	0.6597	Pearson
1935	7	37℃_40℃_43℃_52℃_55℃_58℃_61℃	0.6549	Pearson
1936	7	37℃_40℃_43℃_52℃_55℃_58℃_64℃	0.6561	Pearson
1937	7	37℃_40℃_43℃_52℃_55℃_61℃_64℃	0.6567	Pearson
1938	7	37℃_40℃_43℃_52℃_58℃_61℃_64℃	0.6571	Pearson
1939	7	37℃_40℃_43℃_55℃_58℃_61℃_64℃	0.665	Pearson
1940	7	37℃_40℃_46℃_49℃_52℃_55℃_58℃	0.661	Pearson
1941	7	37℃_40℃_46℃_49℃_52℃_55℃_61℃	0.6588	Pearson
1942	7	37℃_40℃_46℃_49℃_52℃_55℃_64℃	0.6601	Pearson
1943	7	37℃_40℃_46℃_49℃_52℃_58℃_61℃	0.657	Pearson
1944	7	37℃_40℃_46℃_49℃_52℃_58℃_64℃	0.6583	Pearson
1945	7	37℃_40℃_46℃_49℃_52℃_61℃_64℃	0.6566	Pearson
1946	7	37℃_40℃_46℃_49℃_55℃_58℃_61℃	0.66	Pearson
1947	7	37℃_40℃_46℃_49℃_55℃_58℃_64℃	0.6612	Pearson
1948	7	37℃_40℃_46℃_49℃_55℃_61℃_64℃	0.6608	Pearson
1949	7	37℃_40℃_46℃_49℃_58℃_61℃_64℃	0.6583	Pearson
1950	7	37℃_40℃_46℃_52℃_55℃_58℃_61℃	0.6566	Pearson
1951	7	37℃_40℃_46℃_52℃_55℃_58℃_64℃	0.6581	Pearson
1952	7	37℃_40℃_46℃_52℃_55℃_61℃_64℃	0.6582	Pearson
1953	7	37℃_40℃_46℃_52℃_58℃_61℃_64℃	0.6581	Pearson
1954	7	37℃_40℃_46℃_55℃_58℃_61℃_64℃	0.664	Pearson
1955	7	37℃_40℃_49℃_52℃_55℃_58℃_61℃	0.6495	Pearson
1956	7	37℃_40℃_49℃_52℃_55℃_58℃_64℃	0.6509	Pearson
1957	7	37℃_40℃_49℃_52℃_55℃_61℃_64℃	0.6512	Pearson
1958	7	37℃_40℃_49℃_52℃_58℃_61℃_64℃	0.6504	Pearson
1959	7	37℃_40℃_49℃_55℃_58℃_61℃_64℃	0.6535	Pearson
1960	7	37℃_40℃_52℃_55℃_58℃_61℃_64℃	0.648	Pearson
1961	7	37℃_43℃_46℃_49℃_52℃_55℃_58℃	0.6579	Pearson
1962	7	37℃_43℃_46℃_49℃_52℃_55℃_61℃	0.6554	Pearson
1963	7	37℃_43℃_46℃_49℃_52℃_55℃_64℃	0.6566	Pearson
1964	7	37℃_43℃_46℃_49℃_52℃_58℃_61℃	0.6528	Pearson
1965	7	37℃_43℃_46℃_49℃_52℃_58℃_64℃	0.6541	Pearson
1966	7	37℃_43℃_46℃_49℃_52℃_61℃_64℃	0.652	Pearson
1967	7	37℃_43℃_46℃_49℃_55℃_58℃_61℃	0.656	Pearson
1968	7	37℃_43℃_46℃_49℃_55℃_58℃_64℃	0.6571	Pearson
1969	7	37℃_43℃_46℃_49℃_55℃_61℃_64℃	0.6564	Pearson
1970	7	37℃_43℃_46℃_49℃_58℃_61℃_64℃	0.6531	Pearson
1971	7	37℃_43℃_46℃_52℃_55℃_58℃_61℃	0.6517	Pearson
1972	7	37℃_43℃_46℃_52℃_55℃_58℃_64℃	0.6534	Pearson
1973	7	37℃_43℃_46℃_52℃_55℃_61℃_64℃	0.6533	Pearson
1974	7	37℃_43℃_46℃_52℃_58℃_61℃_64℃	0.6523	Pearson
1975	7	37℃_43℃_46℃_55℃_58℃_61℃_64℃	0.6583	Pearson
1976	7	37℃_43℃_49℃_52℃_55℃_58℃_61℃	0.6472	Pearson
1977	7	37℃_43℃_49℃_52℃_55℃_58℃_64℃	0.6488	Pearson
1978	7	37℃_43℃_49℃_52℃_55℃_61℃_64℃	0.6483	Pearson
1979	7	37℃_43℃_49℃_52℃_58℃_61℃_64℃	0.6466	Pearson
1980	7	37℃_43℃_49℃_55℃_58℃_61℃_64℃	0.6502	Pearson
1981	7	37℃_43℃_52℃_55℃_58℃_61℃_64℃	0.6451	Pearson
1982	7	37℃_46℃_49℃_52℃_55℃_58℃_61℃	0.6486	Pearson
1983	7	37℃_46℃_49℃_52℃_55℃_58℃_64℃	0.6502	Pearson
1984	7	37℃_46℃_49℃_52℃_55℃_61℃_64℃	0.6492	Pearson
1985	7	37℃_46℃_49℃_52℃_58℃_61℃_64℃	0.6474	Pearson
1986	7	37℃_46℃_49℃_55℃_58℃_61℃_64℃	0.6504	Pearson
1987	7	37℃_46℃_52℃_55℃_58℃_61℃_64℃	0.6475	Pearson
1988	7	37℃_49℃_52℃_55℃_58℃_61℃_64℃	0.641	Pearson
1989	8	37℃_40℃_43℃_46℃_49℃_52℃_55℃_58℃	0.6669	Pearson
1990	8	37℃_40℃_43℃_46℃_49℃_52℃_55℃_61℃	0.6641	Pearson
1991	8	37℃_40℃_43℃_46℃_49℃_52℃_55℃_64℃	0.6652	Pearson
1992	8	37℃_40℃_43℃_46℃_49℃_52℃_58℃_61℃	0.6623	Pearson
1993	8	37℃_40℃_43℃_46℃_49℃_52℃_58℃_64℃	0.6633	Pearson
1994	8	37℃_40℃_43℃_46℃_49℃_52℃_61℃_64℃	0.6615	Pearson
1995	8	37℃_40℃_43℃_46℃_49℃_55℃_58℃_61℃	0.6659	Pearson
1996	8	37℃_40℃_43℃_46℃_49℃_55℃_58℃_64℃	0.6668	Pearson
1997	8	37℃_40℃_43℃_46℃_49℃_55℃_61℃_64℃	0.6662	Pearson
1998	8	37℃_40℃_43℃_46℃_49℃_58℃_61℃_64℃	0.6639	Pearson
[truncated: 538 more rows]
