# Supplementary material for: Improved in situ characterization of protein complex dynamics at scale with thermal proximity co-aggregation
Source: Nat Commun. 2023 Nov 24;14:7697. doi: 10.1038/s41467-023-43526-2 (PMC10673876; doi:10.1038/s41467-023-43526-2)
Supplement: Supplementary file 9 — Source data [file 41467_2023_43526_MOESM9_ESM.zip › Source Data/Supplementary Fig. 16b.xlsx]

## Sheet: Sheet1
Proportion of apoptosis cells（%）	0h	24h	48h
Rep_1	2.71	3.41	3.98
Rep_2	3.83	3.97	3.76
Rep_3	2.74	3.79	4.57
Mean	3.09333	3.72333	4.10333
SD	0.6381	0.2859	0.4188
