# Supplementary material for: Improved in situ characterization of protein complex dynamics at scale with thermal proximity co-aggregation
Source: Nat Commun. 2023 Nov 24;14:7697. doi: 10.1038/s41467-023-43526-2 (PMC10673876; doi:10.1038/s41467-023-43526-2)
Supplement: Supplementary file 9 — Source data [file 41467_2023_43526_MOESM9_ESM.zip › Source Data/Supplementary Fig. 18-20.xlsx]

## Sheet: Rep 1
	Accession	PSMs	starve_0h_37℃	starve_0h_49℃	starve_0h_58℃	starve_4h_37℃	starve_4h_49℃	starve_4h_58℃	starve_8h_37℃	starve_8h_49℃	starve_8h_58℃	starve_24h_37℃	starve_24h_49℃	starve_24h_58℃	starve_48h_37℃	starve_48h_49℃	starve_48h_58℃
0	Q09666	569	1	0.843214	0.771286	1	0.8053	0.686883	1	0.875942	0.657903	1	0.84023	0.764957	1	0.867844	0.812104
1	P49327	493	1	0.834764	0.103689	1	0.782015	0.22304	1	0.724027	0.21374	1	0.717913	0.23222	1	0.83222	0.279728
2	P78527	486	1	0.473665	0.0992125	1	0.271844	0.0925839	1	0.272425	0.086342	1	0.304613	0.110527	1	0.455963	0.0997421
3	P10809	670	1	0.53898	0.195189	1	0.494324	0.2806	1	0.316762	0.189776	1	0.383881	0.219942	1	0.518265	0.305165
4	P08238	649	1	0.857581	0.197147	1	0.910718	0.292859	1	0.783817	0.268419	1	0.834881	0.301163	1	0.80003	0.232149
5	O43707	450	1	0.880332	0.756648	1	1.12931	0.968822	1	0.985138	0.810528	1	0.938389	0.852896	1	0.895817	0.843552
6	F5GXS2	445	1	0.871135	0.679371	1	1.00565	0.763339	1	0.898355	0.690664	1	0.870574	0.719936	1	0.878778	0.627648
7	A0A087WVQ6	343	1	0.746533	0.120375	1	0.753947	0.159528	1	0.740699	0.154196	1	0.751406	0.174107	1	0.791858	0.190738
8	P08670	484	1	0.839489	0.369993	1	1.01116	0.474005	1	0.896159	0.410027	1	0.866334	0.695922	1	0.849545	0.430212
9	P11142	462	1	0.901443	0.158044	1	0.712277	0.172889	1	0.66426	0.157797	1	0.596806	0.180431	1	0.867877	0.196078
10	A0A804HL40	374	1	0.471336	0.144712	1	0.431506	0.106268	1	0.403844	0.0604965	1	0.454359	0.119546	1	0.463094	0.226978
11	P38646	414	1	0.82857	0.260092	1	0.730427	0.156061	1	0.633328	0.0927893	1	0.678155	0.135907	1	0.860174	0.269965
12	P55072	349	1	0.829305	0.608858	1	0.916883	0.722819	1	0.887576	0.689007	1	0.851636	0.632102	1	0.856966	0.640823
13	P12270	259	1	0.905848	0.523271	1	0.994284	0.638249	1	0.883155	0.50998	1	0.86075	0.493239	1	0.927236	0.48303
14	P06733	486	1	0.875175	0.305159	1	0.801572	0.246144	1	0.766564	0.286461	1	0.787583	0.243163	1	0.893878	0.355351
15	P07900	537	1	0.82491	0.204167	1	0.911703	0.305674	1	0.775148	0.276372	1	0.799025	0.299185	1	0.813488	0.254741
16	P13639	486	1	0.924346	0.587448	1	0.904898	0.432903	1	0.837254	0.409687	1	0.819212	0.394065	1	0.914735	0.59264
17	Q9Y490	248	1	0.85861	0.178432	1	0.844991	0.281898	1	0.786661	0.268768	1	0.763583	0.288694	1	0.874967	0.205387
18	Q01082	224	1	0.64665	0.291739	1	0.668852	0.340457	1	0.606335	0.255425	1	0.653936	0.335114	1	0.658585	0.291381
19	A0A7P0TAE1	363	1	0.836775	0.326026	1	0.945033	0.40224	1	0.919531	0.427873	1	0.908303	0.418802	1	0.836639	0.458438
20	Q86UP2	238	1	0.687654	0.318003	1	0.883202	0.536395	1	0.768327	0.448576	1	0.818531	0.592058	1	0.804554	0.456876
21	P06576	322	1	0.779805	0.492346	1	0.767142	0.347703	1	0.781007	0.37873	1	0.764441	0.363436	1	0.79678	0.562089
22	P11021	360	1	0.814246	0.384485	1	0.91664	0.366465	1	0.832461	0.37347	1	0.837572	0.362387	1	0.840361	0.427052
23	P11717	260	1	0.810284	0.513943	1	0.866699	0.666525	1	0.876748	0.622867	1	0.865184	0.6937	1	0.820581	0.510502
24	P05023	287	1	0.778829	0.491108	1	0.940977	0.707115	1	0.889199	0.653005	1	0.836346	0.605496	1	0.769243	0.490331
25	P14618	298	1	0.73608	0.377351	1	0.549871	0.225422	1	0.619659	0.290454	1	0.603443	0.247058	1	0.826524	0.528373
26	Q92945	323	1	0.819058	0.585981	1	0.898883	0.613245	1	0.883577	0.620345	1	0.87707	0.595548	1	0.855954	0.648133
27	P21333	234	1	0.848775	0.214774	1	0.860996	0.292991	1	0.828478	0.293586	1	0.818368	0.303694	1	0.845893	0.266013
28	P04406	408	1	0.931539	0.6944	1	0.877498	0.345375	1	0.816844	0.371554	1	0.85994	0.325425	1	0.931786	0.82954
29	P35579	200	1	0.824096	0.10702	1	0.837266	0.395221	1	0.699854	0.329062	1	0.76643	0.33834	1	0.764738	0.198313
30	P49454	197	1	0.781292	0.348372	1	0.937531	0.531996	1	0.852652	0.457573	1	0.826127	0.471598	1	0.781214	0.37816
31	P25705	420	1	0.764805	0.447167	1	0.755896	0.326802	1	0.757699	0.3621	1	0.736823	0.305222	1	0.793339	0.504133
32	Q13813	183	1	0.823559	0.46876	1	0.847466	0.576852	1	0.795279	0.444765	1	0.79537	0.551851	1	0.770109	0.379915
33	P07814	218	1	0.267465	0.082144	1	0.227538	0.0984612	1	0.260961	0.105332	1	0.242032	0.109391	1	0.293324	0.122373
34	A0A804F6T5	273	1	0.858494	0.483779	1	0.810119	0.366906	1	0.820555	0.449753	1	0.779439	0.309355	1	0.858386	0.628014
35	P18206	246	1	0.997837	0.811312	1	0.911556	0.643169	1	0.879059	0.612386	1	0.841648	0.597454	1	0.934925	0.610616
36	A0A0G2JIW1	264	1	0.860504	0.161364	1	0.53327	0.173676	1	0.53087	0.159148	1	0.473877	0.185791	1	0.897685	0.284578
37	P04075	319	1	0.902371	0.77669	1	0.911157	0.621562	1	0.830183	0.623366	1	0.852432	0.545335	1	0.957689	0.933708
38	P78371	239	1	0.829468	0.296426	1	0.755683	0.258413	1	0.752811	0.277733	1	0.800783	0.282963	1	0.858236	0.305815
39	P02549	174	1	0.539901	0.149827	1	0.669742	0.253882	1	0.571783	0.205839	1	0.654579	0.254831	1	0.530509	0.154444
40	E7EVA0	246	1	0.851394	0.673777	1	0.91432	0.671716	1	0.854018	0.624721	1	0.774245	0.536586	1	0.880749	0.760671
41	P02786	308	1	0.816646	0.581563	1	0.865045	0.709314	1	0.870906	0.666136	1	0.899013	0.729426	1	0.823074	0.587648
42	P52272	290	1	0.369772	0.112591	1	0.324576	0.0886386	1	0.351066	0.0961239	1	0.416481	0.100405	1	0.440566	0.179566
43	P31948	273	1	0.87599	0.502818	1	0.960042	0.601811	1	0.848161	0.550116	1	0.856287	0.537687	1	0.943283	0.588958
44	P22102	213	1	0.503937	0.0939157	1	0.507814	0.172993	1	0.519997	0.208449	1	0.503377	0.185501	1	0.487712	0.167544
45	P09874	236	1	0.349398	0.112728	1	0.366698	0.0859889	1	0.281609	0.0607411	1	0.261732	0.0497173	1	0.301487	0.0994887
46	P12814	247	1	0.875632	0.684137	1	0.878754	0.634398	1	0.859854	0.611593	1	0.836426	0.638022	1	0.887534	0.600612
47	P48643	236	1	0.877157	0.326366	1	0.888712	0.299699	1	0.83052	0.300107	1	0.840543	0.292536	1	0.9015	0.346877
48	Q16531	227	1	0.874607	0.745111	1	0.89887	0.782824	1	0.976822	0.834138	1	0.962474	0.854731	1	0.900145	0.789914
49	P68104	258	1	0.559887	0.0575021	1	0.361386	0.092607	1	0.348699	0.0987487	1	0.39448	0.109765	1	0.614446	0.190473
50	P07237	276	1	0.860771	0.636816	1	0.952995	0.593462	1	0.920632	0.634638	1	0.918014	0.61858	1	0.901065	0.704369
51	Q15029	186	1	0.84572	0.750883	1	0.94852	0.939984	1	0.981456	0.89234	1	0.935932	0.81334	1	0.779579	0.71809
52	Q14697	243	1	0.724412	0.29711	1	0.758706	0.286358	1	0.760722	0.299558	1	0.796206	0.297037	1	0.750707	0.321546
53	P26038	245	1	0.922487	0.156664	1	1.02185	0.24113	1	0.893679	0.21517	1	0.900099	0.211091	1	0.92616	0.171015
54	Q92616	168	1	0.290039	0.0807237	1	0.388451	0.181268	1	0.422191	0.192928	1	0.458112	0.215555	1	0.291367	0.118028
55	P46940	163	1	0.581602	0.103803	1	0.599281	0.166807	1	0.538076	0.155993	1	0.628134	0.166735	1	0.786628	0.12809
56	P30101	232	1	0.736186	0.223445	1	0.86123	0.316093	1	0.752883	0.297695	1	0.776364	0.30205	1	0.742044	0.347953
57	A0A7P0T9C4	158	1	0.714639	0.152228	1	0.617087	0.229902	1	0.580207	0.220922	1	0.613381	0.227234	1	0.593678	0.169126
58	Q99832	202	1	0.84183	0.315552	1	0.746626	0.256843	1	0.752529	0.281017	1	0.774537	0.271352	1	0.845435	0.349709
59	P50991	215	1	0.790506	0.26143	1	0.723849	0.233693	1	0.706663	0.246003	1	0.727692	0.236459	1	0.819228	0.286797
60	P04843	204	1	0.806429	0.248974	1	0.92948	0.142832	1	0.883814	0.113994	1	0.847362	0.117788	1	0.80954	0.266166
61	Q13263	220	1	0.693774	0.204507	1	0.693423	0.245984	1	0.693558	0.260761	1	0.700838	0.263822	1	0.696425	0.278731
62	P17987	214	1	0.85972	0.310193	1	0.71128	0.238776	1	0.732383	0.26304	1	0.795884	0.267033	1	0.880163	0.330016
63	P40926	312	1	0.849089	0.54671	1	0.829707	0.464016	1	0.870647	0.55012	1	0.9505	0.535097	1	0.869133	0.629226
64	P49368	227	1	0.844542	0.282686	1	0.791345	0.242047	1	0.718934	0.240537	1	0.749263	0.236935	1	0.871136	0.295482
65	P34932	185	1	0.884178	0.150604	1	0.920739	0.259749	1	0.859813	0.252391	1	0.820091	0.270403	1	0.858855	0.240314
66	P26599	154	1	0.585413	0.183596	1	0.789077	0.117815	1	0.730433	0.110633	1	0.783983	0.125993	1	0.573242	0.245263
67	P27708	149	1	0.662499	0.125321	1	0.665274	0.230983	1	0.626174	0.224451	1	0.623856	0.229571	1	0.608214	0.146267
68	B9A067	157	1	0.731889	0.252642	1	0.781266	0.32235	1	0.751553	0.309888	1	0.693139	0.238837	1	0.721416	0.272243
69	H0YFD6	183	1	0.560991	0.19078	1	0.388591	0.102899	1	0.294027	0.0780603	1	0.379253	0.0999462	1	0.557292	0.231325
70	O00410	165	1	0.961044	0.444933	1	0.826586	0.334684	1	0.886752	0.340818	1	0.851759	0.359537	1	0.945708	0.315499
71	Q12931	237	1	0.849047	0.182967	1	0.932188	0.156602	1	0.839714	0.0796783	1	0.841719	0.137506	1	0.824551	0.203354
72	Q15149	151	1	0.73536	0.281139	1	0.746464	0.266026	1	0.712795	0.261768	1	0.743301	0.253136	1	0.788814	0.277896
73	P16615	197	1	0.668644	0.160301	1	0.554417	0.114509	1	0.571504	0.0910719	1	0.530709	0.0815793	1	0.716272	0.184495
74	P51659	162	1	0.740324	0.263439	1	0.798916	0.19972	1	0.778989	0.181708	1	0.745821	0.170538	1	0.750212	0.31114
75	P26640	178	1	0.412707	0.0773932	1	0.340717	0.129642	1	0.343169	0.129746	1	0.365871	0.140899	1	0.482663	0.126762
76	F8W6I7	255	1	0.686752	0.189972	1	1.04872	0.173333	1	0.837196	0.121345	1	0.962202	0.135977	1	0.729901	0.228461
77	P00558	210	1	0.904175	0.158159	1	0.824352	0.211636	1	0.82861	0.256181	1	0.845248	0.233835	1	0.918066	0.18335
78	Q00839	192	1	0.26481	0.0846281	1	0.286888	0.0850285	1	0.240672	0.0635242	1	0.31718	0.094043	1	0.308328	0.173742
79	P34897	238	1	0.811383	0.491932	1	0.846172	0.494182	1	0.864143	0.564477	1	0.891434	0.537534	1	0.840612	0.586136
80	E9PKU7	200	1	0.592125	0.146367	1	0.512325	0.174256	1	0.629114	0.129798	1	0.602284	0.221015	1	0.500655	0.0868495
81	P68363	226	1	0.646521	0.224365	1	0.658227	0.212975	1	0.584534	0.222434	1	0.593816	0.203231	1	0.628118	0.289686
82	P50990	237	1	0.832529	0.262491	1	0.791319	0.272971	1	0.753027	0.277007	1	0.776967	0.283936	1	0.85187	0.289632
83	A0A087WY61	137	1	0.567809	0.219939	1	0.740572	0.304782	1	0.69573	0.274747	1	0.720044	0.277067	1	0.648393	0.203641
84	Q9Y4L1	166	1	0.666709	0.304382	1	0.802067	0.408687	1	0.776317	0.395887	1	0.780844	0.408825	1	0.703304	0.350429
85	Q5JPE7	157	1	0.713252	0.357512	1	0.616679	0.223176	1	0.732579	0.230882	1	0.744481	0.243422	1	0.743639	0.342756
86	P13667	190	1	0.806801	0.31393	1	0.876391	0.373026	1	0.838414	0.392124	1	0.852258	0.375527	1	0.803685	0.425671
87	O95831	191	1	0.790892	0.417205	1	0.825092	0.457483	1	0.865896	0.488042	1	0.910712	0.526392	1	0.812408	0.483696
88	P46013	144	1	0.668776	0.379849	1	0.841107	0.562643	1	0.898967	0.574711	1	0.778105	0.570689	1	0.792358	0.491815
89	P53621	161	1	0.712691	0.194919	1	0.683743	0.183328	1	0.555957	0.141325	1	0.621825	0.173062	1	0.730192	0.158402
90	Q14152	168	1	0.367488	0.0803958	1	0.3537	0.13007	1	0.373738	0.143728	1	0.381561	0.13784	1	0.389891	0.133701
91	Q9BSJ8	163	1	0.471462	0.167417	1	0.242721	0.0801601	1	0.215496	0.0642593	1	0.267006	0.082096	1	0.499948	0.177029
92	A0A590UJG2	127	1	0.739983	0.197974	1	0.742771	0.256252	1	0.748727	0.244264	1	0.724185	0.265559	1	0.73029	0.211842
93	Q14315	142	1	0.886782	0.440714	1	0.862139	0.463594	1	0.86551	0.452312	1	0.861105	0.467337	1	0.866419	0.336825
94	J3KN36	154	1	0.796089	0.277936	1	0.912101	0.169515	1	0.864804	0.146853	1	0.843034	0.183947	1	0.789379	0.28569
95	H7BY16	221	1	0.713287	0.239186	1	1.09614	0.353072	1	1.09257	0.289701	1	1.06294	0.266779	1	0.710111	0.245615
96	E9PK54	205	1	0.880136	0.313728	1	0.726277	0.309291	1	0.785322	0.310035	1	0.765679	0.333371	1	0.789025	0.199003
97	P07437	287	1	0.590643	0.209524	1	0.560775	0.201011	1	0.590286	0.236314	1	0.576189	0.219174	1	0.596226	0.291682
98	P13796	176	1	0.925062	0.879527	1	0.917247	0.639622	1	0.856799	0.572043	1	0.834678	0.581826	1	0.927419	0.845919
99	P53396	186	1	0.823689	0.0945325	1	0.800511	0.206446	1	0.705081	0.1894	1	0.684295	0.190521	1	0.796803	0.193847
100	P49748	162	1	0.805554	0.419988	1	0.792868	0.38066	1	0.832018	0.345326	1	0.82218	0.395584	1	0.836439	0.43009
101	P12956	174	1	0.589681	0.122758	1	0.71182	0.131382	1	0.631918	0.107139	1	0.661826	0.128267	1	0.548771	0.197394
102	Q92598	147	1	0.716214	0.173549	1	0.849297	0.250387	1	0.786089	0.234921	1	0.789723	0.269851	1	0.70445	0.264762
103	P29401	177	1	0.896418	0.753696	1	0.8552	0.574654	1	0.837072	0.581985	1	0.839365	0.563425	1	0.900582	0.954238
104	P31040	177	1	0.79718	0.409831	1	1.00219	0.367969	1	0.843938	0.415398	1	0.860779	0.318737	1	0.858186	0.509416
105	P22234	207	1	0.957635	0.859029	1	0.858091	0.637341	1	0.855198	0.632965	1	0.871342	0.633528	1	0.895992	0.804971
106	K7EKE6	139	1	0.683192	0.245387	1	0.516146	0.116496	1	0.480341	0.070368	1	0.497624	0.113183	1	0.725614	0.306054
107	P31930	152	1	0.71357	0.441826	1	0.816066	0.635936	1	0.74845	0.593694	1	0.842751	0.616346	1	0.812523	0.631484
108	P04040	171	1	0.786275	0.537681	1	0.999246	0.664954	1	0.911142	0.613565	1	0.912794	0.627425	1	0.853274	0.690323
109	A0A0G2JN29	151	1	0.825079	0.202173	1	0.890124	0.117783	1	0.848035	0.125417	1	0.929805	0.0767567	1	0.796324	0.120662
110	Q16658	207	1	0.893145	0.492547	1	0.939045	0.467742	1	0.811479	0.421601	1	0.821346	0.401477	1	0.938726	0.481213
111	P68371	250	1	0.661722	0.233088	1	0.66494	0.225129	1	0.621463	0.236849	1	0.618616	0.213069	1	0.659807	0.34984
112	Q13423	181	1	0.793674	0.265272	1	0.890763	0.190147	1	0.926065	0.159687	1	0.906853	0.183071	1	0.829737	0.261701
113	P11215	140	1	0.728678	0.359648	1	0.761154	0.4317	1	0.75283	0.397282	1	0.746393	0.416814	1	0.741987	0.371028
114	Q14008	131	1	0.381277	0.116881	1	0.303909	0.0967937	1	0.331667	0.094018	1	0.387585	0.12927	1	0.419101	0.145798
115	P35580	132	1	0.504646	0.171331	1	0.626177	0.344387	1	0.572914	0.291623	1	0.679996	0.388808	1	0.458049	0.267463
116	P49588	165	1	0.726839	0.183945	1	0.623931	0.240688	1	0.643107	0.279933	1	0.633697	0.259737	1	0.737097	0.222276
117	P23246	195	1	0.620662	0.157227	1	0.63591	0.113727	1	0.576751	0.102476	1	0.566791	0.0852644	1	0.600254	0.157121
118	P46821	116	1	0.797192	0.440748	1	0.893587	0.495578	1	0.899078	0.429218	1	0.828404	0.464592	1	0.838482	0.468275
119	Q86VP6	168	1	0.896576	0.743931	1	0.739451	0.528971	1	0.82667	0.528247	1	0.794281	0.554987	1	0.921418	0.745541
120	A2A274	137	1	0.795814	0.193896	1	0.797232	0.156446	1	0.705061	0.0878144	1	0.679453	0.126177	1	0.818156	0.205153
121	Q15075	141	1	0.888754	0.703181	1	0.872665	0.646797	1	0.879809	0.61276	1	0.795859	0.476757	1	0.866429	0.62722
122	P15311	229	1	0.924942	0.162973	1	0.855773	0.214034	1	0.868637	0.22892	1	0.875487	0.221387	1	0.93507	0.202709
123	P50395	163	1	0.889856	0.405246	1	0.961809	0.300474	1	0.836641	0.268268	1	0.864221	0.263616	1	0.901271	0.485478
124	P24752	124	1	0.767633	0.165908	1	0.908574	0.138536	1	0.877049	0.0810132	1	0.842407	0.119338	1	0.817488	0.252645
125	O75533	124	1	0.772544	0.10083	1	0.845131	0.211083	1	0.74767	0.184305	1	0.793215	0.212828	1	0.691806	0.124939
126	P00505	175	1	0.833206	0.679346	1	0.920704	0.665849	1	0.894759	0.714971	1	0.890183	0.693963	1	0.868926	0.828666
127	P26358	155	1	0.791438	0.154953	1	0.8237	0.157797	1	0.83059	0.15543	1	0.804782	0.170449	1	0.798975	0.205276
128	Q12906	169	1	0.681502	0.280745	1	0.905128	0.32964	1	0.834051	0.299319	1	0.857244	0.371779	1	0.707719	0.283024
129	Q9P2E9	117	1	0.681748	0.363662	1	0.717518	0.391528	1	0.845919	0.430565	1	0.757473	0.446993	1	0.78493	0.450653
130	Q13838	187	1	0.837366	0.254185	1	1.01106	0.188968	1	0.890163	0.173723	1	0.903263	0.184827	1	0.856129	0.261781
131	O60763	124	1	0.836438	0.190242	1	0.969646	0.238953	1	0.895955	0.18865	1	0.838201	0.254428	1	0.845752	0.179812
132	P40227	180	1	0.884409	0.308458	1	0.823524	0.269964	1	0.772377	0.272503	1	0.793334	0.264017	1	0.86079	0.302938
133	F5H5D3	193	1	0.57011	0.158679	1	0.589626	0.174082	1	0.544721	0.196876	1	0.59938	0.178328	1	0.593655	0.228912
134	P61978	224	1	0.71298	0.159071	1	0.80899	0.165032	1	0.681895	0.135833	1	0.824391	0.167942	1	0.679551	0.193056
135	A0A6I8PL42	129	1	0.301887	0.089003	1	0.246079	0.105803	1	0.292743	0.12252	1	0.286981	0.123339	1	0.315939	0.138766
136	P00338	220	1	0.924171	0.872588	1	0.969128	0.681681	1	0.862922	0.594538	1	0.862547	0.56574	1	0.929821	0.785096
137	P04181	176	1	0.583443	0.19103	1	0.481104	0.159958	1	0.422913	0.103231	1	0.41622	0.133415	1	0.669184	0.26895
138	O00116	116	1	0.767341	0.283608	1	0.842604	0.194266	1	0.725605	0.127909	1	0.765981	0.181755	1	0.751386	0.267352
139	P22695	178	1	0.737532	0.421544	1	0.911075	0.652904	1	0.79945	0.591502	1	0.80397	0.543233	1	0.789114	0.557248
140	P07954	148	1	0.751691	0.149164	1	0.683458	0.135159	1	0.580308	0.0787641	1	0.547549	0.101276	1	0.796151	0.191138
141	E7EPN9	139	1	0.767765	0.467697	1	0.872147	0.54485	1	0.820648	0.494531	1	0.793097	0.49113	1	0.847126	0.558864
142	Q96AE4	191	1	0.785772	0.659084	1	0.912059	0.665542	1	0.848393	0.62363	1	0.803567	0.57028	1	0.872303	0.802073
143	P07195	180	1	0.922328	0.883869	1	0.855912	0.621498	1	0.871956	0.626656	1	0.8645	0.595231	1	0.944337	0.928585
144	P49411	136	1	0.438982	0.109744	1	0.270177	0.111556	1	0.163126	0.0615045	1	0.247395	0.102363	1	0.434506	0.192518
145	O60506	159	1	0.672269	0.144486	1	0.855899	0.132931	1	0.831007	0.104551	1	0.936428	0.138777	1	0.69864	0.175149
146	P22626	207	1	0.645727	0.165538	1	0.963758	0.159171	1	0.797286	0.111376	1	0.981831	0.132386	1	0.674656	0.213144
147	P09622	171	1	0.754138	0.517013	1	0.815675	0.563361	1	0.825321	0.658504	1	0.874944	0.611669	1	0.79673	0.592558
148	O95202	129	1	0.792575	0.322647	1	0.865863	0.197539	1	0.860982	0.189451	1	0.846069	0.213912	1	0.817051	0.335633
149	Q08211	128	1	0.682334	0.233515	1	0.708559	0.18099	1	0.718133	0.147846	1	0.760596	0.203609	1	0.791933	0.24617
150	P25205	134	1	0.716759	0.162495	1	0.733413	0.215327	1	0.649584	0.195052	1	0.665535	0.204122	1	0.690127	0.212881
151	P07355	183	1	0.896186	0.1287	1	1.05224	0.232455	1	0.852298	0.191212	1	0.963028	0.156828	1	0.92098	0.188499
152	O75643	106	1	0.648116	0.150793	1	0.748543	0.206611	1	0.756622	0.194272	1	0.735922	0.21855	1	0.634429	0.164675
153	P27797	183	1	0.686663	0.283202	1	1.00647	0.473688	1	0.74018	0.377842	1	0.813667	0.428507	1	0.669444	0.312551
154	Q14103	152	1	0.830489	0.465754	1	0.977832	0.531264	1	0.903471	0.462251	1	0.992918	0.565627	1	0.837118	0.530731
155	O60664	132	1	0.869015	0.633898	1	0.808082	0.528487	1	0.804711	0.510037	1	0.802167	0.498462	1	0.956796	0.743774
156	P13010	141	1	0.408169	0.104819	1	0.33647	0.110446	1	0.305411	0.0928858	1	0.354472	0.118624	1	0.392848	0.220046
157	Q15365	144	1	0.77012	0.275819	1	0.892637	0.352435	1	0.770572	0.293679	1	0.812791	0.335009	1	0.799701	0.335732
158	P21796	158	1	0.792358	0.494577	1	0.766803	0.823688	1	0.769108	0.584213	1	0.871761	0.669586	1	0.794063	0.507806
159	P49915	123	1	0.774589	0.117217	1	0.843768	0.233811	1	0.763327	0.217134	1	0.734909	0.226505	1	0.806711	0.188938
160	Q99623	223	1	0.779912	0.419167	1	0.740503	0.524025	1	0.769629	0.512773	1	0.847872	0.540871	1	0.786115	0.437647
161	Q9NSE4	130	1	0.845361	0.250926	1	0.796852	0.161294	1	0.786515	0.0952894	1	0.751081	0.139271	1	0.852269	0.233932
162	Q15393	142	1	0.784369	0.234686	1	0.864928	0.412748	1	0.818472	0.360719	1	0.848558	0.411291	1	0.756018	0.240631
163	P68133	248	1	0.878715	0.35068	1	0.565205	0.250868	1	0.583015	0.301152	1	0.652133	0.315889	1	0.93003	0.579877
164	Q9UJS0	142	1	0.72952	0.383438	1	0.829878	0.524564	1	0.849729	0.504837	1	0.879288	0.584736	1	0.745182	0.419742
165	O75534	151	1	0.313349	0.0800254	1	0.255176	0.092498	1	0.220415	0.0724758	1	0.298711	0.113605	1	0.395662	0.161839
166	P41250	152	1	0.930745	0.751255	1	0.913501	0.675636	1	0.871522	0.629893	1	0.83629	0.640255	1	0.912076	0.75441
167	H0Y938	134	1	0.802209	0.219718	1	0.933812	0.244329	1	0.852645	0.191483	1	0.825625	0.234321	1	0.78032	0.22122
168	A0A2R8Y5S7	180	1	0.891846	0.688654	1	1.01293	0.717567	1	0.890958	0.662691	1	0.859035	0.596292	1	0.921276	0.718985
169	O00148	169	1	0.605353	0.173206	1	0.617563	0.151604	1	0.54657	0.126715	1	0.576137	0.143298	1	0.613844	0.196531
170	P04844	103	1	0.813599	0.279923	1	0.947123	0.179081	1	0.878597	0.153448	1	0.86375	0.170404	1	0.822672	0.301057
171	A0A7P0TAE9	162	1	0.69933	0.260555	1	0.597842	0.196398	1	0.558944	0.173532	1	0.591168	0.186929	1	0.706886	0.287006
172	Q5JRA6	115	1	0.750331	0.345242	1	0.795153	0.354407	1	0.728593	0.299496	1	0.770983	0.395604	1	0.777017	0.420066
173	Q15067	123	1	0.775478	0.450644	1	0.885142	0.565893	1	0.82472	0.537659	1	0.792421	0.558676	1	0.778165	0.480434
174	O75369	107	1	0.871544	0.262213	1	0.910614	0.353484	1	0.894225	0.311567	1	0.824214	0.343417	1	0.886698	0.223898
175	P00367	142	1	0.809081	0.512968	1	0.860161	0.326251	1	0.879806	0.352906	1	0.908383	0.242619	1	0.833873	0.568709
176	A0A7I2YQN2	153	1	0.712234	0.293601	1	0.59472	0.170633	1	0.755964	0.209199	1	0.808276	0.228572	1	0.723128	0.212833
177	P28331	150	1	0.664658	0.241019	1	0.667862	0.12638	1	0.61552	0.103845	1	0.60957	0.111024	1	0.699467	0.222411
178	Q8N766	105	1	0.784928	0.29944	1	0.742959	0.240793	1	0.781519	0.225611	1	0.792326	0.216783	1	0.78426	0.317736
179	Q9NYU2	120	1	0.809651	0.340238	1	0.865751	0.334315	1	0.898424	0.344405	1	0.874871	0.372678	1	0.845295	0.343091
180	Q9UQ80	169	1	0.577577	0.146868	1	0.470008	0.119493	1	0.378373	0.088391	1	0.397784	0.113199	1	0.604752	0.180092
181	F5GZS6	126	1	0.804141	0.514419	1	0.908836	0.679305	1	0.896351	0.655575	1	0.919303	0.68512	1	0.790226	0.512183
182	P06744	141	1	0.895005	0.303779	1	0.84921	0.314303	1	0.853835	0.349613	1	0.856021	0.326272	1	0.978098	0.380959
183	P31939	143	1	0.49221	0.0763813	1	0.442478	0.180414	1	0.453659	0.184441	1	0.45184	0.182422	1	0.660967	0.160706
184	Q6P2E9	110	1	0.798543	0.191762	1	0.85704	0.254474	1	0.824852	0.221237	1	0.800217	0.272881	1	0.791091	0.18089
185	P21964	107	1	0.732888	0.199052	1	0.587842	0.0982895	1	0.567086	0.0786242	1	0.559883	0.0827113	1	0.789707	0.227704
186	Q7KZF4	116	1	0.402849	0.13857	1	0.234296	0.0919731	1	0.236485	0.0873529	1	0.226592	0.0884468	1	0.420682	0.165415
187	Q6P2Q9	111	1	0.632056	0.180247	1	0.725979	0.227179	1	0.74942	0.213025	1	0.722642	0.206034	1	0.563675	0.198195
188	P60842	152	1	0.597899	0.0948931	1	0.68089	0.160033	1	0.583984	0.144668	1	0.621419	0.181767	1	0.569247	0.202553
189	P26639	138	1	0.851873	0.154873	1	0.80766	0.242044	1	0.748356	0.230809	1	0.753109	0.247079	1	0.766565	0.181906
190	Q14974	140	1	0.839136	0.186736	1	0.796708	0.218817	1	0.831417	0.215589	1	0.811472	0.251063	1	0.845692	0.180395
191	P63104	159	1	0.943003	0.651645	1	0.873869	0.514021	1	0.86773	0.524678	1	0.886512	0.540844	1	0.975589	0.587839
192	P55884	124	1	0.560213	0.142244	1	0.612355	0.214714	1	0.556875	0.191567	1	0.601741	0.222028	1	0.505312	0.152086
193	H0YA96	140	1	1.09114	0.312339	1	0.750702	0.481514	1	0.859385	0.598776	1	0.983599	0.443514	1	1.16039	0.314652
194	F5H2F4	113	1	0.306585	0.0689069	1	0.394825	0.171222	1	0.392884	0.171753	1	0.414314	0.176293	1	0.33508	0.209975
195	P42166	131	1	0.542245	0.237714	1	0.668467	0.345565	1	0.641233	0.318776	1	0.665779	0.38293	1	0.659793	0.378861
196	Q5T4S7	110	1	0.779727	0.214709	1	0.779463	0.283849	1	0.743563	0.265779	1	0.695801	0.260187	1	0.73443	0.201078
197	Q8TCS8	124	1	0.720525	0.223744	1	0.700155	0.18544	1	0.588686	0.113416	1	0.613029	0.155541	1	0.680362	0.21311
198	A0A087WWU8	166	1	0.92379	0.751731	1	0.90814	0.604415	1	0.837359	0.560504	1	0.859331	0.567639	1	0.919799	0.729931
199	P33176	101	1	0.871016	0.139001	1	0.541459	0.209523	1	0.519723	0.192764	1	0.557108	0.207528	1	0.852868	0.187451
200	P53618	112	1	0.789648	0.175547	1	0.785806	0.21274	1	0.683717	0.180109	1	0.844247	0.224349	1	0.762434	0.175025
201	Q9BQ52	103	1	0.857807	0.555342	1	0.75054	0.490101	1	0.815704	0.521033	1	0.799092	0.526625	1	0.838469	0.572456
202	P49736	119	1	0.889141	0.175146	1	0.633686	0.238267	1	0.576835	0.210061	1	0.61288	0.251162	1	0.826841	0.24131
203	P35232	163	1	0.797503	0.479079	1	0.751877	0.549168	1	0.749434	0.48549	1	0.836263	0.55367	1	0.783019	0.425592
204	J3KN16	104	1	0.652475	0.126493	1	0.632164	0.211772	1	0.653355	0.212516	1	0.662802	0.23766	1	0.607385	0.133184
205	P30613	121	1	0.870728	0.540791	1	0.804539	0.394717	1	0.768082	0.400196	1	0.756328	0.350009	1	0.93477	0.684848
206	P42167	135	1	0.661229	0.331982	1	0.824759	0.483614	1	0.740182	0.452474	1	0.858944	0.574574	1	0.681867	0.468836
207	P62937	229	1	0.825429	0.139869	1	1.00136	0.238606	1	0.828837	0.200536	1	0.866408	0.214382	1	0.842197	0.215037
208	P55084	125	1	0.577164	0.169072	1	0.448715	0.104479	1	0.327011	0.0704626	1	0.384733	0.0876437	1	0.583176	0.20799
209	Q13085	91	1	0.501128	0.134035	1	0.509978	0.210042	1	0.525982	0.212156	1	0.563045	0.236704	1	0.46883	0.173385
210	P60174	170	1	0.879273	0.74694	1	0.848495	0.55299	1	0.863382	0.596653	1	0.867845	0.556364	1	0.893266	0.822779
211	P10515	127	1	0.787174	0.369331	1	0.889382	0.384104	1	0.885463	0.356381	1	0.881611	0.360063	1	0.799359	0.371508
212	P49792	100	1	0.498973	0.153813	1	0.564453	0.212909	1	0.618491	0.216112	1	0.626476	0.245781	1	0.616558	0.209353
213	Q99541	103	1	0.797489	0.448006	1	0.855209	0.57686	1	0.848301	0.602282	1	0.826306	0.563663	1	0.771006	0.447175
214	P63244	133	1	0.663071	0.140021	1	0.413756	0.109115	1	0.365696	0.0811361	1	0.36623	0.101654	1	0.710585	0.225959
215	Q99460	119	1	0.797554	0.245278	1	0.635308	0.292813	1	0.703117	0.310785	1	0.698804	0.332571	1	0.7833	0.250361
216	Q14157	103	1	0.870255	0.658184	1	0.86301	0.663936	1	0.862039	0.660743	1	0.861014	0.622387	1	0.915343	0.846567
217	P49790	100	1	0.776025	0.393414	1	0.915955	0.539957	1	0.898844	0.523245	1	0.826543	0.502648	1	0.924334	0.534446
218	P04350	207	1	0.749356	0.24189	1	0.796562	0.302184	1	0.715487	0.324394	1	0.660015	0.32176	1	0.733506	0.272503
219	E9PLK3	137	1	0.86729	0.206426	1	0.817264	0.285172	1	0.81375	0.266022	1	0.795342	0.295351	1	0.911222	0.274534
220	P20020	94	1	0.736341	0.274641	1	0.60289	0.241272	1	0.589815	0.192943	1	0.592133	0.231697	1	0.730073	0.290074
221	Q06830	162	1	0.860878	0.210467	1	1.02947	0.576087	1	0.806202	0.441079	1	0.882165	0.483368	1	0.866595	0.303063
222	B7ZM99	112	1	0.282736	0.0446201	1	0.189571	0.0473516	1	0.104267	0.00162843	1	0.141367	0.027992	1	0.311181	0.112478
223	A0A3B3IT92	92	1	0.69895	0.102506	1	0.411708	0.155603	1	0.390758	0.143587	1	0.429406	0.157693	1	0.657895	0.148329
224	Q6UB35	114	1	0.379942	0.113611	1	0.241861	0.0872238	1	0.157317	0.0450182	1	0.229676	0.0829059	1	0.384067	0.149912
225	Q9P0L0	158	1	0.824863	0.395421	1	0.914936	0.537464	1	0.877064	0.436992	1	0.869587	0.433891	1	0.850773	0.42155
226	A0A7I2V5Y7	124	1	0.421758	0.123669	1	0.287594	0.0919938	1	0.268782	0.0838507	1	0.227962	0.06669	1	0.419756	0.14405
227	Q9UQE7	94	1	0.680969	0.167564	1	0.773295	0.232573	1	0.737108	0.221501	1	0.700575	0.196288	1	0.658176	0.174052
228	O15031	89	1	0.772135	0.318958	1	0.796383	0.307625	1	0.78889	0.274113	1	0.801915	0.31591	1	0.771513	0.30688
229	Q13885	219	1	0.751473	0.269787	1	0.619012	0.225263	1	0.713322	0.272498	1	0.704794	0.280142	1	0.758142	0.361756
230	P42765	93	1	0.764154	0.517126	1	0.79751	0.518464	1	0.829189	0.631069	1	0.831091	0.561933	1	0.823668	0.716503
231	P22314	105	1	0.500988	0.141013	1	0.483189	0.211885	1	0.54989	0.264697	1	0.548049	0.237926	1	0.475848	0.397273
232	P12268	98	1	0.515657	0.121647	1	0.641751	0.207838	1	0.576151	0.217074	1	0.615345	0.214868	1	0.438396	0.185521
233	P35658	95	1	0.640858	0.172857	1	0.770558	0.278608	1	0.709161	0.251111	1	0.726294	0.276213	1	0.691297	0.221279
234	A0A5H1ZRQ2	115	1	0.616875	0.177866	1	0.521971	0.133965	1	0.549022	0.131259	1	0.442723	0.105426	1	0.680941	0.185007
235	Q10567	110	1	0.819701	0.31782	1	0.802384	0.353776	1	0.78359	0.309809	1	0.799829	0.392431	1	0.83945	0.343872
236	A6NEM2	116	1	0.772637	0.317549	1	0.776419	0.346067	1	0.80532	0.36157	1	0.759535	0.350548	1	0.720979	0.317723
237	Q9UJZ1	127	1	0.722871	0.398217	1	0.690095	0.450004	1	0.652242	0.44657	1	0.680845	0.457595	1	0.732132	0.435015
238	Q13200	99	1	0.82769	0.198788	1	0.682227	0.278405	1	0.621499	0.251532	1	0.648476	0.267226	1	0.755466	0.216264
239	P51610	116	1	0.848059	0.231627	1	0.882383	0.348964	1	0.901052	0.239729	1	0.891381	0.210382	1	0.761488	0.182612
240	P23526	159	1	0.922105	0.486383	1	0.923161	0.270755	1	0.832473	0.282667	1	0.867487	0.261251	1	0.92403	0.483447
241	O15067	105	1	0.482136	0.123461	1	0.536648	0.226392	1	0.532041	0.233247	1	0.532137	0.225537	1	0.540146	0.176602
242	P14866	140	1	0.342611	0.128541	1	0.311486	0.0815329	1	0.273614	0.0724149	1	0.31041	0.0625375	1	0.381216	0.148609
243	Q14789	80	1	0.711215	0.302202	1	0.652886	0.245477	1	0.621193	0.220907	1	0.658499	0.258641	1	0.694692	0.320398
244	Q8TEM1	123	1	0.745448	0.29046	1	0.668288	0.169229	1	0.690294	0.142228	1	0.64049	0.164669	1	0.726656	0.268142
245	Q5T6W2	193	1	0.752356	0.410099	1	0.813778	0.376054	1	0.801286	0.345389	1	0.882002	0.379249	1	0.700808	0.33766
246	Q9C0C2	83	1	0.828118	0.684103	1	0.820414	0.574119	1	0.788708	0.53314	1	0.807274	0.526432	1	0.841108	0.776202
247	O95782	101	1	0.764764	0.220845	1	0.683596	0.2218	1	0.733409	0.202151	1	0.761287	0.255932	1	0.783951	0.246988
248	P50454	108	1	0.748852	0.225508	1	0.878708	0.309831	1	0.808915	0.304605	1	0.792306	0.288166	1	0.775228	0.282055
249	P05198	103	1	0.771711	0.207942	1	0.950956	0.246976	1	0.882269	0.192412	1	0.867854	0.228853	1	0.805402	0.212551
250	P12236	210	1	0.790655	0.570146	1	0.885811	0.741202	1	0.849683	0.631095	1	0.948624	0.746106	1	0.776365	0.546477
251	O75746	109	1	0.77474	0.493764	1	0.880621	0.651271	1	0.870959	0.602625	1	0.85577	0.709121	1	0.77759	0.48115
252	Q9H583	92	1	0.513002	0.193946	1	0.476555	0.126787	1	0.439108	0.097711	1	0.668738	0.191308	1	0.556725	0.251966
253	P42285	103	1	0.923191	0.160346	1	1.05121	0.200146	1	0.997108	0.173851	1	0.900571	0.203446	1	0.8931	0.163167
254	P18669	138	1	0.896834	0.80775	1	0.8176	0.533933	1	0.802427	0.431642	1	0.805458	0.330106	1	0.937844	1.06755
255	Q14683	98	1	0.732732	0.175039	1	0.795381	0.225819	1	0.791903	0.215559	1	0.756821	0.199644	1	0.738496	0.209147
256	Q15084	109	1	0.895049	0.413894	1	0.974495	0.372839	1	0.916777	0.389342	1	0.979947	0.425243	1	0.892874	0.467859
257	Q9ULH0	85	1	0.735476	0.320787	1	0.660815	0.261798	1	0.726319	0.242838	1	0.671776	0.25773	1	0.711558	0.378378
258	Q9Y265	122	1	0.72273	0.572779	1	0.736281	0.254331	1	0.783332	0.294336	1	0.751318	0.264057	1	0.721818	0.526398
259	Q9ULW0	102	1	0.731835	0.477421	1	0.936553	0.645405	1	0.888493	0.561661	1	0.868426	0.666446	1	0.794359	0.60122
260	P61221	129	1	0.885577	0.613943	1	0.926348	0.274956	1	0.816393	0.263295	1	0.794151	0.237979	1	0.883705	0.631579
261	P23921	111	1	0.75376	0.20877	1	0.795169	0.279434	1	0.729376	0.276011	1	0.729772	0.279042	1	0.768903	0.274902
262	A0A7P0TA76	99	1	0.504694	0.179808	1	0.249744	0.0859193	1	0.229201	0.0666753	1	0.258611	0.0850137	1	0.527986	0.208114
263	P33992	125	1	0.715209	0.127433	1	0.680741	0.177389	1	0.651966	0.176621	1	0.670118	0.194113	1	0.679508	0.191774
264	P51149	124	1	0.82216	0.456823	1	0.816198	0.271286	1	0.807008	0.261927	1	0.724982	0.209718	1	0.858652	0.510057
265	P37802	128	1	0.865576	0.442605	1	0.938925	0.431307	1	0.877947	0.426854	1	0.846993	0.421757	1	0.882764	0.433858
266	E7EUU4	127	1	0.372243	0.0449248	1	0.433144	0.128146	1	0.389317	0.104045	1	0.37214	0.0908539	1	0.486212	0.0706977
267	P31943	129	1	0.484975	0.130463	1	0.538735	0.115896	1	0.470399	0.0941928	1	0.498595	0.100112	1	0.509233	0.225455
268	Q04637	127	1	0.429691	0.105183	1	0.461804	0.19764	1	0.449398	0.186279	1	0.522057	0.23192	1	0.476683	0.149223
269	P78347	113	1	0.428156	0.142329	1	0.376224	0.138951	1	0.337578	0.117852	1	0.35969	0.133393	1	0.406565	0.172205
270	O43242	120	1	0.816793	0.183578	1	0.719463	0.251608	1	0.622037	0.218421	1	0.679471	0.231796	1	0.781669	0.187117
271	Q9BXJ9	125	1	0.846897	0.131101	1	0.783333	0.202567	1	0.722285	0.177706	1	0.751101	0.215871	1	0.814475	0.170414
272	Q92900	97	1	0.651267	0.171015	1	0.537072	0.20656	1	0.523674	0.197469	1	0.523499	0.21041	1	0.685411	0.207133
273	Q01518	129	1	0.927332	0.232563	1	0.927572	0.247464	1	0.875057	0.282109	1	0.871837	0.250198	1	0.967726	0.224262
274	Q9P258	118	1	0.78027	0.106257	1	0.906841	0.158667	1	0.772898	0.136378	1	0.761637	0.136912	1	0.825575	0.134703
275	Q32P51	196	1	1.03035	0.439604	1	1.04431	0.349899	1	1.02559	0.341383	1	1.05444	0.304059	1	1.14713	0.488352
276	P46459	100	1	0.488493	0.157314	1	0.350416	0.126887	1	0.345443	0.113761	1	0.378554	0.132848	1	0.491403	0.160731
277	P48449	99	1	0.769052	0.302429	1	0.853797	0.223412	1	0.852761	0.20023	1	0.847482	0.220275	1	0.777655	0.325384
278	Q9HAV4	105	1	0.662841	0.117922	1	0.64514	0.206965	1	0.666267	0.203262	1	0.708065	0.244694	1	0.615003	0.141319
279	P28838	108	1	0.541945	0.220966	1	0.474351	0.19403	1	0.455848	0.171581	1	0.510412	0.192598	1	0.692102	0.416337
280	Q15459	92	1	0.757865	0.188804	1	0.840719	0.280601	1	0.797241	0.291373	1	0.837877	0.304192	1	0.747162	0.214094
281	O60313	99	1	0.589725	0.201146	1	0.310201	0.0870836	1	0.292544	0.0739297	1	0.303996	0.0906127	1	0.616416	0.218459
282	P49321	94	1	0.955481	0.644988	1	0.813137	0.51822	1	0.850087	0.526742	1	0.82521	0.563036	1	0.94565	0.551786
283	Q9Y230	106	1	0.703257	0.491738	1	0.763748	0.226923	1	0.730849	0.242504	1	0.71207	0.213992	1	0.69303	0.480784
284	P26641	151	1	0.690205	0.0958858	1	0.800031	0.166836	1	0.621186	0.146151	1	0.656339	0.171822	1	0.701889	0.230394
285	H0YAR2	138	1	0.730141	0.16583	1	0.863736	0.153178	1	0.879376	0.126974	1	0.859246	0.192871	1	0.772632	0.251154
286	Q9Y277	123	1	0.760886	0.488724	1	0.81044	0.921281	1	0.761308	0.619464	1	0.889143	0.677908	1	0.781079	0.526266
287	P05141	227	1	0.788282	0.487308	1	1.01114	0.743199	1	0.871103	0.652483	1	0.928289	0.700582	1	0.804153	0.519742
288	O14980	103	1	0.877299	0.107963	1	0.780707	0.209415	1	0.782804	0.211648	1	0.787708	0.236878	1	0.858553	0.137442
289	A0A0A0MSK5	93	1	0.796882	0.342085	1	0.914714	0.365783	1	0.84405	0.333636	1	0.879502	0.33824	1	0.825141	0.364135
290	P23381	104	1	0.907579	0.694928	1	0.930005	0.652724	1	0.856785	0.592863	1	0.854234	0.578551	1	0.909668	0.667948
291	P63010	108	1	0.808282	0.183114	1	0.757308	0.212502	1	0.811097	0.196118	1	0.815763	0.262639	1	0.830385	0.218247
292	P45880	157	1	0.794368	0.487026	1	0.797113	0.858011	1	0.771047	0.613288	1	0.847922	0.647301	1	0.790224	0.518647
293	Q14247	117	1	0.896967	0.768449	1	0.88002	0.663949	1	0.886981	0.666195	1	0.842364	0.595021	1	0.917214	0.945719
294	A0A6Q8KRG2	86	1	0.650945	0.255335	1	0.558569	0.223212	1	0.586283	0.218369	1	0.562217	0.243042	1	0.659832	0.266911
295	P07384	86	1	0.851446	0.581864	1	0.640298	0.373205	1	0.687891	0.355088	1	0.621382	0.293323	1	0.787925	0.337482
296	Q9Y4E8	85	1	0.813643	0.166694	1	0.841594	0.270901	1	0.767482	0.234846	1	0.777779	0.268579	1	0.756356	0.186585
297	A0A7I2V4F0	99	1	0.651393	0.133719	1	0.555547	0.155815	1	0.548226	0.140089	1	0.555372	0.153234	1	0.687241	0.140261
298	Q9Y678	86	1	0.790803	0.185904	1	0.768409	0.223372	1	0.767214	0.215226	1	0.771761	0.247117	1	0.783698	0.178669
299	B4DY09	89	1	0.650739	0.301846	1	0.8144	0.307323	1	0.770311	0.28693	1	0.839732	0.354939	1	0.690252	0.327897
300	A0A494C0R8	107	1	0.565869	0.124496	1	0.537255	0.204297	1	0.52164	0.186239	1	0.554391	0.225058	1	0.552474	0.18453
301	Q08378	70	1	0.818282	0.424185	1	0.826497	0.488855	1	0.809884	0.429413	1	0.789634	0.41556	1	0.79432	0.372888
302	P38606	101	1	0.758386	0.406865	1	0.788519	0.455073	1	0.765601	0.425174	1	0.793624	0.467263	1	0.795549	0.432044
303	B1AK88	111	1	0.864067	0.573434	1	1.00404	0.606882	1	0.840597	0.502563	1	0.851797	0.511415	1	0.887846	0.626984
304	P04083	97	1	0.724185	0.0606177	1	0.894542	0.205046	1	0.66162	0.164283	1	0.697389	0.162048	1	0.657577	0.116492
305	P30084	109	1	0.84463	0.191628	1	0.894018	0.156658	1	0.851447	0.103686	1	0.846667	0.125379	1	0.901068	0.223471
306	O75390	126	1	0.762064	0.211851	1	0.850375	0.206895	1	0.785898	0.134968	1	0.811496	0.196706	1	0.795806	0.297224
307	O75694	91	1	0.573534	0.178524	1	0.29112	0.10041	1	0.256036	0.0764857	1	0.313519	0.108367	1	0.580396	0.223062
308	M0QZM1	147	1	0.465612	0.10538	1	0.512446	0.0971126	1	0.453067	0.124521	1	0.505372	0.0940438	1	0.53665	0.150156
309	P41252	84	1	0.334252	0.109573	1	0.304971	0.132801	1	0.324834	0.139413	1	0.325132	0.139305	1	0.333092	0.143472
310	O94826	100	1	0.706755	0.194508	1	0.656861	0.102319	1	0.606564	0.0700582	1	0.606855	0.0973634	1	0.679758	0.217445
311	P12235	189	1	0.753736	0.486676	1	0.93	0.7611	1	0.88562	0.552257	1	0.969806	0.782752	1	0.759757	0.462646
312	P30153	118	1	0.90797	0.220256	1	0.825331	0.246867	1	0.870068	0.269182	1	0.86965	0.287777	1	0.934489	0.225713
313	P62258	174	1	0.91584	0.808627	1	0.914068	0.638472	1	0.848147	0.606566	1	0.866209	0.636204	1	0.903942	0.754474
314	Q02790	118	1	0.830852	0.204776	1	0.885849	0.290071	1	0.787781	0.271954	1	0.806862	0.291432	1	0.781251	0.27554
315	P67809	94	1	0.749291	0.233856	1	0.9592	0.32057	1	0.638399	0.216782	1	0.79788	0.298021	1	0.68985	0.249706
316	Q8NBS9	129	1	0.868479	0.545229	1	0.995539	0.592106	1	0.887138	0.586956	1	0.892638	0.545469	1	0.891837	0.593436
317	P52209	127	1	0.922502	0.156591	1	0.988549	0.255715	1	0.85315	0.252464	1	0.837632	0.25031	1	0.911237	0.188028
318	A0AVT1	93	1	0.691887	0.129205	1	0.606927	0.231884	1	0.562317	0.217331	1	0.597915	0.231767	1	0.681397	0.125664
319	P23634	82	1	0.811223	0.297184	1	0.822176	0.274913	1	0.849215	0.226866	1	0.806499	0.265401	1	0.83768	0.301854
320	P15170	101	1	0.870432	0.192783	1	0.980596	0.285706	1	0.804979	0.257196	1	0.805329	0.26321	1	0.890604	0.274816
321	Q9BWD1	80	1	0.887554	0.592632	1	0.78415	0.416966	1	0.788931	0.439072	1	0.815639	0.384678	1	0.897449	0.725489
322	P33993	92	1	0.556782	0.10416	1	0.406936	0.168908	1	0.383471	0.165951	1	0.444521	0.187706	1	0.517805	0.190742
323	P13798	81	1	0.904474	0.762845	1	0.825864	0.546061	1	0.839988	0.54784	1	0.855587	0.557225	1	0.919081	0.819511
324	P55060	112	1	0.894323	0.154321	1	0.741725	0.206841	1	0.810809	0.234716	1	0.79181	0.238736	1	0.876797	0.185031
325	Q8WUM4	116	1	0.617632	0.124798	1	0.731897	0.226122	1	0.665167	0.227253	1	0.671114	0.22751	1	0.562028	0.19947
326	O95347	73	1	0.43701	0.108676	1	0.427777	0.17306	1	0.424099	0.179442	1	0.414925	0.171048	1	0.430282	0.156085
327	Q9HD20	90	1	0.653489	0.201402	1	0.399544	0.126875	1	0.396379	0.111993	1	0.361784	0.0963223	1	0.659808	0.211216
328	Q7Z6Z7	68	1	0.855721	0.297067	1	0.811873	0.353073	1	0.77535	0.32278	1	0.751324	0.342227	1	0.834303	0.239599
329	P09110	60	1	0.753597	0.404819	1	0.848022	0.491101	1	0.816741	0.479507	1	0.827224	0.500511	1	0.773054	0.461472
330	A0A5F9ZHN7	117	1	0.716005	0.203445	1	0.75313	0.114867	1	0.580346	0.0924168	1	0.674299	0.100297	1	0.711404	0.234955
331	P43304	93	1	0.766291	0.443263	1	0.827097	0.583488	1	0.819138	0.564687	1	0.819927	0.620145	1	0.770004	0.485664
332	P09972	107	1	0.856828	0.654778	1	0.812631	0.483628	1	0.840341	0.497021	1	0.839641	0.484671	1	0.904918	0.818948
333	Q8WXF1	81	1	0.747454	0.209607	1	0.980186	0.222234	1	0.878487	0.214939	1	0.875037	0.208812	1	0.722242	0.209442
334	Q9HB71	93	1	0.861993	0.194508	1	1.03052	0.305196	1	0.800021	0.244203	1	0.834059	0.268052	1	0.836624	0.253696
335	Q92621	78	1	0.739364	0.179475	1	0.774181	0.211953	1	0.78806	0.19388	1	0.793796	0.213278	1	0.709282	0.208709
336	A0A7I2V4L7	102	1	0.641596	0.153334	1	0.803035	0.132316	1	0.802113	0.108389	1	0.781869	0.141912	1	0.666442	0.256345
337	Q92896	81	1	0.851061	0.540052	1	0.93448	0.606237	1	0.863937	0.52071	1	0.89237	0.574243	1	0.79497	0.51143
338	Q15181	106	1	0.935886	0.215521	1	0.911969	0.270798	1	0.816987	0.266383	1	0.812456	0.274175	1	0.917251	0.23262
339	O75083	92	1	0.769251	0.104414	1	0.894797	0.19754	1	0.716383	0.178823	1	0.732195	0.177325	1	0.768563	0.185986
340	P16435	91	1	0.690125	0.230705	1	0.855375	0.173289	1	0.838659	0.147452	1	0.830845	0.148894	1	0.75886	0.237615
341	Q14126	74	1	0.768982	0.430723	1	0.863266	0.541803	1	0.793142	0.479394	1	0.720271	0.438609	1	0.729777	0.35331
342	E9PK25	138	1	0.957259	0.66326	1	0.927509	0.564359	1	0.899994	0.538387	1	0.890577	0.481367	1	1.05087	0.636693
343	Q15020	90	1	0.714764	0.100759	1	0.751496	0.135968	1	0.723432	0.115951	1	0.73175	0.135822	1	0.719493	0.123056
344	Q9BT78	89	1	0.884798	0.363223	1	0.93663	0.356908	1	0.798882	0.289112	1	0.806292	0.325114	1	0.909832	0.327727
345	Q02127	78	1	0.789299	0.479437	1	0.926884	0.615667	1	0.844388	0.577986	1	0.878285	0.64099	1	0.806538	0.566967
346	J3KN66	87	1	0.750314	0.609068	1	0.789254	0.485507	1	0.911074	0.574908	1	0.942069	0.586876	1	0.783912	0.681911
347	P08575	78	1	0.775407	0.356989	1	0.963562	0.474475	1	0.880385	0.386532	1	0.92391	0.457581	1	0.792379	0.355521
348	P54577	106	1	0.379047	0.103802	1	0.437259	0.178695	1	0.415719	0.168971	1	0.456014	0.183587	1	0.370312	0.145462
349	P08240	89	1	0.520048	0.206995	1	0.3224	0.123143	1	0.310965	0.108793	1	0.348122	0.127087	1	0.563125	0.230149
350	Q96AG4	105	1	0.725588	0.503734	1	0.757271	0.544226	1	0.791763	0.440219	1	0.872169	0.493592	1	0.779962	0.438556
351	A5YKK6	78	1	0.636787	0.13011	1	0.635643	0.187736	1	0.649591	0.181661	1	0.698832	0.219656	1	0.658252	0.141514
352	A0A182DWF2	91	1	0.76146	0.412656	1	0.935823	0.654314	1	0.856449	0.665553	1	0.849499	0.60814	1	0.815306	0.578069
353	O43615	83	1	0.757724	0.197789	1	0.82193	0.168172	1	0.780371	0.0993918	1	0.743415	0.153785	1	0.706664	0.213664
354	P46060	84	1	0.685955	0.198584	1	0.701907	0.225966	1	0.743213	0.262677	1	0.747907	0.261376	1	0.721139	0.244325
355	K7ELL7	116	1	0.858999	0.505434	1	1.08382	0.621987	1	0.905118	0.553279	1	0.955113	0.596873	1	0.88866	0.492365
356	P41091	108	1	0.769617	0.200486	1	1.03117	0.283108	1	0.909061	0.224048	1	0.903077	0.257633	1	0.834999	0.252368
357	O94874	76	1	0.561294	0.22395	1	0.354508	0.0938254	1	0.325719	0.0798615	1	0.3815	0.10946	1	0.544298	0.222687
358	P30048	106	1	0.75102	0.408462	1	0.988343	0.623701	1	0.812234	0.512467	1	0.923648	0.55699	1	0.795205	0.498001
359	Q08J23	87	1	0.831009	0.184407	1	0.944292	0.260454	1	0.837098	0.198901	1	0.819611	0.246588	1	0.769676	0.191281
360	D6REX3	101	1	0.80789	0.164417	1	0.811824	0.245578	1	0.765451	0.249699	1	0.775789	0.260401	1	0.833288	0.216979
361	Q9BZZ5	89	1	0.868644	0.241797	1	0.964733	0.196829	1	0.901025	0.182426	1	0.87906	0.207812	1	0.880459	0.244413
362	Q99714	84	1	0.742438	0.24179	1	0.594154	0.163708	1	0.583794	0.121592	1	0.585881	0.154383	1	0.75046	0.325608
363	Q99536	90	1	0.828677	0.543621	1	0.868956	0.527382	1	0.831927	0.506909	1	0.889875	0.512535	1	0.844515	0.595947
364	E7EUI6	103	1	0.762649	0.427624	1	0.833708	0.447085	1	0.827292	0.462973	1	0.805389	0.470209	1	0.812124	0.446549
365	Q9UBT2	86	1	0.894832	0.275339	1	0.816643	0.337068	1	0.828365	0.359128	1	0.821828	0.3582	1	0.931658	0.274926
366	Q6NUK1	112	1	0.839773	0.512817	1	0.97362	0.613907	1	0.91422	0.625181	1	0.97409	0.585316	1	0.849653	0.526372
367	Q13616	77	1	0.853685	0.578805	1	0.922597	0.603935	1	0.841126	0.497573	1	0.80669	0.501732	1	0.878639	0.530565
368	Q32Q12	131	1	0.912022	0.83815	1	0.878656	0.637892	1	0.887612	0.632331	1	0.886479	0.626785	1	0.910836	0.80859
369	Q96I24	97	1	0.499304	0.168633	1	0.532102	0.142855	1	0.564891	0.138701	1	0.551456	0.145437	1	0.56002	0.235805
370	O43143	104	1	0.963441	0.273224	1	0.802877	0.286222	1	0.790491	0.292151	1	0.732029	0.283079	1	0.979617	0.33044
371	Q16881	90	1	0.766319	0.321635	1	0.814076	0.55334	1	0.769512	0.528698	1	0.764488	0.498259	1	0.823257	0.619979
372	Q9NTJ3	69	1	0.426541	0.09825	1	0.417668	0.151249	1	0.439306	0.148387	1	0.412172	0.145256	1	0.430917	0.11109
373	A0A024R4E5	83	1	0.351578	0.0930579	1	0.266933	0.100546	1	0.28362	0.0925585	1	0.340462	0.128745	1	0.380045	0.132495
374	Q8WVM8	66	1	0.652275	0.181605	1	0.575193	0.110657	1	0.585502	0.103084	1	0.572985	0.115487	1	0.644663	0.205944
375	P05783	96	1	0.814085	0.350545	1	0.823486	0.312981	1	0.863833	0.340126	1	0.958563	0.528108	1	0.868527	0.643205
376	O00231	103	1	0.729631	0.140097	1	0.641258	0.212752	1	0.621256	0.20435	1	0.639348	0.227774	1	0.754504	0.218898
377	P34931	124	1	0.810602	0.355464	1	0.987928	0.387863	1	0.975857	0.488922	1	0.764469	0.318437	1	0.753129	0.309404
378	P08133	89	1	0.760235	0.145879	1	0.734098	0.286211	1	0.783536	0.265771	1	0.722688	0.211705	1	0.761371	0.148095
379	Q53FZ2	85	1	0.545519	0.173215	1	0.368981	0.137089	1	0.27635	0.0790657	1	0.318552	0.107854	1	0.450932	0.16241
380	B1AKY9	102	1	0.782738	0.570283	1	0.938883	0.600151	1	0.849773	0.506489	1	0.703234	0.447646	1	0.763215	0.436338
381	P14923	68	1	0.856837	0.5005	1	0.739536	0.42568	1	0.878331	0.469896	1	0.954058	0.480968	1	0.850539	0.510839
382	Q86UE4	88	1	0.769042	0.422206	1	0.909491	0.628754	1	0.894631	0.535814	1	0.936652	0.642862	1	0.894038	0.469173
383	P10155	94	1	0.878635	0.6279	1	0.678057	0.394769	1	0.692854	0.374042	1	0.695801	0.383125	1	0.848952	0.622204
384	Q96C36	106	1	0.780427	0.431542	1	0.848689	0.476692	1	0.806657	0.464171	1	0.781214	0.4363	1	0.791051	0.467727
385	P21281	93	1	0.821362	0.398394	1	0.81529	0.40874	1	0.776322	0.406803	1	0.791764	0.413936	1	0.825623	0.47237
386	A0A2U3TZM0	67	1	0.358877	0.127374	1	0.360317	0.149041	1	0.32481	0.1248	1	0.333624	0.140961	1	0.394761	0.137198
387	P27348	108	1	0.979609	0.245683	1	0.973671	0.286738	1	0.885884	0.292251	1	0.944563	0.316485	1	0.97109	0.207449
388	P48637	96	1	0.873065	0.671669	1	0.7512	0.441912	1	0.789884	0.474994	1	0.788924	0.453131	1	0.917061	0.766925
389	Q8N1F7	92	1	0.596183	0.116286	1	0.793661	0.15623	1	0.734699	0.130509	1	0.749497	0.158813	1	0.570155	0.177471
390	P48634	78	1	0.73314	0.415082	1	0.786482	0.505166	1	0.853923	0.524419	1	0.799822	0.497799	1	0.834182	0.510688
391	Q9Y617	91	1	0.850077	0.645895	1	0.668596	0.405029	1	0.819856	0.489098	1	0.822566	0.496169	1	0.895292	0.735339
392	Q9BQG0	78	1	0.602142	0.169112	1	0.563704	0.175822	1	0.608094	0.178466	1	0.573526	0.195175	1	0.624428	0.155618
393	P51991	115	1	0.606534	0.169464	1	0.819688	0.140537	1	0.674039	0.102554	1	0.888171	0.106556	1	0.651019	0.216808
394	P54819	86	1	0.853646	0.649913	1	0.841586	0.436918	1	0.847105	0.472524	1	0.895596	0.474952	1	0.877215	0.759806
395	Q16181	77	1	0.916831	0.187107	1	0.939744	0.269191	1	0.803417	0.256442	1	0.862041	0.247097	1	0.932641	0.217798
396	P24539	93	1	0.719878	0.408641	1	0.810173	0.296158	1	0.693334	0.277451	1	0.679627	0.23697	1	0.764552	0.494836
397	A0A7P0Z497	140	1	0.766131	0.207412	1	0.989275	0.261951	1	0.883347	0.278589	1	0.92422	0.273836	1	0.797532	0.310937
398	Q9Y3I0	79	1	0.675548	0.147917	1	0.619126	0.16985	1	0.585016	0.205915	1	0.606876	0.170422	1	0.705858	0.140375
399	Q14254	88	1	0.754887	0.367969	1	0.862797	0.648538	1	0.868359	0.583271	1	0.741319	0.428639	1	0.770369	0.410095
400	Q93050	98	1	0.843539	0.556313	1	0.947706	0.737052	1	0.900288	0.631709	1	0.891903	0.717474	1	0.851104	0.515184
401	P09211	97	1	0.770458	0.0800947	1	0.828205	0.20009	1	0.649139	0.177419	1	0.735305	0.167077	1	0.822835	0.16659
402	Q7Z417	72	1	0.814769	0.40228	1	0.868563	0.482549	1	0.825764	0.475558	1	0.797582	0.456517	1	0.893372	0.501665
403	P61604	198	1	0.798891	0.591388	1	0.976958	0.653313	1	0.844585	0.644554	1	0.902217	0.633004	1	0.841011	0.721083
404	F8VZX2	101	1	0.576265	0.130836	1	0.581589	0.113687	1	0.5814	0.112881	1	0.650021	0.152031	1	0.587374	0.227327
405	P52597	86	1	0.562628	0.106684	1	0.620748	0.11824	1	0.554957	0.0974524	1	0.618438	0.120743	1	0.537963	0.16717
406	A0A0C4DGA2	67	1	0.676544	0.225962	1	0.746419	0.171127	1	0.666859	0.139966	1	0.69748	0.165777	1	0.712197	0.248056
407	Q13867	79	1	0.905699	0.871347	1	0.934482	0.711012	1	0.850244	0.634763	1	0.863923	0.639303	1	0.917184	0.948179
408	P53007	126	1	0.789459	0.393314	1	0.946108	0.680952	1	0.837599	0.573658	1	0.929841	0.654606	1	0.807209	0.488202
409	Q8NE71	75	1	0.360153	0.0944078	1	0.233515	0.106301	1	0.207362	0.0876695	1	0.223067	0.0959679	1	0.40258	0.153634
410	Q9NPH2	97	1	0.852215	0.681464	1	0.816112	0.485549	1	0.779807	0.455594	1	0.797229	0.43244	1	0.882863	0.742005
411	P54136	85	1	0.307357	0.0849497	1	0.251537	0.105797	1	0.301599	0.120129	1	0.305677	0.127999	1	0.319862	0.121534
412	P00352	79	1	0.85056	0.77619	1	0.606828	0.413966	1	0.787076	0.569947	1	0.8059	0.558285	1	0.959089	1.08959
413	Q6NUQ4	82	1	0.746266	0.221375	1	0.541286	0.116431	1	0.575692	0.092111	1	0.557349	0.136975	1	0.723241	0.244881
414	P38919	92	1	0.716532	0.184175	1	0.749753	0.221142	1	0.625263	0.158264	1	0.580856	0.204671	1	0.734798	0.204296
415	Q00325	140	1	0.771128	0.43301	1	0.930214	0.756242	1	0.842948	0.624688	1	0.936665	0.782964	1	0.792493	0.488655
416	P13612	79	1	0.790117	0.424594	1	0.918426	0.523234	1	0.845716	0.463915	1	0.864992	0.519283	1	0.815816	0.470063
417	A0A494C1L5	59	1	0.854318	0.2356	1	0.797193	0.289118	1	0.803606	0.291257	1	0.767208	0.291601	1	0.837864	0.22596
418	P35998	80	1	0.772686	0.174611	1	0.609654	0.226759	1	0.575937	0.210527	1	0.578593	0.215416	1	0.768495	0.22042
419	E7EX17	120	1	0.94866	0.75556	1	0.81701	0.632922	1	0.875167	0.668514	1	0.843954	0.556809	1	0.958344	0.734293
420	P52888	91	1	0.911687	0.699904	1	0.771362	0.476986	1	0.814126	0.495278	1	0.811071	0.497616	1	0.925075	0.760378
421	Q15691	83	1	0.860696	0.180651	1	0.973258	0.256751	1	0.857251	0.23724	1	0.86019	0.27309	1	0.855965	0.215027
422	Q9Y266	107	1	0.95154	0.182198	1	0.991352	0.267726	1	0.862671	0.246976	1	0.878345	0.261821	1	0.936594	0.177582
423	P19367	83	1	0.566164	0.136841	1	0.61092	0.144643	1	0.579352	0.152078	1	0.565523	0.156406	1	0.628536	0.190518
424	J3KN67	126	1	0.644924	0.322352	1	0.795199	0.417035	1	0.720316	0.40906	1	0.785223	0.449472	1	0.779015	0.31975
425	Q14444	86	1	0.945093	0.833358	1	0.976129	0.73145	1	0.952351	0.722129	1	0.882914	0.661595	1	0.952989	0.813089
426	Q96A33	77	1	0.727852	0.277015	1	0.816163	0.17394	1	0.760619	0.139407	1	0.80835	0.121412	1	0.711725	0.265391
427	B4DY08	109	1	0.537697	0.188376	1	0.46491	0.071726	1	0.486583	0.0645018	1	0.823531	0.124928	1	0.609135	0.239224
428	G3V0I5	88	1	0.686051	0.229997	1	0.879318	0.118875	1	0.799326	0.0993169	1	0.774308	0.103282	1	0.771774	0.207469
429	F8VVM2	133	1	0.693182	0.412199	1	0.596597	0.680575	1	0.720728	0.515926	1	0.662391	0.636971	1	0.793317	0.490873
430	P25786	90	1	0.865318	0.717494	1	0.839994	0.567799	1	0.844552	0.589062	1	0.848057	0.565178	1	0.897423	0.818529
431	O43175	69	1	0.815038	0.36504	1	0.681457	0.256223	1	0.663328	0.251291	1	0.652557	0.256414	1	0.817403	0.419942
432	Q13428	83	1	0.723032	0.430127	1	0.896552	0.520077	1	0.82125	0.530062	1	0.771724	0.410608	1	0.874014	0.521644
433	Q9Y4W6	88	1	0.509623	0.165766	1	0.234414	0.0684348	1	0.231329	0.0587054	1	0.257192	0.0638427	1	0.512376	0.17201
434	O43776	81	1	0.86046	0.170603	1	0.730156	0.167255	1	0.735927	0.156415	1	0.678807	0.177845	1	0.873551	0.237428
435	O43290	61	1	0.711833	0.365594	1	0.868903	0.546217	1	0.875329	0.523552	1	0.847275	0.531645	1	0.805137	0.45436
436	P12277	77	1	0.510943	0.0835763	1	0.526528	0.159759	1	0.49171	0.17586	1	0.488177	0.153702	1	0.486309	0.227426
437	P49591	82	1	0.871003	0.206576	1	0.775419	0.244567	1	0.817118	0.273281	1	0.781056	0.257882	1	0.880479	0.216755
438	P31946	109	1	1.01299	0.448112	1	0.998198	0.421225	1	0.89659	0.461798	1	0.945691	0.473677	1	0.980055	0.286069
439	P26196	75	1	0.742419	0.140175	1	0.821455	0.18258	1	0.759145	0.161381	1	0.748078	0.181737	1	0.801934	0.161129
440	Q9Y295	70	1	0.842064	0.213733	1	0.944432	0.172838	1	0.888331	0.156426	1	0.918812	0.186223	1	0.846056	0.220554
441	P32322	97	1	0.787674	0.482065	1	0.876236	0.541505	1	0.827134	0.53077	1	0.794486	0.50236	1	0.820389	0.566009
442	P43686	88	1	0.737885	0.161934	1	0.733619	0.292718	1	0.596373	0.247972	1	0.645998	0.25225	1	0.732264	0.196053
443	O60841	76	1	0.656391	0.139326	1	0.722106	0.177749	1	0.723788	0.169978	1	0.70422	0.187716	1	0.713435	0.153283
444	Q8WWM7	90	1	0.766671	0.323856	1	0.840753	0.35719	1	0.83993	0.365816	1	0.802169	0.36507	1	0.825223	0.40385
445	Q13435	66	1	0.678541	0.145731	1	0.781082	0.316173	1	0.701703	0.27087	1	0.785078	0.35569	1	0.662672	0.172123
446	Q13283	89	1	0.748021	0.188095	1	0.7887	0.20377	1	0.765848	0.179158	1	0.803337	0.220555	1	0.790573	0.241291
447	P20042	78	1	0.797134	0.189958	1	1.11368	0.263609	1	0.888999	0.207583	1	0.914674	0.258935	1	0.823077	0.207746
448	Q13011	97	1	0.832487	0.222283	1	0.825966	0.150464	1	0.816541	0.107826	1	0.84718	0.137917	1	0.859658	0.213635
449	Q14566	89	1	0.85284	0.134727	1	0.620175	0.212781	1	0.547369	0.1781	1	0.584041	0.214008	1	0.775992	0.213175
450	Q9UHG3	81	1	0.842174	0.497956	1	1.00596	0.556238	1	0.922746	0.497232	1	0.922401	0.561669	1	0.834852	0.512206
451	O00232	85	1	0.817756	0.168216	1	0.760785	0.23939	1	0.646592	0.208774	1	0.668634	0.219834	1	0.782691	0.163343
452	Q29RF7	60	1	0.35585	0.152561	1	0.261077	0.118632	1	0.276773	0.120626	1	0.308721	0.133425	1	0.37157	0.193279
453	P00390	84	1	0.894036	0.709541	1	0.814103	0.593477	1	0.873187	0.677759	1	0.820182	0.574096	1	0.958895	0.93824
454	Q9NZI8	93	1	0.366647	0.12105	1	0.323817	0.108992	1	0.278535	0.0865707	1	0.302174	0.0943969	1	0.389218	0.138672
455	O43390	87	1	0.475494	0.150437	1	0.58234	0.103579	1	0.568628	0.0734454	1	0.758193	0.106829	1	0.490098	0.158205
456	P07910	102	1	0.50872	0.231658	1	0.699621	0.147035	1	0.456544	0.0952501	1	0.764362	0.19535	1	0.589126	0.244033
457	P05091	84	1	0.708097	0.305625	1	0.679484	0.198961	1	0.623992	0.142248	1	0.603899	0.18526	1	0.726832	0.329361
458	A0A494C0X7	81	1	0.818898	0.41213	1	0.833153	0.53543	1	0.833774	0.527505	1	0.778375	0.490501	1	0.788643	0.396272
459	Q13177	79	1	0.873281	0.598199	1	0.78507	0.430105	1	0.843857	0.458345	1	0.858911	0.45588	1	0.936282	0.687323
460	P37268	84	1	0.789084	0.214379	1	0.790642	0.151341	1	0.724964	0.121915	1	0.750527	0.168874	1	0.748093	0.216724
461	Q13509	125	1	0.796038	0.367359	1	0.467462	0.21551	1	0.776409	0.463172	1	0.808942	0.433433	1	0.960381	0.940338
462	P07737	133	1	0.856949	0.250609	1	0.871153	0.252528	1	0.770213	0.255508	1	0.857123	0.250742	1	0.840608	0.240673
463	P43246	75	1	0.408271	0.0852124	1	0.361514	0.147679	1	0.363614	0.138868	1	0.406587	0.164181	1	0.411428	0.118598
464	P67936	94	1	0.982712	0.828385	1	0.980686	0.699164	1	0.8268	0.590728	1	0.861697	0.631599	1	0.917264	0.691954
465	P61224	92	1	0.860947	0.544491	1	0.975218	0.268809	1	0.827774	0.218289	1	0.781041	0.196921	1	0.877101	0.5498
466	O00299	107	1	0.919275	0.137731	1	0.990679	0.23167	1	0.835754	0.210666	1	0.897886	0.220709	1	0.899936	0.148661
467	Q13561	57	1	0.897953	0.529842	1	0.7923	0.411542	1	0.810096	0.406683	1	0.89511	0.436073	1	0.845037	0.392549
468	O60610	70	1	0.667471	0.140741	1	0.615493	0.212923	1	0.560804	0.178527	1	0.634561	0.238988	1	0.619421	0.159674
469	K7EK35	76	1	0.535595	0.122439	1	0.660684	0.21533	1	0.57319	0.190054	1	0.584936	0.196376	1	0.488463	0.138088
470	O95373	90	1	0.960458	0.399945	1	0.788362	0.276706	1	0.845448	0.303615	1	0.815178	0.34304	1	0.928836	0.367623
471	P56192	72	1	0.317477	0.0991725	1	0.269483	0.104626	1	0.306213	0.11935	1	0.312266	0.121082	1	0.326472	0.142831
472	P30041	111	1	0.945734	0.408681	1	0.949994	0.366887	1	0.912508	0.333294	1	0.905473	0.382172	1	0.922063	0.445541
473	P37837	116	1	0.859219	0.2424	1	0.907889	0.298825	1	0.814514	0.295852	1	0.822082	0.285836	1	0.883797	0.197222
474	A0A4W8VX11	82	1	0.727409	0.316271	1	0.795774	0.415408	1	0.81278	0.40367	1	0.748968	0.397962	1	0.761254	0.346246
475	P35637	99	1	0.814637	0.586084	1	1.03572	0.744264	1	0.868085	0.60438	1	0.89475	0.587604	1	0.857719	0.724352
476	P08727	94	1	0.847901	0.444268	1	0.818138	0.412571	1	0.8725	0.429074	1	1.00835	0.62232	1	0.855966	0.522683
477	Q9NSD9	85	1	0.540961	0.13527	1	0.670675	0.161262	1	0.604534	0.138375	1	0.581302	0.144384	1	0.545967	0.146723
478	P22307	78	1	0.764454	0.404994	1	0.767843	0.298145	1	0.790837	0.322539	1	0.806408	0.304687	1	0.81551	0.47992
479	Q15366	98	1	0.639474	0.143228	1	0.694245	0.159959	1	0.650398	0.149472	1	0.722251	0.198824	1	0.675635	0.281962
480	P62826	112	1	0.880454	0.572542	1	0.92533	0.288864	1	0.82332	0.317526	1	0.776591	0.245365	1	0.861412	0.670102
481	A0A2R8Y5V9	94	1	0.953899	0.792011	1	0.753444	0.513279	1	0.806035	0.58105	1	0.862366	0.624462	1	0.877753	0.792661
482	E9PHY5	82	1	0.855404	0.268056	1	0.884718	0.29271	1	0.844212	0.259012	1	0.841744	0.30602	1	0.815648	0.388723
483	Q7Z2W4	61	1	0.459885	0.205952	1	0.59685	0.251577	1	0.55372	0.228126	1	0.641937	0.271743	1	0.638121	0.296232
484	P50579	79	1	0.826789	0.57373	1	0.834739	0.467141	1	0.769058	0.411051	1	0.802426	0.441562	1	0.841898	0.587187
485	P13073	105	1	0.802479	0.479193	1	1.03245	0.925064	1	0.896533	0.795292	1	0.871644	0.678925	1	0.773227	0.535654
486	Q9UBF2	58	1	0.814364	0.221431	1	0.808232	0.253187	1	0.764997	0.231316	1	0.797637	0.279646	1	0.785045	0.182235
487	Q969Z0	69	1	0.4385	0.133197	1	0.484012	0.135071	1	0.391121	0.0726646	1	0.45975	0.125731	1	0.457131	0.183405
488	P62873	81	1	0.793928	0.247946	1	0.978648	0.247227	1	0.837381	0.205592	1	0.862546	0.216919	1	0.77913	0.279349
489	Q16401	76	1	0.828236	0.32173	1	0.698218	0.319224	1	0.723023	0.319222	1	0.727714	0.348909	1	0.815403	0.262818
490	Q86XP3	74	1	0.365164	0.123591	1	0.37372	0.146514	1	0.387216	0.147888	1	0.398612	0.154695	1	0.378305	0.15296
491	P17844	86	1	0.459722	0.17212	1	0.350328	0.109125	1	0.377603	0.112792	1	0.268322	0.0767212	1	0.499072	0.186795
492	Q9P265	61	1	0.850006	0.340182	1	0.834853	0.311561	1	0.793588	0.290103	1	0.773961	0.290468	1	0.818474	0.282708
493	P47897	72	1	0.388721	0.124397	1	0.345662	0.135171	1	0.384271	0.149537	1	0.394869	0.156543	1	0.406649	0.151737
494	P52292	73	1	0.390668	0.151646	1	0.296681	0.123635	1	0.339461	0.139768	1	0.429	0.193642	1	0.487647	0.243716
495	P84077	89	1	0.888167	0.560723	1	0.734279	0.275803	1	0.75574	0.249374	1	0.728025	0.288881	1	0.857119	0.508003
496	Q9Y5M8	66	1	0.530561	0.255604	1	0.351054	0.16032	1	0.310608	0.123666	1	0.392524	0.190087	1	0.582209	0.27479
497	Q15046	89	1	0.581514	0.201119	1	0.475117	0.176168	1	0.500024	0.194184	1	0.473363	0.197786	1	0.531395	0.238047
498	P00441	75	1	1.01813	1.0044	1	0.806807	0.626082	1	0.800665	0.593425	1	0.87377	0.635962	1	1.01033	0.805784
499	A2RRP1	66	1	0.546191	0.229468	1	0.275857	0.108186	1	0.288319	0.104004	1	0.310568	0.118097	1	0.522844	0.193004
500	P18754	49	1	0.305758	0.0952575	1	0.339446	0.0908463	1	0.322228	0.0981873	1	0.402729	0.0911908	1	0.325722	0.156655
501	Q02809	72	1	0.690926	0.257119	1	0.740215	0.299057	1	0.766226	0.317444	1	0.751313	0.299796	1	0.719683	0.307063
502	A8MXP9	97	1	0.365769	0.147161	1	0.373583	0.150024	1	0.364091	0.126781	1	0.394388	0.135233	1	0.481835	0.206942
503	A0A7P0T9U7	76	1	0.842946	0.590103	1	0.888304	0.559997	1	0.871643	0.555528	1	0.811393	0.490443	1	0.88211	0.777247
504	Q9BUF5	97	1	0.748622	0.169115	1	0.652048	0.231598	1	0.668877	0.24255	1	0.61031	0.243418	1	0.797157	0.214009
505	Q9H2U2	67	1	0.869844	0.27327	1	0.826323	0.247337	1	0.780167	0.182049	1	0.678968	0.189542	1	0.888901	0.28121
506	P61019	97	1	0.785793	0.511912	1	0.76542	0.279658	1	0.839354	0.302695	1	0.846052	0.246742	1	0.808826	0.5345
507	Q16543	93	1	0.863953	0.538813	1	0.906347	0.531479	1	0.821272	0.475303	1	0.802671	0.471154	1	0.90958	0.563045
508	Q02818	61	1	0.737446	0.429912	1	1.04509	0.667372	1	0.795252	0.545797	1	0.800878	0.541475	1	0.743916	0.451533
509	P40925	108	1	0.884711	0.675864	1	0.894486	0.522777	1	0.86936	0.543938	1	0.865092	0.508201	1	0.932096	0.871845
510	Q9UGP8	75	1	0.775049	0.242168	1	0.786086	0.17992	1	0.777388	0.160764	1	0.79509	0.150654	1	0.772668	0.271388
511	P17980	88	1	0.727304	0.196559	1	0.604254	0.266087	1	0.606543	0.271191	1	0.605883	0.270437	1	0.716265	0.22775
512	Q06203	73	1	0.847165	0.647666	1	0.812916	0.534823	1	0.825077	0.539974	1	0.83551	0.546664	1	0.917309	0.799194
513	Q5T4U5	84	1	0.677995	0.162311	1	0.678442	0.144844	1	0.62275	0.0833271	1	0.6136	0.115217	1	0.719417	0.206026
514	Q9UBB4	71	1	0.859078	0.188176	1	0.83069	0.260224	1	0.803882	0.260613	1	0.798345	0.287092	1	0.849116	0.162445
515	E7ESC6	64	1	0.937782	0.185795	1	0.872136	0.287293	1	0.858011	0.280871	1	0.843082	0.286898	1	0.938264	0.177154
516	B7Z6P3	64	1	0.783808	0.380362	1	0.78203	0.507511	1	0.851457	0.485055	1	1.01257	0.909744	1	0.837847	0.402502
517	P23396	103	1	0.567031	0.14473	1	0.339385	0.136612	1	0.311668	0.115074	1	0.313023	0.126837	1	0.643795	0.206101
518	A1L0T0	63	1	0.65095	0.228786	1	0.509078	0.166586	1	0.411424	0.13809	1	0.421552	0.139268	1	0.669958	0.238808
519	Q93084	72	1	0.701465	0.232242	1	0.610637	0.170326	1	0.589773	0.159411	1	0.688872	0.132804	1	0.774235	0.201498
520	P54578	58	1	0.982322	0.157311	1	0.94171	0.28095	1	0.806919	0.245522	1	0.826266	0.280636	1	0.900075	0.140061
521	Q15833	66	1	0.564085	0.181246	1	0.539539	0.14303	1	0.493982	0.108006	1	0.492994	0.128216	1	0.525961	0.21412
522	Q9BY44	76	1	0.77341	0.138841	1	0.930198	0.172968	1	0.801609	0.132028	1	0.780748	0.180242	1	0.778027	0.161232
523	O00267	64	1	0.865712	0.15149	1	0.835909	0.211468	1	0.742903	0.200206	1	0.746399	0.20876	1	0.873734	0.205207
524	Q9Y3F4	90	1	0.573004	0.320904	1	0.514629	0.264567	1	0.463835	0.236607	1	0.525174	0.262028	1	0.60813	0.411619
525	P62195	85	1	0.699846	0.164528	1	0.625257	0.220916	1	0.584158	0.213996	1	0.568792	0.202384	1	0.735072	0.196226
526	Q96QK1	81	1	0.934656	0.141621	1	0.990364	0.234651	1	0.885417	0.192342	1	0.82949	0.21418	1	0.864765	0.159946
527	P35520	80	1	0.850053	0.168609	1	0.84496	0.252526	1	0.767757	0.250532	1	0.770086	0.247757	1	0.906864	0.215656
528	Q8N163	79	1	0.565797	0.154509	1	0.720923	0.192322	1	0.717038	0.197261	1	0.699777	0.206645	1	0.532978	0.174794
529	P52907	74	1	0.847564	0.560738	1	0.893457	0.531685	1	0.86034	0.499338	1	0.895012	0.531808	1	0.876215	0.616221
530	P27694	72	1	0.766897	0.150864	1	0.959033	0.295398	1	0.912882	0.248645	1	0.893395	0.269549	1	0.797706	0.171328
531	O95140	63	1	0.607689	0.228072	1	0.460922	0.147348	1	0.418279	0.113927	1	0.411472	0.129415	1	0.635584	0.282269
532	P48735	80	1	0.447219	0.126426	1	0.257717	0.106158	1	0.16576	0.0612208	1	0.19726	0.0818831	1	0.392053	0.284841
533	P14868	80	1	0.340536	0.128276	1	0.303125	0.140516	1	0.32109	0.144476	1	0.316712	0.142852	1	0.352281	0.17356
534	P62714	71	1	0.879858	0.576205	1	0.792984	0.456128	1	0.81701	0.468756	1	0.817262	0.458556	1	0.904826	0.622779
535	Q12907	76	1	0.726576	0.246315	1	0.83135	0.252807	1	0.747445	0.198503	1	0.888291	0.263454	1	0.754751	0.263567
536	Q9H0U4	79	1	0.878833	0.44802	1	0.501639	0.197542	1	0.613552	0.242202	1	0.47331	0.176849	1	0.905269	0.530846
537	Q9HCC0	76	1	0.706861	0.440186	1	0.674123	0.429119	1	0.660849	0.445139	1	0.66988	0.441567	1	0.71695	0.563343
538	P26583	95	1	0.751029	0.316865	1	1.13326	0.66096	1	0.86494	0.583528	1	0.8741	0.508065	1	0.843789	0.523901
539	Q10713	85	1	0.60913	0.152707	1	0.645091	0.151861	1	0.561967	0.0966316	1	0.59488	0.130603	1	0.633274	0.219766
540	E9PDF2	56	1	0.501427	0.174563	1	0.341074	0.12909	1	0.266009	0.0834177	1	0.30571	0.10739	1	0.495272	0.17552
541	O43747	79	1	0.756184	0.164564	1	0.790222	0.25287	1	0.767791	0.202816	1	0.819797	0.299475	1	0.724751	0.170092
542	Q9H845	71	1	0.767449	0.31014	1	0.90652	0.321123	1	0.827754	0.325565	1	0.821685	0.336665	1	0.761241	0.334123
543	O75396	61	1	0.736579	0.202672	1	0.826948	0.198185	1	0.715573	0.135062	1	0.730975	0.178904	1	0.755094	0.239663
544	Q96KP4	76	1	0.858331	0.288643	1	0.803301	0.290928	1	0.738195	0.269759	1	0.761368	0.276442	1	0.908536	0.279782
545	P00491	84	1	0.845474	0.762493	1	0.736663	0.511641	1	0.786761	0.524629	1	0.787306	0.505188	1	0.883224	0.772271
546	G3V180	57	1	0.853083	0.13692	1	0.839989	0.232727	1	0.811132	0.232995	1	0.809968	0.246517	1	0.890185	0.175501
547	C9JW69	49	1	0.696488	0.428776	1	0.441292	0.248783	1	0.650299	0.478705	1	0.659898	0.328366	1	0.633355	0.539996
548	P30040	108	1	0.829546	0.391871	1	0.959162	0.418485	1	0.847057	0.40516	1	0.908061	0.41731	1	0.873183	0.459062
549	H7C4C5	93	1	0.98299	0.704801	1	0.82196	0.673078	1	0.928001	0.753111	1	0.711549	0.501169	1	1.04256	0.926845
550	Q96PZ0	65	1	0.829142	0.399304	1	0.854229	0.394134	1	0.785422	0.308762	1	0.756231	0.340891	1	0.844819	0.349948
551	P67775	76	1	0.952457	0.578048	1	0.802553	0.485203	1	0.86612	0.528666	1	0.820707	0.439479	1	1.03003	0.722044
552	Q15758	59	1	0.818786	0.562017	1	0.856852	0.772235	1	0.916116	0.758595	1	0.943776	0.831756	1	0.832749	0.497427
553	Q13618	63	1	0.868377	0.150446	1	0.905605	0.224819	1	0.808678	0.187566	1	0.802137	0.201274	1	0.874362	0.175545
554	Q9Y5L0	61	1	0.8976	0.258612	1	0.910405	0.365563	1	0.817915	0.310604	1	0.801908	0.337835	1	0.879706	0.234224
555	O15270	53	1	0.826884	0.240705	1	0.835809	0.144956	1	0.729092	0.119874	1	0.797808	0.12464	1	0.769551	0.263175
556	Q9Y5K6	64	1	0.945712	0.313369	1	1.04633	0.448272	1	0.883346	0.335579	1	0.914994	0.418672	1	0.950508	0.327302
557	O96008	85	1	0.781262	0.517131	1	0.818928	0.878491	1	0.882334	0.743853	1	0.864095	0.666286	1	0.774068	0.486303
558	Q9HDC9	72	1	0.799154	0.488487	1	0.951283	0.643928	1	0.863273	0.589526	1	0.88253	0.667357	1	0.798209	0.526301
559	O95757	69	1	0.724785	0.185143	1	0.592975	0.245237	1	0.616771	0.24676	1	0.606979	0.255303	1	0.707772	0.244786
560	P23368	61	1	0.791252	0.292865	1	0.879406	0.388522	1	0.86094	0.358317	1	0.858819	0.401097	1	0.816004	0.333423
561	P13804	70	1	0.720884	0.309484	1	0.524581	0.196013	1	0.544432	0.160325	1	0.532048	0.173088	1	0.727337	0.391255
562	Q99497	86	1	0.948801	0.813417	1	0.853671	0.590275	1	0.786851	0.566563	1	0.829062	0.496139	1	0.958782	0.740541
563	K7ER00	59	1	0.449135	0.118047	1	0.43078	0.143041	1	0.424756	0.139572	1	0.39183	0.137952	1	0.426204	0.137251
564	Q9UHD8	73	1	0.870308	0.177182	1	0.90714	0.255022	1	0.805412	0.254588	1	0.812537	0.240167	1	0.89995	0.191894
565	Q969V3	81	1	0.781254	0.273656	1	0.843071	0.149323	1	0.835662	0.135069	1	0.79852	0.154759	1	0.786811	0.280173
566	Q15424	82	1	0.762332	0.454853	1	0.818687	0.527012	1	0.91096	0.480858	1	0.964874	0.617408	1	0.815022	0.450097
567	Q92922	67	1	0.475913	0.15167	1	0.513287	0.18226	1	0.483638	0.165521	1	0.459085	0.173378	1	0.452483	0.158819
568	Q9NRK6	71	1	0.708212	0.215798	1	0.732831	0.145435	1	0.755057	0.123442	1	0.757195	0.142775	1	0.742787	0.237937
569	P12004	83	1	0.902031	0.359591	1	1.04951	0.382411	1	0.901971	0.331881	1	0.925485	0.349751	1	0.877505	0.343247
570	P54886	52	1	0.493699	0.17751	1	0.457955	0.157656	1	0.369786	0.100124	1	0.428266	0.143763	1	0.540283	0.285373
571	Q9NUU7	66	1	0.508914	0.121492	1	0.538026	0.195033	1	0.516875	0.194339	1	0.518415	0.19132	1	0.509477	0.170631
572	O95721	76	1	0.913561	0.752592	1	1.03004	0.783808	1	0.878895	0.682441	1	0.887902	0.669034	1	0.881378	0.708304
573	P61981	96	1	0.970546	0.532434	1	1.00099	0.490779	1	0.907128	0.507092	1	0.95836	0.504561	1	0.958775	0.456679
574	Q15019	57	1	0.799078	0.551618	1	0.907091	0.552342	1	0.765513	0.478664	1	0.783521	0.461609	1	0.855858	0.638173
575	P22033	54	1	0.740955	0.246171	1	0.639553	0.19923	1	0.591603	0.128333	1	0.603182	0.182502	1	0.711065	0.239686
576	S4R3N1	143	1	0.836643	0.416623	1	0.92963	0.595992	1	0.798736	0.521401	1	0.797414	0.509205	1	0.829456	0.379744
577	P38117	98	1	0.790632	0.300326	1	0.678656	0.213711	1	0.635947	0.158909	1	0.63902	0.183687	1	0.797735	0.358063
578	A0A7I2V311	77	1	0.577619	0.136259	1	0.717638	0.161885	1	0.636039	0.142489	1	0.669597	0.137625	1	0.653294	0.233932
579	Q9UNM6	83	1	0.834133	0.214742	1	0.656508	0.235605	1	0.680035	0.273349	1	0.681525	0.265377	1	0.818693	0.217939
580	Q8TEX9	64	1	0.879788	0.211881	1	0.73615	0.268954	1	0.768353	0.251247	1	0.761111	0.294884	1	0.831528	0.214054
581	O15228	66	1	0.788002	0.32101	1	0.896985	0.281687	1	0.830568	0.167559	1	0.850537	0.255939	1	0.783994	0.270707
582	P48444	85	1	0.769783	0.130378	1	0.949507	0.214216	1	0.738473	0.163822	1	0.810749	0.188615	1	0.77883	0.146902
583	A0A7P0T9A7	66	1	0.84423	0.686989	1	0.707987	0.473814	1	0.771629	0.50316	1	0.781892	0.508281	1	0.844434	0.72498
584	P13489	73	1	0.900333	0.262181	1	0.84321	0.27387	1	0.793756	0.278609	1	0.808783	0.288934	1	0.933534	0.283192
585	B5ME19	79	1	0.412008	0.0983212	1	0.398834	0.155896	1	0.385314	0.142899	1	0.405192	0.151739	1	0.429065	0.142914
586	P48047	90	1	0.726229	0.395826	1	0.690251	0.235768	1	0.681352	0.259022	1	0.708149	0.245627	1	0.79162	0.466795
587	A0A087WUK2	93	1	0.815311	0.461013	1	0.953205	0.467636	1	0.817003	0.303807	1	0.945297	0.424468	1	0.797844	0.39085
588	P68036	86	1	0.958534	0.729381	1	0.950914	0.593059	1	0.826475	0.510991	1	0.857943	0.470346	1	0.958086	0.717891
589	Q01813	73	1	0.681628	0.396197	1	0.59664	0.26849	1	0.669852	0.325213	1	0.602008	0.286816	1	0.702174	0.458478
590	P30622	51	1	0.849042	0.63446	1	0.744709	0.466694	1	0.802572	0.478336	1	0.808185	0.4642	1	0.852509	0.643558
591	Q99661	59	1	0.376791	0.12249	1	0.284463	0.126678	1	0.300087	0.120443	1	0.319059	0.138128	1	0.430987	0.170849
592	Q8NBJ5	82	1	0.681785	0.307034	1	0.683259	0.306051	1	0.740619	0.357986	1	0.714667	0.315886	1	0.740808	0.339879
593	P54652	135	1	0.866921	0.277162	1	0.905322	0.243335	1	0.87348	0.266981	1	0.696365	0.268576	1	0.885072	0.277201
594	P18031	68	1	0.477725	0.14981	1	0.448589	0.134186	1	0.365812	0.100675	1	0.461992	0.1064	1	0.550688	0.222313
595	P11171	77	1	0.779106	0.206171	1	0.901189	0.249296	1	0.829671	0.194736	1	0.775763	0.237884	1	0.772118	0.302916
596	P62136	80	1	0.728175	0.283142	1	0.768037	0.324609	1	0.732926	0.296668	1	0.743589	0.340421	1	0.773089	0.350648
597	Q96RP9	57	1	0.653835	0.150665	1	0.569842	0.148336	1	0.481796	0.0790768	1	0.483088	0.129316	1	0.655153	0.248105
598	A0A0J9YVP6	75	1	0.814891	0.147713	1	1.02998	0.221113	1	0.865438	0.192805	1	0.849454	0.218469	1	0.841347	0.150101
599	P54920	74	1	0.798883	0.443275	1	0.865323	0.575258	1	0.783961	0.489684	1	0.835651	0.61199	1	0.796174	0.394175
600	O15439	62	1	0.797785	0.418765	1	0.821894	0.383897	1	0.866119	0.375502	1	0.820939	0.368385	1	0.817283	0.440098
601	P49257	64	1	0.691371	0.268452	1	0.507836	0.196263	1	0.504054	0.165511	1	0.532482	0.148755	1	0.760233	0.284213
602	P63241	102	1	0.819621	0.301993	1	0.990733	0.411025	1	0.776632	0.324566	1	0.760609	0.411486	1	0.734298	0.290251
603	Q9H7Z7	57	1	0.771097	0.302082	1	0.855627	0.285419	1	0.800706	0.266954	1	0.81425	0.262202	1	0.756936	0.300825
604	P08865	61	1	0.815252	0.212048	1	0.611443	0.166539	1	0.559332	0.134022	1	0.539893	0.154436	1	0.807462	0.222393
605	Q10471	55	1	0.718491	0.229441	1	0.706293	0.185025	1	0.637615	0.146473	1	0.662906	0.143316	1	0.684609	0.250255
606	Q14151	68	1	0.747484	0.486364	1	0.777853	0.484753	1	0.855706	0.406693	1	0.865148	0.555849	1	0.816846	0.382268
607	O75306	85	1	0.683117	0.262182	1	0.68271	0.214255	1	0.622406	0.163784	1	0.608502	0.187467	1	0.674043	0.240019
608	P46109	79	1	0.8903	0.752771	1	0.807181	0.427832	1	0.745739	0.360981	1	0.776585	0.361136	1	0.88052	0.689615
609	P51692	59	1	0.7032	0.330752	1	0.911622	0.439966	1	0.853449	0.424998	1	0.788736	0.390518	1	0.629259	0.397789
610	Q6DD88	60	1	0.620435	0.201175	1	0.524038	0.113705	1	0.486424	0.0853387	1	0.500635	0.111079	1	0.639642	0.190384
611	P17174	71	1	0.840073	0.771046	1	0.652382	0.438528	1	0.790081	0.535845	1	0.79091	0.525408	1	0.899634	0.981048
612	P62495	65	1	0.887749	0.0986626	1	0.93735	0.169297	1	0.793371	0.129635	1	0.792447	0.159313	1	0.883699	0.112093
613	O75439	74	1	0.630146	0.243337	1	0.621362	0.168839	1	0.603147	0.132121	1	0.620628	0.164498	1	0.672904	0.282915
614	P02008	161	1	0.816353	0.397584	1	0.774436	0.37631	1	0.774009	0.380733	1	0.794451	0.383805	1	0.75355	0.361342
615	Q9Y6E2	83	1	0.891652	0.141857	1	0.917923	0.20709	1	0.867762	0.182152	1	0.862425	0.231273	1	0.848383	0.176476
616	Q9UQ35	67	1	0.702027	0.394028	1	0.774658	0.440895	1	0.735793	0.460775	1	0.724627	0.429537	1	0.79365	0.511914
617	P28074	58	1	0.873324	0.77355	1	0.811831	0.597661	1	0.781922	0.551153	1	0.818274	0.570638	1	0.905683	0.844853
618	A0A669KB89	53	1	0.527246	0.232547	1	0.492109	0.218278	1	0.489671	0.220698	1	0.548903	0.238141	1	0.611785	0.312811
619	P11413	63	1	0.834985	0.129915	1	0.802734	0.23604	1	0.703518	0.204829	1	0.702723	0.206467	1	0.857639	0.387832
620	Q14240	85	1	0.851145	0.330942	1	1.02523	0.426834	1	0.856196	0.279358	1	0.888289	0.375892	1	0.843527	0.211857
621	Q9UNS2	51	1	0.866885	0.449116	1	0.829861	0.387159	1	0.778231	0.352633	1	0.827312	0.379038	1	0.899055	0.399699
622	A0A499FIX8	45	1	0.614297	0.190245	1	0.471403	0.136285	1	0.466354	0.142098	1	0.515272	0.134249	1	0.630027	0.190806
623	P62820	91	1	0.8089	0.46452	1	0.744988	0.261132	1	0.7543	0.260834	1	0.625882	0.225872	1	0.847426	0.529948
624	P32119	81	1	0.917238	0.284848	1	1.06023	0.686236	1	0.847134	0.508186	1	0.946399	0.588328	1	0.913527	0.299573
625	P46977	76	1	0.85641	0.217584	1	0.711811	0.134088	1	0.78691	0.109105	1	0.821443	0.15168	1	0.847149	0.219283
626	O94776	58	1	0.530871	0.138341	1	0.560354	0.163154	1	0.536905	0.156763	1	0.522203	0.151448	1	0.575664	0.162646
627	Q9NVI7	76	1	0.523974	0.186806	1	0.380779	0.148101	1	0.31039	0.122866	1	0.292969	0.0964179	1	0.419391	0.173871
628	P40222	73	1	0.837051	0.309004	1	0.936778	0.385547	1	0.814591	0.329755	1	0.796129	0.343319	1	0.812644	0.279073
629	P61158	79	1	0.867135	0.455646	1	0.884262	0.473999	1	0.841111	0.471694	1	0.874974	0.471566	1	0.907842	0.52441
630	O00161	61	1	0.836013	0.62311	1	0.861129	0.664847	1	0.77151	0.603781	1	0.806748	0.678472	1	0.763428	0.556061
631	O75821	69	1	0.728507	0.192423	1	0.900379	0.318076	1	0.697239	0.263271	1	0.712974	0.258228	1	0.737776	0.211929
632	O14818	94	1	0.907138	0.795338	1	0.80052	0.589394	1	0.827428	0.63755	1	0.85422	0.618393	1	0.94196	0.935404
633	P31153	87	1	0.58764	0.277093	1	0.640924	0.303179	1	0.578869	0.362572	1	0.667787	0.289778	1	0.726443	0.384491
634	P22830	56	1	0.629691	0.218236	1	0.64308	0.187537	1	0.614858	0.137929	1	0.593396	0.155251	1	0.615251	0.208578
635	P00387	64	1	0.797742	0.266311	1	0.900667	0.179278	1	0.844614	0.150546	1	0.890245	0.131089	1	0.816948	0.28143
636	P07948	70	1	0.544096	0.219808	1	0.337039	0.137525	1	0.323328	0.107892	1	0.365789	0.131883	1	0.599524	0.246178
637	Q15738	48	1	0.783109	0.332484	1	0.884236	0.304363	1	0.853958	0.222883	1	0.860571	0.210892	1	0.777766	0.331013
638	Q9NP58	55	1	0.803171	0.363574	1	0.731684	0.343771	1	0.733179	0.314281	1	0.762253	0.335244	1	0.777916	0.326882
639	Q13724	68	1	0.71264	0.284865	1	0.598688	0.177862	1	0.654479	0.178729	1	0.64911	0.183074	1	0.719383	0.283177
640	A0A096LPI6	55	1	0.808959	0.653538	1	0.961095	0.656729	1	0.899808	0.696906	1	0.862701	0.631791	1	0.88181	0.860464
641	Q96IG2	52	1	0.757573	0.30452	1	0.72514	0.213801	1	0.727452	0.183083	1	0.72357	0.164723	1	0.765585	0.245872
642	D6RBZ0	110	1	0.806469	0.457176	1	0.976758	0.527729	1	0.837318	0.431463	1	0.939943	0.496923	1	0.827188	0.471456
643	P05771	63	1	0.581269	0.14143	1	0.49872	0.203413	1	0.398929	0.146929	1	0.451147	0.196974	1	0.493937	0.194692
644	P50502	92	1	0.941878	0.231869	1	0.901861	0.321732	1	0.859847	0.311712	1	0.852861	0.329964	1	0.938241	0.254234
645	O15269	63	1	0.596085	0.193811	1	0.450053	0.114849	1	0.396193	0.101753	1	0.44393	0.0951243	1	0.632922	0.226228
646	P29590	61	1	0.765199	0.338551	1	0.909151	0.536751	1	0.919989	0.587121	1	0.949995	0.611862	1	0.797236	0.341652
647	P08397	67	1	0.780486	0.697244	1	0.746132	0.474405	1	0.775945	0.497971	1	0.773303	0.471725	1	0.860194	0.923876
648	Q9NXG2	69	1	0.919102	0.746599	1	0.786947	0.556967	1	0.813887	0.54626	1	0.832442	0.560782	1	0.940049	0.677566
649	P52948	53	1	0.584774	0.202573	1	0.762017	0.341199	1	0.672839	0.286848	1	0.668957	0.279654	1	0.664086	0.288022
650	Q96I99	56	1	0.619281	0.141846	1	0.311997	0.102812	1	0.221779	0.0600715	1	0.273307	0.0859934	1	0.525453	0.18359
651	P84085	62	1	0.877583	0.248809	1	0.623866	0.193347	1	0.601197	0.16856	1	0.507712	0.172584	1	0.900845	0.374017
652	P52701	56	1	0.327231	0.105189	1	0.487307	0.214275	1	0.484749	0.214548	1	0.464307	0.230403	1	0.35171	0.155102
653	Q09028	83	1	0.800942	0.481685	1	0.971737	0.505209	1	0.927221	0.470116	1	0.907744	0.455279	1	0.831455	0.522819
654	A0A7I2YQF8	62	1	0.334511	0.0685455	1	0.301103	0.121641	1	0.320438	0.124533	1	0.322404	0.128994	1	0.369969	0.108359
655	Q14C86	58	1	0.661484	0.162074	1	0.642157	0.231265	1	0.622554	0.23759	1	0.658147	0.234544	1	0.672002	0.167012
656	P08559	64	1	0.579221	0.18129	1	0.3909	0.106396	1	0.334695	0.0665495	1	0.327966	0.0782887	1	0.496454	0.192089
657	Q6UW02	66	1	0.821734	0.340172	1	0.874081	0.306136	1	0.851932	0.267665	1	0.888438	0.25009	1	0.785092	0.328535
658	Q6PI48	58	1	0.637328	0.189405	1	0.39891	0.120918	1	0.386903	0.0817669	1	0.370187	0.10915	1	0.700066	0.231061
659	A0A1W2PPZ5	63	1	0.872275	0.386765	1	0.892969	0.43062	1	0.841528	0.412893	1	0.875024	0.44611	1	0.85465	0.416548
660	O00571	54	1	0.334207	0.0933432	1	0.292781	0.0971284	1	0.3065	0.0908301	1	0.246374	0.075585	1	0.41024	0.138146
661	Q7Z2K6	71	1	0.77109	0.478182	1	0.850531	0.592854	1	0.821982	0.518782	1	0.836202	0.61876	1	0.757248	0.489937
662	P35237	60	1	0.885624	0.695228	1	0.820597	0.507466	1	0.814931	0.503843	1	0.846063	0.528402	1	0.884471	0.711523
663	Q14676	61	1	0.669265	0.289651	1	0.777724	0.347143	1	0.823612	0.31078	1	0.728309	0.328196	1	0.756229	0.314691
664	O95433	59	1	0.956883	0.140691	1	0.970793	0.268293	1	0.807528	0.223159	1	0.841944	0.237895	1	0.919098	0.151438
665	P36542	85	1	0.784434	0.425655	1	0.706165	0.282301	1	0.769622	0.329255	1	0.779574	0.277131	1	0.822752	0.523705
666	Q06210	53	1	0.558396	0.0957401	1	0.523274	0.228846	1	0.501383	0.220428	1	0.566635	0.244697	1	0.641794	0.182078
667	A0A024RCR6	61	1	0.821453	0.387582	1	0.708304	0.399941	1	0.7732	0.422975	1	0.7814	0.450827	1	0.819395	0.418537
668	P35573	49	1	0.632811	0.159281	1	0.577975	0.199973	1	0.594192	0.207896	1	0.578707	0.207988	1	0.60286	0.176996
669	P16949	100	1	0.954916	0.723003	1	0.80837	0.587626	1	0.808765	0.600668	1	0.847868	0.526776	1	1.01382	0.862952
670	Q13619	64	1	0.782367	0.149365	1	0.862312	0.209682	1	0.829565	0.191928	1	0.785802	0.200345	1	0.777769	0.15732
671	E9PRY8	82	1	0.734122	0.171487	1	0.858006	0.319833	1	0.660677	0.247946	1	0.660325	0.301861	1	0.71513	0.212748
672	O75844	79	1	0.826634	0.4857	1	0.917947	0.693136	1	0.876178	0.557201	1	0.862851	0.673677	1	0.795559	0.414301
673	P21912	68	1	0.786288	0.433539	1	0.933117	0.359125	1	0.835262	0.409785	1	0.849485	0.333066	1	0.845439	0.522928
674	P30405	68	1	0.749592	0.193505	1	0.944863	0.181393	1	0.752668	0.107498	1	0.813925	0.14136	1	0.771923	0.195266
675	P47985	85	1	0.749327	0.377569	1	0.954171	0.645365	1	0.826851	0.595163	1	0.906727	0.600304	1	0.767743	0.448829
676	B3KS98	66	1	0.767447	0.257215	1	0.853836	0.354713	1	0.730906	0.290366	1	0.751366	0.326916	1	0.744455	0.286958
677	Q04837	59	1	0.81391	0.511336	1	0.977278	0.63452	1	0.875589	0.696411	1	0.943777	0.669543	1	0.801931	0.508719
678	P16157	52	1	0.426782	0.132892	1	0.45527	0.187425	1	0.504151	0.22138	1	0.493059	0.205666	1	0.415937	0.154153
679	A0A087X2I1	67	1	0.68706	0.172277	1	0.623844	0.256072	1	0.573895	0.228016	1	0.575996	0.231589	1	0.681386	0.20957
680	A0A4V7I447	63	1	0.821044	0.498845	1	0.891627	0.680489	1	0.833973	0.640371	1	0.868612	0.705548	1	0.827892	0.521508
681	Q6YN16	53	1	0.644462	0.17894	1	0.622823	0.13668	1	0.544799	0.0864197	1	0.585978	0.123625	1	0.666871	0.218049
682	Q06124	53	1	0.853205	0.138975	1	1.04178	0.179836	1	0.839787	0.1531	1	0.820284	0.162077	1	0.871486	0.162052
683	P46777	87	1	1.00594	0.14573	1	0.41047	0.105472	1	0.377773	0.0873098	1	0.302518	0.093218	1	0.977682	0.188653
684	Q6Y7W6	49	1	0.596216	0.178275	1	0.668473	0.251938	1	0.620697	0.224773	1	0.678374	0.280127	1	0.666225	0.237359
685	P17858	69	1	0.685068	0.359226	1	0.698461	0.313145	1	0.693536	0.32873	1	0.647372	0.303407	1	0.731045	0.381277
686	P45974	74	1	0.905712	0.274031	1	0.880827	0.299935	1	0.84909	0.302692	1	0.854987	0.323378	1	0.910208	0.22538
687	Q13617	57	1	0.849135	0.250646	1	0.791904	0.232981	1	0.793396	0.235239	1	0.78206	0.255691	1	0.877481	0.237427
688	P16989	66	1	0.64796	0.274493	1	0.8266	0.318939	1	0.659475	0.248775	1	0.718041	0.302654	1	0.668509	0.307322
689	P51148	75	1	0.826755	0.627948	1	0.861121	0.324601	1	0.814339	0.324055	1	0.835215	0.22723	1	0.822145	0.612276
690	O75874	75	1	0.937626	0.170503	1	0.469574	0.2261	1	0.549715	0.284021	1	0.514554	0.228053	1	0.990338	0.197198
691	E9PKG1	62	1	0.744319	0.12072	1	0.648485	0.183452	1	0.545704	0.157138	1	0.580702	0.176445	1	0.776618	0.22222
692	Q07666	94	1	0.730461	0.265694	1	0.903049	0.184932	1	0.817426	0.19433	1	0.846008	0.160518	1	0.761536	0.262551
693	Q9H4A4	60	1	0.772535	0.141664	1	0.836635	0.293377	1	0.730093	0.243398	1	0.751421	0.262892	1	0.755082	0.174508
694	Q16822	61	1	0.552161	0.1608	1	0.424653	0.150188	1	0.370812	0.11033	1	0.384129	0.129731	1	0.535201	0.162138
695	M0QWZ7	54	1	0.677177	0.217974	1	0.611571	0.164299	1	0.557386	0.11002	1	0.51093	0.135354	1	0.677352	0.265717
696	Q13596	51	1	0.72575	0.165799	1	0.691096	0.240866	1	0.677048	0.229988	1	0.682817	0.261282	1	0.684443	0.182035
697	P43487	74	1	0.893088	0.617417	1	1.08316	0.678609	1	0.854597	0.576802	1	0.830242	0.544081	1	0.879502	0.615256
698	Q16740	72	1	0.762776	0.379661	1	0.796204	0.353483	1	0.763	0.354637	1	0.785681	0.364658	1	0.79047	0.436403
699	Q96P70	65	1	0.889591	0.511362	1	0.817036	0.475608	1	0.779998	0.392116	1	0.746646	0.405418	1	0.884627	0.320732
700	O75475	73	1	0.635234	0.302714	1	1.07151	0.434143	1	0.901317	0.350228	1	0.826656	0.363217	1	0.694206	0.341745
701	P80303	58	1	0.824407	0.56976	1	0.975531	0.800487	1	0.903589	0.72556	1	0.907615	0.715327	1	0.847366	0.658854
702	Q9NVH1	45	1	0.712664	0.29119	1	0.581878	0.180265	1	0.695209	0.180815	1	0.632993	0.122871	1	0.738892	0.306969
703	Q9UHB9	52	1	0.449766	0.171586	1	0.334235	0.14818	1	0.343208	0.148005	1	0.330445	0.149129	1	0.502858	0.181209
704	P31689	66	1	0.747403	0.214074	1	0.746619	0.2387	1	0.650757	0.20288	1	0.688483	0.226248	1	0.683979	0.244341
705	Q7L2H7	55	1	0.787181	0.0861919	1	0.84216	0.193436	1	0.731704	0.15164	1	0.721352	0.189709	1	0.688194	0.127413
706	P14735	58	1	0.785349	0.224357	1	0.750495	0.284436	1	0.727742	0.270038	1	0.765001	0.318002	1	0.789721	0.287162
707	D3DQV9	70	1	0.32454	0.0881885	1	0.382501	0.143969	1	0.419323	0.141956	1	0.494529	0.179025	1	0.419358	0.12274
708	P29144	58	1	0.592345	0.184375	1	0.714074	0.202028	1	0.586968	0.192762	1	0.624718	0.203222	1	0.584545	0.113967
709	P61160	71	1	0.755231	0.371598	1	0.792355	0.412115	1	0.763214	0.386214	1	0.779209	0.409647	1	0.791026	0.390792
710	A0A7P0T8N8	61	1	0.45286	0.131497	1	0.431032	0.146439	1	0.438302	0.139822	1	0.442824	0.153314	1	0.470692	0.163735
711	P60900	79	1	0.909905	0.713836	1	0.826449	0.583538	1	0.801555	0.574046	1	0.824767	0.556749	1	0.930667	0.834342
712	Q03154	64	1	0.856742	0.608268	1	0.822069	0.475994	1	0.825476	0.473045	1	0.800135	0.459762	1	0.89067	0.661726
713	Q9NUQ9	62	1	0.954083	0.599645	1	0.840211	0.403506	1	0.859748	0.409348	1	0.836858	0.396978	1	0.959338	0.478099
714	Q8IYD1	71	1	0.807446	0.220938	1	0.839553	0.282307	1	0.815758	0.270173	1	0.892088	0.290453	1	0.792372	0.248212
715	P49189	62	1	0.814455	0.385868	1	0.829368	0.368835	1	0.834727	0.361682	1	0.813216	0.345587	1	0.837984	0.513417
716	Q9NVX2	44	1	0.943694	0.611106	1	1.04455	0.888481	1	0.905996	0.673488	1	0.953924	0.663329	1	0.853379	0.527131
717	P30086	89	1	0.868808	0.751314	1	0.860228	0.543323	1	0.826393	0.533241	1	0.854044	0.513621	1	0.9134	0.870057
718	P13674	55	1	0.723775	0.336632	1	0.795799	0.383426	1	0.758946	0.387138	1	0.739463	0.354223	1	0.734613	0.375592
719	Q99615	62	1	0.3962	0.0697772	1	0.436938	0.143665	1	0.379797	0.130043	1	0.413504	0.131836	1	0.38278	0.127904
720	Q92973	70	1	0.881727	0.227527	1	0.774035	0.219538	1	0.851325	0.199178	1	0.854108	0.262898	1	0.834775	0.199995
721	O00469	55	1	0.71967	0.321177	1	0.728806	0.326808	1	0.76399	0.341958	1	0.712734	0.323158	1	0.741008	0.410391
722	Q709C8	48	1	0.823908	0.387786	1	0.764866	0.366105	1	0.797193	0.369264	1	0.821474	0.377689	1	0.793412	0.340049
723	O76031	53	1	0.464002	0.163847	1	0.312367	0.13053	1	0.23588	0.0871501	1	0.294403	0.124037	1	0.446511	0.177486
724	O75955	48	1	0.731609	0.283353	1	0.788205	0.421139	1	0.862443	0.412828	1	0.806095	0.307212	1	0.769206	0.302741
725	Q15021	50	1	0.476924	0.145313	1	0.490289	0.20023	1	0.537049	0.227634	1	0.549012	0.218162	1	0.466556	0.181594
726	P51572	70	1	0.837783	0.556717	1	0.930075	1.03882	1	0.884392	0.935223	1	0.951805	0.836581	1	0.857429	0.646675
727	A0A024R571	58	1	0.660735	0.104659	1	0.697122	0.190794	1	0.569207	0.157486	1	0.627061	0.190868	1	0.674464	0.162916
728	P62834	74	1	0.796417	0.417281	1	0.788261	0.216725	1	0.710822	0.184217	1	0.621373	0.17585	1	0.820532	0.457578
729	P08754	63	1	0.765248	0.209088	1	0.841841	0.218492	1	0.792575	0.151987	1	0.765212	0.189985	1	0.772548	0.236644
730	P39748	58	1	0.441593	0.0846466	1	0.426484	0.115787	1	0.38344	0.100839	1	0.371561	0.115472	1	0.430739	0.121299
731	O60568	65	1	0.817485	0.306303	1	0.88799	0.32473	1	0.87424	0.34013	1	0.884843	0.335745	1	0.782995	0.333459
732	A0A6I8PRA0	67	1	0.675051	0.319438	1	0.622143	0.314543	1	0.743747	0.44219	1	0.749063	0.337532	1	0.776408	0.607414
733	Q9UBX3	67	1	0.758851	0.438318	1	0.91879	0.699496	1	0.808231	0.52036	1	0.903586	0.657808	1	0.767691	0.480298
734	Q8TEQ6	60	1	0.388485	0.0795828	1	0.37638	0.144843	1	0.367899	0.130427	1	0.40543	0.153241	1	0.439137	0.110446
735	Q9BS26	61	1	0.796658	0.303436	1	0.986096	0.305907	1	0.883063	0.311396	1	0.896516	0.301319	1	0.822386	0.327195
736	Q8IXI1	64	1	0.614879	0.225671	1	0.539927	0.14712	1	0.508997	0.121267	1	0.50183	0.123522	1	0.720161	0.233688
737	P40763	44	1	0.655363	0.119504	1	0.76423	0.229339	1	0.659349	0.21464	1	0.682129	0.207766	1	0.606174	0.12639
738	Q9Y2Z0	66	1	0.900854	0.545338	1	0.877371	0.498258	1	0.797188	0.440688	1	0.846348	0.464458	1	0.90109	0.508584
739	O14745	59	1	0.878535	0.75028	1	0.816959	0.555424	1	0.839597	0.585534	1	0.833017	0.575595	1	0.866685	0.786001
740	P31350	70	1	0.864733	0.791378	1	0.723275	0.509235	1	0.785537	0.514299	1	0.800639	0.573078	1	0.881438	0.844709
741	D6RER5	58	1	0.893807	0.586455	1	0.923714	0.552865	1	0.845042	0.476386	1	0.838041	0.48231	1	0.931859	0.54826
742	P36873	68	1	0.736325	0.355748	1	0.864282	0.396349	1	0.785606	0.375761	1	0.820627	0.387639	1	0.988718	0.549167
743	P62316	77	1	0.836207	0.399521	1	1.03202	0.579409	1	0.874916	0.412064	1	0.937825	0.504424	1	0.815644	0.366264
744	Q6P1M0	54	1	0.610112	0.236802	1	0.38439	0.115785	1	0.362599	0.102099	1	0.387419	0.108044	1	0.604742	0.256678
745	Q04656	43	1	0.776472	0.350605	1	0.903778	0.461645	1	0.862203	0.412188	1	0.839204	0.466951	1	0.819644	0.391795
746	P04899	60	1	0.740526	0.260302	1	0.711892	0.228226	1	0.720336	0.190569	1	0.718366	0.221025	1	0.75916	0.232893
747	Q15907	88	1	0.822473	0.447078	1	0.79916	0.264728	1	0.782988	0.240733	1	0.770604	0.270946	1	0.840826	0.475557
748	Q12888	41	1	0.754388	0.346057	1	0.775776	0.394001	1	0.708012	0.345564	1	0.745866	0.384524	1	0.74452	0.313001
749	Q04917	90	1	0.90493	0.299724	1	0.953354	0.294071	1	0.843817	0.280651	1	0.894109	0.31657	1	0.894472	0.277651
750	Q8TAT6	52	1	0.822163	0.176305	1	0.893207	0.199785	1	0.797583	0.180299	1	0.762187	0.204679	1	0.857863	0.19238
751	P55010	78	1	0.836277	0.161052	1	0.981552	0.20818	1	0.849948	0.164106	1	0.820806	0.201435	1	0.853729	0.227358
752	Q96G03	69	1	0.880392	0.67797	1	0.858521	0.468359	1	0.83948	0.46319	1	0.834499	0.441455	1	0.91746	0.843092
753	P61586	67	1	0.845789	0.505065	1	0.85415	0.274001	1	0.809551	0.258094	1	0.745621	0.222569	1	0.844206	0.541379
754	O00151	58	1	0.846635	0.774233	1	0.785166	0.539871	1	0.818508	0.590029	1	0.784777	0.547226	1	0.907683	0.905495
755	P50570	54	1	0.573868	0.122085	1	0.571655	0.191246	1	0.585283	0.195332	1	0.610331	0.208418	1	0.59067	0.143158
756	P15391	60	1	0.789036	0.451715	1	0.702807	0.420832	1	0.794185	0.496291	1	0.804734	0.5177	1	0.797901	0.464898
757	H0YIV4	59	1	0.845958	0.190193	1	0.818292	0.227542	1	0.762757	0.203682	1	0.789934	0.245266	1	0.804856	0.231049
758	Q9NYY8	49	1	0.589607	0.215094	1	0.578891	0.152016	1	0.582604	0.0986306	1	0.625736	0.155582	1	0.632881	0.24383
759	Q9NVJ2	50	1	0.759814	0.500801	1	0.724039	0.557967	1	0.729399	0.540303	1	0.718836	0.532872	1	0.779441	0.579776
760	P10586	45	1	0.712623	0.314008	1	0.692443	0.318889	1	0.676954	0.279824	1	0.690988	0.313016	1	0.72678	0.368148
761	P06748	72	1	0.72457	0.446316	1	0.816102	0.501558	1	0.972581	0.590215	1	1.00322	0.471907	1	0.803888	0.46101
762	Q96EP5	58	1	0.748269	0.333532	1	1.01746	0.384882	1	0.855071	0.333217	1	0.838967	0.338015	1	0.788844	0.371219
763	Q99598	60	1	0.875548	0.653004	1	0.739625	0.462413	1	0.781483	0.479485	1	0.810851	0.5112	1	0.900751	0.702029
764	Q14694	59	1	0.61344	0.183955	1	0.666412	0.181649	1	0.636245	0.152954	1	0.626427	0.183885	1	0.698722	0.19885
765	P61106	66	1	0.80846	0.462492	1	0.74418	0.174755	1	0.787881	0.168186	1	0.713253	0.172593	1	0.823628	0.50049
766	O94973	48	1	0.745667	0.188589	1	0.667564	0.19137	1	0.669687	0.185233	1	0.645919	0.199168	1	0.740626	0.191099
767	Q9UNZ2	63	1	0.889566	0.51559	1	0.849728	0.505683	1	0.825812	0.470515	1	0.808721	0.43077	1	0.940722	0.477514
768	Q5UIP0	44	1	0.465501	0.21352	1	0.339878	0.149769	1	0.392953	0.163676	1	0.449626	0.203385	1	0.495825	0.230671
769	Q9Y450	49	1	0.556562	0.136525	1	0.411173	0.186101	1	0.395804	0.167038	1	0.38727	0.171071	1	0.655639	0.1754
770	Q96CW1	71	1	0.790685	0.181988	1	0.781013	0.209387	1	0.735814	0.184398	1	0.774006	0.231423	1	0.799635	0.221598
771	Q8IYB8	61	1	0.735967	0.225752	1	0.82994	0.16241	1	0.745447	0.119382	1	0.731188	0.15233	1	0.731972	0.232834
772	Q70J99	45	1	0.514398	0.204318	1	0.439264	0.178454	1	0.436141	0.179798	1	0.45833	0.173295	1	0.530572	0.210863
773	Q2TAY7	51	1	0.716397	0.180776	1	0.970915	0.178862	1	0.881426	0.165185	1	0.996752	0.172209	1	0.775631	0.196446
774	Q9Y262	66	1	0.987176	0.136564	1	0.920659	0.202541	1	0.847648	0.179028	1	0.820271	0.227405	1	0.853848	0.152288
775	P22061	56	1	0.844831	0.139001	1	0.970968	0.239796	1	0.835648	0.197725	1	0.808728	0.209129	1	0.949341	0.156917
776	O15143	56	1	0.752337	0.32822	1	0.815542	0.341972	1	0.750403	0.343259	1	0.775651	0.31865	1	0.800642	0.409836
777	Q13492	50	1	0.844389	0.146667	1	1.01765	0.230471	1	0.908905	0.18012	1	0.894907	0.268091	1	0.898942	0.241867
778	F8W914	79	1	0.833472	0.762036	1	0.815085	1.00339	1	1.0214	0.863623	1	0.95278	1.13211	1	0.983469	0.627444
779	Q15008	71	1	0.86177	0.237644	1	0.86407	0.333403	1	0.701765	0.255085	1	0.720807	0.27912	1	0.830492	0.200917
780	P33527	43	1	0.790417	0.299108	1	0.826871	0.335221	1	0.847698	0.295639	1	0.827952	0.330444	1	0.783306	0.282799
781	P24928	54	1	0.531173	0.128824	1	0.523616	0.177142	1	0.526559	0.16245	1	0.55512	0.209889	1	0.556818	0.134776
782	P62191	62	1	0.813596	0.181318	1	0.638365	0.243791	1	0.556216	0.219717	1	0.578616	0.215233	1	0.732163	0.199106
783	Q9UMX0	56	1	0.818859	0.622089	1	0.717909	0.509698	1	0.820628	0.575945	1	0.827949	0.579722	1	0.84774	0.6952
784	P30837	45	1	0.493112	0.178708	1	0.384603	0.118925	1	0.35911	0.0795725	1	0.346191	0.118658	1	0.496726	0.248791
785	Q6UXV4	38	1	0.797487	0.471366	1	0.846739	0.709289	1	0.843109	0.644437	1	0.878658	0.748896	1	0.82679	0.48266
786	P30044	64	1	0.796969	0.607198	1	0.767307	0.36863	1	0.828766	0.414038	1	0.846283	0.435202	1	0.85719	0.706088
787	Q16643	51	1	0.87357	0.483211	1	1.07994	0.813205	1	0.890237	0.592318	1	0.905048	0.65391	1	1.03862	0.529657
788	Q9NR30	52	1	0.418862	0.153677	1	0.481012	0.159216	1	0.498858	0.139907	1	0.276701	0.0676297	1	0.423886	0.143619
789	Q9UKV8	45	1	0.716373	0.412644	1	0.793003	0.460785	1	0.744135	0.385538	1	0.761064	0.462293	1	0.753105	0.483603
790	O43172	53	1	0.661759	0.174232	1	0.738375	0.182639	1	0.660114	0.155349	1	0.724511	0.20171	1	0.664211	0.198654
791	Q00688	51	1	0.83184	0.395577	1	0.84031	0.421959	1	0.758025	0.368707	1	0.851645	0.391929	1	0.876742	0.451285
792	P36551	65	1	0.805889	0.495546	1	0.755366	0.439379	1	0.800373	0.477131	1	0.837182	0.487636	1	0.844115	0.563677
793	P25787	46	1	0.855255	0.655209	1	0.842539	0.511013	1	0.782658	0.490966	1	0.810675	0.475983	1	0.858432	0.786643
794	P62979	111	1	0.815363	0.487668	1	0.898644	0.550491	1	0.608605	0.39262	1	0.571509	0.391543	1	0.654553	0.323232
795	Q09161	46	1	0.752356	0.199923	1	0.864886	0.214257	1	0.894911	0.205369	1	0.8594	0.22201	1	0.712107	0.195182
796	Q9Y276	46	1	0.797282	0.296829	1	0.939342	0.152292	1	0.86853	0.130072	1	0.84591	0.153366	1	0.754611	0.268239
797	P62879	70	1	0.767274	0.180754	1	0.820435	0.11028	1	0.799448	0.0864946	1	0.833243	0.105824	1	0.836544	0.24616
798	Q99523	65	1	0.794263	0.489118	1	0.964927	0.844201	1	0.87273	0.668219	1	0.872925	0.729311	1	0.811446	0.464319
799	Q9HCU5	46	1	0.767476	0.267731	1	0.773243	0.304946	1	0.733593	0.256175	1	0.723161	0.242683	1	0.797002	0.244567
800	Q8NBQ5	68	1	0.75813	0.296436	1	0.761668	0.239497	1	0.742525	0.204085	1	0.774508	0.230645	1	0.789176	0.317207
801	P04792	76	1	0.560717	0.218648	1	0.518682	0.272369	1	0.564238	0.312362	1	0.558865	0.271265	1	0.524137	0.302651
802	P11766	77	1	0.878523	0.450552	1	0.80121	0.358594	1	0.794934	0.384426	1	0.801206	0.352575	1	0.910686	0.48064
803	P02649	63	1	0.830074	0.568086	1	0.94105	0.618249	1	0.906309	0.52282	1	0.845829	0.623489	1	0.838424	0.574303
804	Q8WVV9	47	1	0.453534	0.150696	1	0.466629	0.118622	1	0.389514	0.110002	1	0.407051	0.104253	1	0.464224	0.164641
805	P47712	60	1	0.759908	0.208603	1	0.921089	0.153801	1	0.78804	0.127441	1	0.84772	0.138393	1	0.789189	0.217733
806	Q9UBQ7	45	1	0.823778	0.159749	1	0.807918	0.225723	1	0.73989	0.176563	1	0.736967	0.200414	1	0.843866	0.164412
807	A0A087WZ13	45	1	0.468313	0.166853	1	0.406914	0.15449	1	0.424476	0.159127	1	0.458167	0.18877	1	0.472021	0.191465
808	O76094	49	1	0.326203	0.110391	1	0.284791	0.12912	1	0.283078	0.112436	1	0.281357	0.117199	1	0.374213	0.147866
809	A0A6Q8PHE5	43	1	0.871671	0.226172	1	0.872646	0.320608	1	0.825963	0.281044	1	0.841284	0.307604	1	0.843616	0.206932
810	A0A7I2V4V1	72	1	0.770789	0.159241	1	0.928009	0.336666	1	0.922248	0.313468	1	0.796178	0.253822	1	1.16658	0.235827
811	P19623	39	1	0.916449	0.121834	1	0.667845	0.220257	1	0.592347	0.193939	1	0.586636	0.199992	1	0.895561	0.13456
812	Q92688	83	1	0.913185	0.655375	1	0.868882	0.557555	1	0.850406	0.473681	1	0.820165	0.509827	1	0.911764	0.535561
813	O43660	62	1	0.795929	0.305406	1	0.998842	0.611605	1	1.01821	0.550051	1	0.882609	0.56111	1	0.739659	0.322451
814	A0A087WT44	43	1	0.630494	0.251974	1	0.486072	0.121406	1	0.447219	0.100865	1	0.48044	0.12891	1	0.64075	0.261472
815	A0A0A0MRM8	47	1	0.78829	0.156447	1	0.555403	0.22369	1	0.548302	0.209613	1	0.551536	0.213987	1	0.660601	0.197154
816	A0A7P0T9I9	52	1	0.809799	0.534339	1	0.610657	0.330464	1	0.7278	0.402486	1	0.711143	0.380859	1	0.90268	0.623236
817	P84095	51	1	0.755557	0.233692	1	0.591799	0.160033	1	0.562052	0.129502	1	0.430727	0.124744	1	0.776226	0.243947
818	P31323	44	1	0.694237	0.232488	1	0.621494	0.233127	1	0.56603	0.200482	1	0.586711	0.200494	1	0.713986	0.240049
819	H0YJH7	78	1	0.685061	0.497657	1	0.652948	0.391966	1	0.616927	0.460406	1	0.732763	0.410163	1	0.682624	0.361788
820	Q99747	65	1	0.759057	0.209647	1	0.91329	0.30786	1	0.774385	0.247246	1	0.814027	0.308445	1	0.755373	0.202264
821	P18085	59	1	0.727911	0.162928	1	0.349897	0.151871	1	0.342661	0.128326	1	0.384859	0.158852	1	0.690042	0.239994
822	Q9NQC3	75	1	0.783423	0.514868	1	0.965672	0.732064	1	0.856913	0.582809	1	0.842118	0.650946	1	0.77979	0.512407
823	O15371	45	1	0.28282	0.0857959	1	0.262449	0.109421	1	0.295788	0.120846	1	0.270989	0.114253	1	0.329358	0.123038
824	E9PB61	54	1	0.732969	0.322266	1	0.862182	0.537132	1	0.782903	0.510011	1	0.955215	0.504503	1	0.709673	0.381545
825	A0A0A6YYL4	56	1	0.480394	0.167538	1	0.611633	0.361351	1	0.651444	0.347444	1	0.666626	0.384281	1	0.484615	0.211388
826	R4GMQ1	50	1	0.551713	0.181952	1	0.612191	0.203188	1	0.643093	0.191521	1	0.665227	0.212523	1	0.569541	0.186626
827	Q3ZCQ8	61	1	0.668076	0.234765	1	0.713293	0.14103	1	0.584418	0.110812	1	0.578957	0.109576	1	0.680989	0.24511
828	Q96TA2	46	1	0.474609	0.213241	1	0.265897	0.101016	1	0.27506	0.0912047	1	0.279251	0.100298	1	0.509829	0.267922
829	P20073	59	1	0.844053	0.102185	1	0.915194	0.213199	1	0.808034	0.211067	1	0.832684	0.197296	1	0.878298	0.167435
830	P78417	79	1	0.931072	0.188889	1	1.03793	0.409781	1	0.848007	0.347971	1	0.882917	0.351059	1	0.926962	0.212136
831	O14744	70	1	0.908348	0.204378	1	0.793033	0.232472	1	0.850076	0.264703	1	0.805951	0.264366	1	0.896214	0.237185
832	Q8IX12	60	1	0.745526	0.198958	1	0.829111	0.218701	1	0.829873	0.210057	1	0.799041	0.24064	1	0.786302	0.21491
833	O15355	64	1	0.547099	0.20437	1	0.599455	0.307343	1	0.601504	0.314325	1	0.670722	0.348114	1	0.502509	0.242092
834	P07099	48	1	0.777785	0.472845	1	0.869625	0.666338	1	0.82484	0.550531	1	0.913878	0.746424	1	0.772038	0.523932
835	P43034	56	1	0.880233	0.673126	1	0.851277	0.561257	1	0.815612	0.481324	1	0.815365	0.524811	1	0.854301	0.627303
836	Q8NBX0	46	1	0.776041	0.302224	1	0.726233	0.149102	1	0.710917	0.142213	1	0.727966	0.1511	1	0.786041	0.338735
837	Q9P2N5	38	1	0.584905	0.217823	1	0.76474	0.342165	1	0.713116	0.311483	1	0.71144	0.341678	1	0.694963	0.376895
838	P08243	48	1	0.743921	0.13708	1	0.736866	0.226204	1	0.720877	0.240729	1	0.70442	0.227914	1	0.802708	0.181267
839	P20290	53	1	0.867965	0.790572	1	0.906893	0.653995	1	0.870185	0.634404	1	0.914816	0.604836	1	0.869663	0.79284
840	Q12874	57	1	0.603416	0.0972187	1	0.723044	0.197637	1	0.610261	0.180416	1	0.693889	0.198229	1	0.574484	0.117136
841	Q13451	47	1	0.451363	0.112368	1	0.492975	0.180262	1	0.46996	0.167982	1	0.504129	0.177796	1	0.417727	0.136216
842	B4DDF4	63	1	0.816602	0.226973	1	0.90251	0.333951	1	0.82738	0.322307	1	0.830557	0.341305	1	0.807052	0.313579
843	P46063	46	1	0.738685	0.194217	1	0.962026	0.309891	1	0.909671	0.294993	1	0.851428	0.268465	1	0.806005	0.194733
844	Q9UKV3	56	1	0.805043	0.486279	1	0.984901	0.638428	1	0.91725	0.574805	1	0.93379	0.606362	1	1.00399	0.663159
845	Q9Y6A5	43	1	0.868835	0.790053	1	0.734926	0.555255	1	0.745017	0.563585	1	0.752448	0.547124	1	0.869462	0.766414
846	Q9Y6C9	66	1	0.813921	0.385434	1	0.825722	0.570499	1	0.773073	0.473134	1	0.846703	0.419472	1	0.793934	0.389872
847	V9GYM8	52	1	0.40718	0.17241	1	0.473011	0.236715	1	0.458539	0.237979	1	0.443005	0.210168	1	0.438269	0.222457
848	Q9H9B4	77	1	0.765869	0.332376	1	0.881734	0.261397	1	0.847845	0.322501	1	0.88128	0.251985	1	0.834352	0.421694
849	P50416	61	1	0.722275	0.261104	1	0.709764	0.158954	1	0.612202	0.141498	1	0.718333	0.146094	1	0.714848	0.281836
850	O15382	44	1	0.760044	0.480648	1	0.770281	0.46768	1	0.854862	0.50177	1	0.860825	0.536325	1	0.823842	0.590049
851	P61289	65	1	0.894047	0.674992	1	0.730153	0.399328	1	0.793782	0.423343	1	0.786502	0.40422	1	0.915089	0.629075
852	P27695	46	1	0.630494	0.117445	1	0.668366	0.122564	1	0.599541	0.0975148	1	0.537742	0.0974798	1	0.642416	0.153124
853	Q9NZ63	43	1	0.90351	0.809293	1	1.1265	0.859758	1	0.893268	0.69214	1	0.871871	0.579656	1	0.887303	0.851432
854	P02100	93	1	0.853786	0.668695	1	0.780402	0.447313	1	0.771548	0.472441	1	0.79054	0.488291	1	0.870634	0.685576
855	P62987	111	1	0.836033	0.522293	1	0.791598	0.512668	1	0.937306	0.719451	1	0.95785	0.593474	1	0.725633	0.648124
856	Q96S66	47	1	0.787918	0.418167	1	0.943241	0.627191	1	0.869089	0.578975	1	0.870449	0.636723	1	0.767967	0.399533
857	P55036	52	1	0.851783	0.439735	1	0.739662	0.47405	1	0.708638	0.416067	1	0.727435	0.438726	1	0.814106	0.491463
858	Q9BWF3	49	1	0.586783	0.241856	1	0.591485	0.206089	1	0.580995	0.194126	1	0.558123	0.182027	1	0.667892	0.30953
859	Q9NSI8	59	1	0.70494	0.152762	1	0.819902	0.282901	1	0.686751	0.22978	1	0.781118	0.269408	1	0.829999	0.226064
860	Q96PK6	69	1	0.524202	0.307262	1	0.545569	0.268509	1	0.4726	0.23533	1	0.464609	0.227092	1	0.595968	0.394824
861	Q15437	43	1	0.701393	0.257232	1	0.724864	0.306332	1	0.676112	0.271673	1	0.67977	0.278009	1	0.698684	0.229424
862	O75947	81	1	0.790392	0.459681	1	0.88476	0.394749	1	0.738283	0.332041	1	0.81214	0.380009	1	0.860815	0.551476
863	P52815	80	1	0.806656	0.490475	1	0.979915	0.556551	1	0.796586	0.465279	1	0.768322	0.450663	1	0.780245	0.516634
864	O75179	45	1	0.513338	0.146	1	0.560772	0.227092	1	0.56325	0.203424	1	0.602664	0.249391	1	0.547494	0.159452
865	O94905	54	1	0.691115	0.201615	1	0.589841	0.207259	1	0.782021	0.223921	1	0.665316	0.133993	1	0.729241	0.200009
866	P39687	73	1	0.851223	0.68464	1	0.863533	0.583056	1	0.807246	0.547801	1	0.802873	0.543118	1	0.888176	0.82669
867	Q14318	73	1	0.493902	0.20646	1	0.339452	0.127325	1	0.260426	0.0970832	1	0.277268	0.101515	1	0.509657	0.214645
868	O00629	39	1	0.856364	0.363802	1	0.869605	0.342071	1	0.763148	0.280261	1	0.834143	0.334719	1	0.795663	0.302688
869	Q9UJU6	69	1	0.843975	0.373133	1	0.856412	0.424615	1	0.760855	0.393303	1	0.763104	0.373842	1	0.806595	0.374807
870	Q8N1G4	56	1	0.810651	0.22676	1	0.844797	0.24117	1	0.850796	0.236379	1	0.848099	0.244672	1	0.834624	0.237083
871	P61011	43	1	0.498105	0.136356	1	0.354412	0.124361	1	0.351318	0.106991	1	0.375423	0.126188	1	0.537331	0.188596
872	G3V5R9	44	1	0.824849	0.185262	1	0.572742	0.280899	1	0.588985	0.287278	1	0.583772	0.284861	1	0.836164	0.219068
873	Q15291	48	1	0.790175	0.603314	1	0.924753	0.646271	1	0.90052	0.591244	1	0.859467	0.580747	1	0.777371	0.546836
874	Q10570	48	1	0.694759	0.217808	1	0.780665	0.247486	1	0.777282	0.213222	1	0.745296	0.213423	1	0.669198	0.187831
875	P09661	55	1	0.795131	0.324912	1	0.914207	0.475426	1	0.894565	0.394171	1	0.920589	0.488361	1	0.820166	0.360757
876	O43852	55	1	0.808067	0.559291	1	0.930938	0.62559	1	0.842968	0.619209	1	0.895583	0.727328	1	0.834092	0.615738
877	O14828	45	1	0.835427	0.528566	1	0.827108	0.612649	1	0.845621	0.607889	1	0.891558	0.574786	1	0.803545	0.596713
878	O43684	69	1	0.776765	0.306422	1	0.921594	0.280055	1	0.784168	0.234764	1	0.817103	0.236331	1	0.833617	0.411755
879	Q5T5C0	35	1	0.757701	0.186362	1	0.740253	0.217035	1	0.7134	0.182295	1	0.755197	0.222777	1	0.749612	0.175691
880	Q96ER9	45	1	0.796757	0.370783	1	0.915356	0.279838	1	0.852951	0.24991	1	0.85304	0.250092	1	0.80909	0.608479
881	Q14232	61	1	0.89582	0.568662	1	0.915412	0.424842	1	0.816581	0.348128	1	0.788379	0.348234	1	0.882644	0.488711
882	P08621	63	1	0.732619	0.157105	1	0.882793	0.151243	1	0.804327	0.133	1	0.815209	0.125745	1	0.747421	0.148116
883	Q99459	35	1	0.391658	0.157419	1	0.457671	0.173244	1	0.505683	0.183849	1	0.45937	0.164749	1	0.383224	0.139001
884	Q7L1Q6	78	1	0.553113	0.11945	1	0.579807	0.147873	1	0.5483	0.131288	1	0.583346	0.179574	1	0.487173	0.168411
885	O00429	43	1	0.773991	0.129799	1	0.817469	0.249677	1	0.757249	0.236446	1	0.731442	0.22848	1	0.779338	0.17338
886	P39656	81	1	0.810411	0.260611	1	0.759056	0.15468	1	0.865667	0.157953	1	0.842323	0.1635	1	0.797163	0.260052
887	Q9H0D6	45	1	0.675228	0.358513	1	0.706352	0.404024	1	0.718152	0.388279	1	0.735919	0.433469	1	0.722854	0.462803
888	Q9C0C9	41	1	0.782775	0.232604	1	0.750319	0.295186	1	0.753093	0.275792	1	0.747031	0.308618	1	0.766621	0.200337
889	O95758	40	1	0.464425	0.212958	1	0.350039	0.140922	1	0.32533	0.138976	1	0.345466	0.137596	1	0.526208	0.232627
890	Q9Y3T9	62	1	0.714629	0.135254	1	0.70827	0.129266	1	0.657748	0.125893	1	0.725157	0.144248	1	0.68497	0.202951
891	Q9H3P7	45	1	0.700157	0.255317	1	0.829017	0.281132	1	0.744528	0.215035	1	0.799484	0.307038	1	0.698406	0.314984
892	Q6PJT7	33	1	0.771005	0.340459	1	0.854152	0.431081	1	0.890044	0.414773	1	0.889624	0.526783	1	0.83638	0.597682
893	Q02978	76	1	0.776715	0.388398	1	0.836644	0.643582	1	0.856466	0.581812	1	0.914311	0.702324	1	0.766418	0.438505
894	O43264	44	1	0.661661	0.183041	1	0.511666	0.153139	1	0.467193	0.134606	1	0.496627	0.160413	1	0.651044	0.208386
895	Q96EE3	52	1	0.800917	0.228942	1	1.08258	0.350259	1	0.808164	0.252813	1	0.869572	0.264461	1	0.849857	0.255675
896	Q9BQT8	66	1	0.796352	0.493041	1	0.967157	0.739459	1	0.903948	0.632068	1	0.906715	0.712915	1	0.80197	0.54585
897	E5RJR5	55	1	1.00083	0.970244	1	1.08832	0.977991	1	0.998068	0.85889	1	0.994305	0.919067	1	0.93162	0.636859
898	Q96PU8	51	1	0.60547	0.226129	1	0.637701	0.213517	1	0.629031	0.218418	1	0.693067	0.257909	1	0.660818	0.269404
899	P09543	56	1	0.532949	0.187565	1	0.464129	0.159728	1	0.382107	0.124735	1	0.402287	0.127318	1	0.546636	0.21007
900	P28482	56	1	0.803377	0.306844	1	0.850782	0.262134	1	0.82703	0.235082	1	0.797498	0.25128	1	0.81826	0.335105
901	Q562R1	126	1	0.747099	0.236244	1	0.611557	0.208623	1	0.614981	0.243232	1	0.592074	0.212977	1	0.715268	0.199347
902	Q5LJA5	40	1	0.607667	0.210612	1	0.706516	0.276849	1	0.671943	0.29996	1	0.731165	0.295217	1	0.582806	0.216685
903	Q9NRG9	54	1	0.745131	0.317798	1	0.681394	0.176515	1	0.744948	0.167111	1	0.756236	0.1862	1	0.768971	0.372806
904	P46926	45	1	0.81478	0.67494	1	0.679477	0.451845	1	0.753448	0.466418	1	0.784536	0.531514	1	0.845246	0.716633
905	Q9BW92	54	1	0.622796	0.221601	1	0.522011	0.19438	1	0.529795	0.16182	1	0.526468	0.178658	1	0.608614	0.289536
906	Q14139	53	1	0.677033	0.225202	1	0.676041	0.166487	1	0.640408	0.129643	1	0.652524	0.175571	1	0.646388	0.258014
907	Q92769	38	1	0.648434	0.134186	1	0.845061	0.190842	1	0.73493	0.139605	1	0.709209	0.170738	1	0.672334	0.112339
908	P36957	53	1	0.781299	0.54048	1	0.83879	0.589359	1	0.744295	0.600552	1	0.742193	0.562908	1	0.796702	0.635639
909	F8VV59	52	1	0.731106	0.380198	1	0.48316	0.211534	1	0.827462	0.377597	1	0.745033	0.34294	1	0.75589	0.89833
910	P30740	48	1	0.892103	0.121706	1	0.906006	0.218938	1	0.804508	0.202375	1	0.80431	0.202576	1	0.937723	0.164919
911	O96005	55	1	0.758838	0.345885	1	0.570948	0.226917	1	0.587266	0.211255	1	0.696521	0.264623	1	0.740566	0.362348
912	P62140	57	1	0.697395	0.266594	1	0.95977	0.386595	1	0.760709	0.31435	1	0.67718	0.311454	1	0.755895	0.284069
913	P08758	54	1	0.736469	0.172372	1	0.727555	0.224018	1	0.732727	0.290429	1	0.755895	0.25589	1	0.709349	0.272372
914	Q15286	55	1	0.884334	0.264418	1	0.727628	0.216433	1	0.678852	0.171057	1	0.575642	0.165894	1	0.890843	0.282724
915	P82094	45	1	0.807095	0.495673	1	0.904745	0.633375	1	0.831757	0.553304	1	0.806334	0.533933	1	0.755461	0.432836
916	Q9BXP5	53	1	0.418474	0.118018	1	0.359164	0.123389	1	0.363568	0.121245	1	0.352632	0.106684	1	0.469852	0.156604
917	Q08257	52	1	0.927872	0.508724	1	0.87625	0.338249	1	0.90439	0.293519	1	0.867664	0.315272	1	0.882352	0.56238
918	Q9HCN8	48	1	0.6855	0.276868	1	0.958277	0.412686	1	0.723552	0.33328	1	0.723095	0.295419	1	0.706246	0.321052
919	P13861	51	1	0.615968	0.189932	1	0.526697	0.155596	1	0.517533	0.143794	1	0.535709	0.166713	1	0.671331	0.243068
920	Q12769	41	1	0.695612	0.242714	1	0.770303	0.23919	1	0.765594	0.22259	1	0.819863	0.255248	1	0.737449	0.285187
921	Q13162	58	1	0.789339	0.807858	1	0.839081	0.675148	1	0.779514	0.610433	1	0.90315	0.648406	1	0.775769	0.759042
922	O43592	38	1	0.772359	0.163136	1	0.685708	0.251285	1	0.703458	0.249799	1	0.7159	0.267565	1	0.719844	0.158548
923	O43847	46	1	0.86966	0.134738	1	0.889645	0.272914	1	0.81677	0.251316	1	0.806402	0.286711	1	0.797629	0.140157
924	Q9NZL4	32	1	0.898108	0.355122	1	0.750878	0.285284	1	0.841264	0.316101	1	0.818032	0.332909	1	0.884003	0.304748
925	P10768	51	1	0.859682	0.406105	1	0.879248	0.359107	1	0.805953	0.319095	1	0.819806	0.30652	1	0.895855	0.487029
926	P28066	47	1	0.753597	0.594513	1	0.678963	0.458908	1	0.718539	0.464886	1	0.718393	0.474209	1	0.763249	0.573313
927	M0R0F0	71	1	0.729459	0.27002	1	0.55794	0.233106	1	0.506042	0.194649	1	0.451573	0.187866	1	0.727798	0.262162
928	P60953	64	1	0.837874	0.570531	1	0.870886	0.398256	1	0.852771	0.423842	1	0.88708	0.296692	1	0.942284	0.576013
929	O15144	61	1	0.885702	0.476987	1	0.954733	0.520702	1	0.820326	0.442313	1	0.858415	0.490061	1	0.881798	0.474234
930	A0A087X142	43	1	0.874933	0.499795	1	0.852095	0.464626	1	0.79355	0.405858	1	0.830111	0.439509	1	0.90539	0.428605
931	P05388	51	1	0.511794	0.182873	1	0.928666	1.05089	1	0.907923	0.858595	1	0.919391	1.13991	1	0.533926	0.179382
932	P33316	66	1	0.899924	0.345114	1	0.779475	0.367991	1	0.685508	0.317569	1	0.719378	0.324964	1	0.842382	0.295372
933	A0A1B0GVD5	58	1	0.754808	0.355702	1	0.670605	0.311316	1	0.754079	0.373952	1	0.80344	0.370197	1	0.722412	0.559825
934	P11233	42	1	0.795849	0.476599	1	0.921319	0.364259	1	0.877895	0.382525	1	0.854642	0.259475	1	0.88642	0.501519
935	P30260	47	1	0.699179	0.117067	1	0.635269	0.135089	1	0.63335	0.12526	1	0.665361	0.155362	1	0.74307	0.149856
936	E9PC62	52	1	0.693601	0.213364	1	0.711401	0.127594	1	0.662451	0.106179	1	0.705648	0.133179	1	0.720981	0.235889
937	P25788	70	1	0.948239	0.716508	1	0.788454	0.527468	1	0.858666	0.572873	1	0.875441	0.590687	1	0.916265	0.79387
938	Q13098	54	1	0.90343	0.285032	1	0.944205	0.327004	1	0.798381	0.259162	1	0.817363	0.298757	1	0.933383	0.215893
939	Q9HAV7	57	1	0.84497	0.25154	1	1.02285	0.22599	1	0.922561	0.130957	1	0.883356	0.177278	1	0.878171	0.258226
940	Q4G0N4	57	1	0.814101	0.22542	1	0.93206	0.224616	1	0.871882	0.146234	1	0.800598	0.17949	1	0.820333	0.235427
941	P22059	46	1	0.89405	0.331598	1	0.891704	0.281471	1	0.790315	0.20578	1	0.819409	0.287049	1	0.888202	0.254769
942	P30520	64	1	0.856159	0.414077	1	0.86063	0.375502	1	0.816468	0.344937	1	0.852613	0.373079	1	0.90172	0.470012
943	A0A7P0T9L3	49	1	0.849715	0.256075	1	0.924946	0.247964	1	0.912052	0.237286	1	0.851601	0.264071	1	0.850246	0.256349
944	P09960	50	1	0.846448	0.390992	1	0.63506	0.289905	1	0.790074	0.393094	1	0.782849	0.376261	1	0.890875	0.444758
945	Q9NZW5	40	1	0.584812	0.225092	1	0.578484	0.173502	1	0.609879	0.136431	1	0.549237	0.161019	1	0.587866	0.262808
946	Q14847	74	1	0.914683	0.767779	1	0.88796	0.606497	1	0.807894	0.602319	1	0.82838	0.509475	1	0.965762	1.02149
947	Q8TC07	41	1	0.779732	0.219843	1	0.762017	0.231015	1	0.769038	0.221005	1	0.780703	0.23831	1	0.752774	0.184113
948	A0A7I2YQT2	37	1	0.665411	0.172086	1	0.640592	0.163682	1	0.505298	0.102649	1	0.585067	0.140648	1	0.640921	0.175925
949	Q5T6F2	40	1	0.879959	0.718893	1	0.928358	0.67819	1	0.879832	0.652641	1	0.792916	0.521546	1	0.880892	0.714467
950	Q9BZK7	38	1	0.788144	0.42831	1	1.00845	0.471559	1	0.861806	0.400628	1	0.840272	0.389096	1	0.885347	0.412154
951	O75934	38	1	0.871324	0.274133	1	1.14844	0.40852	1	1.1327	0.357626	1	1.04841	0.38649	1	0.802834	0.258128
952	P30533	67	1	0.845039	0.484687	1	1.03387	0.605111	1	0.907355	0.586394	1	0.953509	0.545501	1	0.815779	0.534311
953	A0A1C7CYY4	47	1	0.764721	0.898693	1	0.726811	0.797087	1	0.704584	0.690308	1	0.710809	0.748664	1	0.804891	1.02401
954	F5GYQ1	53	1	0.752978	0.464303	1	0.924011	0.643866	1	0.87493	0.578544	1	0.904834	0.682449	1	0.73678	0.497323
955	O75436	52	1	0.895536	0.379361	1	0.968572	0.387293	1	0.815554	0.289358	1	0.837299	0.315844	1	0.862757	0.31497
956	P09525	44	1	0.765373	0.124765	1	0.842039	0.236764	1	0.711699	0.215735	1	0.76638	0.164878	1	0.74328	0.127204
957	Q9NTZ6	49	1	0.771216	0.126906	1	0.912096	0.21946	1	0.769694	0.199648	1	0.725707	0.205205	1	0.801581	0.162045
958	Q9UKX7	42	1	0.778987	0.369304	1	0.835207	0.446035	1	0.827373	0.423948	1	0.790285	0.421546	1	0.868425	0.3426
959	O14975	53	1	0.592809	0.239432	1	0.334801	0.119074	1	0.328312	0.113924	1	0.336633	0.109338	1	0.575592	0.249099
960	Q14166	38	1	0.355945	0.132137	1	0.488077	0.251085	1	0.49267	0.255487	1	0.51457	0.256426	1	0.361204	0.177451
961	Q1KMD3	41	1	0.530682	0.162698	1	0.424621	0.124833	1	0.40896	0.105532	1	0.477852	0.129868	1	0.542834	0.182788
962	Q96TA1	37	1	0.792187	0.151193	1	0.888805	0.270666	1	0.771169	0.235323	1	0.751077	0.25526	1	0.814876	0.188594
963	E7EUC7	53	1	0.819381	0.279087	1	0.839395	0.298549	1	0.748999	0.263038	1	0.74164	0.262783	1	0.88168	0.222484
964	A0A087WUC6	54	1	0.785433	0.220417	1	0.725269	0.177793	1	0.805182	0.154903	1	0.803493	0.133608	1	0.80179	0.218519
965	P60228	52	1	0.506863	0.265303	1	0.424028	0.237506	1	0.573225	0.333028	1	0.636278	0.368198	1	0.544999	0.349673
966	Q9BTX1	45	1	0.75854	0.33839	1	0.678755	0.184155	1	0.7681	0.175418	1	0.788035	0.210783	1	0.770057	0.370763
967	Q8IWB7	51	1	0.807269	0.472098	1	0.963442	0.65175	1	0.878108	0.54562	1	0.894554	0.574739	1	0.815987	0.412778
968	Q9Y2S7	41	1	0.666832	0.267097	1	0.60817	0.192075	1	0.576723	0.157932	1	0.601134	0.187168	1	0.667232	0.282209
969	P48739	52	1	0.91253	0.452006	1	0.868513	0.503263	1	0.816842	0.439333	1	0.866844	0.508153	1	0.911435	0.332794
970	Q9NR45	42	1	0.863982	0.223088	1	0.653273	0.240501	1	0.731655	0.337327	1	0.731443	0.302111	1	0.899992	0.317272
971	Q8WUD1	62	1	0.922766	0.61847	1	0.845509	0.359191	1	0.858871	0.373012	1	0.830729	0.269768	1	0.905804	0.793552
972	P61006	64	1	0.82045	0.497112	1	0.698894	0.149322	1	0.816092	0.150043	1	0.672377	0.13353	1	0.884909	0.573277
973	K7EL20	57	1	0.769339	0.239177	1	0.950659	0.420894	1	0.747804	0.284679	1	0.732143	0.307856	1	0.931257	0.318795
974	A0A7I2V2W0	48	1	0.393183	0.0917042	1	0.305473	0.119381	1	0.348309	0.140674	1	0.394863	0.165325	1	0.440228	0.133598
975	P55795	75	1	0.441256	0.22482	1	0.334583	0.139508	1	0.369157	0.146337	1	0.366242	0.150161	1	0.470744	0.22302
976	P62701	57	1	0.486559	0.0863999	1	0.567658	0.203457	1	0.45746	0.156452	1	0.480624	0.156578	1	0.577022	0.103276
977	Q9UIJ7	52	1	0.796127	0.283907	1	0.863767	0.252862	1	0.874718	0.201837	1	0.842397	0.230856	1	0.828819	0.360151
978	O95336	40	1	0.861995	0.675983	1	0.646963	0.405881	1	0.778535	0.479698	1	0.753914	0.460739	1	0.890206	0.865648
979	Q16630	51	1	0.793305	0.266703	1	0.945811	0.326793	1	0.885835	0.297411	1	0.769382	0.261529	1	0.921661	0.314553
980	P05362	42	1	0.816971	0.535761	1	0.793758	0.629054	1	0.87893	0.675922	1	0.886211	0.634628	1	0.82495	0.557089
981	Q9BXS5	58	1	0.792414	0.314395	1	0.854722	0.380511	1	0.804714	0.323967	1	0.816071	0.3897	1	0.767022	0.331697
982	Q9UBE0	51	1	0.918008	0.283795	1	0.756425	0.30758	1	0.827517	0.373169	1	0.838722	0.361396	1	0.94851	0.31778
983	Q9BXK5	39	1	0.862973	0.461578	1	0.899729	0.496055	1	0.960433	0.501095	1	0.966341	0.633194	1	0.854305	0.43842
984	P11172	51	1	0.727523	0.170799	1	0.67107	0.233595	1	0.633824	0.226744	1	0.604815	0.217351	1	0.753011	0.236009
985	P11166	56	1	0.839492	0.662543	1	0.956408	0.822311	1	0.91184	0.710655	1	0.959957	0.946448	1	0.847867	0.673791
986	A0A7P0TA85	58	1	0.845197	0.705581	1	1.12389	1.05889	1	0.925358	0.848121	1	1.04898	0.995769	1	0.904969	0.713377
987	P52306	40	1	0.820518	0.244195	1	0.728242	0.280275	1	0.888884	0.398	1	0.748818	0.308885	1	0.763457	0.213773
988	H7BXH2	42	1	0.872742	0.417902	1	0.855986	0.440842	1	0.74215	0.338357	1	0.763722	0.374583	1	0.856106	0.362529
989	O00754	47	1	0.827548	0.60634	1	0.814095	0.554607	1	0.832124	0.567859	1	0.842594	0.543517	1	0.797992	0.649527
990	P15880	63	1	0.518628	0.0787029	1	0.588468	0.191259	1	0.467149	0.145011	1	0.571046	0.174707	1	0.583302	0.113424
991	Q13151	44	1	0.388929	0.154033	1	0.360254	0.147803	1	0.319646	0.135896	1	0.349421	0.117327	1	0.431353	0.208571
992	Q6ZRP7	47	1	0.756279	0.356142	1	0.935667	0.387027	1	0.849932	0.29686	1	0.830507	0.354979	1	0.749833	0.325411
993	P61201	44	1	0.867265	0.310673	1	0.915017	0.35848	1	0.843144	0.295942	1	0.853894	0.335446	1	0.874584	0.275761
994	Q14CX7	48	1	0.791016	0.161998	1	0.726824	0.191658	1	0.733855	0.174379	1	0.731735	0.210323	1	0.7968	0.206413
995	C9JSZ1	58	1	0.852976	0.555467	1	0.892978	0.57377	1	0.89038	0.563895	1	0.912514	0.56923	1	0.848967	0.523828
996	P49755	51	1	0.809573	0.32112	1	0.845783	0.325986	1	0.826167	0.251264	1	0.818639	0.25401	1	0.821526	0.301202
997	Q52LJ0	38	1	0.660137	0.137532	1	0.582127	0.16575	1	0.505228	0.144766	1	0.539389	0.152651	1	0.649852	0.155719
998	P38159	80	1	0.609295	0.200225	1	0.653906	0.136548	1	0.627064	0.133476	1	0.88363	0.168815	1	0.784952	0.211259
999	Q8WU90	73	1	0.819515	0.279313	1	1.12854	0.434105	1	0.861641	0.328519	1	0.834156	0.346919	1	0.822099	0.327599
1000	O75717	37	1	0.634778	0.180497	1	0.696677	0.24017	1	0.682571	0.2507	1	0.689185	0.250844	1	0.645212	0.223469
1001	E7EPT4	59	1	0.771517	0.481265	1	0.92838	0.60632	1	0.861932	0.527817	1	0.898291	0.630344	1	0.773998	0.423947
1002	Q9H2K8	41	1	0.766925	0.150989	1	0.776592	0.193796	1	0.766458	0.16366	1	0.716255	0.167928	1	0.755111	0.167693
1003	P51532	39	1	0.382395	0.139887	1	0.366714	0.164823	1	0.372786	0.155074	1	0.350461	0.158011	1	0.38856	0.132125
1004	Q96JM3	50	1	0.697302	0.255383	1	1.09601	0.423993	1	1.00268	0.358065	1	0.964412	0.406532	1	0.716855	0.256193
1005	Q9BZF1	36	1	0.455208	0.186018	1	0.249905	0.0990662	1	0.26973	0.0993899	1	0.231346	0.0801667	1	0.451863	0.204136
1006	Q00796	48	1	0.865219	0.705646	1	0.757481	0.461041	1	0.797062	0.496319	1	0.804977	0.482191	1	0.898139	0.768092
1007	P31150	58	1	0.853966	0.28679	1	0.8496	0.266841	1	0.738034	0.250815	1	0.776303	0.243418	1	0.832827	0.415439
1008	Q9H2G2	42	1	0.714858	0.109397	1	0.747422	0.200662	1	0.656064	0.189291	1	0.645647	0.188485	1	0.733907	0.131412
1009	P02042	49	1	0.842345	0.659678	1	0.757748	0.435012	1	0.784864	0.430305	1	0.796483	0.462094	1	0.925617	0.772533
1010	H0YDB2	41	1	0.700518	0.249663	1	0.761088	0.246307	1	0.650803	0.174276	1	0.719386	0.245814	1	0.700453	0.31912
1011	Q92541	43	1	0.792305	0.216048	1	0.876028	0.313738	1	0.763702	0.255577	1	0.799036	0.312543	1	0.762932	0.247477
1012	P61247	60	1	0.475259	0.0616329	1	0.595892	0.235984	1	0.447851	0.165568	1	0.498178	0.178798	1	0.548655	0.088773
1013	P55265	41	1	0.580296	0.199683	1	0.603857	0.214256	1	0.609693	0.206171	1	0.714829	0.213988	1	0.683898	0.220498
1014	P24534	80	1	0.753458	0.225273	1	0.941884	0.438124	1	0.732086	0.332203	1	0.700952	0.379314	1	0.741998	0.292689
1015	Q53H82	48	1	0.832974	0.644695	1	0.861461	0.569701	1	0.853582	0.550121	1	0.819033	0.522772	1	0.862771	0.758122
1016	Q9Y512	51	1	0.75018	0.515367	1	0.763271	0.755718	1	0.755717	0.536161	1	0.751178	0.579248	1	0.766655	0.417148
1017	F5H5I6	52	1	0.626476	0.206996	1	0.823546	0.168813	1	0.703541	0.120434	1	0.811896	0.168153	1	0.622037	0.238255
1018	H0YDU8	46	1	0.868514	0.314479	1	0.878756	0.388437	1	0.835157	0.380649	1	0.848183	0.374434	1	0.899616	0.285046
1019	Q9UIW2	49	1	0.745364	0.280815	1	0.732727	0.261211	1	0.792428	0.240395	1	0.746613	0.266379	1	0.720368	0.308316
1020	A0A7P0TA16	40	1	0.329205	0.116892	1	0.236115	0.0909457	1	0.198523	0.0662413	1	0.173289	0.0654682	1	0.390742	0.148947
1021	Q14739	58	1	0.649818	0.140085	1	0.687217	0.218936	1	0.648285	0.170001	1	0.534516	0.108806	1	0.784106	0.209777
1022	Q8IWZ3	38	1	0.532612	0.168552	1	0.511937	0.237439	1	0.534781	0.24903	1	0.559343	0.277928	1	0.594693	0.210308
1023	Q86X55	46	1	0.85069	0.354995	1	0.882556	0.319603	1	0.779774	0.284498	1	0.819671	0.306099	1	0.868091	0.417276
1024	P60891	58	1	0.843936	0.365607	1	0.732319	0.290436	1	0.818596	0.348988	1	0.753503	0.30134	1	0.84285	0.491715
1025	P08237	45	1	0.737666	0.478428	1	0.731786	0.317926	1	0.696094	0.30293	1	0.661723	0.290785	1	0.762746	0.477097
1026	P06132	52	1	0.747344	0.578044	1	0.727189	0.428885	1	0.786942	0.477769	1	0.83521	0.483473	1	0.785504	0.699851
1027	P62993	61	1	0.909226	0.325498	1	0.996603	0.389348	1	0.811255	0.293547	1	0.883613	0.343504	1	0.882139	0.240502
1028	P33121	55	1	0.743372	0.268347	1	0.647095	0.141912	1	0.632881	0.133405	1	0.62924	0.150136	1	0.732702	0.30128
1029	P49721	61	1	0.856688	0.751514	1	0.810929	0.589438	1	0.821598	0.558899	1	0.819279	0.617669	1	0.863866	0.746556
1030	Q9NYK5	42	1	0.516933	0.154345	1	0.500877	0.117864	1	0.476098	0.0712862	1	0.53438	0.106606	1	0.561066	0.17366
1031	P62633	60	1	0.832328	0.582535	1	1.08933	0.680247	1	0.879156	0.57616	1	0.967148	0.525269	1	0.857978	0.694432
1032	Q16576	60	1	0.857284	0.333962	1	0.78409	0.305669	1	0.864616	0.36183	1	0.849872	0.339268	1	0.866105	0.466408
1033	O76003	51	1	0.827051	0.196273	1	0.998954	0.316317	1	0.787573	0.249089	1	0.812307	0.287179	1	0.814443	0.197014
1034	P06493	61	1	0.432553	0.150161	1	0.41744	0.144106	1	0.401962	0.139498	1	0.428056	0.153068	1	0.444726	0.189031
1035	P45954	41	1	0.626716	0.239574	1	0.619584	0.202578	1	0.565116	0.146331	1	0.571039	0.184344	1	0.663274	0.258397
1036	Q08752	50	1	0.528395	0.107915	1	0.651703	0.196855	1	0.560517	0.172591	1	0.572422	0.18216	1	0.488211	0.133566
1037	A0A0A0MSZ4	48	1	0.466746	0.186419	1	0.36652	0.156754	1	0.257328	0.0986598	1	0.28268	0.119353	1	0.428128	0.226653
1038	Q7L0Y3	38	1	0.529787	0.222889	1	0.375475	0.202554	1	0.288123	0.131512	1	0.316099	0.159003	1	0.463853	0.234595
1039	P61026	66	1	0.849803	0.526447	1	0.821904	0.199162	1	0.798286	0.176459	1	0.689845	0.166867	1	0.8393	0.570759
1040	P08574	75	1	0.793282	0.414193	1	0.857282	0.532087	1	0.788131	0.458436	1	0.841451	0.548107	1	0.792293	0.494436
1041	Q86Y56	40	1	0.379915	0.13991	1	0.446076	0.201114	1	0.493173	0.229748	1	0.508307	0.22657	1	0.387647	0.20241
1042	Q9H078	42	1	0.658545	0.178379	1	0.484624	0.152602	1	0.478263	0.136151	1	0.420773	0.118545	1	0.62108	0.213128
1043	Q32MZ4	36	1	0.822959	0.721202	1	0.806197	0.587877	1	0.850249	0.593928	1	0.914516	0.585606	1	0.84107	0.677245
1044	Q99797	44	1	0.693539	0.24047	1	0.71875	0.205118	1	0.658587	0.140709	1	0.638273	0.1668	1	0.687412	0.264131
1045	Q9P287	49	1	0.881127	0.17778	1	0.995355	0.279843	1	0.794258	0.212898	1	0.842684	0.268347	1	0.819791	0.155294
1046	Q9UL25	60	1	0.834054	0.578705	1	0.892328	0.282059	1	0.835224	0.267258	1	0.838904	0.220031	1	0.869562	0.651538
1047	Q5SWX8	40	1	0.688371	0.300654	1	0.608003	0.165407	1	0.58776	0.138685	1	0.621185	0.14551	1	0.700119	0.303523
1048	Q9UFN0	46	1	0.782949	0.538041	1	0.879169	0.626541	1	0.882989	0.634521	1	0.868175	0.637832	1	0.870036	0.662451
1049	P50995	46	1	0.721946	0.135592	1	0.78034	0.284007	1	0.770507	0.285059	1	0.777649	0.24979	1	0.776888	0.14985
1050	Q8N3U4	47	1	0.88167	0.204427	1	0.807993	0.220997	1	0.870099	0.213312	1	0.839528	0.22819	1	0.831146	0.214111
1051	A0A1W2PNX8	37	1	0.436114	0.101439	1	0.504601	0.18286	1	0.500778	0.198996	1	0.559819	0.188857	1	0.433129	0.12132
1052	P53992	37	1	0.669793	0.174087	1	0.649294	0.205873	1	0.675368	0.223338	1	0.727357	0.250939	1	0.696412	0.195375
1053	Q96G46	46	1	0.765943	0.233411	1	0.855484	0.258696	1	0.833651	0.225251	1	0.84054	0.247811	1	0.728611	0.220878
1054	A0A0G2JJD3	45	1	0.704306	0.282808	1	0.740278	0.166204	1	0.701647	0.161692	1	0.743248	0.148195	1	0.744891	0.248622
1055	Q9Y5S1	46	1	0.742108	0.325605	1	0.716161	0.342601	1	0.819391	0.361052	1	0.80136	0.391029	1	0.753885	0.350452
1056	P30154	45	1	0.518407	0.126986	1	0.455576	0.163703	1	0.50763	0.188034	1	0.559019	0.22462	1	0.533296	0.218689
1057	Q13948	32	1	0.774639	0.343182	1	0.734499	0.255057	1	0.847475	0.295038	1	0.825657	0.286755	1	0.813757	0.361177
1058	Q9Y5K5	41	1	0.562717	0.126228	1	0.633022	0.232307	1	0.623278	0.238183	1	0.662034	0.237713	1	0.558993	0.153392
1059	Q07021	38	1	0.899011	0.453948	1	0.79402	0.389622	1	0.576645	0.282158	1	0.763343	0.382134	1	0.762221	0.35705
1060	Q92930	54	1	0.863694	0.558513	1	0.78656	0.243119	1	0.855582	0.26849	1	0.852444	0.220542	1	0.924358	0.591064
1061	O75489	60	1	0.705504	0.27676	1	0.695756	0.215022	1	0.658595	0.176161	1	0.619816	0.183496	1	0.727103	0.289676
1062	O00273	39	1	0.870948	0.727621	1	0.719887	0.511195	1	0.794317	0.518947	1	0.770287	0.518734	1	0.859836	0.673082
1063	P53634	48	1	0.893776	0.598161	1	1.05357	0.747699	1	0.904018	0.616248	1	0.918745	0.623996	1	0.838409	0.518644
1064	Q6P1N9	37	1	0.761357	0.550751	1	0.782492	0.458404	1	0.764545	0.458859	1	0.720017	0.397694	1	0.796708	0.673053
1065	Q9BY77	37	1	0.686463	0.275724	1	0.782277	0.312495	1	0.695694	0.266372	1	0.765994	0.270701	1	0.769687	0.3271
1066	O75410	37	1	0.791873	0.407875	1	0.88659	0.63654	1	0.88182	0.549426	1	0.875338	0.589561	1	0.740422	0.403066
1067	O96019	34	1	0.551542	0.190201	1	0.848624	0.247152	1	0.736401	0.223632	1	0.69936	0.186845	1	0.559817	0.166304
1068	A0A804HLB0	38	1	0.725423	0.327124	1	0.790536	0.35647	1	0.833426	0.412967	1	0.823705	0.42453	1	0.746341	0.423312
1069	O60684	39	1	0.592759	0.14321	1	0.59721	0.17401	1	0.548585	0.159213	1	0.597666	0.177664	1	0.598281	0.235877
1070	Q9BVJ6	33	1	0.76207	0.339271	1	0.896652	0.448653	1	0.842702	0.422755	1	0.990306	0.480902	1	0.885707	0.427541
1071	Q9H2M9	31	1	0.548116	0.206484	1	0.599773	0.261544	1	0.597587	0.278407	1	0.610821	0.25233	1	0.511446	0.22469
1072	P50552	38	1	0.692516	0.138766	1	0.479814	0.0635928	1	0.783632	0.221147	1	0.91376	0.499744	1	0.713308	0.142702
1073	Q05048	43	1	0.786414	0.367056	1	0.85467	0.370786	1	0.762168	0.32419	1	0.774169	0.342611	1	0.79962	0.373703
1074	Q9Y376	53	1	0.938369	0.805685	1	0.969692	0.670882	1	0.853689	0.519845	1	0.839143	0.585099	1	0.931766	0.589712
1075	Q12904	38	1	0.303793	0.0908353	1	0.269371	0.107118	1	0.297354	0.117912	1	0.291802	0.116987	1	0.357294	0.146151
1076	Q96JB5	44	1	0.663903	0.207959	1	0.613343	0.125816	1	0.568763	0.0979423	1	0.651418	0.139829	1	0.619984	0.221472
1077	Q01085	45	1	0.718546	0.201164	1	0.912397	0.212717	1	0.733321	0.159745	1	0.754393	0.171298	1	0.745448	0.214199
1078	P51665	37	1	0.823452	0.189131	1	0.799234	0.255347	1	0.684843	0.229224	1	0.717592	0.218763	1	0.81924	0.205193
1079	Q9UHB6	36	1	0.800924	0.520924	1	0.907012	0.714956	1	0.885621	0.654095	1	0.86848	0.570547	1	0.917869	0.674798
1080	Q9NUQ7	41	1	0.694244	0.225411	1	0.730138	0.141661	1	0.651306	0.106498	1	0.638611	0.105132	1	0.709491	0.246473
1081	Q99808	47	1	0.843783	0.574558	1	1.05863	0.735657	1	0.934445	0.637521	1	0.887115	0.801706	1	0.794901	0.526624
1082	Q92890	44	1	0.867897	0.555998	1	0.929071	0.593909	1	0.855526	0.531946	1	0.827757	0.48421	1	0.825499	0.500265
1083	A0A7I2V539	54	1	0.829928	0.121424	1	0.731674	0.152747	1	0.738507	0.138226	1	0.815909	0.165075	1	0.842893	0.152006
1084	B4DEQ0	36	1	0.751269	0.303537	1	0.951409	0.175001	1	0.84226	0.169437	1	0.842021	0.162476	1	0.782166	0.33825
1085	Q9UJX3	40	1	0.633942	0.142258	1	0.58543	0.157155	1	0.563531	0.139167	1	0.571491	0.168188	1	0.689949	0.15072
1086	Q5VTR2	33	1	0.733245	0.174485	1	0.828155	0.295413	1	0.756568	0.286846	1	0.738575	0.292912	1	0.691667	0.208595
1087	Q8N5K1	58	1	0.736671	0.401772	1	0.827831	0.555365	1	0.837355	0.526557	1	0.858647	0.617241	1	0.769737	0.535788
1088	Q8NHH9	43	1	0.654422	0.191105	1	0.412648	0.109375	1	0.387155	0.0856785	1	0.373488	0.0949829	1	0.698465	0.219714
1089	Q15435	33	1	0.863018	0.308333	1	0.804877	0.329264	1	0.752865	0.292857	1	0.781495	0.334732	1	0.80669	0.313308
1090	P11182	36	1	0.654479	0.285213	1	0.854211	0.333884	1	0.77561	0.288414	1	0.754355	0.325092	1	0.775077	0.365236
1091	P51858	59	1	0.920349	0.624485	1	1.02686	0.641732	1	0.880473	0.573934	1	0.945807	0.619527	1	0.907971	0.675264
1092	A0A7P0TAQ9	37	1	0.788987	0.310331	1	0.74544	0.278285	1	0.847467	0.357993	1	0.853488	0.314838	1	0.802086	0.316067
1093	P39880	31	1	0.719158	0.275592	1	0.801065	0.238746	1	0.818045	0.233242	1	0.772384	0.24644	1	0.703912	0.272235
1094	Q93009	37	1	0.437172	0.153887	1	0.425337	0.20434	1	0.440898	0.202318	1	0.470627	0.214903	1	0.421921	0.151911
1095	O14672	44	1	0.799825	0.380668	1	0.796567	0.263088	1	0.823134	0.24823	1	0.83562	0.291035	1	0.781003	0.408162
1096	Q5SW79	34	1	0.624634	0.245547	1	0.648829	0.296218	1	0.694846	0.325987	1	0.708593	0.329646	1	0.700212	0.377764
1097	O95163	36	1	0.780149	0.27382	1	0.736253	0.294693	1	0.780784	0.293261	1	0.765763	0.310519	1	0.778692	0.236366
1098	J3KQ48	43	1	0.587396	0.139749	1	0.655621	0.124511	1	0.603454	0.0890535	1	0.648699	0.0995137	1	0.584602	0.126837
1099	P20674	56	1	0.783065	0.505926	1	0.981926	0.76291	1	0.822752	0.603734	1	0.82369	0.540711	1	0.76165	0.491614
1100	Q5JTZ9	34	1	0.510756	0.218124	1	0.411574	0.187045	1	0.308861	0.113814	1	0.357272	0.153565	1	0.469388	0.204833
1101	A0A7I2V3T6	44	1	1.06074	0.931145	1	0.933747	0.692383	1	0.929444	0.837728	1	0.876457	0.574802	1	1.08467	1.12854
1102	Q8N183	48	1	0.808714	0.44934	1	0.950367	0.620124	1	0.85152	0.577542	1	0.858799	0.500483	1	0.805071	0.477166
1103	Q01105	62	1	1.00149	0.857989	1	1.08352	0.850163	1	0.883823	0.691432	1	0.928772	0.756243	1	0.9467	0.728816
1104	O14925	35	1	0.758253	0.424565	1	0.986093	0.695042	1	0.813756	0.573633	1	0.873498	0.617406	1	0.772656	0.360521
1105	P51398	34	1	0.486104	0.150139	1	0.415482	0.121054	1	0.356395	0.0867874	1	0.507595	0.163502	1	0.459874	0.19624
1106	Q08209	45	1	0.831187	0.463611	1	0.750267	0.439531	1	0.809893	0.494705	1	0.818964	0.453659	1	0.838118	0.563005
1107	P49247	40	1	0.885133	0.776245	1	0.833001	0.640443	1	0.809689	0.574334	1	0.856102	0.569935	1	0.930344	0.864303
1108	P78406	38	1	0.593031	0.186275	1	0.675661	0.203902	1	0.622626	0.19251	1	0.631219	0.152961	1	0.6672	0.203911
1109	P54727	63	1	0.907997	0.874144	1	0.864138	0.714258	1	0.894569	0.764698	1	0.826868	0.696052	1	0.895599	0.81643
1110	Q9NRR5	43	1	0.855469	0.686818	1	0.775017	0.57411	1	0.898931	0.641957	1	0.894842	0.635138	1	0.897819	0.823235
1111	O43772	41	1	0.752374	0.433809	1	0.867931	0.708506	1	0.836389	0.57284	1	0.885224	0.716404	1	0.762688	0.407413
1112	Q6IN85	45	1	0.84316	0.317023	1	0.873085	0.396165	1	0.786835	0.353287	1	0.807572	0.37544	1	0.796123	0.274197
1113	Q9Y2A7	38	1	0.852791	0.144297	1	0.775488	0.216207	1	0.7606	0.207622	1	0.711893	0.207497	1	0.802468	0.148917
1114	P42566	35	1	0.896254	0.584532	1	0.815488	0.530867	1	0.836507	0.513684	1	0.806676	0.511189	1	0.943401	0.586746
1115	Q07812	36	1	0.818305	0.590021	1	0.897218	0.664308	1	0.833784	0.610002	1	0.902919	0.702502	1	0.830225	0.643076
1116	Q9BVK6	49	1	0.85291	0.441127	1	0.927827	0.44686	1	0.86982	0.335262	1	0.872265	0.327728	1	0.869892	0.370162
1117	Q9UPN9	40	1	0.539012	0.181898	1	0.560613	0.219496	1	0.575181	0.208213	1	0.596487	0.24019	1	0.560423	0.210245
1118	P50148	44	1	0.742285	0.260384	1	0.850839	0.288733	1	0.811787	0.252891	1	0.79221	0.269728	1	0.748311	0.269871
1119	O60739	38	1	0.82791	0.683315	1	0.725603	0.551676	1	0.819435	0.523492	1	0.841958	0.539543	1	0.811005	0.740205
1120	P50213	53	1	0.651604	0.288527	1	0.639203	0.221028	1	0.645625	0.171512	1	0.665504	0.202047	1	0.71989	0.386363
1121	Q06265	36	1	0.91191	0.673825	1	1.03375	0.702075	1	1.0645	0.627983	1	0.992859	0.677074	1	0.927926	0.618023
1122	O14579	32	1	0.712869	0.218239	1	0.813839	0.206755	1	0.623518	0.164795	1	0.677135	0.180265	1	0.729727	0.208083
1123	O43399	45	1	0.866569	0.647806	1	0.880178	0.585383	1	0.871035	0.59656	1	0.867101	0.621122	1	0.914023	0.766466
1124	Q9H1E3	43	1	0.821024	0.533752	1	1.17956	0.851934	1	0.85238	0.727694	1	0.934737	0.728559	1	0.860324	0.861143
1125	A0A6Q8PHA5	37	1	0.753627	0.17987	1	0.577243	0.234483	1	0.588114	0.236859	1	0.572044	0.245061	1	0.775491	0.233379
1126	O95861	38	1	0.864236	0.418651	1	0.716393	0.274039	1	0.817085	0.327572	1	0.785542	0.286217	1	0.925198	0.615493
1127	Q8NCN5	41	1	0.796177	0.220321	1	0.821965	0.189368	1	0.853816	0.132341	1	0.817234	0.178678	1	0.822538	0.245814
1128	Q6YP21	45	1	0.841329	0.667697	1	0.707854	0.434613	1	0.728746	0.410536	1	0.746215	0.464229	1	0.865538	0.658611
1129	Q5T9A4	52	1	0.396219	0.109142	1	0.482078	0.176208	1	0.39096	0.128707	1	0.361257	0.133703	1	0.342544	0.0925037
1130	Q8N684	49	1	0.734011	0.270692	1	0.841531	0.226295	1	0.833881	0.222835	1	0.763357	0.219256	1	0.787893	0.265677
1131	Q96HE7	40	1	0.812405	0.255866	1	0.816145	0.292722	1	0.868038	0.286287	1	0.88181	0.326494	1	0.851765	0.366046
1132	P09012	43	1	0.807347	0.466379	1	0.992923	0.593209	1	0.854758	0.422684	1	0.884731	0.484865	1	0.818539	0.378398
1133	E9PFP8	58	1	0.686206	0.204316	1	0.725221	0.191431	1	0.754953	0.212271	1	0.85723	0.276348	1	0.761702	0.284318
1134	Q6FI81	48	1	0.910613	0.329027	1	1.04829	0.45554	1	0.839832	0.343585	1	0.813501	0.380901	1	0.870518	0.242017
1135	A0A7I2V2U6	36	1	0.54143	0.170709	1	0.743037	0.166897	1	0.67535	0.10041	1	0.643043	0.145006	1	0.639254	0.242353
1136	P07741	44	1	0.860896	0.495983	1	0.763278	0.285703	1	0.744417	0.27281	1	0.733982	0.237663	1	0.93715	0.716305
1137	Q9BRP8	41	1	0.812818	0.467156	1	1.04586	0.623781	1	0.856494	0.513773	1	0.879763	0.517414	1	0.865755	0.536318
1138	Q15031	45	1	0.637688	0.198516	1	0.406508	0.148666	1	0.329795	0.101984	1	0.361237	0.128195	1	0.588554	0.227233
1139	Q99733	58	1	0.86939	0.27193	1	0.793046	0.273002	1	0.828282	0.289033	1	0.809035	0.302541	1	0.849947	0.2864
1140	P20340	45	1	0.745434	0.445805	1	0.71859	0.496177	1	0.756575	0.487508	1	0.840753	0.45904	1	0.749871	0.442295
1141	O75822	48	1	0.905043	0.260157	1	1.0407	0.33351	1	0.839795	0.259231	1	0.840365	0.318946	1	0.894362	0.214833
1142	Q9UKF6	34	1	0.77961	0.267348	1	0.831327	0.360752	1	0.843046	0.328159	1	0.821973	0.367956	1	0.765541	0.241491
1143	Q9UJ83	40	1	0.78593	0.415515	1	0.853917	0.41861	1	0.840374	0.400711	1	0.844678	0.405513	1	0.798234	0.46107
1144	P28072	38	1	0.915041	0.83304	1	0.945568	0.669795	1	0.761772	0.576067	1	0.805834	0.585535	1	0.852515	0.856418
1145	O95299	34	1	0.515299	0.219535	1	0.273386	0.10132	1	0.248994	0.0786363	1	0.216353	0.0678498	1	0.479803	0.229763
1146	P05166	25	1	0.739734	0.324947	1	0.69203	0.329278	1	0.75009	0.316127	1	0.768964	0.328808	1	0.753046	0.32804
1147	E7ENY0	35	1	0.825019	0.42437	1	0.864455	0.449156	1	0.81398	0.413761	1	0.824209	0.422022	1	0.900052	0.491271
1148	O43837	43	1	0.448705	0.166887	1	0.412879	0.143218	1	0.371513	0.0979433	1	0.393499	0.126585	1	0.484661	0.212061
1149	Q7Z460	33	1	0.410595	0.115939	1	0.487476	0.172759	1	0.52473	0.171897	1	0.62518	0.21273	1	0.530789	0.161298
1150	Q9Y697	46	1	0.68155	0.206639	1	0.779681	0.185587	1	0.798579	0.133865	1	0.795361	0.164857	1	0.765548	0.240887
1151	P51159	46	1	0.623501	0.216912	1	0.341041	0.134632	1	0.298797	0.096392	1	0.341508	0.1176	1	0.623914	0.252373
1152	P49593	33	1	0.789262	0.181336	1	0.680811	0.238828	1	0.654006	0.235419	1	0.678866	0.231136	1	0.801447	0.16382
1153	P16150	51	1	0.836987	0.610607	1	1.11193	0.932018	1	0.93067	0.790837	1	0.884744	0.699079	1	0.832057	0.556071
1154	Q5JTH9	47	1	0.368268	0.127291	1	0.319593	0.127247	1	0.316694	0.118176	1	0.345893	0.13784	1	0.430929	0.178164
1155	E9PB90	38	1	0.415475	0.147029	1	0.426838	0.181635	1	0.457823	0.200351	1	0.470902	0.209	1	0.453397	0.214705
1156	Q9UBC2	28	1	0.813689	0.582904	1	0.696752	0.424799	1	0.751389	0.425513	1	0.749975	0.440789	1	0.842974	0.67135
1157	E9PIE4	52	1	0.611768	0.291061	1	0.57979	0.354586	1	0.675959	0.41088	1	0.685543	0.359978	1	0.660959	0.310681
1158	Q53EU6	32	1	0.772871	0.25832	1	0.821434	0.169329	1	0.773871	0.134327	1	0.792026	0.158105	1	0.788514	0.320375
1159	P33240	44	1	0.899674	0.604373	1	0.84737	0.564277	1	0.856377	0.709998	1	0.82732	0.533216	1	0.847643	0.550832
1160	Q15024	37	1	0.917691	0.626245	1	0.986751	0.656139	1	0.982304	0.627224	1	0.9559	0.592509	1	0.946513	0.602465
1161	Q9BPX3	36	1	0.460756	0.170739	1	0.509164	0.214966	1	0.558502	0.227969	1	0.56894	0.235557	1	0.457744	0.216894
1162	P39023	55	1	0.30977	0.0719226	1	0.424876	0.165349	1	0.340962	0.123344	1	0.377573	0.153823	1	0.410162	0.0826824
1163	H0YHG0	59	1	0.758015	0.523289	1	1.03125	0.699173	1	0.841766	0.656828	1	0.885353	0.642426	1	0.81794	0.739387
1164	Q15056	62	1	0.886252	0.538393	1	0.994744	0.541381	1	0.791073	0.444988	1	0.797787	0.439049	1	0.843472	0.468364
1165	Q13733	59	1	0.68647	0.638251	1	0.884347	0.274983	1	0.676773	0.295073	1	0.769599	0.24341	1	0.792112	0.555034
1166	G5E9L0	33	1	0.807678	0.301285	1	0.872175	0.370191	1	0.765124	0.321534	1	0.782819	0.360348	1	0.802099	0.410065
1167	P63220	50	1	0.95472	0.743421	1	1.10983	0.76725	1	1.0605	0.844815	1	0.930348	0.607626	1	0.931502	0.67388
1168	P47755	34	1	0.914046	0.412786	1	0.982005	0.459847	1	0.804282	0.371102	1	0.83335	0.364026	1	0.902254	0.373917
1169	A0A087X0M4	28	1	0.831177	0.185583	1	0.991879	0.319092	1	0.828339	0.245894	1	0.815801	0.289529	1	0.832707	0.186927
1170	Q9Y2Q3	39	1	0.663717	0.180583	1	0.592998	0.121246	1	0.490453	0.0783313	1	0.521138	0.10977	1	0.643713	0.19184
1171	P10606	62	1	0.801312	0.456196	1	1.05412	1.02749	1	0.832538	0.787285	1	0.850595	0.624218	1	0.875034	0.596428
1172	P43897	32	1	0.286715	0.0956544	1	0.190773	0.0735506	1	0.132417	0.0310722	1	0.136417	0.0502733	1	0.287601	0.139744
1173	P41227	41	1	0.87157	0.118508	1	0.993957	0.184907	1	0.772377	0.149362	1	0.765472	0.170679	1	0.868361	0.170697
1174	O15347	39	1	0.758879	0.382361	1	0.965589	0.641265	1	0.85174	0.645735	1	0.908924	0.545734	1	0.826841	0.539573
1175	P30043	52	1	0.591296	0.143899	1	0.56852	0.228704	1	0.569496	0.245867	1	0.555507	0.243037	1	0.59082	0.150188
1176	P69892	60	1	0.844508	0.694059	1	0.67316	0.402902	1	0.819766	0.518745	1	0.841375	0.539616	1	0.890925	0.780433
1177	Q9BQ95	36	1	0.721367	0.337338	1	0.723231	0.302911	1	0.793435	0.360745	1	0.72649	0.31358	1	0.731088	0.349698
1178	Q96BM9	32	1	0.81212	0.460737	1	0.760747	0.362755	1	0.644908	0.340132	1	0.618066	0.323812	1	0.777342	0.664678
1179	Q96C01	43	1	0.887525	0.66492	1	0.830466	0.52906	1	0.835757	0.548357	1	0.843833	0.534171	1	0.933564	0.780249
1180	Q12788	30	1	0.577528	0.221929	1	0.764428	0.297335	1	0.748104	0.23087	1	0.927654	0.261127	1	0.583349	0.254924
1181	Q9NP72	35	1	0.847108	0.479855	1	0.55492	0.279696	1	0.592665	0.243495	1	0.543474	0.27463	1	0.885084	0.532023
1182	Q9NYL9	41	1	0.581142	0.22822	1	0.689344	0.349694	1	0.634666	0.310479	1	0.665366	0.339793	1	0.572237	0.248812
1183	P53350	40	1	0.684335	0.126125	1	0.710241	0.147901	1	0.63855	0.126716	1	0.637901	0.159164	1	0.682704	0.200651
1184	P48147	37	1	0.664047	0.102052	1	0.804232	0.251087	1	0.673324	0.213134	1	0.711122	0.219304	1	0.596785	0.124286
1185	Q9BUP3	42	1	0.592894	0.188302	1	0.513862	0.139623	1	0.408437	0.103917	1	0.465306	0.128529	1	0.597266	0.22721
1186	P48960	38	1	0.830132	0.494642	1	0.86073	0.61909	1	0.864381	0.571377	1	0.826651	0.625366	1	0.770063	0.492126
1187	Q15654	39	1	0.835876	0.505828	1	0.842274	0.467469	1	0.787879	0.403047	1	0.818352	0.435325	1	0.827445	0.58172
1188	Q16836	45	1	0.684923	0.173253	1	0.731342	0.145624	1	0.670485	0.0861024	1	0.695206	0.131626	1	0.741861	0.298857
1189	O60885	44	1	0.49584	0.178342	1	0.484535	0.196006	1	0.441483	0.160234	1	0.509281	0.199246	1	0.509412	0.196326
1190	Q01814	42	1	0.650791	0.333874	1	0.640275	0.327303	1	0.52027	0.189709	1	0.454909	0.213342	1	0.822219	0.364627
1191	P36578	48	1	0.412598	0.114228	1	0.665586	0.301982	1	0.612745	0.269873	1	0.68588	0.289228	1	0.442542	0.109232
1192	P23786	44	1	0.469216	0.144781	1	0.297702	0.0961658	1	0.219424	0.0530599	1	0.271169	0.0988813	1	0.392031	0.146375
1193	O75131	35	1	0.79493	0.133997	1	0.836031	0.287446	1	0.712192	0.244451	1	0.567277	0.188778	1	0.489968	0.221682
1194	O43808	47	1	0.777395	0.456224	1	0.868859	0.70636	1	0.854448	0.571361	1	0.930113	0.809626	1	0.780263	0.390185
1195	Q96RS6	30	1	0.898394	0.23439	1	0.95885	0.330393	1	0.863845	0.281856	1	0.874463	0.309963	1	0.88203	0.20799
1196	P50336	41	1	0.684415	0.29966	1	0.715154	0.276096	1	0.619252	0.224185	1	0.605067	0.247196	1	0.638614	0.317481
1197	Q16720	44	1	0.78407	0.380565	1	0.386396	0.177276	1	0.45113	0.170621	1	0.449163	0.225172	1	0.798421	0.677198
1198	P41567	32	1	0.816273	0.688141	1	1.13423	0.797282	1	0.839308	0.599105	1	0.866915	0.601376	1	0.810244	0.751318
1199	O96011	42	1	0.776914	0.517849	1	0.879916	0.709866	1	0.852826	0.625384	1	0.90353	0.743819	1	0.780586	0.513515
1200	P49366	30	1	0.871169	0.638077	1	0.743004	0.441691	1	0.785828	0.461293	1	0.784657	0.42093	1	0.875338	0.643849
1201	P06737	40	1	0.834372	0.46591	1	0.593831	0.290843	1	0.80684	0.453569	1	0.763839	0.413528	1	0.893461	0.601389
1202	Q9Y2G3	47	1	0.836138	0.479767	1	0.893799	0.568716	1	0.902284	0.548956	1	0.905059	0.545461	1	0.821518	0.489978
1203	F5H2X7	32	1	0.850753	0.347823	1	0.859555	0.38627	1	0.842259	0.385575	1	0.792648	0.385326	1	0.783266	0.35221
1204	Q96CT7	47	1	0.837543	0.565463	1	0.920143	0.640915	1	0.843539	0.607406	1	0.89798	0.593418	1	0.892298	0.604462
1205	O00154	40	1	0.772063	0.588404	1	0.694701	0.443495	1	0.725078	0.457462	1	0.692893	0.415908	1	0.772222	0.617877
1206	H0YEH2	37	1	0.531616	0.154902	1	0.57894	0.108441	1	0.513202	0.134536	1	0.725919	0.153628	1	0.526095	0.291729
1207	A0A0A0MTI1	59	1	0.73294	0.383778	1	0.695964	0.44452	1	0.658172	0.388555	1	0.737275	0.522764	1	0.727874	0.421654
1208	Q9HAV0	50	1	0.836025	0.295747	1	0.840655	0.192743	1	0.880033	0.210334	1	0.893852	0.222158	1	0.819625	0.318043
1209	O43681	42	1	0.840885	0.355396	1	0.770508	0.405387	1	0.775626	0.401628	1	0.772191	0.394111	1	0.821515	0.357079
1210	J3KR44	33	1	0.921092	0.166732	1	0.957223	0.25442	1	0.832916	0.23084	1	0.883636	0.238911	1	0.8674	0.182013
1211	Q9NZ01	47	1	0.633905	0.16187	1	0.615222	0.114215	1	0.536198	0.0641041	1	0.494916	0.0698997	1	0.647039	0.130969
1212	P58546	26	1	0.988093	0.470509	1	0.97646	0.540961	1	0.805602	0.438248	1	0.874507	0.467193	1	0.935647	0.406896
1213	P11177	39	1	0.548086	0.158039	1	0.360235	0.115847	1	0.352095	0.0927961	1	0.358846	0.116519	1	0.475289	0.187738
1214	Q3LXA3	35	1	0.846977	0.432203	1	0.681196	0.320777	1	0.727731	0.380499	1	0.749886	0.33593	1	0.910743	0.442489
1215	P16930	38	1	0.876645	0.830984	1	0.856259	0.625775	1	0.788091	0.525571	1	0.830908	0.589289	1	0.896103	0.959232
1216	Q13442	50	1	0.852112	0.670933	1	0.888741	0.60138	1	0.812704	0.598066	1	0.824507	0.555571	1	0.908626	0.82221
1217	P17252	35	1	0.554111	0.160642	1	0.466408	0.191453	1	0.45272	0.178717	1	0.378001	0.137197	1	0.480551	0.240743
1218	Q5T1Z8	36	1	0.672962	0.248713	1	0.753462	0.220254	1	0.708898	0.225589	1	0.744411	0.26208	1	0.703687	0.320178
1219	C9J2Y9	29	1	0.479369	0.105654	1	0.517108	0.186638	1	0.487069	0.15903	1	0.494679	0.182895	1	0.503812	0.113978
1220	O15212	38	1	0.904099	0.617019	1	0.834146	0.520635	1	0.790476	0.494305	1	0.781092	0.468868	1	0.87513	0.611916
1221	P25789	58	1	0.818964	0.620397	1	0.745693	0.469611	1	0.766593	0.485044	1	0.821401	0.545429	1	0.860265	0.763936
1222	Q9Y5A9	47	1	0.687906	0.167157	1	0.962798	0.277484	1	0.815566	0.208284	1	0.868684	0.243421	1	0.769665	0.252673
1223	Q7L014	35	1	0.395171	0.104861	1	0.50973	0.246424	1	0.512791	0.234752	1	0.471276	0.234778	1	0.442139	0.130238
1224	Q14203	27	1	0.584901	0.171143	1	0.628724	0.252702	1	0.629953	0.230116	1	0.625326	0.253484	1	0.522758	0.122246
1225	A0A0C4DG89	34	1	0.686744	0.194431	1	0.510638	0.192132	1	0.523629	0.203376	1	0.58451	0.184997	1	0.618397	0.138244
1226	H0Y4W2	34	1	0.757415	0.3192	1	0.686536	0.327676	1	0.723572	0.311029	1	0.679214	0.337031	1	0.644373	0.231102
1227	Q99856	39	1	0.610994	0.242114	1	0.658837	0.224093	1	0.769797	0.26296	1	0.755964	0.283739	1	0.59575	0.221847
1228	Q96C19	36	1	0.907949	0.588339	1	0.885031	0.55681	1	0.88808	0.559921	1	0.851535	0.612104	1	0.920677	0.802266
1229	P28070	46	1	0.88659	0.760085	1	0.870585	0.566804	1	0.835717	0.516852	1	0.854818	0.567099	1	0.883286	0.867772
1230	P60510	32	1	0.882099	0.590654	1	0.879237	0.552226	1	0.860207	0.496666	1	0.861629	0.546682	1	0.84125	0.528163
1231	Q9H3N1	70	1	0.806105	0.372251	1	1.01964	0.384154	1	0.862123	0.302652	1	0.861124	0.373432	1	0.791249	0.360355
1232	P11234	37	1	0.834964	0.427126	1	0.83465	0.259345	1	0.845887	0.251601	1	0.750705	0.20656	1	0.81447	0.507331
1233	P04818	36	1	0.39371	0.107712	1	0.539483	0.207538	1	0.480491	0.19907	1	0.512368	0.203525	1	0.421112	0.197937
1234	Q9Y320	42	1	0.793921	0.318425	1	0.823474	0.288485	1	0.862562	0.261729	1	0.807626	0.196181	1	0.794142	0.301617
1235	O75380	36	1	0.813171	0.475815	1	1.0836	0.787773	1	0.908102	0.654237	1	0.862889	0.553641	1	0.900409	0.708695
1236	A0A2R8Y6Y7	48	1	0.489354	0.170573	1	0.473556	0.14564	1	0.377262	0.0920617	1	0.418587	0.134913	1	0.456002	0.208934
1237	H7BZJ3	59	1	0.715861	0.23925	1	0.914445	0.392073	1	0.777584	0.397686	1	0.982975	0.507846	1	0.704644	0.258117
1238	C9JRZ6	46	1	0.757126	0.476832	1	1.09944	0.963759	1	0.868344	0.739162	1	0.755446	0.457469	1	0.763932	0.540157
1239	Q9HC21	47	1	0.783832	0.426682	1	0.84319	0.569089	1	0.848336	0.521835	1	0.882361	0.616959	1	0.776333	0.444369
1240	Q9BQA1	34	1	0.880866	0.20264	1	0.780798	0.215548	1	0.871368	0.259554	1	0.876548	0.27615	1	0.914667	0.261367
1241	Q92905	44	1	0.884087	0.359207	1	0.827345	0.317105	1	0.836474	0.325609	1	0.844091	0.325827	1	0.93024	0.361607
1242	O60884	41	1	0.758528	0.248726	1	0.777168	0.2849	1	0.695017	0.243455	1	0.729586	0.261917	1	0.675781	0.228827
1243	Q9Y2U8	26	1	0.537975	0.222547	1	0.467691	0.22046	1	0.456793	0.201571	1	0.414154	0.195268	1	0.607749	0.298466
1244	Q8IZ81	40	1	0.779888	0.260757	1	0.914493	0.15915	1	0.875313	0.114175	1	0.896116	0.150291	1	0.812957	0.256788
1245	O00461	34	1	0.841947	0.35618	1	0.887169	0.483261	1	0.916588	0.437415	1	0.820898	0.355605	1	0.732259	0.368451
1246	Q8N2G8	37	1	0.767532	0.448688	1	0.808952	0.424619	1	0.813219	0.383752	1	0.822342	0.445897	1	0.780726	0.405397
1247	Q9H0L4	39	1	0.821282	0.413581	1	0.781778	0.388781	1	0.806503	0.425247	1	0.819495	0.416154	1	0.840279	0.398257
1248	Q8IWA4	33	1	0.669818	0.25788	1	0.643413	0.165123	1	0.63027	0.148693	1	0.601481	0.166075	1	0.681628	0.27334
1249	P50748	33	1	0.693814	0.163074	1	0.667522	0.234826	1	0.65116	0.235656	1	0.6633	0.245326	1	0.662248	0.172296
1250	Q9UBS4	46	1	0.837127	0.49438	1	1.00335	0.520054	1	0.820651	0.419745	1	0.834177	0.440482	1	0.835471	0.527701
1251	Q01469	31	1	0.912132	0.864927	1	0.764717	0.61395	1	0.842727	0.677462	1	0.846261	0.602662	1	0.866829	0.875323
1252	Q53H12	34	1	0.691484	0.26024	1	0.770896	0.192762	1	0.741724	0.172625	1	0.738963	0.166181	1	0.716534	0.199535
1253	Q9NZL9	31	1	0.783618	0.410203	1	0.777955	0.333826	1	0.758698	0.333827	1	0.723417	0.292017	1	0.850119	0.446687
1254	Q7Z4H8	38	1	0.765602	0.228827	1	0.874094	0.323462	1	0.812638	0.315048	1	0.812183	0.300548	1	0.801935	0.231823
1255	A0A7P0T8E8	28	1	0.393079	0.108627	1	0.485457	0.149641	1	0.411344	0.12522	1	0.486142	0.143123	1	0.52585	0.179376
1256	O00203	42	1	0.66438	0.140708	1	0.624548	0.199295	1	0.60777	0.205881	1	0.604147	0.202616	1	0.648353	0.163297
1257	P17655	32	1	0.892714	0.410494	1	0.855089	0.316666	1	0.746388	0.26691	1	0.735336	0.254227	1	0.882856	0.308492
1258	Q86SF2	53	1	0.792001	0.241304	1	0.911324	0.21767	1	0.899325	0.198791	1	0.902804	0.176661	1	0.803697	0.265932
1259	Q15631	46	1	0.92588	0.707649	1	0.832741	0.57145	1	0.834277	0.555993	1	0.842696	0.582117	1	0.90514	0.688895
1260	P56537	38	1	0.847699	0.679432	1	1.09083	0.901458	1	1.05331	0.837329	1	1.02268	0.817032	1	0.87302	0.688702
1261	H0YDT6	39	1	0.642081	0.102728	1	0.523306	0.150158	1	0.498691	0.143787	1	0.516214	0.164794	1	0.602305	0.137928
1262	A0A0G2JNH2	31	1	0.690836	0.30031	1	0.751298	0.358378	1	0.686538	0.324383	1	0.653747	0.309952	1	0.729247	0.334927
1263	Q86YP4	30	1	0.516749	0.171057	1	0.570902	0.309815	1	0.523476	0.289038	1	0.550835	0.307138	1	0.524458	0.230493
1264	A0A286YFF7	33	1	0.559457	0.226047	1	0.635059	0.260419	1	0.574854	0.226705	1	0.567821	0.237099	1	0.556557	0.289691
1265	Q9H3G5	46	1	0.790042	0.433024	1	0.839702	0.446741	1	0.821141	0.392267	1	0.820547	0.437028	1	0.774877	0.353196
1266	Q99653	44	1	0.745981	0.275141	1	1.09163	0.343662	1	0.765192	0.231255	1	0.804119	0.284234	1	0.665211	0.246374
1267	Q9NX55	29	1	0.909604	0.756163	1	0.968625	0.706808	1	0.819729	0.64389	1	0.852635	0.602671	1	0.914169	0.829535
1268	Q92797	33	1	0.417426	0.135965	1	0.414593	0.156575	1	0.4214	0.151213	1	0.448916	0.177775	1	0.422902	0.138241
1269	Q13148	37	1	0.419525	0.143495	1	0.275961	0.0921093	1	0.291442	0.0926991	1	0.304158	0.099902	1	0.470419	0.19305
1270	Q01780	29	1	0.288813	0.110015	1	0.34105	0.160713	1	0.339266	0.142907	1	0.347427	0.156269	1	0.313238	0.14128
1271	Q8TC12	34	1	0.721285	0.199334	1	0.491906	0.0905448	1	0.382733	0.0797614	1	0.448379	0.0971238	1	0.710402	0.178442
1272	Q9BRQ8	42	1	0.717292	0.224037	1	0.449003	0.169015	1	0.420144	0.140274	1	0.407884	0.143036	1	0.703464	0.242031
1273	P55809	34	1	0.757868	0.170349	1	0.761258	0.168707	1	0.758614	0.120409	1	0.759677	0.131374	1	0.784883	0.209073
1274	Q9NW15	28	1	0.809497	0.279464	1	0.776311	0.189188	1	0.852029	0.177363	1	0.871404	0.181995	1	0.842076	0.280094
1275	Q92508	35	1	0.808647	0.439205	1	0.820681	0.540011	1	0.858535	0.524857	1	0.840866	0.526415	1	0.819225	0.429238
1276	Q7Z4W1	54	1	0.82641	0.220285	1	0.870973	0.247874	1	0.834536	0.209345	1	0.798092	0.219635	1	0.851348	0.290581
1277	Q13155	43	1	0.239519	0.057098	1	0.176774	0.0743852	1	0.208302	0.0762183	1	0.195061	0.0768869	1	0.263439	0.0983911
1278	Q9NR31	39	1	0.650112	0.150604	1	0.342503	0.117499	1	0.359612	0.111122	1	0.35919	0.121009	1	0.698923	0.255844
1279	Q96T88	38	1	0.414294	0.19916	1	0.334991	0.156077	1	0.35161	0.183521	1	0.301468	0.128543	1	0.553092	0.21839
1280	Q93034	33	1	0.806291	0.469689	1	0.799114	0.344657	1	0.788818	0.328004	1	0.765901	0.325937	1	0.856601	0.485892
1281	Q8TCJ2	47	1	0.714163	0.271317	1	0.623351	0.212205	1	0.800355	0.227551	1	0.744438	0.231487	1	0.752772	0.268828
1282	Q9BQP7	29	1	0.78859	0.275332	1	0.825003	0.248174	1	0.873478	0.248699	1	0.829029	0.259053	1	0.830751	0.3697
1283	Q16795	46	1	0.614383	0.227456	1	0.411466	0.0907139	1	0.403779	0.0741609	1	0.386764	0.0733779	1	0.677668	0.211182
1284	P18859	43	1	0.832207	0.549042	1	1.06566	1.02939	1	0.843545	0.765404	1	0.901293	0.876134	1	0.866443	0.570036
1285	P20339	41	1	0.851593	0.434981	1	0.542021	0.162331	1	0.616807	0.164684	1	0.58037	0.176529	1	0.875615	0.43329
1286	E7EU96	28	1	0.574322	0.198451	1	0.612967	0.186363	1	0.63143	0.190595	1	0.623145	0.186598	1	0.587135	0.204983
1287	P49773	28	1	0.90967	0.700369	1	0.96887	0.599625	1	0.796041	0.47972	1	0.890367	0.538839	1	0.872508	0.606015
1288	P14678	48	1	0.786539	0.448107	1	0.941065	0.550153	1	0.87838	0.433797	1	0.928877	0.5251	1	0.794733	0.407539
1289	Q13547	35	1	0.56567	0.138497	1	0.708417	0.20525	1	0.614367	0.155781	1	0.633344	0.180418	1	0.636916	0.138362
1290	A6NFX8	47	1	0.877218	0.711603	1	0.81333	0.524191	1	0.827085	0.555949	1	0.849638	0.54621	1	0.876781	0.703351
1291	Q9Y446	34	1	0.48046	0.184363	1	0.494994	0.190146	1	0.466257	0.180018	1	0.4739	0.173231	1	0.5565	0.229898
1292	Q9Y2Z4	30	1	0.484546	0.194906	1	0.370529	0.170492	1	0.270725	0.105827	1	0.313066	0.144708	1	0.456969	0.214419
1293	P55212	35	1	0.805833	0.616497	1	0.701863	0.452106	1	0.744036	0.445588	1	0.743811	0.4552	1	0.858613	0.661152
1294	P04179	53	1	0.788054	0.619678	1	0.907972	0.674439	1	0.873315	0.706115	1	0.871478	0.683639	1	0.852083	0.803059
1295	P82650	34	1	0.396059	0.147634	1	0.25202	0.0982265	1	0.187151	0.0588131	1	0.270636	0.111038	1	0.360993	0.163526
1296	P49407	28	1	0.898332	0.281556	1	0.982258	0.284092	1	0.864984	0.235506	1	0.926156	0.267119	1	0.905891	0.281331
1297	Q7Z434	35	1	0.764027	0.474536	1	0.870501	0.603124	1	0.80558	0.525184	1	0.831892	0.547372	1	0.794425	0.547805
1298	Q9P035	49	1	0.787041	0.30151	1	0.979418	0.320717	1	0.879522	0.259702	1	0.867771	0.216646	1	0.837116	0.296258
1299	Q9H6T3	30	1	0.603617	0.151683	1	0.654202	0.243085	1	0.623334	0.234661	1	0.614004	0.248787	1	0.59194	0.16614
1300	Q96ST3	32	1	0.567906	0.204699	1	0.549244	0.191525	1	0.56322	0.182683	1	0.570641	0.20186	1	0.566302	0.233132
1301	Q5VV42	38	1	0.610983	0.283169	1	0.466987	0.155967	1	0.49616	0.157299	1	0.50853	0.153789	1	0.653989	0.260495
1302	B0QYK0	46	1	0.865091	0.642128	1	0.933099	0.771319	1	0.9009	0.727813	1	0.91482	0.709973	1	0.94325	0.766917
1303	Q16555	34	1	0.78121	0.455007	1	0.647084	0.339186	1	0.755623	0.392095	1	0.753584	0.390268	1	0.851312	0.636385
1304	P63151	32	1	0.773345	0.293753	1	0.857073	0.322329	1	0.810013	0.291282	1	0.843025	0.316913	1	0.791066	0.283751
1305	O96000	41	1	0.687562	0.306831	1	0.642954	0.325246	1	0.588916	0.269234	1	0.692465	0.304836	1	0.760771	0.357356
1306	Q9Y3A5	41	1	0.812488	0.15035	1	1.00743	0.246049	1	0.782799	0.185577	1	0.794311	0.227641	1	0.793996	0.156332
1307	Q12996	37	1	0.828262	0.150697	1	0.788002	0.194283	1	0.823955	0.184688	1	0.804036	0.220904	1	0.824892	0.143238
1308	Q9UKY7	32	1	0.907375	0.761779	1	0.786552	0.521653	1	0.780941	0.543705	1	0.809844	0.541728	1	0.901569	0.830225
1309	Q14145	29	1	0.637249	0.218349	1	0.737679	0.352386	1	0.72503	0.324473	1	0.676844	0.293929	1	0.607675	0.214003
1310	Q8WU76	25	1	0.604349	0.271751	1	0.405145	0.155855	1	0.458875	0.15652	1	0.456641	0.176721	1	0.628624	0.264826
1311	Q96CS3	30	1	0.66399	0.222207	1	0.62243	0.152441	1	0.580905	0.136601	1	0.549799	0.107768	1	0.74178	0.259057
1312	P30049	38	1	0.808631	0.434836	1	0.974795	0.632635	1	0.82382	0.493275	1	0.903262	0.572433	1	0.790418	0.445857
1313	Q8TAQ2	38	1	0.473435	0.092383	1	0.485962	0.144185	1	0.49948	0.151751	1	0.462435	0.139023	1	0.453713	0.0796738
1314	P09382	54	1	0.863292	0.617141	1	1.02533	0.797736	1	0.891212	0.655059	1	0.95929	0.639465	1	0.848165	0.505293
1315	Q96QC0	40	1	0.644822	0.270425	1	0.72808	0.395259	1	0.726901	0.331822	1	0.733401	0.402419	1	0.737352	0.301599
1316	Q9UNP9	36	1	0.67804	0.494901	1	0.83415	1.06128	1	0.735751	0.856789	1	0.728322	0.873057	1	0.695227	0.483092
1317	Q96NB2	45	1	0.741463	0.284871	1	0.861385	0.147183	1	0.855467	0.150486	1	0.861922	0.158467	1	0.840096	0.269776
1318	Q9C0C4	30	1	0.769719	0.364913	1	0.830129	0.370121	1	0.840313	0.373855	1	0.833181	0.36203	1	0.783871	0.436963
1319	F6TLX2	39	1	0.918215	0.112565	1	1.068	0.26347	1	0.871322	0.202287	1	0.844657	0.218523	1	0.920021	0.0944951
1320	Q9UNN5	41	1	0.88853	0.575036	1	0.856991	0.527571	1	0.868601	0.470878	1	0.83734	0.482141	1	0.902425	0.451991
1321	Q9NR12	42	1	0.675502	0.210438	1	0.809385	0.29869	1	0.730705	0.266318	1	0.746884	0.30341	1	0.708537	0.285008
1322	P54709	44	1	0.835176	0.557502	1	1.02247	0.824442	1	0.942481	0.691169	1	0.917565	0.700131	1	0.83197	0.534116
1323	P49959	38	1	0.707634	0.447603	1	0.589514	0.359929	1	0.668017	0.383691	1	0.668958	0.391365	1	0.729999	0.43979
1324	Q9NZJ7	61	1	0.792823	0.301863	1	0.801647	0.305697	1	0.799418	0.243743	1	0.816225	0.221908	1	0.7619	0.271432
1325	A0A1W2PNP0	39	1	0.763955	0.269041	1	0.786976	0.193812	1	0.761915	0.175289	1	0.792071	0.191512	1	0.79041	0.289899
1326	Q99805	44	1	0.769208	0.321649	1	0.904502	0.400089	1	0.842068	0.321261	1	0.920982	0.404183	1	0.779967	0.319378
1327	Q9BSL1	40	1	0.964361	0.510686	1	0.949624	0.466453	1	0.832315	0.369626	1	0.820735	0.416799	1	0.861028	0.269134
1328	Q99614	47	1	0.910388	0.568007	1	0.986664	0.66479	1	0.883738	0.525757	1	0.902808	0.595372	1	0.848803	0.469242
1329	O75976	35	1	0.787583	0.423352	1	0.777135	0.449472	1	0.825673	0.413649	1	0.740847	0.437242	1	0.83506	0.457542
1330	E7EQ69	46	1	0.851129	0.114777	1	0.916569	0.192954	1	0.758126	0.160375	1	0.699704	0.194391	1	0.838711	0.199166
1331	P34896	44	1	0.823026	0.615035	1	0.681899	0.3843	1	0.78309	0.412442	1	0.752436	0.421724	1	0.896813	0.797469
1332	Q6UN15	23	1	0.608052	0.597861	1	0.625207	0.689264	1	0.591035	0.600615	1	0.584961	0.58257	1	0.593128	0.545219
1333	O15294	29	1	0.491582	0.139304	1	0.415429	0.174372	1	0.451012	0.188027	1	0.475707	0.208967	1	0.490149	0.169812
1334	P31937	24	1	0.745728	0.447891	1	0.769858	0.457391	1	0.831463	0.533997	1	0.808886	0.539419	1	0.799353	0.472434
1335	P21283	43	1	0.773653	0.155257	1	0.917857	0.259007	1	0.77069	0.227502	1	0.761497	0.220313	1	0.725377	0.202683
1336	P10412	51	1	0.682217	0.380984	1	1.14078	0.909975	1	0.959395	0.716514	1	1.07908	1.08621	1	0.768031	0.417222
1337	Q96DG6	50	1	0.945112	0.433498	1	0.954155	0.429735	1	0.821014	0.34999	1	0.865055	0.353774	1	0.969843	0.480879
1338	P61163	34	1	0.750224	0.292322	1	0.867498	0.322132	1	0.737975	0.279297	1	0.784297	0.295519	1	0.793016	0.274655
1339	Q53GQ0	38	1	0.803538	0.255683	1	0.983823	0.142996	1	0.728681	0.108485	1	0.785475	0.126971	1	0.83024	0.260992
1340	Q9NVT9	29	1	0.725435	0.202097	1	0.62229	0.162553	1	0.685445	0.151994	1	0.708459	0.197402	1	0.7271	0.192891
1341	O75940	31	1	0.780715	0.721799	1	0.872116	0.861357	1	0.780977	0.714902	1	0.724255	0.654108	1	0.762499	0.783609
1342	P49903	30	1	0.805376	0.659962	1	0.767609	0.455756	1	0.806993	0.501988	1	0.81473	0.487652	1	0.840873	0.813888
1343	Q99543	33	1	0.269189	0.106725	1	0.275896	0.111868	1	0.256279	0.102765	1	0.268352	0.106146	1	0.322819	0.131406
1344	O75116	28	1	0.709532	0.150702	1	0.744112	0.244952	1	0.650896	0.228386	1	0.627054	0.20838	1	0.679497	0.164407
1345	E7EUI8	34	1	0.871827	0.325606	1	1.09492	0.478894	1	0.832321	0.35966	1	0.701241	0.322495	1	0.853023	0.177323
1346	Q13505	52	1	0.760429	0.288024	1	0.928339	0.177368	1	0.787432	0.14393	1	0.833677	0.180331	1	0.771028	0.265864
1347	Q96KC8	37	1	0.744487	0.284893	1	0.825271	0.204316	1	0.746418	0.148765	1	0.762866	0.185402	1	0.789062	0.36114
1348	Q96KR1	35	1	0.583478	0.230136	1	0.654955	0.239122	1	0.695862	0.23854	1	0.711384	0.243402	1	0.611147	0.215748
1349	Q14498	32	1	0.515073	0.142105	1	0.50373	0.173197	1	0.502784	0.169342	1	0.504555	0.159099	1	0.498116	0.153707
1350	P13693	51	1	0.917834	0.220189	1	0.990585	0.324724	1	0.84428	0.260613	1	0.832697	0.331071	1	0.843631	0.252842
1351	P40121	30	1	0.838453	0.137037	1	0.99268	0.263521	1	0.774539	0.245439	1	0.771559	0.204174	1	0.772913	0.118906
1352	Q5JR08	44	1	0.8026	0.209108	1	0.458826	0.163604	1	0.531763	0.163115	1	0.511984	0.188678	1	0.771488	0.185449
1353	O43815	37	1	0.743179	0.247434	1	0.815877	0.292208	1	0.813094	0.254664	1	0.744445	0.24491	1	0.76645	0.239269
1354	O94925	32	1	0.386993	0.140559	1	0.247715	0.0985428	1	0.180171	0.0598764	1	0.241809	0.0932163	1	0.416478	0.227213
1355	P53701	33	1	0.740203	0.352772	1	0.886641	0.343178	1	0.751122	0.295324	1	0.76259	0.282665	1	0.730452	0.341176
1356	Q9NPJ3	35	1	0.72984	0.450797	1	0.776998	0.451508	1	0.802251	0.538024	1	0.810108	0.472271	1	0.755971	0.563021
1357	Q8IWJ2	30	1	0.720077	0.317371	1	0.781243	0.348044	1	0.735558	0.280655	1	0.783273	0.358964	1	0.724315	0.321214
1358	Q9H5Q4	48	1	0.684174	0.149809	1	0.758188	0.134487	1	0.6869	0.0809996	1	0.689088	0.127373	1	0.70391	0.192667
1359	Q5JPH6	35	1	0.481284	0.181669	1	0.31854	0.13408	1	0.229349	0.0861429	1	0.279128	0.11445	1	0.41067	0.233075
1360	Q96S59	27	1	0.747964	0.252905	1	0.755915	0.29128	1	0.709668	0.31026	1	0.719556	0.289964	1	0.774487	0.318167
1361	Q9UHD1	37	1	0.845392	0.207269	1	0.864298	0.277048	1	0.794841	0.284137	1	0.76611	0.264793	1	0.857582	0.302928
1362	P62314	34	1	0.815315	0.4427	1	1.00541	0.588222	1	0.904111	0.44907	1	0.922728	0.472866	1	0.823787	0.403076
1363	P29992	32	1	0.700546	0.23247	1	0.772401	0.295353	1	0.830495	0.205118	1	0.718106	0.250886	1	0.656	0.207869
1364	P00492	45	1	0.816566	0.647443	1	0.754336	0.484547	1	0.763674	0.496719	1	0.796669	0.471798	1	0.874517	0.796004
1365	P15927	36	1	0.80887	0.400407	1	0.97236	0.514527	1	0.843008	0.446932	1	0.868844	0.474624	1	0.847623	0.560208
1366	A0A0G2JL52	29	1	0.752388	0.248138	1	0.751678	0.2262	1	0.719371	0.160157	1	0.690408	0.191027	1	0.731932	0.239728
1367	Q9BTV4	37	1	0.795806	0.459668	1	0.890614	0.652834	1	0.855104	0.47482	1	0.839072	0.518653	1	0.827701	0.452585
1368	Q96TC7	38	1	0.761716	0.243045	1	0.862785	0.190165	1	0.856517	0.161753	1	0.749076	0.133151	1	0.773233	0.241288
1369	A0A7I2V2U8	31	1	0.832432	0.256788	1	0.780279	0.257668	1	0.766046	0.267869	1	0.775988	0.2861	1	0.884479	0.329588
1370	P39019	49	1	0.781185	0.34394	1	1.04839	0.495047	1	0.968031	0.468909	1	0.857801	0.328872	1	0.875105	0.344485
1371	P62081	41	1	0.459797	0.0756544	1	0.412333	0.164722	1	0.346678	0.127577	1	0.354982	0.137899	1	0.608529	0.15025
1372	Q01970	31	1	0.814699	0.221108	1	0.875978	0.23602	1	0.817614	0.191264	1	0.800538	0.236731	1	0.869889	0.213816
1373	Q5TH30	32	1	0.802828	0.243486	1	0.895344	0.275778	1	0.856187	0.213405	1	0.82241	0.263764	1	0.835832	0.279424
1374	P61086	45	1	0.875538	0.527269	1	0.734557	0.407314	1	0.786908	0.415421	1	0.825102	0.444512	1	0.882194	0.473904
1375	P62241	40	1	0.436389	0.0707094	1	0.478951	0.205812	1	0.360301	0.167481	1	0.53772	0.231739	1	0.551819	0.0965751
1376	H0YNG3	46	1	0.794865	0.22696	1	0.784804	0.175355	1	0.828265	0.137857	1	0.806554	0.127495	1	0.792187	0.24529
1377	Q00013	27	1	0.499722	0.148949	1	0.523931	0.236145	1	0.586604	0.210992	1	0.566218	0.246988	1	0.508909	0.176034
1378	E5RIA4	33	1	0.817856	0.626086	1	0.741615	0.492583	1	0.842449	0.56514	1	0.80654	0.521623	1	0.880323	0.703452
1379	Q15717	41	1	0.597488	0.185645	1	0.588027	0.122654	1	0.543238	0.0921827	1	0.705768	0.131946	1	0.629639	0.208025
1380	Q7L576	44	1	0.879076	0.252361	1	0.798015	0.263809	1	0.822789	0.282224	1	0.840386	0.293531	1	0.821567	0.232487
1381	E9PL71	47	1	0.698809	0.1311	1	0.82412	0.221823	1	0.711351	0.283243	1	0.67711	0.265739	1	0.632052	0.111967
1382	A3KN83	28	1	0.778288	0.13321	1	0.663335	0.205401	1	0.6906	0.224158	1	0.707234	0.243822	1	0.720225	0.187696
1383	O00487	40	1	0.809855	0.179503	1	0.73277	0.2475	1	0.663414	0.235818	1	0.671761	0.217509	1	0.841219	0.269049
1384	Q9Y2P4	36	1	0.590141	0.216105	1	0.430277	0.121491	1	0.39181	0.103908	1	0.402952	0.107901	1	0.608535	0.218821
1385	Q9NX40	49	1	0.771155	0.461739	1	0.838365	0.696181	1	0.77311	0.598661	1	0.818969	0.601469	1	0.760942	0.485551
1386	A6NDG6	36	1	0.84762	0.713808	1	0.744901	0.481473	1	0.786781	0.506804	1	0.823224	0.446546	1	0.915618	0.913295
1387	Q96FV9	26	1	0.580338	0.146316	1	0.708079	0.203229	1	0.67922	0.176506	1	0.639704	0.199306	1	0.57499	0.149329
1388	O60749	36	1	0.784086	0.202872	1	0.733156	0.254087	1	0.720618	0.236037	1	0.707156	0.25762	1	0.756103	0.221505
1389	P61964	36	1	0.630893	0.399508	1	0.719652	0.445318	1	0.691771	0.405991	1	0.702915	0.442677	1	0.662719	0.458184
1390	Q32P28	32	1	0.728591	0.383293	1	0.72335	0.366169	1	0.811739	0.398548	1	0.795434	0.387919	1	0.82689	0.388975
1391	P48556	47	1	0.777517	0.259587	1	0.673389	0.278073	1	0.610434	0.263682	1	0.624535	0.251807	1	0.785026	0.304368
1392	P09104	92	1	0.873534	0.613596	1	0.686718	0.358045	1	0.858542	0.478097	1	0.823998	0.42787	1	0.874666	0.646877
1393	O43395	36	1	0.418831	0.120186	1	0.490013	0.15443	1	0.479797	0.137483	1	0.515412	0.174285	1	0.476936	0.203403
1394	P01111	30	1	0.782851	0.416065	1	0.734584	0.304277	1	0.777353	0.295957	1	0.71856	0.312892	1	0.80461	0.52697
1395	P98160	39	1	0.765513	0.346416	1	0.781655	0.388472	1	0.870216	0.456266	1	0.849141	0.375602	1	0.734126	0.305313
1396	Q9NTX5	34	1	0.796418	0.652487	1	0.672609	0.44028	1	0.747502	0.516229	1	0.728031	0.479902	1	0.793428	0.663469
1397	A0A1B0GUS4	47	1	0.93065	0.839117	1	0.817194	0.562348	1	0.831327	0.593354	1	0.8548	0.633873	1	0.973791	0.772016
1398	F5GZ28	33	1	0.611243	0.149875	1	0.675642	0.243327	1	0.630938	0.226813	1	0.64514	0.244117	1	0.58891	0.183877
1399	Q8NFH3	35	1	0.811622	0.423462	1	0.869186	0.455788	1	0.823728	0.406154	1	0.815113	0.401004	1	0.875139	0.501668
1400	Q8IWX8	37	1	0.552463	0.149472	1	0.736016	0.233287	1	0.772926	0.229335	1	0.794154	0.240337	1	0.635096	0.21308
1401	O60264	38	1	0.440959	0.158314	1	0.411591	0.161319	1	0.421315	0.148206	1	0.396945	0.146424	1	0.45694	0.17644
1402	Q14258	25	1	0.399527	0.0977036	1	0.390221	0.102655	1	0.420379	0.105922	1	0.45376	0.122539	1	0.436025	0.0956237
1403	Q6L8Q7	31	1	0.813367	0.215169	1	0.655445	0.187145	1	0.619351	0.164116	1	0.662912	0.180099	1	0.808651	0.226794
1404	P17812	40	1	0.455777	0.131914	1	0.458546	0.178076	1	0.490642	0.180477	1	0.514782	0.199932	1	0.55116	0.221389
1405	O15400	28	1	0.846101	0.539955	1	0.894807	0.646191	1	0.889494	0.646609	1	0.823794	0.559726	1	0.87127	0.658914
1406	P23919	40	1	0.447985	0.112349	1	0.491843	0.205074	1	0.458174	0.197361	1	0.471461	0.198436	1	0.397098	0.202569
1407	Q8WUM0	25	1	0.514808	0.167684	1	0.572005	0.218704	1	0.548501	0.203763	1	0.611217	0.225502	1	0.563223	0.224345
1408	O60216	27	1	0.821733	0.276442	1	0.726184	0.25757	1	0.813533	0.274089	1	0.781781	0.279252	1	0.787635	0.264062
1409	Q9BQ61	36	1	0.933665	0.651863	1	1.08044	0.76885	1	0.895107	0.70497	1	0.901425	0.542167	1	0.965009	0.793945
1410	Q5RKV6	38	1	0.922881	0.676167	1	1.19233	0.717318	1	1.08225	0.691207	1	0.966861	0.585958	1	0.950073	0.744934
1411	Q6NVY1	40	1	0.825028	0.163262	1	0.816518	0.145004	1	0.712776	0.0744977	1	0.67733	0.117062	1	0.793671	0.142279
1412	Q13636	36	1	0.761623	0.324036	1	0.687463	0.21744	1	0.650134	0.178665	1	0.584253	0.172528	1	0.794283	0.354501
1413	P07942	27	1	0.784614	0.405111	1	0.841801	0.397161	1	0.873804	0.397616	1	0.832168	0.420928	1	0.797818	0.392349
1414	Q8IZ69	25	1	0.466412	0.165271	1	0.448121	0.181757	1	0.415906	0.169093	1	0.413892	0.168314	1	0.474305	0.159468
1415	Q96GW9	26	1	0.7993	0.504899	1	0.985768	0.587768	1	0.914129	0.505537	1	0.875583	0.470063	1	0.834716	0.533418
1416	C9JZR2	29	1	0.437066	0.161941	1	0.445484	0.209446	1	0.432184	0.190502	1	0.469898	0.237887	1	0.486753	0.208449
1417	P42574	33	1	0.900449	0.749907	1	0.797717	0.594233	1	0.824986	0.614156	1	0.822665	0.559235	1	0.970326	0.869261
1418	Q6JBY9	38	1	1.00436	0.714172	1	0.899456	0.527157	1	0.869922	0.500057	1	0.80538	0.459839	1	0.965678	0.818518
1419	Q9H9Q2	22	1	0.875866	0.358732	1	1.0195	0.381524	1	0.831819	0.307907	1	0.818117	0.331845	1	0.89329	0.342773
1420	P26368	42	1	0.57549	0.130964	1	0.855659	0.18023	1	0.797365	0.156645	1	0.813728	0.148075	1	0.654172	0.180558
1421	E7EM64	26	1	0.870596	0.371181	1	0.900292	0.330914	1	0.793646	0.275267	1	0.823167	0.313309	1	0.891819	0.322242
1422	A0A804HKH9	29	1	0.759316	0.120276	1	0.84638	0.21051	1	0.738434	0.154187	1	0.688338	0.15743	1	0.765136	0.151085
1423	Q9UHD9	32	1	0.792502	0.56406	1	0.727608	0.396545	1	0.715864	0.36429	1	0.727236	0.366962	1	0.823238	0.511492
1424	O00233	39	1	0.746939	0.793122	1	0.72488	0.591609	1	0.703021	0.564016	1	0.685017	0.523162	1	0.727473	0.828502
1425	Q9BYT8	30	1	0.759192	0.293737	1	0.68921	0.309808	1	0.694003	0.253038	1	0.695461	0.308922	1	0.79621	0.324108
1426	Q9C0E8	34	1	0.799958	0.546561	1	0.696664	0.521897	1	0.738805	0.460216	1	0.788637	0.596271	1	0.809392	0.479824
1427	A0A6Q8PFA6	25	1	0.386588	0.162162	1	0.350963	0.163445	1	0.364949	0.153168	1	0.369677	0.161536	1	0.396854	0.179739
1428	O15126	29	1	0.817513	0.508414	1	0.849747	0.646989	1	0.852729	0.654278	1	0.842691	0.609676	1	0.798306	0.548488
1429	E7EVX8	29	1	0.420485	0.162957	1	0.387556	0.138714	1	0.385758	0.133133	1	0.449466	0.155149	1	0.443176	0.236486
1430	Q92879	36	1	0.452946	0.202223	1	0.430365	0.101296	1	0.383118	0.0843571	1	0.439724	0.0979556	1	0.489375	0.322409
1431	P62318	34	1	0.773046	0.393433	1	0.804613	0.52019	1	0.905935	0.449475	1	1.00046	0.572085	1	0.808313	0.430702
1432	P24666	30	1	0.544194	0.163213	1	0.547329	0.215152	1	0.535164	0.222368	1	0.556548	0.237561	1	0.518845	0.255828
1433	Q13409	24	1	0.816719	0.346228	1	0.700293	0.342501	1	0.730518	0.341372	1	0.753732	0.374649	1	0.794602	0.390642
1434	A0A286YF28	44	1	0.86379	0.514064	1	1.0816	0.821487	1	0.944535	0.674842	1	0.938274	0.740691	1	0.834956	0.498403
1435	Q6IAA8	27	1	0.79638	0.423292	1	0.847175	0.586317	1	0.846276	0.570111	1	0.880007	0.612728	1	0.807669	0.526124
1436	O14929	30	1	0.665856	0.0803252	1	0.741252	0.168307	1	0.6296	0.145326	1	0.662973	0.166566	1	0.657889	0.0878914
1437	P61758	41	1	0.921217	0.625962	1	0.829095	0.504347	1	0.836889	0.510642	1	0.826164	0.522826	1	0.895762	0.506309
1438	G3V599	34	1	0.682825	0.297493	1	0.704586	0.293162	1	0.622506	0.23105	1	0.662577	0.255436	1	0.674235	0.289259
1439	Q68D91	31	1	0.727207	0.391789	1	0.871294	0.560455	1	0.820849	0.521489	1	0.825142	0.564743	1	0.732527	0.405392
1440	Q8IZ83	23	1	0.729137	0.42748	1	0.732659	0.37499	1	0.707353	0.365649	1	0.717508	0.366173	1	0.769081	0.545193
1441	P19440	30	1	0.774079	0.491797	1	0.918642	0.687699	1	0.854346	0.632438	1	0.825332	0.604746	1	0.746081	0.495868
1442	Q86Y82	33	1	0.773885	0.518405	1	0.855706	0.614641	1	0.83805	0.597061	1	0.798688	0.578909	1	0.782087	0.538092
1443	Q16222	34	1	0.860627	0.143547	1	0.799718	0.278586	1	0.689661	0.255748	1	0.700078	0.272173	1	0.793702	0.158214
1444	Q9P0I2	22	1	0.74447	0.248147	1	0.817069	0.174401	1	0.77723	0.154406	1	0.8159	0.130546	1	0.778255	0.273479
1445	Q92734	21	1	0.909692	0.81416	1	0.837237	0.625101	1	0.82501	0.577544	1	0.837261	0.627285	1	0.894309	0.885149
1446	C9JQD4	36	1	0.721784	0.116729	1	0.799013	0.199571	1	0.706702	0.180825	1	0.739788	0.184296	1	0.727951	0.160756
1447	O00505	31	1	0.978801	0.263433	1	0.735655	0.212208	1	0.808067	0.229062	1	0.878075	0.266534	1	0.852405	0.329903
1448	Q9BRR6	33	1	0.792002	0.398765	1	0.934616	0.460794	1	0.885584	0.40142	1	0.884738	0.424852	1	0.822304	0.400238
1449	H3BSM7	33	1	0.795034	0.285007	1	0.744602	0.210376	1	0.744842	0.225484	1	0.763282	0.200797	1	0.775725	0.287972
1450	P35269	29	1	0.790877	0.262765	1	0.852667	0.352119	1	0.812609	0.303103	1	0.838261	0.330758	1	0.787114	0.252425
1451	P34949	19	1	0.616268	0.174567	1	0.562223	0.221884	1	0.586843	0.253766	1	0.601281	0.235848	1	0.640425	0.25067
1452	Q9C0J8	34	1	0.629206	0.252766	1	0.663468	0.286825	1	0.685925	0.269812	1	0.663095	0.247799	1	0.624008	0.22117
1453	A0A1W2PPJ0	25	1	0.643648	0.304373	1	0.881402	0.392548	1	0.758025	0.329284	1	0.735879	0.317109	1	0.673327	0.318472
1454	Q9NWH9	34	1	0.765338	0.416705	1	0.825962	0.383434	1	0.859641	0.40239	1	0.920815	0.485633	1	0.751589	0.330043
1455	Q9Y224	32	1	0.725182	0.332378	1	0.667986	0.359867	1	0.580856	0.279562	1	0.656067	0.355353	1	0.737594	0.251019
1456	Q92538	28	1	0.750411	0.209317	1	0.649896	0.245784	1	0.723638	0.264762	1	0.703928	0.280149	1	0.706824	0.240745
1457	Q9UBV2	31	1	0.794129	0.340616	1	0.880514	0.242766	1	0.808532	0.222614	1	0.752331	0.225628	1	0.804015	0.357042
1458	P08648	31	1	0.771299	0.391841	1	0.808797	0.607086	1	0.832171	0.564091	1	0.809727	0.629948	1	0.777318	0.422556
1459	Q13153	33	1	0.838309	0.486819	1	0.933642	0.495985	1	0.820665	0.430257	1	0.822462	0.415758	1	0.881731	0.514605
1460	F8W703	26	1	0.755595	0.337685	1	0.886586	0.416987	1	0.832886	0.404952	1	0.839322	0.383319	1	0.82631	0.328772
1461	Q8NFH4	39	1	0.795597	0.345974	1	0.835211	0.44854	1	0.779903	0.389746	1	0.840153	0.384142	1	0.851216	0.399568
1462	Q53GS9	31	1	0.855283	0.144303	1	1.06477	0.150803	1	0.941842	0.121978	1	0.925237	0.142808	1	0.872226	0.163335
1463	P37198	26	1	0.815762	0.434603	1	0.980224	0.553189	1	0.867114	0.454823	1	0.91264	0.546953	1	0.767591	0.321675
1464	O14974	31	1	0.557399	0.188485	1	0.752676	0.400381	1	0.663681	0.336357	1	0.723165	0.400306	1	0.650567	0.242608
1465	Q96CN7	38	1	0.865113	0.622166	1	0.676391	0.358442	1	0.826852	0.454121	1	0.837352	0.422968	1	0.900573	0.710124
1466	Q14141	35	1	0.865059	0.595777	1	0.914957	0.526887	1	0.819328	0.484461	1	0.837669	0.48834	1	0.899628	0.652805
1467	P82933	32	1	0.429694	0.180745	1	0.320484	0.132122	1	0.246259	0.0891529	1	0.324445	0.128131	1	0.395457	0.138737
1468	O95292	43	1	0.810922	0.271685	1	0.916254	0.381794	1	0.858147	0.278861	1	0.847334	0.384511	1	0.847553	0.384076
1469	P19784	22	1	0.55196	0.0914141	1	0.555205	0.145766	1	0.495677	0.145292	1	0.476068	0.117893	1	0.555173	0.124244
1470	Q9NTK5	41	1	0.685747	0.0670564	1	0.489833	0.15446	1	0.435687	0.146301	1	0.464648	0.152854	1	0.699763	0.145309
1471	Q5SRE5	29	1	0.663326	0.153589	1	0.736605	0.236242	1	0.755107	0.227931	1	0.867323	0.337965	1	0.679458	0.202947
1472	P25685	30	1	0.436253	0.108917	1	0.460678	0.17741	1	0.424184	0.154344	1	0.436141	0.168581	1	0.446459	0.166533
1473	Q9UHL4	36	1	0.852971	0.619256	1	0.903733	0.582068	1	0.822053	0.525121	1	0.869317	0.521329	1	0.898019	0.761203
1474	Q9UI12	31	1	0.774966	0.222713	1	0.806205	0.300435	1	0.807162	0.312908	1	0.83067	0.330504	1	0.792376	0.215946
1475	Q8NFQ8	28	1	0.754538	0.33133	1	0.787406	0.296468	1	0.723413	0.243808	1	0.754813	0.295026	1	0.771705	0.296271
1476	Q9H936	40	1	0.744916	0.326292	1	0.878605	0.565066	1	0.818544	0.519662	1	0.837799	0.577617	1	0.745543	0.319607
1477	P36543	37	1	0.731912	0.221441	1	0.81334	0.304319	1	0.746767	0.263053	1	0.753787	0.294877	1	0.752641	0.211102
1478	O60488	27	1	0.508764	0.237866	1	0.293273	0.125332	1	0.24611	0.0930105	1	0.353194	0.150563	1	0.574907	0.306978
1479	P04632	32	1	0.921238	0.706519	1	0.74118	0.448705	1	0.740327	0.380833	1	0.740155	0.387186	1	0.816659	0.349745
1480	Q9UHN6	31	1	0.75536	0.365764	1	0.787506	0.460848	1	0.733821	0.430031	1	0.739283	0.421679	1	0.737826	0.441183
1481	O00743	31	1	0.790317	0.562865	1	0.811542	0.537576	1	0.766432	0.46519	1	0.801545	0.473496	1	0.785316	0.52622
1482	Q9H1A4	30	1	0.761031	0.277657	1	0.717673	0.223197	1	0.708632	0.228322	1	0.696357	0.234351	1	0.752535	0.279202
1483	Q6P3X3	28	1	0.489037	0.139211	1	0.518957	0.207113	1	0.514883	0.217276	1	0.583988	0.237328	1	0.456007	0.178572
1484	O60563	30	1	0.701141	0.228037	1	0.756813	0.253066	1	0.702595	0.237416	1	0.714591	0.252587	1	0.790889	0.289414
1485	Q14011	44	1	0.675419	0.29248	1	0.814047	0.374505	1	0.769135	0.291224	1	0.888258	0.332916	1	0.767531	0.323538
1486	O43809	52	1	0.805992	0.326798	1	1.03533	0.383158	1	0.953695	0.312912	1	0.953038	0.329909	1	0.924431	0.354986
1487	P29218	39	1	0.892058	0.825411	1	0.821583	0.589387	1	0.816233	0.579143	1	0.785933	0.534398	1	0.902011	0.892079
1488	F8W8I6	44	1	0.802667	0.397802	1	0.905345	0.390156	1	0.863938	0.345341	1	0.843055	0.382482	1	0.834161	0.402466
1489	Q9BZE1	22	1	0.450398	0.189657	1	0.358731	0.159714	1	0.295535	0.114244	1	0.320487	0.133777	1	0.405874	0.176004
1490	Q9BVL2	33	1	0.827331	0.387364	1	1.07016	0.472459	1	0.988865	0.418567	1	0.945729	0.421887	1	0.914117	0.338343
1491	O00186	29	1	0.549327	0.172853	1	0.456158	0.151222	1	0.431381	0.1291	1	0.445934	0.126317	1	0.567278	0.1828
1492	Q8NCW5	35	1	0.822284	0.674644	1	0.75398	0.515481	1	0.806297	0.53087	1	0.828207	0.564421	1	0.840238	0.762369
1493	K7ER96	25	1	0.73201	0.159731	1	0.695172	0.253354	1	0.602821	0.211459	1	0.684853	0.246522	1	0.671146	0.141277
1494	Q9GZT8	32	1	0.848412	0.624749	1	0.691142	0.396104	1	0.77837	0.46267	1	0.778105	0.454125	1	0.867915	0.716419
1495	P17612	41	1	0.827749	0.180993	1	0.809661	0.16464	1	0.688065	0.153589	1	0.672404	0.143254	1	0.806695	0.20412
1496	Q9H6Z4	33	1	0.94566	0.833325	1	0.928139	0.657208	1	0.867796	0.557638	1	0.865698	0.591904	1	0.936297	0.703116
1497	Q96I51	36	1	0.715292	0.351167	1	0.624261	0.351239	1	0.799362	0.35812	1	0.637171	0.320154	1	0.749695	0.408138
1498	Q53EL6	25	1	0.779282	0.18664	1	0.745637	0.238193	1	0.678476	0.206171	1	0.719082	0.200821	1	0.75693	0.119672
1499	O75223	35	1	1.01326	0.732802	1	0.802934	0.485482	1	0.836947	0.503962	1	0.891783	0.549326	1	0.953312	0.554306
1500	Q01581	31	1	0.821363	0.195333	1	0.65445	0.224738	1	0.660418	0.265064	1	0.73373	0.284767	1	0.772078	0.285263
1501	P52788	45	1	0.937925	0.690513	1	0.855383	0.368886	1	0.820283	0.376946	1	0.817858	0.356494	1	0.980447	0.785437
1502	Q96BP3	25	1	0.765158	0.146001	1	1.01339	0.17558	1	0.859262	0.15658	1	0.864194	0.156116	1	0.716354	0.146467
1503	Q5JVF3	28	1	0.552687	0.112208	1	0.605549	0.170576	1	0.549372	0.143005	1	0.578744	0.165798	1	0.522088	0.126394
1504	Q8NE86	30	1	0.681117	0.230176	1	0.589666	0.158473	1	0.611924	0.134789	1	0.587151	0.131853	1	0.689154	0.20713
1505	P42126	37	1	0.801288	0.538411	1	0.798483	0.525647	1	0.880658	0.647761	1	0.841252	0.577421	1	0.815705	0.592041
1506	B4DR61	54	1	0.807442	0.642219	1	0.861223	0.528726	1	0.84862	0.417541	1	0.773666	0.543742	1	0.812414	0.523955
1507	Q6NZY4	22	1	0.844975	0.284261	1	0.911306	0.308164	1	0.885396	0.274971	1	0.884256	0.330337	1	0.863168	0.226983
1508	Q04760	55	1	0.914841	0.782534	1	0.833641	0.463776	1	0.856736	0.479629	1	0.847234	0.443146	1	0.934027	0.799512
1509	O15446	22	1	0.816531	0.604967	1	0.82532	0.626058	1	0.878042	0.640263	1	0.826632	0.601677	1	0.822558	0.583781
1510	P14927	45	1	0.740025	0.412219	1	0.935044	0.81181	1	0.832897	0.771486	1	0.955299	0.631748	1	0.824295	0.677508
1511	F8VXU5	39	1	0.871028	0.491806	1	1.07074	0.510137	1	0.875922	0.411945	1	0.909117	0.443638	1	0.863172	0.430585
1512	Q96T76	24	1	0.483995	0.129721	1	0.307137	0.119513	1	0.49248	0.189989	1	0.531127	0.209184	1	0.465313	0.172508
1513	G8JLB3	34	1	0.374231	0.121471	1	0.32147	0.120468	1	0.237219	0.0743872	1	0.280282	0.106636	1	0.359759	0.191703
1514	Q96JB3	36	1	0.670707	0.308606	1	0.970314	0.443888	1	0.856804	0.367773	1	0.8103	0.383514	1	0.679954	0.288111
1515	A0A5F9ZHW5	28	1	0.706612	0.209895	1	0.717079	0.215816	1	0.716946	0.212942	1	0.700126	0.223392	1	0.790535	0.244624
1516	Q5T160	31	1	0.696744	0.216293	1	0.511444	0.17185	1	0.526785	0.130165	1	0.544427	0.175746	1	0.720411	0.215741
1517	Q99595	22	1	0.792409	0.514633	1	0.819887	0.599409	1	0.847218	0.579882	1	0.872631	0.608341	1	0.823379	0.616413
1518	Q15428	32	1	0.717428	0.10879	1	0.845892	0.252352	1	0.735609	0.229371	1	0.753524	0.256667	1	0.755281	0.217011
1519	Q16850	31	1	0.523618	0.196	1	0.233187	0.0720149	1	0.225837	0.0624165	1	0.285407	0.0971727	1	0.507896	0.222218
1520	O95817	28	1	1.03616	0.686316	1	0.671276	0.443536	1	0.759623	0.514945	1	0.755955	0.425453	1	0.896787	0.673036
1521	O75027	33	1	0.627695	0.202578	1	0.478523	0.102319	1	0.474	0.0884438	1	0.484428	0.106989	1	0.618081	0.229761
1522	Q7Z3B4	31	1	0.55965	0.106067	1	0.581432	0.172169	1	0.57533	0.160648	1	0.555387	0.1594	1	0.58508	0.146392
1523	P46783	45	1	0.57077	0.125502	1	0.406814	0.161445	1	0.340872	0.128525	1	0.297829	0.113579	1	0.712411	0.169744
1524	Q9H910	46	1	0.927212	0.808811	1	0.803457	0.539812	1	0.870048	0.624328	1	0.84026	0.552162	1	0.946285	0.91022
1525	Q9BW27	33	1	0.809902	0.320725	1	0.898664	0.380117	1	0.834562	0.306876	1	0.833799	0.332996	1	0.824838	0.255408
1526	Q9Y5X3	30	1	0.788715	0.159863	1	0.789669	0.224454	1	0.748588	0.219322	1	0.722579	0.216133	1	0.802546	0.216937
1527	Q96F86	32	1	0.579192	0.200566	1	0.70405	0.307215	1	0.569366	0.477389	1	0.671148	0.248494	1	0.577861	0.201027
1528	Q16204	31	1	0.92661	0.448583	1	0.937766	0.478644	1	0.869783	0.402511	1	0.83451	0.431437	1	0.904009	0.352563
1529	Q9Y2W2	38	1	0.842797	0.462316	1	0.986867	0.594732	1	0.866405	0.50269	1	0.995248	0.566698	1	0.91777	0.448959
1530	Q7Z7H5	34	1	0.80495	0.410606	1	0.906467	0.541491	1	0.887093	0.423679	1	0.833353	0.393311	1	0.844994	0.362695
1531	X6RM59	33	1	0.696994	0.184297	1	0.425411	0.122244	1	0.421975	0.0952463	1	0.383397	0.116266	1	0.708672	0.182202
1532	F5H5P2	27	1	0.689278	0.27329	1	0.52171	0.181219	1	0.470515	0.141075	1	0.479495	0.164315	1	0.676451	0.200552
1533	Q9UHV9	31	1	0.883319	0.677095	1	0.710056	0.511688	1	0.842768	0.55914	1	0.849856	0.606043	1	0.895995	0.735517
1534	Q5QPL9	27	1	0.512314	0.183472	1	0.57822	0.0984601	1	0.451526	0.0637003	1	0.727744	0.144018	1	0.601014	0.272556
1535	Q13330	29	1	0.564414	0.142872	1	0.630412	0.141365	1	0.633681	0.135377	1	0.592598	0.126529	1	0.609618	0.156361
1536	Q9UP52	36	1	0.81029	0.428661	1	0.814767	0.451935	1	0.767618	0.411687	1	0.838018	0.484272	1	0.777641	0.392859
1537	Q92542	33	1	0.807343	0.47313	1	0.866717	0.538817	1	0.884188	0.510032	1	0.860158	0.585931	1	0.822453	0.493182
1538	Q14997	32	1	0.835267	0.217934	1	0.7176	0.265573	1	0.73161	0.293279	1	0.762137	0.291713	1	0.830918	0.208635
1539	C9JQ41	30	1	0.831296	0.661609	1	0.949145	0.689952	1	0.85587	0.614279	1	0.945398	0.731533	1	0.851976	0.74482
1540	P55263	31	1	0.846383	0.194091	1	0.681894	0.278555	1	0.765374	0.314009	1	0.798049	0.333504	1	0.886603	0.261613
1541	B5MDU6	32	1	0.808379	0.311311	1	0.974793	0.292351	1	0.891664	0.171625	1	0.948311	0.24684	1	0.822801	0.184575
1542	Q9UN86	34	1	0.644932	0.149205	1	0.739225	0.166565	1	0.635796	0.132813	1	0.634305	0.136017	1	0.706499	0.175917
1543	P10599	41	1	1.0282	0.911083	1	0.776645	0.629762	1	0.683264	0.578853	1	0.824176	0.641932	1	0.955941	0.771693
1544	Q9NVI1	25	1	0.457372	0.16482	1	0.495448	0.221717	1	0.479171	0.193388	1	0.503	0.22792	1	0.439296	0.128493
1545	A0A7I2V2U2	48	1	0.879794	0.242653	1	0.838555	0.34596	1	0.774034	0.295103	1	0.846985	0.355635	1	0.874388	0.225589
1546	O14617	23	1	0.646538	0.141854	1	0.58798	0.210792	1	0.616298	0.219775	1	0.66567	0.236674	1	0.618697	0.14271
1547	P41240	28	1	0.60124	0.120556	1	0.557894	0.193423	1	0.638989	0.201616	1	0.574339	0.20876	1	0.604794	0.131892
1548	Q9UJX2	35	1	0.796938	0.142292	1	0.833039	0.221804	1	0.784485	0.195922	1	0.78792	0.219379	1	0.809999	0.147261
1549	Q9Y6G9	29	1	0.64639	0.146879	1	0.678534	0.29381	1	0.556877	0.218562	1	0.584732	0.260287	1	0.59796	0.144436
1550	Q8NBJ7	36	1	0.537017	0.194003	1	0.620286	0.264358	1	0.627024	0.273837	1	0.693754	0.27365	1	0.684064	0.252778
1551	P11169	40	1	0.813192	0.600113	1	0.970993	0.870235	1	0.927024	0.735596	1	0.916591	0.874476	1	0.80503	0.585983
1552	P16402	45	1	0.879208	0.399109	1	0.889608	0.694499	1	1.01094	0.815707	1	0.931883	0.867408	1	0.830023	0.373423
1553	Q15042	33	1	0.49163	0.146605	1	0.502832	0.198725	1	0.480031	0.184838	1	0.497797	0.184936	1	0.467826	0.132557
1554	Q9Y624	41	1	0.831447	0.529718	1	0.979597	0.792973	1	0.839261	0.670302	1	0.902315	0.740646	1	0.78756	0.524917
1555	E9PGM4	25	1	0.616807	0.125231	1	0.63061	0.194244	1	0.57675	0.201107	1	0.564297	0.19426	1	0.577677	0.188261
1556	Q9UBL3	25	1	0.673237	0.1453	1	0.901363	0.206899	1	0.76763	0.185437	1	0.76374	0.188399	1	0.718911	0.104872
1557	P57740	26	1	0.483013	0.134632	1	0.549523	0.183517	1	0.533693	0.173583	1	0.5824	0.197284	1	0.566825	0.228975
1558	C9JIZ6	40	1	0.819918	0.604901	1	0.892318	0.662411	1	0.814604	0.58164	1	0.83724	0.578284	1	0.84769	0.732652
1559	Q0VDF9	26	1	0.342965	0.101651	1	0.2943	0.12073	1	0.285684	0.102042	1	0.336963	0.137134	1	0.352585	0.107481
1560	J3KPT4	26	1	0.755253	0.225555	1	0.656401	0.160421	1	0.709492	0.135597	1	0.755525	0.179867	1	0.784553	0.326267
1561	A0A087X1Z3	30	1	0.871526	0.603064	1	0.766655	0.45905	1	0.811764	0.507455	1	0.844755	0.55589	1	0.913904	0.513037
1562	P11908	41	1	0.798754	0.211648	1	0.775355	0.254704	1	0.771291	0.293466	1	0.776474	0.260873	1	0.846035	0.320599
1563	P53999	36	1	0.89134	0.451196	1	1.12624	0.542449	1	0.899153	0.423802	1	0.898793	0.442698	1	0.840342	0.34315
1564	P54725	47	1	0.828685	0.659546	1	0.775456	0.512392	1	0.832903	0.557228	1	0.808339	0.547887	1	0.806955	0.670597
1565	Q07960	27	1	0.79356	0.336153	1	0.691515	0.239732	1	0.703038	0.242163	1	0.758496	0.254323	1	0.800831	0.295072
1566	Q5TCU3	52	1	0.648376	0.478971	1	1.04123	0.546425	1	0.799687	0.441315	1	0.800869	0.48609	1	0.861469	0.893092
1567	Q00765	32	1	0.861974	0.579529	1	0.985565	0.787773	1	0.955238	0.795567	1	0.950849	0.747495	1	0.967469	0.66657
1568	M0R2B7	31	1	0.497571	0.183394	1	0.46751	0.208292	1	0.515173	0.218268	1	0.508988	0.229476	1	0.461441	0.162872
1569	J3QRU1	32	1	0.570013	0.211065	1	0.518148	0.155225	1	0.409656	0.10801	1	0.490628	0.147894	1	0.640227	0.201274
1570	Q9BWS9	30	1	0.788329	0.278629	1	0.898411	0.268632	1	0.849864	0.272752	1	0.799222	0.254531	1	0.772506	0.287132
1571	Q9H857	30	1	0.676138	0.244617	1	0.671758	0.23671	1	0.718996	0.179123	1	0.685595	0.227105	1	0.665806	0.239078
1572	Q9NR50	31	1	0.513539	0.124596	1	0.488687	0.185441	1	0.487924	0.178287	1	0.484037	0.179993	1	0.524629	0.193705
1573	Q9NPL8	40	1	0.818918	0.524842	1	1.03852	0.869424	1	0.918732	0.750931	1	0.945108	0.695869	1	0.803099	0.485976
1574	Q9NQW7	37	1	0.807239	0.166245	1	0.743626	0.228249	1	0.714746	0.23548	1	0.712764	0.227408	1	0.846881	0.185225
1575	E7EW49	29	1	0.577299	0.15319	1	0.660178	0.238208	1	0.730895	0.258782	1	0.746486	0.260074	1	0.61844	0.213081
1576	Q96HY6	27	1	0.846565	0.390673	1	0.784587	0.523605	1	0.703817	0.40566	1	0.870312	0.566219	1	0.79899	0.345172
1577	P57088	56	1	0.74298	0.353523	1	0.770493	0.46754	1	0.776086	0.429885	1	0.795085	0.466684	1	0.736383	0.352129
1578	Q93008	26	1	0.738191	0.226252	1	0.77424	0.308176	1	0.710489	0.262283	1	0.718774	0.294872	1	0.717621	0.165479
1579	L0R6Q1	36	1	0.790601	0.579935	1	0.893433	0.735446	1	0.911356	0.73825	1	0.943234	0.817848	1	0.800197	0.605133
1580	Q04323	35	1	0.856601	0.433599	1	0.826711	0.460695	1	0.830507	0.485678	1	0.873465	0.432644	1	0.895427	0.40298
1581	O95372	36	1	0.83055	0.343534	1	0.756624	0.273808	1	0.803239	0.295918	1	0.772474	0.273561	1	0.834406	0.367031
1582	P24941	33	1	0.737274	0.304339	1	0.810038	0.314461	1	0.790356	0.278235	1	0.772861	0.315533	1	0.73747	0.333637
1583	Q9Y679	43	1	0.596761	0.178763	1	0.488718	0.108297	1	0.478445	0.0826723	1	0.46611	0.105366	1	0.650646	0.208385
1584	Q96KA5	32	1	0.807608	0.23295	1	0.768746	0.158098	1	0.795801	0.125547	1	0.84823	0.181072	1	0.814004	0.28583
1585	Q96HC4	39	1	0.871543	0.461747	1	0.606716	0.337029	1	0.796181	0.471692	1	0.799388	0.442419	1	0.90869	0.678143
1586	Q9Y487	29	1	0.794234	0.462342	1	0.775408	0.492464	1	0.832503	0.458135	1	0.809745	0.501616	1	0.805327	0.428836
1587	Q92878	28	1	0.529837	0.172529	1	0.544858	0.212968	1	0.580586	0.199656	1	0.555058	0.209617	1	0.596104	0.137382
1588	H0Y368	31	1	0.777501	0.395288	1	0.891564	0.317955	1	0.801517	0.264631	1	0.820578	0.296244	1	0.799732	0.459327
1589	H0YBA1	24	1	0.82622	0.425064	1	0.525242	0.262106	1	0.83677	0.464261	1	0.801055	0.360167	1	0.83642	0.417638
1590	E9PCW1	36	1	0.751228	0.405201	1	0.860523	0.589218	1	0.849946	0.545956	1	0.774842	0.484734	1	0.769417	0.427427
1591	A0A494C0W0	31	1	0.748539	0.201682	1	0.824153	0.206634	1	0.769236	0.194521	1	0.755324	0.198841	1	0.795013	0.231253
1592	G5EA09	19	1	0.819909	0.277099	1	1.05377	0.383737	1	0.813418	0.29977	1	0.830037	0.288553	1	0.778418	0.279135
1593	Q13526	22	1	0.770873	0.266043	1	0.993824	0.391136	1	0.785996	0.305832	1	0.79464	0.316483	1	0.766599	0.309375
1594	P16219	23	1	0.686235	0.321168	1	0.666007	0.271193	1	0.644889	0.228032	1	0.700333	0.274618	1	0.753528	0.450794
1595	J3KMZ9	28	1	0.845477	0.42625	1	0.865964	0.621549	1	0.845574	0.555655	1	0.828126	0.524303	1	0.856805	0.418522
1596	P23258	25	1	0.612924	0.216564	1	0.623129	0.246383	1	0.628118	0.217136	1	0.639929	0.247258	1	0.607319	0.214999
1597	Q5T1C6	21	1	0.797388	0.385278	1	0.80972	0.336437	1	0.888156	0.302895	1	0.936862	0.341243	1	0.842204	0.389418
1598	Q9NUQ2	30	1	0.686278	0.19811	1	0.694174	0.174703	1	0.68789	0.154148	1	0.640335	0.117938	1	0.745378	0.213025
1599	Q9Y4P3	27	1	0.64352	0.256043	1	0.478716	0.157097	1	0.531547	0.162701	1	0.400919	0.103548	1	0.59844	0.241965
1600	P49675	25	1	0.496331	0.203668	1	0.421881	0.168455	1	0.313768	0.127069	1	0.384577	0.165349	1	0.493708	0.304257
1601	Q8TBA6	23	1	0.783194	0.410568	1	0.986864	0.397603	1	0.905495	0.337043	1	0.889157	0.345735	1	0.81631	0.427992
1602	O76071	34	1	0.776397	0.382242	1	0.798736	0.366821	1	0.765736	0.336981	1	0.983052	0.342311	1	0.783633	0.365503
1603	Q9Y3B7	31	1	0.496124	0.193469	1	0.276792	0.101376	1	0.252295	0.0845299	1	0.286686	0.100068	1	0.49251	0.246728
1604	F5H365	23	1	0.641045	0.195099	1	0.724425	0.196638	1	0.669672	0.18774	1	0.697639	0.197566	1	0.648691	0.19754
1605	P49406	32	1	0.352751	0.137356	1	0.187926	0.0701111	1	0.147564	0.047543	1	0.192251	0.077715	1	0.345599	0.129927
1606	P52565	36	1	0.888213	0.190121	1	1.07758	0.305059	1	0.816199	0.253867	1	0.858724	0.269008	1	0.844413	0.178311
1607	Q5JWF2	31	1	0.787373	0.34346	1	0.95787	0.345646	1	0.747615	0.199851	1	0.639924	0.24583	1	0.796819	0.292858
1608	Q8WVX9	24	1	0.662318	0.251958	1	0.653762	0.135726	1	0.751255	0.143209	1	0.734493	0.221071	1	0.695407	0.299735
1609	Q96R06	22	1	0.479696	0.193563	1	0.548614	0.228368	1	0.511642	0.195838	1	0.587292	0.250498	1	0.532562	0.211099
1610	Q9BXR0	31	1	0.84484	0.471872	1	0.849222	0.382056	1	0.831744	0.377443	1	0.833698	0.381561	1	0.869673	0.575366
1611	P35249	31	1	0.758736	0.312017	1	0.685214	0.278166	1	0.609395	0.240418	1	0.57311	0.221874	1	0.572598	0.203433
1612	A0A1B0GW68	41	1	0.803989	0.519876	1	0.955342	0.713055	1	0.895587	0.568959	1	0.916884	0.71459	1	0.818059	0.521005
1613	Q8TBC4	28	1	0.807357	0.191077	1	0.829172	0.277237	1	0.748129	0.272144	1	0.747216	0.283389	1	0.785858	0.195041
1614	Q9GZP4	28	1	0.929851	0.823572	1	0.864529	0.606582	1	0.802373	0.52909	1	0.846028	0.587833	1	0.88913	0.789644
1615	Q9ULC4	29	1	0.878546	0.378055	1	1.05863	0.411806	1	0.854716	0.336502	1	0.887079	0.358419	1	0.875229	0.473388
1616	P53597	29	1	0.500442	0.151432	1	0.429607	0.130604	1	0.305936	0.0645815	1	0.335014	0.0897007	1	0.482606	0.212338
1617	P20618	43	1	0.839978	0.730837	1	0.792728	0.571689	1	0.816469	0.563728	1	0.800816	0.52449	1	0.911428	0.81688
1618	P41440	35	1	0.89115	0.607637	1	0.967918	0.74704	1	0.921417	0.689042	1	0.820288	0.655927	1	0.782373	0.463649
1619	Q9H9J2	27	1	0.477659	0.152886	1	0.280974	0.0841471	1	0.229529	0.0602619	1	0.303224	0.0920565	1	0.459488	0.16021
1620	Q9UI26	26	1	0.96881	0.170827	1	0.92849	0.325346	1	0.799756	0.273431	1	0.838769	0.29868	1	0.901693	0.144819
1621	Q9BV44	34	1	0.823754	0.405305	1	0.900132	0.436923	1	0.809493	0.336396	1	0.768617	0.351163	1	0.870171	0.314432
1622	I3L3Q4	35	1	0.81555	0.0895755	1	0.616081	0.133236	1	0.649106	0.145768	1	0.601536	0.137743	1	0.765183	0.143978
1623	Q96N66	29	1	0.807925	0.408644	1	0.928841	0.531784	1	0.841876	0.549406	1	0.834503	0.424333	1	0.824584	0.548144
1624	O43148	36	1	0.836107	0.391182	1	0.881402	0.328398	1	0.841165	0.300241	1	0.861161	0.338316	1	0.843209	0.392593
1625	A0A7I2V383	28	1	0.67278	0.225821	1	0.729398	0.167376	1	0.669856	0.138708	1	0.837442	0.15458	1	0.696838	0.268315
1626	Q9NQT5	28	1	0.755656	0.166595	1	0.864792	0.241165	1	0.739768	0.179774	1	0.696725	0.209852	1	0.7167	0.136942
1627	P42224	24	1	0.384521	0.131007	1	0.457999	0.183011	1	0.474063	0.199171	1	0.485734	0.205791	1	0.381055	0.137983
1628	H7BY36	43	1	0.80209	0.565864	1	0.89725	0.629505	1	0.845895	0.59058	1	0.906696	0.653121	1	0.877433	0.762772
1629	Q9UBQ0	36	1	0.776951	0.482551	1	0.987103	0.468738	1	0.793612	0.312039	1	0.758226	0.308336	1	0.916515	0.311823
1630	Q99567	26	1	0.711943	0.223356	1	0.794891	0.259249	1	0.764886	0.240997	1	0.821019	0.265141	1	0.701881	0.226209
1631	Q04828	29	1	0.375239	0.135877	1	0.523345	0.227229	1	0.499259	0.227292	1	0.51142	0.202862	1	0.36292	0.478875
1632	Q5HYK3	30	1	0.695154	0.317759	1	0.652447	0.301711	1	0.702512	0.325576	1	0.704982	0.345227	1	0.72771	0.374361
1633	Q9BYD3	22	1	0.563902	0.218066	1	0.433509	0.159148	1	0.324582	0.111163	1	0.409714	0.15651	1	0.562899	0.231602
1634	Q9NXH9	30	1	0.839409	0.537879	1	0.803894	0.469789	1	0.722369	0.395283	1	0.712148	0.342227	1	0.843783	0.573631
1635	A0A087X2D5	38	1	0.433501	0.167426	1	0.245858	0.104403	1	0.202895	0.0637311	1	0.220562	0.0841919	1	0.419542	0.155013
1636	P63000	40	1	0.740312	0.350031	1	0.731145	0.242588	1	0.693525	0.22831	1	0.752653	0.222347	1	0.732116	0.377252
1637	Q96C23	33	1	0.747982	0.134371	1	0.766484	0.236105	1	0.708222	0.234421	1	0.691282	0.227255	1	0.759713	0.148642
1638	A0A2R8Y5C4	22	1	0.83985	0.247978	1	0.940128	0.397062	1	0.853879	0.31416	1	0.865299	0.420392	1	0.720233	0.132122
1639	Q14344	32	1	0.723575	0.261128	1	0.752781	0.242028	1	0.72392	0.175259	1	0.746757	0.218115	1	0.715027	0.240718
1640	Q96D46	23	1	0.687951	0.181385	1	0.68994	0.21131	1	0.674238	0.203344	1	0.691594	0.197511	1	0.680427	0.230675
1641	Q13868	30	1	0.916498	0.55726	1	1.04422	0.688954	1	0.983665	0.625678	1	0.88565	0.52146	1	0.940228	0.524908
1642	A0A5H1ZRP4	31	1	0.776208	0.203325	1	0.740835	0.243908	1	0.733164	0.230374	1	0.751583	0.245276	1	0.7579	0.206428
1643	P14550	30	1	0.783215	0.114668	1	0.849805	0.255934	1	0.725635	0.228197	1	0.70913	0.218113	1	0.836643	0.130716
1644	O75165	28	1	0.752727	0.411756	1	0.581938	0.26287	1	0.704881	0.327177	1	0.749614	0.34548	1	0.738392	0.313187
1645	Q92766	30	1	0.651359	0.241172	1	0.27908	0.121284	1	0.733366	0.302412	1	0.693712	0.304516	1	0.694074	0.255267
1646	P32969	27	1	0.469749	0.145348	1	0.473582	0.187198	1	0.393651	0.136943	1	0.329381	0.110593	1	0.523225	0.127691
1647	Q8NF37	33	1	0.770035	0.285702	1	0.865148	0.166647	1	0.75723	0.13544	1	0.772455	0.150411	1	0.755615	0.341223
1648	Q9BY32	29	1	0.856482	0.731884	1	0.767358	0.493253	1	0.709599	0.421531	1	0.742464	0.472141	1	0.845777	0.81508
1649	O95825	29	1	0.871602	0.653542	1	0.901357	0.546731	1	0.891703	0.498423	1	0.824248	0.468331	1	0.878064	0.699725
1650	Q9UEY8	30	1	0.792588	0.502978	1	0.758008	0.455608	1	0.722901	0.404802	1	0.752952	0.438074	1	0.847296	0.536071
1651	P14324	41	1	0.536577	0.0880417	1	0.415762	0.171268	1	0.382823	0.162292	1	0.405865	0.177758	1	0.526833	0.139212
1652	F5H442	24	1	0.815772	0.17327	1	0.782911	0.241177	1	0.758352	0.215171	1	0.825385	0.260504	1	0.809208	0.184563
1653	Q96DI7	27	1	0.723417	0.207426	1	0.992125	0.28431	1	0.872889	0.246875	1	0.92392	0.24266	1	0.680116	0.24538
1654	Q9P2I0	21	1	0.725344	0.235771	1	0.761632	0.229553	1	0.691109	0.198461	1	0.705278	0.201128	1	0.666706	0.209555
1655	H0YIC4	49	1	0.901346	0.207411	1	0.838442	0.306734	1	1.05897	0.18551	1	1.0019	0.314279	1	0.916301	0.197613
1656	Q96E39	46	1	0.734658	0.551879	1	0.781407	0.286267	1	0.762127	0.525029	1	0.772519	0.315617	1	0.702781	0.405005
1657	Q15785	22	1	0.416915	0.165148	1	0.466957	0.238719	1	0.484944	0.233244	1	0.483336	0.226694	1	0.419898	0.152404
1658	P49006	45	1	0.942884	0.631667	1	0.882147	0.793381	1	0.930382	0.800412	1	0.985748	0.695176	1	0.940392	0.565758
1659	O75347	38	1	0.907681	0.76311	1	0.809745	0.606463	1	0.755952	0.563115	1	0.809342	0.566494	1	0.898734	0.826826
1660	Q8NFC6	25	1	0.752523	0.501009	1	0.736134	0.447773	1	0.785982	0.44666	1	0.743017	0.439742	1	0.798071	0.58761
1661	Q9NS69	32	1	0.853627	0.551009	1	0.697844	0.614067	1	0.893665	0.638212	1	0.886158	0.627327	1	0.840727	0.474391
1662	G8JLA2	37	1	0.755731	0.617333	1	0.7198	0.596947	1	0.706154	0.538727	1	0.772686	0.650243	1	0.758071	0.601458
1663	Q9NUQ3	27	1	0.817548	0.202068	1	0.925457	0.256269	1	0.802886	0.232232	1	0.73874	0.234359	1	0.798414	0.184556
1664	O75608	36	1	0.824378	0.562486	1	0.75991	0.402104	1	0.846922	0.461259	1	0.834833	0.434309	1	0.859235	0.65005
1665	Q9NQR4	22	1	0.826465	0.327004	1	0.731116	0.331091	1	0.860248	0.399778	1	0.872174	0.390148	1	0.909913	0.424302
1666	Q9BTE3	27	1	0.649016	0.114925	1	0.767679	0.232102	1	0.696385	0.22132	1	0.736198	0.236455	1	0.702593	0.249858
1667	Q6P4A7	29	1	0.842619	0.368326	1	0.926872	0.637134	1	0.810707	0.52421	1	0.873841	0.610164	1	0.837406	0.35599
1668	O14757	25	1	0.732472	0.135902	1	0.830833	0.219035	1	0.70342	0.192401	1	0.684555	0.216491	1	0.724331	0.191554
1669	P35610	22	1	0.76335	0.238972	1	0.680777	0.196265	1	0.684305	0.145031	1	0.698975	0.166725	1	0.781525	0.227263
1670	P08579	37	1	0.880594	0.377089	1	0.998271	0.573203	1	0.928363	0.483422	1	0.990004	0.499876	1	0.945279	0.333178
1671	Q9BZQ8	36	1	0.607717	0.128897	1	0.611839	0.172074	1	0.586901	0.145268	1	0.59782	0.178867	1	0.573883	0.136773
1672	Q9NZ45	37	1	0.747066	0.373622	1	0.956549	0.784334	1	0.852285	0.630547	1	0.878658	0.679833	1	0.790916	0.471498
1673	Q96S52	28	1	0.69425	0.292414	1	0.742231	0.217945	1	0.754194	0.214109	1	0.713466	0.224067	1	0.707274	0.301917
1674	B1AXG1	25	1	0.646491	0.113071	1	0.582867	0.206634	1	0.513979	0.192954	1	0.53198	0.195083	1	0.60335	0.189466
1675	P62753	41	1	0.457043	0.076034	1	0.548948	0.235757	1	0.428793	0.189343	1	0.569467	0.236571	1	0.553904	0.0969543
1676	O75663	28	1	0.855807	0.145043	1	0.870599	0.211885	1	0.771198	0.196385	1	0.795097	0.206617	1	0.850141	0.149085
1677	Q9Y2L1	23	1	0.563183	0.125921	1	0.689664	0.237009	1	0.578424	0.22379	1	0.641925	0.222468	1	0.543681	0.208359
1678	Q8NHP8	31	1	0.838861	0.441952	1	0.933185	0.486736	1	0.794268	0.391975	1	0.845107	0.47969	1	0.799431	0.406909
1679	Q9BUJ2	24	1	0.580957	0.200683	1	0.665868	0.23496	1	0.653237	0.228645	1	0.686167	0.266863	1	0.582447	0.269302
1680	Q86W42	28	1	0.709005	0.154017	1	0.972411	0.210484	1	0.855965	0.189758	1	0.755767	0.159443	1	0.784769	0.154372
1681	Q99471	31	1	0.968679	0.668754	1	0.871248	0.525693	1	0.832984	0.497203	1	0.828644	0.511368	1	0.933818	0.555375
1682	A0A1B0GTG2	16	1	0.76826	0.550693	1	0.486283	0.279292	1	0.913972	0.659333	1	0.849229	0.553254	1	0.976942	1.15709
1683	P31942	31	1	0.471923	0.157557	1	0.421946	0.115665	1	0.409276	0.111717	1	0.473345	0.114358	1	0.508267	0.219201
1684	Q92552	32	1	0.687254	0.21545	1	0.625154	0.159771	1	0.489665	0.088609	1	0.687877	0.176178	1	0.605698	0.220531
1685	Q9UPN6	33	1	0.531055	0.207824	1	0.61923	0.226859	1	0.613286	0.223482	1	0.644011	0.238026	1	0.743994	0.292963
1686	Q9UNH7	30	1	0.666151	0.129056	1	0.602067	0.18487	1	0.617605	0.183519	1	0.577686	0.180019	1	0.651546	0.184539
1687	Q9BSJ2	22	1	0.478722	0.14433	1	0.376827	0.143758	1	0.463946	0.172189	1	0.475745	0.190966	1	0.512558	0.148506
1688	Q96GX9	28	1	0.84452	0.681896	1	0.814041	0.521535	1	0.750531	0.469586	1	0.776607	0.438251	1	0.877576	0.769861
1689	P61020	32	1	0.887631	0.630627	1	0.840591	0.326438	1	0.829209	0.331352	1	0.877632	0.255722	1	0.86044	0.566289
1690	P11216	32	1	0.851697	0.419883	1	0.514864	0.23988	1	0.694172	0.378308	1	0.701874	0.358195	1	0.906422	0.603624
1691	Q92576	29	1	0.745177	0.408542	1	0.899176	0.535798	1	0.817162	0.473084	1	0.787844	0.505879	1	0.833865	0.482393
1692	P36915	27	1	0.711986	0.151994	1	0.734936	0.253741	1	0.706358	0.243563	1	0.687306	0.239891	1	0.724355	0.208342
1693	Q13144	25	1	0.64971	0.235495	1	0.551452	0.233268	1	0.539828	0.241242	1	0.540763	0.235496	1	0.620197	0.304385
1694	Q9UNE7	24	1	0.457005	0.153954	1	0.450857	0.180717	1	0.45517	0.164995	1	0.459694	0.176901	1	0.479533	0.174001
1695	Q8NFW8	24	1	0.650767	0.258881	1	0.655423	0.15382	1	0.662796	0.158771	1	0.659026	0.143894	1	0.630961	0.284552
1696	Q06323	36	1	0.887722	0.685775	1	0.582833	0.400418	1	0.85409	0.576732	1	0.826048	0.555128	1	0.945785	0.667186
1697	A0A0D9SGE8	30	1	0.576409	0.169662	1	0.707884	0.170868	1	0.761119	0.176103	1	0.722724	0.128811	1	0.591857	0.179927
1698	Q99961	26	1	0.633443	0.22146	1	0.643998	0.277431	1	0.622904	0.272924	1	0.660083	0.289607	1	0.652579	0.255189
1699	A0A669KAX9	25	1	0.524626	0.240214	1	0.300088	0.133602	1	0.230803	0.0877527	1	0.265805	0.0990167	1	0.491014	0.257871
1700	P62072	29	1	0.899039	0.527871	1	1.02966	1.18902	1	0.816278	0.895935	1	1.02242	1.13195	1	0.813937	0.474858
1701	Q9BR76	39	1	0.852543	0.132937	1	0.971361	0.201455	1	0.857897	0.205742	1	0.817078	0.191491	1	0.959802	0.167357
1702	O14497	17	1	0.490102	0.175109	1	0.484221	0.218586	1	0.567217	0.229222	1	0.573509	0.277504	1	0.494108	0.197078
1703	Q9H773	43	1	0.885859	0.707709	1	0.79518	0.455655	1	0.829476	0.479035	1	0.805259	0.466325	1	0.877178	0.735285
1704	A0A087X0K0	26	1	0.77086	0.394118	1	0.853047	0.47574	1	0.922777	0.483974	1	0.888176	0.476833	1	0.79092	0.392965
1705	O60256	30	1	0.787798	0.403653	1	0.766488	0.317488	1	0.765126	0.312945	1	0.758791	0.311929	1	0.894559	0.518671
1706	Q9NZB2	21	1	0.657752	0.209935	1	0.757749	0.238714	1	0.752728	0.230975	1	0.756059	0.241787	1	0.691001	0.290219
1707	P62857	45	1	0.945964	0.752389	1	1.18909	0.763584	1	1.15671	0.883597	1	1.02953	0.639621	1	0.927148	0.741939
1708	Q9P015	30	1	0.53912	0.227527	1	0.333642	0.131614	1	0.251232	0.0800092	1	0.299562	0.115654	1	0.464066	0.20265
1709	Q9HD45	37	1	0.859948	0.249502	1	0.964182	0.186916	1	0.850687	0.139717	1	0.895571	0.179478	1	0.831062	0.275167
1710	P41214	22	1	0.41905	0.197847	1	0.341877	0.150226	1	0.342822	0.142108	1	0.364079	0.164237	1	0.464239	0.238295
1711	Q15006	32	1	0.792223	0.280132	1	0.857329	0.189661	1	0.782757	0.164367	1	0.815007	0.133046	1	0.80275	0.340578
1712	Q7Z5K2	31	1	0.688439	0.228303	1	0.672363	0.266215	1	0.650434	0.254928	1	0.667538	0.269752	1	0.646937	0.268704
1713	O95394	31	1	0.736688	0.135396	1	0.708575	0.220815	1	0.655727	0.220565	1	0.616147	0.205616	1	0.743188	0.173099
1714	Q9P032	32	1	0.767481	0.383267	1	0.863945	0.304621	1	0.817564	0.23138	1	0.761495	0.279603	1	0.757929	0.418902
1715	P54687	28	1	0.884627	0.759697	1	0.927615	0.52329	1	0.826237	0.433672	1	0.827538	0.445243	1	0.966943	0.941431
1716	Q9BXS6	28	1	0.75461	0.397655	1	1.06444	0.45545	1	0.992156	0.431325	1	0.879392	0.415334	1	0.836117	0.421133
1717	Q13131	30	1	0.708559	0.178434	1	0.865886	0.205369	1	0.761042	0.172457	1	0.689592	0.172691	1	0.679034	0.208688
1718	O95071	26	1	0.683782	0.277117	1	0.700054	0.318121	1	0.723188	0.309998	1	0.66798	0.304543	1	0.698976	0.329246
1719	Q96I25	28	1	0.568378	0.148493	1	0.70961	0.216383	1	0.674448	0.197598	1	0.756354	0.231957	1	0.613975	0.167771
1720	P52732	27	1	0.496137	0.156816	1	0.532288	0.243329	1	0.570975	0.254816	1	0.59219	0.283784	1	0.476281	0.22887
1721	Q9Y6M5	18	1	0.818749	0.474494	1	0.83903	0.649658	1	0.827796	0.620932	1	0.745161	0.500137	1	0.720902	0.400386
1722	Q5T8P6	21	1	0.408456	0.141712	1	0.423193	0.179852	1	0.507817	0.200588	1	0.487434	0.192364	1	0.520184	0.218432
1723	Q9BUQ8	25	1	0.575965	0.145545	1	0.668255	0.162771	1	0.733586	0.171341	1	0.603292	0.123601	1	0.523463	0.129733
1724	O14656	27	1	0.72883	0.371029	1	0.602625	0.23355	1	0.629325	0.209446	1	0.653471	0.249974	1	0.753486	0.366212
1725	Q14BN4	24	1	0.594338	0.231734	1	0.510863	0.19692	1	0.472643	0.171349	1	0.403034	0.14093	1	0.601928	0.189192
1726	Q8TAF3	23	1	0.758863	0.431265	1	0.962664	0.565312	1	0.782115	0.443847	1	0.779137	0.482458	1	0.785304	0.431595
1727	Q53H96	22	1	0.71483	0.450625	1	0.888136	0.470063	1	0.711984	0.373729	1	0.746521	0.401174	1	0.747974	0.525651
1728	P01112	25	1	0.558137	0.255335	1	0.645827	0.304263	1	0.490662	0.22937	1	0.506029	0.227241	1	0.51467	0.191002
1729	O43464	26	1	0.792912	0.47207	1	0.87456	0.565741	1	0.784694	0.491287	1	0.861976	0.532091	1	0.803879	0.415551
1730	Q02487	24	1	0.68965	0.353305	1	0.758481	0.470806	1	0.687847	0.41552	1	0.696473	0.41176	1	0.705107	0.40702
1731	P55735	28	1	0.877049	0.226523	1	0.939302	0.268298	1	0.854916	0.248703	1	0.888225	0.264175	1	0.873941	0.253766
1732	H0YHX9	36	1	0.938558	0.879359	1	0.967505	0.773293	1	0.954069	0.589807	1	0.950603	0.685714	1	0.877108	0.565441
1733	Q14677	25	1	0.802819	0.369507	1	0.857758	0.441482	1	0.823402	0.424887	1	0.754534	0.371582	1	0.867513	0.495673
1734	Q9Y619	31	1	0.742338	0.437542	1	0.898262	0.654805	1	0.819616	0.537548	1	0.852597	0.666673	1	0.740201	0.420845
1735	P36507	32	1	0.734656	0.121307	1	0.703506	0.218984	1	0.623912	0.214773	1	0.5961	0.18427	1	0.687343	0.176842
1736	Q5JWE9	32	1	0.736048	0.298997	1	0.56322	0.208565	1	0.597901	0.196196	1	0.619455	0.229121	1	0.69477	0.293414
1737	Q8WWC4	32	1	0.791421	0.317462	1	0.664528	0.341754	1	0.569733	0.23638	1	0.641465	0.294	1	0.728791	0.259909
1738	P50453	28	1	0.843055	0.386785	1	0.760275	0.320412	1	0.748389	0.32018	1	0.743902	0.324882	1	0.860324	0.409482
1739	F6V2D4	24	1	0.739424	0.235768	1	0.908981	0.258886	1	0.787213	0.203488	1	0.8494	0.242978	1	0.706235	0.292097
1740	O43865	25	1	0.706367	0.166565	1	0.618786	0.254778	1	0.56255	0.233303	1	0.546268	0.227161	1	0.736667	0.201207
1741	P25490	34	1	0.608057	0.243153	1	0.930524	0.485762	1	0.822148	0.423048	1	0.762418	0.419921	1	0.607993	0.23484
1742	A6PVN5	29	1	0.963344	0.425806	1	0.990168	0.409944	1	0.901501	0.351863	1	0.86688	0.349466	1	0.965203	0.317624
1743	E9PNF7	26	1	0.853063	0.606558	1	0.953131	0.579036	1	0.877464	0.490111	1	0.896788	0.532063	1	0.851135	0.543868
1744	Q02750	25	1	0.88104	0.177007	1	0.862513	0.250031	1	0.741226	0.234474	1	0.79694	0.258406	1	0.89902	0.198552
1745	P98179	33	1	0.74572	0.358921	1	0.834139	0.392481	1	0.701454	0.310344	1	0.922002	0.327884	1	0.758807	0.479671
1746	Q15418	22	1	0.61434	0.10444	1	0.607313	0.254815	1	0.515578	0.211088	1	0.511406	0.23829	1	0.566026	0.0774467
1747	Q9H488	26	1	0.81972	0.40447	1	0.850105	0.326776	1	0.85994	0.334632	1	0.880546	0.330455	1	0.827639	0.514737
1748	Q9Y6Y8	24	1	0.662997	0.14241	1	0.669836	0.242821	1	0.639668	0.234825	1	0.673056	0.266379	1	0.629731	0.199435
1749	P51649	24	1	0.828646	0.324681	1	0.730689	0.237926	1	0.857506	0.230218	1	0.88627	0.291088	1	0.8779	0.433815
1750	Q9NX14	27	1	0.840338	0.556836	1	0.825867	0.690529	1	0.814277	0.613146	1	0.86946	0.731495	1	0.812806	0.440434
1751	Q5JSL0	20	1	0.960025	0.88246	1	0.957208	0.926216	1	1.00666	0.922816	1	1.07043	1.07313	1	0.988595	0.824693
1752	O95684	19	1	0.85185	0.513769	1	0.865515	0.491477	1	0.842687	0.470536	1	0.936163	0.487545	1	0.818774	0.45044
1753	O00425	32	1	0.47082	0.184488	1	0.371087	0.151369	1	0.349742	0.146865	1	0.391759	0.141353	1	0.452523	0.172911
1754	Q16186	35	1	0.75186	0.173483	1	0.548121	0.231687	1	0.572051	0.294846	1	0.586644	0.269625	1	0.707996	0.318038
1755	Q6NYC8	31	1	0.832048	0.388009	1	0.943505	0.526843	1	0.881088	0.485252	1	0.865457	0.47006	1	0.955533	0.664756
1756	A0A7I2V3F9	40	1	0.824553	0.234715	1	0.87059	0.312148	1	0.849582	0.280594	1	0.800228	0.326795	1	0.828188	0.280562
1757	O15042	26	1	0.571859	0.165836	1	0.677282	0.224519	1	0.696411	0.210407	1	0.726312	0.210824	1	0.599677	0.192289
1758	Q15185	43	1	0.857792	0.293711	1	1.00332	0.46954	1	0.798618	0.350532	1	0.836311	0.398615	1	0.804555	0.275405
1759	Q15293	23	1	0.785148	0.484027	1	0.909701	0.637825	1	0.830341	0.642587	1	0.962925	0.732613	1	0.835779	0.648592
1760	P26885	34	1	0.836895	0.588331	1	0.951428	0.561054	1	0.875493	0.536554	1	0.895716	0.510579	1	0.874718	0.619134
1761	Q9BTE6	22	1	0.722474	0.158922	1	0.716139	0.231855	1	0.641779	0.201252	1	0.670366	0.211697	1	0.670738	0.170525
1762	O15164	22	1	0.722263	0.251181	1	0.634135	0.246677	1	0.685086	0.246409	1	0.664869	0.253705	1	0.676738	0.250653
1763	O94888	24	1	0.857457	0.52931	1	0.82104	0.452681	1	0.826149	0.449873	1	0.815067	0.420932	1	0.895373	0.48985
1764	Q96EY8	29	1	0.784956	0.517833	1	0.810939	0.54084	1	0.824957	0.528963	1	0.810957	0.578223	1	0.808333	0.557233
1765	Q14149	20	1	0.482765	0.159824	1	0.423743	0.206646	1	0.441084	0.209765	1	0.533252	0.280374	1	0.492381	0.198061
1766	F8W7Q4	32	1	0.780749	0.474634	1	1.00808	0.822513	1	0.867771	0.650833	1	0.855564	0.687642	1	0.795569	0.506702
1767	Q12972	18	1	0.814493	0.155753	1	1.11343	0.24842	1	0.834093	0.251721	1	0.796077	0.215115	1	0.790261	0.176065
1768	Q96EY7	31	1	0.482405	0.164611	1	0.379607	0.143831	1	0.290791	0.0994436	1	0.385674	0.142009	1	0.445614	0.159663
1769	O60271	30	1	0.849399	0.3683	1	0.745356	0.361331	1	0.788823	0.385176	1	0.786514	0.392563	1	0.804387	0.343136
1770	Q9UI30	32	1	0.784851	0.413677	1	0.785065	0.366936	1	0.709888	0.336499	1	0.715495	0.324696	1	0.77058	0.383187
1771	P35612	21	1	0.754588	0.406187	1	0.914969	0.507733	1	0.795301	0.440015	1	0.7757	0.41221	1	0.804138	0.498629
1772	Q8NI27	22	1	0.472129	0.149092	1	0.47767	0.15924	1	0.465157	0.148749	1	0.434918	0.146588	1	0.498948	0.195705
1773	O75312	28	1	0.929063	0.430405	1	0.778433	0.370965	1	0.810113	0.396345	1	0.801005	0.404378	1	0.911388	0.342227
1774	Q9BUP0	26	1	0.836506	0.482976	1	1.15869	0.858812	1	1.00953	0.655975	1	0.904116	0.656318	1	0.791382	0.546079
1775	E7EQI7	16	1	0.76285	0.181006	1	0.702094	0.231123	1	0.736337	0.259431	1	0.683678	0.239571	1	0.682208	0.171352
1776	Q9HC35	22	1	0.546577	0.182946	1	0.504838	0.227705	1	0.537458	0.258357	1	0.566463	0.271748	1	0.55343	0.299126
1777	P51580	27	1	0.867322	0.359185	1	0.838559	0.361649	1	0.814313	0.334426	1	0.803914	0.349529	1	0.903454	0.338372
1778	P00568	24	1	0.768437	0.151721	1	0.758042	0.234964	1	0.733548	0.23486	1	0.726211	0.228427	1	0.746426	0.169457
1779	P30085	28	1	0.727866	0.132134	1	0.705927	0.232416	1	0.589924	0.206171	1	0.641493	0.219262	1	0.687996	0.214457
1780	Q6P1J9	27	1	0.355441	0.0694553	1	0.450202	0.125705	1	0.415151	0.116863	1	0.465295	0.14501	1	0.407101	0.0863031
1781	Q9Y2B0	36	1	0.828586	0.612733	1	1.00089	0.630753	1	0.919084	0.603642	1	0.919004	0.653712	1	0.83746	0.593938
1782	A0A0C4DFM1	29	1	0.775858	0.217131	1	0.778089	0.209244	1	0.756393	0.167695	1	0.777363	0.198582	1	0.767462	0.243012
1783	Q9Y696	26	1	0.92793	0.227073	1	0.870362	0.258817	1	0.848998	0.32011	1	0.851753	0.273449	1	0.855244	0.241927
1784	Q9NQG5	22	1	0.768055	0.322735	1	0.838096	0.292998	1	0.810942	0.328232	1	0.820336	0.270238	1	0.818971	0.353026
1785	O95456	36	1	0.884049	0.598956	1	0.909	0.586955	1	0.784325	0.426165	1	0.846871	0.504842	1	0.852366	0.50623
1786	Q96Q11	31	1	0.709941	0.17497	1	0.617343	0.196956	1	0.559989	0.156943	1	0.564355	0.167348	1	0.727369	0.227756
1787	P16083	23	1	0.859165	0.736106	1	0.850486	0.583535	1	0.814545	0.528846	1	0.789437	0.521881	1	0.887791	0.957958
1788	O75381	31	1	0.824344	0.472406	1	0.819594	0.524503	1	0.844757	0.534631	1	0.843412	0.499321	1	0.873146	0.402551
1789	Q86UL3	27	1	0.762565	0.32198	1	0.868934	0.308337	1	0.801614	0.267084	1	0.800702	0.281245	1	0.729054	0.356015
1790	Q9H2P9	22	1	0.836762	0.201288	1	0.894109	0.342027	1	0.801614	0.310241	1	0.790792	0.316354	1	0.848503	0.280896
1791	Q9BV20	25	1	0.858605	0.323517	1	0.751528	0.333356	1	0.748997	0.319656	1	0.74433	0.319724	1	0.874845	0.333702
1792	P0CG39	45	1	0.886386	0.33335	1	0.542021	0.247532	1	0.660617	0.310015	1	0.663313	0.26554	1	0.920576	0.533139
1793	B4DLR8	27	1	0.770362	0.217602	1	0.442036	0.25288	1	0.592786	0.360052	1	0.575056	0.322719	1	0.789316	0.607027
1794	P53582	26	1	0.716053	0.19891	1	0.617134	0.207706	1	0.591661	0.191277	1	0.598638	0.185421	1	0.732237	0.266007
1795	P48059	33	1	0.776653	0.594364	1	0.867258	0.629266	1	0.761896	0.516685	1	0.741455	0.483423	1	0.758588	0.586444
1796	O00764	26	1	0.921225	0.145471	1	0.869928	0.253813	1	0.80214	0.266707	1	0.770211	0.246346	1	0.972574	0.201192
1797	Q14331	27	1	0.658751	0.180209	1	0.866073	0.203245	1	0.764762	0.173779	1	0.747664	0.165303	1	0.703496	0.179827
1798	P27707	21	1	0.83672	0.266398	1	0.833999	0.260227	1	0.828518	0.271392	1	0.75224	0.253481	1	0.868193	0.352651
1799	O00330	37	1	0.778424	0.385462	1	0.815739	0.395033	1	0.933579	0.403332	1	0.878208	0.382421	1	0.849682	0.287111
1800	P62424	30	1	0.293127	0.104717	1	0.838428	0.49302	1	0.741168	0.438154	1	0.839821	0.502583	1	0.388297	0.103988
1801	Q9NU22	21	1	0.465505	0.209394	1	0.432208	0.208984	1	0.504033	0.263187	1	0.520778	0.232002	1	0.488205	0.238333
1802	G3V2S9	37	1	0.591292	0.326839	1	0.527501	0.262532	1	0.441283	0.180271	1	0.514225	0.243994	1	0.614448	0.383847
1803	P80404	16	1	0.842889	0.558734	1	0.504192	0.27768	1	0.82298	0.50911	1	0.912094	0.498544	1	0.897696	0.875607
1804	A0A7P0T9J6	25	1	0.554148	0.168354	1	0.301635	0.106413	1	0.288178	0.0876417	1	0.334963	0.11363	1	0.553483	0.215571
1805	Q9UNW1	26	1	0.803757	0.569839	1	0.995322	0.544504	1	0.87164	0.438016	1	0.839292	0.458393	1	0.824502	0.48736
1806	Q16706	24	1	0.828416	0.325165	1	0.818789	0.282054	1	0.872945	0.251409	1	0.886296	0.305652	1	0.800165	0.283516
1807	Q6WKZ4	21	1	0.638181	0.299417	1	0.601603	0.326706	1	0.638034	0.32598	1	0.595818	0.341422	1	0.706575	0.397491
1808	Q08945	23	1	0.805791	0.327734	1	1.08292	0.818751	1	0.921757	0.636313	1	1.02775	0.792893	1	0.852448	0.276217
1809	Q9H4A6	28	1	0.734112	0.185977	1	0.787148	0.151816	1	0.729057	0.13343	1	0.733197	0.153793	1	0.74582	0.218226
1810	Q9Y333	26	1	0.787031	0.58018	1	0.846585	0.595905	1	0.785955	0.587821	1	0.898722	0.674897	1	0.79746	0.55657
1811	Q9UHR4	27	1	0.840733	0.426239	1	0.830535	0.447416	1	0.832037	0.443977	1	0.813109	0.456041	1	0.834474	0.463169
1812	Q9NPD3	30	1	0.911771	0.592714	1	0.953714	0.57522	1	1.00602	0.620029	1	0.88738	0.541671	1	0.914286	0.535131
1813	Q9Y6H1	27	1	0.796834	0.686154	1	0.882696	0.655483	1	0.749457	0.553933	1	0.767552	0.526265	1	0.793193	0.849084
1814	Q9HD23	24	1	0.726718	0.429109	1	0.699771	0.542876	1	0.716941	0.516355	1	0.749281	0.56745	1	0.739976	0.429978
1815	Q86SQ9	21	1	0.732235	0.244774	1	0.893563	0.26358	1	0.789492	0.207523	1	0.828003	0.229307	1	0.741363	0.32749
1816	Q8WWV3	18	1	0.531074	0.169676	1	0.43584	0.164366	1	0.300544	0.100647	1	0.353252	0.129647	1	0.554199	0.194612
1817	Q96IU4	30	1	0.914679	0.372574	1	0.917263	0.41737	1	0.854073	0.363348	1	0.805762	0.345252	1	0.936507	0.307165
1818	O60493	34	1	0.474373	0.163112	1	0.545572	0.214551	1	0.452138	0.172423	1	0.52102	0.209705	1	0.476365	0.280439
1819	Q7L2J0	20	1	0.592968	0.206653	1	0.542364	0.212113	1	0.528943	0.244902	1	0.562836	0.224322	1	0.565787	0.189143
1820	P47813	28	1	0.853323	0.274007	1	1.04969	0.389694	1	0.812289	0.307827	1	0.881744	0.373456	1	0.832824	0.348556
1821	Q9Y570	30	1	0.870625	0.189177	1	0.816784	0.259078	1	0.825052	0.237689	1	0.813482	0.258608	1	0.911635	0.181951
1822	Q86U44	24	1	0.768957	0.216951	1	0.914348	0.301788	1	0.84862	0.331973	1	0.782154	0.313047	1	0.801779	0.228806
1823	O14737	38	1	0.929174	0.591566	1	0.841085	0.570195	1	0.783828	0.514809	1	0.810349	0.458943	1	0.921037	0.664555
1824	J3KR97	26	1	0.660168	0.157086	1	0.652211	0.255807	1	0.657079	0.270122	1	0.692931	0.278299	1	0.645302	0.212502
1825	O60231	23	1	0.673977	0.245346	1	0.433725	0.246563	1	0.609774	0.300685	1	0.575862	0.276419	1	0.6153	0.274744
1826	Q8NBT2	25	1	0.79487	0.21891	1	0.929763	0.348484	1	0.726538	0.295696	1	0.793627	0.32593	1	0.708403	0.204693
1827	Q9NUT2	26	1	0.632475	0.260721	1	0.421991	0.14434	1	0.384037	0.131722	1	0.388748	0.130339	1	0.622664	0.228267
1828	Q13045	20	1	0.458332	0.125875	1	0.484622	0.204976	1	0.486834	0.204732	1	0.510805	0.213519	1	0.490987	0.138188
1829	Q6IA86	24	1	0.720376	0.214902	1	0.688294	0.254383	1	0.682702	0.245462	1	0.716157	0.260633	1	0.748075	0.185578
1830	A0A0G2JLB3	24	1	0.745263	0.283413	1	0.783508	0.274729	1	0.752699	0.232394	1	0.745427	0.280168	1	0.756958	0.236523
1831	O75937	42	1	0.786506	0.201673	1	0.849754	0.254111	1	0.791866	0.238865	1	0.778817	0.258355	1	0.836039	0.211359
1832	P01116	19	1	0.778034	0.443138	1	0.767003	0.227893	1	0.760828	0.248707	1	0.702696	0.182869	1	0.786597	0.557271
1833	Q15370	32	1	0.93148	0.391456	1	1.17309	0.519631	1	0.879825	0.404233	1	0.962935	0.443465	1	0.901595	0.397758
1834	Q9Y383	32	1	0.651055	0.137756	1	0.785294	0.291757	1	0.68542	0.240367	1	0.680735	0.256906	1	0.665809	0.187385
1835	Q9UNX4	25	1	0.535324	0.15752	1	0.664552	0.206875	1	0.745572	0.171934	1	0.930135	0.162852	1	0.592324	0.249891
1836	Q969Q5	24	1	0.712282	0.374817	1	0.792947	0.547762	1	0.79413	0.524878	1	0.766651	0.523696	1	0.732569	0.339408
1837	Q8NBF2	19	1	0.75957	0.182744	1	0.64976	0.233572	1	0.668034	0.243631	1	0.643356	0.2474	1	0.741436	0.199494
1838	Q9BYD6	25	1	0.345395	0.150567	1	0.183511	0.0911318	1	0.154222	0.0618309	1	0.191933	0.10058	1	0.356442	0.163675
1839	E9PGC8	20	1	0.762755	0.515501	1	0.757135	0.351071	1	0.873384	0.358717	1	0.827031	0.395607	1	0.821509	0.48279
1840	Q9UII2	42	1	0.89206	0.601999	1	1.01394	0.643443	1	0.824526	0.683344	1	0.939352	0.582324	1	0.957511	0.819001
1841	P48507	22	1	0.750758	0.20227	1	0.818414	0.256688	1	0.739687	0.226473	1	0.729747	0.226047	1	0.729596	0.230252
1842	Q13488	21	1	0.722708	0.409268	1	0.755622	0.494069	1	0.797255	0.504227	1	0.772284	0.496329	1	0.770619	0.466581
1843	H0Y993	31	1	0.569544	0.221849	1	0.752128	0.279895	1	0.673701	0.21286	1	0.609707	0.197411	1	0.572959	0.162655
1844	P46199	26	1	0.461092	0.179402	1	0.455532	0.209035	1	0.281659	0.122369	1	0.328316	0.152494	1	0.431332	0.196519
1845	C9JFR7	39	1	0.838879	0.71867	1	0.861819	0.594263	1	0.902546	0.630421	1	0.921632	0.676786	1	0.908165	0.69194
1846	Q14558	23	1	0.690695	0.288689	1	0.558113	0.256353	1	0.637282	0.302794	1	0.63912	0.292219	1	0.739168	0.359498
1847	Q96SI9	32	1	0.604348	0.301281	1	0.630621	0.258335	1	0.657432	0.263012	1	0.711288	0.287809	1	0.616985	0.310668
1848	Q13217	19	1	0.697688	0.34168	1	0.720291	0.318355	1	0.698685	0.308373	1	0.699042	0.287162	1	0.686963	0.408668
1849	Q9BSH4	22	1	0.640412	0.168181	1	0.485336	0.165151	1	0.287527	0.0864788	1	0.324193	0.117128	1	0.541548	0.238402
1850	P61088	40	1	0.891229	0.357849	1	0.907848	0.314651	1	0.837782	0.30068	1	0.844748	0.295492	1	0.891211	0.331059
1851	P53004	26	1	0.839675	0.14794	1	0.782023	0.240992	1	0.689329	0.211854	1	0.649497	0.210302	1	0.854709	0.168786
1852	Q9Y508	31	1	0.865978	0.615349	1	0.792841	0.473308	1	0.762459	0.448621	1	0.755874	0.416685	1	0.884083	0.741248
1853	P00403	33	1	0.784711	0.441192	1	0.788705	0.839175	1	0.862468	0.750041	1	0.847305	0.647577	1	0.804107	0.452874
1854	Q13630	23	1	0.864031	0.554775	1	0.738688	0.279771	1	0.747697	0.30915	1	0.738132	0.295612	1	0.865501	0.457126
1855	Q92990	16	1	0.870022	0.266466	1	0.710832	0.258466	1	0.77436	0.240014	1	0.786601	0.275649	1	0.890679	0.217624
1856	Q9H3S7	22	1	0.782869	0.218143	1	0.781878	0.290451	1	0.795384	0.287303	1	0.813351	0.329502	1	0.805329	0.198883
1857	Q9Y4X5	25	1	0.878922	0.701864	1	0.9311	0.618332	1	0.808986	0.514272	1	0.81386	0.547028	1	0.837481	0.666534
1858	Q15102	37	1	0.546369	0.19981	1	0.542802	0.241076	1	0.61394	0.304165	1	0.601549	0.253668	1	0.515123	0.241497
1859	Q5T440	28	1	0.791373	0.242809	1	0.885139	0.245379	1	0.837766	0.1846	1	0.844215	0.205743	1	0.791648	0.241011
1860	P45973	29	1	0.70492	0.199398	1	0.984373	0.326626	1	0.831421	0.234469	1	0.950182	0.301588	1	0.68293	0.180606
1861	O15173	27	1	0.80764	0.402933	1	0.894328	0.495269	1	0.839881	0.431501	1	0.845235	0.504733	1	0.757715	0.343443
1862	Q7Z4V5	39	1	0.81264	0.452581	1	1.04967	0.687263	1	0.936112	0.604879	1	0.958014	0.603998	1	0.888756	0.490893
1863	P04183	32	1	0.843311	0.690041	1	0.700671	0.359352	1	0.720605	0.371025	1	0.697867	0.341685	1	0.870866	0.700807
1864	Q9HC07	18	1	0.825939	0.610887	1	0.94754	0.880619	1	0.91159	0.756282	1	0.882773	0.78406	1	0.83598	0.579711
1865	O75152	24	1	0.468617	0.198174	1	0.512364	0.218826	1	0.4396	0.175363	1	0.501986	0.221562	1	0.54423	0.239652
1866	Q9NY27	26	1	0.829239	0.350277	1	0.77575	0.360736	1	0.742336	0.341341	1	0.723138	0.349247	1	0.798208	0.323808
1867	Q13232	37	1	0.809551	0.555923	1	0.999947	0.765706	1	0.833998	0.61594	1	0.901098	0.681024	1	0.823094	0.582487
1868	P98175	28	1	0.683751	0.268421	1	0.748949	0.312943	1	0.786458	0.309044	1	0.740085	0.297179	1	0.721531	0.300504
1869	P51790	34	1	0.786576	0.323731	1	0.756013	0.25436	1	0.79085	0.232321	1	0.765905	0.248927	1	0.785543	0.303357
1870	E7ERK9	15	1	0.566491	0.149934	1	0.506007	0.20313	1	0.501575	0.173842	1	0.475704	0.178334	1	0.587814	0.148366
1871	P07686	27	1	0.840528	0.373565	1	0.873955	0.366053	1	0.835962	0.331951	1	0.844339	0.351808	1	0.856571	0.317551
1872	P07205	33	1	0.856208	0.410384	1	0.735293	0.281604	1	0.783282	0.396285	1	0.991748	0.400773	1	0.93453	0.423656
1873	O00217	26	1	0.698537	0.266145	1	0.540029	0.119881	1	0.596774	0.10747	1	0.552689	0.11727	1	0.700227	0.239708
1874	Q8IZL8	23	1	0.824732	0.235481	1	0.954184	0.330123	1	0.965544	0.324458	1	0.832183	0.282656	1	0.857009	0.265435
1875	Q13332	18	1	0.820416	0.322554	1	0.832023	0.336927	1	0.814361	0.299508	1	0.883916	0.348878	1	0.620725	0.312388
1876	P16278	22	1	0.682273	0.294446	1	0.610958	0.25881	1	0.677238	0.262713	1	0.719891	0.258622	1	0.680892	0.325317
1877	Q96E11	21	1	0.645158	0.287071	1	0.540961	0.240226	1	0.542708	0.220653	1	0.566813	0.250554	1	0.665382	0.304075
1878	Q8N5N7	26	1	0.731827	0.627748	1	0.560311	0.602133	1	0.464862	0.549196	1	0.525973	0.65195	1	0.752429	0.608597
1879	A0A087X0L7	36	1	0.737325	0.290615	1	0.886398	0.312924	1	0.786031	0.272729	1	0.792997	0.272002	1	0.763398	0.342318
1880	Q7Z4Q2	24	1	0.771617	0.163205	1	0.654243	0.214289	1	0.653151	0.170988	1	0.604426	0.232727	1	0.770478	0.176357
1881	Q9NWU1	19	1	0.778422	0.49936	1	0.880597	0.514933	1	0.777097	0.529949	1	0.792242	0.515392	1	0.79686	0.672661
1882	Q99590	21	1	0.686176	0.362621	1	0.966332	0.654832	1	0.841757	0.528533	1	0.817164	0.581807	1	0.769143	0.46632
1883	O95881	33	1	0.888292	0.519227	1	0.965842	0.549439	1	0.86217	0.439868	1	0.863447	0.392084	1	0.924503	0.505638
1884	P48426	22	1	0.696878	0.221089	1	0.79527	0.270976	1	0.686683	0.226597	1	0.691277	0.217235	1	0.69868	0.197789
1885	Q9H0C8	24	1	0.615718	0.126725	1	0.685215	0.206409	1	0.644573	0.197628	1	0.683416	0.218067	1	0.577453	0.146593
1886	P49916	24	1	0.431442	0.149862	1	0.311198	0.134533	1	0.346745	0.138098	1	0.296586	0.126312	1	0.433769	0.195509
1887	Q9UI09	22	1	0.658359	0.256425	1	0.430698	0.115043	1	0.454472	0.115966	1	0.460408	0.102398	1	0.673471	0.251826
1888	Q9Y394	23	1	0.805496	0.417866	1	0.881219	0.552811	1	0.832031	0.484527	1	0.824715	0.486466	1	0.765378	0.406232
1889	Q9BT22	32	1	0.705415	0.250627	1	0.676773	0.140254	1	0.779652	0.114166	1	0.678039	0.127928	1	0.711863	0.316694
1890	Q8NCA5	18	1	0.592547	0.171463	1	0.697783	0.167776	1	0.617771	0.157367	1	0.605574	0.145099	1	0.60559	0.272149
1891	O43674	29	1	0.742599	0.367375	1	0.707271	0.356564	1	0.64044	0.298956	1	0.776611	0.334474	1	0.786149	0.365703
1892	P18615	23	1	0.69878	0.300331	1	0.789878	0.38696	1	0.74721	0.352933	1	0.744066	0.387531	1	0.714022	0.376494
1893	Q92947	27	1	0.458259	0.159358	1	0.297118	0.107768	1	0.238569	0.0609385	1	0.268611	0.0904618	1	0.42954	0.183747
1894	Q9ULR3	20	1	0.833161	0.470057	1	0.902273	0.31217	1	0.811575	0.311072	1	0.797331	0.246178	1	0.850482	0.557203
1895	P49589	26	1	0.817186	0.189747	1	0.778309	0.256406	1	0.699195	0.224907	1	0.695368	0.250294	1	0.808499	0.178826
1896	Q14534	23	1	0.720479	0.235049	1	0.381615	0.123618	1	0.338234	0.0935981	1	0.391381	0.135682	1	0.72099	0.258575
1897	Q9Y666	26	1	0.735771	0.258505	1	0.692615	0.220862	1	0.658802	0.186471	1	0.694831	0.228882	1	0.775213	0.246502
1898	P51571	35	1	0.782594	0.482341	1	0.854454	0.542564	1	0.838305	0.515142	1	0.875833	0.467298	1	0.80604	0.51789
1899	Q15836	22	1	0.798066	0.448907	1	1.02625	0.698163	1	0.847527	0.558052	1	0.876674	0.648271	1	0.773494	0.429474
1900	P10644	22	1	0.608512	0.221914	1	0.536049	0.192155	1	0.536698	0.158339	1	0.55758	0.21706	1	0.644423	0.314888
1901	Q8WUA2	19	1	0.679882	0.104717	1	0.830895	0.190779	1	0.726049	0.16592	1	0.789814	0.176921	1	0.652524	0.129941
1902	Q5QJE6	18	1	0.634378	0.311903	1	0.788701	0.481067	1	0.769475	0.482156	1	0.752919	0.453552	1	0.753117	0.35155
1903	Q8NF50	27	1	0.483463	0.180457	1	0.453724	0.203562	1	0.439704	0.18167	1	0.438555	0.193695	1	0.496971	0.195179
1904	A0A087X0Q1	32	1	0.721738	0.172558	1	0.899747	0.213839	1	0.805295	0.170896	1	0.726017	0.210362	1	0.730143	0.225662
1905	Q9H444	30	1	0.894325	0.7468	1	0.810524	0.533217	1	0.828957	0.583234	1	0.796682	0.495266	1	0.951645	0.888012
1906	Q96DB5	31	1	0.801977	0.16985	1	0.85938	0.166769	1	0.814715	0.144489	1	0.837473	0.145612	1	0.810913	0.148308
1907	O60306	20	1	0.45015	0.146385	1	0.681552	0.251464	1	0.651295	0.234679	1	0.662742	0.244724	1	0.462902	0.186634
1908	E9PMI6	43	1	0.862892	0.601522	1	0.763261	0.462348	1	0.811996	0.446719	1	0.826903	0.50057	1	0.84545	0.567751
1909	A0MZ66	20	1	0.855143	0.291453	1	0.704338	0.289109	1	0.718916	0.291641	1	0.771246	0.328171	1	0.814606	0.311945
1910	Q7Z4H3	25	1	0.882857	0.653133	1	0.766959	0.476681	1	0.769576	0.464324	1	0.833665	0.475094	1	0.877504	0.634495
1911	Q5QNY5	24	1	0.854064	0.593298	1	1.10482	0.641988	1	0.836355	0.525769	1	0.884447	0.544315	1	0.847406	0.5885
1912	Q5TDH0	21	1	0.892435	0.47755	1	0.852342	0.402342	1	0.837779	0.419631	1	0.864675	0.404278	1	0.916178	0.496186
1913	Q5VVC8	37	1	0.496813	0.12727	1	0.326481	0.134685	1	0.301943	0.11354	1	0.295795	0.118996	1	0.608078	0.149144
1914	O75691	28	1	0.378839	0.15842	1	0.278119	0.12144	1	0.325321	0.127171	1	0.377255	0.150185	1	0.478186	0.173104
1915	Q6XQN6	20	1	0.833416	0.576945	1	0.726534	0.390764	1	0.724178	0.364842	1	0.775061	0.410089	1	0.854496	0.736841
1916	P35250	21	1	0.427592	0.0889033	1	0.449341	0.168064	1	0.462328	0.176241	1	0.462012	0.170773	1	0.40963	0.108149
1917	A0A2R8YE54	28	1	0.536687	0.174963	1	0.249817	0.0540808	1	0.226666	0.0209308	1	0.236665	0.0481562	1	0.594023	0.198455
1918	Q9H497	18	1	0.734049	0.291995	1	0.555051	0.221511	1	0.585926	0.198646	1	0.606326	0.24401	1	0.734786	0.265055
1919	P02794	22	1	0.801585	0.55211	1	0.887475	0.666722	1	0.892599	0.630176	1	0.896442	0.652687	1	0.869916	0.774436
1920	Q12933	36	1	0.905649	0.277058	1	0.786565	0.290477	1	0.783084	0.307937	1	0.771202	0.298854	1	0.885327	0.234725
1921	Q9UHQ9	29	1	0.63433	0.215776	1	0.329978	0.138949	1	0.297036	0.134431	1	0.267313	0.106244	1	0.612892	0.238525
1922	Q13907	19	1	0.91038	0.714305	1	0.847211	0.52056	1	0.87112	0.520225	1	0.822556	0.507911	1	0.897813	0.576031
1923	A0A7P0TBJ4	23	1	0.730248	0.351036	1	0.950585	0.547993	1	0.866927	0.459182	1	0.878063	0.531155	1	0.772286	0.323616
1924	P17028	20	1	0.650965	0.252283	1	1.06922	0.369091	1	0.847544	0.269083	1	0.812672	0.29708	1	0.671933	0.231392
1925	Q9BYB4	16	1	0.808985	0.520272	1	0.815545	0.408294	1	0.780985	0.402931	1	0.770471	0.403926	1	0.837781	0.572812
1926	P10620	26	1	0.780419	0.536117	1	0.791312	0.574405	1	0.793076	0.520832	1	0.815195	0.534028	1	0.782024	0.481537
1927	Q13895	21	1	0.556625	0.146457	1	0.509328	0.134828	1	0.505486	0.118243	1	0.628994	0.155542	1	0.588676	0.18447
1928	A0A0A0MRI1	19	1	0.857397	0.605615	1	1.01176	0.691083	1	0.956825	0.649974	1	0.985587	0.669061	1	0.90599	0.779626
1929	Q9Y6W5	18	1	0.872451	0.401654	1	0.909784	0.416544	1	0.796404	0.35736	1	0.802574	0.365118	1	0.81981	0.352737
1930	Q9NQE9	28	1	0.800084	0.43917	1	1.05506	0.529023	1	0.871241	0.407225	1	0.905678	0.446455	1	0.837727	0.430548
1931	Q8TCD5	32	1	0.847213	0.588671	1	0.752235	0.451952	1	0.781642	0.447509	1	0.808831	0.440148	1	0.876561	0.616582
1932	P09417	23	1	0.828614	0.20599	1	0.640405	0.263823	1	0.670426	0.250259	1	0.646421	0.277874	1	0.845683	0.264183
1933	Q96GD0	19	1	0.813779	0.584522	1	0.68514	0.40761	1	0.662424	0.376274	1	0.664302	0.390321	1	0.809257	0.607758
1934	Q96AC1	22	1	0.832247	0.456359	1	0.911359	0.484453	1	0.834546	0.408408	1	0.808699	0.418501	1	0.838147	0.401647
1935	F5H7W8	18	1	0.90753	0.622274	1	1.0716	0.680081	1	1.04589	0.645752	1	0.916226	0.574414	1	0.834576	0.553565
1936	Q9HBH1	29	1	0.690068	0.31341	1	0.850587	0.406836	1	0.761734	0.34913	1	0.725474	0.3567	1	0.691166	0.297867
1937	Q14165	35	1	0.836905	0.236548	1	0.920384	0.182339	1	0.924794	0.156279	1	0.961072	0.163719	1	0.857281	0.214373
1938	Q9NVH2	19	1	0.771956	0.222171	1	0.659636	0.21796	1	0.653824	0.223612	1	0.665949	0.237711	1	0.739423	0.231555
1939	Q9UBQ5	26	1	0.762136	0.138004	1	0.877707	0.224517	1	0.767606	0.193145	1	0.745318	0.23516	1	0.775224	0.163032
1940	Q9NRF8	23	1	0.782574	0.370064	1	0.713157	0.356275	1	0.771754	0.382753	1	0.746523	0.365966	1	0.765251	0.418812
1941	Q6NXE6	22	1	0.408523	0.121823	1	0.504488	0.2131	1	0.493518	0.20959	1	0.522682	0.239114	1	0.393059	0.17959
1942	Q5QNW6	55	1	0.719611	0.247655	1	0.953077	0.51689	1	0.941399	0.485517	1	0.871707	0.499557	1	0.637101	0.319168
1943	Q8N6T3	25	1	0.758227	0.231649	1	0.934743	0.33773	1	0.85557	0.320022	1	0.785708	0.347287	1	0.760328	0.400083
1944	P35219	21	1	0.888612	0.156935	1	1.0104	0.298589	1	0.840983	0.269874	1	0.860684	0.279843	1	0.871146	0.165574
1945	A0A0C4DFX9	19	1	0.450589	0.166645	1	0.471665	0.221022	1	0.488462	0.217423	1	0.481464	0.235624	1	0.492709	0.212606
1946	Q96LJ7	27	1	0.710936	0.28535	1	0.507617	0.170849	1	0.496225	0.170097	1	0.480565	0.168326	1	0.720535	0.294755
1947	E9PSI1	24	1	0.842934	0.572815	1	0.832801	0.440222	1	0.777503	0.404708	1	0.77753	0.376383	1	0.847374	0.633475
1948	O94842	20	1	0.73074	0.355909	1	0.754172	0.417161	1	0.763414	0.405167	1	0.774467	0.408736	1	0.807081	0.416091
1949	Q92888	18	1	0.441041	0.137784	1	0.458284	0.188626	1	0.510551	0.21596	1	0.526193	0.210293	1	0.454152	0.13688
1950	Q9P270	27	1	0.765136	0.434185	1	0.801645	0.479861	1	0.734254	0.451987	1	0.743464	0.433747	1	0.749594	0.455499
1951	P54802	16	1	0.796394	0.480216	1	0.706672	0.4126	1	0.811778	0.437787	1	0.793083	0.489179	1	0.774617	0.468742
1952	P27144	31	1	0.77974	0.243794	1	0.609926	0.186718	1	0.517434	0.123888	1	0.550157	0.160947	1	0.750242	0.300132
1953	Q92979	24	1	0.754342	0.273337	1	1.08402	0.248781	1	1.00572	0.208334	1	1.15895	0.217526	1	0.804473	0.314029
1954	Q00169	22	1	0.92226	0.711332	1	0.847157	0.48639	1	0.791095	0.382527	1	0.81483	0.415512	1	0.938339	0.539334
1955	Q9Y2X3	18	1	0.619415	0.221359	1	0.764705	0.222572	1	0.733721	0.204127	1	1.00514	0.252941	1	0.641695	0.224842
1956	P20338	24	1	0.847794	0.609578	1	0.890001	0.402879	1	0.870378	0.374558	1	0.857492	0.337812	1	0.855933	0.684084
1957	A6NMQ3	38	1	0.914489	0.76871	1	0.974911	0.658372	1	0.865039	0.645515	1	0.866203	0.577754	1	0.945726	1.13344
1958	Q96AJ9	24	1	0.847826	0.53919	1	0.996187	0.746242	1	0.833386	0.609051	1	0.857856	0.646619	1	0.792585	0.524813
1959	Q10469	27	1	0.768592	0.250335	1	0.812592	0.216246	1	0.820414	0.199685	1	0.822704	0.171681	1	0.784237	0.278521
1960	F6U1T9	23	1	0.956394	0.840465	1	0.977207	0.613203	1	0.927556	0.557024	1	0.882831	0.521764	1	0.954208	0.71797
1961	E9PFR3	25	1	0.6771	0.122701	1	0.706931	0.182229	1	0.682797	0.192482	1	0.669708	0.206288	1	0.648623	0.144628
1962	K7EMQ3	19	1	0.453911	0.0117992	1	0.29394	0.0382556	1	0.347603	0.0722724	1	0.335776	0.0661373	1	0.412982	0.00106955
1963	Q9NW82	20	1	0.829188	0.367662	1	1.0707	0.415786	1	0.834063	0.332334	1	0.893754	0.333506	1	0.820858	0.349256
1964	O75340	21	1	0.837582	0.280861	1	0.915073	0.249833	1	0.862993	0.22434	1	0.884422	0.205645	1	0.878143	0.373599
1965	Q96C86	28	1	0.942157	0.471991	1	0.862842	0.403703	1	0.822717	0.389321	1	0.816525	0.359015	1	0.95713	0.520699
1966	Q96DF8	19	1	0.73875	0.391085	1	1.01056	0.747645	1	0.878806	0.661703	1	0.957451	0.716086	1	0.786479	0.540253
1967	Q92643	19	1	0.751521	0.237771	1	0.888466	0.189211	1	0.806862	0.168588	1	0.79809	0.177605	1	0.748169	0.214982
1968	A0A0C4DG76	17	1	0.702153	0.326034	1	0.646411	0.323896	1	0.65451	0.284981	1	0.681923	0.357104	1	0.711676	0.299285
1969	Q9HBH5	23	1	0.714492	0.297727	1	0.729573	0.250404	1	0.646949	0.209248	1	0.670473	0.25746	1	0.724094	0.358143
1970	Q99757	19	1	0.867186	0.686455	1	0.993124	0.807446	1	0.867272	0.670898	1	0.959672	0.632254	1	0.874474	0.673832
1971	Q3SXM5	34	1	0.835031	0.540781	1	1.03359	0.746094	1	0.930721	0.640581	1	0.927224	0.707707	1	0.838036	0.517417
1972	P51798	21	1	0.711358	0.307402	1	0.673057	0.275981	1	0.712276	0.267534	1	0.690566	0.249551	1	0.67541	0.319008
1973	P40938	23	1	0.731129	0.298791	1	0.618583	0.226332	1	0.615053	0.222847	1	0.618329	0.235681	1	0.594551	0.198066
1974	P61225	20	1	0.751677	0.366352	1	0.68254	0.361929	1	0.734911	0.295695	1	0.689082	0.319865	1	0.74343	0.405421
1975	M0R2K9	29	1	0.373468	0.0860665	1	0.253972	0.0610835	1	0.153008	0.0225265	1	0.184891	0.0217417	1	0.413628	0.193723
1976	P56270	29	1	0.722822	0.412085	1	1.12773	0.697287	1	0.984534	0.613427	1	0.913654	0.583049	1	0.767186	0.550813
1977	A0A0A6YYA0	23	1	0.804714	0.484548	1	0.828919	0.579897	1	0.864395	0.475047	1	0.890473	0.49624	1	0.781751	0.508342
1978	O00442	23	1	0.70134	0.40579	1	0.484257	0.290539	1	0.507957	0.281951	1	0.491886	0.287943	1	0.685518	0.348545
1979	Q01433	25	1	0.822164	0.392744	1	0.767983	0.374211	1	0.756113	0.379349	1	0.795817	0.451744	1	0.807625	0.439219
1980	H3BPC4	25	1	0.796631	0.15188	1	0.956515	0.248308	1	0.825952	0.181052	1	0.804157	0.233288	1	0.850246	0.151285
1981	Q86V48	21	1	0.711808	0.408925	1	0.665066	0.37663	1	0.759835	0.389648	1	0.771267	0.401998	1	0.802389	0.620532
1982	Q96DV4	21	1	0.447503	0.176205	1	0.207467	0.0866032	1	0.194858	0.0737103	1	0.233399	0.0957065	1	0.437643	0.207336
1983	Q02952	15	1	0.849478	0.655894	1	0.652338	0.462095	1	0.832898	0.572031	1	0.847459	0.582458	1	0.913189	0.737419
1984	Q9NVM9	22	1	0.703954	0.177542	1	0.684967	0.208957	1	0.650868	0.210994	1	0.658956	0.231096	1	0.661668	0.227197
1985	P62249	42	1	0.483421	0.065673	1	0.487142	0.201544	1	0.368429	0.140476	1	0.357726	0.133462	1	0.575168	0.0999752
1986	Q15526	19	1	0.730393	0.358963	1	0.695974	0.16866	1	0.741719	0.191006	1	0.72102	0.153532	1	0.761241	0.223039
1987	A0A3B3IUA2	27	1	0.659958	0.335438	1	0.99276	0.479476	1	0.667926	0.266831	1	0.898177	0.524103	1	0.713487	0.379124
1988	J3KS05	24	1	0.895733	0.631126	1	1.03407	0.860548	1	0.960644	0.612563	1	0.90485	0.808694	1	0.804501	0.465235
1989	O95155	22	1	0.774218	0.16149	1	0.528897	0.156677	1	0.641509	0.23952	1	0.657684	0.268696	1	0.767161	0.195394
1990	A0A3B3IS71	18	1	0.770988	0.168807	1	0.809625	0.293492	1	0.813248	0.295703	1	0.741068	0.236761	1	0.686778	0.125072
1991	P62750	31	1	0.55478	0.168511	1	0.800033	0.287334	1	0.683784	0.247211	1	0.73793	0.26873	1	0.665019	0.201818
1992	A0A2R8Y5Q8	24	1	0.328738	0.107815	1	0.414482	0.183882	1	0.45207	0.201386	1	0.426741	0.194039	1	0.333912	0.126781
1993	Q9BUL8	20	1	0.618	0.37661	1	0.625973	0.385417	1	0.601831	0.358601	1	0.669352	0.418235	1	0.603193	0.359509
1994	Q8WW59	21	1	0.772218	0.277817	1	0.865796	0.256069	1	0.883451	0.188525	1	0.888368	0.220275	1	0.808972	0.302313
1995	Q9BZQ6	21	1	0.685848	0.264806	1	0.744437	0.300881	1	0.741949	0.302413	1	0.77562	0.296366	1	0.692336	0.220732
1996	Q8IV08	31	1	0.749914	0.267128	1	0.777256	0.296569	1	0.78057	0.265382	1	0.738857	0.279108	1	0.744489	0.260476
1997	Q9Y6E0	20	1	0.549831	0.112247	1	0.551693	0.164877	1	0.581895	0.175207	1	0.542425	0.165295	1	0.563814	0.156804
1998	P46781	39	1	0.465274	0.0726293	1	0.469622	0.198875	1	0.355525	0.138578	1	0.460206	0.204289	1	0.562449	0.0852683
[truncated: 4,188 more rows]

## Sheet: Rep 2
	Accession	PSMs	starve_0h_37℃	starve_0h_49℃	starve_0h_58℃	starve_4h_37℃	starve_4h_49℃	starve_4h_58℃	starve_8h_37℃	starve_8h_49℃	starve_8h_58℃	starve_24h_37℃	starve_24h_49℃	starve_24h_58℃	starve_48h_37℃	starve_48h_49℃	starve_48h_58℃
0	Q09666	741	1	0.765606	0.698957	1	0.800058	0.655345	1	0.868343	0.665109	1	0.789453	0.628013	1	0.993264	0.749947
1	P78527	454	1	0.285353	0.0933103	1	0.330671	0.134625	1	0.306304	0.112455	1	0.345554	0.141279	1	0.347766	0.140864
2	P49327	381	1	0.669682	0.170258	1	0.699727	0.189311	1	0.698492	0.127164	1	0.768494	0.212537	1	0.703215	0.190422
3	P10809	565	1	0.374911	0.187506	1	0.394751	0.174716	1	0.370998	0.173156	1	0.30424	0.154346	1	0.287023	0.138866
4	O43707	433	1	0.829655	0.716982	1	0.830657	0.628886	1	0.871753	0.755114	1	0.916799	0.695458	1	0.830143	0.597793
5	A0A087WVQ6	345	1	0.69521	0.140535	1	0.666021	0.17329	1	0.67651	0.159498	1	0.777685	0.202008	1	0.7327	0.162327
6	H7C144	413	1	0.933446	0.926195	1	0.914191	0.889502	1	0.990765	0.969452	1	1.02283	0.88536	1	0.983641	0.805994
7	P08238	498	1	0.757697	0.248654	1	0.801227	0.249503	1	0.806189	0.216555	1	0.851109	0.286225	1	0.802827	0.246558
8	P38646	431	1	0.672554	0.14278	1	0.707949	0.190071	1	0.675349	0.172833	1	0.629399	0.148853	1	0.664165	0.121506
9	P11717	323	1	0.838603	0.647125	1	0.786896	0.566656	1	0.796747	0.585644	1	0.886612	0.642223	1	0.879426	0.606238
10	Q92945	375	1	0.785282	0.579066	1	0.824556	0.569891	1	0.766319	0.582564	1	0.708003	0.48402	1	0.804679	0.556294
11	Q86UP2	295	1	0.630204	0.432426	1	0.629378	0.424572	1	0.682014	0.458989	1	0.801772	0.546113	1	0.789545	0.592409
12	P12270	273	1	0.971742	0.678089	1	0.926152	0.649662	1	0.95212	0.706982	1	0.872429	0.561075	1	0.882465	0.547178
13	P55072	339	1	0.810756	0.620718	1	0.81871	0.584843	1	0.808033	0.617941	1	0.850041	0.632578	1	0.804596	0.580472
14	P11021	441	1	0.702435	0.267138	1	0.737788	0.277935	1	0.714799	0.309601	1	0.719739	0.302805	1	0.763583	0.331379
15	P11142	416	1	0.526535	0.138629	1	0.572711	0.146366	1	0.5979	0.127542	1	0.518611	0.151319	1	0.550196	0.179633
16	A0A7P0TAE1	382	1	0.789768	0.247679	1	0.821236	0.250175	1	0.802684	0.333959	1	0.854231	0.327531	1	0.829266	0.319185
17	P06576	380	1	0.724892	0.357379	1	0.762386	0.319261	1	0.728018	0.369329	1	0.831287	0.364029	1	0.766318	0.398517
18	A0A804HL40	331	1	0.43489	0.0782792	1	0.481924	0.137565	1	0.404731	0.105406	1	0.531642	0.121698	1	0.382656	0.0921107
19	P07900	423	1	0.740829	0.267894	1	0.807537	0.29432	1	0.825583	0.236721	1	0.856783	0.3165	1	0.823383	0.265399
20	P09651	394	1	0.807388	0.172083	1	0.874363	0.152261	1	0.657292	0.128956	1	0.749756	0.170381	1	0.758812	0.186833
21	P08670	322	1	0.967916	0.427708	1	1.15347	0.619641	1	0.986787	0.449524	1	0.973585	0.559375	1	0.821845	0.642173
22	P13639	346	1	0.770582	0.329706	1	0.8202	0.338129	1	0.864379	0.412541	1	0.857707	0.366548	1	0.813793	0.325986
23	P06733	323	1	0.710576	0.213325	1	0.7691	0.199404	1	0.790502	0.197422	1	0.851125	0.219932	1	0.776546	0.210972
24	P05023	269	1	0.832977	0.682742	1	0.840615	0.574543	1	0.794982	0.602194	1	0.842362	0.587876	1	0.788293	0.516675
25	P49454	208	1	0.928488	0.570513	1	0.806237	0.487516	1	0.824389	0.513201	1	0.777376	0.499597	1	0.847705	0.509441
26	P25705	446	1	0.71451	0.29287	1	0.761147	0.267038	1	0.720755	0.334731	1	0.7099	0.287097	1	0.728954	0.324713
27	Q9Y490	198	1	0.761329	0.258569	1	0.777511	0.285017	1	0.853963	0.2369	1	0.824975	0.311906	1	0.84692	0.309821
28	Q01082	176	1	0.622123	0.292046	1	0.643593	0.329699	1	0.61294	0.305606	1	0.685813	0.31154	1	0.645641	0.289311
29	P02786	315	1	0.836145	0.688461	1	0.820979	0.609084	1	0.80404	0.654869	1	0.932611	0.72098	1	0.878159	0.659757
30	P09874	229	1	0.315805	0.0856157	1	0.340143	0.106169	1	0.325714	0.116661	1	0.280956	0.0825856	1	0.252856	0.0739885
31	P04075	280	1	0.797011	0.584388	1	0.847963	0.572129	1	0.813245	0.725564	1	0.853064	0.606497	1	0.780934	0.654114
32	O75533	186	1	0.79672	0.180991	1	0.821946	0.207667	1	0.843358	0.154367	1	0.951023	0.206955	1	0.832398	0.190084
33	A0A0G2JIW1	261	1	0.380199	0.112531	1	0.391456	0.117131	1	0.461026	0.104672	1	0.36518	0.131527	1	0.425287	0.149949
34	P23246	246	1	0.64672	0.148913	1	0.606064	0.111539	1	0.508787	0.149052	1	0.523091	0.116578	1	0.439736	0.131137
35	P30101	274	1	0.664012	0.202157	1	0.701054	0.212249	1	0.686652	0.26652	1	0.701976	0.261178	1	0.692261	0.260065
36	P07814	185	1	0.26866	0.111027	1	0.281524	0.12288	1	0.223635	0.0904949	1	0.287523	0.127365	1	0.266101	0.118556
37	P26599	190	1	0.735896	0.118298	1	0.73086	0.130515	1	0.663417	0.141953	1	0.748527	0.159602	1	0.771044	0.191802
38	H0YFD6	211	1	0.387938	0.0822329	1	0.425296	0.105135	1	0.422349	0.111034	1	0.411333	0.107665	1	0.406972	0.092116
39	P19338	280	1	0.930279	0.275451	1	0.780041	0.233873	1	0.631366	0.299762	1	0.586211	0.265931	1	0.569023	0.311491
40	H7BY16	274	1	0.785131	0.315337	1	0.84903	0.347933	1	0.852054	0.2591	1	0.742676	0.298242	1	0.760345	0.322638
41	B9A067	202	1	0.897089	0.304661	1	0.754501	0.229103	1	0.776034	0.315187	1	0.813302	0.239637	1	0.786934	0.384422
42	P46013	190	1	0.623947	0.416495	1	0.696562	0.452495	1	0.692379	0.400221	1	0.601928	0.36514	1	0.698387	0.445024
43	P14618	207	1	0.517725	0.174172	1	0.522772	0.166459	1	0.591101	0.191285	1	0.571831	0.208326	1	0.546832	0.207592
44	Q14697	226	1	0.672469	0.194614	1	0.667318	0.203392	1	0.671872	0.258275	1	0.755626	0.266935	1	0.721887	0.253251
45	Q5JRA6	164	1	0.660205	0.307864	1	0.677295	0.348944	1	0.68561	0.353853	1	0.664832	0.362779	1	0.75554	0.434389
46	Q00839	193	1	0.312239	0.0938877	1	0.354732	0.182398	1	0.237441	0.0745869	1	0.340421	0.117241	1	0.292556	0.083934
47	P04406	253	1	0.783814	0.242623	1	0.862325	0.234934	1	0.875817	0.364972	1	0.827983	0.241794	1	0.869739	0.266458
48	P31930	186	1	0.866828	0.684635	1	0.835018	0.539045	1	0.785234	0.633776	1	0.819848	0.560427	1	0.822809	0.62957
49	P22626	280	1	0.732813	0.196742	1	0.861748	0.19084	1	0.532218	0.144115	1	0.756541	0.185666	1	0.686427	0.163698
50	Q7KZF4	169	1	0.259906	0.0944386	1	0.24741	0.0974769	1	0.312259	0.134941	1	0.272144	0.111763	1	0.283513	0.12075
51	O95831	177	1	0.8027	0.446352	1	0.840328	0.44541	1	0.775155	0.416379	1	0.811374	0.434885	1	0.809294	0.397338
52	A0A804HII9	207	1	0.802855	0.652824	1	0.782023	0.580608	1	0.863952	0.706411	1	0.878758	0.627042	1	0.791162	0.540872
53	P52272	264	1	0.424372	0.100833	1	0.376499	0.0982341	1	0.319909	0.100136	1	0.403739	0.117053	1	0.474311	0.188834
54	Q12931	218	1	0.738709	0.135393	1	0.778171	0.175735	1	0.780612	0.16391	1	0.837708	0.164735	1	0.809944	0.126883
55	P26038	214	1	0.802844	0.148859	1	0.849771	0.170842	1	0.867545	0.169545	1	0.815553	0.199926	1	0.817814	0.168082
56	A0A804F6T5	195	1	0.756358	0.492841	1	0.89457	0.462785	1	0.890015	0.600717	1	0.865824	0.521067	1	0.965443	0.500602
57	P02549	142	1	0.54123	0.203384	1	0.583461	0.256178	1	0.535501	0.203957	1	0.652118	0.248198	1	0.586428	0.200827
58	P07237	246	1	0.802988	0.534202	1	0.82757	0.526887	1	0.834287	0.613374	1	0.864342	0.559482	1	0.865293	0.574493
59	P21796	220	1	1.11269	0.9128	1	0.882081	0.606842	1	0.829106	0.724346	1	0.988932	0.606992	1	0.815083	0.566581
60	P31948	217	1	0.778917	0.553904	1	0.836311	0.624824	1	0.90221	0.662976	1	0.787156	0.538637	1	0.900406	0.570547
61	O00116	151	1	0.777605	0.223648	1	0.806573	0.266824	1	0.789325	0.245512	1	0.901547	0.260973	1	0.79488	0.270627
62	P24752	148	1	0.734166	0.11058	1	0.780591	0.142691	1	0.753042	0.136777	1	0.645066	0.131942	1	0.838165	0.102648
63	P14866	185	1	0.425906	0.132372	1	0.321288	0.104367	1	0.295495	0.117134	1	0.324373	0.109523	1	0.410945	0.137058
64	Q16531	176	1	1.01387	1.1306	1	0.983833	0.973778	1	1.01124	0.954093	1	1.10368	1.01625	1	0.990648	0.804421
65	P04843	197	1	0.884243	0.124374	1	0.839875	0.131492	1	0.797052	0.162831	1	0.842174	0.14522	1	0.908567	0.235954
66	P16615	187	1	0.758019	0.135637	1	0.506062	0.0974698	1	0.548754	0.180007	1	0.507738	0.100771	1	0.649785	0.240756
67	P22695	224	1	0.845192	0.645781	1	0.844101	0.537951	1	0.788423	0.602445	1	0.807349	0.534161	1	0.81097	0.595221
68	Q13263	173	1	0.671393	0.229207	1	0.695833	0.215222	1	0.600048	0.200578	1	0.668625	0.24008	1	0.63406	0.227751
69	Q14008	153	1	0.280226	0.0809336	1	0.34081	0.130514	1	0.348774	0.140052	1	0.397418	0.15521	1	0.470748	0.17841
70	P28331	164	1	0.562065	0.109137	1	0.575512	0.136635	1	0.554175	0.160449	1	0.562107	0.164732	1	0.699592	0.180552
71	Q9P2E9	149	1	0.664983	0.401385	1	0.68186	0.483747	1	0.672129	0.386662	1	0.657511	0.379017	1	0.757179	0.367915
72	Q9BSJ8	175	1	0.234506	0.0782503	1	0.291307	0.113785	1	0.325766	0.132736	1	0.329999	0.122303	1	0.358584	0.134518
73	Q13423	207	1	0.956876	0.134784	1	0.88849	0.159014	1	0.846275	0.183254	1	0.854414	0.167009	1	0.991803	0.244341
74	P21333	142	1	0.74524	0.225059	1	0.759003	0.266894	1	0.834414	0.238334	1	0.820403	0.283218	1	0.807346	0.294093
75	P42167	166	1	0.803917	0.575185	1	0.831606	0.54985	1	0.749819	0.562891	1	0.731609	0.475194	1	0.730229	0.536405
76	P13667	190	1	0.754766	0.281362	1	0.767741	0.285826	1	0.767328	0.363688	1	0.755635	0.344979	1	0.775833	0.341324
77	P31040	221	1	0.828562	0.318162	1	0.89175	0.3274	1	0.824199	0.385532	1	0.754882	0.306359	1	0.874169	0.379541
78	A0A7P0TAE9	188	1	0.46064	0.123159	1	0.491615	0.137003	1	0.448273	0.170614	1	0.575663	0.184262	1	0.49086	0.18659
79	A0A804HK65	173	1	0.707852	0.144611	1	0.769637	0.188817	1	0.771636	0.198057	1	0.754417	0.194508	1	0.791048	0.194922
80	P49790	145	1	0.752988	0.434929	1	0.815234	0.479497	1	0.843019	0.441316	1	0.715709	0.408859	1	0.923532	0.52231
81	P61978	263	1	0.716718	0.195274	1	0.748286	0.206616	1	0.656208	0.194977	1	0.702061	0.216228	1	0.689546	0.203761
82	Q9P0L0	220	1	1.07957	0.49115	1	0.86208	0.425372	1	0.809917	0.570481	1	0.744397	0.390307	1	0.744843	0.558447
83	Q15029	162	1	1.03272	0.848803	1	1.05481	0.878754	1	1.01659	0.880022	1	1.03552	0.754649	1	0.960086	0.667983
84	A0A499FI48	185	1	0.663603	0.17562	1	0.676818	0.213948	1	0.713436	0.238234	1	0.684883	0.232006	1	0.765882	0.180164
85	P40926	299	1	0.798148	0.482934	1	0.82598	0.441711	1	0.813773	0.514422	1	0.890772	0.521342	1	0.876943	0.569745
86	P50990	180	1	0.707819	0.231315	1	0.745412	0.260371	1	0.732155	0.212702	1	0.795757	0.282758	1	0.750589	0.236629
87	Q96AE4	222	1	0.791192	0.684258	1	0.841846	0.634751	1	0.800268	0.640356	1	0.673896	0.494691	1	0.837655	0.561085
88	E7EPN9	168	1	0.722184	0.463266	1	0.752839	0.512945	1	0.754118	0.476473	1	0.728532	0.452581	1	0.755981	0.483994
89	Q14103	201	1	0.77918	0.392153	1	0.861301	0.467579	1	0.721339	0.370063	1	0.746403	0.437608	1	0.815998	0.389723
90	Q15393	167	1	0.813651	0.356594	1	0.83885	0.349526	1	0.849518	0.287179	1	0.945174	0.413491	1	0.830834	0.297207
91	P34897	238	1	0.774265	0.464899	1	0.795055	0.413096	1	0.78676	0.447622	1	0.86385	0.489823	1	0.84767	0.513962
92	A0A3B3ITJ4	166	1	0.446184	0.0879705	1	0.321461	0.102588	1	0.375917	0.0758352	1	0.298801	0.0916282	1	0.479258	0.148581
93	P04181	178	1	0.444193	0.132704	1	0.414018	0.138061	1	0.454678	0.125672	1	0.398329	0.11954	1	0.4426	0.138656
94	Q9Y4L1	160	1	0.674501	0.271517	1	0.666571	0.273517	1	0.655211	0.346541	1	0.760642	0.36182	1	0.678789	0.330711
95	P22102	139	1	0.501025	0.186231	1	0.537023	0.18155	1	0.446116	0.145663	1	0.54467	0.208894	1	0.482236	0.1689
96	P68104	208	1	0.370501	0.111676	1	0.334174	0.0990471	1	0.300563	0.0704026	1	0.359547	0.111275	1	0.398904	0.134554
97	Q12906	157	1	0.668209	0.283643	1	0.774852	0.35317	1	0.602738	0.200964	1	0.735361	0.389987	1	0.759842	0.250001
98	Q13813	115	1	0.833442	0.637174	1	0.758381	0.549899	1	0.841904	0.571606	1	0.839083	0.547229	1	0.813305	0.492518
99	O94826	142	1	0.611108	0.0854926	1	0.61225	0.112261	1	0.572099	0.123524	1	0.589234	0.119261	1	0.686976	0.174588
100	Q99832	169	1	0.665272	0.227004	1	0.723837	0.235347	1	0.729688	0.214722	1	0.715925	0.241157	1	0.660169	0.220043
101	P18206	143	1	0.803286	0.672406	1	0.80009	0.600014	1	0.927693	0.829303	1	0.870294	0.666736	1	0.876904	0.665927
102	P26358	158	1	0.834294	0.0458887	1	0.89708	0.0758816	1	0.962547	0.0355192	1	0.670404	0.0446211	1	1.05185	0.0468068
103	A0A7I2V490	157	1	0.769479	0.157776	1	0.772325	0.171565	1	0.815488	0.165328	1	0.787171	0.191596	1	0.785617	0.223561
104	Q32P51	272	1	1.06866	0.289223	1	1.07405	0.335533	1	0.766481	0.447944	1	0.620507	0.24588	1	0.693039	0.313927
105	P09622	177	1	0.78064	0.585613	1	0.811282	0.541718	1	0.783137	0.618219	1	0.848595	0.635681	1	0.797975	0.698881
106	P12956	192	1	0.639398	0.117123	1	0.677218	0.149133	1	0.535924	0.134377	1	0.698522	0.163742	1	0.635507	0.152037
107	Q08211	135	1	0.62927	0.230152	1	0.681667	0.46242	1	0.510653	0.171869	1	0.663332	0.245631	1	0.746166	0.174525
108	Q99623	254	1	0.943411	0.765949	1	0.843443	0.585274	1	0.708873	0.579247	1	0.870167	0.644079	1	0.765561	0.610199
109	Q14152	168	1	0.379701	0.14098	1	0.321274	0.121954	1	0.301054	0.118258	1	0.355858	0.136833	1	0.423689	0.174991
110	O95202	151	1	0.782334	0.185523	1	0.821482	0.226219	1	0.782696	0.223824	1	0.863943	0.224276	1	0.789988	0.22163
111	P46940	135	1	0.523635	0.146365	1	0.516655	0.195332	1	0.462683	0.136742	1	0.624208	0.198406	1	0.72321	0.158879
112	P27816	157	1	0.76244	0.617773	1	0.748419	0.565573	1	0.826247	0.67843	1	0.776457	0.540633	1	0.822924	0.57688
113	Q16658	163	1	0.76116	0.387019	1	0.813269	0.443417	1	0.850748	0.447262	1	0.832246	0.443356	1	0.840987	0.407247
114	H0YA96	193	1	1.0198	0.566859	1	0.920415	0.467296	1	0.616273	0.664729	1	1.18001	0.754335	1	0.698585	0.738944
115	P29401	146	1	0.78261	0.597885	1	0.824623	0.608348	1	0.831044	0.72592	1	0.743031	0.527464	1	0.81987	0.562836
116	Q5JPE7	148	1	0.82158	0.156509	1	0.848001	0.18003	1	0.796089	0.193357	1	0.880397	0.197878	1	0.885711	0.240753
117	P04040	177	1	0.797403	0.592856	1	0.84278	0.52974	1	0.782131	0.565793	1	0.805574	0.529545	1	0.800652	0.564482
118	P00505	180	1	0.780724	0.648133	1	0.835574	0.612276	1	0.830111	0.658582	1	0.848924	0.646209	1	0.893722	0.729074
119	K7EKE6	143	1	0.510139	0.109741	1	0.578534	0.142856	1	0.552749	0.139491	1	0.554627	0.137227	1	0.524044	0.10604
120	A0A7I2V5Y7	192	1	0.37702	0.131998	1	0.263292	0.0913482	1	0.307982	0.128845	1	0.27133	0.102227	1	0.281954	0.133191
121	P78371	171	1	0.690601	0.236035	1	0.739534	0.250847	1	0.727794	0.202376	1	0.745932	0.263013	1	0.711398	0.243835
122	P49368	160	1	0.640307	0.190825	1	0.703931	0.219572	1	0.720175	0.168631	1	0.721272	0.223141	1	0.685802	0.192933
123	A0A087WY61	122	1	0.672932	0.319861	1	0.635211	0.31086	1	0.632367	0.320326	1	0.593782	0.270878	1	0.711389	0.327917
124	P50395	151	1	0.776649	0.206276	1	0.830879	0.197906	1	0.865102	0.176191	1	0.864725	0.235431	1	0.887993	0.202981
125	P11215	127	1	0.788892	0.478194	1	0.718674	0.358538	1	0.706828	0.395531	1	0.818761	0.422961	1	0.791379	0.430155
126	Q8N766	122	1	0.883151	0.222282	1	0.778485	0.191617	1	0.745372	0.246714	1	0.888157	0.225855	1	0.802786	0.332898
127	Q8TCS8	128	1	0.649128	0.153952	1	0.68529	0.168646	1	0.655442	0.161556	1	0.627778	0.14809	1	0.623365	0.141285
128	Q14676	113	1	0.66828	0.320586	1	0.693543	0.332377	1	0.716011	0.316608	1	0.68102	0.334329	1	0.704889	0.390974
129	E9PK54	198	1	0.906768	0.298112	1	0.761239	0.257564	1	0.862079	0.346484	1	0.817114	0.358913	1	0.921849	0.340262
130	J3KN36	146	1	0.862468	0.134692	1	0.788079	0.172362	1	0.735779	0.1751	1	0.634163	0.129536	1	0.780694	0.184223
131	P07355	216	1	0.756404	0.256291	1	0.785223	0.2307	1	0.778355	0.205791	1	0.861768	0.156582	1	0.934388	0.097678
132	P15311	185	1	0.818415	0.148781	1	0.830172	0.164334	1	0.84053	0.15586	1	0.808364	0.19119	1	0.779399	0.184374
133	E5KLJ9	137	1	0.293771	0.0833838	1	0.348004	0.125138	1	0.378715	0.150954	1	0.350446	0.131249	1	0.389984	0.152553
134	P48643	155	1	0.76106	0.226042	1	0.828613	0.254415	1	0.845009	0.200897	1	0.833079	0.258873	1	0.827603	0.205922
135	Q86XP3	121	1	0.358156	0.14556	1	0.358668	0.131933	1	0.371526	0.168065	1	0.39588	0.157295	1	0.446531	0.180826
136	O75369	109	1	0.788803	0.294393	1	0.80549	0.343724	1	0.895455	0.311903	1	0.841895	0.358136	1	0.810865	0.30143
137	Q14315	122	1	0.806306	0.418277	1	0.792398	0.476482	1	0.849112	0.496111	1	0.838861	0.465786	1	0.792335	0.424745
138	K7EL50	187	1	0.693303	0.283216	1	0.65817	0.290501	1	0.692718	0.395084	1	0.78034	0.388027	1	0.710631	0.350758
139	Q99541	119	1	0.747196	0.569333	1	0.782836	0.534233	1	0.784679	0.518056	1	0.811502	0.54133	1	0.856234	0.574456
140	O60506	136	1	0.660061	0.131361	1	0.704016	0.168483	1	0.56061	0.110481	1	0.635673	0.153157	1	0.795681	0.135303
141	O60313	133	1	0.71001	0.178606	1	0.757955	0.255278	1	0.778533	0.285338	1	1.06037	0.379901	1	0.951505	0.43626
142	P42166	127	1	0.543942	0.176844	1	0.5564	0.188165	1	0.484747	0.158514	1	0.556296	0.201117	1	0.599882	0.216941
143	O00410	101	1	0.760137	0.258945	1	0.784702	0.302017	1	0.922068	0.280999	1	0.982892	0.32604	1	0.888014	0.243754
144	A0A5H1ZRQ2	161	1	0.513367	0.151694	1	0.452761	0.136175	1	0.521241	0.15192	1	0.44008	0.136519	1	0.529265	0.152799
145	P13010	126	1	0.383096	0.12144	1	0.393518	0.141632	1	0.35384	0.138591	1	0.440402	0.16049	1	0.407437	0.155475
146	P25205	113	1	0.666467	0.204098	1	0.717955	0.201308	1	0.644958	0.166149	1	0.748741	0.227199	1	0.675622	0.225273
147	P17987	146	1	0.723246	0.233934	1	0.757568	0.230186	1	0.779074	0.197949	1	0.797069	0.252274	1	0.756948	0.239838
148	Q9NSE4	134	1	0.68398	0.144767	1	0.731506	0.191906	1	0.757975	0.165817	1	0.745957	0.168226	1	0.751819	0.119158
149	P31943	203	1	0.547797	0.122015	1	0.528307	0.115731	1	0.45711	0.135361	1	0.51979	0.125422	1	0.532901	0.15897
150	Q9NYU2	117	1	0.783374	0.233074	1	0.801406	0.253303	1	0.817081	0.27193	1	0.882946	0.313614	1	0.859787	0.26285
151	A2A274	122	1	0.658358	0.141309	1	0.712966	0.162655	1	0.735029	0.159397	1	0.646164	0.138494	1	0.711017	0.12952
152	P27708	92	1	0.590213	0.240251	1	0.634554	0.24672	1	0.614599	0.180381	1	0.684204	0.255838	1	0.630659	0.242941
153	Q9P258	105	1	0.729637	0.177847	1	0.781413	0.141623	1	0.780064	0.146502	1	0.724141	0.172498	1	0.74852	0.156141
154	G5E972	142	1	0.918531	0.394596	1	0.943451	0.431702	1	0.914634	0.536778	1	0.913876	0.331296	1	0.751894	0.431778
155	Q15067	122	1	0.72656	0.501465	1	0.792015	0.497658	1	0.794927	0.486309	1	0.806624	0.489707	1	0.799266	0.456651
156	P55084	143	1	0.377348	0.0650552	1	0.421582	0.0908653	1	0.426482	0.0929263	1	0.363286	0.0943189	1	0.439413	0.0861769
157	A0A7I2YQN2	129	1	0.649363	0.131531	1	0.678654	0.125241	1	0.585832	0.09481	1	0.568569	0.117021	1	0.789018	0.131726
158	A0A0G2JN29	143	1	0.721439	0.192675	1	0.766949	0.203896	1	0.7101	0.274842	1	0.724114	0.261305	1	0.691022	0.2867
159	A0A6Q8KRG2	112	1	0.594007	0.249539	1	0.577258	0.265758	1	0.614251	0.265558	1	0.600877	0.277284	1	0.662858	0.285899
160	P51991	144	1	0.623895	0.12333	1	0.73025	0.127842	1	0.464812	0.10146	1	0.553947	0.120998	1	0.612605	0.116305
161	O15031	116	1	0.781556	0.312634	1	0.757994	0.308459	1	0.77718	0.294958	1	0.771201	0.313744	1	0.819025	0.295802
162	Q13435	113	1	0.718392	0.325862	1	0.763777	0.373404	1	0.707948	0.254867	1	0.759108	0.363518	1	0.736167	0.373936
163	P50991	159	1	0.646752	0.172847	1	0.676233	0.193956	1	0.685586	0.145418	1	0.702023	0.209984	1	0.671889	0.181678
164	P04844	93	1	0.854928	0.169409	1	0.800324	0.173924	1	0.812564	0.212752	1	0.915751	0.206406	1	0.932325	0.289768
165	Q15365	149	1	0.738988	0.371655	1	0.811073	0.391982	1	0.751568	0.374398	1	0.760369	0.406733	1	0.797996	0.438441
166	E9PHY5	116	1	0.817666	0.211096	1	0.858196	0.272683	1	0.823241	0.256116	1	0.818295	0.310977	1	0.777154	0.339545
167	P16435	125	1	0.91676	0.189937	1	0.776905	0.179069	1	0.747736	0.227333	1	0.802401	0.201081	1	0.767068	0.261553
168	P07954	143	1	0.535916	0.108101	1	0.583705	0.141276	1	0.58332	0.122554	1	0.48147	0.109755	1	0.596858	0.0979835
169	Q15424	144	1	0.676074	0.487522	1	0.888347	0.819774	1	0.512112	0.32781	1	0.703067	0.597974	1	0.721306	0.332284
170	P30613	137	1	0.67623	0.322365	1	0.752515	0.365681	1	0.814332	0.429181	1	0.722832	0.355207	1	0.752485	0.374917
171	P21964	110	1	0.464972	0.0731091	1	0.529489	0.106184	1	0.603213	0.118447	1	0.519107	0.12289	1	0.702434	0.124608
172	O60664	95	1	0.783488	0.58079	1	0.780489	0.556665	1	0.831404	0.61788	1	0.797452	0.520484	1	0.85909	0.639051
173	Q86UE4	108	1	0.726868	0.495997	1	0.770211	0.513615	1	0.741153	0.493535	1	0.68385	0.437655	1	0.760215	0.499968
174	Q96I24	136	1	0.540565	0.154336	1	0.484194	0.126157	1	0.457175	0.156974	1	0.414628	0.14402	1	0.62261	0.196474
175	P26640	129	1	0.346014	0.168994	1	0.349749	0.173984	1	0.271459	0.12344	1	0.360508	0.174509	1	0.3351	0.153614
176	Q92598	112	1	0.760064	0.217986	1	0.772686	0.239762	1	0.779179	0.198106	1	0.881976	0.274259	1	0.804974	0.229198
177	P53621	109	1	0.691906	0.204557	1	0.654045	0.209242	1	0.686195	0.160832	1	0.710395	0.232951	1	0.797765	0.201066
178	P09972	104	1	0.765473	0.521075	1	0.821669	0.551214	1	0.87248	0.654524	1	0.741459	0.461054	1	0.792343	0.483822
179	Q9UJZ1	175	1	0.672387	0.487638	1	0.683789	0.450501	1	0.702805	0.532469	1	0.657297	0.444149	1	0.742447	0.560963
180	P60174	134	1	0.784016	0.553401	1	0.862913	0.572343	1	0.865598	0.65788	1	0.821486	0.542382	1	0.858205	0.60635
181	Q9UQ80	158	1	0.421292	0.11054	1	0.406263	0.114649	1	0.392698	0.118752	1	0.413239	0.132388	1	0.429158	0.142393
182	Q6P2E9	101	1	0.739327	0.24137	1	0.758917	0.26174	1	0.776058	0.225679	1	0.80826	0.275648	1	0.822361	0.262948
183	P05455	141	1	0.835357	0.186867	1	0.904775	0.272326	1	0.934901	0.219731	1	0.85162	0.21413	1	0.854542	0.157963
184	P63104	131	1	0.853086	0.577196	1	0.882683	0.562426	1	0.892888	0.659554	1	0.88133	0.575003	1	0.887887	0.568523
185	P53396	130	1	0.653932	0.140136	1	0.667763	0.154873	1	0.696867	0.108372	1	0.731616	0.186956	1	0.670773	0.164281
186	H0Y938	111	1	0.763485	0.207333	1	0.761974	0.216478	1	0.755007	0.200435	1	0.879818	0.253452	1	0.833922	0.21697
187	Q9ULW0	133	1	0.689276	0.495222	1	0.744365	0.558317	1	0.762969	0.507747	1	0.67593	0.45076	1	0.742747	0.483743
188	A0A7I2V4G0	135	1	0.755014	0.339005	1	0.724283	0.220399	1	0.540203	0.349822	1	0.560174	0.289062	1	0.619227	0.341421
189	O60763	103	1	0.787753	0.22435	1	0.843355	0.244235	1	0.884899	0.187879	1	0.927615	0.270376	1	0.887414	0.189422
190	P00558	140	1	0.762219	0.165535	1	0.822867	0.157491	1	0.816069	0.118207	1	0.777773	0.182817	1	0.81661	0.163163
191	P50454	113	1	0.759835	0.21379	1	0.821631	0.214521	1	0.818485	0.261621	1	0.795383	0.277981	1	0.782805	0.253632
192	E7EUI6	124	1	0.758727	0.523439	1	0.765191	0.469941	1	0.757323	0.473766	1	0.77947	0.476032	1	0.801149	0.49737
193	P20020	99	1	0.599574	0.272631	1	0.612367	0.262788	1	0.58367	0.255875	1	0.62329	0.272153	1	0.592434	0.239453
194	P43304	129	1	0.782062	0.603677	1	0.78868	0.578001	1	0.781645	0.563244	1	0.822251	0.562993	1	0.798084	0.500599
195	P07437	162	1	0.626364	0.265794	1	0.580391	0.244006	1	0.553936	0.183002	1	0.597677	0.240891	1	0.596146	0.238517
196	P34932	118	1	0.781806	0.222523	1	0.786885	0.234296	1	0.878003	0.18851	1	0.861909	0.253731	1	0.871677	0.201864
197	Q5T6W2	234	1	0.685697	0.29645	1	0.73588	0.323282	1	0.697727	0.274578	1	0.857698	0.363058	1	0.770197	0.264055
198	A0A494C0X7	121	1	0.774527	0.610134	1	0.705239	0.433535	1	0.7135	0.433154	1	0.71042	0.402926	1	0.769976	0.410773
199	P49748	131	1	0.779156	0.396453	1	0.796874	0.389014	1	0.795558	0.411116	1	0.893472	0.421483	1	0.838596	0.355565
200	A0A4V7I447	99	1	0.848047	0.745012	1	0.774328	0.589625	1	0.814582	0.645605	1	0.823745	0.595154	1	0.818394	0.634737
201	H3BPK7	131	1	0.545625	0.159868	1	0.596797	0.174415	1	0.530424	0.133045	1	0.596041	0.193259	1	0.549677	0.156655
202	Q9UJS0	144	1	0.790949	0.521299	1	0.820291	0.455213	1	0.800315	0.458722	1	0.8796	0.488839	1	0.909013	0.488117
203	Q13838	176	1	0.757535	0.170575	1	0.790222	0.195377	1	0.76265	0.204025	1	0.790503	0.212316	1	0.769218	0.200485
204	P63244	120	1	0.350371	0.127237	1	0.396115	0.135616	1	0.462553	0.160524	1	0.383697	0.146464	1	0.466842	0.168456
205	A0A0A0MRM9	206	1	0.774316	0.546618	1	0.862302	0.615524	1	0.729559	0.496905	1	0.693185	0.454837	1	0.608733	0.330569
206	A0A7P0TA76	112	1	0.288047	0.0981048	1	0.2815	0.100182	1	0.332887	0.138976	1	0.31648	0.116763	1	0.393959	0.167894
207	F5GZS6	139	1	0.890291	0.775338	1	0.859612	0.606224	1	0.831739	0.643567	1	0.905966	0.654532	1	0.898293	0.645598
208	Q14151	96	1	0.709672	0.431946	1	0.844546	0.775353	1	0.582843	0.311806	1	0.696656	0.513512	1	0.706904	0.380774
209	Q92616	109	1	0.401627	0.194276	1	0.407009	0.197491	1	0.283046	0.129167	1	0.442879	0.202442	1	0.35967	0.178505
210	O75534	134	1	0.283458	0.100953	1	0.277344	0.106986	1	0.262347	0.0998425	1	0.318806	0.134168	1	0.405029	0.18688
211	Q5JTV8	120	1	0.873295	0.372289	1	0.832747	0.385628	1	0.800291	0.409247	1	0.837799	0.38672	1	0.857009	0.485904
212	Q9Y277	143	1	1.07643	0.873171	1	0.91689	0.627214	1	0.741276	0.644184	1	0.952638	0.619182	1	0.761472	0.505535
213	A0A2R8Y5S7	151	1	0.768141	0.561866	1	0.785812	0.542813	1	0.787635	0.627786	1	0.752283	0.504836	1	0.742361	0.47862
214	P46459	122	1	0.409657	0.147311	1	0.398177	0.141625	1	0.396774	0.152285	1	0.409256	0.148384	1	0.393704	0.138978
215	P42285	115	1	0.908994	0.209449	1	0.882989	0.194263	1	0.922976	0.187631	1	0.925844	0.227924	1	0.809367	0.19805
216	P42765	94	1	0.770004	0.564357	1	0.794531	0.516163	1	0.793903	0.554297	1	0.766937	0.528147	1	0.84354	0.6245
217	P68371	159	1	0.650429	0.234449	1	0.587364	0.19919	1	0.603908	0.163538	1	0.66032	0.225274	1	0.682112	0.247026
218	P10586	100	1	0.688363	0.294057	1	0.662143	0.285008	1	0.673318	0.283269	1	0.69387	0.300136	1	0.714123	0.29117
219	Q14683	104	1	0.818911	0.297781	1	0.748506	0.28671	1	0.749988	0.256118	1	0.721604	0.23317	1	0.726569	0.173179
220	P60842	133	1	0.590148	0.184995	1	0.647773	0.173355	1	0.562991	0.13121	1	0.67583	0.191473	1	0.620275	0.179474
221	Q14254	98	1	0.845056	0.561754	1	0.777059	0.385074	1	0.777317	0.462678	1	0.732236	0.381008	1	0.780959	0.444553
222	P22234	137	1	0.797575	0.625053	1	0.838656	0.589734	1	0.850024	0.719657	1	0.877424	0.642739	1	0.847693	0.681411
223	O00148	151	1	0.376481	0.146211	1	0.363669	0.146738	1	0.380385	0.160225	1	0.406288	0.161161	1	0.423347	0.165191
224	A0A4W8VX11	103	1	0.749577	0.348545	1	0.730137	0.35408	1	0.73539	0.335274	1	0.767806	0.364939	1	0.771064	0.425382
225	Q14247	113	1	0.78511	0.657667	1	0.813177	0.633447	1	0.835336	0.687547	1	0.658613	0.494484	1	0.836937	0.594808
226	P48449	113	1	0.753868	0.161591	1	0.757772	0.205339	1	0.765588	0.194807	1	0.782858	0.218503	1	0.812592	0.200482
227	Q9ULH0	94	1	0.76479	0.304097	1	0.709445	0.286437	1	0.713552	0.282723	1	0.721489	0.297634	1	0.665909	0.303479
228	Q8TEM1	117	1	0.660483	0.154531	1	0.659599	0.196116	1	0.692187	0.227993	1	0.739326	0.191842	1	0.585469	0.23294
229	P41250	128	1	0.763569	0.595165	1	0.788821	0.548998	1	0.816267	0.662359	1	0.856477	0.610208	1	0.820502	0.578473
230	P09110	64	1	0.751415	0.458734	1	0.820936	0.43772	1	0.768759	0.397479	1	0.739851	0.410936	1	0.81977	0.422279
231	P35637	156	1	0.929177	0.73899	1	0.931552	0.653749	1	0.884148	0.633509	1	0.873571	0.616263	1	0.841659	0.615881
232	P68363	130	1	0.626053	0.222542	1	0.605438	0.190722	1	0.610355	0.156139	1	0.665538	0.215523	1	0.679725	0.224793
233	P67809	126	1	0.620154	0.296544	1	0.682017	0.338399	1	0.54106	0.228177	1	0.550296	0.317715	1	0.654666	0.281795
234	Q14789	82	1	0.6781	0.247955	1	0.68108	0.252108	1	0.674584	0.270792	1	0.662778	0.246938	1	0.746051	0.344348
235	Q15020	93	1	0.682121	0.14118	1	0.690552	0.145274	1	0.693085	0.138453	1	0.729058	0.16333	1	0.787547	0.149262
236	Q8NC51	136	1	0.8214	0.619024	1	0.891735	0.655072	1	1.12859	0.995972	1	0.75798	0.552632	1	0.938579	0.717884
237	Q14157	88	1	0.756187	0.57511	1	0.840127	0.606237	1	0.818271	0.673235	1	0.77252	0.550978	1	0.839057	0.60299
238	P05198	103	1	0.800007	0.228571	1	0.816961	0.240813	1	0.834765	0.246175	1	0.815481	0.264771	1	0.820793	0.256597
239	A6NEM2	121	1	0.728418	0.347012	1	0.739542	0.371382	1	0.770535	0.341472	1	0.746553	0.349383	1	0.744663	0.354586
240	P49411	113	1	0.280533	0.129993	1	0.279551	0.136048	1	0.241203	0.116693	1	0.270587	0.127359	1	0.245451	0.122099
241	P46821	94	1	0.750176	0.405651	1	0.732988	0.361373	1	0.778642	0.38855	1	0.793966	0.384065	1	0.815732	0.388843
242	P13796	116	1	0.80235	0.622502	1	0.824779	0.605211	1	0.898989	0.778185	1	0.898428	0.638379	1	0.918613	0.756581
243	P00367	111	1	0.750284	0.152318	1	0.789389	0.201401	1	0.751853	0.303059	1	0.75269	0.169867	1	0.823744	0.146957
244	P51610	117	1	0.891978	0.852098	1	0.741523	0.633736	1	0.881263	0.661871	1	0.867971	0.770863	1	0.979239	0.676668
245	P45880	215	1	1.17512	1.01055	1	0.900201	0.663455	1	0.819063	0.791398	1	0.960469	0.626619	1	0.808577	0.607482
246	P62937	189	1	0.804563	0.240729	1	0.885728	0.25152	1	0.857838	0.210501	1	0.840777	0.269055	1	0.871449	0.23067
247	P31939	101	1	0.377814	0.128963	1	0.367109	0.12799	1	0.313941	0.0994597	1	0.408708	0.158631	1	0.353209	0.142293
248	P35658	98	1	0.649766	0.238936	1	0.64283	0.253941	1	0.619939	0.228767	1	0.659663	0.251241	1	0.666847	0.251193
249	P61604	190	1	0.810646	0.676543	1	0.848234	0.613396	1	0.819926	0.671494	1	0.896132	0.701239	1	0.855763	0.774489
250	Q92896	110	1	0.811518	0.505333	1	0.799133	0.50551	1	0.778772	0.483948	1	0.83136	0.532476	1	0.825651	0.45265
251	P49915	88	1	0.689096	0.194737	1	0.696278	0.175291	1	0.732239	0.127041	1	0.699393	0.210989	1	0.731414	0.180778
252	P55884	103	1	0.541677	0.171519	1	0.538297	0.169521	1	0.469063	0.148744	1	0.656656	0.226637	1	0.537077	0.202263
253	E9PLK3	99	1	0.711813	0.251815	1	0.778139	0.277112	1	0.817367	0.204887	1	0.845317	0.299925	1	0.836547	0.226785
254	Q14974	119	1	0.742943	0.190251	1	0.758677	0.210997	1	0.793916	0.168296	1	0.878426	0.244669	1	0.867046	0.214549
255	F5H2F4	106	1	0.380521	0.151371	1	0.355841	0.149345	1	0.285204	0.105133	1	0.393001	0.162233	1	0.355549	0.149332
256	F5H5D3	120	1	0.59048	0.148853	1	0.576048	0.155616	1	0.596352	0.0971503	1	0.623667	0.181101	1	0.683496	0.127867
257	Q9UQE7	109	1	0.785854	0.280015	1	0.689205	0.262174	1	0.705769	0.233271	1	0.726055	0.224388	1	0.70497	0.159429
258	P63010	118	1	0.711531	0.192514	1	0.784767	0.220139	1	0.805806	0.198468	1	0.872976	0.28195	1	0.805097	0.287027
259	Q29RF7	86	1	0.264629	0.125277	1	0.317207	0.160379	1	0.339343	0.165838	1	0.341641	0.177043	1	0.354063	0.181851
260	J3KN66	111	1	0.777028	0.342762	1	0.799536	0.35321	1	0.741226	0.417989	1	0.763575	0.349772	1	0.735991	0.444006
261	O15439	74	1	0.791874	0.299599	1	0.746026	0.307259	1	0.792746	0.305969	1	0.829899	0.307974	1	0.834449	0.253903
262	P68133	209	1	0.5098	0.160779	1	0.477696	0.153059	1	0.471307	0.13654	1	0.586387	0.191414	1	0.539421	0.199084
263	P05141	234	1	0.818056	0.659515	1	0.899988	0.619433	1	0.834692	0.628822	1	0.892439	0.655152	1	0.87881	0.62264
264	Q02127	94	1	0.780728	0.570085	1	0.830176	0.557493	1	0.803101	0.543579	1	0.744456	0.502686	1	0.838072	0.496669
265	P32322	87	1	0.723447	0.473896	1	0.780989	0.463378	1	0.794541	0.531134	1	0.726986	0.436421	1	0.824458	0.510301
266	K7ELL7	132	1	0.825792	0.480558	1	0.872063	0.501622	1	0.812626	0.53401	1	0.86556	0.527678	1	0.835184	0.482965
267	A0A7I2V4F0	114	1	0.551058	0.150425	1	0.557275	0.141162	1	0.546793	0.150448	1	0.541476	0.15809	1	0.646923	0.165799
268	P10515	116	1	0.78987	0.367637	1	0.84733	0.374858	1	0.801427	0.360919	1	0.8649	0.419492	1	0.853779	0.327658
269	P40227	125	1	0.686136	0.22328	1	0.760915	0.231867	1	0.745662	0.205638	1	0.795444	0.255707	1	0.712874	0.230383
270	Q06830	154	1	0.767163	0.469817	1	0.811906	0.488026	1	0.796565	0.43321	1	0.830906	0.494015	1	0.830896	0.482971
271	P07195	150	1	0.799875	0.651197	1	0.858362	0.633343	1	0.885966	0.739794	1	0.835493	0.618888	1	0.88533	0.652151
272	P11171	94	1	0.731491	0.154017	1	0.719661	0.178269	1	0.73929	0.169759	1	0.722749	0.214828	1	0.791533	0.280002
273	Q93050	111	1	0.816241	0.687343	1	0.823632	0.594174	1	0.805791	0.596464	1	0.88729	0.671641	1	0.85124	0.609099
274	E9PK25	115	1	0.802589	0.493115	1	0.873182	0.522905	1	0.878214	0.578216	1	0.854325	0.544493	1	0.846945	0.534021
275	A0A0C4DGA2	60	1	0.647726	0.130537	1	0.693557	0.152449	1	0.64872	0.172833	1	0.685811	0.156576	1	0.707538	0.16625
276	Q15084	102	1	0.838423	0.268283	1	0.806152	0.274857	1	0.774389	0.319051	1	0.85244	0.325582	1	0.838824	0.299945
277	A0A5F9ZHN7	119	1	0.706422	0.140469	1	0.751905	0.15332	1	0.676081	0.188164	1	0.764861	0.180385	1	0.733827	0.217857
278	P24928	99	1	0.53799	0.22071	1	0.524322	0.23974	1	0.514834	0.201363	1	0.565501	0.257119	1	0.562404	0.23574
279	Q6NUQ4	104	1	0.541385	0.144108	1	0.590681	0.205325	1	0.584431	0.192794	1	0.642924	0.206528	1	0.647355	0.211228
280	P00338	156	1	0.810596	0.630245	1	0.906814	0.643018	1	0.907578	0.768778	1	0.91916	0.65136	1	0.850837	0.644251
281	Q9Y230	91	1	0.803455	0.177326	1	0.823783	0.198058	1	0.775822	0.167308	1	0.744487	0.199539	1	0.736516	0.184632
282	P51149	118	1	0.721122	0.229859	1	0.693059	0.195613	1	0.779188	0.257762	1	0.657543	0.226046	1	0.810475	0.304622
283	Q9C0C2	72	1	0.765983	0.567805	1	0.743956	0.544742	1	0.823226	0.648691	1	0.713836	0.469801	1	0.812537	0.5758
284	G3V0I5	119	1	0.754197	0.114233	1	0.77245	0.15508	1	0.758864	0.168872	1	0.71687	0.1669	1	0.895574	0.178626
285	Q8NE71	78	1	0.315128	0.142563	1	0.308862	0.161461	1	0.343157	0.155807	1	0.317969	0.150548	1	0.280684	0.151418
286	P12236	208	1	0.79655	0.622384	1	0.88847	0.602603	1	0.833233	0.575066	1	0.867225	0.616865	1	0.855739	0.578224
287	P53618	94	1	0.759031	0.243028	1	0.788136	0.24192	1	0.808713	0.211273	1	0.929184	0.287367	1	0.890909	0.24607
288	P04083	104	1	0.661381	0.11061	1	0.776757	0.140178	1	0.714056	0.0947003	1	0.736574	0.157695	1	0.711968	0.102499
289	P35232	171	1	0.926078	0.737574	1	0.831221	0.604936	1	0.72321	0.562196	1	0.797174	0.594891	1	0.771555	0.585982
290	B7ZM99	91	1	0.208507	0.08112	1	0.208101	0.104329	1	0.233205	0.0960968	1	0.184383	0.0897624	1	0.218846	0.0777361
291	Q8WWM7	87	1	0.752681	0.305092	1	0.755153	0.348858	1	0.805396	0.317788	1	0.736519	0.328537	1	0.85234	0.416981
292	Q6UB35	92	1	0.260036	0.104896	1	0.326297	0.140832	1	0.293804	0.129269	1	0.264863	0.112845	1	0.250797	0.119975
293	P24539	116	1	0.668411	0.277912	1	0.744987	0.283801	1	0.711116	0.33624	1	0.749754	0.301729	1	0.732983	0.334461
294	O96008	109	1	0.93942	0.782281	1	0.848067	0.56797	1	0.761989	0.621576	1	0.864401	0.602369	1	0.740961	0.51122
295	P52597	149	1	0.615819	0.131823	1	0.658365	0.12666	1	0.553316	0.135825	1	0.635314	0.152619	1	0.617603	0.154692
296	Q16822	83	1	0.358913	0.117153	1	0.425796	0.157012	1	0.423331	0.161352	1	0.386606	0.154006	1	0.329202	0.101726
297	A0A087WWU8	117	1	0.832508	0.711507	1	0.800359	0.669514	1	0.855854	0.86147	1	0.802127	0.623081	1	0.761344	0.692885
298	P49736	86	1	0.532392	0.214049	1	0.55853	0.222835	1	0.559593	0.177274	1	0.615347	0.240884	1	0.576212	0.233959
299	Q15459	91	1	0.804139	0.281648	1	0.884531	0.301092	1	0.855482	0.24414	1	0.881271	0.313547	1	0.825301	0.258059
300	P08575	100	1	0.875299	0.446563	1	0.847169	0.415944	1	0.850012	0.409625	1	0.872648	0.425861	1	0.924177	0.369568
301	Q9UKV3	102	1	0.862005	0.680371	1	0.872435	0.693567	1	0.777162	0.480374	1	0.738878	0.49601	1	0.588736	0.439923
302	Q9Y4W6	105	1	0.293435	0.0867086	1	0.29958	0.0987927	1	0.319661	0.11894	1	0.319453	0.10976	1	0.403982	0.157506
303	Q08378	75	1	0.832691	0.614355	1	0.752009	0.560515	1	0.795218	0.583151	1	0.79876	0.491085	1	0.780149	0.460023
304	A0A024R4E5	94	1	0.331852	0.14073	1	0.324152	0.140311	1	0.290312	0.134744	1	0.351482	0.161649	1	0.364462	0.19048
305	Q6P2Q9	109	1	0.699719	0.221215	1	0.708213	0.311873	1	0.6283	0.199841	1	0.774764	0.273645	1	0.608783	0.197976
306	Q12788	68	1	0.903541	0.364197	1	0.915384	0.373042	1	0.824541	0.31033	1	1.01404	0.373105	1	0.746516	0.29955
307	Q15075	87	1	0.908077	0.79963	1	0.852035	0.629059	1	0.905132	0.777975	1	0.864879	0.633176	1	0.783713	0.519037
308	A0A182DWF2	88	1	0.713914	0.507558	1	0.752202	0.486354	1	0.732866	0.525145	1	0.769063	0.522708	1	0.760645	0.548401
309	Q9BQ52	90	1	0.736676	0.522249	1	0.757813	0.52741	1	0.79471	0.621117	1	0.827959	0.576505	1	0.777325	0.513737
310	O75083	91	1	0.712444	0.201801	1	0.749112	0.192772	1	0.743156	0.153505	1	0.732749	0.232276	1	0.777835	0.211209
311	P11940	119	1	0.688647	0.109677	1	0.735033	0.200293	1	0.686878	0.13089	1	0.680852	0.167474	1	0.84901	0.184236
312	P23634	80	1	0.8264	0.288269	1	0.786371	0.268845	1	0.799994	0.29485	1	0.771803	0.275274	1	0.904891	0.270239
313	O75746	98	1	0.751517	0.606003	1	0.789734	0.52988	1	0.783697	0.523825	1	0.888666	0.582278	1	0.850737	0.551476
314	P08133	104	1	0.719325	0.316126	1	0.727401	0.296419	1	0.733535	0.267495	1	0.749924	0.201961	1	0.749724	0.0887757
315	Q15833	79	1	0.508649	0.14506	1	0.508372	0.149001	1	0.489633	0.176217	1	0.498548	0.161298	1	0.512197	0.164962
316	S4R3N1	139	1	0.823258	0.67854	1	0.761757	0.523784	1	0.790301	0.599129	1	0.859401	0.58201	1	0.764142	0.494244
317	Q8WUM4	97	1	0.593673	0.181909	1	0.640279	0.195943	1	0.602888	0.144982	1	0.664131	0.21401	1	0.664468	0.16275
318	P49792	95	1	0.561694	0.242001	1	0.569548	0.266408	1	0.559017	0.234071	1	0.590551	0.253895	1	0.688389	0.29587
319	Q86VP6	109	1	0.748883	0.552349	1	0.778595	0.543248	1	0.903881	0.652813	1	0.872939	0.564479	1	0.892817	0.541815
320	P08240	95	1	0.343379	0.138729	1	0.376429	0.161677	1	0.387362	0.173219	1	0.396372	0.16931	1	0.499607	0.228873
321	Q99536	110	1	0.845876	0.5686	1	0.867979	0.504285	1	0.798508	0.614975	1	0.822633	0.522757	1	0.824205	0.500747
322	P21281	80	1	0.774519	0.459062	1	0.798497	0.428784	1	0.838924	0.432661	1	0.80622	0.426837	1	0.852288	0.437411
323	A0A7P0T9C4	88	1	0.60114	0.238421	1	0.647579	0.292236	1	0.592169	0.235483	1	0.707218	0.28169	1	0.638438	0.272687
324	Q9HD20	79	1	0.444303	0.180664	1	0.38284	0.14652	1	0.462748	0.22961	1	0.387336	0.154068	1	0.553206	0.259848
325	Q10567	108	1	0.732796	0.301266	1	0.797496	0.325905	1	0.796808	0.2997	1	0.884621	0.39094	1	0.822874	0.402484
326	P78347	99	1	0.365666	0.141522	1	0.38692	0.145267	1	0.358587	0.136009	1	0.408743	0.16406	1	0.37576	0.137647
327	O75643	86	1	0.665295	0.199287	1	0.662731	0.278247	1	0.592277	0.187154	1	0.691745	0.229661	1	0.601178	0.203658
328	P46060	73	1	0.701417	0.243425	1	0.743439	0.219956	1	0.758087	0.202796	1	0.777199	0.263204	1	0.813207	0.240354
329	P12268	72	1	0.60266	0.222822	1	0.641595	0.23299	1	0.522013	0.130252	1	0.655666	0.239866	1	0.607847	0.199764
330	A0A6I8PL42	84	1	0.272587	0.103377	1	0.305016	0.134841	1	0.23515	0.0929349	1	0.313604	0.138619	1	0.283342	0.132855
331	Q8WXF1	97	1	0.858121	0.231269	1	0.836641	0.235625	1	0.782841	0.213694	1	0.789639	0.235754	1	0.732858	0.22913
332	O75694	77	1	0.432274	0.188654	1	0.424021	0.170416	1	0.455067	0.18351	1	0.480944	0.182575	1	0.485882	0.216994
333	P31689	71	1	0.712119	0.233695	1	0.744853	0.245348	1	0.684385	0.197127	1	0.792207	0.268675	1	0.692658	0.242407
334	Q99460	82	1	0.627552	0.273943	1	0.662274	0.282775	1	0.634232	0.223236	1	0.705255	0.306647	1	0.636316	0.237425
335	P29590	99	1	0.760797	0.556671	1	0.758263	0.561692	1	0.797337	0.530343	1	0.755523	0.513908	1	0.753048	0.489998
336	B7Z6P3	81	1	0.597913	0.303758	1	0.634782	0.344067	1	0.644023	0.339636	1	0.915282	0.629225	1	0.692009	0.573506
337	O95782	96	1	0.699896	0.201458	1	0.724375	0.226173	1	0.734922	0.223583	1	0.803887	0.27796	1	0.744402	0.261961
338	P13612	93	1	0.771529	0.462814	1	0.76162	0.414676	1	0.764503	0.404778	1	0.808719	0.429163	1	0.815384	0.423231
339	O75306	113	1	0.65721	0.208108	1	0.695129	0.215792	1	0.66959	0.237467	1	0.702321	0.241345	1	0.736639	0.243792
340	P49257	88	1	0.46055	0.156199	1	0.427069	0.130311	1	0.437189	0.187295	1	0.504477	0.161534	1	0.66717	0.28357
341	Q15366	111	1	0.718096	0.192001	1	0.731733	0.204499	1	0.660178	0.190038	1	0.835687	0.271728	1	0.786144	0.285385
342	P62873	94	1	0.819673	0.239599	1	0.840315	0.226118	1	0.805335	0.264415	1	0.842041	0.255259	1	0.844163	0.253247
343	Q15181	84	1	0.77119	0.226082	1	0.863649	0.264437	1	0.928251	0.203272	1	0.80121	0.282074	1	0.943875	0.218192
344	Q03252	119	1	1.14702	0.524008	1	1.07239	0.513989	1	0.938475	0.456182	1	1.09089	0.521284	1	1.00136	0.583944
345	Q9H583	81	1	0.70816	0.145892	1	0.640013	0.255556	1	0.640384	0.184041	1	0.876627	0.230043	1	0.779758	0.212718
346	P61221	99	1	0.741609	0.203324	1	0.768167	0.185712	1	0.801073	0.236391	1	0.75095	0.215494	1	0.763305	0.216669
347	Q96AG4	116	1	0.789115	0.739483	1	0.887568	0.908802	1	0.775288	0.900792	1	0.838645	0.87881	1	0.694571	0.623416
348	P12235	178	1	0.812317	0.657858	1	0.860661	0.632662	1	0.858776	0.607373	1	0.972437	0.711098	1	0.88769	0.638162
349	O00267	72	1	0.698492	0.216706	1	0.715969	0.206133	1	0.760464	0.187527	1	0.748527	0.220795	1	0.76289	0.231254
350	P33992	96	1	0.616176	0.175288	1	0.641046	0.155731	1	0.581156	0.120479	1	0.704978	0.176204	1	0.613384	0.196583
351	Q9Y2U8	76	1	0.423112	0.235639	1	0.368349	0.178013	1	0.447932	0.27474	1	0.440996	0.231621	1	0.542535	0.327653
352	O14979	124	1	0.752786	0.410564	1	0.896231	0.451188	1	0.61132	0.318581	1	0.748975	0.486247	1	0.759395	0.382012
353	P19367	84	1	0.54745	0.145828	1	0.552315	0.157295	1	0.549346	0.142826	1	0.577702	0.185903	1	0.550557	0.21531
354	Q13885	133	1	0.752148	0.320438	1	0.72522	0.257117	1	0.739777	0.274195	1	0.716982	0.299016	1	0.765752	0.340583
355	Q969V3	93	1	0.751758	0.150966	1	0.765074	0.178279	1	0.723016	0.18774	1	0.794213	0.191916	1	0.791403	0.234803
356	Q08J23	81	1	0.796745	0.27123	1	0.802662	0.277287	1	0.843318	0.239503	1	0.838265	0.280742	1	0.858328	0.232667
357	E7EUU4	108	1	0.49187	0.189597	1	0.509168	0.251292	1	0.422888	0.177704	1	0.524832	0.238254	1	0.537534	0.263925
358	P06744	105	1	0.825463	0.303756	1	0.844537	0.287874	1	0.884842	0.275386	1	0.869726	0.318694	1	0.844533	0.252772
359	A0A7P0T9U7	87	1	0.772755	0.513244	1	0.798445	0.54803	1	0.796564	0.57443	1	0.681719	0.437303	1	0.77174	0.513982
360	Q9BXJ9	97	1	0.667987	0.175952	1	0.657277	0.162324	1	0.713613	0.128457	1	0.755749	0.184621	1	0.773176	0.194074
361	Q04637	108	1	0.465086	0.206971	1	0.449661	0.192967	1	0.382961	0.160783	1	0.504581	0.228923	1	0.518339	0.255525
362	P12277	76	1	0.48563	0.135948	1	0.529029	0.132505	1	0.421445	0.0982198	1	0.569756	0.157687	1	0.469585	0.133858
363	E7EX17	156	1	0.850827	0.601233	1	0.774049	0.596645	1	0.819651	0.718685	1	0.756744	0.56853	1	0.810345	0.629384
364	A0A7I2V311	92	1	0.67624	0.248246	1	0.574964	0.219685	1	0.583607	0.208246	1	0.590471	0.203318	1	0.602979	0.212731
365	E9PDF2	68	1	0.293082	0.125465	1	0.35226	0.161965	1	0.357717	0.158226	1	0.314891	0.132132	1	0.301273	0.129485
366	P61224	75	1	0.762157	0.175467	1	0.659948	0.154089	1	0.787076	0.269105	1	0.668396	0.183973	1	0.823397	0.263796
367	Q92900	77	1	0.504491	0.188943	1	0.460346	0.201981	1	0.44208	0.142479	1	0.471965	0.198251	1	0.50741	0.168547
368	P62258	143	1	0.788726	0.606367	1	0.835336	0.60777	1	0.869567	0.720444	1	0.855668	0.592889	1	0.839236	0.573105
369	Q02790	83	1	0.708504	0.171833	1	0.789417	0.178723	1	0.829933	0.144615	1	0.808434	0.218327	1	0.827956	0.192217
370	P27348	87	1	0.785841	0.244145	1	0.834195	0.262844	1	0.836021	0.199156	1	0.910315	0.296523	1	0.86443	0.229458
371	Q10471	85	1	0.725025	0.185051	1	0.609037	0.137417	1	0.636733	0.215366	1	0.627109	0.146678	1	0.719751	0.268038
372	Q7Z2W4	79	1	0.545984	0.220024	1	0.533094	0.216355	1	0.506165	0.195175	1	0.563745	0.221738	1	0.604633	0.246423
373	A2RRP1	79	1	0.354372	0.156265	1	0.365967	0.159524	1	0.396535	0.200811	1	0.381729	0.169406	1	0.415433	0.196353
374	M0QZM1	130	1	0.590244	0.271349	1	0.453672	0.15494	1	0.39604	0.177424	1	0.406135	0.152857	1	0.523064	0.239879
375	P09211	86	1	0.673913	0.15692	1	0.732353	0.131502	1	0.725831	0.112605	1	0.696068	0.164401	1	0.739296	0.156757
376	P28838	95	1	0.428948	0.140703	1	0.493986	0.182887	1	0.459513	0.176763	1	0.456208	0.169153	1	0.51328	0.163146
377	F8VZX2	111	1	0.599581	0.121451	1	0.633395	0.118918	1	0.577997	0.147016	1	0.579137	0.150601	1	0.626197	0.175846
378	P18669	105	1	0.774392	0.515527	1	0.840583	0.564486	1	0.879978	0.603827	1	0.795474	0.494586	1	0.895337	0.603092
379	O43390	102	1	0.508315	0.100433	1	0.531176	0.205019	1	0.352776	0.0818751	1	0.452328	0.120353	1	0.682942	0.102853
380	A0A0J9YVP6	94	1	0.785467	0.206861	1	0.823801	0.204941	1	0.818895	0.182581	1	0.755645	0.227514	1	0.828342	0.218806
381	P27694	75	1	0.897227	0.252124	1	0.865758	0.225132	1	0.891133	0.206851	1	0.901227	0.249795	1	0.826839	0.201583
382	P48634	98	1	0.782774	0.544526	1	0.799963	0.600227	1	0.807934	0.505365	1	0.731522	0.460412	1	0.829041	0.521942
383	A0A499FIX8	74	1	0.61342	0.16857	1	0.654411	0.180886	1	0.656919	0.289871	1	0.699327	0.206602	1	0.660287	0.222256
384	P23526	98	1	0.849458	0.286953	1	0.890484	0.229323	1	0.894847	0.18995	1	0.889955	0.219417	1	0.858036	0.234308
385	Q9Y265	76	1	0.841648	0.230308	1	0.85779	0.244386	1	0.794063	0.204767	1	0.778943	0.240855	1	0.758519	0.207693
386	Q9ULV4	103	1	0.978939	0.197013	1	1.16882	0.175349	1	0.974062	0.18589	1	0.975314	0.221565	1	0.976988	0.248958
387	Q6NUK1	108	1	0.959459	0.586625	1	0.91212	0.470071	1	0.864658	0.58451	1	1.05999	0.534754	1	0.994631	0.905643
388	Q9H845	91	1	0.772704	0.354602	1	0.807602	0.345592	1	0.787502	0.340862	1	0.868168	0.34533	1	0.792598	0.265566
389	A8MXP9	111	1	0.438851	0.161682	1	0.335285	0.178694	1	0.337386	0.154545	1	0.42227	0.181189	1	0.484846	0.19815
390	Q96C36	98	1	0.722949	0.438919	1	0.763356	0.434087	1	0.789381	0.480451	1	0.780063	0.436155	1	0.811076	0.47129
391	Q15738	66	1	0.819458	0.406631	1	0.825057	0.334222	1	0.786312	0.360664	1	0.811563	0.266711	1	0.774877	0.243033
392	Q8N1F7	89	1	0.816502	0.204976	1	0.787927	0.201118	1	0.719623	0.222311	1	0.853342	0.208725	1	0.76204	0.231358
393	Q15149	77	1	0.82429	0.327272	1	0.792027	0.340004	1	0.801167	0.332886	1	0.754146	0.30412	1	0.719305	0.274072
394	Q5UIP0	60	1	0.323063	0.140062	1	0.361298	0.172352	1	0.362999	0.186072	1	0.42446	0.199422	1	0.451958	0.229712
395	P37268	87	1	0.685764	0.0915418	1	0.754736	0.155802	1	0.735125	0.148922	1	0.785866	0.199925	1	0.723188	0.244068
396	P30084	98	1	0.727505	0.121036	1	0.808833	0.147021	1	0.743143	0.143004	1	0.724329	0.125485	1	0.809997	0.108882
397	O94874	86	1	0.366285	0.107057	1	0.40781	0.132723	1	0.381476	0.142027	1	0.439363	0.153524	1	0.441673	0.150592
398	P05091	82	1	0.53111	0.141365	1	0.66283	0.198424	1	0.613391	0.195571	1	0.560745	0.182196	1	0.562926	0.140172
399	Q9BZZ5	83	1	0.796208	0.192537	1	0.865883	0.2154	1	0.902065	0.199868	1	0.884447	0.247757	1	0.942815	0.212095
400	P26196	71	1	0.714434	0.173777	1	0.750759	0.154756	1	0.760942	0.152444	1	0.766324	0.191857	1	0.7711	0.193332
401	Q13177	63	1	0.780955	0.408296	1	0.803642	0.39535	1	0.826786	0.435364	1	0.842749	0.432238	1	0.833794	0.441196
402	P22307	89	1	0.756847	0.304504	1	0.81053	0.325705	1	0.797288	0.352072	1	0.715248	0.30397	1	0.809162	0.326606
403	P52907	73	1	0.790479	0.532588	1	0.807755	0.477608	1	0.794978	0.509643	1	0.823697	0.496459	1	0.807393	0.4637
404	Q96A33	89	1	0.823566	0.15303	1	0.741458	0.144025	1	0.686264	0.202012	1	0.720496	0.13459	1	0.71998	0.211674
405	Q10713	85	1	0.545302	0.158524	1	0.598066	0.179287	1	0.588054	0.19913	1	0.610582	0.178203	1	0.623075	0.158994
406	Q9UGP8	76	1	0.818707	0.179668	1	0.739595	0.172094	1	0.731208	0.208425	1	0.837606	0.187092	1	0.778556	0.22564
407	H0YDB2	79	1	0.649047	0.21759	1	0.68202	0.259616	1	0.692984	0.282003	1	0.648154	0.272845	1	0.702102	0.326776
408	Q9NQC3	110	1	0.847629	0.735446	1	0.829649	0.651795	1	0.832273	0.71205	1	0.847731	0.668151	1	0.871713	0.670884
409	D6RBZ0	126	1	0.790806	0.424013	1	0.8739	0.49824	1	0.692001	0.366487	1	0.76359	0.471169	1	0.857482	0.413314
410	P54886	73	1	0.415227	0.113746	1	0.481037	0.151953	1	0.429603	0.149663	1	0.449109	0.138107	1	0.428491	0.110106
411	Q2TAY7	77	1	0.840327	0.169032	1	0.896017	0.190712	1	0.784262	0.195383	1	0.88407	0.221547	1	0.858324	0.214325
412	Q9BQG0	88	1	0.49322	0.170623	1	0.452015	0.190345	1	0.498234	0.124398	1	0.50183	0.194418	1	0.536669	0.173577
413	Q00325	144	1	0.850093	0.689356	1	0.835696	0.514922	1	0.718219	0.507841	1	0.957471	0.614372	1	0.819496	0.493635
414	Q13867	74	1	0.78366	0.623183	1	0.853982	0.617553	1	0.876115	0.722921	1	0.840507	0.589922	1	0.846167	0.578536
415	J3KN16	73	1	0.650099	0.228582	1	0.682628	0.229325	1	0.63283	0.188272	1	0.775365	0.271495	1	0.679964	0.213815
416	P49321	67	1	0.791257	0.537284	1	0.821487	0.551757	1	0.912951	0.652848	1	0.938988	0.605146	1	0.916396	0.642805
417	P21912	106	1	0.764351	0.305718	1	0.866065	0.348813	1	0.794861	0.347559	1	0.797415	0.326914	1	0.869311	0.340641
418	P62834	65	1	0.673804	0.179869	1	0.59056	0.158403	1	0.775194	0.227426	1	0.491084	0.165121	1	0.769162	0.237085
419	A0A0J9YXX5	91	1	0.63027	0.22973	1	0.62844	0.202049	1	0.715806	0.223035	1	0.731843	0.274374	1	0.773924	0.225895
420	Q14444	87	1	0.799286	0.652511	1	0.869205	0.688586	1	0.884389	0.730752	1	0.944329	0.695886	1	0.845016	0.632782
421	Q13085	60	1	0.530334	0.210329	1	0.496492	0.193429	1	0.467529	0.179235	1	0.58077	0.236727	1	0.497724	0.238462
422	D6REX3	76	1	0.723509	0.209931	1	0.777842	0.223355	1	0.840942	0.165196	1	0.821964	0.237169	1	0.872893	0.224011
423	P15391	88	1	0.728884	0.477829	1	0.737831	0.375658	1	0.738464	0.415885	1	0.743708	0.424205	1	0.725783	0.373652
424	Q6PJT7	71	1	0.748636	0.362494	1	0.761039	0.382	1	0.739614	0.328848	1	0.770623	0.389223	1	0.80668	0.502581
425	A0A669KB89	74	1	0.446728	0.212306	1	0.493869	0.231219	1	0.485385	0.249611	1	0.531488	0.254253	1	0.560035	0.291398
426	Q05639	125	1	0.813944	0.196665	1	0.857742	0.178547	1	0.78667	0.220752	1	0.776379	0.196722	1	0.734408	0.173088
427	H0YFY6	73	1	0.611257	0.28942	1	0.700277	0.438531	1	0.577163	0.229099	1	0.557986	0.235933	1	0.696704	0.251828
428	Q9NZI8	102	1	0.373931	0.119006	1	0.318495	0.17001	1	0.293236	0.112769	1	0.329558	0.123823	1	0.35154	0.106062
429	A1L0T0	72	1	0.44205	0.170167	1	0.483618	0.187686	1	0.514634	0.211722	1	0.509243	0.218363	1	0.54763	0.223133
430	Q9HCC0	74	1	0.636841	0.429134	1	0.656782	0.390147	1	0.64322	0.426401	1	0.586881	0.355509	1	0.707959	0.447689
431	Q02809	72	1	0.675724	0.229257	1	0.659963	0.208483	1	0.650329	0.276846	1	0.717493	0.281498	1	0.685535	0.286909
432	A0A2U3TZM0	72	1	0.40732	0.153334	1	0.346398	0.159317	1	0.356654	0.136942	1	0.389711	0.159667	1	0.290027	0.112006
433	A0A7P0T8N8	79	1	0.422409	0.131627	1	0.40627	0.132311	1	0.381211	0.130611	1	0.430871	0.162026	1	0.494331	0.202739
434	Q9Y5M8	68	1	0.378797	0.150031	1	0.383576	0.160486	1	0.405659	0.168394	1	0.406398	0.174473	1	0.514314	0.262485
435	Q13310	81	1	0.640718	0.10291	1	0.671025	0.184462	1	0.613463	0.118202	1	0.650683	0.157599	1	0.799799	0.17611
436	P36551	76	1	0.735414	0.435043	1	0.79698	0.435138	1	0.806315	0.464673	1	0.734287	0.413258	1	0.800095	0.417079
437	P41091	94	1	0.763767	0.205513	1	0.82122	0.212141	1	0.824922	0.206051	1	0.792333	0.238706	1	0.806659	0.215074
438	A0A7I2V4L7	84	1	0.545315	0.0744436	1	0.564576	0.152544	1	0.539796	0.0905747	1	0.58654	0.104448	1	0.587655	0.21898
439	Q01518	88	1	0.799396	0.185416	1	0.855633	0.207244	1	0.902055	0.166658	1	0.839075	0.228775	1	0.879392	0.165174
440	P52948	81	1	0.634816	0.25256	1	0.617436	0.240245	1	0.655272	0.282591	1	0.634184	0.238668	1	0.659097	0.2764
441	O43615	87	1	0.718941	0.135876	1	0.751945	0.192448	1	0.737294	0.181761	1	0.792346	0.179062	1	0.77418	0.155863
442	P48444	75	1	0.724081	0.158917	1	0.730707	0.163216	1	0.750537	0.16604	1	0.694525	0.18146	1	0.785356	0.193274
443	P17844	98	1	0.425571	0.148501	1	0.311414	0.203106	1	0.407591	0.13664	1	0.352636	0.122013	1	0.487647	0.160319
444	Q9NP58	64	1	0.712278	0.392659	1	0.668212	0.324018	1	0.646312	0.359884	1	0.811718	0.370212	1	0.67732	0.317294
445	Q8NBJ5	85	1	0.584188	0.183348	1	0.555149	0.183733	1	0.589535	0.264211	1	0.661189	0.272798	1	0.632513	0.279066
446	P23381	85	1	0.79748	0.621055	1	0.832682	0.60535	1	0.879557	0.740483	1	0.888508	0.621183	1	0.867314	0.60307
447	Q9BXP5	95	1	0.410448	0.13673	1	0.340047	0.122689	1	0.38244	0.152223	1	0.404655	0.149468	1	0.337052	0.133897
448	Q6PI48	71	1	0.352795	0.109058	1	0.397565	0.137748	1	0.419439	0.135237	1	0.381933	0.125527	1	0.361841	0.101525
449	Q13200	69	1	0.585501	0.231368	1	0.602509	0.24511	1	0.566189	0.180852	1	0.706054	0.280136	1	0.613753	0.21019
450	O95757	75	1	0.551298	0.19072	1	0.550465	0.209416	1	0.504991	0.174925	1	0.592793	0.22761	1	0.557378	0.206485
451	O15270	72	1	0.724827	0.149588	1	0.742929	0.168985	1	0.704825	0.188319	1	0.768849	0.165501	1	0.775087	0.194285
452	Q14126	69	1	0.748766	0.524869	1	0.732114	0.490655	1	0.745317	0.50075	1	0.727219	0.449736	1	0.705378	0.398443
453	P38919	82	1	0.579107	0.22201	1	0.579885	0.262624	1	0.576272	0.221345	1	0.623392	0.269891	1	0.573235	0.222494
454	I3L0H8	64	1	0.517723	0.171655	1	0.536279	0.163356	1	0.430442	0.131349	1	0.542088	0.195356	1	0.501762	0.183898
455	Q9Y4E8	68	1	0.703076	0.257524	1	0.763346	0.269673	1	0.792001	0.195815	1	0.812703	0.292324	1	0.777397	0.218095
456	Q5T4S7	61	1	0.738232	0.299372	1	0.717949	0.288599	1	0.771608	0.281323	1	0.799805	0.30987	1	0.689927	0.240914
457	Q1KMD3	65	1	0.328915	0.0755997	1	0.353495	0.146901	1	0.276305	0.0774906	1	0.349089	0.119081	1	0.395345	0.0899885
458	Q96EP5	79	1	0.822915	0.399134	1	0.880352	0.411597	1	0.824159	0.355549	1	0.774247	0.387768	1	0.846181	0.375805
459	P26641	99	1	0.588458	0.125888	1	0.650262	0.14469	1	0.620029	0.0894133	1	0.663316	0.152037	1	0.614766	0.150836
460	P33176	62	1	0.463696	0.171246	1	0.448531	0.166846	1	0.420894	0.142218	1	0.472419	0.194388	1	0.492978	0.259613
461	P54920	66	1	0.754516	0.559545	1	0.822367	0.57235	1	0.794075	0.551207	1	0.905976	0.63366	1	0.882775	0.677899
462	P04350	118	1	0.649463	0.196097	1	0.637424	0.226215	1	0.662695	0.129355	1	0.610028	0.223481	1	0.684084	0.214311
463	P25786	86	1	0.740865	0.568298	1	0.793846	0.553928	1	0.796185	0.624453	1	0.781952	0.53723	1	0.783837	0.549289
464	Q8NBS9	110	1	0.82699	0.570937	1	0.899238	0.606669	1	0.880825	0.622715	1	0.837757	0.566846	1	0.911124	0.574114
465	Q8IYB8	72	1	0.726126	0.145945	1	0.778938	0.161842	1	0.744387	0.166542	1	0.750524	0.167062	1	0.779628	0.142634
466	O75955	59	1	0.81125	0.400275	1	0.742269	0.256031	1	0.707269	0.303675	1	0.70232	0.271825	1	0.676124	0.293326
467	Q13011	98	1	0.759524	0.138881	1	0.809511	0.149881	1	0.773286	0.160429	1	0.773318	0.13072	1	0.82367	0.111619
468	O75390	121	1	0.725267	0.185945	1	0.768103	0.205958	1	0.769501	0.196141	1	0.864679	0.209174	1	0.824046	0.164033
469	A0A7P0TA85	83	1	0.869638	0.892532	1	0.872049	0.759502	1	0.884641	0.771332	1	1.00351	0.827413	1	0.879814	0.703097
470	P62826	100	1	0.658219	0.15986	1	0.73731	0.186195	1	0.771327	0.277565	1	0.675337	0.173917	1	0.730243	0.20285
471	P54819	95	1	0.803352	0.452395	1	0.875654	0.450953	1	0.836467	0.4669	1	0.786325	0.420526	1	0.866425	0.446525
472	P52292	70	1	0.347896	0.125701	1	0.348233	0.115085	1	0.331194	0.112637	1	0.388812	0.147159	1	0.496663	0.210325
473	P37802	86	1	0.807301	0.420046	1	0.855557	0.446143	1	0.828429	0.430449	1	0.881737	0.482904	1	0.871468	0.496608
474	Q9HDC9	92	1	0.805055	0.640814	1	0.859295	0.611434	1	0.825995	0.634147	1	0.857155	0.616435	1	0.840003	0.599991
475	Q9UHB9	70	1	0.316504	0.145065	1	0.271841	0.126925	1	0.296805	0.12422	1	0.322252	0.149272	1	0.347118	0.15341
476	Q13724	84	1	0.575285	0.161463	1	0.607053	0.168265	1	0.597496	0.209299	1	0.643265	0.192699	1	0.623734	0.208055
477	P12004	74	1	0.825399	0.269107	1	0.889358	0.290094	1	0.835757	0.273443	1	0.89254	0.310318	1	0.867185	0.280312
478	O14672	68	1	0.757336	0.2392	1	0.768252	0.264721	1	0.733916	0.262838	1	0.773721	0.265353	1	0.769678	0.285668
479	P62879	91	1	0.764884	0.165076	1	0.799232	0.187492	1	0.774965	0.206331	1	0.81922	0.185465	1	0.777398	0.191174
480	Q9NVI7	83	1	0.479756	0.18238	1	0.517944	0.269513	1	0.533191	0.230572	1	0.536508	0.195336	1	0.504172	0.24627
481	Q9UKX7	62	1	0.735918	0.421456	1	0.773179	0.446663	1	0.789972	0.394659	1	0.711257	0.383801	1	0.786637	0.377098
482	P13073	120	1	0.964237	0.781079	1	0.862797	0.600007	1	0.784642	0.686026	1	0.800233	0.57544	1	0.761125	0.637131
483	P23921	62	1	0.680899	0.223799	1	0.710849	0.233876	1	0.718807	0.18763	1	0.769076	0.267138	1	0.730703	0.234039
484	P22314	68	1	0.445431	0.158396	1	0.465414	0.160249	1	0.365203	0.119562	1	0.507518	0.187985	1	0.412581	0.149336
485	P50579	57	1	0.684561	0.412067	1	0.724805	0.399246	1	0.818553	0.511846	1	0.724806	0.405583	1	0.834522	0.505227
486	P07737	115	1	0.746967	0.234922	1	0.814661	0.259187	1	0.7647	0.188606	1	0.8269	0.276713	1	0.769432	0.222268
487	P15170	75	1	0.768612	0.274133	1	0.79446	0.286399	1	0.806575	0.222225	1	0.763393	0.290717	1	0.817704	0.232593
488	Q9Y678	68	1	0.722101	0.226177	1	0.75355	0.236955	1	0.763221	0.206602	1	0.770734	0.259722	1	0.763376	0.211837
489	P62714	71	1	0.762662	0.431959	1	0.779507	0.423233	1	0.803865	0.486457	1	0.767981	0.433083	1	0.801351	0.459998
490	P07948	74	1	0.285483	0.111439	1	0.357362	0.138771	1	0.33301	0.135054	1	0.370699	0.143348	1	0.377623	0.149059
491	A0A494C0R8	78	1	0.530979	0.191252	1	0.541273	0.183742	1	0.480424	0.169983	1	0.566319	0.207144	1	0.524964	0.21473
492	P14868	74	1	0.345386	0.149704	1	0.355334	0.162367	1	0.31781	0.127537	1	0.345996	0.167591	1	0.37068	0.153829
493	P52209	83	1	0.790613	0.192836	1	0.842029	0.231156	1	0.92407	0.155148	1	0.941341	0.25842	1	0.920079	0.171426
494	A0A7P0Z497	106	1	0.814195	0.231999	1	0.844447	0.205985	1	0.811034	0.24533	1	0.773011	0.252017	1	0.84572	0.256254
495	P14923	62	1	0.809207	0.518144	1	0.817169	0.48249	1	0.806359	0.517195	1	0.855777	0.514088	1	0.772725	0.457562
496	A0A804HL54	69	1	0.27653	0.11386	1	0.3219	0.152364	1	0.251074	0.103946	1	0.340675	0.153365	1	0.309402	0.143154
497	P55060	92	1	0.723815	0.18532	1	0.777443	0.189909	1	0.863475	0.147877	1	0.933212	0.234153	1	0.910574	0.184691
498	O76094	67	1	0.298352	0.126598	1	0.258705	0.116426	1	0.255669	0.12298	1	0.302074	0.138166	1	0.275811	0.13174
499	O00161	60	1	0.756738	0.708551	1	0.787132	0.629327	1	0.813328	0.709232	1	0.826875	0.65085	1	0.904996	0.737212
500	P10606	97	1	0.908399	0.853683	1	0.901484	0.658466	1	0.803635	0.71552	1	0.724317	0.540817	1	0.806897	0.741173
501	P08865	63	1	0.448359	0.126465	1	0.504669	0.137371	1	0.637483	0.171696	1	0.536484	0.153892	1	0.5795	0.161878
502	Q6WKZ4	56	1	0.595456	0.251904	1	0.634558	0.269725	1	0.609803	0.272553	1	0.570697	0.263961	1	0.649579	0.320125
503	A0A0B4J2D5	52	1	0.796586	0.576248	1	0.849066	0.577551	1	0.802215	0.591984	1	0.762551	0.551987	1	0.881529	0.656304
504	C9J2Y9	61	1	0.496181	0.219857	1	0.485866	0.226596	1	0.449427	0.179156	1	0.521683	0.242705	1	0.52402	0.23651
505	Q9BY44	77	1	0.702602	0.119815	1	0.744099	0.140153	1	0.731213	0.114763	1	0.738519	0.158749	1	0.769577	0.175961
506	Q16698	77	1	0.764619	0.259542	1	0.960518	0.338577	1	1.04842	0.375631	1	0.979801	0.317681	1	1.07105	0.347478
507	P61019	83	1	0.821356	0.209617	1	0.765058	0.200811	1	0.773399	0.297303	1	0.814846	0.234238	1	0.772662	0.260747
508	A0A590UJG2	61	1	0.703372	0.174391	1	0.658664	0.219076	1	0.679241	0.196735	1	0.773607	0.216526	1	0.725416	0.20686
509	Q6DD88	75	1	0.434726	0.0865741	1	0.452563	0.110846	1	0.427275	0.12666	1	0.465752	0.118124	1	0.520891	0.1461
510	O75153	77	1	0.557239	0.286867	1	0.62186	0.319243	1	0.588475	0.220542	1	0.546407	0.269523	1	0.615012	0.28067
511	P00390	71	1	0.819669	0.668836	1	0.817977	0.60036	1	0.852399	0.781021	1	0.802978	0.581101	1	0.881728	0.702717
512	Q7Z2K6	83	1	0.91082	0.703325	1	0.806121	0.623357	1	0.796633	0.703054	1	0.96186	0.686638	1	0.776074	0.638598
513	P18754	48	1	0.336652	0.100824	1	0.422988	0.178247	1	0.369773	0.141622	1	0.370184	0.130451	1	0.41423	0.129978
514	Q7Z417	79	1	0.751655	0.418685	1	0.76988	0.419538	1	0.832038	0.419623	1	0.70119	0.401248	1	0.871072	0.557917
515	Q9HB71	65	1	0.778438	0.312425	1	0.858098	0.29401	1	0.836489	0.212201	1	0.828243	0.300519	1	0.845388	0.235472
516	P67775	69	1	0.864428	0.596953	1	0.815196	0.531533	1	0.891816	0.815631	1	0.648453	0.500377	1	0.769156	0.526205
517	P33991	68	1	0.40766	0.168944	1	0.391876	0.180695	1	0.353237	0.134797	1	0.451008	0.182937	1	0.467756	0.212623
518	P26639	89	1	0.659315	0.191593	1	0.690909	0.19537	1	0.701626	0.151215	1	0.702585	0.205414	1	0.666004	0.188382
519	B1AK88	92	1	0.773409	0.514159	1	0.831542	0.50813	1	0.850674	0.520692	1	0.754914	0.464128	1	0.827681	0.463061
520	Q14318	92	1	0.331677	0.117295	1	0.321253	0.114991	1	0.366925	0.154851	1	0.334214	0.121807	1	0.409951	0.182136
521	Q13283	107	1	0.750331	0.199056	1	0.782025	0.219766	1	0.773889	0.214036	1	0.751216	0.245596	1	0.813304	0.306305
522	Q9Y276	81	1	0.759421	0.158695	1	0.796598	0.187717	1	0.79326	0.200457	1	0.824304	0.207568	1	0.786001	0.218245
523	Q9UQ35	88	1	0.670364	0.376746	1	0.694207	0.419533	1	0.662365	0.408798	1	0.643234	0.379043	1	0.726604	0.523206
524	Q969Z0	53	1	0.45729	0.116271	1	0.467373	0.152489	1	0.443682	0.138716	1	0.51675	0.126531	1	0.45126	0.134973
525	B4DY09	70	1	0.655891	0.30164	1	0.734641	0.353664	1	0.546149	0.20097	1	0.692265	0.385169	1	0.694226	0.237085
526	O95140	71	1	0.427973	0.112635	1	0.470879	0.151141	1	0.477867	0.154486	1	0.454392	0.142609	1	0.552529	0.179517
527	A5YKK6	60	1	0.629095	0.215796	1	0.644808	0.249602	1	0.674423	0.208352	1	0.715721	0.245263	1	0.696767	0.217076
528	Q8WVM8	71	1	0.567462	0.108187	1	0.591994	0.129546	1	0.584427	0.133758	1	0.643546	0.155468	1	0.618338	0.152589
529	Q14694	61	1	0.596997	0.157581	1	0.584081	0.166323	1	0.59334	0.178079	1	0.584762	0.189567	1	0.715144	0.229634
530	A0A1W2PPZ5	74	1	0.766381	0.453482	1	0.791676	0.459455	1	0.812963	0.442438	1	0.785543	0.451096	1	0.806468	0.470838
531	P35520	57	1	0.708612	0.22952	1	0.758507	0.251254	1	0.747598	0.193793	1	0.762046	0.27718	1	0.760256	0.204885
532	B1AKY9	94	1	0.884373	0.884743	1	0.907906	0.792885	1	0.924644	0.79734	1	0.925366	0.748986	1	0.857988	0.608508
533	Q92766	54	1	0.690462	0.319497	1	0.677488	0.433057	1	0.673304	0.338519	1	0.691824	0.335917	1	0.718189	0.401476
534	F6QDS0	54	1	0.304256	0.133705	1	0.310206	0.147534	1	0.288508	0.125095	1	0.321983	0.151548	1	0.430417	0.303026
535	P05771	78	1	0.42221	0.18296	1	0.417106	0.188511	1	0.382517	0.153524	1	0.399472	0.165836	1	0.456664	0.202704
536	O43747	71	1	0.751904	0.266221	1	0.753172	0.287515	1	0.778862	0.242344	1	0.939501	0.348778	1	0.829129	0.273911
537	P09429	78	1	0.66242	0.389242	1	0.802393	0.492666	1	0.846918	0.632531	1	0.690247	0.366193	1	0.851224	0.448234
538	P30153	82	1	0.738813	0.203244	1	0.783765	0.227418	1	0.87637	0.186669	1	0.837228	0.261622	1	0.861818	0.210396
539	Q8N3U4	81	1	0.867842	0.228863	1	0.846044	0.238919	1	0.877693	0.235487	1	1.14305	0.284717	1	0.788051	0.197183
540	Q92973	70	1	0.787911	0.264288	1	0.817066	0.293244	1	0.877379	0.222223	1	0.968557	0.34045	1	0.902291	0.225216
541	P18031	78	1	0.386527	0.113128	1	0.343444	0.103983	1	0.394663	0.156235	1	0.42859	0.128232	1	0.578891	0.17422
542	P00387	64	1	0.999348	0.17988	1	0.833324	0.158514	1	0.796677	0.231478	1	0.91501	0.192568	1	0.888312	0.287877
543	Q9Y266	87	1	0.796883	0.227023	1	0.83141	0.230246	1	0.867107	0.192403	1	0.812485	0.238267	1	0.855381	0.223889
544	F8W914	103	1	0.721146	0.54814	1	0.714893	0.461013	1	0.72151	0.480657	1	0.877229	0.56506	1	0.781161	0.55943
545	P47897	67	1	0.354501	0.156195	1	0.37476	0.158881	1	0.30842	0.138321	1	0.405721	0.186135	1	0.368014	0.174333
546	Q9HAV4	70	1	0.636268	0.177994	1	0.652377	0.202708	1	0.625769	0.130592	1	0.789821	0.219566	1	0.675492	0.174971
547	P53007	116	1	0.823117	0.628341	1	0.855285	0.566248	1	0.777391	0.577899	1	0.823614	0.564008	1	0.815137	0.550233
548	F8VVM2	129	1	0.626785	0.30002	1	0.706383	0.268674	1	0.590911	0.290576	1	0.583143	0.282014	1	0.538269	0.280925
549	Q9UIW2	80	1	0.781542	0.246213	1	0.729402	0.278858	1	0.744358	0.291426	1	0.709891	0.283369	1	0.774544	0.301628
550	Q9BWD1	47	1	0.706232	0.282729	1	0.770262	0.359959	1	0.796136	0.427427	1	0.686157	0.289873	1	0.828789	0.321304
551	O15067	69	1	0.474611	0.195395	1	0.480944	0.20369	1	0.396123	0.159386	1	0.505672	0.215844	1	0.446081	0.18952
552	P38606	78	1	0.734005	0.504574	1	0.747005	0.466996	1	0.761606	0.467122	1	0.805196	0.512282	1	0.799294	0.470474
553	Q99661	55	1	0.303824	0.136364	1	0.288809	0.146008	1	0.319674	0.150817	1	0.343717	0.16169	1	0.36585	0.179865
554	Q5T4U5	80	1	0.567958	0.134507	1	0.622698	0.163247	1	0.612379	0.152953	1	0.553691	0.140664	1	0.666183	0.123631
555	E5RK69	67	1	0.696098	0.327189	1	0.646559	0.331741	1	0.602023	0.254943	1	0.798985	0.28016	1	0.602434	0.0984182
556	O94776	67	1	0.581535	0.197128	1	0.538166	0.182794	1	0.549957	0.195162	1	0.583618	0.212469	1	0.54755	0.185292
557	Q96QK1	88	1	0.759569	0.185535	1	0.805195	0.207769	1	0.860152	0.159699	1	0.985813	0.23064	1	0.831024	0.182661
558	F8W809	70	1	0.767708	0.56422	1	0.785386	0.527804	1	0.837793	0.67819	1	0.801888	0.527018	1	0.819683	0.571929
559	Q9Y3F4	68	1	0.50156	0.262508	1	0.546097	0.271204	1	0.50234	0.259724	1	0.553965	0.28599	1	0.643177	0.291106
560	P08621	106	1	0.799902	0.189541	1	0.819809	0.181969	1	0.661826	0.191506	1	0.702632	0.178675	1	0.651894	0.196371
561	A0A087WT44	61	1	0.454629	0.115894	1	0.481773	0.13702	1	0.452425	0.166128	1	0.53036	0.153839	1	0.504355	0.194044
562	P16157	67	1	0.457985	0.21937	1	0.435997	0.215098	1	0.378491	0.175326	1	0.46411	0.22384	1	0.43442	0.211034
563	Q9NRK6	86	1	0.72953	0.163273	1	0.714342	0.211839	1	0.672362	0.216116	1	0.771001	0.200031	1	0.796651	0.200812
564	Q8N163	79	1	0.661693	0.151113	1	0.640752	0.170983	1	0.600918	0.14965	1	0.676836	0.199168	1	0.698012	0.194414
565	P62136	77	1	0.687742	0.331822	1	0.739642	0.341265	1	0.737651	0.305999	1	0.786544	0.365643	1	0.720095	0.301432
566	A0AVT1	68	1	0.544364	0.174333	1	0.590778	0.207332	1	0.543456	0.146732	1	0.637946	0.236371	1	0.542873	0.172537
567	O43242	80	1	0.64969	0.226064	1	0.651794	0.229447	1	0.646832	0.194902	1	0.702878	0.255525	1	0.655664	0.220481
568	P07384	62	1	0.717196	0.477179	1	0.72216	0.496919	1	0.78006	0.475721	1	0.746796	0.392331	1	0.574437	0.251669
569	C9JRZ6	73	1	1.08254	1.12697	1	0.928131	0.874148	1	0.929221	1.04263	1	0.884772	0.756012	1	0.86269	0.844236
570	C9JW69	45	1	0.856897	0.452134	1	0.844729	0.597253	1	0.660581	0.929529	1	0.62655	0.47599	1	0.535059	0.44101
571	P10155	59	1	0.653599	0.37039	1	0.690104	0.427473	1	0.754272	0.566011	1	0.717645	0.418704	1	0.727786	0.456225
572	Q15691	64	1	0.815426	0.227369	1	0.858563	0.254123	1	0.885465	0.187512	1	0.867228	0.273883	1	0.882432	0.24716
573	P62820	81	1	0.677103	0.238074	1	0.621105	0.221856	1	0.688248	0.278548	1	0.616498	0.234002	1	0.713867	0.28948
574	Q5VV42	60	1	0.571332	0.17483	1	0.491089	0.16376	1	0.5446	0.202347	1	0.532607	0.181474	1	0.565092	0.221863
575	Q15046	81	1	0.372848	0.106908	1	0.370629	0.128314	1	0.341806	0.117847	1	0.37809	0.136975	1	0.383331	0.143713
576	P30405	80	1	0.770564	0.188722	1	0.837038	0.212015	1	0.743203	0.195941	1	0.85904	0.203844	1	0.746758	0.196944
577	Q16543	74	1	0.780411	0.476167	1	0.817252	0.511169	1	0.841218	0.531719	1	0.771069	0.46052	1	0.816538	0.48696
578	P55265	56	1	0.689559	0.248492	1	0.731444	0.313652	1	0.575146	0.229384	1	0.643662	0.248271	1	0.568581	0.188615
579	P61011	67	1	0.439549	0.14114	1	0.426661	0.139824	1	0.388713	0.130825	1	0.448698	0.164667	1	0.434168	0.161032
580	P39748	51	1	0.312569	0.0853648	1	0.284341	0.0787049	1	0.293958	0.0684373	1	0.303485	0.0951549	1	0.342311	0.106808
581	Q16643	71	1	0.811558	0.561626	1	0.785907	0.500694	1	0.799033	0.543741	1	0.788268	0.485027	1	0.797851	0.404592
582	F5H5I6	65	1	0.749551	0.181363	1	0.74077	0.172637	1	0.65872	0.199642	1	0.722812	0.177849	1	0.721017	0.205372
583	O43660	75	1	0.907931	0.607138	1	0.980733	0.652586	1	0.817324	0.470539	1	0.873598	0.536575	1	0.760186	0.392998
584	Q9Y295	54	1	0.734302	0.149887	1	0.768653	0.168429	1	0.821798	0.156275	1	0.811572	0.189301	1	0.798939	0.190512
585	Q12874	53	1	0.602945	0.167968	1	0.690108	0.176637	1	0.578854	0.129163	1	0.713748	0.1847	1	0.611682	0.143221
586	P09525	66	1	0.687814	0.268626	1	0.729764	0.259449	1	0.693034	0.239338	1	0.766476	0.2162	1	0.802162	0.0891086
587	P47985	86	1	0.846489	0.609172	1	0.819301	0.492628	1	0.778394	0.572374	1	0.906282	0.570913	1	0.78329	0.572937
588	O00299	91	1	0.747561	0.195801	1	0.827065	0.22735	1	0.880382	0.171354	1	0.876634	0.249908	1	0.876389	0.192186
589	Q9Y3I0	87	1	0.574247	0.161242	1	0.57858	0.149451	1	0.559037	0.155712	1	0.566937	0.165433	1	0.677632	0.166327
590	Q16181	54	1	0.764534	0.205806	1	0.796925	0.209248	1	0.866308	0.175849	1	0.760406	0.217561	1	0.821736	0.195697
591	P22830	69	1	0.597802	0.219075	1	0.642958	0.207382	1	0.614294	0.211652	1	0.577006	0.186346	1	0.612046	0.165747
592	Q9UHB6	53	1	0.726643	0.551695	1	0.781171	0.572991	1	0.783151	0.533958	1	0.71199	0.451869	1	0.704617	0.403579
593	Q9Y3T9	92	1	0.7128	0.132457	1	0.72704	0.151308	1	0.721714	0.175523	1	0.785613	0.17521	1	0.792202	0.206414
594	Q15437	47	1	0.670339	0.288563	1	0.692057	0.282193	1	0.672303	0.26373	1	0.697133	0.302433	1	0.67645	0.256399
595	O43290	57	1	0.757339	0.431058	1	0.73396	0.391307	1	0.703277	0.373268	1	0.696468	0.383187	1	0.726162	0.423589
596	Q9H078	65	1	0.478084	0.150682	1	0.44431	0.147614	1	0.455527	0.152534	1	0.431841	0.12845	1	0.482387	0.16931
597	A0A7I2V461	76	1	0.713807	0.172988	1	0.752602	0.200843	1	0.845716	0.139969	1	0.931774	0.225077	1	0.894903	0.178263
598	P51148	79	1	0.833018	0.233323	1	0.789309	0.210431	1	0.762485	0.359307	1	0.75065	0.212195	1	0.829662	0.299781
599	O15228	69	1	0.807465	0.315923	1	0.836059	0.342789	1	0.812696	0.342406	1	0.898019	0.323487	1	0.806779	0.283824
600	O14828	58	1	0.827892	0.640296	1	0.793223	0.547677	1	0.780556	0.569293	1	0.790198	0.525787	1	0.843144	0.575469
601	P13798	58	1	0.775697	0.621804	1	0.788886	0.553502	1	0.875175	0.725976	1	0.777026	0.534008	1	0.871378	0.642946
602	P23396	88	1	0.335853	0.122052	1	0.271582	0.130003	1	0.316108	0.105377	1	0.327254	0.128068	1	0.427414	0.174207
603	Q99714	63	1	0.537881	0.150396	1	0.619782	0.19164	1	0.613639	0.189082	1	0.525752	0.162223	1	0.606934	0.160069
604	O95721	70	1	0.791906	0.630318	1	0.791675	0.572541	1	0.808006	0.645315	1	0.784537	0.573025	1	0.877041	0.663523
605	Q53FZ2	69	1	0.328914	0.113794	1	0.375906	0.141189	1	0.376395	0.151483	1	0.392027	0.152402	1	0.305752	0.101411
606	Q9BT78	57	1	0.766002	0.28787	1	0.794486	0.320237	1	0.869059	0.289596	1	0.868118	0.342581	1	0.867741	0.285681
607	Q12907	75	1	0.85625	0.191336	1	0.777615	0.186546	1	0.744806	0.244069	1	0.988779	0.254679	1	0.904232	0.334989
608	O00186	70	1	0.48467	0.12211	1	0.469612	0.131926	1	0.453025	0.14004	1	0.454505	0.142381	1	0.524066	0.168717
609	Q96JM3	83	1	0.887603	0.414221	1	0.833097	0.382918	1	0.789672	0.326621	1	0.807012	0.373932	1	0.751876	0.348382
610	P30048	82	1	0.801368	0.626561	1	0.812859	0.495645	1	0.745477	0.456231	1	0.959429	0.554234	1	0.946162	0.567111
611	P31946	82	1	0.789587	0.346523	1	0.818266	0.388948	1	0.798299	0.336823	1	0.880165	0.405796	1	0.828825	0.342985
612	Q5JTH9	62	1	0.32802	0.133328	1	0.353448	0.165453	1	0.303413	0.117562	1	0.381556	0.178958	1	0.348263	0.1787
613	Q9NVH1	66	1	0.951842	0.234532	1	0.625976	0.147503	1	0.700485	0.249154	1	0.618016	0.145004	1	0.69227	0.286064
614	P54577	72	1	0.454392	0.161342	1	0.512382	0.186712	1	0.38616	0.135081	1	0.54536	0.208554	1	0.42139	0.16274
615	Q8N5K1	69	1	0.821578	0.607859	1	0.853289	0.569823	1	0.793992	0.551873	1	0.806471	0.552075	1	0.901235	0.580497
616	P32119	84	1	0.806916	0.500498	1	0.880634	0.57044	1	0.830517	0.5809	1	0.813367	0.512076	1	0.833954	0.540157
617	Q9H0U4	71	1	0.454664	0.229154	1	0.501521	0.235751	1	0.57613	0.274353	1	0.408244	0.220066	1	0.584283	0.269873
618	P22033	58	1	0.585934	0.163697	1	0.663337	0.210248	1	0.66456	0.202029	1	0.608161	0.182217	1	0.641235	0.153007
619	P63241	73	1	0.753898	0.449731	1	0.814301	0.484209	1	0.775666	0.42521	1	0.928773	0.571249	1	0.833027	0.459646
620	Q02818	63	1	0.830329	0.658922	1	0.853283	0.677884	1	0.86365	0.708903	1	0.845482	0.639003	1	0.854911	0.619639
621	P16989	83	1	0.705288	0.388387	1	0.699125	0.403003	1	0.647017	0.33737	1	0.619468	0.363465	1	0.786898	0.416143
622	Q70J99	55	1	0.381329	0.192134	1	0.422279	0.201474	1	0.417372	0.224561	1	0.453662	0.228895	1	0.423844	0.190825
623	Q9UHG3	69	1	0.82736	0.450382	1	0.875191	0.441789	1	0.887352	0.4811	1	1.00805	0.514658	1	0.963656	0.490174
624	D6RBM0	130	1	0.605706	0.2333	1	0.533994	0.160021	1	0.555006	0.178781	1	0.686947	0.177425	1	0.603268	0.225513
625	Q96I99	66	1	0.296513	0.102561	1	0.36081	0.137215	1	0.337448	0.133628	1	0.301893	0.119155	1	0.276773	0.101589
626	P61981	77	1	0.831987	0.453782	1	0.806964	0.449096	1	0.813919	0.516383	1	0.907903	0.513946	1	0.775197	0.483277
627	Q96ST3	49	1	0.529026	0.157532	1	0.509051	0.162651	1	0.488601	0.1586	1	0.520478	0.184663	1	0.560077	0.186404
628	P62195	57	1	0.575747	0.194888	1	0.598012	0.207015	1	0.583565	0.164511	1	0.586443	0.21988	1	0.675728	0.21853
629	Q9NR30	59	1	0.487353	0.219024	1	0.437154	0.304618	1	0.539913	0.268634	1	0.524733	0.225805	1	0.486149	0.215808
630	O15371	51	1	0.297025	0.127574	1	0.23915	0.0968863	1	0.238103	0.100174	1	0.29934	0.129298	1	0.36228	0.168375
631	Q09028	74	1	0.907057	0.508778	1	0.861092	0.454974	1	0.821	0.484457	1	0.789087	0.443668	1	0.746863	0.39159
632	P13489	45	1	0.789612	0.230576	1	0.798824	0.221084	1	0.872141	0.205136	1	0.761601	0.249283	1	0.87098	0.208526
633	O60568	57	1	0.79461	0.201946	1	0.811635	0.212336	1	0.807372	0.279014	1	0.808628	0.26834	1	0.828566	0.288395
634	Q03154	55	1	0.747219	0.413051	1	0.795789	0.455888	1	0.853879	0.520343	1	0.775302	0.428143	1	0.817006	0.455642
635	B4DDF4	55	1	0.72633	0.298175	1	0.824216	0.360396	1	0.841571	0.287697	1	0.746917	0.362874	1	0.845747	0.353022
636	Q12888	47	1	0.713854	0.417793	1	0.727635	0.417758	1	0.720209	0.400594	1	0.756762	0.385459	1	0.751528	0.345166
637	O75475	75	1	0.702537	0.310288	1	0.760343	0.33044	1	0.693236	0.331216	1	0.713972	0.295155	1	0.602072	0.26219
638	P13804	66	1	0.54659	0.173664	1	0.606659	0.194787	1	0.601315	0.180196	1	0.549167	0.172282	1	0.565025	0.161685
639	C9JSZ1	79	1	0.679534	0.390238	1	0.746674	0.416778	1	0.675011	0.354893	1	0.674153	0.32046	1	0.730599	0.36301
640	P46777	91	1	0.277456	0.0792039	1	0.321401	0.104295	1	0.629955	0.096308	1	0.287806	0.0937567	1	0.480824	0.130472
641	P39656	84	1	0.889433	0.165351	1	0.840927	0.159718	1	0.791905	0.21606	1	0.966292	0.207394	1	0.98249	0.287726
642	Q92621	62	1	0.88312	0.219522	1	0.817784	0.239745	1	0.813675	0.245718	1	0.988252	0.243185	1	0.789714	0.238102
643	Q5SWX8	57	1	0.660773	0.125438	1	0.607273	0.143076	1	0.601951	0.178521	1	0.639642	0.160225	1	0.6872	0.221361
644	O14818	68	1	0.789368	0.590686	1	0.823475	0.582337	1	0.823847	0.68468	1	0.823364	0.599094	1	0.845756	0.661065
645	Q9H0D6	60	1	0.657557	0.370864	1	0.638086	0.354651	1	0.62669	0.349348	1	0.692183	0.405441	1	0.657838	0.428507
646	K7EK35	59	1	0.544606	0.168995	1	0.592728	0.175569	1	0.513498	0.139478	1	0.624763	0.1873	1	0.54773	0.142823
647	O75152	55	1	0.462447	0.214225	1	0.45864	0.223831	1	0.487549	0.214191	1	0.449853	0.202078	1	0.555445	0.260874
648	P54709	60	1	0.857357	0.720899	1	0.850737	0.638884	1	0.845466	0.698649	1	0.911444	0.66972	1	0.845822	0.553286
649	P56192	56	1	0.293974	0.126826	1	0.318717	0.151347	1	0.240991	0.101365	1	0.326282	0.152717	1	0.292011	0.127417
650	Q14566	72	1	0.573936	0.227494	1	0.597109	0.233685	1	0.5129	0.187812	1	0.671414	0.264331	1	0.588178	0.273672
651	Q06203	61	1	0.703811	0.485522	1	0.74508	0.48688	1	0.778372	0.527946	1	0.706107	0.432804	1	0.792724	0.465621
652	Q15758	45	1	0.805754	0.773348	1	0.741609	0.57112	1	0.742394	0.595752	1	0.879784	0.732004	1	0.780842	0.54522
653	P17252	50	1	0.494295	0.257863	1	0.463359	0.224063	1	0.419852	0.188407	1	0.354235	0.145141	1	0.312447	0.129968
654	Q04656	52	1	0.764141	0.370257	1	0.748459	0.374287	1	0.748634	0.353043	1	0.819467	0.428138	1	0.81253	0.415688
655	J3KN67	83	1	0.973897	0.885138	1	0.814262	1.10354	1	0.911887	1.12242	1	0.899078	0.900064	1	0.728545	0.848827
656	P30040	99	1	0.786108	0.349208	1	0.835607	0.367191	1	0.791803	0.406168	1	0.792345	0.380433	1	0.855406	0.414461
657	P08559	88	1	0.319015	0.120842	1	0.354047	0.135735	1	0.379666	0.165864	1	0.387695	0.132747	1	0.320636	0.127249
658	A0A7I2YQT2	63	1	0.490058	0.151548	1	0.560322	0.202775	1	0.564782	0.178997	1	0.569397	0.173979	1	0.569068	0.143505
659	Q9NZW5	67	1	0.615501	0.188306	1	0.593588	0.211022	1	0.576508	0.221115	1	0.571143	0.212864	1	0.58899	0.208851
660	P30041	82	1	0.797863	0.304325	1	0.885309	0.384713	1	0.971389	0.266142	1	0.952387	0.411917	1	0.968493	0.267394
661	P02008	137	1	0.720222	0.390049	1	0.858354	0.430129	1	0.846988	0.399721	1	0.97929	0.440005	1	0.85529	0.441058
662	Q8TBA6	61	1	0.794703	0.371959	1	0.810674	0.385624	1	0.815963	0.395405	1	0.711425	0.3238	1	0.79576	0.387527
663	O75976	62	1	0.735855	0.415079	1	0.717534	0.429814	1	0.769257	0.42997	1	0.797382	0.443637	1	0.79532	0.397606
664	Q32Q12	110	1	0.757513	0.645845	1	0.831344	0.628893	1	0.901027	0.734562	1	0.901547	0.680219	1	0.862034	0.565578
665	O15269	67	1	0.468834	0.137866	1	0.490669	0.149003	1	0.486375	0.182409	1	0.473474	0.135683	1	0.568266	0.195692
666	P61106	57	1	0.680686	0.159338	1	0.634722	0.150711	1	0.699973	0.177419	1	0.63652	0.175583	1	0.688045	0.208892
667	Q9NSD9	71	1	0.579001	0.156573	1	0.574504	0.141546	1	0.487209	0.140147	1	0.56428	0.177982	1	0.553281	0.17966
668	Q9BWF3	72	1	0.574471	0.171973	1	0.574251	0.163653	1	0.515126	0.174002	1	0.532823	0.174462	1	0.690024	0.201335
669	Q6UXV4	52	1	0.788432	0.66456	1	0.791125	0.596598	1	0.802792	0.587585	1	0.838225	0.584354	1	0.86216	0.583093
670	P08727	62	1	0.869289	0.373145	1	0.836642	0.470586	1	0.862292	0.593945	1	0.857708	0.505323	1	0.793502	0.513746
671	E9PC62	63	1	0.751867	0.152064	1	0.815225	0.200582	1	0.754526	0.228503	1	0.758021	0.278876	1	0.760248	0.276922
672	P33993	60	1	0.392989	0.150956	1	0.372152	0.161284	1	0.305318	0.106214	1	0.438425	0.169649	1	0.410635	0.176158
673	P33527	56	1	0.79654	0.377965	1	0.733441	0.325479	1	0.740613	0.316317	1	0.858351	0.349964	1	0.772002	0.282216
674	Q9HCU5	53	1	0.896936	0.38613	1	0.795423	0.315679	1	0.764506	0.373234	1	0.716821	0.293066	1	0.759157	0.332427
675	P04899	52	1	0.756235	0.279597	1	0.696059	0.294766	1	0.690091	0.300652	1	0.772684	0.346232	1	0.761762	0.309099
676	P48735	66	1	0.207685	0.0918573	1	0.220562	0.101965	1	0.207252	0.0830133	1	0.22694	0.108775	1	0.157143	0.0713644
677	Q8TAT6	60	1	0.679497	0.200357	1	0.682984	0.177086	1	0.745435	0.17917	1	0.691124	0.182044	1	0.721068	0.194683
678	P62495	53	1	0.791364	0.176546	1	0.827397	0.192212	1	0.86068	0.142158	1	0.898663	0.226479	1	0.897362	0.182573
679	O43175	61	1	0.58125	0.17762	1	0.602885	0.210493	1	0.672268	0.188199	1	0.613891	0.238105	1	0.712022	0.217011
680	E9PHI4	46	1	0.628546	0.182425	1	0.659508	0.199771	1	0.649203	0.219752	1	0.675613	0.224732	1	0.695931	0.247737
681	P55795	110	1	0.34101	0.119444	1	0.289566	0.12323	1	0.327559	0.18006	1	0.323674	0.119655	1	0.413025	0.208959
682	Q9Y5K6	62	1	0.793843	0.379404	1	0.800803	0.4453	1	0.879863	0.413086	1	0.850294	0.439866	1	0.875332	0.462765
683	Q6UW02	57	1	0.916623	0.267177	1	0.829327	0.236914	1	0.796879	0.287892	1	1.00035	0.271791	1	0.872588	0.330834
684	O75439	70	1	0.517163	0.154437	1	0.55346	0.174334	1	0.565473	0.172282	1	0.556884	0.173119	1	0.607431	0.145485
685	Q09161	60	1	0.831726	0.181915	1	0.789215	0.191234	1	0.796657	0.200723	1	1.00823	0.25341	1	0.805729	0.211493
686	Q9BZF1	48	1	0.326836	0.125598	1	0.34178	0.139532	1	0.366695	0.182874	1	0.331776	0.127756	1	0.348523	0.148864
687	P06748	79	1	0.705253	0.402539	1	0.707918	0.480154	1	0.727058	0.540895	1	0.698893	0.397942	1	0.568006	0.454395
688	Q96IG2	54	1	0.741619	0.193332	1	0.696284	0.179933	1	0.722289	0.234946	1	0.718181	0.213874	1	0.88108	0.239664
689	P18859	42	1	0.684493	0.695503	1	0.885174	0.742929	1	0.849063	0.774152	1	0.718337	0.517874	1	0.910057	0.690027
690	O43172	53	1	0.694054	0.215491	1	0.731092	0.218365	1	0.651439	0.194422	1	0.724858	0.251383	1	0.68604	0.222164
691	E7ETY2	73	1	0.76693	0.500947	1	0.759513	0.515569	1	0.752535	0.492997	1	0.732133	0.451327	1	0.736557	0.517481
692	P08754	74	1	0.784784	0.190856	1	0.721819	0.191465	1	0.733606	0.206745	1	0.776465	0.211808	1	0.786482	0.21712
693	P14678	70	1	0.696728	0.509759	1	0.858908	0.638029	1	0.675165	0.488367	1	0.773656	0.558003	1	0.674982	0.478756
694	O75396	53	1	0.745668	0.191547	1	0.703228	0.190204	1	0.701355	0.243939	1	0.647385	0.215348	1	0.722596	0.31323
695	Q6P1M0	50	1	0.443104	0.135088	1	0.494046	0.154928	1	0.464	0.169984	1	0.439896	0.151488	1	0.498152	0.193467
696	G3V599	55	1	0.5954	0.246577	1	0.620006	0.27766	1	0.617012	0.295929	1	0.541873	0.240669	1	0.695933	0.310762
697	P20042	84	1	0.744624	0.189069	1	0.818846	0.219823	1	0.86017	0.186718	1	0.890201	0.230918	1	0.867715	0.201874
698	Q96S66	70	1	0.831688	0.724104	1	0.829695	0.619433	1	0.83599	0.658853	1	0.886495	0.674281	1	0.934085	0.624415
699	Q13151	52	1	0.461246	0.152258	1	0.35093	0.152881	1	0.35668	0.186308	1	0.34568	0.129381	1	0.438619	0.153283
700	B4DY08	85	1	0.476555	0.119825	1	0.598088	0.396946	1	0.308773	0.0934343	1	0.549811	0.189684	1	0.593713	0.10014
701	P09661	59	1	0.842542	0.467566	1	0.877679	0.504063	1	0.836401	0.434559	1	0.788216	0.429023	1	0.856465	0.354479
702	Q9BTX1	56	1	0.732654	0.214621	1	0.768991	0.215099	1	0.72328	0.23209	1	0.823725	0.249754	1	0.754523	0.272615
703	A0A0A6YYL4	56	1	0.682531	0.430894	1	0.682707	0.376985	1	0.556014	0.327186	1	0.690191	0.387243	1	0.596182	0.337591
704	P49189	65	1	0.742567	0.28409	1	0.750012	0.285283	1	0.788038	0.286821	1	0.683767	0.259199	1	0.857189	0.286667
705	Q13895	50	1	0.592983	0.151683	1	0.58785	0.172599	1	0.525836	0.144706	1	0.690036	0.208365	1	0.590518	0.226218
706	P84095	62	1	0.48498	0.163699	1	0.440078	0.142792	1	0.625918	0.222325	1	0.498116	0.175547	1	0.62744	0.249002
707	P48047	78	1	0.610686	0.244281	1	0.6855	0.233404	1	0.627963	0.260624	1	0.767974	0.274028	1	0.678062	0.31411
708	A0A6I8PRA0	70	1	0.757549	0.547345	1	0.851767	0.769965	1	0.791831	0.51248	1	0.809362	0.487705	1	0.718776	0.469009
709	Q9NPH2	54	1	0.730741	0.474406	1	0.7622	0.499423	1	0.811984	0.537966	1	0.778801	0.440582	1	0.804744	0.391313
710	P50995	57	1	0.681233	0.275486	1	0.679506	0.251709	1	0.690334	0.235079	1	0.702831	0.240571	1	0.767363	0.167733
711	P80303	47	1	0.842807	0.733431	1	0.85273	0.699357	1	0.859569	0.787239	1	0.882093	0.680747	1	0.895007	0.683983
712	P36542	82	1	0.672198	0.234806	1	0.758524	0.23172	1	0.708667	0.272685	1	0.75643	0.247239	1	0.744921	0.288929
713	P78406	58	1	0.525793	0.163522	1	0.545794	0.167939	1	0.582138	0.176874	1	0.535206	0.171133	1	0.603878	0.13929
714	P63162	64	1	0.80086	0.369335	1	0.824591	0.409838	1	0.855559	0.406679	1	0.848987	0.356666	1	0.802322	0.320232
715	P36873	66	1	0.72415	0.327035	1	0.700705	0.353714	1	0.767857	0.366877	1	0.692691	0.332628	1	0.623194	0.298092
716	P00491	62	1	0.728068	0.548888	1	0.79479	0.546273	1	0.873286	0.684105	1	0.792836	0.52865	1	0.845234	0.567083
717	Q99497	69	1	0.813478	0.57421	1	0.850828	0.555183	1	0.879162	0.730377	1	0.783161	0.498034	1	0.865556	0.542008
718	Q13948	49	1	0.807348	0.227551	1	0.742189	0.232742	1	0.761763	0.268135	1	0.722575	0.233649	1	0.717	0.280978
719	H0YJH7	85	1	0.987878	0.545977	1	0.852243	0.587207	1	1.09207	0.711157	1	0.799912	0.507703	1	0.617357	1.19115
720	M0QWZ7	49	1	0.471686	0.174688	1	0.520723	0.200626	1	0.535878	0.188943	1	0.453594	0.174856	1	0.533626	0.162121
721	P37837	76	1	0.68351	0.256164	1	0.75635	0.280338	1	0.814273	0.24302	1	0.81641	0.297459	1	0.723998	0.216499
722	Q9BY77	54	1	0.646341	0.329878	1	0.652766	0.352144	1	0.734364	0.381781	1	0.629671	0.321666	1	0.591305	0.312959
723	Q8IX12	64	1	0.734746	0.207124	1	0.79357	0.228879	1	0.774768	0.217113	1	0.688619	0.24051	1	0.887212	0.274729
724	P38117	99	1	0.627418	0.210033	1	0.719277	0.249778	1	0.697974	0.221245	1	0.611985	0.201899	1	0.63602	0.194121
725	O75947	84	1	0.672559	0.366814	1	0.782182	0.446935	1	0.740898	0.427525	1	0.754139	0.403053	1	0.758483	0.466793
726	P54136	57	1	0.286798	0.130179	1	0.315363	0.143003	1	0.259428	0.129183	1	0.326263	0.157862	1	0.324599	0.156585
727	Q96PK6	73	1	0.506673	0.252452	1	0.521509	0.292457	1	0.549351	0.280108	1	0.462284	0.22645	1	0.528944	0.281083
728	Q15019	54	1	0.77213	0.485407	1	0.788207	0.473529	1	0.842859	0.548395	1	0.76722	0.450024	1	0.81111	0.466824
729	O43776	66	1	0.628064	0.131318	1	0.633888	0.149073	1	0.643128	0.124456	1	0.678744	0.157783	1	0.676142	0.148089
730	Q9UBF2	57	1	0.728431	0.272354	1	0.760161	0.27807	1	0.778339	0.241115	1	0.877353	0.306545	1	0.822899	0.251864
731	Q9HCN8	60	1	0.743932	0.360147	1	0.789106	0.384576	1	0.725409	0.362362	1	0.68133	0.326053	1	0.733416	0.375145
732	Q9BVK6	54	1	0.889381	0.316493	1	0.776974	0.305429	1	0.770104	0.368287	1	0.877757	0.338194	1	0.857204	0.401138
733	Q86SF2	58	1	0.989342	0.20431	1	0.794597	0.17816	1	0.787072	0.236023	1	0.877606	0.185548	1	0.803197	0.253336
734	Q8NBX0	65	1	0.699859	0.162091	1	0.757668	0.167408	1	0.744617	0.196275	1	0.683493	0.177407	1	0.731353	0.192306
735	Q5SW79	44	1	0.691433	0.398357	1	0.697088	0.385849	1	0.747209	0.399013	1	0.72315	0.40772	1	0.803682	0.474252
736	P31942	63	1	0.430835	0.14748	1	0.431473	0.22643	1	0.349405	0.145505	1	0.402861	0.148963	1	0.47364	0.144212
737	Q9BXK5	47	1	0.902055	0.381576	1	0.884801	0.377008	1	0.904077	0.376002	1	1.1251	0.548002	1	0.930959	0.564943
738	A0A087WUC6	70	1	1.00047	0.204569	1	0.755529	0.151712	1	0.72034	0.223789	1	0.728665	0.150528	1	0.770015	0.242142
739	O75410	42	1	0.820401	0.604586	1	0.794731	0.588552	1	0.818059	0.622535	1	0.743682	0.52613	1	0.798934	0.519652
740	Q13618	49	1	0.741039	0.188846	1	0.740832	0.195631	1	0.823724	0.158487	1	0.834055	0.218157	1	0.842228	0.1979
741	P13674	53	1	0.724578	0.266096	1	0.668883	0.253829	1	0.698284	0.338508	1	0.764458	0.326572	1	0.731293	0.314393
742	P61204	62	1	0.722289	0.281347	1	0.70863	0.259711	1	0.779692	0.27737	1	0.771805	0.273119	1	0.746906	0.243984
743	Q96ER9	50	1	0.84994	0.209868	1	0.8598	0.249209	1	0.845839	0.254639	1	0.815365	0.240188	1	0.874018	0.243683
744	P09012	52	1	0.847594	0.790667	1	0.951811	0.758222	1	0.753708	0.661066	1	0.948981	0.801151	1	0.79459	0.623654
745	Q13451	49	1	0.464055	0.186429	1	0.497299	0.197719	1	0.430607	0.156858	1	0.490137	0.211825	1	0.452392	0.177228
746	P07910	81	1	0.469315	0.20156	1	0.581368	0.318746	1	0.382349	0.160005	1	0.485622	0.206485	1	0.635731	0.138589
747	P08574	102	1	0.840499	0.62469	1	0.787883	0.46853	1	0.754507	0.578404	1	0.829264	0.51852	1	0.788796	0.564441
748	P22059	61	1	0.822238	0.192647	1	0.768169	0.210741	1	0.842976	0.187121	1	0.806011	0.253989	1	0.852502	0.220627
749	Q9BS26	66	1	0.789337	0.222058	1	0.816983	0.211258	1	0.794416	0.25115	1	0.891664	0.258424	1	0.828652	0.231698
750	Q8IWX8	48	1	0.742435	0.267003	1	0.778631	0.247611	1	0.701708	0.26208	1	0.675953	0.257465	1	0.719107	0.233125
751	P47712	66	1	0.794214	0.21586	1	0.83148	0.205743	1	0.864136	0.190382	1	0.93686	0.226603	1	0.913991	0.217954
752	O75934	47	1	1.02106	0.462342	1	1.1284	0.554767	1	0.968465	0.377229	1	0.901225	0.439212	1	0.808033	0.275773
753	G5EA30	59	1	0.485099	0.0902783	1	0.505466	0.101476	1	0.423909	0.118742	1	0.469868	0.131846	1	0.506196	0.143463
754	Q5T9A4	66	1	0.528857	0.217436	1	0.576797	0.292922	1	0.567876	0.248918	1	0.526106	0.208028	1	0.575084	0.275593
755	P05783	44	1	0.951175	0.293077	1	0.887214	0.385896	1	0.950738	0.452829	1	0.906263	0.492964	1	0.860302	0.585069
756	P67936	63	1	0.545103	0.33344	1	0.45356	0.288969	1	0.448724	0.396916	1	0.678452	0.472676	1	0.352501	0.313783
757	P46109	60	1	0.754162	0.402224	1	0.846095	0.403347	1	0.823869	0.492886	1	0.82092	0.419951	1	0.825625	0.447307
758	Q8IXI1	61	1	0.525835	0.155889	1	0.464677	0.140632	1	0.548108	0.185683	1	0.522757	0.153358	1	0.663374	0.253888
759	A0A024RCR6	48	1	0.729937	0.423296	1	0.73637	0.403644	1	0.778791	0.427998	1	0.785601	0.426458	1	0.784629	0.430893
760	Q13162	60	1	0.752683	0.54259	1	0.716148	0.502564	1	0.743803	0.429556	1	0.790895	0.549026	1	0.784978	0.633589
761	Q9HAV7	69	1	0.854144	0.155535	1	0.909847	0.219422	1	0.917563	0.190082	1	0.843609	0.184488	1	1.03105	0.150361
762	Q07666	95	1	0.766749	0.192136	1	0.803885	0.220897	1	0.709463	0.203925	1	0.734014	0.211693	1	0.676902	0.196334
763	P40925	76	1	0.779972	0.487359	1	0.872924	0.509598	1	0.903233	0.594335	1	0.829624	0.48021	1	0.912341	0.532041
764	Q641Q2	38	1	0.723077	0.517497	1	0.75035	0.478504	1	0.795619	0.58104	1	0.69708	0.455406	1	0.81119	0.543107
765	P60900	57	1	0.809538	0.602334	1	0.86177	0.595162	1	0.828464	0.677149	1	0.832181	0.580166	1	0.824491	0.62047
766	P07099	63	1	0.776045	0.619197	1	0.816124	0.629253	1	0.773557	0.550678	1	0.970961	0.699593	1	0.821736	0.501727
767	P30533	75	1	0.760352	0.527456	1	0.803318	0.573024	1	0.812238	0.596706	1	0.76668	0.508839	1	0.805235	0.49086
768	O15164	54	1	0.724776	0.301492	1	0.617229	0.246235	1	0.586791	0.236385	1	0.641287	0.265631	1	0.605951	0.240639
769	B5ME19	62	1	0.367994	0.146751	1	0.3389	0.13199	1	0.315352	0.123693	1	0.397223	0.164124	1	0.426367	0.193064
770	Q13616	55	1	0.7611	0.501569	1	0.772203	0.504095	1	0.839192	0.532171	1	0.848372	0.531777	1	0.867564	0.48709
771	P17980	62	1	0.556951	0.202863	1	0.562215	0.206935	1	0.527244	0.171737	1	0.56457	0.2205	1	0.609415	0.234725
772	A0A0A0MTB8	49	1	0.998894	0.245763	1	0.996193	0.239462	1	0.974455	0.250851	1	1.14745	0.236719	1	0.79492	0.238303
773	A0A2R8Y5V9	61	1	0.813918	0.69957	1	0.758717	0.662401	1	0.829926	0.908599	1	0.865063	0.710636	1	0.739709	0.740163
774	O14975	52	1	0.358401	0.0989124	1	0.414122	0.126799	1	0.389029	0.143485	1	0.414726	0.131928	1	0.411916	0.157295
775	O00231	58	1	0.618308	0.173986	1	0.634051	0.192851	1	0.601751	0.149858	1	0.692704	0.21694	1	0.660549	0.200836
776	P28074	60	1	0.767487	0.600738	1	0.786806	0.626868	1	0.824304	0.689226	1	0.838416	0.622737	1	0.837768	0.615811
777	P35998	54	1	0.587283	0.225267	1	0.618386	0.237376	1	0.543768	0.187248	1	0.586085	0.244953	1	0.621011	0.237449
778	Q9UFN0	52	1	0.775685	0.642592	1	0.847634	0.64569	1	0.840085	0.648747	1	0.856965	0.651775	1	0.967487	0.642242
779	O75821	61	1	0.711065	0.310057	1	0.79333	0.347554	1	0.727756	0.279348	1	0.64641	0.305631	1	0.757765	0.318616
780	Q4G0N4	63	1	0.758388	0.17912	1	0.764497	0.202804	1	0.769848	0.222725	1	0.773788	0.188425	1	0.8429	0.147463
781	Q04917	71	1	0.746973	0.226647	1	0.81483	0.258925	1	0.844295	0.228964	1	0.837525	0.282113	1	0.839746	0.248407
782	Q96CS3	46	1	0.663446	0.187977	1	0.57695	0.156716	1	0.609773	0.215173	1	0.588898	0.179261	1	0.727004	0.281615
783	O60610	49	1	0.565641	0.197399	1	0.608124	0.235294	1	0.606574	0.184845	1	0.653401	0.259768	1	0.626863	0.206144
784	P54578	39	1	0.821438	0.227718	1	0.869262	0.264336	1	0.905632	0.214936	1	0.96966	0.302004	1	0.910972	0.221354
785	Q6NZY4	40	1	0.844546	0.309414	1	0.830866	0.294984	1	0.823369	0.276013	1	0.782874	0.303642	1	0.768786	0.294619
786	P11166	63	1	0.791639	0.646131	1	0.835675	0.613886	1	0.808761	0.633905	1	0.880748	0.683773	1	0.89582	0.666529
787	P09543	72	1	0.463836	0.156143	1	0.435041	0.144237	1	0.425254	0.148349	1	0.444255	0.158282	1	0.469383	0.186841
788	Q16401	53	1	0.705426	0.327771	1	0.730638	0.332327	1	0.763899	0.267237	1	0.831677	0.38127	1	0.773328	0.297486
789	P49591	56	1	0.693874	0.129719	1	0.712015	0.140561	1	0.767479	0.120308	1	0.678589	0.17757	1	0.752397	0.150802
790	Q14739	80	1	0.660851	0.190037	1	0.389317	0.118376	1	0.551123	0.22462	1	0.457656	0.136274	1	0.564184	0.226967
791	Q9UBT2	47	1	0.722741	0.277153	1	0.788454	0.294553	1	0.846161	0.268385	1	0.777022	0.304449	1	0.764196	0.231161
792	O15382	57	1	0.767071	0.570477	1	0.815917	0.432304	1	0.837343	0.491198	1	0.893265	0.532152	1	0.921566	0.499587
793	F5H2X7	49	1	0.755013	0.366642	1	0.777188	0.369822	1	0.798502	0.316617	1	0.764316	0.356065	1	0.760649	0.355903
794	P55010	67	1	0.779812	0.17104	1	0.859923	0.200439	1	0.834838	0.146163	1	0.74088	0.190673	1	0.860445	0.179642
795	P62633	67	1	0.802093	0.513491	1	0.820309	0.56528	1	0.748064	0.571556	1	0.639659	0.441857	1	0.793627	0.579438
796	Q14240	76	1	0.804972	0.375631	1	0.855244	0.3802	1	0.94746	0.35544	1	0.91293	0.410129	1	0.904038	0.347893
797	A0A7I2YQF8	52	1	0.326335	0.123257	1	0.309487	0.117171	1	0.268633	0.102343	1	0.335327	0.134767	1	0.362904	0.160482
798	Q9Y2Z0	51	1	0.760843	0.512429	1	0.787868	0.529399	1	0.82831	0.575662	1	0.750864	0.507972	1	0.822195	0.480638
799	Q9BVJ6	47	1	0.858532	0.402157	1	0.87033	0.45992	1	0.841734	0.382767	1	0.782012	0.376047	1	0.860697	0.443011
800	H7C4C5	66	1	0.851892	0.812112	1	0.822161	0.775185	1	0.879931	0.906274	1	0.839231	0.663591	1	0.864468	0.799909
801	B3KS98	60	1	0.732028	0.323082	1	0.813241	0.403137	1	0.693628	0.28586	1	0.750755	0.372748	1	0.721021	0.278369
802	P22061	51	1	0.725618	0.171483	1	0.779833	0.173542	1	0.809972	0.139236	1	0.663045	0.18657	1	0.822201	0.173569
803	P30086	65	1	0.772574	0.510248	1	0.842779	0.524779	1	0.869768	0.616202	1	0.793251	0.486682	1	0.876063	0.595012
804	O60885	64	1	0.5068	0.19905	1	0.487101	0.180626	1	0.461151	0.19044	1	0.483133	0.202849	1	0.537619	0.238998
805	P02100	82	1	0.688595	0.470702	1	0.786478	0.526299	1	0.818125	0.549094	1	0.893099	0.568152	1	0.824559	0.605704
806	Q9H9B4	92	1	0.848568	0.220393	1	0.875927	0.223469	1	0.782876	0.244435	1	0.78676	0.242627	1	0.88416	0.319523
807	Q99523	56	1	0.876749	0.74797	1	0.813976	0.58222	1	0.81364	0.654869	1	0.900952	0.668658	1	0.808908	0.574155
808	Q9BTV4	59	1	1.01272	0.757139	1	0.772834	0.522734	1	0.748748	0.607079	1	0.878048	0.533139	1	0.763631	0.491172
809	Q9UBX3	63	1	0.812847	0.605849	1	0.82531	0.54303	1	0.769346	0.49617	1	0.879722	0.569658	1	0.831745	0.489577
810	Q99459	43	1	0.471233	0.176777	1	0.450106	0.200973	1	0.392625	0.153016	1	0.438405	0.170953	1	0.405983	0.135066
811	Q9UBQ7	46	1	0.677074	0.188325	1	0.721774	0.199329	1	0.728196	0.199065	1	0.652996	0.203182	1	0.772901	0.183211
812	Q9NYF8	75	1	0.778268	0.318989	1	0.764223	0.520187	1	0.736811	0.431035	1	0.700444	0.383592	1	0.589504	0.335124
813	P30837	59	1	0.411581	0.122609	1	0.520327	0.150166	1	0.458537	0.142166	1	0.443891	0.139743	1	0.394141	0.12838
814	P11233	49	1	0.914845	0.259435	1	0.805105	0.220603	1	0.816494	0.377218	1	0.775253	0.213287	1	0.894153	0.320282
815	P11177	48	1	0.311972	0.0995297	1	0.355744	0.122853	1	0.362466	0.127974	1	0.391569	0.115957	1	0.302408	0.104545
816	P46977	69	1	0.84954	0.196498	1	0.748177	0.150217	1	0.758933	0.239416	1	0.959263	0.198824	1	0.911877	0.296121
817	P00441	57	1	0.753989	0.587313	1	0.897763	0.627357	1	0.927239	0.809506	1	0.729037	0.563425	1	0.854523	0.711509
818	Q08257	44	1	0.76188	0.225707	1	0.804781	0.310719	1	0.815523	0.271696	1	0.798226	0.277135	1	0.886072	0.209959
819	P05362	50	1	0.828114	0.663708	1	0.796285	0.535071	1	0.776118	0.588072	1	0.720525	0.491695	1	0.774717	0.50741
820	P48960	47	1	0.793403	0.6507	1	0.739461	0.492946	1	0.737273	0.495322	1	0.784256	0.506822	1	0.799005	0.55815
821	Q9H8H0	54	1	1.1346	0.632188	1	1.13436	0.6485	1	1.05528	0.507177	1	1.16537	0.610321	1	1.08014	0.442742
822	A0A494C1L5	48	1	0.742097	0.274552	1	0.72487	0.283826	1	0.801071	0.275168	1	0.752874	0.295105	1	0.750266	0.243847
823	Q15717	50	1	0.619141	0.22291	1	0.646628	0.239082	1	0.485673	0.231085	1	0.616211	0.249825	1	0.635662	0.209172
824	P04792	61	1	0.617565	0.286531	1	0.622228	0.314204	1	0.560218	0.245328	1	0.570036	0.272669	1	0.651039	0.27003
825	O75489	81	1	0.660295	0.216386	1	0.688044	0.247761	1	0.656371	0.245659	1	0.679571	0.256562	1	0.711383	0.252537
826	P29144	48	1	0.599636	0.21799	1	0.59788	0.210791	1	0.54732	0.175614	1	0.695078	0.262406	1	0.58381	0.209256
827	P39880	46	1	0.808381	0.375895	1	0.766409	0.330702	1	0.727473	0.316764	1	0.669243	0.337358	1	0.674284	0.323143
828	Q07021	53	1	0.83277	0.502325	1	0.750401	0.395557	1	0.683443	0.401753	1	0.895057	0.462382	1	0.723049	0.397702
829	P61586	65	1	0.781639	0.23605	1	0.708078	0.198078	1	0.745604	0.27865	1	0.774276	0.224964	1	0.776681	0.284787
830	P82094	46	1	0.903387	0.789321	1	0.748698	0.580271	1	0.825884	0.663182	1	0.741313	0.512489	1	0.837249	0.542858
831	P16150	53	1	1.04058	1.03991	1	0.877257	0.768978	1	0.868545	0.943078	1	0.837964	0.713794	1	0.926381	0.846202
832	D3DQV9	64	1	0.38259	0.141296	1	0.322481	0.10871	1	0.314358	0.0952878	1	0.435694	0.151755	1	0.535402	0.180913
833	Q9UKF6	51	1	0.783538	0.462806	1	0.792326	0.412461	1	0.799442	0.388486	1	0.866873	0.456299	1	0.784588	0.349059
834	O00232	60	1	0.64456	0.20133	1	0.665979	0.218239	1	0.6432	0.157487	1	0.749274	0.235581	1	0.711146	0.195733
835	E9PB90	48	1	0.424202	0.152416	1	0.405375	0.152897	1	0.375848	0.152695	1	0.469824	0.186622	1	0.55294	0.314173
836	Q96TA2	49	1	0.388898	0.135129	1	0.381124	0.147716	1	0.424962	0.148716	1	0.36356	0.122247	1	0.529061	0.188739
837	Q8NBQ5	58	1	0.760348	0.327402	1	0.770001	0.260797	1	0.727286	0.289101	1	0.779825	0.261826	1	0.77396	0.299325
838	Q93009	56	1	0.436372	0.175067	1	0.42071	0.171859	1	0.382124	0.164461	1	0.468888	0.196068	1	0.43793	0.188277
839	Q9UKV8	55	1	0.759299	0.479152	1	0.73229	0.469607	1	0.749517	0.449873	1	0.770216	0.478321	1	0.780571	0.479594
840	F5GYQ1	55	1	0.773271	0.568401	1	0.805724	0.536955	1	0.812221	0.527951	1	0.909802	0.59044	1	0.894853	0.603462
841	P48637	58	1	0.763702	0.495422	1	0.786686	0.46484	1	0.86752	0.566289	1	0.791686	0.445462	1	0.873918	0.491608
842	P50570	55	1	0.492399	0.176002	1	0.487796	0.172176	1	0.453368	0.133381	1	0.56967	0.201838	1	0.521832	0.173482
843	P50502	72	1	0.804648	0.349305	1	0.88342	0.395192	1	0.914142	0.275281	1	0.874302	0.392117	1	0.894559	0.28222
844	P62140	54	1	0.690634	0.322614	1	0.682454	0.297222	1	0.691855	0.311073	1	0.836867	0.382823	1	0.660106	0.31146
845	A0A087WZ13	42	1	0.434561	0.15008	1	0.420502	0.167831	1	0.381673	0.137818	1	0.471399	0.18686	1	0.544304	0.211997
846	Q13492	52	1	0.812579	0.170613	1	0.909595	0.229754	1	0.891322	0.222689	1	0.92613	0.259234	1	0.931936	0.28015
847	A0A1B0GU45	46	1	0.630554	0.198073	1	0.656646	0.239674	1	0.654631	0.322712	1	0.719869	0.268833	1	0.693935	0.309474
848	P22570	70	1	0.336617	0.142533	1	0.307119	0.135523	1	0.308716	0.136779	1	0.272735	0.127057	1	0.249612	0.10767
849	Q9Y6E2	59	1	0.734543	0.227562	1	0.841505	0.236109	1	0.860242	0.18516	1	0.88421	0.241549	1	0.885336	0.202035
850	P30044	60	1	0.770318	0.348071	1	0.833279	0.390842	1	0.834943	0.504616	1	0.711695	0.381142	1	0.92942	0.459884
851	P31150	54	1	0.822548	0.269722	1	0.842011	0.216971	1	0.874334	0.214443	1	0.834339	0.25594	1	0.832584	0.255802
852	O43815	46	1	0.805967	0.248779	1	0.713885	0.24475	1	0.77528	0.257733	1	0.819963	0.263157	1	0.805252	0.269408
853	Q00688	48	1	0.694404	0.379937	1	0.762945	0.383105	1	0.738181	0.394377	1	0.80832	0.414953	1	0.744394	0.410769
854	Q9H3P7	53	1	0.71433	0.323998	1	0.730308	0.338009	1	0.711059	0.304025	1	0.836241	0.341423	1	0.750635	0.327307
855	Q8WVV9	46	1	0.498408	0.149842	1	0.473515	0.146648	1	0.437493	0.16957	1	0.477443	0.185101	1	0.522327	0.176751
856	P61158	61	1	0.786932	0.414899	1	0.783954	0.413006	1	0.843396	0.44486	1	0.876821	0.439407	1	0.83012	0.369244
857	Q13573	54	1	0.995355	0.512539	1	1.04179	0.571575	1	0.827586	0.415121	1	0.973888	0.525202	1	0.830267	0.451628
858	O43852	42	1	0.850845	0.690755	1	0.844006	0.626413	1	0.784341	0.632996	1	0.89009	0.67588	1	0.949036	0.722923
859	P68036	57	1	0.803968	0.54358	1	0.807398	0.590422	1	0.863626	0.761085	1	0.830771	0.590838	1	0.820699	0.661666
860	Q9Y4P3	46	1	0.506973	0.192234	1	0.44578	0.163817	1	0.481898	0.232368	1	0.489958	0.179995	1	0.478181	0.221914
861	H0YEH2	51	1	0.569944	0.0722759	1	0.531007	0.0864669	1	0.434103	0.0632915	1	0.615029	0.142766	1	0.69113	0.155866
862	P43487	57	1	0.798626	0.555574	1	0.856397	0.591823	1	0.848614	0.66007	1	0.868939	0.619331	1	0.867009	0.68706
863	Q9NTJ3	43	1	0.467132	0.200909	1	0.399099	0.156613	1	0.38687	0.166932	1	0.382435	0.159626	1	0.494767	0.198489
864	P38159	98	1	0.52981	0.161668	1	0.690428	0.579674	1	0.349407	0.117601	1	0.546262	0.218384	1	0.67066	0.155417
865	Q9UNM6	57	1	0.648412	0.226781	1	0.69049	0.24071	1	0.655395	0.19799	1	0.748662	0.294281	1	0.696727	0.235476
866	Q9NYK5	57	1	0.497949	0.0977912	1	0.541432	0.130341	1	0.437782	0.112168	1	0.531132	0.125266	1	0.523763	0.119642
867	P02649	57	1	0.778594	0.569609	1	0.77997	0.562462	1	0.835905	0.579238	1	0.918048	0.620883	1	0.796538	0.520596
868	F5H7W8	25	1	0.711985	0.418769	1	0.752581	0.457406	1	0.762171	0.454287	1	0.666698	0.377159	1	0.720234	0.352059
869	P60228	55	1	0.41419	0.161424	1	0.390753	0.152805	1	0.338519	0.11443	1	0.442198	0.168912	1	0.447689	0.185298
870	Q13148	45	1	0.332353	0.115088	1	0.3021	0.0918145	1	0.288089	0.116738	1	0.317737	0.106198	1	0.338051	0.135052
871	Q7Z6Z7	40	1	0.78824	0.352195	1	0.757728	0.367681	1	0.859466	0.35033	1	0.873141	0.411667	1	0.788295	0.325039
872	Q9Y512	53	1	0.941646	1.04434	1	0.828578	0.80077	1	0.832379	0.946471	1	0.977258	0.805932	1	0.772209	0.682247
873	O43143	72	1	0.562012	0.179965	1	0.615206	0.22585	1	0.737304	0.171809	1	0.601418	0.23237	1	0.543077	0.171974
874	Q8WVM7	51	1	0.817925	0.202484	1	0.766199	0.227683	1	0.806552	0.237693	1	0.920761	0.250489	1	0.723024	0.216227
875	P53985	47	1	0.86917	0.914188	1	0.879764	0.759422	1	0.876023	0.774627	1	0.98061	0.833687	1	0.91377	0.752081
876	E9PK91	71	1	0.674794	0.311823	1	0.781029	0.459748	1	0.721797	0.487688	1	0.656553	0.40462	1	0.683074	0.479027
877	O94905	56	1	1.03129	0.234371	1	0.681735	0.143329	1	0.642545	0.24235	1	0.699789	0.155898	1	0.614719	0.25771
878	Q5T1Z8	49	1	0.652282	0.222806	1	0.645005	0.203624	1	0.603982	0.234122	1	0.650361	0.249577	1	0.730784	0.308811
879	Q14139	48	1	0.642095	0.213177	1	0.651519	0.205306	1	0.64284	0.21301	1	0.705891	0.230556	1	0.732695	0.236956
880	Q01085	56	1	0.77359	0.240501	1	0.822392	0.274328	1	0.790469	0.245367	1	0.73204	0.264756	1	0.820862	0.250062
881	O00151	50	1	0.762917	0.530147	1	0.817187	0.559184	1	0.787186	0.596216	1	0.774324	0.516017	1	0.76866	0.544325
882	P52888	56	1	0.774696	0.536609	1	0.783506	0.5279	1	0.844092	0.585329	1	0.830937	0.537278	1	0.863386	0.552796
883	P62316	62	1	0.871682	0.663963	1	0.980844	0.676022	1	0.821077	0.59349	1	0.882907	0.648447	1	0.800575	0.56416
884	Q8IWB7	57	1	0.766801	0.542401	1	0.815226	0.542928	1	0.788491	0.538071	1	0.793612	0.501687	1	0.838865	0.463595
885	Q93084	60	1	0.700808	0.0995496	1	0.579769	0.146046	1	0.584391	0.224596	1	0.655416	0.169085	1	0.762339	0.185507
886	Q9NVX2	41	1	1.09267	0.998689	1	1.15878	1.03315	1	1.00438	0.897653	1	1.03415	0.717009	1	0.825321	0.450833
887	P45973	51	1	0.865614	0.40005	1	0.897134	0.419148	1	0.746594	0.303911	1	0.874688	0.407735	1	0.767382	0.355161
888	Q53GQ0	41	1	0.79539	0.0930184	1	0.897532	0.142271	1	0.9187	0.157117	1	0.877741	0.15547	1	1.00703	0.180115
889	Q6YN16	51	1	0.538641	0.123676	1	0.609261	0.169617	1	0.598407	0.150918	1	0.597335	0.153226	1	0.595924	0.139933
890	P02042	48	1	0.714098	0.533241	1	0.830484	0.585374	1	0.871275	0.605884	1	0.907988	0.596603	1	0.852144	0.620045
891	A0A0C4DFM1	44	1	0.784079	0.231566	1	0.739711	0.206506	1	0.680805	0.234104	1	0.855018	0.215721	1	0.823766	0.269818
892	Q7Z434	38	1	0.815029	0.601716	1	0.824989	0.567905	1	0.846309	0.552499	1	0.772969	0.507624	1	0.81159	0.529861
893	Q13185	70	1	0.968579	0.59884	1	1.08183	0.680602	1	0.897497	0.465193	1	1.07353	0.67811	1	0.863402	0.484695
894	P43246	50	1	0.400747	0.162666	1	0.377227	0.147795	1	0.306725	0.115064	1	0.443437	0.176043	1	0.422108	0.180632
895	O43684	67	1	0.717473	0.198811	1	0.75706	0.202996	1	0.74188	0.249501	1	0.711479	0.221089	1	0.734337	0.238608
896	Q8N684	63	1	0.804143	0.234238	1	0.755272	0.240794	1	0.780077	0.280537	1	0.642712	0.224882	1	0.761522	0.251957
897	A0A6Q8PFA6	42	1	0.447756	0.180529	1	0.384505	0.171825	1	0.422645	0.191651	1	0.43933	0.194502	1	0.409541	0.190892
898	Q6Y7W6	50	1	0.620465	0.227315	1	0.559543	0.181966	1	0.535515	0.204167	1	0.573682	0.237997	1	0.683943	0.357756
899	Q96PZ0	41	1	0.762538	0.366849	1	0.77281	0.380729	1	0.853046	0.40083	1	0.835538	0.390199	1	0.839506	0.328795
900	P08648	47	1	0.848779	0.711235	1	0.803681	0.552045	1	0.830887	0.558932	1	0.864726	0.585824	1	0.85328	0.526866
901	A0A0A0MRM8	45	1	0.479418	0.159167	1	0.499779	0.183941	1	0.4808	0.180264	1	0.516275	0.204419	1	0.570081	0.254883
902	Q14258	39	1	0.449248	0.11133	1	0.452501	0.113966	1	0.4079	0.128549	1	0.490293	0.158451	1	0.526869	0.177373
903	O60341	43	1	0.609691	0.242797	1	0.615915	0.238443	1	0.565857	0.204149	1	0.7225	0.28823	1	0.64355	0.188687
904	Q9UL25	57	1	0.801816	0.170027	1	0.777758	0.175991	1	0.782986	0.239871	1	0.772522	0.207722	1	0.826685	0.251838
905	Q13619	53	1	0.674881	0.184788	1	0.664152	0.180441	1	0.696577	0.177542	1	0.772245	0.207482	1	0.805829	0.222381
906	Q96QC0	53	1	0.678884	0.366863	1	0.669464	0.367768	1	0.674565	0.340074	1	0.71186	0.379072	1	0.717125	0.410619
907	Q8TAF3	35	1	0.738746	0.449242	1	0.747769	0.468623	1	0.720952	0.443449	1	0.720227	0.425925	1	0.735694	0.389945
908	P51692	47	1	0.548802	0.215259	1	0.546083	0.183219	1	0.439864	0.171501	1	0.597309	0.221355	1	0.536465	0.171663
909	Q16630	56	1	1.09304	0.41741	1	0.971888	0.418645	1	0.932629	0.377003	1	0.814456	0.35263	1	0.942156	0.31658
910	A0A7P0T9A7	40	1	0.757377	0.544846	1	0.811516	0.549268	1	0.885123	0.697182	1	0.816331	0.543435	1	0.834942	0.560466
911	Q9Y2Z4	41	1	0.339701	0.12825	1	0.398066	0.154926	1	0.374913	0.15269	1	0.38369	0.151875	1	0.292034	0.120681
912	P04179	49	1	0.739133	0.619084	1	0.853091	0.615863	1	0.785666	0.592566	1	0.854166	0.632112	1	0.865384	0.661874
913	A0A0G2JL52	39	1	0.678616	0.199096	1	0.67944	0.218867	1	0.70633	0.22735	1	0.69415	0.20319	1	0.739172	0.16997
914	O94925	38	1	0.235322	0.0946125	1	0.278951	0.111344	1	0.280108	0.120797	1	0.263955	0.112344	1	0.32283	0.142334
915	Q13356	43	1	0.4751	0.174859	1	0.475415	0.159753	1	0.440974	0.158835	1	0.471743	0.187656	1	0.581355	0.177256
916	Q96CW1	63	1	0.682492	0.131792	1	0.722121	0.152615	1	0.747934	0.178278	1	0.813026	0.208414	1	0.801081	0.264831
917	Q9NRR5	42	1	0.761137	0.591741	1	0.793039	0.572895	1	0.83041	0.632315	1	0.783969	0.548174	1	0.851623	0.571737
918	P50336	49	1	0.61705	0.233147	1	0.657558	0.245764	1	0.668688	0.254	1	0.583774	0.2164	1	0.581099	0.213717
919	Q15907	77	1	0.734709	0.229407	1	0.724971	0.251845	1	0.762864	0.280469	1	0.738123	0.267765	1	0.751792	0.287924
920	O00571	68	1	0.345255	0.145429	1	0.23403	0.142941	1	0.327967	0.140842	1	0.266159	0.114604	1	0.424753	0.164187
921	Q9NXG2	50	1	0.761352	0.564343	1	0.818745	0.580308	1	0.887812	0.677547	1	0.870857	0.601999	1	0.884731	0.617386
922	Q9UBB4	43	1	0.725117	0.225809	1	0.781387	0.261463	1	0.847187	0.201042	1	0.896628	0.30622	1	0.832874	0.220929
923	E7EPT4	68	1	0.811747	0.60533	1	0.832985	0.532743	1	0.802451	0.505053	1	0.812997	0.509654	1	0.872298	0.528762
924	Q12904	41	1	0.27963	0.104661	1	0.267978	0.108494	1	0.253172	0.0978827	1	0.278105	0.109012	1	0.361449	0.148501
925	Q16740	58	1	0.787364	0.38965	1	0.824123	0.397493	1	0.801137	0.380437	1	0.810638	0.386245	1	0.883681	0.392896
926	P40222	44	1	0.731189	0.332809	1	0.735072	0.359502	1	0.757253	0.345751	1	0.672704	0.335181	1	0.711285	0.301728
927	Q96RP9	55	1	0.45735	0.118285	1	0.491213	0.154625	1	0.482257	0.134275	1	0.429705	0.122444	1	0.475046	0.118357
928	Q9Y697	45	1	0.708843	0.213864	1	0.719698	0.234237	1	0.710565	0.232768	1	0.684927	0.211848	1	0.767971	0.201906
929	Q9HCK4	44	1	0.813762	0.437485	1	0.769161	0.373539	1	0.7897	0.399672	1	0.798543	0.397285	1	0.842197	0.373821
930	Q96HE7	50	1	0.75078	0.216911	1	0.780696	0.223643	1	0.809029	0.279284	1	0.901223	0.308661	1	0.828427	0.256615
931	Q9BZK7	27	1	0.782357	0.466358	1	0.797819	0.457878	1	0.835542	0.463599	1	0.830083	0.448513	1	0.885156	0.385933
932	Q9BW27	38	1	0.86698	0.330901	1	0.853572	0.360267	1	0.881861	0.330773	1	0.975324	0.37119	1	0.842375	0.263778
933	Q9UNX4	39	1	0.866402	0.197816	1	0.873296	0.217482	1	0.78642	0.189874	1	1.09907	0.226303	1	0.729382	0.235902
934	Q5JTZ9	40	1	0.420805	0.232184	1	0.421971	0.219326	1	0.383581	0.220574	1	0.384276	0.193316	1	0.328574	0.161674
935	P08397	51	1	0.715653	0.474343	1	0.756529	0.529656	1	0.791428	0.612703	1	0.694729	0.449437	1	0.802	0.541625
936	O95373	53	1	0.772435	0.222043	1	0.809408	0.240044	1	0.961167	0.187766	1	1.07459	0.285054	1	0.922105	0.231095
937	O60264	58	1	0.473483	0.195274	1	0.461329	0.313975	1	0.508907	0.225383	1	0.479257	0.210368	1	0.352311	0.1473
938	O15143	42	1	0.712542	0.343548	1	0.743715	0.347993	1	0.746364	0.320549	1	0.728286	0.330546	1	0.790034	0.286179
939	Q99747	57	1	0.721272	0.314226	1	0.763289	0.3594	1	0.718116	0.271955	1	0.721037	0.35028	1	0.778108	0.292601
940	O15042	52	1	0.726709	0.200072	1	0.708445	0.204432	1	0.64637	0.2174	1	0.675641	0.212007	1	0.667071	0.215685
941	Q8N183	54	1	0.783049	0.613436	1	0.797384	0.608078	1	0.777738	0.580543	1	0.719913	0.50563	1	0.834917	0.545933
942	P20674	59	1	0.873015	0.60939	1	0.868132	0.575977	1	0.7903	0.604441	1	0.719444	0.44682	1	0.779164	0.641534
943	P20073	63	1	0.703593	0.201462	1	0.743711	0.21164	1	0.759791	0.152712	1	0.753092	0.191703	1	0.892114	0.114343
944	O96011	48	1	0.7868	0.661582	1	0.799074	0.613792	1	0.813331	0.628087	1	0.868235	0.644963	1	0.76879	0.541694
945	Q9Y2Q3	54	1	0.52282	0.159401	1	0.580794	0.170942	1	0.582462	0.16939	1	0.607132	0.163577	1	0.58525	0.163163
946	Q99615	56	1	0.425116	0.156398	1	0.464057	0.152488	1	0.370628	0.120433	1	0.457199	0.159564	1	0.45465	0.171919
947	H0Y742	37	1	0.424864	0.241736	1	0.37007	0.240042	1	0.401583	0.165818	1	0.740095	0.315705	1	0.557777	0.304133
948	E9PKG1	50	1	0.521259	0.146091	1	0.596081	0.167956	1	0.54031	0.122033	1	0.65397	0.179801	1	0.581752	0.132522
949	O14745	45	1	0.758449	0.569918	1	0.724616	0.492511	1	0.815612	0.633661	1	0.728423	0.480887	1	0.804803	0.527442
950	Q99856	46	1	0.717372	0.189307	1	0.672116	0.248457	1	0.617249	0.26602	1	0.670212	0.270588	1	0.714891	0.269207
951	Q15291	50	1	0.875471	0.760446	1	0.887162	0.740492	1	0.913936	0.725437	1	0.931213	0.679869	1	0.850001	0.59613
952	Q96KP4	39	1	0.712969	0.270375	1	0.774543	0.279228	1	0.828053	0.248854	1	0.748158	0.279929	1	0.835405	0.237934
953	Q06124	57	1	0.83156	0.199553	1	0.835985	0.224857	1	0.897551	0.199288	1	0.784521	0.227945	1	0.860225	0.246901
954	Q9NSI8	48	1	0.680006	0.266931	1	0.737067	0.31459	1	0.681547	0.250048	1	0.677966	0.297433	1	0.770334	0.302629
955	P05165	42	1	0.746395	0.236765	1	0.75807	0.242004	1	0.775605	0.252701	1	0.744539	0.246033	1	0.804915	0.204503
956	P16949	70	1	0.724481	0.512754	1	0.75434	0.539458	1	0.734964	0.668931	1	0.710428	0.491706	1	0.719734	0.643562
957	Q9UNS2	34	1	0.870303	0.372464	1	0.79616	0.353027	1	0.87975	0.335677	1	0.924861	0.436455	1	0.799261	0.350587
958	Q12769	39	1	0.822328	0.195867	1	0.810893	0.23623	1	0.852489	0.195452	1	0.990366	0.229011	1	0.795793	0.153148
959	P17174	48	1	0.788706	0.60208	1	0.816872	0.580334	1	0.877302	0.705717	1	0.773529	0.528023	1	0.872802	0.612285
960	P82979	82	1	0.75094	0.573577	1	0.843066	0.594833	1	0.740602	0.584543	1	0.90337	0.638076	1	0.772975	0.658456
961	Q96I25	45	1	0.752512	0.248917	1	0.730958	0.239242	1	0.682031	0.228291	1	0.704324	0.220114	1	0.701579	0.244461
962	E7ESC6	49	1	0.74056	0.251595	1	0.750818	0.27105	1	0.888012	0.207595	1	0.896818	0.264844	1	0.882592	0.20768
963	P11766	54	1	0.755557	0.322382	1	0.83961	0.395874	1	0.856804	0.333251	1	0.774826	0.327302	1	0.847776	0.304859
964	E9PB61	44	1	0.766037	0.556738	1	0.924576	0.741973	1	0.740818	0.456116	1	0.77283	0.460347	1	0.654174	0.371997
965	Q9ULU4	35	1	0.548916	0.244124	1	0.515489	0.230118	1	0.555063	0.247016	1	0.563223	0.244572	1	0.512961	0.249812
966	Q14C86	52	1	0.606856	0.242983	1	0.608896	0.247318	1	0.609975	0.211385	1	0.65907	0.244926	1	0.67001	0.234568
967	P41567	32	1	0.783718	0.522523	1	0.886689	0.584862	1	0.915072	0.784248	1	0.752794	0.546421	1	0.798552	0.534462
968	Q9NRG9	54	1	0.7243	0.205068	1	0.759392	0.202004	1	0.731003	0.245732	1	0.799842	0.217743	1	0.736483	0.268663
969	Q9NZJ7	62	1	0.994344	0.322966	1	0.843123	0.229773	1	0.768324	0.281724	1	0.868221	0.250396	1	0.813368	0.366375
970	P51398	41	1	0.5219	0.134095	1	0.549255	0.173031	1	0.475914	0.116497	1	0.624737	0.163822	1	0.545805	0.169738
971	A0A7P0TA16	46	1	0.267488	0.0986529	1	0.18942	0.0823473	1	0.271331	0.101652	1	0.236833	0.0942649	1	0.294158	0.133027
972	Q86XL3	34	1	0.395319	0.187709	1	0.357564	0.169974	1	0.418313	0.232786	1	0.396917	0.196711	1	0.57038	0.303405
973	Q9BSL1	42	1	0.733868	0.414699	1	0.807743	0.508194	1	0.882307	0.528924	1	0.852542	0.523441	1	0.841526	0.480089
974	Q9P035	53	1	0.93266	0.236156	1	0.769233	0.190481	1	0.731789	0.240531	1	0.805775	0.195496	1	0.7965	0.304573
975	H0Y5B0	38	1	0.70777	0.136456	1	0.765782	0.218357	1	0.641692	0.168716	1	0.583776	0.251678	1	0.676808	0.306146
976	Q92576	47	1	0.693636	0.370841	1	0.695921	0.379729	1	0.769952	0.419673	1	0.697534	0.38428	1	0.808801	0.520686
977	Q04837	70	1	0.788279	0.505853	1	0.838876	0.544382	1	0.793772	0.515738	1	0.817959	0.552821	1	0.834644	0.512137
978	Q9P265	46	1	0.764508	0.353029	1	0.744081	0.342788	1	0.78782	0.3484	1	0.770823	0.345719	1	0.784011	0.292772
979	Q92922	48	1	0.569219	0.195723	1	0.564552	0.234571	1	0.548152	0.209368	1	0.561716	0.217594	1	0.45058	0.172498
980	Q9HAV0	55	1	0.817229	0.176356	1	0.832333	0.217305	1	0.808747	0.169265	1	0.847022	0.181004	1	0.804342	0.171243
981	P45974	50	1	0.82503	0.250091	1	0.830649	0.29989	1	0.914006	0.224112	1	0.905214	0.309252	1	0.925719	0.224153
982	P36957	53	1	0.692247	0.618306	1	0.706958	0.534723	1	0.749499	0.586471	1	0.705209	0.572084	1	0.780793	0.754359
983	P37198	34	1	0.800663	0.48734	1	0.788961	0.510866	1	0.839001	0.544996	1	0.931536	0.60204	1	0.814105	0.515739
984	A0A087X0M4	42	1	0.788045	0.337291	1	0.807684	0.336443	1	0.866944	0.327417	1	0.809629	0.389131	1	0.85462	0.322878
985	Q9BUJ2	44	1	0.669325	0.270282	1	0.686883	0.313528	1	0.55169	0.210285	1	0.621223	0.279638	1	0.657673	0.253147
986	Q16795	55	1	0.449332	0.100908	1	0.466267	0.119643	1	0.440831	0.133422	1	0.439545	0.133273	1	0.619421	0.180034
987	Q9NUQ7	47	1	0.60779	0.116263	1	0.605116	0.14008	1	0.603842	0.165029	1	0.656644	0.160008	1	0.712617	0.207715
988	P53582	40	1	0.554986	0.202693	1	0.65065	0.183982	1	0.648698	0.217824	1	0.650762	0.213192	1	0.643933	0.235425
989	A0A0A0MTI1	61	1	0.719704	0.5137	1	0.725963	0.49133	1	0.672674	0.447743	1	0.747118	0.484884	1	0.779574	0.507277
990	Q02978	70	1	0.804115	0.639867	1	0.83726	0.506041	1	0.766698	0.495097	1	0.946187	0.596453	1	0.858957	0.556587
991	P13861	45	1	0.503925	0.125785	1	0.509952	0.144506	1	0.520317	0.136292	1	0.525008	0.169921	1	0.565376	0.183072
992	Q9NX40	64	1	0.870086	0.726427	1	0.78556	0.57933	1	0.714973	0.634651	1	0.812546	0.592074	1	0.710531	0.514225
993	H0Y4W2	48	1	0.749277	0.359344	1	0.666669	0.355658	1	0.728264	0.347626	1	0.737213	0.341177	1	0.610727	0.286987
994	Q92769	42	1	0.778922	0.166127	1	0.742448	0.172066	1	0.736472	0.15076	1	0.777594	0.2007	1	0.686238	0.141058
995	Q58FF8	82	1	0.625327	0.130054	1	0.704665	0.0931438	1	0.648958	0.104119	1	0.434926	0.103074	1	0.582652	0.153771
996	O95817	29	1	0.801268	0.668856	1	0.756874	0.612879	1	0.837644	0.741149	1	0.756144	0.580744	1	0.780087	0.585393
997	P43686	54	1	0.611588	0.217066	1	0.582223	0.219884	1	0.574101	0.176793	1	0.634224	0.245344	1	0.648709	0.219414
998	E7EPM6	50	1	0.611895	0.138929	1	0.69357	0.183779	1	0.655183	0.191783	1	0.700257	0.21393	1	0.651764	0.204543
999	A0A286YFF7	36	1	0.588772	0.238411	1	0.585107	0.200104	1	0.522514	0.220521	1	0.58845	0.249318	1	0.632816	0.274101
1000	O43395	49	1	0.566791	0.21663	1	0.528736	0.213359	1	0.50032	0.19945	1	0.496048	0.207394	1	0.59145	0.263113
1001	P33316	54	1	0.718316	0.375122	1	0.761916	0.413081	1	0.794495	0.407183	1	0.673948	0.385161	1	0.806205	0.393488
1002	Q13547	43	1	0.60976	0.191737	1	0.581205	0.181786	1	0.56976	0.176302	1	0.594632	0.188601	1	0.628998	0.17117
1003	A0A7P0TAQ9	45	1	0.702984	0.208598	1	0.690526	0.212278	1	0.703052	0.267077	1	0.766272	0.260017	1	0.741321	0.288772
1004	Q3ZCQ8	60	1	0.611144	0.141406	1	0.564819	0.148304	1	0.550665	0.206221	1	0.619568	0.155709	1	0.675541	0.252361
1005	P55036	37	1	0.710048	0.437219	1	0.728654	0.468784	1	0.756598	0.471728	1	0.724149	0.452859	1	0.766671	0.449993
1006	O43148	38	1	0.783346	0.266469	1	0.814254	0.254428	1	0.816583	0.261197	1	0.723762	0.268467	1	0.865255	0.291701
1007	Q99598	44	1	0.70862	0.452	1	0.741859	0.439757	1	0.757272	0.50314	1	0.755363	0.41369	1	0.805203	0.475675
1008	O15446	29	1	0.828974	0.637598	1	0.84098	0.659442	1	0.898548	0.769559	1	0.814814	0.576381	1	0.758798	0.777277
1009	Q9UIJ7	60	1	0.755084	0.225842	1	0.805119	0.248404	1	0.818135	0.229213	1	0.814124	0.246935	1	0.878991	0.190042
1010	Q52LJ0	44	1	0.547026	0.183777	1	0.551748	0.18414	1	0.540438	0.173136	1	0.580098	0.184887	1	0.668009	0.183998
1011	Q96DI7	33	1	0.790399	0.198047	1	0.948499	0.267163	1	0.75465	0.197467	1	0.813209	0.224337	1	0.639885	0.207883
1012	Q13098	36	1	0.721777	0.239921	1	0.730713	0.268218	1	0.805461	0.258838	1	0.781197	0.287504	1	0.800189	0.254688
1013	Q96KR1	44	1	0.657617	0.270067	1	0.689703	0.282205	1	0.58887	0.239902	1	0.63552	0.283808	1	0.693867	0.283247
1014	O95292	64	1	0.967847	0.310555	1	0.846461	0.296684	1	0.819059	0.364995	1	0.656422	0.280328	1	0.799101	0.473206
1015	Q9UHD8	49	1	0.813422	0.290295	1	0.812625	0.285793	1	0.85963	0.218633	1	0.808783	0.292852	1	0.824039	0.251655
1016	Q8WUD1	60	1	0.738419	0.258017	1	0.763455	0.216933	1	0.743173	0.298085	1	0.681869	0.234049	1	0.733981	0.248258
1017	A0A024R571	40	1	0.550149	0.161993	1	0.580196	0.158303	1	0.545104	0.127611	1	0.639044	0.180835	1	0.622251	0.167973
1018	J3KQ48	49	1	0.762336	0.154082	1	0.725036	0.140074	1	0.653632	0.17541	1	0.689076	0.140803	1	0.683744	0.199758
1019	P23368	52	1	0.750856	0.37639	1	0.779695	0.370302	1	0.779382	0.330643	1	0.78706	0.37631	1	0.836146	0.317138
1020	Q96EE3	46	1	0.837242	0.304923	1	0.835568	0.313756	1	0.878019	0.292086	1	0.842533	0.322355	1	0.830602	0.244124
1021	Q6ZRP7	52	1	0.829643	0.368634	1	0.825894	0.383078	1	0.84892	0.389207	1	0.91119	0.390833	1	0.865811	0.336482
1022	P61026	71	1	0.728686	0.217115	1	0.666051	0.191913	1	0.757876	0.242417	1	0.667725	0.210825	1	0.771817	0.266532
1023	E7EU96	28	1	0.576625	0.205626	1	0.56415	0.17879	1	0.566448	0.183929	1	0.602042	0.21074	1	0.556546	0.16665
1024	Q9NUQ9	37	1	0.804059	0.347148	1	0.817928	0.376384	1	0.862899	0.416764	1	0.852899	0.414131	1	0.828974	0.346013
1025	Q9BQ95	33	1	0.701806	0.34831	1	0.73754	0.317005	1	0.704189	0.340341	1	0.703298	0.321686	1	0.685154	0.302282
1026	Q15654	36	1	0.795123	0.449689	1	0.774342	0.406812	1	0.805486	0.501502	1	0.785935	0.420591	1	0.77451	0.408645
1027	Q8N2G8	47	1	0.767406	0.401626	1	0.756374	0.398815	1	0.725266	0.401604	1	0.728934	0.363648	1	0.746119	0.351368
1028	P06493	57	1	0.388319	0.124464	1	0.382285	0.119268	1	0.361133	0.11171	1	0.413511	0.146338	1	0.436815	0.157316
1029	Q9Y617	58	1	0.760968	0.467926	1	0.796877	0.461404	1	0.864381	0.531855	1	0.78877	0.464607	1	0.867302	0.493838
1030	O75380	49	1	0.777831	0.675004	1	0.89057	0.633637	1	0.757258	0.553525	1	0.642261	0.459552	1	0.891642	0.615278
1031	Q6IAA8	42	1	0.81674	0.541693	1	0.825586	0.491627	1	0.783072	0.486419	1	0.745384	0.456956	1	0.853514	0.507221
1032	Q13617	42	1	0.726207	0.220606	1	0.742272	0.230743	1	0.838728	0.19959	1	0.806165	0.239155	1	0.821397	0.211681
1033	O14983	54	1	0.624762	0.0732925	1	0.538317	0.102059	1	0.565658	0.168388	1	0.590673	0.162369	1	0.698024	0.127861
1034	Q9Y2G3	45	1	0.884854	0.555639	1	0.822288	0.52444	1	0.830393	0.568326	1	0.946465	0.562299	1	0.931429	0.531131
1035	Q01780	44	1	0.438224	0.185633	1	0.345607	0.164493	1	0.379423	0.17195	1	0.403722	0.180537	1	0.37597	0.168695
1036	Q96KC8	52	1	0.690462	0.167443	1	0.729772	0.204293	1	0.699275	0.272106	1	0.656009	0.222944	1	0.755033	0.352215
1037	E9PFP8	76	1	0.535823	0.13455	1	0.569339	0.162058	1	0.539097	0.139082	1	0.572495	0.161765	1	0.549714	0.183125
1038	Q8N1G4	58	1	0.771855	0.213866	1	0.789109	0.194028	1	0.819031	0.177795	1	0.783821	0.220698	1	0.875018	0.221771
1039	Q53H82	42	1	0.740728	0.484385	1	0.807089	0.535614	1	0.844206	0.58863	1	0.84234	0.545857	1	0.845505	0.55826
1040	P26583	66	1	0.683132	0.447628	1	0.815846	0.583848	1	0.827964	0.747807	1	0.730348	0.438316	1	0.825332	0.459956
1041	P20290	49	1	0.756865	0.545268	1	0.846791	0.638126	1	0.834748	0.795897	1	0.740574	0.52196	1	0.795857	0.585841
1042	Q9H1E3	37	1	0.772993	0.623944	1	0.809089	0.630897	1	0.779444	0.661796	1	0.724683	0.566162	1	0.819328	0.724097
1043	Q5VT52	36	1	0.431104	0.183668	1	0.426342	0.1915	1	0.423381	0.195251	1	0.457693	0.224406	1	0.598976	0.327203
1044	P36543	50	1	0.742135	0.318495	1	0.801494	0.331108	1	0.751705	0.300979	1	0.750582	0.316194	1	0.789194	0.300717
1045	Q8TC12	46	1	0.540085	0.138563	1	0.596379	0.158344	1	0.659965	0.192507	1	0.565904	0.197962	1	0.606757	0.227067
1046	O60563	32	1	0.619778	0.207925	1	0.618993	0.207045	1	0.602251	0.223206	1	0.588724	0.219854	1	0.673181	0.288778
1047	Q9Y5S1	56	1	0.87304	0.415719	1	0.785375	0.363351	1	0.744227	0.374046	1	0.819305	0.3532	1	0.890591	0.436013
1048	O75691	46	1	0.308322	0.127606	1	0.403712	0.22555	1	0.313339	0.159226	1	0.38425	0.186575	1	0.369355	0.194762
1049	Q9BQT8	71	1	0.849742	0.786528	1	0.89435	0.678642	1	0.867731	0.691875	1	0.973481	0.74958	1	0.941822	0.711416
1050	O60739	32	1	0.738292	0.461081	1	0.836518	0.555296	1	0.839339	0.583785	1	0.771996	0.466102	1	0.809513	0.50854
1051	E5RJR5	44	1	0.961322	0.917031	1	0.963451	0.976858	1	1.01605	1.06402	1	1.08229	0.925598	1	0.969652	1.0375
1052	B1ALA9	57	1	0.697907	0.261632	1	0.738317	0.265074	1	0.752832	0.274025	1	0.749895	0.27011	1	0.827393	0.251309
1053	P53992	42	1	0.663286	0.193725	1	0.66648	0.175808	1	0.66984	0.15214	1	0.689749	0.20062	1	0.725904	0.189937
1054	P49721	49	1	0.741147	0.544457	1	0.770483	0.542837	1	0.811471	0.618514	1	0.812045	0.566298	1	0.777697	0.560402
1055	A0A096LPC5	33	1	0.881679	0.291583	1	0.777644	0.383692	1	0.712034	0.400034	1	0.792174	0.334415	1	0.749716	0.354504
1056	P08243	48	1	0.602283	0.118939	1	0.651685	0.169967	1	0.697672	0.136051	1	0.696902	0.216865	1	0.680548	0.174697
1057	F5H365	37	1	0.66005	0.227407	1	0.69424	0.209586	1	0.642248	0.200019	1	0.721395	0.248084	1	0.666945	0.203816
1058	D6RER5	44	1	0.799034	0.611913	1	0.863466	0.571771	1	0.897261	0.644637	1	0.784932	0.525934	1	0.856295	0.484101
1059	Q7Z5L9	26	1	0.705361	0.468106	1	0.727266	0.477049	1	0.825728	0.537881	1	0.666222	0.413684	1	0.744912	0.430766
1060	Q9Y262	53	1	0.6933	0.162717	1	0.727533	0.158449	1	0.768217	0.120834	1	0.913644	0.195881	1	0.806377	0.191061
1061	P43897	36	1	0.261921	0.118745	1	0.266696	0.133929	1	0.271944	0.122018	1	0.23188	0.102271	1	0.204435	0.0909913
1062	P11234	41	1	0.745566	0.212127	1	0.657034	0.177159	1	0.757337	0.242442	1	0.564246	0.196809	1	0.819616	0.29746
1063	A0A087X2I1	47	1	0.519559	0.181861	1	0.511256	0.183633	1	0.505129	0.167526	1	0.575505	0.219997	1	0.56812	0.199682
1064	Q32MZ4	34	1	0.846572	0.7235	1	0.815146	0.648864	1	0.872338	0.779283	1	0.782162	0.557278	1	0.815471	0.587763
1065	O00469	43	1	0.68205	0.232825	1	0.669816	0.240723	1	0.660393	0.273295	1	0.707657	0.286332	1	0.729051	0.28934
1066	P23786	57	1	0.256357	0.0864074	1	0.304439	0.115161	1	0.273018	0.101952	1	0.272051	0.11276	1	0.220926	0.0883256
1067	Q9NTZ6	44	1	0.72411	0.250852	1	0.800448	0.221747	1	0.82457	0.164037	1	0.738435	0.236252	1	0.804431	0.232872
1068	P62318	47	1	0.807134	0.559037	1	0.94601	0.628124	1	0.772221	0.558899	1	0.815444	0.61269	1	0.732636	0.525735
1069	O15355	40	1	0.580952	0.285071	1	0.613935	0.296406	1	0.489816	0.276777	1	0.594999	0.332463	1	0.541045	0.289716
1070	P78417	62	1	0.830571	0.338764	1	0.891411	0.320292	1	0.947326	0.284368	1	1.00253	0.351467	1	0.998847	0.308764
1071	P24666	27	1	0.498461	0.160855	1	0.529283	0.157724	1	0.483583	0.122663	1	0.526022	0.179192	1	0.505942	0.157367
1072	A0A804HL81	42	1	0.798415	0.14101	1	0.847156	0.220605	1	0.825925	0.221336	1	0.760838	0.20414	1	0.87034	0.200542
1073	O60488	37	1	0.383484	0.170363	1	0.382258	0.167237	1	0.428554	0.209935	1	0.474721	0.222436	1	0.50909	0.265652
1074	A0A804HJG7	41	1	0.60944	0.21899	1	0.608629	0.219783	1	0.537325	0.2045	1	0.640703	0.255255	1	0.690755	0.268541
1075	O75131	53	1	0.680035	0.275671	1	0.7099	0.260882	1	0.675413	0.22088	1	0.654858	0.21775	1	0.773123	0.242329
1076	P40763	28	1	0.648334	0.183369	1	0.708897	0.20413	1	0.688123	0.179163	1	0.769689	0.234875	1	0.7108	0.176109
1077	P39687	50	1	0.781888	0.555391	1	0.855118	0.645516	1	0.913848	0.752611	1	0.914215	0.62128	1	0.928641	0.709178
1078	Q9NWH9	59	1	0.859686	0.354998	1	0.806422	0.45645	1	0.714535	0.356089	1	0.716733	0.367404	1	0.640889	0.32097
1079	O60841	38	1	0.666081	0.22884	1	0.694935	0.249561	1	0.697077	0.232323	1	0.639275	0.226917	1	0.633296	0.211807
1080	Q5RKV6	39	1	0.961726	0.6887	1	1.00707	0.711305	1	1.05726	0.854151	1	0.86305	0.631054	1	0.770429	0.579301
1081	P31153	48	1	0.594404	0.229178	1	0.596275	0.22506	1	0.539714	0.222974	1	0.66083	0.257304	1	0.687096	0.251806
1082	Q15008	60	1	0.670741	0.269681	1	0.706112	0.270138	1	0.688868	0.253244	1	0.725997	0.295234	1	0.735311	0.268656
1083	Q99797	49	1	0.62014	0.179523	1	0.662898	0.218861	1	0.655746	0.227201	1	0.642818	0.196889	1	0.620235	0.151127
1084	O43681	48	1	0.736018	0.457447	1	0.749642	0.391509	1	0.745138	0.415071	1	0.720983	0.384073	1	0.704662	0.357614
1085	O95347	52	1	0.517842	0.211237	1	0.473652	0.206607	1	0.458815	0.19732	1	0.4505	0.175722	1	0.523502	0.212022
1086	O14744	53	1	0.78046	0.1712	1	0.787584	0.174179	1	0.888802	0.133336	1	0.885277	0.205043	1	0.833448	0.175199
1087	Q8NFW8	42	1	0.646579	0.151684	1	0.638856	0.152403	1	0.634102	0.166993	1	0.634518	0.17051	1	0.686059	0.202375
1088	O76031	36	1	0.361511	0.176828	1	0.376711	0.181595	1	0.396714	0.187331	1	0.369792	0.169564	1	0.414559	0.199594
1089	G3V180	36	1	0.738015	0.207594	1	0.754922	0.218646	1	0.821886	0.159026	1	0.821215	0.220773	1	0.834071	0.168715
1090	Q9Y6M5	33	1	0.816798	0.656574	1	0.860147	0.725933	1	0.859139	0.678914	1	0.880827	0.642427	1	0.786804	0.489122
1091	Q9H7Z7	39	1	0.759983	0.258131	1	0.785569	0.325337	1	0.811307	0.319516	1	0.798048	0.326622	1	0.817799	0.279909
1092	Q13505	71	1	0.766609	0.194416	1	0.826157	0.224335	1	0.802987	0.248671	1	0.798672	0.248008	1	0.876133	0.279739
1093	P62072	48	1	0.876434	0.784983	1	0.945204	0.783075	1	0.974174	0.958484	1	0.741986	0.650595	1	0.506222	0.561818
1094	Q96G03	47	1	0.757933	0.370409	1	0.765857	0.407793	1	0.824777	0.487473	1	0.785468	0.404515	1	0.784305	0.408424
1095	K7EL20	52	1	0.88967	0.499759	1	1.04236	0.496924	1	0.831695	0.427115	1	0.794985	0.459766	1	0.844844	0.396455
1096	C9JZR2	33	1	0.431394	0.226625	1	0.385969	0.197974	1	0.372673	0.198538	1	0.39489	0.196306	1	0.479028	0.241618
1097	V9GYM8	42	1	0.473147	0.218968	1	0.452824	0.243399	1	0.487765	0.241653	1	0.489302	0.232017	1	0.504595	0.282409
1098	Q05048	34	1	0.784106	0.415637	1	0.832365	0.454686	1	0.828672	0.419365	1	0.847	0.451975	1	0.782375	0.370758
1099	A0A7P0TB15	45	1	0.315639	0.133203	1	0.254895	0.124421	1	0.401209	0.248596	1	0.28151	0.176786	1	0.256869	0.134153
1100	O43464	43	1	0.800401	0.553371	1	0.794366	0.522781	1	0.765207	0.548785	1	0.788334	0.521727	1	0.81372	0.526604
1101	H0YIV4	46	1	0.750353	0.184697	1	0.785735	0.20668	1	0.784411	0.168051	1	0.784239	0.234348	1	0.855949	0.230175
1102	Q9BXS5	42	1	0.794118	0.309588	1	0.77658	0.312226	1	0.838357	0.292513	1	0.875542	0.344816	1	0.843598	0.31632
1103	Q8NHH9	47	1	0.33815	0.0882325	1	0.326525	0.103923	1	0.345533	0.133072	1	0.34449	0.115745	1	0.41574	0.162184
1104	Q9UBV2	39	1	0.745301	0.263265	1	0.766699	0.289121	1	0.809834	0.316577	1	0.80211	0.299928	1	0.839199	0.323489
1105	Q00013	44	1	0.519933	0.151619	1	0.512195	0.150071	1	0.483741	0.15142	1	0.500782	0.175766	1	0.537583	0.18192
1106	Q9UNZ2	54	1	0.763311	0.447213	1	0.804864	0.525766	1	0.863293	0.566609	1	0.77184	0.471322	1	0.814331	0.437685
1107	J3KS22	54	1	0.740884	0.246768	1	0.808665	0.241231	1	0.823419	0.237037	1	0.79202	0.260436	1	0.854194	0.22974
1108	Q6FI81	39	1	0.747867	0.376984	1	0.818298	0.435465	1	0.868469	0.335465	1	0.841117	0.417817	1	0.833081	0.364107
1109	O14497	31	1	0.610794	0.235012	1	0.600652	0.250543	1	0.609448	0.239019	1	0.60373	0.235022	1	0.598987	0.222541
1110	A0A2R8Y422	93	1	0.507235	0.276146	1	0.646637	0.687486	1	0.168234	0.0613188	1	0.76578	0.327867	1	0.441465	0.182159
1111	Q99805	52	1	0.853242	0.355811	1	0.811697	0.313645	1	0.79898	0.366544	1	1.03003	0.38063	1	0.817478	0.367902
1112	P27695	38	1	0.557643	0.170603	1	0.517138	0.150076	1	0.60437	0.145384	1	0.454725	0.165231	1	0.597108	0.140117
1113	Q9UJ83	41	1	0.727004	0.421961	1	0.750433	0.383348	1	0.752915	0.380624	1	0.743714	0.354406	1	0.74522	0.347178
1114	Q15286	54	1	0.595848	0.190931	1	0.467605	0.156776	1	0.643371	0.218586	1	0.507759	0.185777	1	0.573902	0.218727
1115	P43034	47	1	0.770868	0.550531	1	0.785438	0.575383	1	0.880919	0.666618	1	0.86374	0.585788	1	0.809949	0.533473
1116	P11413	43	1	0.651124	0.195205	1	0.668673	0.201228	1	0.711203	0.154448	1	0.665593	0.207269	1	0.708926	0.191962
1117	P49755	39	1	0.819754	0.192658	1	0.733025	0.194962	1	0.693282	0.284319	1	0.746703	0.220378	1	0.804245	0.310481
1118	Q9BRQ8	33	1	0.487841	0.198196	1	0.449342	0.145278	1	0.469656	0.142036	1	0.425359	0.159391	1	0.463163	0.175749
1119	Q9BQ04	58	1	0.657181	0.299511	1	0.622232	0.249611	1	0.647128	0.349259	1	0.705114	0.307223	1	0.620488	0.350544
1120	A0A7I2V539	47	1	0.680955	0.158337	1	0.677791	0.146003	1	0.711917	0.148521	1	0.688692	0.162081	1	0.703465	0.19747
1121	A6NKB8	31	1	0.672728	0.183975	1	0.715367	0.215008	1	0.738139	0.156588	1	0.749782	0.244871	1	0.764155	0.167495
1122	P52815	80	1	0.710356	0.455284	1	0.753632	0.438895	1	0.705777	0.434856	1	0.758438	0.442011	1	0.732361	0.449538
1123	P09382	50	1	0.876964	0.651659	1	0.865929	0.589884	1	0.839109	0.70904	1	0.796121	0.531689	1	0.887138	0.67809
1124	Q01469	30	1	0.83172	0.796527	1	0.866106	0.656676	1	0.826984	0.702301	1	0.791569	0.526661	1	0.848684	0.479284
1125	O43809	55	1	0.975304	0.376115	1	0.945635	0.355217	1	0.880705	0.38533	1	0.922151	0.342485	1	0.815639	0.295603
1126	P55809	40	1	0.708626	0.213447	1	0.69097	0.212754	1	0.708025	0.204683	1	0.721175	0.194069	1	0.782032	0.160833
1127	O00461	44	1	1.05975	0.550883	1	0.803774	0.388523	1	0.785749	0.550561	1	1.04873	0.474575	1	0.886111	0.500265
1128	P01111	39	1	0.657129	0.233844	1	0.624259	0.218635	1	0.668015	0.24609	1	0.629214	0.238965	1	0.689277	0.249941
1129	A0A0A0MR51	38	1	0.445686	0.104368	1	0.466302	0.130893	1	0.495448	0.149032	1	0.501215	0.176652	1	0.551948	0.206334
1130	P61247	50	1	0.530457	0.200734	1	0.450526	0.251435	1	0.316662	0.104925	1	0.569221	0.210862	1	0.502601	0.181587
1131	Q6JBY9	36	1	0.754006	0.596945	1	0.762944	0.607752	1	0.816496	0.67201	1	0.76428	0.532331	1	0.827198	0.597525
1132	Q8IZL8	35	1	0.808912	0.251515	1	0.642158	0.285826	1	0.750727	0.230593	1	0.855038	0.287647	1	0.937295	0.26119
1133	P35237	43	1	0.773572	0.47282	1	0.828245	0.468894	1	0.870917	0.52785	1	0.844266	0.470949	1	0.830731	0.48106
1134	Q96KA5	31	1	0.719013	0.153921	1	0.74657	0.184917	1	0.735016	0.201881	1	0.80947	0.208892	1	0.8261	0.239964
1135	Q8IWJ2	41	1	0.778892	0.42334	1	0.793771	0.428682	1	0.788165	0.442631	1	0.765094	0.411533	1	0.814052	0.41377
1136	Q9Y6C9	52	1	1.04309	0.596742	1	0.89656	0.419505	1	0.818828	0.521946	1	0.888049	0.436309	1	0.810504	0.478824
1137	A0A087WVZ6	30	1	0.794877	0.357387	1	0.756183	0.280947	1	0.679722	0.285298	1	0.773082	0.302265	1	0.666052	0.321911
1138	A0A0B4J2E5	39	1	0.94476	0.209109	1	0.977932	0.229365	1	0.890172	0.210815	1	1.14625	0.228946	1	0.774858	0.223827
1139	Q9Y394	43	1	0.788046	0.565702	1	0.808369	0.562019	1	0.787203	0.58879	1	0.709997	0.462705	1	0.816555	0.473378
1140	Q9UBS4	50	1	0.780315	0.462069	1	0.847399	0.508866	1	0.832432	0.522327	1	0.858186	0.509408	1	0.842775	0.438907
1141	C9J7E5	37	1	0.807717	0.368381	1	0.831602	0.364549	1	0.915485	0.288132	1	0.960506	0.392397	1	0.897739	0.30533
1142	P61160	46	1	0.744787	0.378787	1	0.76816	0.366408	1	0.767591	0.358151	1	0.762159	0.360234	1	0.794795	0.308302
1143	Q6NYC8	41	1	0.854616	0.475351	1	0.810103	0.476329	1	0.84262	0.506929	1	0.800426	0.490312	1	0.806328	0.537413
1144	Q9BRP8	31	1	0.771129	0.569969	1	0.841278	0.632738	1	0.819427	0.612798	1	0.784253	0.543674	1	0.834985	0.622748
1145	Q8WU76	42	1	0.604708	0.178882	1	0.620623	0.189204	1	0.61125	0.215827	1	0.670544	0.210843	1	0.609351	0.207239
1146	P30260	43	1	0.636273	0.193171	1	0.626209	0.198488	1	0.630238	0.183669	1	0.67991	0.228593	1	0.714779	0.242404
1147	Q9Y2W2	43	1	0.929829	0.670379	1	0.968969	0.691216	1	0.945843	0.661553	1	0.913448	0.604133	1	0.830555	0.512508
1148	O95433	33	1	0.758127	0.192379	1	0.829014	0.228345	1	0.863405	0.1636	1	0.84636	0.252357	1	0.778655	0.187024
1149	P50213	58	1	0.606531	0.170618	1	0.643782	0.199401	1	0.610448	0.191394	1	0.644609	0.185917	1	0.71864	0.176725
1150	P08047	34	1	0.783851	0.586097	1	0.814524	0.575342	1	0.78261	0.530752	1	0.740461	0.514884	1	0.854492	0.53697
1151	Q9H3N1	68	1	0.830759	0.407183	1	0.838302	0.457281	1	0.843452	0.454618	1	0.973139	0.479703	1	0.862904	0.404493
1152	A0A2R8YDQ9	48	1	0.451555	0.151401	1	0.501936	0.217284	1	0.477746	0.203484	1	0.436081	0.163152	1	0.449751	0.134357
1153	O15126	34	1	0.869243	0.721191	1	0.826715	0.640018	1	0.834357	0.70538	1	0.81404	0.585778	1	0.857847	0.612334
1154	Q15007	39	1	0.589392	0.298973	1	0.536668	0.281648	1	0.568733	0.265381	1	0.543449	0.267929	1	0.539941	0.201043
1155	Q86W42	35	1	0.817414	0.199513	1	0.847148	0.182938	1	0.811124	0.200898	1	0.736738	0.221519	1	0.729254	0.174175
1156	P11169	45	1	0.833532	0.827648	1	0.843607	0.6368	1	0.855293	0.624888	1	0.882317	0.615186	1	0.866859	0.61601
1157	Q96T88	39	1	0.417642	0.159083	1	0.325297	0.154732	1	0.383697	0.16318	1	0.366632	0.149231	1	0.44602	0.204448
1158	P33240	54	1	0.81034	0.579511	1	0.834513	0.568105	1	0.842692	0.564824	1	0.757326	0.494316	1	0.822335	0.506795
1159	A0A494C0W0	44	1	0.753519	0.194183	1	0.757443	0.211299	1	0.790646	0.217085	1	0.74553	0.218826	1	0.725437	0.224577
1160	Q13636	45	1	0.506635	0.173674	1	0.584916	0.198923	1	0.665855	0.227425	1	0.558496	0.197995	1	0.695522	0.250104
1161	Q15024	36	1	1.00605	0.75042	1	0.970698	0.680152	1	1.07727	0.856729	1	0.948068	0.629699	1	0.877136	0.555936
1162	P24534	53	1	0.694613	0.420803	1	0.764451	0.411932	1	0.736734	0.392194	1	0.75463	0.439861	1	0.758509	0.443077
1163	P98160	48	1	0.87319	0.444082	1	0.732358	0.390644	1	0.767465	0.460438	1	0.78211	0.390776	1	0.723379	0.393559
1164	O75844	65	1	0.904503	0.809762	1	0.836809	0.64694	1	0.76382	0.692257	1	1.03516	0.772639	1	0.838399	0.704476
1165	P10644	39	1	0.485081	0.128142	1	0.48543	0.144576	1	0.47241	0.144115	1	0.544042	0.16722	1	0.555983	0.181008
1166	Q9NYL9	34	1	0.672533	0.390396	1	0.743435	0.454087	1	0.593697	0.351233	1	0.726388	0.444834	1	0.680652	0.395664
1167	Q96SB8	39	1	0.765971	0.184061	1	0.71817	0.192617	1	0.717989	0.249422	1	0.661371	0.185288	1	0.803344	0.236108
1168	F8W785	45	1	1.04447	0.502723	1	0.7689	0.34363	1	0.796182	0.466273	1	0.737124	0.307152	1	0.801705	0.399325
1169	O43264	46	1	0.504252	0.140559	1	0.533147	0.167812	1	0.605216	0.163248	1	0.562136	0.16436	1	0.6433	0.175568
1170	Q99567	37	1	0.73238	0.268326	1	0.733567	0.264266	1	0.70748	0.255786	1	0.70418	0.280683	1	0.733613	0.270236
1171	B0QYK0	74	1	0.871168	0.731767	1	0.916085	0.717157	1	0.936935	0.803442	1	0.807208	0.59475	1	0.875098	0.64763
1172	P30154	33	1	0.480175	0.155984	1	0.514857	0.180285	1	0.459831	0.132752	1	0.548299	0.203309	1	0.49397	0.180237
1173	P62993	53	1	0.765922	0.335645	1	0.819113	0.406492	1	0.873955	0.346665	1	0.770692	0.38095	1	0.827892	0.324978
1174	Q6UN15	32	1	0.670533	0.815598	1	0.650302	0.860504	1	0.650461	0.744223	1	0.559221	0.575055	1	0.550367	0.475255
1175	A0A7I2V4B3	37	1	0.832255	0.607108	1	0.792089	0.527035	1	0.794819	0.579233	1	0.801644	0.527296	1	0.890962	0.608092
1176	P61006	59	1	0.736946	0.165563	1	0.652315	0.160919	1	0.787711	0.197598	1	0.597776	0.167688	1	0.836956	0.253225
1177	P60953	55	1	0.851813	0.284831	1	0.811058	0.234823	1	0.810429	0.44992	1	0.88824	0.266836	1	0.837987	0.406679
1178	P46063	37	1	0.731794	0.24668	1	0.734116	0.222231	1	0.829417	0.198804	1	0.865558	0.24185	1	0.866322	0.218003
1179	Q9Y2S7	42	1	0.648291	0.155821	1	0.697091	0.180116	1	0.679722	0.18688	1	0.680022	0.169666	1	0.703768	0.171457
1180	Q16850	39	1	0.245285	0.0702264	1	0.346128	0.110761	1	0.352069	0.149966	1	0.434546	0.197601	1	0.470146	0.224342
1181	P30043	42	1	0.543855	0.234435	1	0.576485	0.182635	1	0.472238	0.148234	1	0.539745	0.224769	1	0.503874	0.18897
1182	P53350	47	1	0.627484	0.162913	1	0.628532	0.145585	1	0.635659	0.154133	1	0.651758	0.178749	1	0.653819	0.231734
1183	Q08752	46	1	0.582473	0.187751	1	0.660004	0.203397	1	0.591244	0.172044	1	0.649105	0.22158	1	0.618769	0.202603
1184	Q14166	37	1	0.441405	0.195002	1	0.435345	0.182216	1	0.348078	0.149953	1	0.499479	0.215879	1	0.436942	0.20396
1185	Q9BXL5	35	1	0.549222	0.403984	1	0.530667	0.417879	1	0.602747	0.42691	1	0.52343	0.396136	1	0.704523	0.454621
1186	M0R0F0	67	1	0.490545	0.196791	1	0.540821	0.218144	1	0.700224	0.310913	1	0.459134	0.195411	1	0.64634	0.295488
1187	Q8WUA2	30	1	0.730953	0.161941	1	0.720642	0.144543	1	0.649472	0.137316	1	0.676345	0.1762	1	0.688668	0.163783
1188	P49750	40	1	0.63578	0.357513	1	0.608033	0.340086	1	0.636065	0.342263	1	0.583714	0.303006	1	0.630295	0.390923
1189	P51858	43	1	0.776113	0.547792	1	0.869607	0.631977	1	0.854687	0.648941	1	0.819673	0.541199	1	0.898054	0.612734
1190	O96019	32	1	0.921852	0.292223	1	0.899515	0.307158	1	0.869081	0.291802	1	0.82881	0.31679	1	0.724301	0.220437
1191	Q9UPN9	43	1	0.536538	0.230374	1	0.461455	0.186464	1	0.435587	0.176402	1	0.514063	0.214676	1	0.527195	0.224779
1192	O95758	50	1	0.404814	0.158703	1	0.37297	0.163197	1	0.376687	0.168554	1	0.433044	0.172318	1	0.433176	0.207556
1193	Q8WU90	52	1	0.809661	0.376519	1	0.827899	0.388083	1	0.854549	0.334244	1	0.822025	0.400486	1	0.888752	0.472492
1194	Q9HBH5	35	1	0.644262	0.156332	1	0.714272	0.184758	1	0.71515	0.205835	1	0.649405	0.21014	1	0.703681	0.229976
1195	Q15056	62	1	0.765792	0.454464	1	0.785732	0.549775	1	0.828925	0.53848	1	0.732036	0.472953	1	0.84259	0.516754
1196	Q9H2K8	43	1	0.756738	0.101538	1	0.74072	0.171893	1	0.743237	0.169056	1	0.682094	0.172371	1	0.759828	0.144134
1197	O94973	39	1	0.665784	0.19637	1	0.658988	0.207402	1	0.674588	0.209278	1	0.744048	0.253038	1	0.683272	0.265557
1198	Q9H936	51	1	0.734632	0.461019	1	0.720202	0.387334	1	0.719406	0.381492	1	0.725076	0.37819	1	0.780216	0.376919
1199	Q8IZ81	37	1	0.766296	0.118159	1	0.838118	0.158138	1	0.799698	0.146044	1	0.77669	0.164926	1	0.857677	0.168143
1200	O43399	48	1	0.761792	0.615469	1	0.830906	0.603067	1	0.843844	0.632569	1	0.857165	0.611411	1	0.903069	0.74861
1201	P51159	47	1	0.38649	0.126193	1	0.391975	0.14271	1	0.385545	0.169182	1	0.489957	0.160478	1	0.524328	0.241839
1202	Q5T5C0	29	1	0.755971	0.262682	1	0.735803	0.236082	1	0.715443	0.221271	1	0.826917	0.275269	1	0.782803	0.223102
1203	Q9UJU6	42	1	0.734162	0.433367	1	0.754639	0.460119	1	0.786533	0.469315	1	0.714109	0.428723	1	0.805904	0.460712
1204	Q9Y2W1	43	1	0.778883	0.286082	1	0.688696	0.474454	1	0.614989	0.311893	1	0.589634	0.283505	1	0.452062	0.203722
1205	H0YDU8	36	1	0.745146	0.320251	1	0.772605	0.365158	1	0.809061	0.326125	1	0.782705	0.366975	1	0.796708	0.331006
1206	A0A7I2YQL2	43	1	0.807416	0.692444	1	0.96166	0.811263	1	0.921514	0.791229	1	0.875956	0.692739	1	0.96679	0.834818
1207	P45954	34	1	0.578379	0.214727	1	0.582705	0.222287	1	0.563507	0.202613	1	0.531511	0.203023	1	0.586929	0.161195
1208	Q10570	35	1	0.767343	0.287635	1	0.773884	0.290675	1	0.791484	0.336382	1	0.730272	0.303577	1	0.627123	0.21405
1209	Q13111	36	1	0.553449	0.268206	1	0.437748	0.228274	1	0.403503	0.199669	1	0.437514	0.211849	1	0.462849	0.252487
1210	Q53H12	34	1	0.782296	0.197338	1	0.704265	0.184126	1	0.704755	0.194175	1	0.681292	0.199428	1	0.797052	0.245987
1211	Q9UJX3	39	1	0.572998	0.137072	1	0.564406	0.150438	1	0.582017	0.139468	1	0.588464	0.165269	1	0.65667	0.19287
1212	Q92930	55	1	0.812866	0.135318	1	0.679387	0.123668	1	0.781917	0.199927	1	0.656022	0.130128	1	0.850154	0.22049
1213	Q9Y3B7	41	1	0.332067	0.107803	1	0.294426	0.101066	1	0.326706	0.10971	1	0.318138	0.121198	1	0.361777	0.151064
1214	Q8TEQ6	55	1	0.384499	0.165305	1	0.417008	0.199743	1	0.394772	0.191565	1	0.447362	0.19413	1	0.455663	0.195652
1215	Q9UMX0	43	1	0.766012	0.622639	1	0.781371	0.598475	1	0.828521	0.679075	1	0.813948	0.595486	1	0.806967	0.599148
1216	Q9H2G2	35	1	0.587219	0.152143	1	0.662809	0.155263	1	0.698582	0.114923	1	0.58604	0.163266	1	0.630319	0.191959
1217	Q7L1Q6	62	1	0.53549	0.129193	1	0.604694	0.139141	1	0.503688	0.10137	1	0.697027	0.161091	1	0.557727	0.133515
1218	Q32P28	36	1	0.792514	0.320837	1	0.675186	0.284382	1	0.738353	0.37595	1	0.764506	0.358335	1	0.811219	0.380667
1219	Q9BZQ8	44	1	0.601206	0.189536	1	0.600908	0.255442	1	0.594675	0.221381	1	0.640715	0.258079	1	0.633718	0.207595
1220	Q9Y3A5	35	1	0.682288	0.188463	1	0.799486	0.191195	1	0.78312	0.146285	1	0.772706	0.234099	1	0.776968	0.190692
1221	P14927	44	1	0.903817	0.702637	1	0.7893	0.599821	1	0.831768	0.720448	1	0.677739	0.475896	1	0.838707	0.857147
1222	A0A067XG54	35	1	0.864978	0.384103	1	0.858419	0.408489	1	0.877312	0.444061	1	0.923757	0.42301	1	0.961471	0.422105
1223	P18615	29	1	0.736339	0.381899	1	0.760762	0.394115	1	0.732726	0.361591	1	0.714248	0.361488	1	0.745468	0.393914
1224	Q86U42	44	1	0.714877	0.134264	1	0.793704	0.169519	1	0.657217	0.141657	1	0.72703	0.172872	1	0.806855	0.180994
1225	P28482	46	1	0.758845	0.226167	1	0.839471	0.233472	1	0.847848	0.210625	1	0.81065	0.248208	1	0.846785	0.218534
1226	P28066	28	1	0.71038	0.466409	1	0.73037	0.47593	1	0.761245	0.540638	1	0.78184	0.490032	1	0.787837	0.551571
1227	E7ESY4	43	1	0.628556	0.256214	1	0.587863	0.237737	1	0.632233	0.281187	1	0.658803	0.284027	1	0.630857	0.267075
1228	P56537	39	1	1.15263	1.00284	1	1.05989	0.825546	1	1.04	0.834427	1	1.06266	0.742096	1	1.03931	0.677663
1229	Q9BRR6	37	1	0.753445	0.374961	1	0.799556	0.361771	1	0.774457	0.393792	1	0.827431	0.383293	1	0.818361	0.3892
1230	P63220	44	1	0.779453	0.642207	1	0.902915	0.674429	1	1.02266	0.87657	1	1.02908	0.737482	1	0.865164	0.748454
1231	Q13308	28	1	0.823263	0.38045	1	0.767728	0.318404	1	0.73279	0.335275	1	0.772034	0.343013	1	0.739329	0.315606
1232	O60684	40	1	0.596336	0.1871	1	0.602358	0.190857	1	0.581912	0.174641	1	0.642035	0.198638	1	0.649281	0.210833
1233	P15927	43	1	0.825834	0.506654	1	0.828628	0.454486	1	0.825584	0.424737	1	0.836768	0.427241	1	0.820126	0.440639
1234	Q92508	36	1	0.818568	0.633899	1	0.720468	0.421546	1	0.74447	0.500692	1	0.82707	0.474208	1	0.77437	0.459912
1235	A0A5F9ZHW5	41	1	0.734507	0.27615	1	0.693659	0.282971	1	0.716902	0.271503	1	0.681438	0.289455	1	0.75439	0.299981
1236	Q96C01	46	1	0.718997	0.471839	1	0.780878	0.516992	1	0.753126	0.507865	1	0.741147	0.506685	1	0.772993	0.623576
1237	O75874	45	1	0.334154	0.0992218	1	0.332385	0.120766	1	0.331985	0.0691794	1	0.376988	0.14892	1	0.358787	0.110818
1238	P50148	44	1	0.834251	0.270643	1	0.736912	0.264009	1	0.756416	0.254395	1	0.77477	0.27694	1	0.749702	0.252524
1239	Q96S52	33	1	0.74492	0.17867	1	0.756074	0.210248	1	0.769827	0.219145	1	0.835257	0.227423	1	0.826371	0.26127
1240	Q15269	38	1	0.714922	0.275037	1	0.770024	0.347857	1	0.785935	0.297954	1	0.776563	0.286393	1	0.79137	0.296008
1241	Q13561	36	1	0.755101	0.443288	1	0.802517	0.457287	1	0.826907	0.472182	1	0.758373	0.43663	1	0.808385	0.421844
1242	Q9C0E8	40	1	0.794398	0.511685	1	0.761299	0.479742	1	0.698229	0.42307	1	0.819164	0.503791	1	0.734429	0.399265
1243	Q86YP4	28	1	0.550223	0.238541	1	0.474561	0.224708	1	0.490792	0.216713	1	0.524603	0.228227	1	0.518786	0.265996
1244	Q86Y82	39	1	0.867566	0.684219	1	0.850126	0.59712	1	0.854784	0.669804	1	0.889603	0.628158	1	0.774234	0.578084
1245	Q7Z4H8	45	1	0.734229	0.21229	1	0.770246	0.210974	1	0.759377	0.261993	1	0.786958	0.281222	1	0.811463	0.265215
1246	P20618	40	1	0.784417	0.567498	1	0.796496	0.532986	1	0.781291	0.589225	1	0.822418	0.571454	1	0.818461	0.60435
1247	J3KMZ9	40	1	0.859165	0.643883	1	0.806206	0.562543	1	0.787447	0.616754	1	0.772514	0.480801	1	0.746768	0.418912
1248	Q00796	34	1	0.779112	0.478674	1	0.807384	0.495421	1	0.851203	0.592075	1	0.734141	0.45782	1	0.838423	0.513125
1249	Q13596	36	1	0.641202	0.226958	1	0.689437	0.23474	1	0.688461	0.212353	1	0.695708	0.250575	1	0.725875	0.245661
1250	Q9NUQ2	45	1	0.758765	0.173397	1	0.668893	0.154173	1	0.628951	0.195936	1	0.601337	0.148487	1	0.643749	0.216172
1251	Q12972	28	1	0.767754	0.253919	1	0.852465	0.222424	1	0.823516	0.201036	1	0.805151	0.226981	1	0.876362	0.213086
1252	Q99543	31	1	0.337471	0.135659	1	0.300831	0.126978	1	0.31718	0.127774	1	0.326299	0.134226	1	0.406581	0.161124
1253	Q9UKY7	29	1	0.797884	0.678061	1	0.843087	0.706383	1	0.866854	0.77527	1	0.815711	0.624945	1	0.949017	0.756772
1254	O43823	39	1	0.679163	0.313873	1	0.643928	0.288367	1	0.59582	0.264332	1	0.654747	0.314097	1	0.7114	0.327749
1255	Q9UP52	57	1	0.802335	0.507239	1	0.753983	0.456889	1	0.754785	0.469987	1	0.86102	0.513376	1	0.814941	0.504193
1256	Q9H2U2	47	1	0.514585	0.117226	1	0.670911	0.167056	1	0.792131	0.181636	1	0.572439	0.144026	1	0.82439	0.135639
1257	C9JIZ6	42	1	0.762524	0.596361	1	0.822893	0.602001	1	0.830336	0.613248	1	0.885599	0.636211	1	0.893228	0.713879
1258	M0R2K9	45	1	0.25764	0.0422325	1	0.241017	0.0781589	1	0.273935	0.0581341	1	0.28597	0.0653593	1	0.353717	0.114255
1259	Q9HC21	48	1	0.816663	0.663667	1	0.866334	0.576859	1	0.802149	0.558264	1	0.866365	0.577683	1	0.837519	0.538961
1260	Q7L2H7	41	1	0.682233	0.166311	1	0.783532	0.177111	1	0.774924	0.140888	1	0.980781	0.240516	1	0.822236	0.198996
1261	O96005	48	1	0.573609	0.221001	1	0.621752	0.236398	1	0.59594	0.216207	1	0.772947	0.283439	1	0.640883	0.260312
1262	Q9BQ61	37	1	0.731321	0.551336	1	0.807391	0.641639	1	0.783525	0.726924	1	0.70813	0.542766	1	0.745699	0.659368
1263	Q9Y450	30	1	0.405733	0.170269	1	0.408004	0.203945	1	0.390369	0.179015	1	0.420061	0.195971	1	0.461016	0.262328
1264	O60271	33	1	0.731524	0.403882	1	0.695248	0.415465	1	0.797369	0.433114	1	0.750812	0.415422	1	0.787929	0.404384
1265	Q12996	42	1	0.723914	0.151503	1	0.720167	0.144761	1	0.750169	0.130158	1	0.73166	0.184599	1	0.768156	0.16779
1266	Q96P70	33	1	0.755882	0.382336	1	0.771615	0.413712	1	0.89286	0.458804	1	0.859615	0.442797	1	0.912319	0.369763
1267	Q92667	28	1	0.612506	0.351283	1	0.573864	0.325476	1	0.626445	0.383546	1	0.649436	0.378609	1	0.732515	0.472338
1268	Q96TC7	45	1	0.854987	0.182214	1	0.725199	0.155486	1	0.753902	0.200065	1	0.787236	0.167562	1	0.722317	0.225573
1269	P25788	51	1	0.806715	0.594019	1	0.849826	0.634129	1	0.860398	0.717926	1	0.882981	0.641273	1	0.886182	0.648768
1270	Q96BP3	40	1	0.892565	0.268558	1	0.92664	0.232807	1	0.843198	0.264578	1	0.91382	0.268735	1	0.703651	0.21818
1271	Q5T6F2	32	1	0.715497	0.489701	1	0.719559	0.530672	1	0.771718	0.581913	1	0.692791	0.469302	1	0.747325	0.501664
1272	Q6ZNB6	33	1	0.808747	0.352826	1	0.775676	0.276022	1	0.691002	0.273104	1	0.69814	0.239975	1	0.72237	0.27553
1273	O14974	38	1	0.615165	0.293446	1	0.64019	0.367157	1	0.587313	0.279002	1	0.660219	0.33133	1	0.728279	0.365009
1274	Q5QJE6	25	1	0.755037	0.480762	1	0.793941	0.579424	1	0.722049	0.465985	1	0.711906	0.432477	1	0.513571	0.347576
1275	Q9Y6A5	34	1	0.756606	0.588628	1	0.736732	0.571486	1	0.849033	0.736806	1	0.734446	0.517902	1	0.797883	0.548936
1276	P40121	34	1	0.749705	0.227514	1	0.799216	0.218989	1	0.832538	0.172904	1	0.80099	0.240041	1	0.828663	0.221131
1277	F8W8I6	50	1	0.78003	0.356987	1	0.839991	0.384507	1	0.837093	0.322146	1	0.815768	0.422383	1	0.814729	0.351432
1278	A0A2R8Y4Z8	42	1	0.862508	1.13854	1	0.852514	0.91355	1	0.794393	0.875753	1	0.693708	0.666282	1	0.73715	0.801452
1279	P30740	33	1	0.763319	0.214111	1	0.819934	0.195363	1	0.906683	0.161352	1	0.837104	0.225872	1	0.912181	0.185219
1280	Q9NU22	33	1	0.526273	0.250279	1	0.440516	0.221533	1	0.505327	0.259218	1	0.55219	0.238424	1	0.547997	0.287255
1281	Q15006	35	1	0.88689	0.180879	1	0.846442	0.153566	1	0.809512	0.211105	1	0.843481	0.19174	1	0.803387	0.267626
1282	Q8NI27	40	1	0.390795	0.131911	1	0.409837	0.135087	1	0.407545	0.140676	1	0.445707	0.156757	1	0.39902	0.142709
1283	P25490	41	1	0.889364	0.526544	1	0.864665	0.505315	1	0.77036	0.472353	1	0.753321	0.435985	1	0.802695	0.394333
1284	P09960	33	1	0.753281	0.299034	1	0.783007	0.31211	1	0.893804	0.291576	1	0.798743	0.326006	1	0.850472	0.296699
1285	Q8NFC6	29	1	0.800937	0.604377	1	0.770907	0.550931	1	0.832519	0.640118	1	0.739006	0.501209	1	0.810061	0.537788
1286	Q9Y5A9	41	1	0.715597	0.226733	1	0.75101	0.218411	1	0.754631	0.214191	1	0.759388	0.248542	1	0.850709	0.281339
1287	A0A7I2V2U6	37	1	0.618257	0.154146	1	0.637765	0.233316	1	0.61415	0.172006	1	0.65355	0.161133	1	0.709508	0.170944
1288	O00629	32	1	0.696589	0.401417	1	0.739742	0.444897	1	0.732109	0.391318	1	0.842897	0.457409	1	0.737883	0.342718
1289	P50416	43	1	0.687047	0.165519	1	0.697543	0.21952	1	0.685901	0.247068	1	0.745598	0.206839	1	0.701545	0.22479
1290	O75717	30	1	0.64809	0.245119	1	0.643863	0.212164	1	0.612184	0.187471	1	0.652298	0.243803	1	0.69194	0.251316
1291	P09104	58	1	0.674989	0.303514	1	0.738627	0.288968	1	0.795646	0.329306	1	0.756127	0.305186	1	0.749523	0.286254
1292	Q14232	47	1	0.74991	0.289766	1	0.782202	0.326927	1	0.883971	0.346558	1	0.94515	0.384775	1	0.888059	0.296739
1293	Q9NYY8	41	1	0.597837	0.173205	1	0.619632	0.208591	1	0.617116	0.181409	1	0.673998	0.18258	1	0.809948	0.226417
1294	H0YBA1	31	1	0.891799	0.387198	1	0.687113	0.315781	1	0.707758	0.440623	1	0.788788	0.382188	1	0.664726	0.453386
1295	Q7Z7H5	34	1	0.912543	0.346296	1	0.874419	0.320937	1	0.800558	0.420828	1	0.787967	0.332453	1	0.821078	0.367842
1296	P18583	34	1	0.637973	0.341019	1	0.643662	0.449401	1	0.669917	0.361964	1	0.661193	0.377065	1	0.617682	0.333138
1297	O95336	33	1	0.775469	0.501021	1	0.835632	0.519718	1	0.858407	0.607314	1	0.7827	0.487363	1	0.816483	0.516843
1298	Q92890	40	1	0.783176	0.555699	1	0.821922	0.568573	1	0.868545	0.604123	1	0.859355	0.560938	1	0.822652	0.502359
1299	E9PCW1	44	1	0.793327	0.494815	1	0.736971	0.452018	1	0.737859	0.499631	1	0.716385	0.454218	1	0.743619	0.43206
1300	Q96G46	32	1	0.766177	0.245609	1	0.801551	0.254798	1	0.805989	0.267948	1	0.825448	0.295412	1	0.849405	0.282192
1301	Q5TH30	26	1	0.798482	0.28634	1	0.820316	0.292376	1	0.868781	0.286003	1	0.863888	0.323845	1	0.765626	0.249919
1302	Q9UNP9	36	1	0.664602	1.16091	1	0.700794	1.15237	1	0.618662	0.893365	1	0.672179	0.869482	1	0.682659	0.725926
1303	P07942	37	1	0.801541	0.34995	1	0.80012	0.392794	1	0.856991	0.405811	1	0.822834	0.407437	1	0.784136	0.34894
1304	P20340	50	1	0.794987	0.42906	1	0.719913	0.362569	1	0.717262	0.447788	1	0.760395	0.407562	1	0.754205	0.444229
1305	Q562R1	100	1	0.634755	0.283986	1	0.688197	0.260114	1	0.660569	0.314929	1	0.705522	0.313773	1	0.587769	0.289254
1306	P49006	47	1	0.847361	0.68078	1	0.758303	0.625252	1	0.796752	0.836595	1	0.840338	0.687982	1	0.772782	0.676471
1307	Q53EL6	25	1	0.689593	0.194926	1	0.776411	0.253766	1	0.765794	0.227764	1	0.831338	0.267474	1	0.903825	0.180666
1308	Q9NZL4	26	1	0.693585	0.257204	1	0.743463	0.265867	1	0.774699	0.240689	1	0.76654	0.289428	1	0.745222	0.250541
1309	Q9NZ01	43	1	0.572511	0.100281	1	0.512738	0.126417	1	0.481351	0.118148	1	0.573016	0.118914	1	0.669382	0.192444
1310	O96000	42	1	0.750097	0.386276	1	0.768389	0.338658	1	0.652018	0.371627	1	0.661613	0.293763	1	0.721394	0.358283
1311	P49407	31	1	0.774744	0.245647	1	0.787231	0.258802	1	0.830818	0.227704	1	0.747212	0.234206	1	0.874844	0.196001
1312	P35573	32	1	0.615128	0.209796	1	0.562124	0.210063	1	0.5277	0.196349	1	0.584043	0.222463	1	0.557163	0.224414
1313	Q8TCJ2	39	1	0.666775	0.170969	1	0.532578	0.126848	1	0.554441	0.187617	1	0.724766	0.192804	1	0.788888	0.294492
1314	P33908	30	1	0.686043	0.238112	1	0.710747	0.271887	1	0.728678	0.286446	1	0.757304	0.29082	1	0.709877	0.314569
1315	A0A1W2PNP0	38	1	0.79975	0.20411	1	0.756991	0.20274	1	0.754505	0.247904	1	0.834106	0.240148	1	0.756326	0.282464
1316	Q96E39	64	1	0.560286	0.292767	1	0.607282	0.508276	1	0.440761	0.296601	1	0.507474	0.284867	1	0.552926	0.282987
1317	O75937	38	1	0.754823	0.264762	1	0.767301	0.258653	1	0.753262	0.225804	1	0.721247	0.25063	1	0.751815	0.243176
1318	Q07812	43	1	0.731693	0.560805	1	0.763583	0.511009	1	0.76786	0.507618	1	0.756988	0.500629	1	0.782615	0.510896
1319	P25787	34	1	0.772654	0.456471	1	0.785929	0.476644	1	0.779987	0.510466	1	0.834725	0.499602	1	0.815416	0.51862
1320	Q9Y679	42	1	0.502872	0.141286	1	0.496815	0.140956	1	0.486234	0.184433	1	0.475792	0.14956	1	0.624022	0.228886
1321	P13929	66	1	0.685537	0.222571	1	0.836543	0.257448	1	0.947728	0.225602	1	0.513421	0.198957	1	0.970332	0.210309
1322	Q9P0J0	44	1	0.808041	0.363693	1	0.691476	0.257356	1	0.637986	0.31207	1	0.726057	0.271939	1	0.716487	0.321877
1323	O00425	48	1	0.392289	0.141626	1	0.315489	0.135241	1	0.337378	0.131076	1	0.38347	0.139885	1	0.389155	0.144325
1324	Q9NX14	30	1	0.911928	0.801973	1	0.80983	0.594636	1	0.768864	0.663054	1	0.955108	0.650926	1	0.780953	0.573011
1325	E9PRY8	47	1	0.624821	0.320722	1	0.673112	0.357113	1	0.635853	0.264636	1	0.659786	0.36402	1	0.69465	0.309333
1326	Q9BUP3	57	1	0.438543	0.146926	1	0.497324	0.169199	1	0.462994	0.182783	1	0.47213	0.170422	1	0.482874	0.186736
1327	Q92541	34	1	0.698209	0.240379	1	0.726133	0.231976	1	0.764481	0.193975	1	0.668277	0.247195	1	0.790801	0.274574
1328	E7EQ69	38	1	0.628487	0.161719	1	0.717797	0.166739	1	0.76796	0.11635	1	0.681789	0.192664	1	0.755484	0.169723
1329	Q9NR45	37	1	0.633002	0.18493	1	0.700078	0.182674	1	0.797044	0.123141	1	0.611107	0.18544	1	0.72222	0.165962
1330	P31323	36	1	0.49982	0.169119	1	0.515651	0.172922	1	0.52914	0.190467	1	0.521694	0.205117	1	0.579476	0.249254
1331	Q53GS9	35	1	0.886351	0.153389	1	0.977505	0.169502	1	1.02397	0.162865	1	1.05686	0.175865	1	0.801206	0.128904
1332	O15173	39	1	0.979345	0.668145	1	0.847738	0.504239	1	0.836043	0.629515	1	1.03458	0.622193	1	0.936105	0.681312
1333	Q6YP21	45	1	0.753604	0.535275	1	0.775285	0.491674	1	0.814572	0.556285	1	0.78563	0.520889	1	0.843713	0.561781
1334	O14925	24	1	0.775516	0.508492	1	0.859675	0.498037	1	0.723204	0.470742	1	0.754873	0.466309	1	0.698851	0.398246
1335	Q92797	38	1	0.413452	0.146137	1	0.432728	0.18131	1	0.396463	0.156785	1	0.505143	0.199927	1	0.447299	0.176461
1336	Q9UBL3	34	1	0.743725	0.192203	1	0.803893	0.168325	1	0.757263	0.159708	1	0.761993	0.22125	1	0.767851	0.199663
1337	Q9C0J8	34	1	0.732005	0.302627	1	0.616719	0.278729	1	0.656669	0.317766	1	0.611688	0.25338	1	0.5494	0.254793
1338	Q14344	42	1	0.755672	0.245375	1	0.744018	0.259825	1	0.710333	0.263547	1	0.72782	0.263123	1	0.763114	0.269514
1339	K7EJC8	44	1	0.655723	0.384324	1	0.625638	0.363149	1	0.604085	0.344208	1	0.561524	0.307708	1	0.681378	0.346823
1340	Q14568	107	1	0.780487	0.362199	1	0.709339	0.351023	1	0.743693	0.315045	1	0.837864	0.389214	1	0.574708	0.242794
1341	Q99614	43	1	0.853885	0.666617	1	0.878895	0.668488	1	0.849822	0.719695	1	0.89802	0.676571	1	0.821084	0.571808
1342	Q14165	36	1	1.11169	0.230355	1	0.893856	0.206096	1	0.826117	0.250533	1	1.08166	0.22716	1	0.966865	0.303482
1343	Q9BZE1	33	1	0.381688	0.151488	1	0.375607	0.162541	1	0.340853	0.136384	1	0.396623	0.161293	1	0.346245	0.142442
1344	P33241	39	1	0.815031	0.763654	1	0.807226	0.692765	1	0.831758	0.743265	1	0.694724	0.5271	1	0.830186	0.65061
1345	O43837	44	1	0.459237	0.155324	1	0.46597	0.171781	1	0.456456	0.191703	1	0.433807	0.158396	1	0.484198	0.162591
1346	J3QRU1	37	1	0.3995	0.145417	1	0.447399	0.162334	1	0.470638	0.192735	1	0.487403	0.183776	1	0.540586	0.214053
1347	P06132	37	1	0.717739	0.467401	1	0.783647	0.487246	1	0.784937	0.587395	1	0.762311	0.481631	1	0.778599	0.505103
1348	Q9NZ45	41	1	0.925378	0.653425	1	0.874548	0.593989	1	0.784515	0.609259	1	0.742641	0.459851	1	0.783841	0.516689
1349	P82650	32	1	0.259578	0.0815996	1	0.301283	0.145872	1	0.263803	0.0917858	1	0.299396	0.11298	1	0.27737	0.0998334
1350	Q10469	33	1	0.956677	0.252187	1	0.789241	0.184859	1	0.780986	0.258687	1	0.807364	0.199986	1	0.811782	0.287009
1351	P50552	32	1	0.650881	0.165166	1	0.651801	0.184737	1	0.658644	0.17034	1	0.701506	0.198209	1	0.689718	0.183643
1352	P69891	50	1	0.716651	0.506868	1	0.791016	0.555788	1	0.829893	0.596224	1	0.910106	0.595612	1	0.829632	0.578124
1353	Q9NVJ2	37	1	0.679526	0.529478	1	0.631737	0.430615	1	0.595529	0.494401	1	0.663102	0.481039	1	0.681757	0.509666
1354	Q96L92	29	1	0.454385	0.154227	1	0.471623	0.178454	1	0.426053	0.17433	1	0.516318	0.18277	1	0.478598	0.189326
1355	Q9NWU1	26	1	0.760538	0.569397	1	0.792042	0.541077	1	0.798039	0.635373	1	0.684411	0.501431	1	0.842452	0.621468
1356	P35611	29	1	0.748552	0.453545	1	0.773064	0.461616	1	0.800545	0.452666	1	0.758212	0.420589	1	0.809232	0.437315
1357	P05388	35	1	0.889422	0.879075	1	0.931885	0.953529	1	0.870624	0.593457	1	1.07974	1.04629	1	0.778008	0.592121
1358	P17612	40	1	0.648217	0.15142	1	0.705489	0.177963	1	0.692275	0.169384	1	0.725383	0.20546	1	0.651035	0.182787
1359	Q99595	19	1	0.863817	0.646557	1	0.87516	0.55921	1	0.834834	0.588684	1	0.899007	0.632942	1	0.84819	0.50195
1360	P28908	40	1	0.895991	0.831642	1	0.834214	0.741252	1	0.847557	0.723731	1	0.814676	0.68627	1	0.85869	0.681876
1361	Q9UPN6	45	1	0.614368	0.234021	1	0.594366	0.216826	1	0.609131	0.262903	1	0.67685	0.284746	1	0.778797	0.386058
1362	G8JLB3	35	1	0.397695	0.164089	1	0.382953	0.17362	1	0.368064	0.176633	1	0.379194	0.176269	1	0.317883	0.146766
1363	Q9Y376	55	1	0.78528	0.558327	1	0.793029	0.56288	1	0.925667	0.670425	1	0.984076	0.660412	1	0.901624	0.61312
1364	P84085	43	1	0.544629	0.197622	1	0.528427	0.208689	1	0.616716	0.155594	1	0.529568	0.215734	1	0.532733	0.212928
1365	P54727	43	1	0.839204	0.913193	1	0.8933	0.922016	1	0.980386	1.03646	1	0.892358	0.829651	1	0.98053	0.935003
1366	Q8NCN5	38	1	0.727339	0.220508	1	0.735535	0.233666	1	0.770246	0.204172	1	0.792978	0.193107	1	0.795248	0.168361
1367	P19784	22	1	0.49115	0.170953	1	0.485457	0.171523	1	0.483936	0.176636	1	0.51649	0.197543	1	0.469818	0.189837
1368	Q5JVF3	25	1	0.547731	0.155617	1	0.56485	0.173997	1	0.524975	0.181345	1	0.607015	0.203366	1	0.557689	0.199393
1369	E9PIE4	43	1	0.971765	0.574077	1	0.875629	0.452681	1	0.798835	0.467097	1	0.767604	0.385753	1	0.877744	0.460499
1370	P48739	39	1	0.850239	0.625974	1	0.887986	0.543012	1	0.97342	0.491184	1	0.942265	0.550444	1	0.978669	0.489015
1371	Q8NFH3	30	1	0.850562	0.451241	1	0.845962	0.463514	1	0.878915	0.485479	1	0.802535	0.398115	1	0.861349	0.384785
1372	P98175	40	1	0.643487	0.315142	1	0.683467	0.292931	1	0.654412	0.310872	1	0.592657	0.272321	1	0.597171	0.348022
1373	Q6NVY1	48	1	0.664517	0.114474	1	0.740338	0.152005	1	0.762207	0.142539	1	0.672202	0.149888	1	0.69169	0.126543
1374	O95299	36	1	0.303623	0.0942596	1	0.264738	0.117644	1	0.325969	0.117465	1	0.328006	0.115528	1	0.367278	0.132202
1375	Q69YN2	26	1	0.724077	0.183923	1	0.695163	0.168949	1	0.669039	0.152001	1	0.650903	0.209704	1	0.694688	0.230531
1376	Q68D91	29	1	0.749363	0.554017	1	0.770466	0.543661	1	0.75032	0.547143	1	0.725241	0.495565	1	0.774838	0.483598
1377	O75431	36	1	0.769113	0.24071	1	0.742635	0.233219	1	0.74894	0.317553	1	0.734629	0.245644	1	0.73293	0.319314
1378	Q9NZ63	41	1	0.854153	0.70771	1	0.931107	0.769076	1	0.920765	0.861903	1	0.778558	0.61185	1	0.860056	0.658975
1379	Q9UN86	48	1	0.649071	0.19101	1	0.64719	0.167673	1	0.621336	0.207533	1	0.562898	0.181449	1	0.624122	0.233059
1380	Q86X55	38	1	0.735674	0.28171	1	0.76897	0.280108	1	0.790212	0.262998	1	0.760817	0.295527	1	0.800571	0.267818
1381	P35580	29	1	0.714602	0.363167	1	0.714864	0.376038	1	0.5634	0.320701	1	0.761411	0.3693	1	0.607657	0.355673
1382	Q9Y383	31	1	0.632926	0.271796	1	0.729686	0.278951	1	0.617169	0.215007	1	0.592688	0.268027	1	0.609118	0.219401
1383	Q01814	37	1	0.611383	0.277744	1	0.673548	0.260163	1	0.684549	0.219798	1	0.596407	0.251583	1	0.737945	0.224039
1384	Q8IZA0	35	1	0.809595	0.526675	1	0.761656	0.46699	1	0.756025	0.516254	1	0.788334	0.521592	1	0.863999	0.565673
1385	Q9H3G5	38	1	0.704079	0.358262	1	0.729609	0.329733	1	0.725391	0.339711	1	0.816991	0.385323	1	0.759984	0.325247
1386	Q9UHA4	25	1	0.82729	0.64065	1	0.84276	0.572286	1	0.815814	0.579823	1	0.855338	0.579357	1	0.854596	0.578634
1387	Q9NPL8	41	1	0.826105	0.670563	1	0.786681	0.550402	1	0.745594	0.589788	1	0.808825	0.584355	1	0.754834	0.49755
1388	Q96FS4	25	1	0.635063	0.234598	1	0.589904	0.209623	1	0.600736	0.239873	1	0.579334	0.219701	1	0.641326	0.289866
1389	Q9C0C4	42	1	0.782396	0.351661	1	0.763043	0.340483	1	0.752261	0.37515	1	0.779225	0.3432	1	0.766728	0.339075
1390	O00217	40	1	0.58271	0.148675	1	0.589509	0.176784	1	0.59548	0.198998	1	0.611278	0.211703	1	0.681186	0.19951
1391	Q9Y3X0	42	1	0.699675	0.657472	1	0.657975	0.561056	1	0.620097	0.467724	1	0.597601	0.506206	1	0.560722	0.420137
1392	Q08945	29	1	0.89869	0.909365	1	0.968761	1.19768	1	0.969584	0.587998	1	1.09056	1.02485	1	0.999815	0.514577
1393	P60510	25	1	0.790372	0.480955	1	0.767332	0.449358	1	0.822085	0.578341	1	0.851206	0.538182	1	0.870854	0.515052
1394	Q9BWS9	37	1	0.705458	0.194565	1	0.71921	0.174433	1	0.768192	0.261741	1	0.730809	0.252488	1	0.701151	0.270753
1395	P61201	38	1	0.760643	0.295388	1	0.832045	0.319244	1	0.889326	0.288209	1	0.897209	0.3496	1	0.876926	0.275195
1396	Q5LJA5	30	1	0.600237	0.174156	1	0.654664	0.210134	1	0.575997	0.148709	1	0.727383	0.251503	1	0.636216	0.193287
1397	Q99590	35	1	0.652314	0.412353	1	0.709232	0.469818	1	0.665154	0.372084	1	0.716944	0.434004	1	0.638001	0.446783
1398	Q96DZ1	29	1	0.738902	0.304402	1	0.740538	0.287055	1	0.734335	0.299037	1	0.70971	0.316481	1	0.815241	0.292203
1399	Q8WXX5	24	1	0.885651	0.354947	1	0.779969	0.292958	1	0.761167	0.311655	1	0.736627	0.3183	1	1.02149	0.34518
1400	A0A0A6YYJ8	30	1	0.627237	0.285756	1	0.575103	0.253394	1	0.5609	0.238741	1	0.54474	0.23356	1	0.489945	0.182693
1401	Q92575	42	1	0.71875	0.160092	1	0.754091	0.215388	1	0.733119	0.242384	1	0.68113	0.215577	1	0.751942	0.299356
1402	Q14966	30	1	0.672695	0.317659	1	0.704923	0.393284	1	0.684433	0.350106	1	0.631199	0.318074	1	0.731361	0.363709
1403	P53701	35	1	0.720221	0.331232	1	0.769278	0.352033	1	0.715332	0.376533	1	0.791455	0.350638	1	0.738733	0.337405
1404	Q9BTC0	31	1	0.606402	0.345975	1	0.630005	0.368824	1	0.664694	0.402582	1	0.610042	0.366987	1	0.736577	0.446002
1405	Q96LJ7	24	1	0.492478	0.1695	1	0.584327	0.204576	1	0.659826	0.203122	1	0.472702	0.183979	1	0.550096	0.215068
1406	Q9HC07	25	1	1.02594	1.02564	1	0.850683	0.668543	1	0.840199	0.756293	1	1.05321	0.784811	1	0.840961	0.677966
1407	Q99653	54	1	0.746423	0.307703	1	0.787778	0.383034	1	0.726521	0.324931	1	0.82279	0.365785	1	0.766455	0.321172
1408	P62314	33	1	0.842182	0.546746	1	0.948725	0.552752	1	0.855464	0.556159	1	0.791211	0.513361	1	0.818867	0.487246
1409	Q9Y624	51	1	0.94526	0.911995	1	0.813941	0.76449	1	0.818411	0.734479	1	0.837755	0.670662	1	0.92646	0.684962
1410	Q9HCG8	36	1	0.434757	0.176355	1	0.341341	0.167419	1	0.358895	0.155896	1	0.412495	0.164296	1	0.381975	0.168296
1411	P98194	21	1	0.7945	0.306164	1	0.692572	0.228607	1	0.701281	0.289903	1	0.733644	0.245988	1	0.764108	0.341246
1412	Q15428	45	1	0.754604	0.231304	1	0.82902	0.219075	1	0.791863	0.19563	1	0.848072	0.241768	1	0.794147	0.206788
1413	P16930	32	1	0.788681	0.619975	1	0.826264	0.590067	1	0.902579	0.748483	1	0.83838	0.57425	1	0.807273	0.621571
1414	Q13332	26	1	0.680981	0.277099	1	0.669814	0.284996	1	0.660115	0.291879	1	0.636159	0.274738	1	0.69855	0.279122
1415	Q8IWA4	36	1	0.594104	0.192221	1	0.629652	0.224506	1	0.614308	0.231708	1	0.65019	0.224132	1	0.651725	0.218825
1416	Q9NQG5	35	1	0.748182	0.220457	1	0.793007	0.235279	1	0.761069	0.211977	1	0.684343	0.243204	1	0.774738	0.233727
1417	Q5JR08	45	1	0.32797	0.134604	1	0.283267	0.115376	1	0.366156	0.151874	1	0.357683	0.14758	1	0.395774	0.202896
1418	Q96PU8	31	1	0.662876	0.292267	1	0.674658	0.277334	1	0.646891	0.267565	1	0.695438	0.340169	1	0.761446	0.369476
1419	Q9NVT9	26	1	0.667037	0.135863	1	0.687242	0.184942	1	0.652816	0.193277	1	0.65634	0.168169	1	0.688773	0.203203
1420	Q96HS1	34	1	0.568953	0.260705	1	0.616449	0.270182	1	0.514686	0.262804	1	0.651778	0.293433	1	0.593616	0.325526
1421	Q92688	58	1	0.805451	0.469415	1	0.779442	0.523544	1	0.904524	0.629784	1	0.880133	0.541607	1	0.916645	0.495829
1422	Q9NX55	21	1	0.730113	0.502525	1	0.769491	0.518355	1	0.791	0.58399	1	0.75949	0.491719	1	0.781625	0.519655
1423	Q6PJW8	27	1	0.740741	0.465395	1	0.694738	0.421352	1	0.72134	0.42798	1	0.671493	0.405159	1	0.727855	0.452988
1424	Q96JB5	47	1	0.692752	0.18593	1	0.714606	0.200767	1	0.676794	0.211554	1	0.776342	0.223522	1	0.714713	0.207084
1425	H3BSM7	35	1	0.731734	0.22409	1	0.745442	0.226518	1	0.721597	0.283193	1	0.790559	0.273187	1	0.793724	0.314392
1426	P53634	31	1	0.777945	0.552075	1	0.757911	0.429616	1	0.801837	0.494842	1	0.911376	0.532224	1	0.851653	0.517877
1427	P29218	33	1	0.772903	0.56498	1	0.799649	0.599815	1	0.814631	0.69358	1	0.725198	0.49626	1	0.804412	0.60829
1428	P52732	30	1	0.549212	0.221408	1	0.569051	0.271201	1	0.484377	0.194677	1	0.663581	0.287627	1	0.558626	0.235568
1429	L0R6Q1	35	1	0.799725	0.647506	1	0.874558	0.613148	1	0.765815	0.5946	1	0.769017	0.569268	1	0.795629	0.601942
1430	A0A7I2V2Y9	29	1	0.402302	0.123892	1	0.363154	0.103805	1	0.468732	0.182655	1	0.340647	0.122654	1	0.578892	0.231155
1431	O75381	59	1	0.845606	0.603387	1	0.858416	0.685703	1	0.863403	0.662913	1	0.844031	0.628257	1	0.902639	0.59642
1432	O15400	36	1	0.829488	0.592348	1	0.817273	0.571234	1	0.772695	0.600826	1	0.800038	0.580057	1	0.787836	0.592159
1433	Q9BW92	32	1	0.541957	0.224925	1	0.530423	0.220499	1	0.511176	0.240497	1	0.51557	0.208668	1	0.516278	0.241897
1434	P20645	44	1	0.796127	0.684693	1	0.75263	0.668925	1	0.785676	0.696978	1	0.769819	0.58966	1	0.789875	0.608161
1435	H7BY36	62	1	0.725206	0.512503	1	0.787209	0.558033	1	0.782637	0.532912	1	0.621111	0.444002	1	0.707736	0.482034
1436	Q9Y320	49	1	1.07914	0.337282	1	0.843988	0.23816	1	0.82427	0.358344	1	0.87909	0.218339	1	0.823775	0.339542
1437	Q8IY18	30	1	0.72011	0.267714	1	0.688394	0.218189	1	0.672684	0.262091	1	0.663243	0.253044	1	0.761674	0.277023
1438	Q16576	51	1	0.808008	0.307621	1	0.834377	0.26215	1	0.771166	0.263739	1	0.800264	0.307891	1	0.786701	0.25632
1439	Q9ULF5	39	1	0.867488	0.784065	1	0.826539	0.688877	1	0.81366	0.651304	1	0.888424	0.634655	1	0.916105	0.512407
1440	Q9H0G5	33	1	0.882122	0.579937	1	0.89487	0.640744	1	0.868548	0.570511	1	0.711007	0.481568	1	0.795514	0.449569
1441	Q8NCA5	28	1	0.596264	0.182297	1	0.589375	0.168051	1	0.644774	0.174364	1	0.608735	0.175855	1	0.670146	0.212852
1442	P35579	24	1	0.796736	0.392144	1	0.824227	0.394165	1	0.707438	0.340474	1	0.823876	0.369704	1	0.705938	0.372632
1443	P62701	38	1	0.553388	0.172935	1	0.56964	0.318342	1	0.322913	0.0888423	1	0.648761	0.210706	1	0.544125	0.17113
1444	Q16836	39	1	0.606577	0.0615975	1	0.632726	0.106472	1	0.600675	0.0793244	1	0.582687	0.0809777	1	0.627923	0.0698902
1445	Q14BN4	26	1	0.567677	0.263324	1	0.44738	0.193594	1	0.569911	0.287799	1	0.455352	0.192194	1	0.641431	0.346863
1446	P46926	30	1	0.700068	0.49589	1	0.758972	0.510574	1	0.801422	0.576792	1	0.788823	0.525857	1	0.717527	0.462359
1447	Q13217	35	1	0.59056	0.191041	1	0.588865	0.193046	1	0.611165	0.275775	1	0.62923	0.255088	1	0.639705	0.244717
1448	K7ER00	37	1	0.40259	0.158695	1	0.360831	0.142775	1	0.355349	0.1188	1	0.400716	0.161926	1	0.413268	0.149345
1449	P51553	26	1	0.636564	0.215452	1	0.637851	0.240524	1	0.684392	0.310259	1	0.649825	0.234111	1	0.70339	0.232157
1450	P61289	38	1	0.712725	0.381688	1	0.773088	0.387414	1	0.852716	0.504273	1	0.841672	0.412458	1	0.851074	0.457028
1451	Q7Z5K2	28	1	0.660066	0.240463	1	0.627582	0.260216	1	0.616794	0.259537	1	0.662887	0.29007	1	0.702143	0.316905
1452	Q13868	36	1	0.986644	0.674573	1	0.984226	0.682172	1	1.02678	0.837444	1	0.930511	0.651251	1	0.882524	0.571579
1453	Q9NTK5	38	1	0.384368	0.11507	1	0.362931	0.108531	1	0.310351	0.0767396	1	0.376492	0.141139	1	0.385872	0.140714
1454	P17028	27	1	0.781765	0.323241	1	0.756012	0.324883	1	0.77822	0.389825	1	0.769354	0.330506	1	0.816651	0.35724
1455	P30520	45	1	0.753442	0.338377	1	0.779734	0.352943	1	0.850486	0.34202	1	0.781609	0.339041	1	0.848034	0.311591
1456	Q9Y4X5	24	1	0.762721	0.515371	1	0.822006	0.53529	1	0.879945	0.623021	1	0.859405	0.536727	1	0.805409	0.49798
1457	A6NDG6	31	1	0.746113	0.528466	1	0.772302	0.532273	1	0.833136	0.675	1	0.741079	0.523117	1	0.838402	0.601666
1458	Q13769	34	1	0.837472	0.157201	1	0.879259	0.163621	1	0.804113	0.168847	1	0.81002	0.231104	1	0.75139	0.176674
1459	P19623	28	1	0.539437	0.157751	1	0.53783	0.151445	1	0.635433	0.108898	1	0.610138	0.183813	1	0.593311	0.167275
1460	Q96FV9	36	1	0.683083	0.237342	1	0.689065	0.240402	1	0.614907	0.239652	1	0.750938	0.281433	1	0.607336	0.209442
1461	H7BZJ3	68	1	0.734762	0.283948	1	0.733281	0.272838	1	0.786572	0.346641	1	0.705465	0.323896	1	0.763727	0.322542
1462	A0A7P0T9J6	31	1	0.415035	0.1619	1	0.425289	0.167324	1	0.445795	0.18953	1	0.487734	0.199399	1	0.497685	0.237414
1463	Q9H9J2	31	1	0.330486	0.112617	1	0.398439	0.152461	1	0.291216	0.104151	1	0.38039	0.140353	1	0.332926	0.127698
1464	A0A7I2V560	28	1	0.412946	0.173019	1	0.34654	0.143626	1	0.453855	0.215947	1	0.388938	0.167166	1	0.549366	0.284881
1465	P24941	32	1	0.775434	0.349997	1	0.791451	0.313872	1	0.752604	0.301574	1	0.77456	0.324211	1	0.762012	0.294182
1466	A0A087X142	34	1	0.775294	0.466563	1	0.760734	0.463377	1	0.822543	0.500542	1	0.712272	0.414382	1	0.790951	0.400961
1467	A0A7P0T9L3	39	1	0.800748	0.168232	1	0.786973	0.1975	1	0.811807	0.194342	1	0.88109	0.204495	1	0.808596	0.189568
1468	Q01581	27	1	0.671104	0.202286	1	0.693511	0.204336	1	0.71123	0.15391	1	0.716032	0.250287	1	0.687247	0.247608
1469	Q9UQ88	32	1	0.559785	0.224633	1	0.495481	0.20546	1	0.518481	0.209208	1	0.539312	0.209319	1	0.510846	0.199856
1470	P51798	31	1	0.683311	0.293974	1	0.615416	0.2472	1	0.588401	0.257295	1	0.739837	0.274179	1	0.731453	0.308596
1471	O95861	36	1	0.749372	0.248086	1	0.769409	0.220709	1	0.857185	0.223164	1	0.75061	0.271523	1	0.872833	0.242496
1472	Q96RS6	28	1	0.761703	0.310375	1	0.748393	0.311885	1	0.787415	0.272147	1	0.770607	0.317606	1	0.761468	0.246574
1473	O75477	42	1	1.00477	0.240195	1	0.664854	0.137394	1	0.637702	0.254698	1	0.6167	0.145657	1	0.602186	0.25392
1474	E9PG35	22	1	0.421892	0.144563	1	0.478521	0.183789	1	0.463806	0.181339	1	0.43699	0.163864	1	0.381139	0.137689
1475	Q9BUF5	48	1	0.684442	0.234524	1	0.645146	0.216148	1	0.678927	0.18391	1	0.684964	0.292019	1	0.766433	0.277205
1476	Q8N2F6	28	1	0.55569	0.171413	1	0.572596	0.163805	1	0.520688	0.223791	1	0.600011	0.204314	1	0.657345	0.231374
[truncated: 4,925 more rows]

## Sheet: Rep 3
	Accession	PSMs	starve_0h_37℃	starve_0h_49℃	starve_0h_58℃	starve_4h_37℃	starve_4h_49℃	starve_4h_58℃	starve_8h_37℃	starve_8h_49℃	starve_8h_58℃	starve_24h_37℃	starve_24h_49℃	starve_24h_58℃	starve_48h_37℃	starve_48h_49℃	starve_48h_58℃
[truncated: 5,920 more rows]

[truncated: 1 more sheets: Cleaned data]
