# Supplementary material for: Improved in situ characterization of protein complex dynamics at scale with thermal proximity co-aggregation
Source: Nat Commun. 2023 Nov 24;14:7697. doi: 10.1038/s41467-023-43526-2 (PMC10673876; doi:10.1038/s41467-023-43526-2)
Supplement: Supplementary file 9 — Source data [file 41467_2023_43526_MOESM9_ESM.zip › Source Data/Supplementary Fig. 21.xlsx]

## Sheet: Intace cell
	Protein A	Protein B	No. of Publications	EUC_Distance_10t	Pairs_p_value_10t	EUC_Distance_3t	Pairs_p_value_3t	EUC_Distance_4t	Pairs_p_value_4t	Δp-value 3t	Δp-value 4t
0	O14920	Q9Y6K9	66	0.774438	0.67913	0.447045	0.67305	0.461871	0.7029	-0.00608	0.02377
1	P22681	P62993	64	0.281736	0.14234	0.068622	0.05385	0.203417	0.27477	-0.08849	0.13243
2	P42345	Q8N122	60	0.166129	0.03363	0.117854	0.13059	0.080216	0.04916	0.09696	0.01553
3	P05412	P45983	58	0.7447	0.65454	0.408996	0.62228	0.46399	0.70551	-0.03226	0.05097
4	P49427	P62877	58	0.998806	0.82494	0.622989	0.85396	0.573343	0.81631	0.02902	-0.00863
5	P29353	P62993	52	0.138573	0.01816	0.076001	0.06432	0.107786	0.09057	0.04616	0.07241
6	P25963	Q04206	51	0.152169	0.02501	0.07214	0.05866	0.112495	0.09811	0.03365	0.0731
7	Q12834	Q13257	51	0.27947	0.13983	0.110953	0.11897	0.190981	0.2493	-0.02086	0.10947
8	Q13485	Q15796	50	0.526606	0.44142	0.372475	0.57001	0.200528	0.26887	0.12859	-0.17255
9	P51668	P62877	49	0.755895	0.66375	0.525751	0.76497	0.360353	0.56173	0.10122	-0.10202
10	O15111	Q9Y6K9	49	0.582228	0.50124	0.325182	0.49672	0.366258	0.57115	-0.00452	0.06991
11	P22681	P27986	48	0.629174	0.54985	0.300324	0.45565	0.338308	0.52475	-0.0942	-0.0251
12	P62877	Q13616	44	0.164225	0.03251	0.115021	0.12598	0.081272	0.05038	0.09347	0.01787
13	O60566	Q12834	44	0.238605	0.0951	0.014099	0.00278	0.156532	0.1797	-0.09232	0.0846
14	O60563	P50750	43	0.240439	0.09706	0.129084	0.14975	0.126252	0.1216	0.05269	0.02454
15	O15111	P25963	39	0.222717	0.0794	0.120624	0.13557	0.157704	0.18215	0.05617	0.10275
16	P62993	Q07889	39	0.491781	0.40206	0.393747	0.60113	0.1759	0.21798	0.19907	-0.18408
17	P42345	Q6R327	39	0.159951	0.0297	0.068172	0.05329	0.129902	0.12882	0.02359	0.09912
18	Q13158	Q14790	37	0.22545	0.08214	0.159308	0.20432	0.122428	0.11455	0.12218	0.03241
19	O14920	P25963	37	0.386421	0.2712	0.245042	0.35847	0.219255	0.30767	0.08727	0.03647
20	P98170	Q9NR28	36	1.0958	0.87182	0.672882	0.8883	0.651145	0.87606	0.01648	0.00424
21	P35222	Q9Y297	35	0.196213	0.05541	0.121517	0.13728	0.103105	0.08268	0.08187	0.02727
22	P06400	P11802	35	0.576506	0.49558	0.362505	0.55532	0.343868	0.5346	0.05974	0.03902
23	Q13309	Q13616	34	1.31045	0.94037	0.780444	0.94294	0.785563	0.94044	0.00257	7e-05
24	P22681	P46109	34	0.171078	0.03684	0.100692	0.10206	0.091658	0.06488	0.06522	0.02804
25	Q13547	Q96ST3	34	0.086219	0.00287	0.06864	0.05387	0.039491	0.00967	0.051	0.0068
26	P61077	P62877	32	0.609771	0.53026	0.397883	0.60705	0.289095	0.43946	0.07679	-0.0908
27	P34932	Q9UNE7	31	0.846732	0.73259	0.596116	0.83233	0.532362	0.77924	0.09974	0.04665
28	Q13619	Q16531	31	1.17813	0.90288	0.708855	0.90947	0.725788	0.91641	0.00659	0.01353
29	P62805	Q09472	31	0.601102	0.5211	0.28941	0.43739	0.315428	0.48611	-0.08371	-0.03499
30	P51668	Q9UNE7	31	0.40007	0.28822	0.143941	0.17629	0.332082	0.51449	-0.11193	0.22627
31	O15169	P49841	31	0.339953	0.21288	0.265242	0.39493	0.127869	0.12473	0.18205	-0.08815
32	P63000	Q13153	30	0.351614	0.22724	0.060445	0.04357	0.237027	0.34219	-0.18367	0.11495
33	P06730	Q13541	30	0.665194	0.58406	0.365045	0.55905	0.428814	0.66104	-0.02501	0.07698
34	P12956	P13010	30	0.108996	0.0079	0.028253	0.01044	0.10421	0.08469	0.00254	0.07679
35	P22681	Q96B97	30	0.376282	0.25828	0.156329	0.19852	0.213781	0.29602	-0.05976	0.03774
36	P68431	Q09472	30	0.493229	0.40401	0.329099	0.50294	0.292913	0.44658	0.09893	0.04257
37	P06493	P14635	30	0.604516	0.52454	0.4118	0.62631	0.298019	0.45514	0.10177	-0.0694
38	P51617	Q9Y4K3	30	0.61471	0.53575	0.421933	0.63995	0.354506	0.5522	0.1042	0.01645
39	O14920	O15111	29	0.203749	0.06214	0.128402	0.14865	0.098518	0.07502	0.08651	0.01288
40	P19838	Q04206	29	0.301303	0.16603	0.19652	0.27172	0.199228	0.26612	0.10569	0.10009
41	P51587	Q06609	29	0.811875	0.70783	0.427478	0.64745	0.485739	0.73013	-0.06038	0.0223
42	Q12933	Q13490	29	0.533725	0.44968	0.305588	0.4646	0.175245	0.21668	0.01492	-0.233
43	P01112	P04049	29	1.54638	0.9787	0.754259	0.93198	0.980719	0.98392	-0.04672	0.00522
44	Q15022	Q15910	28	0.23078	0.08747	0.065162	0.04935	0.049134	0.01657	-0.03812	-0.0709
45	O75530	Q15910	27	0.515969	0.42954	0.32165	0.4908	0.276332	0.4159	0.06126	-0.01364
46	P49815	Q92574	27	0.340184	0.21317	0.129337	0.15015	0.200032	0.26778	-0.06302	0.05461
47	P07900	Q9UNE7	27	0.763574	0.67004	0.49406	0.72943	0.515154	0.76172	0.05939	0.09168
48	Q09028	Q13547	27	0.755987	0.66382	0.473729	0.70625	0.426189	0.65775	0.04243	-0.00607
49	Q13618	Q14145	27	0.585247	0.50431	0.414632	0.62985	0.209353	0.28684	0.12554	-0.21747
50	Q14457	Q8NEB9	27	0.151644	0.02467	0.106706	0.11194	0.043911	0.01264	0.08727	-0.01203
51	P06400	Q13547	26	0.569255	0.48811	0.382516	0.58449	0.320492	0.49454	0.09638	0.00643
52	P46527	Q13309	26	1.98892	0.99831	1.1756	0.99865	1.22532	0.99816	0.00034	-0.00015
53	Q13546	Q14790	26	0.083917	0.00249	0.03917	0.0196	0.040856	0.0106	0.01711	0.00811
54	Q13616	Q9Y297	26	0.692949	0.60968	0.485061	0.71935	0.35259	0.54891	0.10967	-0.06077
55	P14635	Q12834	26	0.862219	0.74364	0.510946	0.74851	0.48366	0.72773	0.00487	-0.01591
56	P08047	Q13547	26	0.762303	0.66887	0.494936	0.7305	0.419843	0.64976	0.06163	-0.01911
57	O43318	Q9NYJ8	26	0.155982	0.02732	0.097626	0.09742	0.063711	0.03066	0.0701	0.00334
58	P42574	P98170	25	1.04701	0.84952	0.641159	0.86743	0.607836	0.84475	0.01791	-0.00477
59	Q13616	Q86VP6	24	0.159056	0.02918	0.111208	0.1194	0.085424	0.05625	0.09022	0.02707
60	P42345	Q13541	24	1.05191	0.85197	0.616381	0.84869	0.596383	0.83572	-0.00328	-0.01625
61	P25054	P35222	24	0.383818	0.26792	0.305053	0.46374	0.196779	0.26089	0.19582	-0.00703
62	O43318	Q9Y4K3	24	0.464086	0.36877	0.344248	0.52685	0.21002	0.28817	0.15808	-0.0806
63	P04049	P63104	23	1.2989	0.93733	0.805035	0.95214	0.709794	0.90857	0.01481	-0.02876
64	Q16531	Q92466	23	0.678301	0.59595	0.448695	0.6751	0.431769	0.6648	0.07915	0.06885
65	Q14653	Q92793	23	0.161211	0.0305	0.058325	0.04062	0.074917	0.04281	0.01012	0.01231
66	P16220	Q92793	23	0.557379	0.47539	0.311632	0.47462	0.378866	0.59084	-0.00077	0.11545
67	Q07817	Q92934	23	0.912457	0.77533	0.479452	0.71272	0.62676	0.85939	-0.06261	0.08406
68	P11802	P46527	23	1.60467	0.98422	0.979032	0.98853	0.964614	0.98199	0.00431	-0.00223
69	P55211	P98170	23	0.480133	0.38841	0.286851	0.43314	0.180593	0.22775	0.04473	-0.16066
70	P25963	Q9Y297	22	0.082054	0.00231	0.023989	0.00774	0.033999	0.00681	0.00543	0.0045
71	O43684	O60566	22	0.903965	0.77017	0.595167	0.83144	0.456626	0.6963	0.06127	-0.07387
72	P22681	P46108	22	0.477636	0.38528	0.265109	0.39469	0.23767	0.3435	0.00941	-0.04178
73	O43318	Q15750	22	0.094968	0.00446	0.041618	0.02216	0.059622	0.02622	0.0177	0.02176
74	P25963	Q9Y6K9	21	0.473017	0.37964	0.249321	0.36656	0.295735	0.45107	-0.01308	0.07143
75	P24928	P50750	21	0.437456	0.33567	0.266339	0.39711	0.246529	0.36044	0.06144	0.02477
76	O94776	Q13547	21	0.066151	0.00071	0.040222	0.02067	0.013883	0.00052	0.01996	-0.00019
77	P23443	P42345	21	0.252657	0.10953	0.193952	0.2675	0.116555	0.10458	0.15797	-0.00495
78	P12004	P39748	21	1.05773	0.85453	0.70095	0.9052	0.524576	0.77137	0.05067	-0.08316
79	Q13546	Q9Y6K9	21	0.682369	0.59975	0.39459	0.60264	0.419483	0.64924	0.00289	0.04949
80	Q04206	Q09472	20	0.192944	0.05294	0.165719	0.21657	0.072125	0.0394	0.16363	-0.01354
81	P11142	Q9UNE7	20	0.942154	0.79325	0.57235	0.8118	0.565168	0.80925	0.01855	0.016
82	P30153	P67775	20	0.430471	0.32629	0.285864	0.43147	0.300597	0.45935	0.10518	0.13306
83	O15169	P35222	20	0.399557	0.2876	0.249017	0.36588	0.204227	0.27646	0.07828	-0.01114
84	P61088	Q15819	20	0.129039	0.01438	0.056839	0.03883	0.053705	0.02053	0.02445	0.00615
85	Q04206	Q92793	19	0.404091	0.29342	0.301838	0.45821	0.08102	0.05013	0.16479	-0.24329
86	P24864	P46527	19	1.16947	0.89983	0.736202	0.92405	0.698131	0.90267	0.02422	0.00284
87	P55072	Q9UKV5	19	0.674964	0.59307	0.404831	0.6164	0.418103	0.64752	0.02333	0.05445
88	P19838	P25963	19	0.288277	0.15033	0.186754	0.25454	0.167329	0.20037	0.10421	0.05004
89	Q13619	Q92466	19	0.554001	0.47154	0.271341	0.40608	0.299563	0.45763	-0.06546	-0.01391
90	Q9Y230	Q9Y265	19	0.152209	0.02505	0.101671	0.10384	0.073997	0.04171	0.07879	0.01666
91	P50613	P51946	19	0.057916	0.00033	0.036072	0.01684	0.027987	0.00394	0.01651	0.00361
92	P46531	Q06330	18	0.477032	0.3846	0.197813	0.27402	0.315632	0.48649	-0.11058	0.10189
93	P42345	Q9BVC4	18	0.246023	0.10264	0.176128	0.23535	0.093936	0.06798	0.13271	-0.03466
94	Q92900	Q9HAU5	18	0.314641	0.1822	0.251839	0.37094	0.068829	0.03562	0.18874	-0.14658
95	P07900	Q15185	18	0.415198	0.30713	0.361035	0.55283	0.1774	0.22114	0.2457	-0.08599
96	P35222	Q9UJU2	18	0.623646	0.54444	0.267889	0.40001	0.402901	0.62607	-0.14443	0.08163
97	P60953	Q13153	18	0.459846	0.36352	0.052719	0.03441	0.274435	0.41255	-0.32911	0.04903
98	Q15291	Q9UBL3	18	1.02293	0.83755	0.604929	0.83943	0.668349	0.88643	0.00188	0.04888
99	O15379	Q9Y618	17	0.133802	0.01628	0.040177	0.02066	0.061788	0.0284	0.00438	0.01212
100	O95999	Q9UDY8	17	0.160908	0.03038	0.136905	0.16368	0.055609	0.02241	0.1333	-0.00797
101	Q13501	Q14145	17	0.372408	0.25359	0.22512	0.32336	0.198272	0.26413	0.06977	0.01054
102	Q13547	Q16576	17	0.70533	0.62056	0.441623	0.66603	0.379496	0.59188	0.04547	-0.02868
103	Q9NYJ8	Q9Y4K3	17	0.328113	0.19887	0.252544	0.37232	0.161006	0.18838	0.17345	-0.01049
104	P61964	Q9UBL3	17	0.607401	0.52767	0.321714	0.49091	0.415298	0.6438	-0.03676	0.11613
105	O60341	Q13547	17	0.136429	0.01721	0.078219	0.06776	0.071083	0.0382	0.05055	0.02099
106	P40692	P54278	17	0.139621	0.01859	0.044083	0.02478	0.083325	0.0533	0.00619	0.03471
107	P35222	P49841	17	0.170291	0.03633	0.064513	0.04856	0.107409	0.09002	0.01223	0.05369
108	P61964	Q15291	16	0.484304	0.39332	0.301475	0.45753	0.309731	0.47568	0.06421	0.08236
109	P29590	Q9UER7	16	0.429701	0.32536	0.249479	0.36683	0.314947	0.485	0.04147	0.15964
110	P07900	P31948	16	0.319395	0.18812	0.154803	0.19597	0.21152	0.29129	0.00785	0.10317
111	P49459	Q9NS91	16	0.935653	0.78946	0.609123	0.84284	0.544653	0.79083	0.05338	0.00137
112	Q16531	Q9Y4B6	16	1.11936	0.88151	0.694381	0.90123	0.732409	0.91903	0.01972	0.03752
113	P24863	P49336	16	0.182825	0.04518	0.039594	0.02004	0.103879	0.08397	-0.02514	0.03879
114	O94992	P50750	16	1.12339	0.8828	0.636013	0.86343	0.681959	0.89428	-0.01937	0.01148
115	P62877	Q13617	16	0.313191	0.18046	0.213443	0.30189	0.196319	0.25992	0.12143	0.07946
116	P11802	P30281	16	0.263018	0.12142	0.187727	0.25627	0.127146	0.12337	0.13485	0.00195
117	Q12933	Q13546	16	0.831084	0.72198	0.560125	0.79995	0.389059	0.60619	0.07797	-0.11579
118	Q13547	Q14839	16	0.294773	0.15811	0.18304	0.24774	0.197899	0.26332	0.08963	0.10521
119	Q13541	Q8N122	16	0.999314	0.82533	0.541763	0.78245	0.577991	0.82016	-0.04288	-0.00517
120	P20226	Q15542	16	0.310058	0.17673	0.154946	0.1962	0.169257	0.20393	0.01947	0.0272
121	P07900	Q16543	16	0.420229	0.31386	0.196039	0.27099	0.122288	0.11429	-0.04287	-0.19957
122	P19419	P28482	16	0.747537	0.65701	0.494593	0.73005	0.417583	0.64687	0.07304	-0.01014
123	P61077	Q9UNE7	16	0.548101	0.46547	0.278171	0.41798	0.397767	0.61877	-0.04749	0.1533
124	Q6R327	Q9BPZ7	15	0.072453	0.00119	0.011885	0.00189	0.012275	0.00035	0.0007	-0.00084
125	P62993	Q06124	15	0.164631	0.03277	0.099007	0.09942	0.096696	0.07205	0.06665	0.03928
126	P61326	Q9Y5S9	15	0.234611	0.09118	0.118654	0.13194	0.119687	0.10971	0.04076	0.01853
127	O15379	O75376	15	0.144154	0.02078	0.056306	0.03827	0.074356	0.04215	0.01749	0.02137
128	Q15554	Q9NYB0	15	0.262005	0.12018	0.137805	0.16547	0.12075	0.11163	0.04529	-0.00855
129	O60934	Q92878	15	0.095999	0.00467	0.075239	0.06314	0.045656	0.0139	0.05847	0.00923
130	Q13158	Q13546	15	0.200891	0.05954	0.12812	0.14813	0.117868	0.10691	0.08859	0.04737
131	O60216	Q9UQE7	15	0.197605	0.05659	0.141049	0.1714	0.074126	0.04184	0.11481	-0.01475
132	Q13330	Q13547	15	0.138115	0.01802	0.092569	0.08965	0.054566	0.02141	0.07163	0.00339
133	P13010	P78527	15	0.736142	0.64746	0.555838	0.79597	0.46727	0.70959	0.14851	0.06213
134	P33993	P49736	15	0.193185	0.0531	0.090157	0.08596	0.115848	0.10347	0.03286	0.05037
135	O75496	Q9H211	15	1.18018	0.90364	0.732093	0.92188	0.674056	0.88956	0.01824	-0.01408
136	P62877	Q13618	15	0.305203	0.171	0.221185	0.31608	0.17807	0.22237	0.14508	0.05137
137	Q13535	Q8WXE1	15	0.152458	0.0252	0.05657	0.0385	0.097435	0.07334	0.0133	0.04814
138	P04049	P31946	15	1.04737	0.84973	0.735311	0.92354	0.509496	0.756	0.07381	-0.09373
139	P20226	P21675	15	0.63432	0.55513	0.395754	0.60405	0.327633	0.50719	0.04892	-0.04794
140	P04049	P07900	15	0.704403	0.61961	0.487293	0.72184	0.453149	0.69183	0.10223	0.07222
141	O75446	Q13547	15	0.178209	0.04179	0.076637	0.06534	0.130223	0.12949	0.02355	0.0877
142	Q15369	Q93034	15	0.380748	0.26394	0.143881	0.17616	0.286527	0.43484	-0.08778	0.1709
143	P04049	Q02750	15	0.900247	0.76802	0.610668	0.84413	0.486585	0.73099	0.07611	-0.03703
144	O60566	Q13257	14	0.128228	0.01405	0.116704	0.12859	0.03502	0.00736	0.11454	-0.00669
145	P22681	P43405	14	1.00509	0.82829	0.601895	0.8369	0.572752	0.81577	0.00861	-0.01252
146	P04150	P07900	14	0.53932	0.45586	0.289676	0.43782	0.385259	0.6005	-0.01804	0.14464
147	P43246	P52701	14	0.139716	0.01866	0.094927	0.09321	0.099338	0.07636	0.07455	0.0577
148	P15927	P27694	14	0.542933	0.45992	0.324841	0.496	0.30198	0.46211	0.03608	0.00219
149	O75446	Q96ST3	14	0.16756	0.03447	0.078247	0.06778	0.10826	0.09122	0.03331	0.05675
150	Q12824	Q92922	14	0.106379	0.00727	0.052391	0.03397	0.071447	0.03864	0.0267	0.03137
151	Q13616	Q969H0	14	0.301114	0.16585	0.205492	0.28826	0.160962	0.1883	0.12241	0.02245
152	O95997	Q12834	14	0.964041	0.8059	0.535273	0.77552	0.55055	0.79631	-0.03038	-0.00959
153	P24864	Q969H0	14	0.316761	0.18479	0.124972	0.14299	0.070582	0.03764	-0.0418	-0.14715
154	P31749	P49841	14	0.253004	0.10987	0.2082	0.29309	0.062894	0.02968	0.18322	-0.08019
155	P62877	Q13619	14	0.592863	0.51257	0.296798	0.44965	0.305379	0.46799	-0.06292	-0.04458
156	P19793	Q15788	14	0.202954	0.06141	0.133586	0.15796	0.101224	0.07944	0.09655	0.01803
157	P61024	Q13309	14	1.20018	0.90989	0.62326	0.8542	0.76883	0.93406	-0.05569	0.02417
158	Q13616	Q92905	14	0.290557	0.15302	0.261598	0.38832	0.117792	0.10675	0.2353	-0.04627
159	P55072	Q9BZV1	14	1.56944	0.98116	0.917763	0.98019	0.960266	0.98133	-0.00097	0.00017
160	P15336	Q16539	14	1.00087	0.82614	0.672003	0.88782	0.52591	0.77265	0.06168	-0.05349
161	P42345	Q9BPZ7	14	0.168788	0.03535	0.065257	0.04941	0.123331	0.11611	0.01406	0.08076
162	O95983	Q13547	14	0.116795	0.01017	0.065589	0.04991	0.0886	0.06071	0.03974	0.05054
163	P12004	Q9NS91	14	1.09283	0.87056	0.686486	0.89669	0.610676	0.84695	0.02613	-0.02361
164	P06730	Q04637	14	0.699127	0.61514	0.47834	0.71138	0.33325	0.51653	0.09624	-0.09861
165	P49736	Q14566	14	0.041737	5e-05	0.015502	0.00322	0.018301	0.00123	0.00317	0.00118
166	Q14457	Q9P2Y5	14	0.164648	0.03277	0.068033	0.05311	0.101615	0.0802	0.02034	0.04743
167	P61088	Q13404	14	0.387958	0.27308	0.135148	0.16079	0.301237	0.46078	-0.11229	0.1877
168	P15336	P45983	14	0.834006	0.72402	0.536425	0.7768	0.446331	0.68318	0.05278	-0.04084
169	P46109	Q13905	14	0.595075	0.51483	0.375117	0.57352	0.233109	0.33419	0.05869	-0.18064
170	Q13616	Q9UKB1	14	0.873128	0.75073	0.57011	0.80942	0.48171	0.72564	0.05869	-0.02509
171	P55210	P98170	14	0.597386	0.51743	0.282193	0.42532	0.242298	0.35227	-0.09211	-0.16516
172	Q13485	Q15797	14	0.27306	0.13274	0.167381	0.21968	0.133124	0.13515	0.08694	0.00241
173	Q92905	Q9UBW8	14	0.097838	0.00508	0.053925	0.03575	0.053571	0.02039	0.03067	0.01531
174	P60604	Q9UKV5	13	0.287708	0.14954	0.177081	0.23701	0.209018	0.28614	0.08747	0.1366
175	P12004	P35251	13	0.859979	0.74194	0.582828	0.82091	0.437797	0.67251	0.07897	-0.06943
176	P60842	Q04637	13	0.257294	0.11486	0.119922	0.13425	0.159918	0.18633	0.01939	0.07147
177	P55072	Q92890	13	0.788574	0.69047	0.415782	0.63153	0.528435	0.7751	-0.05894	0.08463
178	Q14683	Q9UQE7	13	0.051637	0.00012	0.03398	0.01485	0.026227	0.00338	0.01473	0.00326
179	Q14653	Q9UHD2	13	0.604298	0.52434	0.439225	0.66283	0.284584	0.43116	0.13849	-0.09318
180	P63146	Q9NS91	13	0.759212	0.66642	0.415292	0.63066	0.527094	0.77381	-0.03576	0.10739
181	P67775	P78318	13	0.73329	0.64509	0.427488	0.64749	0.38222	0.59595	0.0024	-0.04914
182	P68431	Q13111	13	0.414019	0.30585	0.281456	0.42402	0.212845	0.29419	0.11817	-0.01166
183	P45973	Q13263	13	0.567856	0.48659	0.389088	0.59442	0.349942	0.54464	0.10783	0.05805
184	Q6P1J9	Q6PD62	13	0.065239	0.00066	0.022536	0.0067	0.027616	0.00382	0.00604	0.00316
185	P10599	Q9H3M7	13	1.44599	0.96625	0.865901	0.96965	0.839472	0.9576	0.0034	-0.00865
186	P31749	P42345	13	0.143672	0.02054	0.020227	0.00543	0.029515	0.00464	-0.01511	-0.0159
187	P33991	P33993	13	0.166679	0.03398	0.093613	0.09114	0.093164	0.06691	0.05716	0.03293
188	Q6P1J9	Q8N7H5	13	0.077017	0.00173	0.023238	0.00707	0.023477	0.00241	0.00534	0.00068
189	Q13617	Q15369	13	0.181247	0.04404	0.035089	0.0159	0.110176	0.09436	-0.02814	0.05032
190	P26358	Q96T88	13	0.874338	0.75156	0.560832	0.80065	0.539584	0.78626	0.04909	0.0347
191	P05412	P45984	13	0.334279	0.20608	0.164738	0.21479	0.230899	0.33029	0.00871	0.12421
192	O14727	P55211	13	0.647916	0.56794	0.405956	0.61803	0.277939	0.41922	0.05009	-0.14872
193	P61088	Q9Y4K3	13	0.277857	0.13799	0.165399	0.216	0.134838	0.1383	0.07801	0.00031
194	P30153	P63151	13	0.176345	0.0403	0.088532	0.08339	0.137466	0.14329	0.04309	0.10299
195	P62805	P68431	13	0.72226	0.63531	0.403343	0.61456	0.368562	0.57451	-0.02075	-0.0608
196	P00519	P22681	13	1.01551	0.83391	0.60552	0.83988	0.55194	0.79768	0.00597	-0.03623
197	P27986	P62993	12	0.385142	0.26945	0.237309	0.34485	0.150309	0.16773	0.0754	-0.10172
198	Q6P1J9	Q8WVC0	12	0.1875	0.04888	0.125229	0.14336	0.106204	0.08816	0.09448	0.03928
199	P10636	P49841	12	1.1976	0.90921	0.642683	0.86845	0.743692	0.92402	-0.04076	0.01481
200	P42768	P60953	12	0.956037	0.8011	0.37292	0.57062	0.502684	0.7488	-0.23048	-0.0523
201	Q8IY92	Q96NY9	12	0.232725	0.08934	0.107461	0.11314	0.082578	0.05236	0.0238	-0.03698
202	Q13098	Q9UNS2	12	0.260756	0.11882	0.109959	0.1172	0.188696	0.24475	-0.00162	0.12593
203	P49137	Q16539	12	0.391267	0.27725	0.308337	0.46931	0.183077	0.23292	0.19206	-0.04433
204	O75791	Q13094	12	0.178068	0.04169	0.067201	0.05204	0.102622	0.08197	0.01035	0.04028
205	P61081	P62877	12	0.684721	0.60189	0.348447	0.53341	0.368518	0.57446	-0.06848	-0.02743
206	Q13257	Q9Y6D9	12	0.316009	0.18393	0.199041	0.27613	0.23752	0.34326	0.0922	0.15933
207	O14686	P61964	12	0.420856	0.31474	0.232993	0.33724	0.274145	0.41205	0.0225	0.09731
208	P49336	Q93074	12	0.422108	0.31625	0.312641	0.4766	0.179553	0.2254	0.16035	-0.09085
209	P33991	P49736	12	0.052468	0.00015	0.020404	0.0055	0.033456	0.00649	0.00535	0.00634
210	P20226	Q12962	12	1.0731	0.86184	0.632651	0.86107	0.588171	0.82903	-0.00077	-0.03281
211	P61201	Q9UNS2	12	0.268651	0.12779	0.112326	0.12115	0.203147	0.27418	-0.00664	0.14639
212	P61201	Q92905	12	0.18442	0.04647	0.093928	0.09165	0.113972	0.1001	0.04518	0.05363
213	P28482	Q02750	12	0.253649	0.11054	0.156963	0.19967	0.179909	0.22619	0.08913	0.11565
214	P05412	P15336	12	0.171944	0.03751	0.137565	0.16496	0.021974	0.00204	0.12745	-0.03547
215	Q07812	Q07817	12	0.581992	0.50098	0.36782	0.56326	0.339318	0.52659	0.06228	0.02561
216	O43464	P98170	12	1.18308	0.90465	0.750444	0.93032	0.651095	0.87602	0.02567	-0.02863
217	Q13620	Q16531	12	0.830182	0.72139	0.623691	0.85446	0.530747	0.77765	0.13307	0.05626
218	O60934	Q14676	12	0.594284	0.51405	0.443039	0.66788	0.235868	0.33975	0.15383	-0.1743
219	P55072	Q9UNN5	12	1.03826	0.84497	0.610105	0.84366	0.694651	0.90092	-0.00131	0.05595
220	P48059	Q13418	12	0.78704	0.68937	0.481078	0.71479	0.449338	0.6871	0.02542	-0.00227
221	P08047	Q09472	12	0.518654	0.43268	0.26324	0.39136	0.298156	0.45533	-0.04132	0.02265
222	Q15750	Q9NYJ8	12	0.120743	0.01125	0.064996	0.0491	0.071018	0.03813	0.03785	0.02688
223	Q13619	Q92905	12	0.604949	0.52498	0.259233	0.38426	0.280831	0.42427	-0.14072	-0.10071
224	Q13619	Q86VP6	12	0.729885	0.64209	0.340918	0.52145	0.410254	0.63641	-0.12064	-0.00568
225	Q92905	Q9UNS2	12	0.225903	0.08256	0.040043	0.02055	0.181148	0.22882	-0.06201	0.14626
226	P62993	Q13094	12	0.541525	0.45828	0.394227	0.60202	0.271581	0.40744	0.14374	-0.05084
227	P11274	P62993	12	0.801081	0.69952	0.526609	0.76585	0.441342	0.67687	0.06633	-0.02265
228	Q13416	Q9UBD5	12	0.118274	0.0105	0.061505	0.04482	0.062301	0.02901	0.03432	0.01851
229	O14744	Q9BQA1	11	0.080922	0.00215	0.059058	0.04165	0.033188	0.00634	0.0395	0.00419
230	Q13490	Q9NR28	11	1.10963	0.87744	0.624358	0.85488	0.685428	0.89584	-0.02256	0.0184
231	Q9Y4K3	Q9Y6K9	11	0.456725	0.35977	0.279511	0.42037	0.289928	0.44091	0.0606	0.08114
232	Q93034	Q9UBF6	11	0.436934	0.33503	0.244965	0.35827	0.278581	0.42039	0.02324	0.08536
233	Q7L5N1	Q9UBW8	11	0.076249	0.00168	0.044547	0.02528	0.045225	0.0136	0.0236	0.01192
234	Q8TAT6	Q92890	11	0.405536	0.29531	0.235557	0.34171	0.280299	0.42334	0.0464	0.12803
235	P62993	Q9UQC2	11	0.520273	0.43438	0.368024	0.56359	0.275992	0.41529	0.12921	-0.01909
236	Q7L5N1	Q92905	11	0.130583	0.01492	0.049234	0.0303	0.095602	0.07033	0.01538	0.05541
237	P46934	P61077	11	0.136525	0.01725	0.047118	0.02816	0.071838	0.03909	0.01091	0.02184
238	Q92844	Q9UHD2	11	0.573607	0.49266	0.322527	0.49229	0.347743	0.54104	-0.00037	0.04838
239	P54727	Q01831	11	0.800376	0.69891	0.375349	0.57386	0.503384	0.74957	-0.12505	0.05066
240	Q8N7H5	Q8WVC0	11	0.221972	0.07873	0.140938	0.17122	0.107558	0.09024	0.09249	0.01151
241	Q92922	Q969G3	11	0.174005	0.03874	0.090159	0.08596	0.109543	0.09332	0.04722	0.05458
242	O00268	P20226	11	0.505098	0.41709	0.281678	0.42442	0.276006	0.41532	0.00733	-0.00177
243	P35998	P62191	11	0.048169	0.0001	0.017374	0.00408	0.029099	0.00439	0.00398	0.00429
244	Q9UKV8	Q9UPY3	11	0.499988	0.41132	0.348354	0.53327	0.259373	0.38509	0.12195	-0.02623
245	P27694	P35244	11	0.57307	0.49208	0.336029	0.51387	0.318866	0.4921	0.02179	2e-05
246	Q92793	Q9Y6Q9	11	0.491506	0.4018	0.388408	0.59343	0.149777	0.16652	0.19163	-0.23528
247	P20333	Q12933	11	0.47069	0.37679	0.240159	0.34984	0.353674	0.55088	-0.02695	0.17409
248	P20339	Q15075	11	0.821235	0.71507	0.44127	0.66554	0.513267	0.75983	-0.04953	0.04476
249	Q96EP0	Q9BYM8	11	0.237898	0.09436	0.126223	0.14511	0.102744	0.08218	0.05075	-0.01218
250	P27694	P54132	11	0.438122	0.33667	0.260228	0.386	0.258451	0.38325	0.04933	0.04658
251	P04049	P27348	11	0.942048	0.79319	0.680432	0.89296	0.516068	0.76269	0.09977	-0.0305
252	P51617	Q9NWZ3	11	0.17737	0.04113	0.035333	0.01608	0.08847	0.06052	-0.02505	0.01939
253	O60583	P50750	11	0.254788	0.11185	0.127723	0.14755	0.152507	0.17208	0.0357	0.06023
254	O75530	Q15022	11	0.391572	0.27762	0.268244	0.40059	0.232994	0.33401	0.12297	0.05639
255	Q06124	Q13480	11	0.4831	0.39182	0.341177	0.52174	0.294299	0.44883	0.12992	0.05701
256	O14757	P30307	11	0.488388	0.3981	0.281038	0.42333	0.335576	0.52043	0.02523	0.12233
257	O95630	Q92783	11	0.67096	0.58922	0.551871	0.79198	0.314644	0.48441	0.20276	-0.10481
258	P25786	P25788	11	0.056848	0.00028	0.020358	0.00548	0.032229	0.00585	0.0052	0.00557
259	O60216	Q14683	11	0.152405	0.02518	0.109187	0.11611	0.052603	0.01955	0.09093	-0.00563
260	Q9NV56	Q9UBU8	11	0.355965	0.23272	0.28155	0.42416	0.121068	0.11216	0.19144	-0.12056
261	O95999	Q9BXL7	11	0.075099	0.00151	0.048674	0.0298	0.042237	0.01165	0.02829	0.01014
262	Q99816	Q9UK41	11	0.082515	0.00237	0.02574	0.00869	0.029253	0.00448	0.00632	0.00211
263	P49336	Q15648	11	0.199761	0.05854	0.101552	0.10367	0.029136	0.0044	0.04513	-0.05414
264	Q06124	Q9UQC2	11	0.587251	0.50658	0.463279	0.69336	0.301963	0.46208	0.18678	-0.0445
265	P51531	Q92922	11	0.181807	0.0445	0.091296	0.08764	0.131452	0.13188	0.04314	0.08738
266	P06493	P20248	11	0.716933	0.63092	0.437579	0.66082	0.414814	0.64307	0.0299	0.01215
267	O60216	Q8N3U4	11	0.140723	0.01916	0.061822	0.04515	0.071747	0.03899	0.02599	0.01983
268	P51617	Q9H0E2	11	0.616035	0.53702	0.42314	0.64148	0.346411	0.53895	0.10446	0.00193
269	P50613	P51948	11	0.075699	0.00159	0.013834	0.0027	0.049425	0.01692	0.00111	0.01533
270	Q92900	Q9BZI7	11	0.17441	0.03903	0.108164	0.11433	0.032063	0.00573	0.0753	-0.0333
271	P68431	Q13112	11	1.30299	0.93844	0.828151	0.95925	0.692165	0.89959	0.02081	-0.03885
272	Q01196	Q13951	11	0.20455	0.06284	0.060889	0.04408	0.127698	0.12446	-0.01876	0.06162
273	O15047	Q9P0U4	11	0.076916	0.00173	0.05892	0.04144	0.040718	0.01048	0.03971	0.00875
274	P20248	P46527	11	0.954221	0.80012	0.5754	0.81459	0.579049	0.82109	0.01447	0.02097
275	P24928	P50613	11	0.349638	0.22481	0.208045	0.29288	0.135172	0.13895	0.06807	-0.08586
276	P20248	Q12834	11	0.956542	0.80134	0.537538	0.77808	0.573263	0.81625	-0.02326	0.01491
277	P22681	Q9Y5K6	11	0.274059	0.13362	0.082716	0.0744	0.214857	0.29835	-0.05922	0.16473
278	O95630	Q9Y3E7	11	0.654493	0.57394	0.491016	0.72595	0.290588	0.4422	0.15201	-0.13174
279	P11802	Q16543	10	0.799952	0.69864	0.540374	0.7811	0.397408	0.61824	0.08246	-0.0804
280	P45983	P45985	10	0.244253	0.10079	0.196704	0.27204	0.134429	0.13762	0.17125	0.03683
281	P27348	P56524	10	0.427313	0.32257	0.315109	0.48079	0.254282	0.3756	0.15822	0.05303
282	O76071	Q96T76	10	0.831243	0.7221	0.565096	0.80472	0.408632	0.63421	0.08262	-0.08789
283	P54132	Q13472	10	0.621293	0.54209	0.321038	0.48983	0.409413	0.63512	-0.05226	0.09303
284	P62993	Q07666	10	0.174311	0.03898	0.07306	0.06	0.111502	0.0966	0.02102	0.05762
285	Q92905	Q9BT78	10	0.119912	0.01101	0.066221	0.05069	0.066901	0.03379	0.03968	0.02278
286	P12004	P52701	10	1.11843	0.88112	0.778423	0.9422	0.551833	0.79755	0.06108	-0.08357
287	Q13616	Q96GG9	10	0.683747	0.60103	0.378065	0.57785	0.412728	0.63999	-0.02318	0.03896
288	O43521	Q07817	10	0.72051	0.6339	0.431188	0.65237	0.417993	0.64741	0.01847	0.01351
289	Q05513	Q13501	10	0.29796	0.16185	0.117858	0.13059	0.050676	0.01796	-0.03126	-0.14389
290	P42345	P62942	10	0.933817	0.7883	0.563888	0.80363	0.487169	0.73161	0.01533	-0.05669
291	P57740	Q8WUM0	10	0.068427	0.00088	0.029104	0.01102	0.041997	0.01143	0.01014	0.01055
292	O60885	P50750	10	0.297108	0.16095	0.108805	0.11537	0.238807	0.34567	-0.04558	0.18472
293	P33993	Q14566	10	0.21028	0.06783	0.097248	0.09688	0.11742	0.10608	0.02905	0.03825
294	P16104	Q14676	10	0.299805	0.16403	0.16604	0.21728	0.140826	0.14958	0.05325	-0.01445
295	Q14457	Q92622	10	0.444127	0.34422	0.349691	0.53557	0.21344	0.29533	0.19135	-0.04889
296	Q12933	Q15628	10	0.726952	0.63966	0.49781	0.73369	0.328248	0.50822	0.09403	-0.13144
297	P12956	P78527	10	0.66072	0.58001	0.532114	0.77199	0.368564	0.57451	0.19198	-0.0055
298	Q8TAQ2	Q969G3	10	0.379936	0.26293	0.218351	0.31081	0.205525	0.2791	0.04788	0.01617
299	P46531	Q969H0	10	0.535227	0.45126	0.255089	0.37677	0.349158	0.54335	-0.07449	0.09209
300	O60216	Q8WVM7	10	0.219949	0.07664	0.112461	0.12138	0.074631	0.04252	0.04474	-0.03412
301	P55884	Q14152	10	0.133992	0.01634	0.012064	0.00196	0.101824	0.08056	-0.01438	0.06422
302	P15927	P35244	10	0.071854	0.00114	0.025219	0.00842	0.019292	0.00133	0.00728	0.00019
303	P20226	P52655	10	1.52292	0.97623	0.89601	0.9764	0.903902	0.97226	0.00017	-0.00397
304	P00519	P46109	10	0.85088	0.73539	0.5049	0.74146	0.469476	0.71224	0.00607	-0.02315
305	Q13131	Q9Y478	10	0.201926	0.06024	0.121258	0.13678	0.132752	0.13436	0.07654	0.07412
306	P25787	P25789	10	0.131061	0.0151	0.06983	0.05546	0.06164	0.02823	0.04036	0.01313
307	Q04206	Q13547	10	0.253804	0.11073	0.121671	0.13752	0.190477	0.24825	0.02679	0.13752
308	P26368	Q01081	10	0.534642	0.45047	0.431318	0.65252	0.259882	0.38615	0.20205	-0.06432
309	Q15796	Q9HAU4	10	0.545984	0.46325	0.130464	0.15208	0.334874	0.51928	-0.31117	0.05603
310	P52948	P78406	10	0.177551	0.04124	0.156827	0.19943	0.079902	0.04867	0.15819	0.00743
311	O60563	O94992	10	0.933274	0.78801	0.511238	0.74885	0.573311	0.81629	-0.03916	0.02828
312	O75832	P43686	10	0.430032	0.32579	0.268765	0.4015	0.18233	0.23143	0.07571	-0.09436
313	P27986	Q9Y4H2	10	0.406101	0.29601	0.213648	0.30226	0.279234	0.4215	0.00625	0.12549
314	P27986	P42336	10	0.32255	0.19215	0.279064	0.4197	0.150835	0.16865	0.22755	-0.0235
315	P23511	P25208	10	0.393376	0.27994	0.219882	0.31373	0.259782	0.38596	0.03379	0.10602
316	P33991	Q14566	10	0.058768	0.00034	0.007768	0.00089	0.025746	0.00316	0.00055	0.00282
317	P06493	P61024	10	0.683901	0.60114	0.39884	0.60849	0.408286	0.63373	0.00735	0.03259
318	P63104	Q92934	10	0.710004	0.62479	0.295016	0.44674	0.534907	0.78176	-0.17805	0.15697
319	P62191	Q13200	10	0.045839	8e-05	0.014132	0.00279	0.020215	0.00154	0.00271	0.00146
320	O95433	P07900	10	0.148891	0.02306	0.118418	0.13151	0.061991	0.02862	0.10845	0.00556
321	P30281	Q00534	10	0.337506	0.21007	0.227119	0.32742	0.186985	0.24112	0.11735	0.03105
322	Q7L5N1	Q9UNS2	10	0.243017	0.09955	0.08039	0.07068	0.191934	0.25111	-0.02887	0.15156
323	Q8WUM4	Q99816	10	0.292616	0.15556	0.27239	0.4079	0.063719	0.03067	0.25234	-0.12489
324	P67775	Q13362	10	0.779586	0.68317	0.480181	0.71372	0.378668	0.59052	0.03055	-0.09265
325	Q13501	Q9Y4K3	10	0.265826	0.12465	0.0778	0.06704	0.108044	0.09088	-0.05761	-0.03377
326	P31946	P49815	10	0.729432	0.64179	0.553039	0.79316	0.255516	0.37799	0.15137	-0.2638
327	Q13404	Q9Y4K3	10	0.464517	0.36938	0.216035	0.30666	0.254912	0.37681	-0.06272	0.00743
328	Q8IY92	Q92889	10	0.371336	0.25219	0.118286	0.13122	0.265293	0.3959	-0.12097	0.14371
329	O15047	Q15291	10	1.21585	0.91484	0.732982	0.92242	0.800943	0.94618	0.00758	0.03134
330	P62136	Q12972	10	0.197086	0.05615	0.023521	0.00731	0.121241	0.11249	-0.04884	0.05634
331	P62993	Q13480	10	0.392313	0.27869	0.245219	0.35885	0.233951	0.33576	0.08016	0.05707
332	P25786	P25787	10	0.080624	0.00213	0.029745	0.01154	0.05002	0.01739	0.00941	0.01526
333	P46100	Q9UER7	10	0.147057	0.02217	0.071452	0.05772	0.028276	0.00405	0.03555	-0.01812
334	Q13098	Q92905	10	0.20913	0.06684	0.10324	0.10631	0.111574	0.09677	0.03947	0.02993
335	Q13155	Q15046	10	0.2446	0.10108	0.174264	0.23211	0.125862	0.12099	0.13103	0.01991
336	Q9UBE0	Q9UBT2	10	0.109406	0.00806	0.042786	0.0236	0.063719	0.03067	0.01554	0.02261
337	Q13547	Q9UBB5	10	0.156354	0.02756	0.083003	0.07486	0.094416	0.06864	0.0473	0.04108
338	P26358	Q13547	10	0.662759	0.58204	0.481286	0.7151	0.318773	0.49187	0.13306	-0.09017
339	P62258	P63104	10	0.252561	0.10944	0.212654	0.30051	0.111685	0.09696	0.19107	-0.01248
340	P50750	Q03111	10	0.412106	0.30363	0.244268	0.3572	0.220888	0.31077	0.05357	0.00714
341	O14964	Q92783	10	0.182067	0.04472	0.143312	0.17517	0.044192	0.01282	0.13045	-0.0319
342	P61201	Q13098	10	0.072498	0.0012	0.032384	0.01347	0.019793	0.00142	0.01227	0.00022
343	O43913	Q13416	10	0.160625	0.03018	0.094323	0.09229	0.075744	0.04374	0.06211	0.01356
344	O00267	P24928	10	0.250033	0.10678	0.142826	0.17435	0.150812	0.16862	0.06757	0.06184
345	P12004	P28340	10	1.00436	0.82791	0.681029	0.89332	0.511898	0.75856	0.06541	-0.06935
346	P49336	Q9UHV7	10	0.289045	0.15118	0.163369	0.21218	0.086541	0.05798	0.061	-0.0932
347	P22681	P29353	10	0.235952	0.09248	0.094727	0.0929	0.11459	0.10115	0.00042	0.00867
348	Q13619	Q9Y4B6	10	0.1438	0.02062	0.044473	0.0252	0.064442	0.03132	0.00458	0.0107
349	O14763	Q14790	10	0.936812	0.79012	0.547736	0.78834	0.528786	0.77542	-0.00178	-0.0147
350	P61077	Q99496	10	0.111761	0.00865	0.01684	0.00381	0.073314	0.04085	-0.00484	0.0322
351	O15344	P78318	10	0.196825	0.05592	0.057773	0.03992	0.029063	0.00437	-0.016	-0.05155
352	P33992	P49736	9	0.184377	0.04643	0.058669	0.04113	0.053598	0.02043	-0.0053	-0.026
353	Q8WVM7	Q9UQE7	9	0.164691	0.0328	0.050116	0.03132	0.091094	0.06404	-0.00148	0.03124
354	P06400	P24864	9	0.193384	0.05323	0.062973	0.04661	0.123496	0.11647	-0.00662	0.06324
355	O60244	P49336	9	0.333661	0.2054	0.225249	0.32365	0.058359	0.02501	0.11825	-0.18039
356	P07900	Q13451	9	0.792706	0.69338	0.539657	0.78032	0.530843	0.77779	0.08694	0.08441
357	P35222	Q9UKB1	9	0.39108	0.277	0.19125	0.26281	0.258202	0.3828	-0.01419	0.1058
358	O94776	Q09028	9	0.771927	0.67692	0.498545	0.73448	0.418223	0.6477	0.05756	-0.02922
359	P04049	P15056	9	0.622426	0.54332	0.407388	0.61985	0.364605	0.56869	0.07653	0.02537
360	P60953	Q07912	9	1.41568	0.96131	0.202705	0.2831	0.434964	0.66888	-0.67821	-0.29243
361	P60520	Q13501	9	0.301346	0.16606	0.130702	0.15249	0.122036	0.11389	-0.01357	-0.05217
362	P30154	P67775	9	1.04591	0.84888	0.721717	0.91666	0.51804	0.76484	0.06778	-0.08404
363	Q9H6T3	Q9NWS0	9	0.087019	0.00299	0.028498	0.01062	0.028656	0.0042	0.00763	0.00121
364	P46736	Q6UWZ7	9	0.158551	0.02882	0.043836	0.02458	0.037061	0.00838	-0.00424	-0.02044
365	P55072	Q9BZE9	9	1.18741	0.90605	0.661858	0.88152	0.765106	0.93261	-0.02453	0.02656
366	P28749	Q16254	9	0.267011	0.12586	0.138722	0.16698	0.218459	0.30587	0.04112	0.18001
367	P42224	P52630	9	0.341743	0.21503	0.110944	0.11895	0.241348	0.35029	-0.09608	0.13526
368	O14818	P25786	9	0.06887	0.00091	0.048317	0.02948	0.01874	0.00126	0.02857	0.00035
369	P43686	P62195	9	0.050332	0.00011	0.009684	0.00132	0.018071	0.00118	0.00121	0.00107
370	P22415	Q15853	9	0.147624	0.02242	0.084784	0.07763	0.066039	0.03281	0.05521	0.01039
371	P51668	Q05086	9	0.470962	0.37713	0.399287	0.60907	0.13391	0.13658	0.23194	-0.24055
372	P43686	P62191	9	0.044081	5e-05	0.025033	0.00834	0.022513	0.00209	0.00829	0.00204
373	P15056	Q02750	9	0.368139	0.24788	0.228608	0.3299	0.147633	0.16254	0.08202	-0.08534
374	Q12834	Q9UJX3	9	0.390384	0.27607	0.226583	0.32618	0.22615	0.32104	0.05011	0.04497
375	Q92830	Q9Y4A5	9	0.316491	0.18455	0.175581	0.23443	0.224261	0.31734	0.04988	0.13279
376	P07992	Q92889	9	0.144738	0.02102	0.094872	0.09313	0.069965	0.03699	0.07211	0.01597
377	P60510	Q9NY27	9	0.533079	0.44893	0.283175	0.427	0.325398	0.5032	-0.02193	0.05427
378	P10636	Q9UNE7	9	1.56794	0.98101	0.899488	0.97716	0.936342	0.97795	-0.00385	-0.00306
379	P05412	Q09472	9	0.665469	0.58432	0.28432	0.42878	0.432623	0.66591	-0.15554	0.08159
380	P25787	P25788	9	0.076852	0.00173	0.037354	0.01818	0.048405	0.01587	0.01645	0.01414
381	Q9BZI7	Q9HAU5	9	0.197736	0.05673	0.145053	0.17854	0.044864	0.01331	0.12181	-0.04342
382	P31749	Q6R327	9	0.195987	0.05527	0.07378	0.06102	0.135894	0.14038	0.00575	0.08511
383	O95163	Q9H9T3	9	0.060615	0.00039	0.015488	0.00321	0.038381	0.00909	0.00282	0.0087
384	Q09472	Q9Y6Q9	9	0.322153	0.1916	0.254649	0.37596	0.170788	0.20708	0.18436	0.01548
385	P52298	Q09161	9	0.115554	0.00982	0.040685	0.02122	0.045883	0.01401	0.0114	0.00419
386	Q12834	Q13042	9	0.565066	0.48362	0.340905	0.52144	0.334192	0.51805	0.03782	0.03443
387	O14964	Q99816	9	0.287885	0.14988	0.247689	0.36355	0.102953	0.08252	0.21367	-0.06736
388	P62310	Q9Y333	9	0.083606	0.00246	0.028936	0.01086	0.072667	0.04003	0.0084	0.03757
389	P61201	Q7L5N1	9	0.07199	0.00114	0.051224	0.03265	0.024075	0.0026	0.03151	0.00146
390	P51668	Q13490	9	0.233219	0.08975	0.163358	0.21213	0.127611	0.12427	0.12238	0.03452
391	Q9BTT4	Q9NVC6	9	0.52499	0.43964	0.366452	0.56121	0.246981	0.36138	0.12157	-0.07826
392	P11441	P46379	9	0.105657	0.00705	0.067238	0.05207	0.029174	0.0044	0.04502	-0.00265
393	P46736	Q9NXR7	9	0.16685	0.03408	0.040331	0.02081	0.074017	0.04173	-0.01327	0.00765
394	O00487	P51665	9	0.115882	0.00995	0.0483	0.02944	0.048249	0.01573	0.01949	0.00578
395	P68431	P83916	9	1.19188	0.90752	0.806005	0.95236	0.599979	0.83821	0.04484	-0.06931
396	P16333	P22681	9	0.939183	0.79146	0.630351	0.8593	0.462671	0.70372	0.06784	-0.08774
397	P35998	Q16401	9	0.366491	0.24576	0.096708	0.0961	0.221529	0.31196	-0.14966	0.0662
398	Q14790	Q92851	9	0.09659	0.00483	0.063088	0.04676	0.065077	0.03195	0.04193	0.02712
399	P25205	P33992	9	0.079597	0.00207	0.041732	0.02233	0.049433	0.01692	0.02026	0.01485
400	P31749	Q92934	9	1.0794	0.8648	0.585545	0.82332	0.707144	0.90737	-0.04148	0.04257
401	P07900	Q02790	9	0.203376	0.06178	0.192962	0.26592	0.029518	0.00464	0.20414	-0.05714
402	O14818	P25787	9	0.095262	0.00456	0.062175	0.04569	0.052188	0.01924	0.04113	0.01468
403	P36873	Q12972	9	0.213754	0.07094	0.074958	0.0627	0.113491	0.09949	-0.00824	0.02855
404	Q6PD62	Q8WVC0	9	0.222968	0.07969	0.147753	0.18346	0.1139	0.10004	0.10377	0.02035
405	P55072	Q96CS3	9	1.16364	0.89785	0.667489	0.88498	0.715823	0.91165	-0.01287	0.0138
406	Q99627	Q9UNS2	9	0.118505	0.01059	0.050598	0.03193	0.035052	0.00738	0.02134	-0.00321
407	Q9BZI7	Q9Y5S9	9	0.299121	0.16323	0.184021	0.24949	0.153599	0.17437	0.08626	0.01114
408	P45973	P68431	9	0.657508	0.57685	0.40927	0.62261	0.407942	0.63336	0.04576	0.05651
409	O94782	Q8TAF3	9	0.682501	0.59986	0.435519	0.65829	0.347572	0.54075	0.05843	-0.05911
410	P51610	Q92560	9	0.23792	0.09437	0.068666	0.05392	0.134497	0.13767	-0.04045	0.0433
411	Q6PD62	Q8N7H5	9	0.042634	5e-05	0.019083	0.00496	0.015954	0.00078	0.00491	0.00073
412	P04049	Q04917	9	0.88487	0.75813	0.603531	0.83818	0.498719	0.74405	0.08005	-0.01408
413	O14920	O43318	9	0.211163	0.06857	0.110993	0.11908	0.155847	0.17842	0.05051	0.10985
414	Q12933	Q92844	9	0.621235	0.54204	0.446058	0.67187	0.249043	0.36553	0.12983	-0.17651
415	P55072	Q8TAT6	9	1.13767	0.88848	0.649209	0.87327	0.763758	0.93215	-0.01521	0.04367
416	P00519	P62993	9	0.824431	0.71754	0.545937	0.78656	0.441916	0.6776	0.06902	-0.03994
417	P61964	Q9P0U4	9	0.697974	0.61418	0.386394	0.59044	0.466685	0.70885	-0.02374	0.09467
418	Q7L5N1	Q9BT78	9	0.070488	0.00103	0.033629	0.01457	0.032015	0.00572	0.01354	0.00469
419	Q9BUL8	Q9Y6E0	9	0.287687	0.14952	0.193357	0.26654	0.129701	0.12853	0.11702	-0.02099
420	P07900	P53041	9	0.178352	0.04186	0.045773	0.02654	0.085702	0.05664	-0.01532	0.01478
421	O43684	Q12834	9	0.991106	0.82097	0.594748	0.83103	0.551513	0.79726	0.01006	-0.02371
422	P30281	P46527	9	1.51569	0.97551	0.898985	0.97702	0.907457	0.9729	0.00151	-0.00261
423	P12004	Q15054	9	1.17617	0.90218	0.799526	0.95029	0.598435	0.83721	0.04811	-0.06497
424	P12004	P26358	9	0.397592	0.2851	0.210784	0.29772	0.275432	0.41427	0.01262	0.12917
425	O15047	P61964	9	0.754973	0.66287	0.434848	0.65735	0.499963	0.7455	-0.00552	0.08263
426	P54725	P55036	9	0.485638	0.39486	0.320121	0.48842	0.300316	0.45884	0.09356	0.06398
427	P20936	Q99704	9	0.126058	0.01312	0.101055	0.10266	0.041246	0.01084	0.08954	-0.00228
428	P46940	P60953	9	0.437041	0.33516	0.208919	0.29424	0.186709	0.24058	-0.04092	-0.09458
429	P68431	Q09028	9	0.784617	0.68751	0.487078	0.72165	0.411285	0.63783	0.03414	-0.04968
430	P68431	Q9NVP2	9	0.207019	0.06506	0.046385	0.02723	0.139344	0.1468	-0.03783	0.08174
431	P35221	P35222	9	0.234195	0.09064	0.184805	0.25089	0.096806	0.07232	0.16025	-0.01832
432	O43929	Q13416	9	0.075929	0.00162	0.021522	0.00616	0.063215	0.03004	0.00454	0.02842
433	Q96EP0	Q9Y6K9	9	0.45851	0.36193	0.241117	0.35153	0.292789	0.44636	-0.0104	0.08443
434	P09874	P13010	9	0.17147	0.03715	0.009786	0.00133	0.163019	0.19225	-0.03582	0.1551
435	P50750	Q9UHB7	9	0.586513	0.50578	0.35845	0.54902	0.310795	0.47793	0.04324	-0.02785
436	O75182	Q13547	9	0.471977	0.37836	0.180451	0.24305	0.09474	0.0691	-0.13531	-0.30926
437	P04908	Q09472	8	0.510173	0.4229	0.224646	0.32249	0.194063	0.25574	-0.10041	-0.16716
438	P51668	P98170	8	0.133248	0.01609	0.072236	0.05881	0.081978	0.05137	0.04272	0.03528
439	Q96G25	Q9BTT4	8	0.2781	0.13828	0.217148	0.30866	0.071242	0.03835	0.17038	-0.09993
440	P12004	Q9H211	8	0.781891	0.68524	0.57566	0.81488	0.357057	0.55628	0.12964	-0.12896
441	P04792	P49137	8	0.634212	0.55504	0.368556	0.56433	0.406551	0.63147	0.00929	0.07643
442	Q04206	Q15653	8	0.193644	0.05343	0.05763	0.0397	0.025717	0.00314	-0.01373	-0.05029
443	P25205	P33993	8	0.27007	0.12947	0.110415	0.11807	0.107853	0.09065	-0.0114	-0.03882
444	O15371	Q14152	8	0.055269	0.00026	0.01068	0.00155	0.044926	0.01332	0.00129	0.01306
445	P29353	Q07889	8	0.483666	0.39257	0.360271	0.55172	0.188568	0.24453	0.15915	-0.14804
446	O95630	P62993	8	0.695139	0.61174	0.510172	0.74754	0.336934	0.5224	0.1358	-0.08934
447	P42224	Q09472	8	0.70854	0.6235	0.435135	0.65775	0.503158	0.74937	0.03425	0.12587
448	P35249	P40937	8	0.092539	0.00398	0.050008	0.03112	0.059392	0.02596	0.02714	0.02198
449	O15169	P25054	8	0.706949	0.62209	0.494418	0.72981	0.374434	0.58434	0.10772	-0.03775
450	O95347	Q15003	8	0.083678	0.00246	0.043691	0.02442	0.02434	0.00268	0.02196	0.00022
451	Q96H20	Q9BRG1	8	0.087286	0.00305	0.039156	0.0196	0.017893	0.00114	0.01655	-0.00191
452	Q13098	Q99627	8	0.193313	0.05318	0.068864	0.05419	0.153916	0.17497	0.00101	0.12179
453	P27986	P29353	8	0.423474	0.3179	0.225611	0.32425	0.226193	0.32116	0.00635	0.00326
454	Q9BTT4	Q9P086	8	0.209804	0.06742	0.172015	0.22795	0.043488	0.0124	0.16053	-0.05502
455	O14733	P45983	8	0.145699	0.02155	0.076612	0.06533	0.072129	0.0394	0.04378	0.01785
456	P01116	P04049	8	1.22046	0.91607	0.708611	0.90937	0.739148	0.92202	-0.0067	0.00595
457	P62191	P62195	8	0.040296	4e-05	0.018248	0.00447	0.005546	4e-05	0.00443	0
458	Q92466	Q92905	8	0.286663	0.1482	0.164693	0.21472	0.127299	0.12365	0.06652	-0.02455
459	P30153	P62714	8	0.447435	0.34807	0.297836	0.45128	0.294616	0.44935	0.10321	0.10128
460	P25787	P28070	8	0.318081	0.18656	0.181957	0.24573	0.188254	0.24385	0.05917	0.05729
461	Q13620	Q92905	8	0.070883	0.00103	0.057538	0.03956	0.033315	0.0064	0.03853	0.00537
462	P45973	Q13111	8	0.49794	0.40895	0.228876	0.33035	0.386172	0.6019	-0.0786	0.19295
463	P13010	Q14191	8	0.337421	0.20996	0.073941	0.06126	0.110002	0.09406	-0.1487	-0.1159
464	P23443	Q8N122	8	0.139717	0.01866	0.085867	0.07914	0.059691	0.0263	0.06048	0.00764
465	P04049	P62258	8	1.29703	0.9369	0.814524	0.95501	0.739978	0.9223	0.01811	-0.0146
466	O95983	Q8WXI9	8	0.131253	0.01518	0.062144	0.04564	0.052642	0.0196	0.03046	0.00442
467	P45985	Q13233	8	0.306193	0.17223	0.172884	0.22948	0.203932	0.27595	0.05725	0.10372
468	Q15631	Q99598	8	0.059016	0.00035	0.037059	0.01791	0.025688	0.00314	0.01756	0.00279
469	P49336	Q9NVC6	8	0.498653	0.4097	0.352438	0.53971	0.154815	0.17649	0.13001	-0.23321
470	O00506	Q9BUL8	8	0.084319	0.00254	0.035591	0.01631	0.033864	0.00673	0.01377	0.00419
471	P49336	Q9BTT4	8	0.176401	0.04038	0.08243	0.07386	0.099364	0.07644	0.03348	0.03606
472	Q9UHA4	Q9Y2Q5	8	0.241141	0.09781	0.075826	0.06407	0.149192	0.1655	-0.03374	0.06769
473	Q8N3U4	Q9UQE7	8	0.122484	0.01184	0.096009	0.09501	0.017516	0.00108	0.08317	-0.01076
474	O14497	Q969G3	8	0.131487	0.01526	0.084714	0.07756	0.058666	0.02538	0.0623	0.01012
475	P41743	Q13501	8	0.227225	0.08383	0.048548	0.02969	0.061169	0.02775	-0.05414	-0.05608
476	A0JLT2	Q9BTT4	8	0.155296	0.02691	0.098501	0.09882	0.051475	0.01865	0.07191	-0.00826
477	Q9BTT4	Q9NPJ6	8	0.058851	0.00034	0.027945	0.01023	0.009455	0.00016	0.00989	-0.00018
478	P25786	P49721	8	0.094697	0.00441	0.066843	0.05154	0.041796	0.01125	0.04713	0.00684
479	O94776	O95983	8	0.109052	0.00793	0.028575	0.01067	0.08137	0.05051	0.00274	0.04258
480	P07900	Q00613	8	0.54446	0.46167	0.419658	0.63688	0.322259	0.49772	0.17521	0.03605
481	O95347	Q9NTJ3	8	0.057999	0.00033	0.013559	0.00256	0.021228	0.00178	0.00223	0.00145
482	P35222	Q9NSA3	8	0.575296	0.49442	0.371604	0.56894	0.323836	0.50053	0.07452	0.00611
483	P35249	P35250	8	0.063114	0.00054	0.034407	0.01522	0.042587	0.01184	0.01468	0.0113
484	P12004	Q13111	8	0.680853	0.59845	0.423612	0.64202	0.369963	0.57683	0.04357	-0.02162
485	P42773	Q00534	8	0.901326	0.76866	0.500997	0.73718	0.568806	0.8121	-0.03148	0.04344
486	O00487	Q99460	8	0.066563	0.00075	0.014205	0.00279	0.028236	0.00402	0.00204	0.00327
487	P46531	Q92585	8	0.580427	0.49958	0.380854	0.58225	0.338899	0.52577	0.08267	0.02619
488	Q14457	Q9C0C7	8	0.677905	0.59554	0.398341	0.60776	0.391758	0.61012	0.01222	0.01458
489	O94776	Q14839	8	0.274441	0.13409	0.144055	0.17652	0.193533	0.2546	0.04243	0.12051
490	P11717	Q9NZ52	8	0.680532	0.59827	0.429646	0.65047	0.388809	0.60578	0.0522	0.00751
491	O60934	P16104	8	0.485228	0.39439	0.303394	0.46066	0.255568	0.37809	0.06627	-0.0163
492	P61201	Q9UBW8	8	0.102656	0.00615	0.05415	0.03603	0.06663	0.03345	0.02988	0.0273
493	P46527	Q92905	8	1.18169	0.90418	0.72009	0.91568	0.738821	0.92188	0.0115	0.0177
494	Q04206	Q8N668	8	0.175403	0.03969	0.117807	0.1305	0.037071	0.00838	0.09081	-0.03131
495	O14964	O75886	8	0.177405	0.04116	0.135148	0.16079	0.040714	0.01048	0.11963	-0.03068
496	Q99627	Q9UBW8	8	0.190713	0.05123	0.034276	0.01515	0.137258	0.1429	-0.03608	0.09167
497	P51531	Q12824	8	0.10469	0.00676	0.071016	0.05703	0.064994	0.03186	0.05027	0.0251
498	P25786	P25789	8	0.170533	0.03648	0.085633	0.07873	0.099958	0.07742	0.04225	0.04094
499	Q15291	Q9P0U4	8	1.15816	0.89591	0.686807	0.89684	0.765619	0.93283	0.00093	0.03692
500	P60953	Q07960	8	0.320691	0.18974	0.192371	0.26489	0.149349	0.1657	0.07515	-0.02404
501	P30153	Q13362	8	0.530662	0.44583	0.3603	0.55173	0.12209	0.11399	0.1059	-0.33184
502	Q9BYM8	Q9Y6K9	8	0.352714	0.22856	0.197793	0.27401	0.232824	0.33384	0.04545	0.10528
503	P68431	Q92793	8	0.654889	0.57441	0.464606	0.69509	0.279854	0.42261	0.12068	-0.1518
504	Q08945	Q9Y5B9	8	0.390858	0.27675	0.283805	0.42795	0.119638	0.10964	0.1512	-0.16711
505	Q12824	Q969G3	8	0.101099	0.00581	0.074625	0.06218	0.043122	0.01213	0.05637	0.00632
506	Q8N122	Q9BVC4	8	0.256204	0.11364	0.098189	0.09831	0.141935	0.15138	-0.01533	0.03774
507	Q13619	Q7L5N1	8	0.507895	0.42028	0.233697	0.33853	0.204425	0.27691	-0.08175	-0.14337
508	Q12824	Q8TAQ2	8	0.289682	0.15194	0.152889	0.19247	0.16524	0.1966	0.04053	0.04466
509	Q92922	Q96GM5	8	0.177227	0.04101	0.088099	0.08265	0.1012	0.07939	0.04164	0.03838
510	Q9UKV8	Q9UPQ9	8	0.208696	0.06644	0.129514	0.15049	0.122687	0.11499	0.08405	0.04855
511	P35998	P62195	8	0.069056	0.00091	0.000921	0	0.029769	0.00473	-0.00091	0.00382
512	P06730	Q13542	8	0.460835	0.36473	0.255026	0.3767	0.303228	0.46401	0.01197	0.09928
513	P30153	Q14738	8	0.763466	0.66994	0.569193	0.80859	0.285481	0.43295	0.13865	-0.23699
514	O43318	Q8N5C8	8	0.295763	0.15935	0.140494	0.1703	0.121923	0.11368	0.01095	-0.04567
515	Q96S44	Q9Y3C4	8	0.169151	0.03562	0.093933	0.09166	0.082933	0.05277	0.05604	0.01715
516	Q13043	Q9NS23	8	0.335201	0.20715	0.266728	0.39775	0.153362	0.17391	0.1906	-0.03324
517	O14965	Q9ULW0	8	0.764092	0.67039	0.459603	0.68873	0.491856	0.73646	0.01834	0.06607
518	O14777	Q9BZD4	8	0.093072	0.00411	0.021131	0.0059	0.027969	0.00393	0.00179	-0.00018
519	A0JLT2	Q15648	8	0.249692	0.1064	0.105184	0.10941	0.150769	0.16856	0.00301	0.06216
520	Q8NDV7	Q9UKV8	8	0.757807	0.66538	0.390747	0.59671	0.482191	0.72623	-0.06867	0.06085
521	Q9P0U4	Q9UBL3	8	0.595315	0.51514	0.217424	0.3092	0.463677	0.70511	-0.20594	0.18997
522	P49336	Q13503	8	0.33753	0.2101	0.187783	0.25635	0.195987	0.25923	0.04625	0.04913
523	P48444	P53618	8	0.029603	0	0.012318	0.00213	0.019514	0.00137	0.00213	0.00137
524	Q9BT78	Q9UBW8	8	0.044605	6e-05	0.025435	0.00853	0.017725	0.0011	0.00847	0.00104
525	P53618	Q9Y678	8	0.065056	0.00065	0.025868	0.00876	0.034791	0.0072	0.00811	0.00655
526	O43683	Q8NG31	8	0.434699	0.33218	0.114422	0.12484	0.256665	0.38002	-0.20734	0.04784
527	Q15831	Q7RTN6	8	0.151471	0.02457	0.099559	0.10038	0.086151	0.05732	0.07581	0.03275
528	O43502	O43542	8	0.345983	0.22046	0.131065	0.15336	0.205874	0.27984	-0.0671	0.05938
529	P00519	P46108	8	0.619023	0.53984	0.345988	0.52963	0.390079	0.6076	-0.01021	0.06776
530	P36873	Q13625	8	0.722533	0.63551	0.474866	0.70742	0.362928	0.56589	0.07191	-0.06962
531	P20248	Q13309	8	1.25881	0.92719	0.671253	0.88741	0.79174	0.94273	-0.03978	0.01554
532	P07992	Q8IY92	8	0.390388	0.27607	0.200939	0.27969	0.274007	0.41189	0.00362	0.13582
533	O95405	Q15796	8	0.639486	0.56011	0.404381	0.61583	0.332514	0.5153	0.05572	-0.04481
534	P49336	Q96RN5	8	0.174749	0.03928	0.121813	0.13778	0.074538	0.04241	0.0985	0.00313
535	P20226	Q15544	8	0.991477	0.82112	0.549169	0.78945	0.560001	0.80494	-0.03167	-0.01618
536	Q13769	Q96FV9	8	0.739973	0.65052	0.593274	0.82983	0.39011	0.60763	0.17931	-0.04289
537	Q7L5N1	Q99627	8	0.229148	0.08581	0.077389	0.06654	0.156913	0.18038	-0.01927	0.09457
538	Q9UBU8	Q9Y605	8	0.321189	0.19034	0.192917	0.26586	0.168968	0.2033	0.07552	0.01296
539	P17980	P62195	8	0.059571	0.00036	0.035447	0.01616	0.011565	0.0003	0.0158	-6e-05
540	P46736	Q15018	8	0.157076	0.02798	0.076168	0.06464	0.069397	0.03623	0.03666	0.00825
541	P06400	Q00534	8	0.653108	0.57279	0.406891	0.61915	0.402848	0.62601	0.04636	0.05322
542	P51531	Q8TAQ2	8	0.37381	0.25544	0.217635	0.30962	0.222993	0.31461	0.05418	0.05917
543	P42224	Q92793	8	0.852584	0.73659	0.571374	0.81074	0.489209	0.73356	0.07415	-0.00303
544	P61964	P68431	8	0.545209	0.46244	0.342356	0.52356	0.32214	0.49756	0.06112	0.03512
545	Q13769	Q8NI27	8	0.886916	0.75929	0.656212	0.87771	0.507373	0.75373	0.11842	-0.00556
546	Q15011	Q9UKV5	8	0.195291	0.05479	0.112571	0.12151	0.130339	0.12973	0.06672	0.07494
547	P62195	Q99460	8	0.066788	0.00078	0.028078	0.01033	0.030813	0.00524	0.00955	0.00446
548	Q15788	Q92793	8	0.357047	0.23406	0.292507	0.44265	0.100058	0.07761	0.20859	-0.15645
549	P11802	P42773	8	0.805079	0.70276	0.438914	0.6625	0.499754	0.74538	-0.04026	0.04262
550	P19174	P22681	8	0.843549	0.73041	0.541621	0.78226	0.381544	0.59488	0.05185	-0.13553
551	Q12834	Q9UJX6	8	0.487609	0.39721	0.277405	0.41672	0.305949	0.46903	0.01951	0.07182
552	P62993	Q05193	8	0.315226	0.18295	0.23288	0.33704	0.16599	0.19784	0.15409	0.01489
553	P29083	P29084	8	0.249605	0.10631	0.151078	0.18933	0.144448	0.15675	0.08302	0.05044
554	Q93009	Q96T88	8	0.334803	0.20673	0.077453	0.06665	0.256536	0.37982	-0.14008	0.17309
555	Q86VN1	Q9BRG1	8	0.112518	0.00891	0.017069	0.00399	0.049108	0.01651	-0.00492	0.0076
556	O14818	P25788	8	0.039591	3e-05	0.028338	0.01051	0.018262	0.00121	0.01048	0.00118
557	O75821	P55884	8	0.155661	0.02714	0.079948	0.07005	0.050064	0.01746	0.04291	-0.00968
558	P35998	Q13200	8	0.031427	0	0.01639	0.00364	0.011404	0.00028	0.00364	0.00028
559	P62993	Q07912	8	1.17601	0.90212	0.221981	0.31758	0.38793	0.60427	-0.58454	-0.29785
560	O43765	P46379	8	0.166887	0.03412	0.09091	0.08707	0.091764	0.06499	0.05295	0.03087
561	P49321	P68431	8	0.608655	0.52891	0.444797	0.67035	0.328906	0.50952	0.14144	-0.01939
562	Q92905	Q9H9Q2	8	0.127016	0.01358	0.108121	0.1143	0.047739	0.01542	0.10072	0.00184
563	Q13042	Q8NHZ8	8	1.1396	0.88909	0.659967	0.88026	0.709012	0.90819	-0.00883	0.0191
564	Q8TAQ2	Q92922	8	0.228045	0.08465	0.131478	0.15413	0.101056	0.0792	0.06948	-0.00545
565	P18887	P49916	8	0.25025	0.10706	0.041281	0.0218	0.219393	0.30797	-0.08526	0.20091
566	P35998	P43686	8	0.039389	3e-05	0.009985	0.00136	0.026692	0.00353	0.00133	0.0035
567	Q15003	Q9BPX3	8	0.062789	0.00053	0.02629	0.00908	0.048746	0.01612	0.00855	0.01559
568	P38919	Q9Y5S9	8	0.284575	0.14559	0.20802	0.29285	0.12052	0.11132	0.14726	-0.03427
569	O60716	Q86T24	8	0.325977	0.19614	0.226214	0.32553	0.147572	0.16241	0.12939	-0.03373
570	Q8NEB9	Q9P2Y5	8	0.234955	0.09152	0.135762	0.16187	0.139557	0.14718	0.07035	0.05566
571	P16220	Q09472	8	0.724161	0.6371	0.357091	0.54682	0.442964	0.67901	-0.09028	0.04191
572	P55211	Q13490	8	0.549219	0.46686	0.389096	0.59444	0.254202	0.37539	0.12758	-0.09147
573	P36873	P41236	8	1.13293	0.88657	0.63055	0.85943	0.721459	0.91444	-0.02714	0.02787
574	Q13547	Q9BTC8	8	0.22693	0.08354	0.137346	0.16453	0.130678	0.13043	0.08099	0.04689
575	Q9UBW8	Q9UNS2	8	0.219056	0.07575	0.059634	0.04239	0.171273	0.2081	-0.03336	0.13235
576	Q8WUM4	Q96B97	8	0.660549	0.57984	0.52932	0.76894	0.242315	0.35233	0.1891	-0.22751
577	P24534	P26641	8	0.12269	0.01191	0.054918	0.03684	0.050871	0.01811	0.02493	0.0062
578	P68431	Q9Y294	8	0.557662	0.47575	0.40935	0.62271	0.286643	0.43505	0.14696	-0.0407
579	P20936	Q07666	7	0.414798	0.30682	0.368164	0.56382	0.093148	0.0669	0.257	-0.23992
580	Q93074	Q9BWU1	7	0.369411	0.24982	0.253032	0.37309	0.168062	0.20167	0.12327	-0.04815
581	Q9BT78	Q9UNS2	7	0.236488	0.09299	0.082404	0.07382	0.184121	0.23513	-0.01917	0.14214
582	Q13616	Q9NRD1	7	0.790312	0.69178	0.497931	0.73377	0.434247	0.66806	0.04199	-0.02372
583	P61088	Q9UNE7	7	0.955856	0.80102	0.5938	0.83019	0.580971	0.82274	0.02917	0.02172
584	O60671	O60921	7	0.120027	0.01105	0.064835	0.04896	0.063636	0.03059	0.03791	0.01954
585	Q96K76	Q9UKB1	7	0.149737	0.02356	0.10021	0.10139	0.054786	0.02164	0.07783	-0.00192
586	Q13616	Q9UKT5	7	0.607086	0.5273	0.374995	0.5734	0.372581	0.58111	0.0461	0.05381
587	P55884	Q13347	7	0.088082	0.00318	0.013668	0.00261	0.02218	0.00207	-0.00057	-0.00111
588	P46108	Q13905	7	0.379836	0.26278	0.23846	0.34681	0.141133	0.15004	0.08403	-0.11274
589	P23193	P24928	7	0.23365	0.09005	0.151308	0.18975	0.079876	0.04865	0.0997	-0.0414
590	P05556	P08648	7	0.519074	0.43314	0.264186	0.39306	0.349044	0.54322	-0.04008	0.11008
591	P62877	Q93034	7	0.197053	0.05612	0.110793	0.11874	0.129791	0.12867	0.06262	0.07255
592	P19784	P68400	7	0.10963	0.0081	0.014132	0.00279	0.083025	0.05289	-0.00531	0.04479
593	P23246	Q15233	7	0.462322	0.36655	0.20818	0.29306	0.383795	0.59818	-0.07349	0.23163
594	P12004	P24522	7	1.0312	0.8417	0.637619	0.86455	0.561945	0.80654	0.02285	-0.03516
595	Q13158	Q15628	7	0.099015	0.0053	0.06737	0.05228	0.058673	0.02538	0.04698	0.02008
596	P61006	Q96CV9	7	0.83844	0.72705	0.549445	0.78964	0.420697	0.65093	0.06259	-0.07612
597	O60907	O75376	7	0.318192	0.18673	0.196383	0.27155	0.158973	0.18445	0.08482	-0.00228
598	P27361	Q02750	7	0.296649	0.16041	0.239194	0.34808	0.057941	0.02463	0.18767	-0.13578
599	O75934	Q99459	7	0.598448	0.51846	0.423934	0.64238	0.344665	0.53599	0.12392	0.01753
600	P61081	Q96GG9	7	0.263186	0.12162	0.201008	0.27982	0.1022	0.08124	0.1582	-0.04038
601	P06400	P06493	7	0.433346	0.33029	0.331812	0.50711	0.202228	0.27237	0.17682	-0.05792
602	P25786	P28066	7	0.083112	0.00243	0.042537	0.0233	0.058867	0.02555	0.02087	0.02312
603	P30291	Q9UKB1	7	0.278859	0.13909	0.135382	0.1612	0.148936	0.16499	0.02211	0.0259
604	P06493	P33552	7	0.182079	0.04472	0.032113	0.01324	0.06966	0.03656	-0.03148	-0.00816
605	P56524	P62258	7	0.614382	0.53535	0.384495	0.58755	0.340921	0.52939	0.0522	-0.00596
606	P09874	P18887	7	0.223775	0.08063	0.147791	0.18352	0.106994	0.08939	0.10289	0.00876
607	O00311	P49736	7	0.488044	0.39773	0.322847	0.49285	0.303684	0.46484	0.09512	0.06711
608	Q16531	Q92905	7	0.781182	0.68461	0.573663	0.8129	0.510282	0.75694	0.12829	0.07233
609	P06400	P20248	7	0.424431	0.3191	0.228286	0.32946	0.287655	0.43682	0.01036	0.11772
610	P04049	P61981	7	1.36015	0.95077	0.862478	0.96893	0.744649	0.92439	0.01816	-0.02638
611	O00487	P55036	7	0.181835	0.04453	0.061436	0.04475	0.102343	0.0815	0.00022	0.03697
612	O75436	Q96QK1	7	0.181411	0.04416	0.023217	0.00707	0.160564	0.18763	-0.03709	0.14347
613	O95163	Q6IA86	7	0.106636	0.00733	0.076281	0.06484	0.064638	0.03155	0.05751	0.02422
614	Q8IXJ9	Q92560	7	0.256844	0.11436	0.085024	0.07794	0.135611	0.13984	-0.03642	0.02548
615	A0JLT2	Q9NVC6	7	0.5102	0.42292	0.294808	0.44643	0.27561	0.41465	0.02351	-0.00827
616	P06746	P18887	7	0.305678	0.17159	0.18024	0.24267	0.173191	0.21214	0.07108	0.04055
617	Q9BTT4	Q9H944	7	0.202416	0.06074	0.10554	0.11006	0.119107	0.10868	0.04932	0.04794
618	Q15021	Q9BPX3	7	0.041439	5e-05	0.015298	0.00316	0.021951	0.00202	0.00311	0.00197
619	P61586	Q07960	7	0.310989	0.17776	0.222353	0.31822	0.097665	0.07368	0.14046	-0.10408
620	P20585	P43246	7	0.252861	0.1097	0.199364	0.27678	0.100868	0.07887	0.16708	-0.03083
621	Q09028	Q13330	7	0.638004	0.55873	0.400968	0.61146	0.377152	0.58844	0.05273	0.02971
622	P51617	Q9Y6K9	7	0.708493	0.6234	0.398413	0.60786	0.435433	0.6695	-0.01554	0.0461
623	Q6UWE0	Q99816	7	0.204992	0.06321	0.173577	0.23083	0.083803	0.05389	0.16762	-0.00932
624	P06400	Q16254	7	0.393792	0.28044	0.260561	0.38664	0.187911	0.24301	0.1062	-0.03743
625	Q13619	Q9UNS2	7	0.582317	0.50134	0.251276	0.36988	0.303748	0.46494	-0.13146	-0.0364
626	P67775	Q15172	7	0.925852	0.78376	0.571909	0.81121	0.455783	0.69523	0.02745	-0.08853
627	O15379	P25490	7	0.145875	0.02162	0.067912	0.053	0.088004	0.06006	0.03138	0.03844
628	Q03111	Q9UHB7	7	0.18829	0.04938	0.118234	0.13117	0.101425	0.07987	0.08179	0.03049
629	P61077	Q99728	7	0.673784	0.59216	0.319441	0.48739	0.463948	0.70544	-0.10477	0.11328
630	Q12834	Q9UJX2	7	0.444452	0.34452	0.286319	0.43231	0.268643	0.40208	0.08779	0.05756
631	P20618	Q99436	7	0.086871	0.00298	0.025628	0.00863	0.020174	0.00153	0.00565	-0.00145
632	Q8IUQ4	Q9HB71	7	0.558741	0.47687	0.243976	0.35674	0.33397	0.51766	-0.12013	0.04079
633	O96013	P60953	7	0.330626	0.20172	0.163359	0.21213	0.149189	0.1655	0.01041	-0.03622
634	O14497	Q92922	7	0.29356	0.15672	0.16942	0.22314	0.164413	0.19492	0.06642	0.0382
635	P40763	Q09472	7	0.561706	0.47996	0.446855	0.67287	0.285525	0.43301	0.19291	-0.04695
636	P36897	Q15796	7	0.931388	0.78682	0.531528	0.77147	0.515867	0.76252	-0.01535	-0.0243
637	P07948	P22681	7	0.534417	0.45021	0.261541	0.38819	0.271717	0.40781	-0.06202	-0.0424
638	P27986	Q13480	7	0.413824	0.30556	0.226489	0.32595	0.273111	0.41026	0.02039	0.1047
639	O60921	Q99638	7	0.223284	0.07996	0.128342	0.14853	0.123382	0.11622	0.06857	0.03626
640	O60264	Q9NRL2	7	0.424499	0.31922	0.046072	0.02686	0.28539	0.43277	-0.29236	0.11355
641	Q09472	Q14653	7	0.307147	0.17337	0.118308	0.1313	0.141158	0.15009	-0.04207	-0.02328
642	Q99496	Q9BYE7	7	0.237076	0.09348	0.154825	0.19598	0.13184	0.13251	0.1025	0.03903
643	Q53EZ4	Q99816	7	0.237305	0.09372	0.11641	0.1282	0.146056	0.15974	0.03448	0.06602
644	P61081	Q8TBC4	7	0.121683	0.01156	0.069575	0.05515	0.058751	0.02544	0.04359	0.01388
645	P62877	Q14145	7	0.687051	0.60429	0.46301	0.69305	0.32199	0.49725	0.08876	-0.10704
646	P38919	Q9BZI7	7	0.461367	0.3654	0.355264	0.54388	0.186381	0.23992	0.17848	-0.12548
647	Q14566	Q9BTE3	7	0.470806	0.37696	0.397969	0.60717	0.20425	0.27649	0.23021	-0.10047
648	P33176	Q07866	7	0.280757	0.14131	0.046347	0.02716	0.174941	0.21603	-0.11415	0.07472
649	P30305	Q9UKB1	7	0.209067	0.06681	0.10859	0.11502	0.115602	0.10308	0.04821	0.03627
650	P08047	Q04206	7	0.602218	0.52212	0.384742	0.58791	0.302742	0.46324	0.06579	-0.05888
651	P49427	Q9Y297	7	0.446075	0.34639	0.210465	0.29723	0.324178	0.50112	-0.04916	0.15473
652	P25787	P28074	7	0.223481	0.08026	0.111524	0.11986	0.145296	0.15831	0.0396	0.07805
653	O14818	P25789	7	0.152988	0.02557	0.069296	0.05483	0.092334	0.06574	0.02926	0.04017
654	Q9BTT4	Q9BUE0	7	0.197979	0.0569	0.127773	0.14759	0.110376	0.09477	0.09069	0.03787
655	P04150	Q15788	7	0.251726	0.10853	0.052015	0.03344	0.202931	0.27381	-0.07509	0.16528
656	Q9H081	Q9H410	7	0.196804	0.0559	0.141736	0.17254	0.0747	0.04263	0.11664	-0.01327
657	O00487	Q9UNM6	7	0.122729	0.01192	0.077846	0.06706	0.066999	0.03391	0.05514	0.02199
658	Q16531	Q9BW61	7	0.993944	0.8226	0.632284	0.86067	0.620869	0.855	0.03807	0.0324
659	P15498	P22681	7	1.11748	0.88069	0.686145	0.89651	0.630626	0.86229	0.01582	-0.0184
660	O15047	Q9UBL3	7	0.626423	0.5471	0.273735	0.4104	0.475926	0.71933	-0.1367	0.17223
661	P62191	Q16401	7	0.365049	0.244	0.111416	0.11969	0.210031	0.2882	-0.12431	0.0442
662	P16333	Q13153	7	0.937177	0.79032	0.627014	0.85683	0.444325	0.68075	0.06651	-0.10957
663	Q13098	Q9BT78	7	0.095181	0.00453	0.039664	0.02016	0.048791	0.01615	0.01563	0.01162
664	P17980	P35998	7	0.05136	0.00012	0.03549	0.01619	0.028818	0.00427	0.01607	0.00415
665	Q6P1J9	Q9GZS3	7	0.614356	0.5353	0.414665	0.62986	0.333115	0.51629	0.09456	-0.01901
666	P35606	P53618	7	0.095901	0.00466	0.051556	0.03296	0.060944	0.02753	0.0283	0.02287
667	P49336	Q9Y2X0	7	0.136262	0.01718	0.039899	0.02041	0.029701	0.00472	0.00323	-0.01246
668	P35998	P55036	7	0.111566	0.0086	0.045743	0.02653	0.062881	0.02965	0.01793	0.02105
669	O00273	O76075	7	0.517232	0.43112	0.271814	0.40697	0.35732	0.55676	-0.02415	0.12564
670	O95999	Q9Y6K9	7	0.595763	0.51571	0.30936	0.47085	0.374718	0.58475	-0.04486	0.06904
671	P28072	Q99436	7	0.12732	0.01372	0.049624	0.03064	0.08295	0.05277	0.01692	0.03905
672	P11940	Q9BPZ3	7	0.188129	0.04927	0.102703	0.10557	0.066311	0.0331	0.0563	-0.01617
673	O76071	Q9Y3D0	7	0.69224	0.60915	0.462831	0.69282	0.339596	0.52703	0.08367	-0.08212
674	P27986	Q9UQC2	7	0.310644	0.17746	0.170294	0.22458	0.227898	0.32441	0.04712	0.14695
675	Q07817	Q14457	7	0.225217	0.08198	0.165079	0.21539	0.126537	0.12212	0.13341	0.04014
676	Q9NR09	Q9NR28	7	1.09025	0.86939	0.579411	0.81812	0.690512	0.89867	-0.05127	0.02928
677	P14923	P35221	7	0.481953	0.39066	0.256699	0.3799	0.268044	0.40105	-0.01076	0.01039
678	P62805	Q9Y294	7	0.56546	0.48404	0.326541	0.49882	0.30174	0.4617	0.01478	-0.02234
679	P49755	Q15363	7	0.160172	0.02986	0.084721	0.07756	0.11109	0.09593	0.0477	0.06607
680	Q8NFD5	Q92922	7	0.396263	0.28334	0.232088	0.33569	0.24697	0.36133	0.05235	0.07799
681	Q16539	Q16644	7	0.333734	0.20544	0.22978	0.33202	0.204236	0.27647	0.12658	0.07103
682	O95347	Q9BPX3	7	0.116784	0.01017	0.06357	0.04743	0.0584	0.02505	0.03726	0.01488
683	O75821	Q14152	7	0.141668	0.01961	0.073132	0.06013	0.057782	0.02449	0.04052	0.00488
684	P24928	P35269	7	0.293252	0.15627	0.186226	0.25367	0.094978	0.06938	0.0974	-0.08689
685	P57740	Q9BW27	7	0.355238	0.23173	0.142462	0.17369	0.193467	0.25445	-0.05804	0.02272
686	O14929	P68431	7	0.334415	0.2062	0.175227	0.23377	0.230818	0.3301	0.02757	0.1239
687	P51531	Q969G3	7	0.046053	0.0001	0.007943	0.00094	0.028349	0.0041	0.00084	0.004
688	P16104	Q12888	7	0.410341	0.30105	0.227314	0.32779	0.25037	0.36783	0.02674	0.06678
689	P60228	Q14152	7	0.122241	0.01178	0.068262	0.05338	0.083627	0.05364	0.0416	0.04186
690	Q53EL6	Q9Y297	7	0.166826	0.03407	0.089596	0.0852	0.076333	0.04448	0.05113	0.01041
691	O00487	P48556	7	0.094288	0.00436	0.02574	0.00869	0.053157	0.01993	0.00433	0.01557
692	Q8N122	Q96B36	7	0.745388	0.65509	0.399089	0.60881	0.418414	0.64791	-0.04628	-0.00718
693	P30154	P63151	7	0.930259	0.78623	0.655362	0.87732	0.419321	0.64905	0.09109	-0.13718
694	Q13618	Q96GG9	7	0.415077	0.30705	0.045229	0.02599	0.221002	0.31101	-0.28106	0.00396
695	O00487	O43242	7	0.071047	0.00104	0.033061	0.01408	0.043352	0.01223	0.01304	0.01119
696	P33992	P33993	7	0.30625	0.17229	0.148794	0.1852	0.130964	0.13091	0.01291	-0.04138
697	A0JLT2	Q9NPJ6	7	0.153122	0.02563	0.070647	0.05667	0.055866	0.02269	0.03104	-0.00294
698	O75528	Q96ES7	7	0.059878	0.00037	0.020198	0.00541	0.041162	0.01079	0.00504	0.01042
699	P61088	Q96FW1	7	0.176853	0.04076	0.0686	0.05383	0.104986	0.08606	0.01307	0.0453
700	Q15014	Q9NV56	7	0.163231	0.03187	0.032755	0.01375	0.122083	0.11393	-0.01812	0.08206
701	O14763	Q13158	7	0.748358	0.65791	0.398558	0.60812	0.407734	0.63312	-0.04979	-0.02479
702	Q93074	Q9BTT4	7	0.464092	0.36879	0.300401	0.45573	0.228727	0.32614	0.08694	-0.04265
703	P06493	P16401	7	0.757028	0.66476	0.571676	0.81106	0.375679	0.5861	0.1463	-0.07866
704	O00487	Q16186	7	0.336194	0.20836	0.179434	0.24119	0.204592	0.27721	0.03283	0.06885
705	P45973	Q13185	7	0.157249	0.02812	0.092624	0.0897	0.051045	0.01827	0.06158	-0.00985
706	P25963	P55072	7	1.22636	0.91802	0.74722	0.92897	0.731309	0.91857	0.01095	0.00055
707	P41743	Q9BYG5	7	0.137899	0.01784	0.094653	0.0928	0.069674	0.03658	0.07496	0.01874
708	P63151	P67775	7	0.264778	0.12344	0.199147	0.27638	0.165689	0.19728	0.15294	0.07384
709	P62195	P62333	7	0.084055	0.00251	0.028045	0.0103	0.027259	0.0037	0.00779	0.00119
710	O75446	Q16576	7	0.731051	0.64311	0.455781	0.68381	0.39569	0.61567	0.0407	-0.02744
711	P07900	Q9Y2Z0	7	0.238915	0.09537	0.083437	0.0756	0.107863	0.09067	-0.01977	-0.0047
712	P37198	Q9UBU9	7	0.518187	0.43227	0.278879	0.41931	0.380688	0.59357	-0.01296	0.1613
713	O96017	P30307	7	0.566343	0.48504	0.244472	0.35744	0.417344	0.64656	-0.1276	0.16152
714	Q8IU60	Q9NPI6	7	0.277263	0.13733	0.144614	0.17767	0.171567	0.20853	0.04034	0.0712
715	P17980	P43686	7	0.027937	0	0.026188	0.00901	0.007613	9e-05	0.00901	9e-05
716	P28074	Q99436	7	0.258136	0.11573	0.103712	0.1071	0.178042	0.22231	-0.00863	0.10658
717	P20226	Q00403	7	0.411163	0.30221	0.104809	0.10881	0.234454	0.33678	-0.1934	0.03457
718	O96019	P51531	7	0.436367	0.33424	0.338198	0.5173	0.201187	0.27019	0.18306	-0.06405
719	O14579	P53621	7	0.097014	0.00492	0.040152	0.02063	0.065394	0.03217	0.01571	0.02725
720	O60563	O60885	7	0.354567	0.23083	0.145711	0.17964	0.298157	0.45533	-0.05119	0.2245
721	Q13616	Q9UKT8	7	0.482086	0.39075	0.295456	0.44743	0.303509	0.46451	0.05668	0.07376
722	P60510	Q6IN85	7	0.550753	0.46825	0.289632	0.43771	0.371806	0.5798	-0.03054	0.11155
723	Q92905	Q99627	7	0.230304	0.08689	0.068194	0.05332	0.151352	0.16979	-0.03357	0.0829
724	Q00653	Q9Y297	7	0.381352	0.26468	0.176353	0.23571	0.253992	0.37493	-0.02897	0.11025
725	O95347	Q15021	7	0.082206	0.00234	0.048326	0.02948	0.038838	0.00929	0.02714	0.00695
726	O95229	Q9H081	7	0.256967	0.11456	0.046115	0.0269	0.21096	0.29003	-0.08766	0.17547
727	Q06323	Q9UL46	7	0.143072	0.02031	0.1182	0.1311	0.027745	0.00385	0.11079	-0.01646
728	P25205	P49736	7	0.196661	0.05575	0.02486	0.0082	0.086233	0.05745	-0.04755	0.0017
729	P11940	Q9H074	7	0.285724	0.14686	0.152852	0.19243	0.111752	0.09708	0.04557	-0.04978
730	P55036	Q13200	7	0.122474	0.01184	0.046698	0.02757	0.060897	0.0275	0.01573	0.01566
731	P20339	Q15276	7	0.628156	0.5488	0.229817	0.33213	0.370105	0.57703	-0.21667	0.02823
732	O00487	Q15008	7	0.055693	0.00026	0.039655	0.02015	0.012331	0.00035	0.01989	9e-05
733	P49354	P49356	7	0.13391	0.01632	0.04405	0.02476	0.057901	0.02457	0.00844	0.00825
734	Q15648	Q93074	7	0.373836	0.25544	0.212657	0.30052	0.160266	0.18703	0.04508	-0.06841
735	P40692	Q9UQ84	7	0.474711	0.3815	0.331317	0.50635	0.211631	0.29156	0.12485	-0.08994
736	Q96EP0	Q9H0F6	7	0.285924	0.14707	0.123665	0.14096	0.166587	0.19891	-0.00611	0.05184
737	P42345	Q96B36	7	0.791985	0.69296	0.463174	0.6932	0.434378	0.66819	0.00024	-0.02477
738	P17980	P62191	7	0.055871	0.00027	0.045046	0.02586	0.016351	0.00081	0.02559	0.00054
739	O75150	Q5VTR2	7	0.197594	0.05657	0.062345	0.04584	0.16914	0.20372	-0.01073	0.14715
740	P18887	Q96T60	7	0.096159	0.00469	0.004089	0.00024	0.083058	0.05292	-0.00445	0.04823
741	P11021	Q9UBS4	7	0.405546	0.29531	0.209722	0.29572	0.230845	0.33018	0.00041	0.03487
742	O95817	P11142	7	0.644896	0.56477	0.294458	0.44585	0.416764	0.64575	-0.11892	0.08098
743	P25787	P49721	7	0.113646	0.00928	0.074415	0.06189	0.045068	0.01347	0.05261	0.00419
744	A0JLT2	Q9NX70	7	0.16354	0.03208	0.076089	0.06448	0.09244	0.06586	0.0324	0.03378
745	Q7L5N1	Q92466	7	0.303672	0.16937	0.199902	0.27776	0.148978	0.16512	0.10839	-0.00425
746	P46777	P62913	7	0.145133	0.02121	0.054323	0.03631	0.068787	0.03558	0.0151	0.01437
747	P46934	P51668	7	0.179887	0.04299	0.093155	0.09058	0.117094	0.10536	0.04759	0.06237
748	Q15633	Q9UPY3	7	0.322116	0.19158	0.195755	0.27059	0.186022	0.23907	0.07901	0.04749
749	Q13485	Q9UPN9	7	0.685495	0.60276	0.467106	0.69814	0.392282	0.61084	0.09538	0.00808
750	P25789	Q99436	7	0.108719	0.00783	0.053759	0.03551	0.076529	0.04472	0.02768	0.03689
751	Q8IUC6	Q9Y4K3	7	0.532913	0.44873	0.366894	0.56188	0.356482	0.55542	0.11315	0.10669
752	P54198	Q9Y294	7	0.889941	0.76139	0.519657	0.75801	0.543919	0.79028	-0.00338	0.02889
753	P51946	P51948	7	0.078013	0.00186	0.033059	0.01408	0.052933	0.01981	0.01222	0.01795
754	Q15528	Q9BTT4	7	0.24513	0.10172	0.160796	0.20716	0.125545	0.12037	0.10544	0.01865
755	Q09472	Q13485	7	0.20476	0.06303	0.079504	0.06941	0.0895	0.06168	0.00638	-0.00135
756	O94776	Q16576	7	0.734031	0.64584	0.479928	0.71341	0.376098	0.58666	0.06757	-0.05918
757	P19838	Q9Y297	7	0.302435	0.16754	0.194103	0.26773	0.174151	0.2142	0.10019	0.04666
758	O60671	Q99638	7	0.302072	0.16705	0.166571	0.21825	0.173396	0.21257	0.0512	0.04552
759	P17980	P62333	7	0.075183	0.00152	0.063309	0.04705	0.024752	0.0028	0.04553	0.00128
760	Q8NI27	Q96FV9	7	0.175562	0.03976	0.067642	0.0526	0.122756	0.1151	0.01284	0.07534
761	P43487	Q14974	7	0.681409	0.59901	0.497117	0.73281	0.366052	0.57086	0.1338	-0.02815
762	O00233	P62333	7	0.616392	0.5374	0.37621	0.57515	0.396805	0.61733	0.03775	0.07993
763	O14686	Q15291	7	0.847838	0.73342	0.519168	0.75749	0.56235	0.80688	0.02407	0.07346
764	P07900	P08238	7	0.026968	0	0.005452	0.0004	0.019625	0.00139	0.0004	0.00139
765	Q13153	Q14155	7	0.913568	0.77598	0.576778	0.81582	0.420461	0.65061	0.03984	-0.12537
766	P35606	P53621	7	0.068829	0.00089	0.039396	0.01983	0.042844	0.01198	0.01894	0.01109
767	P25963	Q9UKB1	7	0.197282	0.05631	0.090106	0.0859	0.147749	0.16271	0.02959	0.1064
768	P61201	Q99627	7	0.2301	0.0867	0.083484	0.07562	0.168296	0.20211	-0.01108	0.11541
769	Q9BXW9	Q9NVI1	7	0.099016	0.0053	0.035935	0.0167	0.065391	0.03217	0.0114	0.02687
770	P05412	Q92793	7	0.504233	0.41619	0.245778	0.36005	0.373621	0.58291	-0.05614	0.16672
771	Q15633	Q9UKV8	7	0.193886	0.05371	0.152998	0.19268	0.087767	0.05972	0.13897	0.00601
772	Q96AX1	Q9P253	7	0.037741	1e-05	0.022469	0.00666	0.016965	0.00094	0.00665	0.00093
773	Q14457	Q99570	7	0.195583	0.05504	0.149518	0.18656	0.092631	0.06615	0.13152	0.01111
774	P51531	Q96GM5	7	0.070153	0.001	0.018581	0.00473	0.033365	0.00642	0.00373	0.00542
775	P68431	Q9UPP1	7	0.299778	0.16397	0.17669	0.2364	0.136209	0.14093	0.07243	-0.02304
776	P60953	Q13177	7	0.400038	0.28819	0.10104	0.10265	0.237344	0.34293	-0.18554	0.05474
777	O43913	Q9UBD5	7	0.046257	0.0001	0.033693	0.0147	0.016028	0.00078	0.0146	0.00068
778	O14497	P51531	7	0.140513	0.01909	0.088116	0.08268	0.035759	0.00766	0.06359	-0.01143
779	P49815	P63104	7	0.984366	0.81748	0.617216	0.84931	0.494918	0.73996	0.03183	-0.07752
780	Q06587	Q99496	7	0.200751	0.05945	0.155806	0.19771	0.092957	0.06655	0.13826	0.0071
781	P25787	Q99436	7	0.086096	0.00284	0.017433	0.0041	0.03444	0.00702	0.00126	0.00418
782	Q96IY1	Q9H081	7	0.152045	0.02495	0.104143	0.1077	0.066941	0.03385	0.08275	0.0089
783	Q13620	Q9UNS2	7	0.2619	0.12004	0.097462	0.09711	0.199685	0.26709	-0.02293	0.14705
784	Q8NI27	Q96J01	6	0.448158	0.34914	0.307203	0.46733	0.219985	0.30906	0.11819	-0.04008
785	P46527	Q00535	6	1.68176	0.98937	1.04807	0.99436	0.974623	0.98325	0.00499	-0.00612
786	Q99627	Q9BT78	6	0.196257	0.05545	0.058162	0.04038	0.149688	0.16631	-0.01507	0.11086
787	P22681	P27348	6	0.411106	0.30212	0.122982	0.13956	0.307632	0.47184	-0.16256	0.16972
788	P33993	Q9BTE3	6	0.327916	0.19855	0.30097	0.45663	0.090086	0.06257	0.25808	-0.13598
789	O60216	Q9NTI5	6	0.794896	0.69501	0.62161	0.85282	0.3024	0.46269	0.15781	-0.23232
790	P25787	P28072	6	0.096928	0.00489	0.060363	0.04348	0.054477	0.02135	0.03859	0.01646
791	O43521	Q92843	6	0.979271	0.81439	0.542916	0.78359	0.579657	0.82156	-0.0308	0.00717
792	O43516	P42768	6	1.14631	0.89129	0.578096	0.81707	0.67835	0.89201	-0.07422	0.00072
793	Q86SE9	Q99496	6	0.400261	0.28859	0.26211	0.38926	0.244537	0.35666	0.10067	0.06807
794	P31153	Q9NZL9	6	0.06303	0.00053	0.022791	0.00688	0.02717	0.00366	0.00635	0.00313
795	O75376	Q9BZK7	6	0.432291	0.32888	0.274933	0.41232	0.234547	0.33701	0.08344	0.00813
796	Q16186	Q99460	6	0.356034	0.23276	0.165259	0.21572	0.208737	0.28561	-0.01704	0.05285
797	Q53EZ4	Q8WUM4	6	0.427643	0.32294	0.330138	0.50449	0.158771	0.18406	0.18155	-0.13888
798	Q8N7H5	Q9GZS3	6	0.633976	0.55477	0.435833	0.65875	0.338301	0.52473	0.10398	-0.03004
799	P25786	P28074	6	0.292619	0.15556	0.138431	0.1665	0.19047	0.24825	0.01094	0.09269
800	Q9P0U4	Q9UPS6	6	0.309497	0.17612	0.099844	0.10084	0.171778	0.20902	-0.07528	0.0329
801	P25787	P49720	6	0.071208	0.00105	0.034969	0.01573	0.049852	0.01726	0.01468	0.01621
802	O00487	P35998	6	0.121447	0.01147	0.015735	0.00333	0.067637	0.03462	-0.00814	0.02315
803	P36873	Q96SB3	6	0.413968	0.30577	0.228766	0.3302	0.17065	0.20684	0.02443	-0.09893
804	Q13185	Q13263	6	0.67554	0.59348	0.473681	0.70622	0.388611	0.60531	0.11274	0.01183
805	Q15018	Q9NXR7	6	0.206011	0.06407	0.110374	0.11801	0.122212	0.1142	0.05394	0.05013
806	Q09028	Q96ST3	6	0.794791	0.69489	0.516571	0.75463	0.428939	0.66118	0.05974	-0.03371
807	Q15648	Q9BTT4	6	0.208495	0.06629	0.121792	0.13774	0.12326	0.11592	0.07145	0.04963
808	P35658	Q9UBU9	6	0.281834	0.1424	0.137791	0.16546	0.226865	0.32252	0.02306	0.18012
809	O60832	Q96HR8	6	0.405762	0.29555	0.249734	0.36732	0.22245	0.31352	0.07177	0.01797
810	Q92830	Q9UPT9	6	0.490926	0.40104	0.172064	0.22802	0.383744	0.59806	-0.17302	0.19702
811	P43686	P51665	6	0.189487	0.05033	0.063193	0.0469	0.088371	0.06035	-0.00343	0.01002
812	Q13309	Q9H211	6	0.589651	0.50908	0.218649	0.31137	0.406812	0.6318	-0.19771	0.12272
813	A0JLT2	Q96G25	6	0.262873	0.12125	0.123103	0.13985	0.10368	0.08359	0.0186	-0.03766
814	O14777	Q9HBM1	6	0.298097	0.16206	0.137402	0.16473	0.241794	0.35114	0.00267	0.18908
815	P62195	Q16186	6	0.402033	0.29082	0.192882	0.26581	0.239178	0.34636	-0.02501	0.05554
816	P49792	Q14974	6	0.380814	0.26402	0.134868	0.16025	0.322548	0.49818	-0.10377	0.23416
817	Q15796	Q9UPN9	6	0.339269	0.21209	0.109301	0.11627	0.287486	0.43653	-0.09582	0.22444
818	Q15648	Q9UHV7	6	0.179208	0.04247	0.069296	0.05483	0.101987	0.08087	0.01236	0.0384
819	P04075	P09972	6	0.285665	0.14671	0.098205	0.09834	0.213884	0.29626	-0.04837	0.14955
820	P51668	Q7Z6Z7	6	0.278821	0.13905	0.241955	0.35318	0.105006	0.08609	0.21413	-0.05296
821	P62191	Q99460	6	0.073798	0.00135	0.043259	0.02406	0.035794	0.00767	0.02271	0.00632
822	Q93009	Q99496	6	0.379063	0.26177	0.305376	0.46427	0.136918	0.14231	0.2025	-0.11946
823	P56524	P61981	6	0.675776	0.5937	0.425323	0.64438	0.337354	0.52314	0.05068	-0.07056
824	P25787	P28066	6	0.151849	0.02474	0.072281	0.05891	0.103288	0.08295	0.03417	0.05821
825	P51665	Q15008	6	0.117307	0.01025	0.013368	0.00251	0.045992	0.01409	-0.00774	0.00384
826	Q15797	Q9HAU4	6	0.44702	0.34752	0.160519	0.20668	0.236113	0.34038	-0.14084	-0.00714
827	P57740	Q12769	6	0.102903	0.0062	0.020111	0.00538	0.059935	0.0265	-0.00082	0.0203
828	P62195	Q13200	6	0.062402	0.00052	0.016754	0.00378	0.020557	0.00159	0.00326	0.00107
829	Q8IZD4	Q96F86	6	0.442181	0.3418	0.290332	0.439	0.213382	0.29523	0.0972	-0.04657
830	O00268	Q12962	6	0.683655	0.60092	0.373661	0.57159	0.385161	0.60032	-0.02933	-0.0006
831	P23511	Q13952	6	0.457368	0.36057	0.257972	0.38215	0.287763	0.43702	0.02158	0.07645
832	O43513	Q9BTT4	6	0.221472	0.07821	0.100312	0.10148	0.083483	0.05352	0.02327	-0.02469
833	Q16543	Q9Y6K9	6	0.710842	0.62545	0.505792	0.74271	0.401412	0.62382	0.11726	-0.00163
834	O60341	Q13363	6	1.01487	0.83358	0.642674	0.86844	0.571708	0.81469	0.03486	-0.01889
835	O14744	P54105	6	0.358375	0.23555	0.1724	0.2286	0.200493	0.26879	-0.00695	0.03324
836	Q93074	Q9NPJ6	6	0.47349	0.38012	0.275248	0.4129	0.225289	0.31937	0.03278	-0.06075
837	Q9NPF5	Q9Y265	6	1.10178	0.87426	0.706335	0.90812	0.638246	0.86742	0.03386	-0.00684
838	Q13045	Q32MZ4	6	1.4592	0.96831	0.836743	0.96193	0.877801	0.96682	-0.00638	-0.00149
839	O15344	P51668	6	0.229741	0.0863	0.161849	0.20899	0.08737	0.0591	0.12269	-0.0272
840	Q9BTT4	Q9Y2X0	6	0.157251	0.02812	0.094933	0.09321	0.091121	0.06407	0.06509	0.03595
841	O00487	P62195	6	0.077926	0.00185	0.014829	0.00298	0.043543	0.01242	0.00113	0.01057
842	P62877	Q13620	6	0.279779	0.14021	0.209766	0.29579	0.13522	0.13907	0.15558	-0.00114
843	P04049	P31947	6	1.04825	0.85029	0.720315	0.91581	0.560919	0.80581	0.06552	-0.04448
844	Q13619	Q8NHY2	6	0.392486	0.27889	0.21438	0.3036	0.277623	0.41867	0.02471	0.13978
845	O15530	P31749	6	0.14763	0.02242	0.071785	0.05823	0.072302	0.03958	0.03581	0.01716
846	Q02447	Q13547	6	0.575586	0.49464	0.378076	0.57785	0.319596	0.49311	0.08321	-0.00153
847	P26641	P29692	6	0.208688	0.06644	0.117579	0.13006	0.116013	0.10372	0.06362	0.03728
848	P17987	P78371	6	0.042207	5e-05	0.011857	0.00187	0.028226	0.00401	0.00182	0.00396
849	P49915	Q93009	6	0.483538	0.39242	0.410372	0.62435	0.219222	0.30758	0.23193	-0.08484
850	O43683	Q12834	6	0.149609	0.02351	0.036778	0.01756	0.085074	0.05562	-0.00595	0.03211
851	P15336	P45984	6	0.361712	0.23963	0.179019	0.24044	0.216308	0.30121	0.00081	0.06158
852	Q09472	Q86X55	6	0.641582	0.56196	0.294245	0.44559	0.37356	0.58278	-0.11637	0.02082
853	Q13547	Q8WXI9	6	0.171634	0.03723	0.053159	0.03487	0.123384	0.11624	-0.00236	0.07901
854	P61077	Q9HAU4	6	0.394157	0.28087	0.11717	0.1293	0.245298	0.3579	-0.15157	0.07703
855	O43303	Q8IW35	6	0.243285	0.09979	0.116859	0.12885	0.123565	0.11658	0.02906	0.01679
856	O96019	Q9Y230	6	0.6607	0.57999	0.353444	0.54139	0.44161	0.67727	-0.0386	0.09728
857	Q12874	Q15459	6	0.178254	0.04183	0.103969	0.10743	0.113911	0.10004	0.0656	0.05821
858	O15111	Q04206	6	0.295216	0.15867	0.145318	0.17899	0.228828	0.32644	0.02032	0.16777
859	P51665	P62191	6	0.187251	0.04863	0.06118	0.04442	0.088167	0.06022	-0.00421	0.01159
860	O60244	Q15648	6	0.193781	0.05362	0.123989	0.14136	0.060889	0.02749	0.08774	-0.02613
861	P20248	P61024	6	0.207164	0.06519	0.080191	0.07046	0.109647	0.09344	0.00527	0.02825
862	P28482	P51812	6	0.545295	0.46255	0.316183	0.48239	0.261386	0.38894	0.01984	-0.07361
863	P19174	Q07666	6	0.503755	0.41562	0.424075	0.64264	0.116459	0.10447	0.22702	-0.31115
864	O75791	O95630	6	0.32019	0.18918	0.185901	0.25309	0.178809	0.22395	0.06391	0.03477
865	Q969G3	Q96GM5	6	0.082756	0.00238	0.010691	0.00155	0.012411	0.00035	-0.00083	-0.00203
866	O75340	Q9UBV8	6	0.218041	0.07474	0.160113	0.20585	0.061267	0.02785	0.13111	-0.04689
867	Q13158	Q92851	6	0.134927	0.01669	0.098045	0.09802	0.060128	0.02669	0.08133	0.01
868	P42226	Q15788	6	0.339316	0.21213	0.210264	0.29678	0.213931	0.29638	0.08465	0.08425
869	O96019	Q9Y265	6	0.787886	0.68996	0.455034	0.68299	0.504156	0.75035	-0.00697	0.06039
870	O15344	P61077	6	0.102832	0.0062	0.040751	0.02129	0.049057	0.01642	0.01509	0.01022
871	Q12933	Q9Y4K3	6	0.325498	0.1956	0.172033	0.228	0.094873	0.06929	0.0324	-0.12631
872	O00418	Q9UKB1	6	0.377385	0.25958	0.213182	0.30144	0.27021	0.4049	0.04186	0.14532
873	P55039	Q9H446	6	0.345731	0.22014	0.219638	0.31318	0.159641	0.18583	0.09304	-0.03431
874	P62136	Q13625	6	0.601049	0.52103	0.412422	0.62698	0.281028	0.42459	0.10595	-0.09644
875	Q13617	Q92905	6	0.236649	0.09309	0.113587	0.12342	0.153631	0.17443	0.03033	0.08134
876	P27986	P42338	6	0.188914	0.04993	0.145242	0.17888	0.069245	0.03604	0.12895	-0.01389
877	P15498	P62993	6	0.937182	0.79032	0.625748	0.85581	0.528645	0.77529	0.06549	-0.01503
878	P08047	Q02447	6	0.227687	0.08426	0.121842	0.13788	0.114767	0.10144	0.05362	0.01718
879	P60953	Q9BYG5	6	0.513618	0.42681	0.312308	0.47605	0.218782	0.30648	0.04924	-0.12033
880	Q6UWZ7	Q9NXR7	6	0.265252	0.12402	0.033981	0.01485	0.072209	0.03948	-0.10917	-0.08454
881	O75461	Q14188	6	0.303059	0.16846	0.162123	0.20947	0.108496	0.0917	0.04101	-0.07676
882	P25963	Q13616	6	0.712293	0.62683	0.485753	0.71995	0.349847	0.54443	0.09312	-0.0824
883	P30305	P31946	6	0.706913	0.62205	0.553652	0.79367	0.273182	0.41041	0.17162	-0.21164
884	P07992	P23025	6	0.434456	0.33182	0.292064	0.44187	0.275869	0.41505	0.11005	0.08323
885	P04049	P36507	6	0.641226	0.56168	0.440473	0.66447	0.396672	0.61708	0.10279	0.0554
886	Q8WYQ5	Q9NRR4	6	0.30526	0.17105	0.215017	0.30494	0.179553	0.2254	0.13389	0.05435
887	Q8NBZ0	Q9H9F9	6	0.374215	0.25585	0.243351	0.35562	0.164881	0.19582	0.09977	-0.06003
888	Q7L5N1	Q9H9Q2	6	0.156798	0.02777	0.09738	0.09706	0.074454	0.04232	0.06929	0.01455
889	P09874	P42574	6	1.3585	0.95047	0.869189	0.97042	0.758142	0.92995	0.01995	-0.02052
890	O00231	O00487	6	0.098808	0.00526	0.056689	0.03868	0.067223	0.03414	0.03342	0.02888
891	P51668	Q15386	6	0.189928	0.05067	0.156204	0.19841	0.082106	0.05162	0.14774	0.00095
892	P46934	P60484	6	0.451171	0.3526	0.243774	0.35641	0.271758	0.40791	0.00381	0.05531
893	Q53EL6	Q9UKB1	6	0.15309	0.02562	0.006924	0.0007	0.14574	0.15915	-0.02492	0.13353
894	P50750	Q4G0J3	6	0.165037	0.03303	0.103129	0.10615	0.04531	0.01366	0.07312	-0.01937
895	O00232	O00487	6	0.187771	0.04908	0.134439	0.1596	0.091678	0.06491	0.11052	0.01583
896	P62877	Q92466	6	0.135473	0.01692	0.035982	0.01678	0.014021	0.00055	-0.00014	-0.01637
897	O60341	O75362	6	0.624526	0.5453	0.37741	0.57689	0.371047	0.57873	0.03159	0.03343
898	P40692	P54132	6	0.668401	0.58693	0.376516	0.57561	0.363157	0.56638	-0.01132	-0.02055
899	P42566	Q9Y6I3	6	0.143729	0.02055	0.078929	0.06865	0.08181	0.05113	0.0481	0.03058
900	P49720	P49721	6	0.116675	0.01012	0.088179	0.08278	0.029695	0.00472	0.07266	-0.0054
901	P62136	Q96SB3	6	0.328791	0.19969	0.166232	0.21756	0.131195	0.13144	0.01787	-0.06825
902	O95155	P55072	6	1.27521	0.93151	0.720665	0.91598	0.790121	0.9421	-0.01553	0.01059
903	Q15003	Q9NTJ3	6	0.069729	0.00095	0.037215	0.01805	0.030129	0.00491	0.0171	0.00396
904	O43815	P30153	6	0.167207	0.0343	0.108552	0.11494	0.038758	0.00926	0.08064	-0.02504
905	O00716	P06400	6	0.209767	0.06737	0.1077	0.11351	0.146657	0.16078	0.04614	0.09341
906	Q9H0E9	Q9UBU8	6	0.453423	0.35564	0.274662	0.41192	0.217821	0.30446	0.05628	-0.05118
907	P52292	Q14974	6	0.446542	0.34695	0.177974	0.23851	0.322831	0.49873	-0.10844	0.15178
908	P06400	Q09028	6	0.398577	0.28639	0.292657	0.44292	0.231202	0.33093	0.15653	0.04454
909	Q13616	Q8N3Y1	6	0.829615	0.7209	0.486342	0.72065	0.424338	0.65554	-0.00025	-0.06536
910	P12004	P27694	6	0.920104	0.78014	0.606444	0.84075	0.433865	0.66759	0.06061	-0.11255
911	Q9BUE0	Q9H944	6	0.062636	0.00052	0.039077	0.01955	0.027902	0.00389	0.01903	0.00337
912	Q29RF7	Q9UQE7	6	0.865221	0.74561	0.573754	0.81302	0.533279	0.78011	0.06741	0.0345
913	Q14203	Q14204	6	0.500536	0.41195	0.426372	0.64607	0.202864	0.27373	0.23412	-0.13822
914	O60244	Q9BTT4	6	0.327265	0.19765	0.233592	0.3383	0.12635	0.1218	0.14065	-0.07585
915	P30153	Q13033	6	0.188256	0.04936	0.135197	0.1609	0.052208	0.01925	0.11154	-0.03011
916	O75832	P62191	6	0.454696	0.35715	0.273882	0.41072	0.19902	0.26563	0.05357	-0.09152
917	P30305	P63104	6	0.921482	0.78099	0.598772	0.83428	0.46232	0.70346	0.05329	-0.07753
918	O14920	Q12933	6	0.917247	0.7784	0.603704	0.83835	0.431743	0.66479	0.05995	-0.11361
919	P09651	P31942	6	0.633423	0.55404	0.416185	0.632	0.441491	0.67709	0.07796	0.12305
920	O60341	P68431	6	0.127118	0.01364	0.045239	0.026	0.112992	0.09879	0.01236	0.08515
921	P42574	P55211	6	1.44502	0.96609	0.914262	0.97969	0.785217	0.94034	0.0136	-0.02575
922	P36897	Q9HAU4	6	0.849559	0.73445	0.421331	0.63923	0.482147	0.72616	-0.09522	-0.00829
923	P61088	Q12933	6	0.177789	0.04144	0.02632	0.00909	0.088619	0.06072	-0.03235	0.01928
924	P10809	P61604	6	1.25205	0.92534	0.699277	0.90419	0.795381	0.94397	-0.02115	0.01863
925	P27694	Q14191	6	0.423189	0.31753	0.155916	0.19785	0.326698	0.50548	-0.11968	0.18795
926	Q12834	Q9H1A4	6	0.44821	0.34921	0.274784	0.41207	0.266104	0.39745	0.06286	0.04824
927	P26358	Q93009	6	0.787057	0.68938	0.625368	0.8556	0.308849	0.47398	0.16622	-0.2154
928	P49720	Q99436	6	0.09298	0.00406	0.048039	0.02908	0.024052	0.0026	0.02502	-0.00146
929	P20226	Q15545	6	0.94903	0.79731	0.585151	0.82301	0.536084	0.78295	0.0257	-0.01436
930	O43683	O43684	6	0.874292	0.75153	0.565129	0.80473	0.473101	0.71611	0.0532	-0.03542
931	O00161	Q13277	6	0.683665	0.60092	0.30505	0.46372	0.450946	0.68925	-0.1372	0.08833
932	P10636	P17612	6	1.1496	0.89273	0.582455	0.82053	0.752999	0.9279	-0.0722	0.03517
933	O43172	O43447	6	0.178543	0.042	0.120554	0.13539	0.08506	0.0556	0.09339	0.0136
934	Q06330	Q92585	6	0.578991	0.49808	0.358943	0.54977	0.281801	0.42592	0.05169	-0.07216
935	Q02241	Q9H0H5	6	0.214626	0.0717	0.142749	0.17421	0.120813	0.1117	0.10251	0.04
936	P26368	Q9UHX1	6	0.177605	0.04126	0.150025	0.18731	0.084937	0.05532	0.14605	0.01406
937	Q14186	Q16254	6	0.124659	0.0126	0.023929	0.0077	0.074562	0.04246	-0.0049	0.02986
938	P34932	P37840	6	1.00583	0.8287	0.516394	0.75442	0.624703	0.85792	-0.07428	0.02922
939	Q96T76	Q9Y3D0	6	0.142813	0.0202	0.102266	0.10491	0.069103	0.03591	0.08471	0.01571
940	Q15796	Q92793	6	0.602991	0.52296	0.432625	0.65423	0.166275	0.19833	0.13127	-0.32463
941	O43521	Q07812	6	0.418213	0.31116	0.249491	0.36685	0.245512	0.35833	0.05569	0.04717
942	Q9UK45	Q9Y4Z0	6	0.296948	0.16077	0.190935	0.26225	0.140196	0.1485	0.10148	-0.01227
943	P61077	P98170	6	0.154328	0.02638	0.094189	0.09201	0.104937	0.08596	0.06563	0.05958
944	P62253	Q9UKV5	6	0.431106	0.3272	0.275913	0.41414	0.280738	0.42407	0.08694	0.09687
945	P43034	Q14204	6	0.783989	0.6869	0.464064	0.69446	0.506978	0.75328	0.00756	0.06638
946	O60341	Q9P0W2	6	0.260941	0.11906	0.067481	0.05236	0.172485	0.21062	-0.0667	0.09156
947	P12956	Q14191	6	0.381847	0.26541	0.075471	0.06355	0.210897	0.28989	-0.20186	0.02448
948	Q15648	Q9NX70	6	0.125485	0.01286	0.071731	0.05815	0.067869	0.03477	0.04529	0.02191
949	P28482	Q15418	6	0.643905	0.56394	0.386343	0.59032	0.319291	0.49268	0.02638	-0.07126
950	O75821	Q99613	6	0.149354	0.02335	0.099303	0.09995	0.033121	0.00634	0.0766	-0.01701
951	P20618	P28074	6	0.256867	0.11441	0.119976	0.13441	0.177708	0.22173	0.02	0.10732
952	P48556	P62191	6	0.052932	0.00018	0.017138	0.00401	0.007706	9e-05	0.00383	-9e-05
953	A0JLT2	Q9BUE0	6	0.208057	0.06589	0.085472	0.0785	0.121737	0.11328	0.01261	0.04739
954	P35998	P62333	6	0.05073	0.00012	0.027888	0.01018	0.022596	0.00215	0.01006	0.00203
955	Q15648	Q9Y2X0	6	0.112843	0.00904	0.063383	0.04717	0.056833	0.02362	0.03813	0.01458
956	Q13472	Q9H9A7	6	0.702371	0.61785	0.416501	0.63248	0.439481	0.67454	0.01463	0.05669
957	Q13618	Q86VP6	6	0.366344	0.24556	0.237933	0.34585	0.249985	0.36718	0.10029	0.12162
958	O00257	Q13363	6	0.303543	0.16904	0.205208	0.28772	0.137114	0.14268	0.11868	-0.02636
959	P42575	P78560	6	0.259792	0.11763	0.062993	0.04662	0.078338	0.04687	-0.07101	-0.07076
960	O00487	P62333	6	0.113548	0.00923	0.03175	0.01281	0.059581	0.02619	0.00358	0.01696
961	Q13418	Q15404	6	0.726032	0.63875	0.449359	0.67593	0.396526	0.61687	0.03718	-0.02188
962	P30305	Q9Y297	6	0.144867	0.0211	0.074703	0.06226	0.093601	0.06748	0.04116	0.04638
963	O00459	P22681	6	0.799437	0.69815	0.507098	0.74428	0.378106	0.58982	0.04613	-0.10833
964	Q16531	Q8NHY2	6	1.19449	0.9082	0.773887	0.94042	0.743259	0.92387	0.03222	0.01567
965	A0JLT2	Q6P2C8	6	0.397749	0.28531	0.219535	0.31306	0.229429	0.32755	0.02775	0.04224
966	Q7Z434	Q9UHD2	6	1.15431	0.89453	0.764193	0.93653	0.636758	0.86637	0.042	-0.02816
967	O14757	Q13535	6	0.263554	0.12203	0.162553	0.21039	0.147417	0.16213	0.08836	0.0401
968	P52948	P57740	6	0.146825	0.02204	0.03941	0.01985	0.071371	0.03856	-0.00219	0.01652
969	Q9BPX3	Q9NTJ3	6	0.077852	0.00185	0.052961	0.03468	0.040759	0.01051	0.03283	0.00866
970	O95997	Q14674	6	0.839354	0.72761	0.510835	0.7484	0.447404	0.68478	0.02079	-0.04283
971	P09874	P12956	6	0.093026	0.00407	0.027407	0.00994	0.066318	0.0331	0.00587	0.02903
972	O95816	P11142	6	0.538055	0.45446	0.343256	0.52499	0.299509	0.45755	0.07053	0.00309
973	Q13620	Q7L5N1	6	0.12265	0.01191	0.042495	0.02326	0.07876	0.04745	0.01135	0.03554
974	Q7Z5K2	Q9UQE7	6	0.61718	0.53816	0.435949	0.65888	0.345848	0.53804	0.12072	-0.00012
975	P61964	Q14686	6	0.262368	0.12058	0.162139	0.20948	0.156157	0.17903	0.0889	0.05845
976	O15151	P48729	6	0.785252	0.68797	0.453535	0.6814	0.450656	0.68886	-0.00657	0.00089
977	P61201	Q13619	6	0.447892	0.3487	0.18729	0.25538	0.181286	0.22906	-0.09332	-0.11964
978	P61201	Q9BT78	6	0.084227	0.00252	0.029935	0.01162	0.054838	0.02172	0.0091	0.0192
979	P20618	P49720	6	0.089726	0.00349	0.054254	0.03624	0.008373	0.00011	0.03275	-0.00338
980	Q04206	Q04864	6	0.095267	0.00456	0.050279	0.03159	0.074062	0.04178	0.02703	0.03722
981	P38919	P61326	6	0.377479	0.25974	0.266872	0.39805	0.097104	0.07276	0.13831	-0.18698
982	Q9NTI5	Q9UQE7	6	0.636977	0.55763	0.486559	0.72089	0.273926	0.41177	0.16326	-0.14586
983	P25205	Q14566	6	0.230448	0.08711	0.032891	0.0139	0.101017	0.07914	-0.07321	-0.00797
984	P19793	Q14686	6	0.265876	0.12469	0.155877	0.19781	0.185256	0.23746	0.07312	0.11277
985	O14777	Q8NBT2	6	0.340786	0.21388	0.161746	0.20871	0.260987	0.38821	-0.00517	0.17433
986	O75643	Q6P2Q9	6	0.132203	0.01559	0.085106	0.07803	0.015329	0.00072	0.06244	-0.01487
987	Q16531	Q9UNS2	6	0.714124	0.62836	0.54211	0.78275	0.423145	0.65402	0.15439	0.02566
988	Q9BUE0	Q9NX70	6	0.134672	0.0166	0.041029	0.02154	0.057403	0.02418	0.00494	0.00758
989	Q86VN1	Q96H20	6	0.081592	0.00222	0.050357	0.03173	0.040662	0.01044	0.02951	0.00822
990	P14625	Q13438	6	0.495535	0.40637	0.324612	0.49562	0.323445	0.49984	0.08925	0.09347
991	Q13098	Q7L5N1	6	0.123296	0.01213	0.072242	0.05881	0.018858	0.00126	0.04668	-0.01087
992	Q13616	Q9Y3I1	6	0.913937	0.77619	0.549201	0.78946	0.534446	0.7813	0.01327	0.00511
993	Q96CV9	Q9UHD2	6	0.144947	0.02113	0.08612	0.07955	0.081286	0.05042	0.05842	0.02929
994	O00487	P62191	6	0.104221	0.00662	0.032068	0.01322	0.048244	0.01573	0.0066	0.00911
995	O15111	O43318	6	0.165386	0.03325	0.032821	0.0138	0.140188	0.14848	-0.01945	0.11523
996	P16104	P78527	6	0.481396	0.38999	0.232335	0.33595	0.285053	0.432	-0.05404	0.04201
997	Q13617	Q86VP6	6	0.405467	0.2952	0.23965	0.34892	0.2816	0.42556	0.05372	0.13036
998	A0JLT2	Q93074	6	0.440035	0.33906	0.211167	0.29835	0.233616	0.33518	-0.04071	-0.00388
999	Q03468	Q13216	6	0.222836	0.07953	0.093081	0.09051	0.106522	0.08867	0.01098	0.00914
1000	P49815	Q15382	6	0.65162	0.5714	0.448635	0.67507	0.28206	0.42646	0.10367	-0.14494
1001	P15498	Q13094	6	0.426389	0.32149	0.241648	0.35255	0.265987	0.3972	0.03106	0.07571
1002	Q13618	Q53G59	6	0.58308	0.50213	0.394462	0.60236	0.24954	0.36647	0.10023	-0.13566
1003	P57081	Q9UBP6	6	0.281477	0.14206	0.148595	0.1849	0.14031	0.14869	0.04284	0.00663
1004	P45973	Q13112	6	0.793148	0.6937	0.430273	0.65113	0.421305	0.65172	-0.04257	-0.04198
1005	Q96AX1	Q9H269	6	0.053946	0.00019	0.021997	0.00638	0.0298	0.00473	0.00619	0.00454
1006	P35998	P48556	6	0.046098	0.0001	0.019005	0.0049	0.02146	0.00185	0.0048	0.00175
1007	O15144	O15145	6	0.20247	0.06079	0.132553	0.15622	0.121809	0.1134	0.09543	0.05261
1008	Q8WUM4	Q9H444	6	1.77479	0.99363	1.14554	0.99803	0.985181	0.98454	0.0044	-0.00909
1009	O75362	Q13363	6	0.534271	0.45008	0.306111	0.46552	0.322435	0.49798	0.01544	0.0479
1010	P14868	Q13155	6	0.330544	0.20158	0.213228	0.30149	0.192867	0.25313	0.09991	0.05155
1011	P24928	Q8N7H5	6	0.676719	0.59458	0.441515	0.6659	0.447289	0.68456	0.07132	0.08998
1012	P62877	Q13309	6	1.24174	0.92231	0.718453	0.91479	0.740102	0.92231	-0.00752	0
1013	Q5VZM2	Q9HB90	6	0.178077	0.04171	0.102296	0.10498	0.063826	0.03073	0.06327	-0.01098
1014	Q96CS3	Q9UKV5	6	0.510651	0.4234	0.263592	0.3919	0.313121	0.48195	-0.0315	0.05855
1015	P51665	P62195	6	0.157444	0.02819	0.055759	0.03765	0.084947	0.05535	0.00946	0.02716
1016	Q15831	Q9Y376	6	0.203334	0.06176	0.108449	0.11474	0.121988	0.11374	0.05298	0.05198
1017	Q13033	Q9Y6E0	6	0.070064	0.00098	0.040075	0.02059	0.055071	0.02188	0.01961	0.0209
1018	P62191	P62333	6	0.064665	0.00065	0.025078	0.00835	0.026697	0.00353	0.0077	0.00288
1019	P51608	Q96ST3	6	0.964828	0.80624	0.634439	0.86227	0.542163	0.78874	0.05603	-0.0175
1020	Q6R327	Q9BVC4	6	0.280148	0.14059	0.23065	0.33347	0.121726	0.11326	0.19288	-0.02733
1021	P43034	Q9GZM8	6	0.269449	0.12882	0.203039	0.28355	0.125928	0.12112	0.15473	-0.0077
1022	P46734	Q16539	6	0.115941	0.00996	0.014475	0.00288	0.071006	0.03809	-0.00708	0.02813
1023	Q13033	Q9Y3A3	6	0.056518	0.00028	0.026497	0.00916	0.01525	0.00072	0.00888	0.00044
1024	P25787	P28062	6	0.337921	0.21056	0.165529	0.2163	0.228977	0.32669	0.00574	0.11613
1025	P06748	P19338	6	0.650484	0.57028	0.324463	0.49539	0.392492	0.61107	-0.07489	0.04079
1026	Q6P1K2	Q9H081	6	0.060899	0.00041	0.027488	0.01001	0.039655	0.00976	0.0096	0.00935
1027	Q13617	Q96GG9	6	0.360546	0.23824	0.058618	0.04094	0.183578	0.23399	-0.1973	-0.00425
1028	P35606	Q9Y678	6	0.064826	0.00065	0.039869	0.02038	0.027882	0.00389	0.01973	0.00324
1029	Q15648	Q9NPJ6	6	0.216535	0.07338	0.110391	0.11803	0.123706	0.11677	0.04465	0.04339
1030	P00519	Q13315	6	0.622795	0.54362	0.418325	0.63493	0.367265	0.57275	0.09131	0.02913
1031	P16284	Q06124	6	1.03664	0.84416	0.622311	0.85345	0.724448	0.9159	0.00929	0.07174
1032	P48556	P55036	6	0.129452	0.01452	0.049443	0.03047	0.057679	0.02442	0.01595	0.0099
1033	P20618	P25787	6	0.078483	0.00192	0.038129	0.01875	0.041867	0.01137	0.01683	0.00945
1034	A0JLT2	Q9H944	6	0.223391	0.08014	0.098878	0.09929	0.121656	0.11313	0.01915	0.03299
1035	P78347	Q06187	6	0.266296	0.12516	0.046668	0.02755	0.160133	0.18677	-0.09761	0.06161
1036	O43353	P98170	6	0.361268	0.23913	0.22326	0.32003	0.191875	0.25103	0.0809	0.0119
1037	P46940	P63000	6	0.394283	0.28108	0.201595	0.28101	0.153242	0.17364	-7e-05	-0.10744
1038	P12004	Q15004	6	0.922869	0.78197	0.516324	0.75434	0.590088	0.83053	-0.02763	0.04856
1039	Q9NWS0	Q9Y265	6	0.892015	0.76255	0.546607	0.78721	0.519097	0.7659	0.02466	0.00335
1040	P30154	Q14738	6	0.12394	0.01231	0.05342	0.03511	0.065251	0.03208	0.0228	0.01977
1041	P60891	Q14558	6	0.135605	0.01694	0.065995	0.05045	0.035253	0.00748	0.03351	-0.00946
1042	P60510	Q5MIZ7	6	1.045	0.84849	0.66729	0.88488	0.585073	0.82633	0.03639	-0.02216
1043	Q13042	Q9UJX6	6	0.108629	0.00781	0.077522	0.06676	0.040556	0.01037	0.05895	0.00256
1044	Q13619	Q9UBW8	6	0.519303	0.4334	0.205405	0.28813	0.241436	0.35045	-0.14527	-0.08295
1045	P53618	P53621	6	0.045226	8e-05	0.016127	0.00349	0.037778	0.00866	0.00341	0.00858
1046	Q06587	Q8N488	6	0.930534	0.78636	0.583934	0.82181	0.515755	0.76235	0.03545	-0.02401
1047	P31749	P49840	6	0.399864	0.28803	0.301971	0.45848	0.158094	0.18285	0.17045	-0.10518
1048	Q13485	Q9Y297	6	0.313599	0.18096	0.243332	0.35562	0.152161	0.17134	0.17466	-0.00962
1049	P12956	Q07812	6	1.10735	0.87653	0.699137	0.90415	0.623186	0.85676	0.02762	-0.01977
1050	Q8NG31	Q9H081	6	0.615471	0.53644	0.241742	0.3528	0.447816	0.68534	-0.18364	0.1489
1051	Q99816	Q9H9H4	6	0.171439	0.03713	0.131926	0.15479	0.036761	0.0082	0.11766	-0.02893
1052	P51668	Q99728	6	0.556415	0.47439	0.19239	0.26491	0.39911	0.62058	-0.20948	0.14619
1053	Q13620	Q92466	6	0.33383	0.20555	0.22213	0.31788	0.143813	0.15542	0.11233	-0.05013
1054	P51149	Q96NA2	6	0.889119	0.76079	0.542573	0.78321	0.552374	0.79806	0.02242	0.03727
1055	P08238	Q16543	6	0.408147	0.29844	0.200536	0.27902	0.106905	0.0893	-0.01942	-0.20914
1056	P45983	Q13233	6	0.273566	0.13319	0.172811	0.22933	0.157699	0.18215	0.09614	0.04896
1057	A0JLT2	Q9UHV7	6	0.300223	0.16463	0.153431	0.19349	0.164259	0.19467	0.02886	0.03004
1058	O60934	Q13315	6	0.442091	0.34173	0.364605	0.55851	0.166789	0.19924	0.21678	-0.14249
1059	P68431	Q13185	6	0.764755	0.67087	0.496257	0.73197	0.452256	0.69061	0.0611	0.01974
1060	O96011	P40855	6	0.776532	0.68066	0.395996	0.60433	0.505874	0.75216	-0.07633	0.0715
1061	P33176	Q9H0B6	6	0.380438	0.26357	0.362813	0.55584	0.057798	0.02449	0.29227	-0.23908
1062	P60510	P78318	6	0.679625	0.59734	0.359684	0.55088	0.395022	0.61476	-0.04646	0.01742
1063	P28062	Q99436	6	0.326724	0.19696	0.168412	0.22134	0.202989	0.27393	0.02438	0.07697
1064	Q12933	Q9UHD2	6	0.808148	0.70491	0.523425	0.76226	0.375185	0.5854	0.05735	-0.11951
1065	Q9H6S1	Q9UHD2	6	0.086792	0.00295	0.018958	0.0049	0.042682	0.01187	0.00195	0.00892
1066	Q15029	Q6P2Q9	6	1.19834	0.90946	0.678968	0.89211	0.709037	0.90821	-0.01735	-0.00125
1067	O00487	O75832	6	0.377994	0.26036	0.251913	0.37111	0.160954	0.1883	0.11075	-0.07206
1068	Q8N122	Q9HB90	6	1.0252	0.83877	0.608718	0.84255	0.583736	0.82502	0.00378	-0.01375
1069	Q86W42	Q8NI27	6	0.959895	0.80344	0.67068	0.88707	0.523149	0.76988	0.08363	-0.03356
1070	Q13330	Q14839	6	0.403965	0.29331	0.275199	0.41279	0.215382	0.29939	0.11948	0.00608
1071	P20226	Q16594	6	0.391015	0.27689	0.200437	0.27884	0.196203	0.25972	0.00195	-0.01717
1072	P27348	Q9UQL6	6	0.631208	0.55183	0.455835	0.68393	0.346736	0.53951	0.1321	-0.01232
1073	O43390	P09651	6	0.481346	0.38988	0.371743	0.56915	0.226971	0.32277	0.17927	-0.06711
1074	P54132	Q9H9A7	6	0.154116	0.02625	0.118975	0.13254	0.062007	0.02867	0.10629	0.00242
1075	P25490	Q09472	6	0.365967	0.24513	0.192836	0.26573	0.259607	0.38565	0.0206	0.14052
1076	Q9H269	Q9P253	6	0.032773	0	0.010463	0.00148	0.014926	0.00068	0.00148	0.00068
1077	Q13501	Q9H0R8	6	0.414213	0.30606	0.163381	0.21219	0.213637	0.29572	-0.09387	-0.01034
1078	O15111	Q12933	6	0.757856	0.66542	0.496491	0.73219	0.383221	0.59731	0.06677	-0.06811
1079	Q6PD62	Q9GZS3	6	0.633449	0.55408	0.435315	0.65801	0.337551	0.52359	0.10393	-0.03049
1080	O75607	P06748	6	0.173227	0.03821	0.141317	0.17186	0.070243	0.03729	0.13365	-0.00092
1081	O15371	P60228	6	0.078962	0.00196	0.058102	0.04035	0.038967	0.00936	0.03839	0.0074
1082	Q96IJ6	Q9Y5P6	6	0.189379	0.05027	0.112721	0.12171	0.092541	0.06605	0.07144	0.01578
1083	P07900	P31749	6	0.377606	0.25988	0.316577	0.48301	0.179427	0.22512	0.22313	-0.03476
1084	P00519	Q99704	6	0.428196	0.32357	0.226344	0.32579	0.23135	0.33119	0.00222	0.00762
1085	O00487	P25786	6	0.802674	0.70082	0.443155	0.66809	0.513191	0.75977	-0.03273	0.05895
1086	Q13347	Q14152	6	0.117951	0.01041	0.025608	0.00862	0.081689	0.05101	-0.00179	0.0406
1087	P51668	Q9UBF6	6	0.933783	0.7883	0.588445	0.82578	0.520625	0.76752	0.03748	-0.02078
1088	P42858	Q92793	6	0.387949	0.27308	0.320881	0.4896	0.08381	0.05389	0.21652	-0.21919
1089	P30153	Q16537	6	0.627882	0.54855	0.43704	0.66021	0.157141	0.18084	0.11166	-0.36771
1090	P51665	Q9UNM6	6	0.177876	0.04153	0.051907	0.03331	0.095779	0.07057	-0.00822	0.02904
1091	P16333	Q13094	6	0.257388	0.11497	0.185543	0.25235	0.11181	0.09717	0.13738	-0.0178
1092	Q92843	Q92934	6	1.19308	0.90777	0.594162	0.83049	0.791733	0.94273	-0.07728	0.03496
1093	P54727	P55036	6	0.790361	0.69183	0.482428	0.71622	0.489173	0.73352	0.02439	0.04169
1094	O14777	O95229	6	0.470862	0.37703	0.299356	0.45401	0.280146	0.42299	0.07698	0.04596
1095	P42345	Q15382	6	0.675798	0.59371	0.461299	0.69102	0.266463	0.39818	0.09731	-0.19553
1096	P09651	P22626	6	0.200751	0.05945	0.166041	0.21728	0.082801	0.05265	0.15783	-0.0068
1097	Q14683	Q8N3U4	6	0.093108	0.00412	0.072689	0.05948	0.019297	0.00133	0.05536	-0.00279
1098	P49336	Q9NWA0	6	0.634427	0.55531	0.311808	0.47496	0.379691	0.59217	-0.08035	0.03686
1099	Q13490	Q13546	6	0.383436	0.26748	0.254549	0.37578	0.257613	0.38169	0.1083	0.11421
1100	P57740	Q8NFH3	6	0.597618	0.51772	0.289175	0.43703	0.353986	0.55147	-0.08069	0.03375
1101	O14745	P15311	6	0.868944	0.74803	0.470462	0.70232	0.577032	0.81942	-0.04571	0.07139
1102	P25205	Q9BTE3	6	0.537538	0.45382	0.409613	0.62315	0.190046	0.24738	0.16933	-0.20644
1103	O43929	Q9UBD5	6	0.129889	0.01472	0.053357	0.03505	0.073741	0.04142	0.02033	0.0267
1104	Q14686	Q15291	6	0.433945	0.33108	0.270328	0.40429	0.311671	0.47951	0.07321	0.14843
1105	P30153	Q15172	6	0.653856	0.57337	0.432316	0.65383	0.177725	0.22175	0.08046	-0.35162
1106	O43242	P51665	6	0.162678	0.03145	0.025073	0.00835	0.086112	0.05724	-0.0231	0.02579
1107	Q8N7H5	Q92541	6	0.544893	0.46211	0.35694	0.54665	0.385668	0.60116	0.08454	0.13905
1108	Q9H9G7	Q9UPQ9	6	0.468887	0.37477	0.292633	0.4429	0.272078	0.40852	0.06813	0.03375
1109	Q14683	Q8WVM7	6	0.139749	0.01868	0.025981	0.00879	0.06983	0.03684	-0.00989	0.01816
1110	Q15276	Q9UJY4	6	0.603714	0.52372	0.327444	0.50032	0.421575	0.65209	-0.0234	0.12837
1111	P46100	Q06609	6	0.652216	0.57192	0.39505	0.60326	0.431591	0.66462	0.03134	0.0927
1112	P46060	P49792	6	0.322752	0.19244	0.15621	0.19841	0.253516	0.3739	0.00597	0.18146
1113	O95229	Q8NG31	6	0.443482	0.34335	0.230027	0.3325	0.267119	0.39937	-0.01085	0.05602
1114	O75306	O75489	6	0.086696	0.00291	0.022796	0.00688	0.029449	0.00458	0.00397	0.00167
1115	O00487	P17980	6	0.09497	0.00447	0.040432	0.02093	0.039121	0.00944	0.01646	0.00497
1116	P11142	Q9NZL4	6	0.582451	0.50147	0.332001	0.50739	0.329988	0.51124	0.00592	0.00977
1117	O95251	Q6IE81	6	0.294372	0.15766	0.157323	0.20038	0.138487	0.1453	0.04272	-0.01236
1118	O15143	P61158	6	0.158487	0.02881	0.058666	0.04112	0.096017	0.07092	0.01231	0.04211
1119	P25788	P25789	6	0.160284	0.02991	0.072839	0.05972	0.08493	0.05532	0.02981	0.02541
1120	P40763	P42224	6	0.241403	0.09802	0.018998	0.0049	0.223203	0.31508	-0.09312	0.21706
1121	O43815	Q9Y3A3	6	0.03128	0	0.023203	0.00707	0.009324	0.00016	0.00707	0.00016
1122	Q13416	Q9UFC0	5	0.159008	0.02917	0.049516	0.03053	0.096179	0.07117	0.00136	0.042
1123	P62258	Q9UQL6	5	0.918511	0.77926	0.575565	0.81478	0.518927	0.76567	0.03552	-0.01359
1124	P62191	Q16186	5	0.422569	0.31672	0.204503	0.28648	0.243974	0.35564	-0.03024	0.03892
1125	Q15750	Q16539	5	0.176976	0.04086	0.082415	0.07384	0.133657	0.13613	0.03298	0.09527
1126	P28066	P28070	5	0.465603	0.37072	0.253218	0.37335	0.290697	0.44249	0.00263	0.07177
1127	P19793	Q15648	5	0.194571	0.05423	0.077425	0.06659	0.118729	0.10824	0.01236	0.05401
1128	P42574	Q13490	5	1.065	0.85814	0.600658	0.83583	0.641174	0.86935	-0.02231	0.01121
1129	P41208	Q01831	5	1.03536	0.84352	0.525627	0.76489	0.631977	0.86314	-0.07863	0.01962
1130	O95456	Q969U7	5	0.057776	0.00033	0.011061	0.00161	0.034119	0.00687	0.00128	0.00654
1131	Q01664	Q9UKB1	5	0.194394	0.05408	0.058162	0.04038	0.158982	0.18449	-0.0137	0.13041
1132	Q14241	Q15369	5	0.666643	0.5854	0.503973	0.74034	0.348964	0.54308	0.15494	-0.04232
1133	P25789	P28066	5	0.240363	0.09698	0.118166	0.13105	0.151217	0.16949	0.03407	0.07251
1134	P06493	P24522	5	0.400935	0.2893	0.085695	0.07887	0.274644	0.41293	-0.21043	0.12363
1135	P62877	Q96GG9	5	0.588148	0.50747	0.26307	0.39108	0.358906	0.55939	-0.11639	0.05192
1136	P61962	Q13627	5	0.074368	0.0014	0.036308	0.01716	0.053437	0.02022	0.01576	0.01882
1137	O15143	O15144	5	0.209995	0.06759	0.108828	0.11543	0.126777	0.12264	0.04784	0.05505
1138	Q13216	Q13619	5	0.514682	0.42809	0.250853	0.36914	0.292634	0.44611	-0.05895	0.01802
1139	P51587	Q9BXW9	5	1.36667	0.95211	0.885979	0.97408	0.690259	0.89851	0.02197	-0.0536
1140	O94888	Q13617	5	0.179346	0.04256	0.099667	0.10056	0.070353	0.03738	0.058	-0.00518
1141	Q8TAQ2	Q96GM5	5	0.347888	0.22251	0.218144	0.31038	0.195509	0.25829	0.08787	0.03578
1142	P17980	Q13200	5	0.056141	0.00027	0.051308	0.03273	0.01942	0.00134	0.03246	0.00107
1143	Q13043	Q8WWW0	5	0.179521	0.04269	0.124143	0.14172	0.047373	0.01513	0.09903	-0.02756
1144	P24928	P62487	5	0.709941	0.62469	0.419345	0.63644	0.418337	0.6478	0.01175	0.02311
1145	P54105	P62318	5	0.505378	0.41734	0.25913	0.38403	0.320949	0.49529	-0.03331	0.07795
1146	P46108	Q07889	5	0.261299	0.11944	0.203864	0.28516	0.135188	0.13898	0.16572	0.01954
1147	P36941	Q12933	5	1.16089	0.89683	0.627108	0.8569	0.754744	0.92853	-0.03993	0.0317
1148	O95983	Q9BTC8	5	0.133189	0.01606	0.071772	0.0582	0.063431	0.03024	0.04214	0.01418
1149	P43686	Q99460	5	0.043028	5e-05	0.031026	0.01232	0.019376	0.00134	0.01227	0.00129
1150	P61158	P61160	5	0.13248	0.01573	0.074177	0.06156	0.072039	0.03931	0.04583	0.02358
1151	O60645	Q96A65	5	0.192231	0.05228	0.070589	0.0566	0.090697	0.06339	0.00432	0.01111
1152	O43913	O43929	5	0.162978	0.03168	0.087006	0.08083	0.075898	0.04399	0.04915	0.01231
1153	P25789	P28062	5	0.413006	0.30459	0.206291	0.28988	0.273138	0.41029	-0.01471	0.1057
1154	P12004	P35250	5	0.727703	0.64019	0.433451	0.65536	0.340763	0.52917	0.01517	-0.11102
1155	P29590	Q13526	5	0.232497	0.08907	0.093126	0.09054	0.14975	0.16648	0.00147	0.07741
1156	P05198	P20042	5	0.110576	0.00833	0.084757	0.07759	0.044052	0.01274	0.06926	0.00441
1157	P62993	Q9ULH1	5	0.452066	0.35379	0.332102	0.50757	0.125829	0.12095	0.15378	-0.23284
1158	P62258	Q92934	5	0.530734	0.44591	0.101411	0.10336	0.429374	0.66163	-0.34255	0.21572
1159	P35222	Q09472	5	0.227852	0.08438	0.062609	0.04613	0.130996	0.13097	-0.03825	0.04659
1160	P60228	Q99613	5	0.082366	0.00236	0.042592	0.02335	0.05543	0.02226	0.02099	0.0199
1161	Q92466	Q9BT78	5	0.270749	0.13027	0.188376	0.25737	0.134206	0.13713	0.1271	0.00686
1162	P46379	Q9BV68	5	0.167877	0.03466	0.101222	0.10301	0.116708	0.10481	0.06835	0.07015
1163	Q12962	Q16594	5	0.728515	0.6409	0.434964	0.65746	0.402875	0.62605	0.01656	-0.01485
1164	Q9HAW4	Q9UKB1	5	0.763947	0.67028	0.46637	0.69716	0.445827	0.68253	0.02688	0.01225
1165	P08047	Q13485	5	0.348693	0.2236	0.194636	0.26867	0.218838	0.30665	0.04507	0.08305
1166	P55884	Q7L2H7	5	0.085821	0.00279	0.016943	0.00387	0.071457	0.03864	0.00108	0.03585
1167	Q13619	Q9H9Q2	5	0.637625	0.5583	0.324618	0.49564	0.256908	0.38046	-0.06266	-0.17784
1168	O00401	O43516	5	0.834164	0.72414	0.386059	0.58993	0.569289	0.81271	-0.13421	0.08857
1169	Q13547	Q9H7L9	5	0.296974	0.16078	0.205795	0.28889	0.156717	0.18001	0.12811	0.01923
1170	O96017	Q13315	5	0.139071	0.01831	0.069179	0.0546	0.022057	0.00205	0.03629	-0.01626
1171	Q8NFD5	Q96GM5	5	0.241039	0.09773	0.144227	0.17681	0.148536	0.16423	0.07908	0.0665
1172	O15169	Q13233	5	0.369911	0.25048	0.253195	0.37332	0.181308	0.22911	0.12284	-0.02137
1173	O15371	Q7L2H7	5	0.053702	0.00019	0.027757	0.01015	0.028133	0.00399	0.00996	0.0038
1174	Q8WU90	Q9Y295	5	0.223597	0.08039	0.151943	0.19075	0.135647	0.13988	0.11036	0.05949
1175	O60566	P53350	5	0.359267	0.23671	0.28926	0.43714	0.096371	0.07155	0.20043	-0.16516
1176	P28070	P49720	5	0.376959	0.25903	0.213984	0.30292	0.230069	0.32862	0.04389	0.06959
1177	Q9BTT4	Q9NX70	5	0.188365	0.04942	0.148817	0.18524	0.071423	0.03864	0.13582	-0.01078
1178	Q7Z434	Q9Y4K3	5	0.684773	0.60196	0.441279	0.66557	0.389035	0.60617	0.06361	0.00421
1179	P68400	Q13547	5	0.365205	0.24414	0.258896	0.38366	0.183016	0.23276	0.13952	-0.01138
1180	P15336	Q92793	5	0.540815	0.45746	0.300542	0.45587	0.357275	0.55665	-0.00159	0.09919
1181	O00232	P51665	5	0.228595	0.08515	0.105435	0.10984	0.120837	0.1117	0.02469	0.02655
1182	P62312	Q9Y4Y9	5	0.562463	0.48076	0.345717	0.52924	0.314141	0.48349	0.04848	0.00273
1183	P28072	P28074	5	0.143672	0.02054	0.055023	0.03698	0.098881	0.07566	0.01644	0.05512
1184	A0JLT2	Q71SY5	5	0.318519	0.18713	0.144121	0.17668	0.168512	0.20255	-0.01045	0.01542
1185	O60506	P67809	5	0.236734	0.09315	0.093182	0.0906	0.148315	0.16379	-0.00255	0.07064
1186	O15160	Q9Y2S0	5	0.200474	0.05925	0.095221	0.09371	0.113373	0.09937	0.03446	0.04012
1187	O60216	Q29RF7	5	1.00682	0.82928	0.710951	0.91076	0.553483	0.799	0.08148	-0.03028
1188	P09874	Q09472	5	0.541367	0.45811	0.454907	0.68289	0.251956	0.37083	0.22478	-0.08728
1189	Q13363	Q13547	5	0.900549	0.76819	0.574146	0.81341	0.509413	0.75595	0.04522	-0.01224
1190	Q13619	Q99627	5	0.529551	0.44476	0.200677	0.27926	0.278135	0.4195	-0.1655	-0.02526
1191	Q9BRT9	Q9Y248	5	0.074431	0.0014	0.028509	0.01062	0.030534	0.0051	0.00922	0.0037
1192	Q12824	Q96GM5	5	0.109061	0.00794	0.079097	0.06887	0.032646	0.00601	0.06093	-0.00193
1193	P53365	P63000	5	0.383594	0.26766	0.289326	0.43726	0.171248	0.20806	0.1696	-0.0596
1194	O14618	P00441	5	1.16166	0.8971	0.613645	0.84642	0.735783	0.92058	-0.05068	0.02348
1195	P27694	Q6PCD5	5	0.408956	0.29944	0.253085	0.37313	0.193302	0.25417	0.07369	-0.04527
1196	P15260	P42224	5	1.5484	0.97891	0.933505	0.98283	0.991583	0.98532	0.00392	0.00641
1197	P50570	P62993	5	0.397817	0.28536	0.191831	0.2639	0.158944	0.18439	-0.02146	-0.10097
1198	P17931	Q08380	5	0.577849	0.49691	0.291593	0.44102	0.411575	0.63819	-0.05589	0.14128
1199	O15379	Q9BZK7	5	0.352325	0.22812	0.250017	0.36766	0.196138	0.25956	0.13954	0.03144
1200	O75533	Q13435	5	0.204897	0.06316	0.117858	0.13059	0.106322	0.08839	0.06743	0.02523
1201	Q13619	Q96SW2	5	0.532947	0.4488	0.22086	0.3156	0.271692	0.40775	-0.1332	-0.04105
1202	P08047	P25490	5	0.588632	0.50802	0.378925	0.5793	0.333927	0.5175	0.07128	0.00948
1203	P29590	Q13547	5	0.239178	0.09569	0.148803	0.18521	0.149256	0.16555	0.08952	0.06986
1204	P00519	P07900	5	0.641394	0.56177	0.452635	0.68017	0.387159	0.60315	0.1184	0.04138
1205	P15056	P63104	5	0.754687	0.66269	0.397655	0.60669	0.40439	0.62833	-0.056	-0.03436
1206	P52294	Q14974	5	0.201867	0.06021	0.047023	0.02805	0.163945	0.19405	-0.03216	0.13384
1207	P55072	Q92575	5	0.981587	0.81583	0.583437	0.82145	0.645253	0.87194	0.00562	0.05611
1208	P09651	P61978	5	0.302061	0.16704	0.243263	0.35554	0.14468	0.15714	0.1885	-0.0099
1209	P57678	Q9UHI6	5	0.229971	0.0866	0.104493	0.10824	0.130988	0.13094	0.02164	0.04434
1210	Q13098	Q9UBW8	5	0.118001	0.01044	0.051566	0.03296	0.059868	0.02646	0.02252	0.01602
1211	Q99496	Q9HC52	5	0.176017	0.0401	0.146047	0.18023	0.058748	0.02544	0.14013	-0.01466
1212	Q96G25	Q9NX70	5	0.145072	0.02118	0.081819	0.07298	0.055884	0.02273	0.0518	0.00155
1213	P61077	Q9Y4K3	5	0.25144	0.10819	0.182113	0.246	0.12234	0.11438	0.13781	0.00619
1214	A0JLT2	O95402	5	0.207064	0.0651	0.103059	0.1061	0.072966	0.04044	0.041	-0.02466
1215	O15111	Q00653	5	0.154161	0.02627	0.051588	0.033	0.080536	0.04965	0.00673	0.02338
1216	P23497	P45973	5	0.325874	0.19597	0.197141	0.27274	0.226639	0.32211	0.07677	0.12614
1217	P38159	P61978	5	0.272537	0.13213	0.162213	0.20965	0.140003	0.14811	0.07752	0.01598
1218	Q14155	Q9Y2X7	5	0.122137	0.01172	0.066406	0.05099	0.067485	0.03439	0.03927	0.02267
1219	P36873	P49750	5	0.278114	0.1383	0.187436	0.25571	0.121926	0.11368	0.11741	-0.02462
1220	A5D8V6	Q99816	5	0.169199	0.03564	0.126999	0.14639	0.066895	0.03379	0.11075	-0.00185
1221	P55072	Q04323	5	1.20742	0.91236	0.711174	0.91088	0.741982	0.92324	-0.00148	0.01088
1222	Q96A72	Q9Y5S9	5	0.318544	0.18718	0.116296	0.12795	0.202681	0.27339	-0.05923	0.08621
1223	O14744	P68431	5	0.990106	0.82049	0.589732	0.8269	0.505086	0.75134	0.00641	-0.06915
1224	O00541	Q14137	5	0.232255	0.08876	0.167296	0.21959	0.121995	0.11375	0.13083	0.02499
1225	P12004	P35249	5	0.696978	0.61335	0.399744	0.60968	0.331724	0.51395	-0.00367	-0.0994
1226	P15927	P78527	5	0.441369	0.34087	0.185341	0.25194	0.270851	0.40611	-0.08893	0.06524
1227	Q13042	Q9H1A4	5	0.131311	0.0152	0.067339	0.05224	0.079633	0.04839	0.03704	0.03319
1228	Q08379	Q9H8Y8	5	0.704142	0.61932	0.439945	0.66384	0.440102	0.67532	0.04452	0.056
1229	P55735	P57740	5	0.157401	0.02819	0.094251	0.09214	0.044301	0.0129	0.06395	-0.01529
1230	Q9H9H4	Q9UK41	5	0.21669	0.07355	0.120544	0.13538	0.063562	0.03045	0.06183	-0.0431
1231	P30153	Q66LE6	5	0.168916	0.03546	0.11158	0.11997	0.081606	0.05087	0.08451	0.01541
1232	Q8IXK0	Q9HC52	5	0.09324	0.00414	0.070111	0.05586	0.030315	0.00496	0.05172	0.00082
1233	P55036	P62191	5	0.095013	0.00447	0.032743	0.01374	0.058577	0.02528	0.00927	0.02081
1234	O14497	Q96GM5	5	0.149842	0.02366	0.082735	0.07443	0.06399	0.03092	0.05077	0.00726
1235	P35998	Q15008	5	0.117611	0.01031	0.050465	0.03182	0.067163	0.03413	0.02151	0.02382
1236	P12004	P49005	5	0.767807	0.6736	0.55497	0.7951	0.335935	0.52092	0.1215	-0.15268
1237	O95983	Q9UBB5	5	0.245724	0.10235	0.141569	0.17223	0.155483	0.17783	0.06988	0.07548
1238	P08579	P09661	5	0.078209	0.00189	0.031154	0.0124	0.037775	0.00866	0.01051	0.00677
1239	O00221	Q04864	5	0.13868	0.01818	0.061203	0.04444	0.100214	0.07788	0.02626	0.0597
1240	O75533	Q9Y3B4	5	0.050861	0.00012	0.024455	0.00799	0.018901	0.00126	0.00787	0.00114
1241	O15379	P78347	5	0.754987	0.66288	0.38266	0.58478	0.492059	0.7367	-0.0781	0.07382
1242	O00257	Q99496	5	0.419114	0.31243	0.215708	0.306	0.267155	0.39942	-0.00643	0.08699
1243	Q13619	Q9BT78	5	0.516012	0.42961	0.200881	0.2796	0.234251	0.33634	-0.15001	-0.09327
1244	P13861	Q92667	5	0.174864	0.03941	0.138347	0.16632	0.084533	0.05484	0.12691	0.01543
1245	P22681	Q14155	5	0.911066	0.7745	0.580217	0.8187	0.431588	0.66462	0.0442	-0.10988
1246	Q86X55	Q9Y6Q9	5	0.780765	0.68412	0.490237	0.72516	0.407489	0.63274	0.04104	-0.05138
1247	P06730	P29590	5	0.529022	0.44414	0.347292	0.53157	0.254504	0.37602	0.08743	-0.06812
1248	P43686	Q16186	5	0.395492	0.28241	0.196101	0.27109	0.226608	0.32203	-0.01132	0.03962
1249	P67775	Q66LE6	5	0.394581	0.28143	0.245588	0.35965	0.254229	0.37546	0.07822	0.09403
1250	P60520	Q9Y4P1	5	0.701042	0.6167	0.525259	0.76442	0.297376	0.45406	0.14772	-0.16264
1251	O00148	P82979	5	1.92237	0.99728	1.19054	0.99885	1.10702	0.99454	0.00157	-0.00274
1252	P25788	P28074	5	0.28338	0.14417	0.133583	0.15795	0.193273	0.25413	0.01378	0.10996
1253	O95067	P06493	5	0.433739	0.33083	0.260066	0.38572	0.246358	0.36009	0.05489	0.02926
1254	O00567	Q9Y2X3	5	0.680655	0.59837	0.437172	0.66036	0.380432	0.59325	0.06199	-0.00512
1255	Q99471	Q9UHV9	5	0.140443	0.01903	0.064412	0.04851	0.078702	0.04739	0.02948	0.02836
1256	P21796	Q07817	5	1.31563	0.94149	0.796837	0.94924	0.732028	0.91881	0.00775	-0.02268
1257	P19793	Q9Y6Q9	5	0.355758	0.23245	0.246819	0.36201	0.144891	0.15755	0.12956	-0.0749
1258	P09661	Q15428	5	0.772426	0.67743	0.437386	0.66055	0.421366	0.65185	-0.01688	-0.02558
1259	P57740	Q96EE3	5	0.344441	0.21843	0.107498	0.11318	0.188875	0.24509	-0.10525	0.02666
1260	P49721	Q99436	5	0.072028	0.00114	0.059692	0.04251	0.024052	0.0026	0.04137	0.00146
1261	O75317	Q8TAF3	5	0.185225	0.04711	0.082949	0.07479	0.091822	0.06507	0.02768	0.01796
1262	Q92830	Q96ES7	5	0.298934	0.163	0.199102	0.2763	0.21088	0.28989	0.1133	0.12689
1263	P27348	Q8WUI4	5	0.239441	0.096	0.182426	0.24649	0.139337	0.14679	0.15049	0.05079
1264	Q8WVC0	Q92541	5	0.415469	0.30743	0.232109	0.33572	0.299641	0.45777	0.02829	0.15034
1265	P55036	Q9UNE7	5	0.996922	0.824	0.598486	0.83407	0.5737	0.81657	0.01007	-0.00743
1266	P28074	P49721	5	0.276764	0.13673	0.131766	0.15454	0.177839	0.22191	0.01781	0.08518
1267	P20226	Q92994	5	0.336638	0.20892	0.188613	0.25771	0.182033	0.23078	0.04879	0.02186
1268	P60953	Q9UQB8	5	0.378454	0.2609	0.210767	0.29769	0.202508	0.27295	0.03679	0.01205
1269	Q8WXD5	Q9H840	5	0.161468	0.03074	0.097975	0.09792	0.084241	0.05448	0.06718	0.02374
1270	O15379	P56524	5	0.279869	0.1403	0.162488	0.21026	0.174157	0.21422	0.06996	0.07392
1271	O60784	Q9H0E2	5	0.211554	0.06897	0.140529	0.17038	0.069901	0.03691	0.10141	-0.03206
1272	P26196	Q9NPI6	5	0.389879	0.27544	0.305267	0.46406	0.203877	0.27585	0.18862	0.00041
1273	P20618	P28062	5	0.315105	0.18281	0.151718	0.19037	0.203476	0.27487	0.00756	0.09206
1274	O95619	Q9NV56	5	0.156463	0.02765	0.031182	0.01242	0.097606	0.07359	-0.01523	0.04594
1275	O14579	Q9Y678	5	0.083718	0.00246	0.036158	0.01697	0.049852	0.01726	0.01451	0.0148
1276	O14818	P28070	5	0.39003	0.27561	0.219065	0.31217	0.238623	0.34536	0.03656	0.06975
1277	Q96F86	Q9NPI6	5	0.124619	0.01258	0.036206	0.01704	0.063524	0.03041	0.00446	0.01783
1278	O15379	P13056	5	0.230605	0.0873	0.066626	0.0512	0.110819	0.09549	-0.0361	0.00819
1279	P55036	Q99460	5	0.159241	0.02927	0.07442	0.0619	0.089593	0.06182	0.03263	0.03255
1280	O00567	P22087	5	0.475909	0.38311	0.355456	0.5441	0.220763	0.31055	0.16099	-0.07256
1281	Q6UXN9	Q9P0U4	5	0.840464	0.72828	0.498542	0.73448	0.509411	0.75594	0.0062	0.02766
1282	Q15648	Q96RN5	5	0.199589	0.05835	0.056928	0.03898	0.070325	0.03736	-0.01937	-0.02099
1283	Q04917	Q7KZI7	5	0.700844	0.61652	0.542617	0.78326	0.317572	0.49001	0.16674	-0.12651
1284	Q15554	Q8IY92	5	0.413607	0.30523	0.143186	0.17503	0.275549	0.41452	-0.1302	0.10929
1285	Q6P4R8	Q8NBZ0	5	0.328203	0.19899	0.165132	0.21551	0.155573	0.17796	0.01652	-0.02103
1286	Q6P1M3	Q9BYG5	5	0.319914	0.18884	0.189058	0.25863	0.202078	0.27213	0.06979	0.08329
1287	O14497	Q12824	5	0.219438	0.07608	0.159058	0.2038	0.094724	0.06908	0.12772	-0.007
1288	Q13619	Q8TEB1	5	0.369529	0.24991	0.114225	0.12457	0.189926	0.24699	-0.12534	-0.00292
1289	P62258	Q04917	5	0.60623	0.52621	0.351265	0.53783	0.392422	0.61097	0.01162	0.08476
1290	P25208	Q13952	5	0.162691	0.03146	0.043273	0.02407	0.08496	0.05538	-0.00739	0.02392
1291	Q13951	Q93034	5	0.696651	0.61312	0.432673	0.65434	0.340438	0.52858	0.04122	-0.08454
1292	O95229	Q96IY1	5	0.300851	0.16545	0.101448	0.10346	0.217452	0.30374	-0.06199	0.13829
1293	Q9NPJ6	Q9NWA0	5	0.474681	0.38147	0.243772	0.35641	0.282272	0.42687	-0.02506	0.0454
1294	P60510	Q8TF05	5	0.670213	0.58849	0.334379	0.51103	0.391793	0.61017	-0.07746	0.02168
1295	A5YKK6	Q9UFF9	5	0.116175	0.01001	0.063318	0.04707	0.062596	0.02938	0.03706	0.01937
1296	P28074	P49720	5	0.286582	0.14813	0.146156	0.18041	0.185329	0.23765	0.03228	0.08952
1297	Q9BUE0	Q9NPJ6	5	0.20887	0.06665	0.110154	0.11763	0.113071	0.09889	0.05098	0.03224
1298	Q16531	Q8TEB1	5	0.884886	0.75814	0.606429	0.84075	0.567211	0.81077	0.08261	0.05263
1299	P05198	P19525	5	0.949769	0.79771	0.611404	0.84473	0.516331	0.76287	0.04702	-0.03484
1300	Q14457	Q96F24	5	0.343641	0.21748	0.146882	0.18182	0.223682	0.31613	-0.03566	0.09865
1301	O75674	Q9H0E2	5	0.076662	0.00171	0.014841	0.00298	0.066802	0.03372	0.00127	0.03201
1302	P09651	P52272	5	0.833633	0.72378	0.496947	0.73257	0.560486	0.80542	0.00879	0.08164
1303	P14923	P25054	5	0.496104	0.40692	0.334668	0.51153	0.195604	0.25849	0.10461	-0.14843
1304	Q9BTT4	Q9UHV7	5	0.300337	0.16472	0.190716	0.26187	0.124404	0.11805	0.09715	-0.04667
1305	P28074	Q9Y244	5	1.05598	0.85381	0.539972	0.78061	0.70093	0.90414	-0.0732	0.05033
1306	Q13547	Q8N108	5	0.627509	0.54828	0.446594	0.67255	0.321911	0.49713	0.12427	-0.05115
1307	P54136	Q12904	5	0.064149	0.00061	0.050869	0.03227	0.027843	0.00387	0.03166	0.00326
1308	P57740	Q8NFH4	5	0.473057	0.37968	0.212463	0.30018	0.283236	0.4286	-0.0795	0.04892
1309	Q13619	Q13620	5	0.620079	0.54095	0.275194	0.41276	0.274105	0.41202	-0.12819	-0.12893
1310	Q14145	Q9NY33	5	0.434598	0.33204	0.340352	0.52061	0.194896	0.25715	0.18857	-0.07489
1311	O94906	O95400	5	0.384218	0.26839	0.124583	0.14239	0.308922	0.47412	-0.126	0.20573
1312	P28070	P28074	5	0.130157	0.01478	0.081642	0.07277	0.063571	0.03048	0.05799	0.0157
1313	O15145	O15511	5	0.245047	0.10166	0.18547	0.25221	0.133833	0.13648	0.15055	0.03482
1314	Q9UBU8	Q9Y4A5	5	0.29471	0.15806	0.157636	0.20101	0.167008	0.19973	0.04295	0.04167
1315	P50750	Q7L2J0	5	0.159339	0.02927	0.09858	0.09891	0.097339	0.07312	0.06964	0.04385
1316	O75376	Q9UQL6	5	0.064416	0.00064	0.01457	0.00295	0.00601	6e-05	0.00231	-0.00058
1317	P51665	P62333	5	0.207913	0.06576	0.037453	0.01823	0.103127	0.08271	-0.04753	0.01695
1318	Q8IUC6	Q9UHD2	5	0.205086	0.06327	0.151052	0.18931	0.094927	0.06933	0.12604	0.00606
1319	P62714	Q14738	5	0.969215	0.8087	0.625281	0.85553	0.469979	0.71286	0.04683	-0.09584
1320	P19838	Q09472	5	0.473633	0.38029	0.362206	0.55492	0.270688	0.4058	0.17463	0.02551
1321	P01112	Q07889	5	1.16383	0.89795	0.562955	0.80272	0.709049	0.90821	-0.09523	0.01026
1322	P25786	P49720	5	0.047724	0.0001	0.021353	0.00602	0.019176	0.00131	0.00592	0.00121
1323	Q15648	Q9NVC6	5	0.341623	0.21485	0.253514	0.37398	0.12683	0.12272	0.15913	-0.09213
1324	P19387	P24928	5	0.265327	0.1241	0.161308	0.20799	0.152157	0.17134	0.08389	0.04724
1325	P11717	Q9UJY4	5	0.924287	0.78284	0.511348	0.74898	0.577927	0.82009	-0.03386	0.03725
1326	P35250	P35251	5	0.403394	0.29245	0.235322	0.34137	0.286052	0.43392	0.04892	0.14147
1327	P10636	P37840	5	0.415622	0.30759	0.06788	0.05295	0.27476	0.41312	-0.25464	0.10553
1328	Q13569	Q92793	5	1.0716	0.86109	0.582972	0.82106	0.605514	0.84292	-0.04003	-0.01817
1329	P31948	P34932	5	0.31059	0.17742	0.12935	0.15018	0.222045	0.31282	-0.02724	0.1354
1330	P22314	P51965	5	0.319966	0.18892	0.197851	0.27406	0.185381	0.23778	0.08514	0.04886
1331	O95817	P34932	5	1.00673	0.82923	0.492719	0.72783	0.637147	0.86662	-0.1014	0.03739
1332	Q92844	Q9Y6K9	5	0.169911	0.0361	0.057737	0.03984	0.130733	0.13058	0.00374	0.09448
1333	Q8NFH3	Q9BW27	5	0.28406	0.14498	0.189585	0.25962	0.169098	0.20359	0.11464	0.05861
1334	O00231	P51665	5	0.153065	0.02561	0.044531	0.02524	0.100551	0.0784	-0.00037	0.05279
1335	P04049	Q9UNE7	5	0.092403	0.00394	0.008176	0.00095	0.064878	0.03174	-0.00299	0.0278
1336	Q09028	Q14839	5	0.981811	0.81598	0.623244	0.85418	0.561026	0.80588	0.0382	-0.0101
1337	Q01780	Q9Y2L1	5	0.36862	0.24882	0.060262	0.04336	0.242715	0.35296	-0.20546	0.10414
1338	P19174	P62993	5	0.632069	0.5528	0.481194	0.7149	0.218981	0.30701	0.1621	-0.24579
1339	P42224	Q05655	5	0.811891	0.70783	0.531121	0.7712	0.517702	0.76444	0.06337	0.05661
1340	Q13769	Q96J01	5	0.492709	0.40327	0.349439	0.53515	0.307452	0.47158	0.13188	0.06831
1341	P51668	Q96FW1	5	0.480189	0.38855	0.392588	0.59934	0.171261	0.20807	0.21079	-0.18048
1342	P62805	Q92830	5	0.656838	0.57616	0.350194	0.53627	0.418347	0.64782	-0.03989	0.07166
1343	O75446	Q09028	5	0.721886	0.63507	0.441116	0.66527	0.393967	0.61327	0.0302	-0.0218
1344	Q8NG31	Q96IY1	5	0.563995	0.48251	0.138016	0.16584	0.422147	0.65267	-0.31667	0.17016
1345	P61964	Q9UMN6	5	0.464013	0.36867	0.286057	0.43193	0.296827	0.45307	0.06326	0.0844
1346	O60566	Q8NG31	5	0.553451	0.47097	0.086875	0.08069	0.344749	0.53615	-0.39028	0.06518
1347	Q96EE3	Q9BW27	5	0.14191	0.01978	0.049304	0.03037	0.055782	0.02259	0.01059	0.00281
1348	P18615	Q8WX92	5	0.25424	0.11115	0.142757	0.17423	0.146055	0.15973	0.06308	0.04858
1349	P17980	Q15008	5	0.107078	0.00739	0.079965	0.0701	0.038522	0.00912	0.06271	0.00173
1350	P25963	Q04864	5	0.118513	0.01059	0.057539	0.03956	0.080151	0.04905	0.02897	0.03846
1351	P68431	Q8WTS6	5	0.284878	0.14588	0.105412	0.10981	0.205074	0.27828	-0.03607	0.1324
1352	O75832	P17980	5	0.445622	0.34587	0.288664	0.43613	0.184575	0.23591	0.09026	-0.10996
1353	P61081	Q13616	5	0.779004	0.68261	0.448859	0.67541	0.428408	0.66052	-0.0072	-0.02209
1354	Q13620	Q9NZJ0	5	0.720446	0.63383	0.398546	0.60809	0.337252	0.52295	-0.02574	-0.11088
1355	P67775	Q15173	5	0.684972	0.60217	0.427969	0.64817	0.373369	0.58244	0.046	-0.01973
1356	Q9BRP8	Q9Y5S9	5	0.608969	0.52924	0.338177	0.51728	0.332622	0.51548	-0.01196	-0.01376
1357	Q15428	Q15459	5	0.034863	0	0.00755	0.00084	0.01519	0.00072	0.00084	0.00072
1358	P52948	Q9UBU9	5	0.582925	0.50196	0.378623	0.57875	0.389394	0.60662	0.07679	0.10466
1359	P09874	P12004	5	1.07285	0.86175	0.774414	0.94061	0.479291	0.7231	0.07886	-0.13865
1360	Q13547	Q15910	5	0.371634	0.25253	0.155172	0.19658	0.194933	0.25721	-0.05595	0.00468
1361	Q8IZL8	Q9Y4W2	5	1.37501	0.95368	0.764992	0.93685	0.696041	0.90161	-0.01683	-0.05207
1362	P46108	P62993	5	0.264762	0.12344	0.201587	0.28097	0.058858	0.02553	0.15753	-0.09791
1363	O00291	P42858	5	0.218296	0.07491	0.191352	0.26301	0.076489	0.04466	0.1881	-0.03025
1364	O43809	Q16630	5	0.202497	0.06087	0.082041	0.07341	0.127936	0.1249	0.01254	0.06403
1365	Q15596	Q92793	5	0.478642	0.38643	0.273493	0.40979	0.301794	0.4618	0.02336	0.07537
1366	P55036	P62195	5	0.109701	0.00811	0.046634	0.02752	0.063978	0.0309	0.01941	0.02279
1367	Q9NPJ6	Q9NX70	5	0.188664	0.04967	0.125746	0.14425	0.069934	0.03692	0.09458	-0.01275
1368	P24928	Q9Y5B0	5	0.571072	0.49011	0.391068	0.59727	0.326111	0.5044	0.10716	0.01429
1369	Q8NHM5	Q99496	5	0.388701	0.27403	0.238321	0.34661	0.192678	0.2527	0.07258	-0.02133
1370	P20618	P25786	5	0.067178	0.0008	0.033861	0.01477	0.019461	0.00136	0.01397	0.00056
1371	Q8N0X7	Q96J02	5	0.234456	0.09094	0.046755	0.0277	0.074722	0.04265	-0.06324	-0.04829
1372	P52655	P52657	5	0.160749	0.03024	0.081025	0.07168	0.095518	0.07026	0.04144	0.04002
1373	O14497	Q8TAQ2	5	0.486076	0.39538	0.300463	0.45579	0.254559	0.37607	0.06041	-0.01931
1374	O75791	Q13480	5	0.310012	0.17668	0.216099	0.30682	0.178149	0.22257	0.13014	0.04589
1375	Q14683	Q9NTI5	5	0.677919	0.59556	0.514171	0.75211	0.292695	0.4462	0.15655	-0.14936
1376	P19419	P27361	5	0.529483	0.44461	0.283452	0.42748	0.368695	0.57472	-0.01713	0.13011
1377	P07900	P11802	5	0.556269	0.47416	0.353219	0.54093	0.360166	0.56155	0.06677	0.08739
1378	P55884	Q99613	5	0.103852	0.00646	0.024281	0.00791	0.073945	0.04166	0.00145	0.0352
1379	P25786	Q99436	5	0.077199	0.00176	0.035098	0.0159	0.023931	0.00255	0.01414	0.00079
1380	P12956	P68431	5	0.233137	0.08968	0.124566	0.14237	0.129049	0.1273	0.05269	0.03762
1381	O43815	Q9P2B4	5	0.273635	0.13328	0.204305	0.28598	0.121555	0.11295	0.1527	-0.02033
1382	O43156	Q9Y4R8	5	0.154115	0.02625	0.015561	0.00327	0.083036	0.05291	-0.02298	0.02666
1383	Q15003	Q15021	5	0.042774	5e-05	0.014704	0.00297	0.033878	0.00674	0.00292	0.00669
1384	P62877	Q16531	5	0.642862	0.56297	0.436771	0.6599	0.429769	0.66209	0.09693	0.09912
1385	P62714	P78318	5	0.733192	0.64498	0.392505	0.59926	0.373079	0.58194	-0.04572	-0.06304
1386	P11142	P31948	5	0.271361	0.13086	0.099341	0.09999	0.163883	0.19394	-0.03087	0.06308
1387	O00401	P60953	5	0.264711	0.1234	0.080158	0.07042	0.080437	0.04946	-0.05298	-0.07394
1388	O43815	Q9Y6E0	5	0.06246	0.00052	0.019848	0.00526	0.037208	0.00842	0.00474	0.0079
1389	P00519	P27986	5	0.497303	0.40827	0.310267	0.4725	0.329569	0.51053	0.06423	0.10226
1390	Q16531	Q96SW2	5	0.835723	0.72525	0.548702	0.78912	0.567884	0.81138	0.06387	0.08613
1391	P61077	Q8IUQ4	5	0.417077	0.30969	0.256502	0.37943	0.229765	0.32817	0.06974	0.01848
1392	Q08211	Q9UBU9	5	0.535694	0.4518	0.305474	0.46442	0.401255	0.62359	0.01262	0.17179
1393	O15294	P51610	5	0.384333	0.26855	0.19107	0.26249	0.15878	0.18412	-0.00606	-0.08443
1394	Q09472	Q13547	5	0.417589	0.31033	0.287131	0.43362	0.260981	0.38819	0.12329	0.07786
1395	Q9UJX2	Q9UJX6	5	0.097663	0.00506	0.045692	0.02643	0.062238	0.02897	0.02137	0.02391
1396	P00519	P16333	5	0.211681	0.0691	0.025472	0.00853	0.136864	0.14224	-0.06057	0.07314
1397	P55036	Q9UNM6	5	0.277002	0.13705	0.136424	0.16301	0.148435	0.16405	0.02596	0.027
1398	P07900	Q15831	5	0.602919	0.52288	0.282399	0.42585	0.377727	0.58919	-0.09703	0.06631
1399	Q8N488	Q99496	5	0.813161	0.70883	0.468312	0.69961	0.488263	0.7326	-0.00922	0.02377
1400	Q6IPU0	Q71F23	5	0.367314	0.24676	0.085911	0.07921	0.270707	0.40583	-0.16755	0.15907
1401	Q86VP6	Q96GG9	5	0.707419	0.62245	0.282372	0.42583	0.453779	0.69275	-0.19662	0.0703
1402	P83916	Q13263	5	1.1248	0.88336	0.78676	0.94535	0.556112	0.80144	0.06199	-0.08192
1403	P27986	P46108	5	0.174521	0.03908	0.035833	0.01661	0.102796	0.08226	-0.02247	0.04318
1404	O14818	P20618	5	0.056036	0.00027	0.025251	0.00843	0.027385	0.00374	0.00816	0.00347
1405	Q76L83	Q92560	5	0.206306	0.06442	0.029195	0.01109	0.162882	0.19195	-0.05333	0.12753
1406	P20248	P28749	5	0.861484	0.74311	0.493442	0.72867	0.540796	0.78754	-0.01444	0.04443
1407	Q06330	Q96T58	5	0.496258	0.40714	0.308533	0.46958	0.284476	0.43094	0.06244	0.0238
1408	Q8NBZ0	Q9Y230	5	0.581044	0.50008	0.298975	0.45338	0.381084	0.59419	-0.0467	0.09411
1409	Q8NDV7	Q9UL18	5	0.867364	0.74714	0.485078	0.71936	0.542101	0.78869	-0.02778	0.04155
1410	O75943	Q99638	5	1.16151	0.89708	0.697483	0.90317	0.734329	0.91996	0.00609	0.02288
1411	P49427	Q13616	5	1.07616	0.86338	0.689143	0.89826	0.623959	0.85743	0.03488	-0.00595
1412	O43683	O60566	5	0.179123	0.04237	0.031104	0.01236	0.110651	0.09514	-0.03001	0.05277
1413	Q13435	Q15427	5	0.224961	0.08175	0.185528	0.25231	0.102179	0.08116	0.17056	-0.00059
1414	P40692	P54277	5	0.095927	0.00466	0.043825	0.02457	0.053425	0.02022	0.01991	0.01556
1415	P11233	Q15311	5	1.24069	0.92207	0.807429	0.9528	0.726363	0.91663	0.03073	-0.00544
1416	Q9UK45	Q9Y4Y9	5	0.345268	0.21961	0.114383	0.12483	0.185955	0.23889	-0.09478	0.01928
1417	O14744	P62805	5	0.635983	0.55676	0.400815	0.6112	0.286745	0.43527	0.05444	-0.12149
1418	P15056	P31946	5	0.492213	0.40266	0.341676	0.52249	0.160668	0.18783	0.11983	-0.21483
1419	Q8NFD5	Q8TAQ2	5	0.586399	0.50565	0.360015	0.55136	0.343918	0.5347	0.04571	0.02905
1420	O95835	Q7L9L4	5	0.809332	0.70586	0.480286	0.71386	0.486798	0.73118	0.008	0.02532
1421	Q6I9Y2	Q8NI27	5	0.782849	0.68589	0.455253	0.68313	0.55045	0.79619	-0.00276	0.1103
1422	Q13616	Q9UBF6	5	0.282084	0.14267	0.030291	0.01185	0.177242	0.2208	-0.13082	0.07813
1423	P67775	Q9Y2T4	5	0.279611	0.14005	0.208979	0.29438	0.170915	0.20733	0.15433	0.06728
1424	O14818	P28066	5	0.107067	0.00739	0.057013	0.03905	0.060956	0.02754	0.03166	0.02015
1425	P23246	P26599	5	0.207961	0.06579	0.106958	0.11229	0.117418	0.10606	0.0465	0.04027
1426	P46934	P51965	5	0.382648	0.26651	0.249412	0.36676	0.186042	0.23909	0.10025	-0.02742
1427	O15514	P62487	5	0.280284	0.14074	0.145793	0.17977	0.21295	0.29445	0.03903	0.15371
1428	Q9NPF5	Q9NV56	5	0.583777	0.50292	0.452358	0.67969	0.299392	0.45728	0.17677	-0.04564
1429	P20226	Q16514	5	0.402427	0.29123	0.152959	0.19262	0.220319	0.30965	-0.09861	0.01842
1430	Q6P2E9	Q8IU60	5	0.351773	0.22749	0.252202	0.37174	0.20314	0.27417	0.14425	0.04668
1431	P55210	Q13490	5	0.592466	0.51221	0.214631	0.30414	0.267054	0.39922	-0.20807	-0.11299
1432	P35250	P40937	5	0.032805	0	0.015722	0.00333	0.021136	0.00176	0.00333	0.00176
1433	O00743	P78318	5	0.731898	0.64381	0.43532	0.65801	0.421928	0.6524	0.0142	0.00859
1434	P26368	Q15637	5	0.835833	0.72537	0.436408	0.6595	0.498503	0.74386	-0.06587	0.01849
1435	P33992	Q9BTE3	5	0.582356	0.50139	0.449432	0.67599	0.21999	0.30908	0.1746	-0.19231
1436	P10636	P63104	5	0.751407	0.66027	0.369068	0.56511	0.4918	0.73641	-0.09516	0.07614
1437	P62714	P63151	5	0.290732	0.15331	0.218186	0.3105	0.168979	0.20336	0.15719	0.05005
1438	P36897	Q9Y4K3	5	0.458906	0.36235	0.251428	0.37015	0.282711	0.4278	0.0078	0.06545
1439	O00161	Q15836	5	0.486212	0.39557	0.220417	0.31484	0.262873	0.39146	-0.08073	-0.00411
1440	Q13490	Q9Y6K9	5	0.59073	0.51021	0.300643	0.45599	0.39483	0.61444	-0.05422	0.10423
1441	O14818	P55036	5	0.725913	0.63863	0.414668	0.62986	0.436853	0.67139	-0.00877	0.03276
1442	Q9NPF5	Q9Y230	5	0.9764	0.81273	0.61394	0.84673	0.572256	0.81518	0.034	0.00245
1443	P00338	P07195	5	0.284933	0.14594	0.137233	0.16429	0.190779	0.24889	0.01835	0.10295
1444	Q13216	Q16531	5	0.702013	0.6176	0.458052	0.68672	0.453391	0.69216	0.06912	0.07456
1445	Q9NVC6	Q9NX70	5	0.362497	0.24059	0.221781	0.31726	0.185967	0.23893	0.07667	-0.00166
1446	Q14247	Q9ULH1	5	1.34579	0.94808	0.815948	0.9555	0.773979	0.93603	0.00742	-0.01205
1447	P25054	P35221	5	0.413639	0.30528	0.31157	0.47451	0.254063	0.37511	0.16923	0.06983
1448	P48556	P51665	5	0.191801	0.05198	0.044051	0.02476	0.094924	0.06933	-0.02722	0.01735
1449	P50750	Q16543	5	0.730696	0.64274	0.502844	0.73912	0.287781	0.43705	0.09638	-0.20569
1450	P28070	Q99436	5	0.344256	0.21824	0.178532	0.23947	0.219815	0.30883	0.02123	0.09059
1451	P02792	P02794	5	0.338652	0.21141	0.080746	0.07138	0.283521	0.4291	-0.14003	0.21769
1452	P30154	P62714	5	1.0351	0.8434	0.67175	0.88773	0.516009	0.76265	0.04433	-0.08075
1453	O75832	P51665	5	0.367046	0.2465	0.213342	0.30174	0.162612	0.19132	0.05524	-0.05518
1454	O14920	Q14145	5	0.318617	0.18724	0.200751	0.27943	0.18862	0.24464	0.09219	0.0574
1455	P49792	Q9UBU9	5	0.131844	0.01539	0.053708	0.03547	0.068709	0.03553	0.02008	0.02014
1456	Q14137	Q9GZL7	5	0.896264	0.76532	0.540504	0.78131	0.523822	0.77076	0.01599	0.00544
1457	P31749	P67775	5	0.807642	0.70452	0.560334	0.80015	0.379661	0.5921	0.09563	-0.11242
1458	Q9H1A4	Q9UJX4	5	0.066033	0.00071	0.014402	0.00288	0.03407	0.00683	0.00217	0.00612
1459	P43686	Q13200	5	0.03563	0	0.026375	0.00912	0.019304	0.00133	0.00912	0.00133
1460	Q14566	Q7L590	5	0.585061	0.5042	0.343066	0.52471	0.373671	0.583	0.02051	0.0788
1461	P16333	Q07889	5	0.295744	0.15933	0.191026	0.26245	0.172917	0.21155	0.10312	0.05222
1462	Q12834	Q8NHZ8	5	1.39353	0.95738	0.80713	0.95273	0.867819	0.9646	-0.00465	0.00722
1463	P06493	Q15910	5	0.492882	0.40354	0.211714	0.29914	0.304483	0.46622	-0.1044	0.06268
1464	Q8TEQ6	Q9UHI6	5	0.267448	0.12627	0.150404	0.188	0.19543	0.25816	0.06173	0.13189
1465	Q15648	Q9BWU1	5	0.124492	0.01255	0.058113	0.04035	0.071635	0.03885	0.0278	0.0263
1466	O95229	Q9H410	5	0.253653	0.11055	0.132269	0.15547	0.174464	0.21485	0.04492	0.1043
1467	P19838	Q13547	5	0.08878	0.00331	0.076856	0.06564	0.021869	0.00202	0.06233	-0.00129
1468	O15111	Q16543	5	0.790881	0.69207	0.575655	0.81488	0.379076	0.59113	0.12281	-0.10094
1469	P08865	P63220	5	0.573714	0.49275	0.338277	0.51743	0.335123	0.5197	0.02468	0.02695
1470	P60604	Q9Y679	5	0.528371	0.44331	0.342663	0.52415	0.347028	0.53983	0.08084	0.09652
1471	Q8NDV7	Q9H9G7	5	0.96542	0.8066	0.55005	0.79034	0.623362	0.85692	-0.01626	0.05032
1472	P35998	Q99460	5	0.070408	0.001	0.028915	0.01086	0.044729	0.01323	0.00986	0.01223
1473	O14777	Q9H081	5	0.571871	0.49096	0.308385	0.46938	0.440041	0.67528	-0.02158	0.18432
1474	P61960	Q9GZZ9	5	0.39599	0.28305	0.224337	0.32193	0.248369	0.36428	0.03888	0.08123
1475	O43264	P50748	5	0.122804	0.01194	0.03816	0.01876	0.095679	0.07042	0.00682	0.05848
1476	P37108	P49458	5	0.154436	0.02643	0.10283	0.10575	0.080581	0.04967	0.07932	0.02324
1477	Q12933	Q14790	5	0.862115	0.74355	0.589327	0.82656	0.38691	0.60281	0.08301	-0.14074
1478	P07237	Q96HE7	5	0.736415	0.64764	0.348542	0.5336	0.478366	0.7221	-0.11404	0.07446
1479	O00401	P62993	5	0.190544	0.0511	0.067827	0.05287	0.069473	0.03636	0.00177	-0.01474
1480	O43639	Q13153	5	0.507644	0.41994	0.332096	0.50752	0.195343	0.25795	0.08758	-0.16199
1481	Q13042	Q9UM13	5	0.096597	0.00483	0.043261	0.02407	0.020967	0.00169	0.01924	-0.00314
1482	P52655	P62380	5	1.23358	0.91987	0.746152	0.92854	0.709791	0.90857	0.00867	-0.0113
1483	Q96IY1	Q9H410	5	0.099785	0.00551	0.039038	0.01951	0.045722	0.01394	0.014	0.00843
1484	Q9UL18	Q9UPY3	5	0.386438	0.27124	0.253387	0.37374	0.212444	0.29328	0.1025	0.02204
1485	Q13111	Q13112	5	0.95627	0.80122	0.579034	0.81782	0.543574	0.78994	0.0166	-0.01128
1486	O95163	Q96EB1	5	0.313617	0.181	0.186595	0.2543	0.199357	0.26638	0.0733	0.08538
1487	O75340	Q8WUM4	5	0.535386	0.45144	0.437751	0.66107	0.113225	0.09912	0.20963	-0.35232
1488	A0JLT2	Q9Y2X0	5	0.227288	0.08388	0.132941	0.15681	0.112063	0.0975	0.07293	0.01362
1489	P18615	Q8IXH7	5	0.573902	0.49291	0.277139	0.41617	0.410117	0.63614	-0.07674	0.14323
1490	P40306	P49720	5	0.877521	0.75361	0.490112	0.72495	0.521839	0.76855	-0.02866	0.01494
1491	Q16539	Q9BUB5	5	0.310555	0.17738	0.223736	0.32086	0.196186	0.25966	0.14348	0.08228
1492	Q9HCS7	Q9UNP9	5	0.608419	0.52864	0.292669	0.44294	0.376911	0.58805	-0.0857	0.05941
1493	P06730	Q9NRA8	5	0.515527	0.4291	0.354245	0.54243	0.249065	0.36558	0.11333	-0.06352
1494	P28062	P28072	5	0.423102	0.31741	0.216151	0.30688	0.282523	0.42738	-0.01053	0.10997
1495	Q16576	Q96ST3	5	0.765701	0.67172	0.506913	0.74407	0.396943	0.61754	0.07235	-0.05418
1496	O95983	Q13330	5	0.225005	0.08176	0.158039	0.20198	0.101098	0.07926	0.12022	-0.0025
1497	O00743	O75170	5	0.362437	0.24055	0.272423	0.40792	0.216259	0.30111	0.16737	0.06056
1498	P50750	Q96MH2	5	1.11107	0.87798	0.601596	0.8367	0.67803	0.89187	-0.04128	0.01389
1499	P12004	Q09472	5	0.641084	0.56159	0.338646	0.51809	0.315105	0.48539	-0.0435	-0.0762
1500	P30153	Q00005	5	0.132139	0.01555	0.050498	0.03183	0.118417	0.10779	0.01628	0.09224
1501	P68431	Q8TEX9	5	0.135544	0.01693	0.030368	0.01192	0.091949	0.06518	-0.00501	0.04825
1502	P78395	Q13617	5	1.20795	0.91248	0.665159	0.88361	0.706913	0.90727	-0.02887	-0.00521
1503	O15151	P61981	5	0.375619	0.25755	0.181417	0.24484	0.167402	0.20047	-0.01271	-0.05708
1504	P63000	Q13177	5	0.327015	0.19734	0.105991	0.11076	0.213957	0.29647	-0.08658	0.09913
1505	Q96S44	Q9NPF4	5	0.106079	0.00717	0.02761	0.01006	0.07248	0.03981	0.00289	0.03264
1506	P05412	P15407	5	0.127698	0.01383	0.016133	0.0035	0.056312	0.02312	-0.01033	0.00929
1507	P62191	Q15008	5	0.09692	0.00489	0.059074	0.04166	0.043664	0.0125	0.03677	0.00761
1508	O00291	Q00610	5	0.24327	0.09978	0.18827	0.25717	0.094468	0.06872	0.15739	-0.03106
1509	Q05513	Q9BYG5	5	0.368113	0.24782	0.258415	0.3829	0.105612	0.0871	0.13508	-0.16072
1510	P61981	Q9Y2J2	5	0.55601	0.47391	0.280908	0.42317	0.324715	0.50211	-0.05074	0.0282
1511	P07900	P11142	5	0.543198	0.46031	0.212214	0.29983	0.347974	0.5415	-0.16048	0.08119
1512	Q9NX70	Q9P086	5	0.194289	0.05399	0.08484	0.07771	0.112846	0.09863	0.02372	0.04464
1513	P09874	P16104	5	0.654769	0.57422	0.439942	0.66383	0.343896	0.53468	0.08961	-0.03954
1514	O14979	P09651	5	0.356575	0.23345	0.168748	0.22186	0.211966	0.2923	-0.01159	0.05885
1515	Q13619	Q9NZJ0	5	0.203393	0.06182	0.123605	0.14084	0.128521	0.12616	0.07902	0.06434
1516	Q07955	Q96SB4	5	0.392007	0.27826	0.145518	0.17935	0.204437	0.27693	-0.09891	-0.00133
1517	Q14683	Q29RF7	5	0.905629	0.77115	0.602613	0.83743	0.550695	0.79637	0.06628	0.02522
1518	P28065	Q99436	5	0.506456	0.4187	0.279658	0.42064	0.308933	0.47414	0.00194	0.05544
1519	Q09028	Q16576	5	0.328755	0.19966	0.27885	0.41924	0.167031	0.19976	0.21958	0.0001
1520	P67775	Q16537	5	0.892219	0.76268	0.571875	0.8112	0.430729	0.66347	0.04852	-0.09921
1521	P43686	Q15008	5	0.089825	0.00349	0.055868	0.03773	0.042968	0.01208	0.03424	0.00859
1522	O43172	O43395	5	0.201251	0.05976	0.152739	0.19222	0.082474	0.05222	0.13246	-0.00754
1523	P46527	P61024	5	0.89248	0.76284	0.581738	0.81998	0.524499	0.7713	0.05714	0.00846
1524	Q07955	Q9UBU9	5	0.76936	0.67486	0.450793	0.67773	0.466359	0.70831	0.00287	0.03345
1525	P85037	Q92560	5	0.168673	0.03527	0.129703	0.1508	0.022766	0.00221	0.11553	-0.03306
1526	Q12888	Q6ZW49	5	0.174836	0.03939	0.122638	0.13902	0.107598	0.09028	0.09963	0.05089
1527	P42695	Q6IBW4	5	0.101874	0.00598	0.054551	0.0365	0.040463	0.01028	0.03052	0.0043
1528	P30307	P31946	5	0.857438	0.73997	0.579106	0.81784	0.451724	0.68997	0.07787	-0.05
1529	P30153	P30154	5	0.84198	0.72917	0.622572	0.85366	0.348544	0.54244	0.12449	-0.18673
1530	P13051	P15927	5	0.508077	0.42051	0.271921	0.40715	0.25389	0.37469	-0.01336	-0.04582
1531	P54725	Q05086	5	0.765272	0.67138	0.418115	0.63463	0.533711	0.78053	-0.03675	0.10915
1532	O60828	Q9Y2W2	5	0.419021	0.31235	0.223355	0.32019	0.28525	0.43249	0.00784	0.12014
1533	O15379	Q9UQL6	5	0.168294	0.03502	0.065451	0.04975	0.076498	0.04467	0.01473	0.00965
1534	P51665	P55036	5	0.243086	0.09962	0.093247	0.09067	0.132498	0.13379	-0.00895	0.03417
1535	Q15831	Q16543	5	0.39629	0.28338	0.259051	0.3839	0.271092	0.40671	0.10052	0.12333
1536	Q13619	Q9BW61	5	0.230875	0.08756	0.08874	0.0838	0.142354	0.15221	-0.00376	0.06465
1537	O95295	Q96EV8	5	0.057084	0.0003	0.021709	0.00623	0.046324	0.01426	0.00593	0.01396
1538	O75832	P35998	5	0.451733	0.35338	0.265074	0.39464	0.203094	0.27408	0.04126	-0.0793
1539	Q13769	Q6I9Y2	5	0.220268	0.07693	0.204589	0.2866	0.048352	0.01582	0.20967	-0.06111
1540	P11142	P34932	5	0.547281	0.46465	0.222145	0.31788	0.36113	0.56313	-0.14677	0.09848
1541	Q15014	Q9Y605	5	0.242412	0.09902	0.161228	0.20785	0.118746	0.10827	0.10883	0.00925
1542	Q16531	Q7L5N1	5	0.870515	0.74908	0.621329	0.85263	0.571091	0.81417	0.10355	0.06509
1543	P51617	Q9NYJ8	5	0.306315	0.17234	0.170812	0.22569	0.196159	0.2596	0.05335	0.08726
1544	P23497	P29590	5	0.219065	0.07577	0.11213	0.12084	0.123905	0.11716	0.04507	0.04139
1545	Q12834	Q9UM13	5	0.597488	0.51755	0.369693	0.56602	0.330823	0.51253	0.04847	-0.00502
1546	P62191	Q9UNM6	5	0.195019	0.05458	0.103863	0.1073	0.097601	0.07358	0.05272	0.019
1547	Q15276	Q9UJ41	5	0.144986	0.02114	0.078971	0.06871	0.102015	0.08092	0.04757	0.05978
1548	P55036	Q05086	5	0.349597	0.22473	0.102195	0.10481	0.271882	0.40815	-0.11992	0.18342
1549	P35249	P40938	5	0.108986	0.0079	0.080516	0.07095	0.027441	0.00378	0.06305	-0.00412
1550	Q96A65	Q9UPT5	5	0.13688	0.01744	0.067712	0.05267	0.063191	0.03002	0.03523	0.01258
1551	Q09472	Q15796	5	0.35412	0.23029	0.296535	0.4493	0.112313	0.09779	0.21901	-0.1325
1552	P62136	Q96QC0	5	0.306475	0.17254	0.16106	0.20763	0.16064	0.1878	0.03509	0.01526
1553	O43924	P36404	5	0.221309	0.07796	0.128523	0.14884	0.11857	0.10802	0.07088	0.03006
1554	O96019	Q969G3	5	0.441441	0.34096	0.334568	0.51136	0.228468	0.3257	0.1704	-0.01526
1555	O60907	Q9Y618	5	0.269232	0.12864	0.147365	0.18275	0.124313	0.11784	0.05411	-0.0108
1556	Q02790	Q92990	5	0.112494	0.0089	0.099544	0.10035	0.015161	0.00072	0.09145	-0.00818
1557	Q13547	Q9P0W2	5	0.366974	0.24644	0.139621	0.16858	0.226061	0.32082	-0.07786	0.07438
1558	A0JLT2	Q9P086	5	0.127454	0.01374	0.073697	0.06094	0.050239	0.0176	0.0472	0.00386
1559	P49336	Q9H944	5	0.123499	0.01217	0.087353	0.08132	0.060362	0.02695	0.06915	0.01478
1560	Q8WVC0	Q9GZS3	5	0.467201	0.37278	0.307384	0.46755	0.243806	0.35529	0.09477	-0.01749
1561	Q6PD62	Q92541	5	0.544399	0.46158	0.355954	0.54495	0.384486	0.59914	0.08337	0.13756
1562	P22681	P31946	5	0.247525	0.10428	0.125714	0.14421	0.200373	0.26858	0.03993	0.1643
1563	O14686	Q9UBL3	5	0.281034	0.14162	0.088722	0.08376	0.168902	0.20317	-0.05786	0.06155
1564	A5YKK6	Q9UIV1	5	0.104432	0.00668	0.056871	0.03888	0.046389	0.0143	0.0322	0.00762
1565	O15379	O60907	5	0.22987	0.08647	0.17384	0.23139	0.118044	0.10723	0.14492	0.02076
1566	P04049	P62834	5	1.5649	0.98071	0.921777	0.98093	0.934507	0.97766	0.00022	-0.00305
1567	P35249	P35251	5	0.454435	0.35676	0.258499	0.38301	0.325835	0.50394	0.02625	0.14718
1568	P17676	P51531	5	0.707715	0.62267	0.520507	0.75892	0.375308	0.58556	0.13625	-0.03711
1569	Q8NBT2	Q9HBM1	5	0.062391	0.00051	0.024348	0.00796	0.023908	0.00255	0.00745	0.00204
1570	P11831	Q969V6	5	0.408646	0.29914	0.21907	0.31217	0.259634	0.38571	0.01303	0.08657
1571	P48444	Q9Y678	5	0.060995	0.00041	0.035422	0.01615	0.033619	0.00662	0.01574	0.00621
1572	Q13618	Q92905	5	0.190189	0.05086	0.091983	0.08864	0.132754	0.13437	0.03778	0.08351
1573	P61981	Q02241	5	0.967858	0.80793	0.591108	0.82803	0.50721	0.75354	0.0201	-0.05439
1574	P05412	Q8NHY2	5	0.718975	0.6326	0.380584	0.58177	0.469862	0.71271	-0.05083	0.08011
1575	P09651	P26599	5	0.287057	0.14873	0.249673	0.36718	0.114119	0.10044	0.21845	-0.04829
1576	O95983	Q14839	5	0.183941	0.046	0.11752	0.12993	0.114672	0.10128	0.08393	0.05528
1577	P83436	Q96JB2	5	0.178584	0.04201	0.047167	0.0282	0.090695	0.06339	-0.01381	0.02138
1578	P50750	Q13451	5	0.411856	0.30329	0.232105	0.33571	0.32144	0.4962	0.03242	0.19291
1579	O43765	P11441	5	0.146219	0.02183	0.068375	0.05352	0.086128	0.0573	0.03169	0.03547
1580	Q9NS23	Q9UER7	5	0.368597	0.24879	0.194548	0.26849	0.25561	0.37821	0.0197	0.12942
1581	O00257	Q06587	5	0.532952	0.44882	0.33897	0.51865	0.292009	0.44495	0.06983	-0.00387
1582	Q13616	Q969U6	5	0.67354	0.59202	0.450476	0.67726	0.345855	0.53805	0.08524	-0.05397
1583	P55036	Q16186	5	0.500794	0.41222	0.237237	0.34469	0.289645	0.4405	-0.06753	0.02828
1584	O96019	Q92922	5	0.591837	0.51141	0.413568	0.62851	0.324953	0.50244	0.1171	-0.00897
1585	Q9H0E9	Q9NV56	5	0.175255	0.03962	0.072671	0.05945	0.111342	0.09629	0.01983	0.05667
1586	Q9Y265	Q9Y4A5	5	0.70956	0.62433	0.441013	0.66517	0.429353	0.66161	0.04084	0.03728
1587	P36873	Q5UIP0	5	0.927654	0.78486	0.557491	0.79753	0.569381	0.81281	0.01267	0.02795
1588	P07900	P50750	5	0.411896	0.30335	0.307693	0.46818	0.209756	0.28766	0.16483	-0.01569
1589	Q9UL18	Q9UPQ9	5	0.350502	0.22585	0.225275	0.32369	0.197008	0.26137	0.09784	0.03552
1590	P61077	Q96FW1	5	0.335472	0.20754	0.264664	0.39396	0.128653	0.12641	0.18642	-0.08113
1591	O60749	Q9UNH7	5	0.183493	0.04557	0.078941	0.06867	0.051109	0.01834	0.0231	-0.02723
1592	O60216	Q7Z5K2	5	0.761125	0.66795	0.567043	0.8065	0.360116	0.56147	0.13855	-0.10648
1593	A0AVT1	Q9H832	5	0.400436	0.28875	0.226487	0.32595	0.110182	0.09438	0.0372	-0.19437
1594	P55072	Q96JH7	5	1.60017	0.98387	0.948595	0.98506	0.975386	0.98331	0.00119	-0.00056
1595	Q9UK45	Q9Y333	5	0.252329	0.10923	0.092499	0.08953	0.14776	0.16272	-0.0197	0.05349
1596	P43246	Q9UQ84	5	0.443991	0.34403	0.252998	0.37307	0.20048	0.26875	0.02904	-0.07528
1597	Q01167	Q92560	5	0.425187	0.31998	0.301429	0.45741	0.235793	0.33965	0.13743	0.01967
1598	O75533	Q15393	5	0.261234	0.11936	0.173702	0.23112	0.06703	0.03396	0.11176	-0.0854
1599	P10636	Q00535	5	1.44452	0.96602	0.801572	0.95097	0.839853	0.9577	-0.01505	-0.00832
1600	P25789	P28070	5	0.275241	0.13491	0.15433	0.19494	0.163153	0.19254	0.06003	0.05763
1601	Q6P2C8	Q9BTT4	5	0.412744	0.30429	0.291066	0.4402	0.214462	0.2976	0.13591	-0.00669
1602	P35251	P40938	5	0.383095	0.26718	0.189951	0.26038	0.29899	0.45676	-0.0068	0.18958
1603	P15927	Q6PCD5	5	0.193262	0.05316	0.100869	0.10242	0.137934	0.14417	0.04926	0.09101
1604	Q9NWS0	Q9Y230	5	0.768054	0.67387	0.446743	0.67272	0.459858	0.70057	-0.00115	0.0267
1605	P42684	P46108	5	0.592854	0.51256	0.33611	0.51395	0.410486	0.6367	0.00139	0.12414
1606	P08559	P11177	5	0.065869	0.0007	0.035287	0.01602	0.005687	4e-05	0.01532	-0.00066
1607	O14920	Q16543	5	0.940047	0.79197	0.679792	0.89256	0.412868	0.64015	0.10059	-0.15182
1608	P36873	Q8IWU2	5	0.338595	0.21129	0.264098	0.39285	0.184005	0.23486	0.18156	0.02357
1609	P27348	Q92934	5	0.995281	0.82321	0.441071	0.6652	0.766834	0.9333	-0.15801	0.11009
1610	O43513	P49336	5	0.307238	0.17348	0.09389	0.09157	0.126982	0.12306	-0.08191	-0.05042
1611	O75461	Q14186	5	0.348767	0.22368	0.221466	0.31659	0.132411	0.13365	0.09291	-0.09003
1612	Q9UBD5	Q9Y5N6	5	0.272044	0.1316	0.089449	0.08491	0.204679	0.27738	-0.04669	0.14578
1613	P51665	Q99460	5	0.168794	0.03537	0.038057	0.01867	0.075846	0.04388	-0.0167	0.00851
1614	P04049	P28482	5	0.983847	0.81724	0.643373	0.86902	0.546476	0.79249	0.05178	-0.02475
1615	P51668	Q8IUQ4	5	0.539515	0.45609	0.377362	0.57682	0.275395	0.41417	0.12073	-0.04192
1616	P67775	Q14738	5	0.981029	0.8155	0.673778	0.88895	0.474053	0.71722	0.07345	-0.09828
1617	P51610	P61964	5	0.438557	0.33732	0.237376	0.34492	0.253789	0.37454	0.0076	0.03722
1618	O75821	Q13347	5	0.116273	0.01004	0.090748	0.08685	0.036623	0.0081	0.07681	-0.00194
1619	P31947	Q92934	5	0.711141	0.62576	0.323024	0.49322	0.561097	0.80595	-0.13254	0.18019
1620	P49427	Q9UKB1	5	0.25301	0.10987	0.134456	0.15963	0.168873	0.20312	0.04976	0.09325
1621	O00487	P43686	5	0.086747	0.00293	0.016855	0.00382	0.041507	0.01102	0.00089	0.00809
1622	Q9H1A4	Q9UJX6	5	0.065517	0.00067	0.028565	0.01066	0.051805	0.01895	0.00999	0.01828
1623	P05556	P21333	5	1.00698	0.82937	0.599481	0.83483	0.576962	0.81934	0.00546	-0.01003
1624	O43242	Q15008	5	0.077876	0.00185	0.011769	0.00183	0.050794	0.01805	-2e-05	0.0162
1625	Q92905	Q9Y4B6	5	0.513776	0.42697	0.218034	0.31021	0.299839	0.45806	-0.11676	0.03109
1626	P52948	Q14974	5	0.370309	0.25104	0.298877	0.45327	0.148474	0.16415	0.20223	-0.08689
1627	Q9H944	Q9NX70	5	0.185704	0.04748	0.079007	0.06875	0.078224	0.04678	0.02127	-0.0007
1628	O15169	P49840	5	0.511577	0.42435	0.367072	0.56215	0.235093	0.33816	0.1378	-0.08619
1629	O00161	P32856	5	0.861694	0.74327	0.448127	0.67441	0.526736	0.77349	-0.06886	0.03022
1630	P61964	Q9UPS6	5	0.538652	0.45518	0.319151	0.48699	0.350439	0.5455	0.03181	0.09032
1631	P31946	Q9Y2J2	5	0.2176	0.07432	0.130142	0.15158	0.078526	0.04717	0.07726	-0.02715
1632	P30307	P53350	5	0.41691	0.30951	0.232902	0.33706	0.285078	0.43205	0.02755	0.12254
1633	Q14686	Q9UBL3	5	0.617072	0.53808	0.357703	0.54793	0.359001	0.55959	0.00985	0.02151
1634	Q14152	Q99613	5	0.04309	5e-05	0.026335	0.0091	0.028653	0.0042	0.00905	0.00415
1635	O60832	Q9NY12	5	0.401475	0.28997	0.249127	0.36608	0.244919	0.35733	0.07611	0.06736
1636	P62805	Q9UER7	5	0.805249	0.7029	0.438713	0.66228	0.503495	0.74965	-0.04062	0.04675
1637	P09651	P14866	5	0.717094	0.63101	0.500359	0.73652	0.473458	0.71646	0.10551	0.08545
1638	O00308	Q8N5I2	5	0.399674	0.2878	0.329714	0.50394	0.136887	0.14227	0.21614	-0.14553
1639	P21675	P35269	5	0.430767	0.32676	0.250509	0.36863	0.259432	0.38518	0.04187	0.05842
1640	O15143	P61160	5	0.119612	0.01094	0.020376	0.00548	0.060835	0.02744	-0.00546	0.0165
1641	P37275	Q13363	5	0.195914	0.05522	0.135116	0.16074	0.076023	0.04408	0.10552	-0.01114
1642	P29353	Q05209	5	0.44429	0.34436	0.317777	0.48483	0.173827	0.21344	0.14047	-0.13092
1643	P51531	Q15532	5	0.181898	0.04457	0.062482	0.04599	0.133108	0.13512	0.00142	0.09055
1644	P26358	Q9UBC3	5	1.05276	0.85236	0.590191	0.82725	0.636855	0.86641	-0.02511	0.01405
1645	O95630	Q9HD42	5	1.00441	0.82794	0.656557	0.87798	0.521497	0.76833	0.05004	-0.05961
1646	O75955	Q9BX66	5	0.616415	0.53741	0.325782	0.49762	0.405586	0.63	-0.03979	0.09259
1647	Q13618	Q9H0C5	5	0.705727	0.62091	0.431946	0.65334	0.353233	0.55013	0.03243	-0.07078
1648	P23921	P31350	5	0.702801	0.61815	0.424974	0.64387	0.449001	0.68672	0.02572	0.06857
1649	O43815	Q13033	5	0.061469	0.00046	0.026675	0.00928	0.018171	0.0012	0.00882	0.00074
1650	P55036	Q9UMX0	5	0.344535	0.21858	0.22298	0.31959	0.193273	0.25413	0.10101	0.03555
1651	O43542	P51587	5	0.776778	0.68089	0.467745	0.69895	0.382636	0.59663	0.01806	-0.08426
1652	P63104	Q04917	5	0.521157	0.43552	0.223905	0.32122	0.326979	0.50593	-0.1143	0.07041
1653	P25788	P28070	5	0.38308	0.26718	0.210216	0.29673	0.233196	0.33441	0.02955	0.06723
1654	P45973	Q9H410	5	0.584021	0.50319	0.402016	0.61278	0.292263	0.44544	0.10959	-0.05775
1655	P55884	P60228	5	0.077763	0.00185	0.062463	0.04596	0.019062	0.00129	0.04411	-0.00056
1656	P63000	Q9UQB8	5	0.280522	0.141	0.214282	0.30339	0.122945	0.11543	0.16239	-0.02557
1657	P24928	P49336	5	0.215706	0.07264	0.134039	0.15889	0.081664	0.051	0.08625	-0.02164
1658	Q29RF7	Q7Z5K2	5	0.280115	0.14055	0.162522	0.21033	0.1974	0.2623	0.06978	0.12175
1659	Q14152	Q9UBQ5	5	0.363382	0.24172	0.315644	0.48161	0.060938	0.02753	0.23989	-0.21419
1660	P25786	P28070	5	0.388453	0.2737	0.211175	0.29837	0.236483	0.34121	0.02467	0.06751
1661	O75569	P19525	5	0.406987	0.29702	0.108523	0.11489	0.26902	0.40264	-0.18213	0.10562
1662	O95433	P08238	5	0.156698	0.02771	0.113291	0.12281	0.077222	0.04568	0.0951	0.01797
1663	P17980	Q99460	5	0.062091	0.0005	0.053154	0.03486	0.020496	0.00158	0.03436	0.00108
1664	P33992	Q14566	5	0.211202	0.06858	0.055182	0.03707	0.06948	0.03638	-0.03151	-0.0322
1665	P62877	Q86VP6	5	0.215632	0.07257	0.053009	0.03474	0.159976	0.1864	-0.03783	0.11383
1666	Q13618	Q9P2K6	5	0.264563	0.12316	0.224849	0.32289	0.042553	0.01183	0.19973	-0.11133
1667	O43815	Q14BN4	5	0.598312	0.51831	0.386982	0.59134	0.1749	0.21591	0.07303	-0.3024
1668	Q9UHD2	Q9Y6K9	5	0.676235	0.5941	0.375722	0.57447	0.415904	0.64462	-0.01963	0.05052
1669	P04049	P06400	5	0.78296	0.68597	0.509778	0.74717	0.46857	0.71104	0.0612	0.02507
1670	Q13283	Q14694	5	0.213177	0.07041	0.146033	0.18019	0.085189	0.05588	0.10978	-0.01453
1671	O00743	Q9UPN7	5	0.569238	0.48809	0.342765	0.52433	0.376142	0.58669	0.03624	0.0986
1672	P27986	P46109	5	0.46273	0.36705	0.201692	0.28117	0.248746	0.36504	-0.08588	-0.00201
1673	P15880	P23396	5	0.041036	5e-05	0.011729	0.00183	0.013029	0.00045	0.00178	0.0004
1674	P51531	Q96ST3	5	0.121357	0.0114	0.06055	0.04368	0.064112	0.03097	0.03228	0.01957
1675	Q9UDY8	Q9Y4K3	5	0.572857	0.49192	0.434996	0.65752	0.272696	0.40961	0.1656	-0.08231
1676	A0JLT2	O60244	5	0.294357	0.15764	0.166689	0.21839	0.166973	0.19961	0.06075	0.04197
1677	P61586	Q13464	5	0.48778	0.39742	0.361231	0.5533	0.147227	0.16179	0.15588	-0.23563
1678	Q9H270	Q9P253	5	0.082545	0.00237	0.045429	0.0262	0.038445	0.0091	0.02383	0.00673
1679	P25054	Q15691	5	0.525758	0.44049	0.323674	0.4942	0.315076	0.48533	0.05371	0.04484
1680	Q13416	Q9Y5N6	5	0.293094	0.15615	0.031632	0.01272	0.207064	0.28192	-0.14343	0.12577
1681	O00487	Q13200	5	0.102043	0.00603	0.024929	0.00826	0.058406	0.02505	0.00223	0.01902
1682	Q14566	Q9H211	5	0.523347	0.43773	0.343989	0.52641	0.319873	0.49356	0.08868	0.05583
1683	Q93074	Q9NX70	5	0.357487	0.23464	0.153496	0.19361	0.160973	0.18833	-0.04103	-0.04631
1684	O95630	Q7LBR1	5	0.673299	0.59169	0.499098	0.73515	0.34194	0.53125	0.14346	-0.06044
1685	P43686	P48556	5	0.042712	5e-05	0.028949	0.01086	0.020746	0.00163	0.01081	0.00158
1686	P07814	P41252	5	0.109496	0.00806	0.045666	0.02637	0.071933	0.03922	0.01831	0.03116
1687	P61978	P62993	5	0.549967	0.4676	0.396045	0.6044	0.209211	0.28661	0.1368	-0.18099
1688	P31749	Q09472	5	0.280894	0.14145	0.236478	0.34349	0.135345	0.13931	0.20204	-0.00214
1689	Q8WV22	Q96MG7	5	0.109022	0.00792	0.062388	0.04587	0.045303	0.01365	0.03795	0.00573
1690	P05423	Q9NVU0	4	0.09388	0.00427	0.027077	0.00962	0.012463	0.00035	0.00535	-0.00392
1691	Q14839	Q16576	4	0.974827	0.81177	0.623968	0.85462	0.551704	0.79749	0.04285	-0.01428
1692	P61088	Q8NHG8	4	0.657162	0.57654	0.381841	0.58354	0.454971	0.69418	0.007	0.11764
1693	Q9H8E8	Q9NS73	4	0.286741	0.14829	0.186911	0.25483	0.165694	0.19729	0.10654	0.049
1694	P68400	Q96EB6	4	0.22199	0.07873	0.043847	0.0246	0.137271	0.14295	-0.05413	0.06422
1695	P57678	Q9UKV8	4	0.801006	0.69945	0.494402	0.72981	0.469937	0.71283	0.03036	0.01338
1696	Q9HAU5	Q9Y5S9	4	0.434012	0.33115	0.327247	0.50004	0.196721	0.26077	0.16889	-0.07038
1697	O75400	P42858	4	0.229508	0.08611	0.10876	0.11531	0.137725	0.14384	0.0292	0.05773
1698	Q15796	Q96RT1	4	0.840636	0.72834	0.531562	0.7715	0.415146	0.64354	0.04316	-0.0848
1699	Q15022	Q6ZN18	4	0.586218	0.50545	0.302895	0.45986	0.348929	0.54301	-0.04559	0.03756
1700	P19838	Q04864	4	0.215962	0.07287	0.149936	0.18721	0.127853	0.12473	0.11434	0.05186
1701	Q13042	Q9UJX4	4	0.105331	0.00699	0.074704	0.06226	0.054185	0.02108	0.05527	0.01409
1702	Q96FX7	Q9UJA5	4	0.148288	0.02275	0.070494	0.05647	0.044403	0.01295	0.03372	-0.0098
1703	P16104	Q92878	4	0.469434	0.37536	0.265132	0.39473	0.275474	0.41433	0.01937	0.03897
1704	O75143	Q9BSB4	4	0.133397	0.01612	0.004599	0.0003	0.090543	0.06314	-0.01582	0.04702
1705	Q9H444	Q9Y3E7	4	1.24008	0.92185	0.719296	0.91526	0.788146	0.94139	-0.00659	0.01954
1706	Q6P2C8	Q93074	4	0.190106	0.05079	0.080584	0.07105	0.07759	0.04603	0.02026	-0.00476
1707	Q9UJX4	Q9UJX6	4	0.059477	0.00036	0.015215	0.00312	0.02432	0.00266	0.00276	0.0023
1708	O15357	P29353	4	0.599682	0.51978	0.443727	0.66889	0.26637	0.39804	0.14911	-0.12174
1709	O15514	P24928	4	0.977648	0.81337	0.565021	0.80464	0.626802	0.85942	-0.00873	0.04605
1710	A0JLT2	O43513	4	0.271497	0.13101	0.198381	0.27487	0.125624	0.12057	0.14386	-0.01044
1711	O43815	Q9BRV8	4	0.256579	0.11396	0.169202	0.22266	0.148012	0.16318	0.1087	0.04922
1712	Q13363	Q13422	4	0.388454	0.2737	0.237631	0.34539	0.210587	0.28934	0.07169	0.01564
1713	P78362	Q8NAV1	4	0.436622	0.33459	0.259075	0.38393	0.225191	0.31918	0.04934	-0.01541
1714	Q9UL15	Q9Y6D9	4	0.248059	0.10489	0.113439	0.12309	0.211338	0.29084	0.0182	0.18595
1715	Q14686	Q6ZW49	4	0.4403	0.3394	0.286843	0.43313	0.263731	0.3929	0.09373	0.0535
1716	P10398	Q04917	4	0.804	0.70184	0.586931	0.82435	0.366477	0.57146	0.12251	-0.13038
1717	P62714	Q13033	4	0.496764	0.40766	0.29625	0.44879	0.291275	0.44362	0.04113	0.03596
1718	Q12904	Q15046	4	0.241095	0.09779	0.16944	0.22316	0.114366	0.10081	0.12537	0.00302
1719	Q13485	Q92905	4	0.406927	0.29699	0.178327	0.23909	0.204761	0.27759	-0.0579	-0.0194
1720	Q16629	Q9UBU9	4	0.666094	0.58485	0.343408	0.52531	0.437563	0.6722	-0.05954	0.08735
1721	P18074	P50613	4	0.671431	0.58965	0.437724	0.66105	0.318653	0.49169	0.0714	-0.09796
1722	P42858	Q99963	4	0.324033	0.19407	0.169837	0.2238	0.23697	0.34209	0.02973	0.14802
1723	O00231	O75832	4	0.301943	0.16689	0.197983	0.27427	0.116302	0.10422	0.10738	-0.06267
1724	Q12834	Q16763	4	0.429791	0.32547	0.239885	0.3494	0.265874	0.39703	0.02393	0.07156
1725	P06400	Q16576	4	0.163334	0.03195	0.062605	0.04613	0.085482	0.05634	0.01418	0.02439
1726	P27348	Q6WCQ1	4	0.378315	0.2607	0.335602	0.51305	0.133127	0.13516	0.25235	-0.12554
1727	O95400	P14678	4	0.777814	0.68156	0.522948	0.76169	0.358405	0.5586	0.08013	-0.12296
1728	P31946	Q9Y2U5	4	0.4819	0.3906	0.367381	0.5626	0.124936	0.11917	0.172	-0.27143
1729	O14920	Q04206	4	0.391832	0.27801	0.247979	0.364	0.247907	0.36321	0.08599	0.0852
1730	P30307	P62258	4	1.05164	0.85187	0.621049	0.85243	0.62928	0.8613	0.00056	0.00943
1731	P42025	Q14203	4	0.795845	0.69566	0.551745	0.7918	0.400634	0.62276	0.09614	-0.0729
1732	Q04637	Q14103	4	0.897524	0.76625	0.611676	0.84499	0.433671	0.66735	0.07874	-0.0989
1733	P46379	Q7L5D6	4	0.067484	0.0008	0.034914	0.01568	0.037682	0.00863	0.01488	0.00783
1734	Q92466	Q99627	4	0.144053	0.02072	0.130813	0.15281	0.04123	0.01082	0.13209	-0.0099
1735	P49736	Q9BTE3	4	0.465358	0.37037	0.39098	0.59713	0.20467	0.27737	0.22676	-0.093
1736	Q9NV56	Q9Y265	4	0.716175	0.63023	0.398819	0.60844	0.472314	0.71535	-0.02179	0.08512
1737	P11142	P37840	4	0.596724	0.51674	0.332154	0.50765	0.374466	0.58437	-0.00909	0.06763
1738	P04049	Q92934	4	1.36382	0.95148	0.764108	0.93646	0.861735	0.96312	-0.01502	0.01164
1739	Q8NBT2	Q9H081	4	0.256186	0.11362	0.149	0.18556	0.187975	0.24316	0.07194	0.12954
1740	O15151	P31946	4	0.484215	0.39319	0.269183	0.4021	0.338579	0.52528	0.00891	0.13209
1741	P28908	Q12933	4	1.43032	0.96374	0.877769	0.9722	0.982495	0.98415	0.00846	0.02041
1742	Q13426	Q96T60	4	0.741189	0.65148	0.539089	0.77978	0.337037	0.52257	0.1283	-0.12891
1743	P04150	Q15596	4	0.371465	0.25235	0.140133	0.16956	0.222593	0.31384	-0.08279	0.06149
1744	Q93074	Q96G25	4	0.345941	0.22039	0.090271	0.08612	0.179089	0.22455	-0.13427	0.00416
1745	P08047	Q92793	4	0.33022	0.20127	0.202886	0.2833	0.233954	0.33577	0.08203	0.1345
1746	O95295	Q6QNY1	4	0.207835	0.06559	0.106369	0.11131	0.112419	0.09801	0.04572	0.03242
1747	P61088	Q8IYW5	4	0.369061	0.24938	0.276296	0.41474	0.197161	0.26181	0.16536	0.01243
1748	Q13620	Q9BT78	4	0.121194	0.01134	0.076114	0.06452	0.048934	0.01629	0.05318	0.00495
1749	P34932	Q9UNN5	4	0.355761	0.23245	0.067617	0.05259	0.182795	0.23237	-0.17986	-8e-05
1750	P20248	Q9H211	4	0.709183	0.62399	0.4672	0.69828	0.39803	0.61912	0.07429	-0.00487
1751	P51665	Q16186	4	0.323857	0.1939	0.146623	0.18127	0.203329	0.27459	-0.01263	0.08069
1752	P22681	P57075	4	0.240934	0.09762	0.110223	0.11773	0.182502	0.2318	0.02011	0.13418
1753	Q99496	Q9UQR0	4	0.773939	0.6787	0.348712	0.53385	0.493088	0.7381	-0.14485	0.0594
1754	O75175	Q9NZN8	4	0.320849	0.18995	0.16779	0.22035	0.172405	0.21048	0.0304	0.02053
1755	O43427	Q00535	4	0.401451	0.28994	0.286853	0.43314	0.13392	0.13658	0.1432	-0.15336
1756	P61201	Q92466	4	0.309136	0.17568	0.214215	0.30331	0.165337	0.1968	0.12763	0.02112
1757	P54725	Q99460	4	0.604006	0.52402	0.374802	0.5731	0.383093	0.59711	0.04908	0.07309
1758	P15927	P23025	4	0.723683	0.63661	0.477865	0.71082	0.424794	0.65608	0.07421	0.01947
1759	O00231	P62191	4	0.179137	0.04239	0.085283	0.07826	0.093164	0.06691	0.03587	0.02452
1760	Q13618	Q53GT1	4	0.980707	0.81526	0.667645	0.88509	0.488191	0.73253	0.06983	-0.08273
1761	Q9NV56	Q9Y230	4	0.59816	0.51815	0.300916	0.45652	0.414954	0.64323	-0.06163	0.12508
1762	P25786	P62195	4	0.766184	0.67221	0.431795	0.65312	0.490498	0.73494	-0.01909	0.06273
1763	Q9NRF9	Q9NRG0	4	0.283303	0.14406	0.110528	0.11829	0.167484	0.20065	-0.02577	0.05659
1764	P28070	Q15797	4	1.26261	0.92823	0.687723	0.89732	0.766733	0.93325	-0.03091	0.00502
1765	P15880	P61247	4	0.051671	0.00012	0.045376	0.02616	0.017178	0.00099	0.02604	0.00087
1766	P46459	P54920	4	0.34112	0.21424	0.164942	0.21518	0.203061	0.274	0.00094	0.05976
1767	O15145	P61160	4	0.088736	0.0033	0.049709	0.03073	0.038578	0.00914	0.02743	0.00584
1768	Q96JB2	Q9Y2V7	4	0.027473	0	0.021886	0.00633	0.011371	0.00028	0.00633	0.00028
1769	O15111	Q15653	4	0.348625	0.22354	0.095555	0.0943	0.252517	0.3719	-0.12924	0.14836
1770	P24539	P36542	4	0.19398	0.0538	0.143802	0.17606	0.084485	0.05479	0.12226	0.00099
1771	Q00653	Q969H0	4	0.995483	0.8233	0.58406	0.82191	0.519951	0.76675	-0.00139	-0.05655
1772	Q15648	Q9H944	4	0.146214	0.02183	0.01673	0.00377	0.072953	0.04042	-0.01806	0.01859
1773	P62820	Q08379	4	0.488354	0.39804	0.228655	0.33001	0.240429	0.34869	-0.06803	-0.04935
1774	P63000	Q14155	4	0.665211	0.58406	0.527155	0.76644	0.247879	0.36314	0.18238	-0.22092
1775	O75821	P60228	4	0.176899	0.04081	0.141355	0.17192	0.035392	0.00752	0.13111	-0.03329
1776	Q8NEB9	Q96F24	4	0.444583	0.34468	0.227901	0.32896	0.260175	0.38669	-0.01572	0.04201
1777	P07900	Q9UHD2	4	0.528391	0.44334	0.40791	0.62068	0.300501	0.45917	0.17734	0.01583
1778	P36873	Q6PJW8	4	0.449804	0.35117	0.283375	0.42732	0.295973	0.45153	0.07615	0.10036
1779	P62263	P62701	4	0.167474	0.03442	0.107205	0.11276	0.070212	0.03723	0.07834	0.00281
1780	P62714	Q16537	4	0.887933	0.75995	0.53039	0.7704	0.422821	0.65363	0.01045	-0.10632
1781	Q66K74	Q9NS23	4	0.267837	0.12674	0.090836	0.08695	0.182287	0.23131	-0.03979	0.10457
1782	Q93009	Q9UER7	4	0.307402	0.17363	0.073555	0.06071	0.234262	0.33636	-0.11292	0.16273
1783	O43318	Q13546	4	0.163146	0.0318	0.062058	0.04547	0.11688	0.10509	0.01367	0.07329
1784	O14579	P53618	4	0.126763	0.01349	0.055186	0.03707	0.083975	0.0541	0.02358	0.04061
1785	Q13330	Q8WXI9	4	0.229838	0.08644	0.123722	0.14104	0.115492	0.10284	0.0546	0.0164
1786	P17987	Q99832	4	0.101392	0.00584	0.061411	0.04472	0.072975	0.04046	0.03888	0.03462
1787	O15160	O95602	4	0.259417	0.11707	0.154931	0.19619	0.150683	0.16838	0.07912	0.05131
1788	P54727	Q96IV0	4	1.3013	0.93802	0.775249	0.94099	0.772234	0.93536	0.00297	-0.00266
1789	P43686	P62333	4	0.055565	0.00026	0.037692	0.01844	0.02582	0.00319	0.01818	0.00293
1790	P25789	P28072	4	0.102463	0.00612	0.029946	0.01162	0.054686	0.02155	0.0055	0.01543
1791	Q09028	Q15910	4	1.01304	0.83263	0.604411	0.83897	0.562847	0.80726	0.00634	-0.02537
1792	O60925	Q99471	4	0.172667	0.0379	0.086779	0.08055	0.106322	0.08839	0.04265	0.05049
1793	P11940	Q58A45	4	0.303626	0.16926	0.197984	0.27427	0.190137	0.24762	0.10501	0.07836
1794	P31150	P62820	4	0.388541	0.27384	0.247705	0.36362	0.23832	0.3448	0.08978	0.07096
1795	P62280	P62701	4	0.053583	0.00019	0.008974	0.00111	0.039535	0.00969	0.00092	0.0095
1796	Q86W42	Q96FV9	4	0.809677	0.70605	0.605979	0.84036	0.401624	0.62417	0.13431	-0.08188
1797	Q9NPF5	Q9NXR8	4	0.196893	0.05601	0.146597	0.18124	0.106785	0.08911	0.12523	0.0331
1798	P27986	Q07666	4	0.243955	0.10053	0.179587	0.24151	0.039783	0.00984	0.14098	-0.09069
1799	O75182	Q9UBU8	4	0.573796	0.49284	0.136887	0.16366	0.194714	0.25684	-0.32918	-0.236
1800	P07900	P34932	4	0.110234	0.00825	0.102134	0.1047	0.019853	0.00143	0.09645	-0.00682
1801	Q10570	Q6UN15	4	0.743299	0.65332	0.398136	0.60745	0.464622	0.70625	-0.04587	0.05293
1802	O14980	P43487	4	0.645436	0.56528	0.485344	0.71956	0.333464	0.5168	0.15428	-0.04848
1803	P21817	Q13061	4	0.377181	0.25932	0.257603	0.38149	0.225951	0.32058	0.12217	0.06126
1804	P22314	P51668	4	0.214183	0.07139	0.055102	0.037	0.139178	0.14652	-0.03439	0.07513
1805	P22681	P63104	4	0.258186	0.11576	0.169247	0.22272	0.131351	0.13166	0.10696	0.0159
1806	P61326	Q9BRP8	4	0.810854	0.70705	0.455792	0.68382	0.452182	0.69056	-0.02323	-0.01649
1807	P35998	Q16186	4	0.422081	0.31621	0.193641	0.26699	0.247444	0.36236	-0.04922	0.04615
1808	O15143	O15145	4	0.164134	0.03242	0.036738	0.01753	0.086185	0.05738	-0.01489	0.02496
1809	O14929	Q16576	4	0.60899	0.52929	0.332597	0.50842	0.287677	0.43685	-0.02087	-0.09244
1810	O75449	Q9BVA0	4	0.059531	0.00036	0.015219	0.00313	0.025046	0.00293	0.00277	0.00257
1811	P15056	P27348	4	0.426716	0.3219	0.298773	0.45307	0.201911	0.2717	0.13117	-0.0502
1812	P06400	P50750	4	0.519327	0.43343	0.335453	0.51279	0.265842	0.39697	0.07936	-0.03646
1813	P46782	P62701	4	0.123306	0.01213	0.074953	0.0627	0.052691	0.01965	0.05057	0.00752
1814	Q12834	Q9UJX4	4	0.473339	0.37999	0.271795	0.40696	0.283463	0.42902	0.02697	0.04903
1815	Q14BN4	Q5VSL9	4	0.418901	0.31222	0.237756	0.34554	0.14818	0.16354	0.03332	-0.14868
1816	P07948	Q07666	4	0.23042	0.08705	0.141206	0.17163	0.095749	0.07054	0.08458	-0.01651
1817	P20618	Q9Y244	4	0.813137	0.70882	0.422901	0.64116	0.53316	0.78004	-0.06766	0.07122
1818	P51668	Q14258	4	0.211394	0.06881	0.109253	0.11622	0.058573	0.02527	0.04741	-0.04354
1819	Q12962	Q92830	4	0.749285	0.65862	0.454213	0.68226	0.442287	0.67808	0.02364	0.01946
1820	O43303	Q8TAP6	4	0.476587	0.38409	0.326608	0.49897	0.249811	0.36681	0.11488	-0.01728
1821	P45973	Q9H081	4	0.41763	0.31039	0.261765	0.38866	0.22217	0.31303	0.07827	0.00264
1822	A5YKK6	O75175	4	0.287437	0.14913	0.18439	0.25016	0.149534	0.16602	0.10103	0.01689
1823	Q13547	Q96T88	4	0.289214	0.15141	0.083999	0.07651	0.235606	0.33929	-0.0749	0.18788
1824	P00519	P06400	4	0.723453	0.63644	0.474304	0.70693	0.407494	0.63277	0.07049	-0.00367
1825	P61981	Q04917	4	0.598572	0.51858	0.311293	0.4739	0.372883	0.58163	-0.04468	0.06305
1826	Q9BW61	Q9Y4B6	4	0.169519	0.03587	0.104512	0.10828	0.117882	0.10692	0.07241	0.07105
1827	Q93074	Q9BUE0	4	0.317213	0.18529	0.1871	0.25512	0.161447	0.18914	0.06983	0.00385
1828	P61758	Q99471	4	0.185735	0.0475	0.111063	0.11919	0.119617	0.10961	0.07169	0.06211
1829	P61981	P62258	4	0.169303	0.03569	0.14483	0.17813	0.039095	0.00941	0.14244	-0.02628
1830	P22626	P67809	4	0.276556	0.13646	0.20156	0.28093	0.086953	0.05854	0.14447	-0.07792
1831	Q6UN15	Q9P2I0	4	0.802525	0.70067	0.437162	0.66035	0.482738	0.72678	-0.04032	0.02611
1832	Q9H6T3	Q9Y230	4	0.83442	0.72435	0.474928	0.70751	0.488465	0.73281	-0.01684	0.00846
1833	O43815	P30154	4	0.694008	0.61068	0.51623	0.75422	0.31794	0.49058	0.14354	-0.1201
1834	Q8IYH5	Q96ES7	4	0.448171	0.34915	0.252691	0.37262	0.292475	0.4458	0.02347	0.09665
1835	Q13617	Q7L5N1	4	0.13597	0.01704	0.079659	0.06966	0.076403	0.04453	0.05262	0.02749
1836	P11940	Q8NDV7	4	1.14211	0.88989	0.613987	0.84675	0.747575	0.92549	-0.04314	0.0356
1837	P22415	P78347	4	1.02797	0.84022	0.543384	0.78407	0.673234	0.88902	-0.05615	0.0488
1838	Q13617	Q8N668	4	0.353435	0.22948	0.196923	0.27239	0.155449	0.17771	0.04291	-0.05177
1839	P62993	Q13905	4	0.557266	0.47528	0.422463	0.64054	0.181048	0.22871	0.16526	-0.24657
1840	Q00839	Q08211	4	0.490287	0.40034	0.370877	0.56789	0.259364	0.38508	0.16755	-0.01526
1841	P54098	Q9UHN1	4	0.638993	0.55974	0.352174	0.53941	0.372436	0.58082	-0.02033	0.02108
1842	O00459	P42336	4	0.089727	0.00349	0.065779	0.05014	0.05728	0.0241	0.04665	0.02061
1843	Q9H9Q2	Q9UNS2	4	0.310961	0.17774	0.147485	0.18307	0.21537	0.29935	0.00533	0.12161
1844	O14920	Q04759	4	0.286401	0.14778	0.194592	0.26856	0.191188	0.24975	0.12078	0.10197
1845	P62993	Q9Y4K4	4	0.292037	0.15478	0.183559	0.2486	0.127541	0.12416	0.09382	-0.03062
1846	P37198	P61970	4	1.04758	0.84987	0.619216	0.85107	0.613781	0.84948	0.0012	-0.00039
1847	Q5T4S7	Q9P0J7	4	0.119137	0.0108	0.033847	0.01476	0.092199	0.06552	0.00396	0.05472
1848	Q14155	Q14160	4	0.28977	0.15204	0.071967	0.05842	0.241114	0.34988	-0.09362	0.19784
1849	Q8N5I2	Q96J02	4	0.315079	0.18276	0.253335	0.37366	0.095743	0.07051	0.1909	-0.11225
1850	O95347	P42695	4	0.246432	0.10308	0.075884	0.06415	0.118904	0.10851	-0.03893	0.00543
1851	P49023	Q14289	4	1.03906	0.84544	0.662662	0.88215	0.570696	0.81381	0.03671	-0.03163
1852	P54278	Q9BX63	4	0.586676	0.50589	0.306131	0.46556	0.320981	0.49546	-0.04033	-0.01043
1853	P36873	Q15435	4	0.075981	0.00164	0.034093	0.01494	0.025258	0.00298	0.0133	0.00134
1854	P54132	Q06609	4	0.447309	0.34787	0.283136	0.42692	0.241029	0.34981	0.07905	0.00194
1855	O94855	Q15437	4	0.14951	0.02346	0.07222	0.0588	0.063576	0.03048	0.03534	0.00702
1856	Q7Z5K2	Q8WVM7	4	0.706631	0.6218	0.454582	0.68261	0.414448	0.64265	0.06081	0.02085
1857	Q96S59	Q9NWU2	4	0.098232	0.00517	0.055428	0.03724	0.063257	0.03008	0.03207	0.02491
1858	Q13616	Q9NXK8	4	0.939773	0.79181	0.602788	0.83769	0.494633	0.73964	0.04588	-0.05217
1859	P62314	P62316	4	0.074505	0.00141	0.031159	0.0124	0.021817	0.00201	0.01099	0.0006
1860	P61201	Q13616	4	0.394321	0.2811	0.331511	0.50664	0.201516	0.27084	0.22554	-0.01026
1861	Q03111	Q8TEK3	4	0.713654	0.62803	0.430526	0.65147	0.432014	0.66502	0.02344	0.03699
1862	Q29RF7	Q8N3U4	4	0.968733	0.8084	0.669313	0.88614	0.550563	0.79632	0.07774	-0.01208
1863	O43815	Q5VSL9	4	0.190333	0.05094	0.150756	0.18875	0.031505	0.00551	0.13781	-0.04543
1864	Q86U86	Q969G3	4	0.164391	0.03259	0.056427	0.0384	0.083064	0.05293	0.00581	0.02034
1865	Q13404	Q9UNE7	4	1.14249	0.89	0.675449	0.88997	0.674937	0.88997	-3e-05	-3e-05
1866	P06748	Q9UQ80	4	0.784573	0.68743	0.480103	0.7136	0.43009	0.66257	0.02617	-0.02486
1867	O43765	P11142	4	0.525485	0.44022	0.216048	0.3067	0.320114	0.49402	-0.13352	0.0538
1868	O00231	P62195	4	0.154906	0.02665	0.070956	0.05701	0.088194	0.06023	0.03036	0.03358
1869	P05423	Q9Y535	4	0.262189	0.12034	0.176458	0.23594	0.10097	0.07902	0.1156	-0.04132
1870	P05412	P29590	4	0.676095	0.59396	0.347555	0.53201	0.417041	0.64616	-0.06195	0.0522
1871	P15927	P54132	4	0.325156	0.1952	0.175188	0.23372	0.233886	0.33568	0.03852	0.14048
1872	O43521	P63167	4	0.804577	0.70234	0.441134	0.66533	0.481706	0.72564	-0.03701	0.0233
1873	P06400	P62136	4	0.072058	0.00115	0.015503	0.00322	0.020531	0.00159	0.00207	0.00044
1874	O95229	Q6P1K2	4	0.252598	0.10949	0.025984	0.0088	0.182107	0.23095	-0.10069	0.12146
1875	P49336	Q9NPJ6	4	0.195441	0.0549	0.097755	0.09759	0.101266	0.07952	0.04269	0.02462
1876	P17987	P60510	4	0.203139	0.06155	0.151398	0.18989	0.116518	0.10452	0.12834	0.04297
1877	Q9BT78	Q9H9Q2	4	0.164074	0.03241	0.130344	0.15193	0.053045	0.01986	0.11952	-0.01255
1878	P06748	P68431	4	1.09494	0.87147	0.713547	0.9121	0.550698	0.79638	0.04063	-0.07509
1879	Q13547	Q9H0E3	4	0.1942	0.05396	0.078402	0.068	0.111213	0.0961	0.01404	0.04214
1880	P05771	Q9BYM8	4	0.410153	0.30082	0.186915	0.25484	0.221659	0.31216	-0.04598	0.01134
1881	P31946	Q14C86	4	0.83211	0.72276	0.630394	0.85931	0.273027	0.41011	0.13655	-0.31265
1882	O14818	P49721	4	0.060235	0.00038	0.021165	0.00592	0.034315	0.00698	0.00554	0.0066
1883	A5YKK6	Q92600	4	0.096153	0.00469	0.027571	0.01005	0.064821	0.03167	0.00536	0.02698
1884	P46109	Q13480	4	0.379413	0.26225	0.193122	0.26613	0.22433	0.31749	0.00388	0.05524
1885	O15530	Q05513	4	0.41071	0.30158	0.28329	0.42718	0.100289	0.07799	0.1256	-0.22359
1886	A0JLT2	Q15528	4	0.23387	0.09028	0.103943	0.10739	0.140916	0.14972	0.01711	0.05944
1887	Q04637	Q14240	4	0.717109	0.63103	0.444004	0.6692	0.351437	0.54709	0.03817	-0.08394
1888	P62195	Q9UNM6	4	0.17795	0.04161	0.091365	0.08775	0.092552	0.06607	0.04614	0.02446
1889	P61981	Q96TC7	4	0.508239	0.42072	0.176267	0.23558	0.322045	0.49735	-0.18514	0.07663
1890	Q99759	Q9Y4K3	4	0.312921	0.18004	0.106032	0.11082	0.18294	0.23263	-0.06922	0.05259
1891	O43521	Q9Y297	4	0.815317	0.71048	0.476961	0.70976	0.473702	0.71678	-0.00072	0.0063
1892	Q15648	Q9NWA0	4	0.677735	0.59541	0.353942	0.54202	0.400101	0.62197	-0.05339	0.02656
1893	P46781	P61247	4	0.114427	0.00951	0.058247	0.0405	0.067107	0.03407	0.03099	0.02456
1894	P30153	Q13136	4	0.66825	0.5868	0.508269	0.74556	0.212088	0.29262	0.15876	-0.29418
1895	Q93034	Q9Y575	4	0.94911	0.79738	0.675695	0.89013	0.471201	0.71414	0.09275	-0.08324
1896	Q13888	Q6ZYL4	4	0.976542	0.81279	0.542391	0.78298	0.645171	0.87189	-0.02981	0.0591
1897	Q09472	Q15797	4	0.236004	0.09255	0.125329	0.14354	0.148149	0.16346	0.05099	0.07091
1898	Q8NFH3	Q96EE3	4	0.339189	0.21195	0.1901	0.2607	0.19062	0.24858	0.04875	0.03663
1899	Q8N7H5	Q9Y5B9	4	0.618613	0.53947	0.363165	0.55636	0.404309	0.62823	0.01689	0.08876
1900	O43513	O95402	4	0.238227	0.09466	0.126392	0.1454	0.150312	0.16773	0.05074	0.07307
1901	P28072	P49720	4	0.157949	0.02849	0.095246	0.09375	0.091382	0.06433	0.06526	0.03584
1902	P45973	P83916	4	0.609631	0.53005	0.397714	0.60681	0.252538	0.37195	0.07676	-0.1581
1903	P15923	Q92793	4	0.445238	0.34535	0.326549	0.49883	0.191323	0.25003	0.15348	-0.09532
1904	O75886	O95630	4	0.378517	0.26095	0.276892	0.41578	0.246456	0.3603	0.15483	0.09935
1905	P63244	Q92615	4	0.455023	0.35758	0.299612	0.45446	0.182971	0.23268	0.09688	-0.1249
1906	P28070	P28072	4	0.244775	0.10134	0.13376	0.15833	0.138727	0.14565	0.05699	0.04431
1907	Q9UJX2	Q9UM13	4	0.211039	0.06843	0.09015	0.08596	0.096214	0.07123	0.01753	0.0028
1908	Q8IY18	Q8WV22	4	0.248265	0.10506	0.121951	0.13811	0.169723	0.20488	0.03305	0.09982
1909	Q13263	Q9UBF1	4	0.487476	0.39705	0.35994	0.55122	0.203902	0.27589	0.15417	-0.12116
1910	Q14746	Q96JB2	4	0.108589	0.00781	0.039562	0.02003	0.062457	0.02918	0.01222	0.02137
1911	P62304	P62316	4	0.081828	0.0023	0.061599	0.04492	0.043676	0.01252	0.04262	0.01022
1912	P25054	Q13363	4	0.229839	0.08644	0.120433	0.13522	0.106732	0.08906	0.04878	0.00262
1913	P62263	Q16594	4	0.867959	0.74752	0.528119	0.76749	0.475292	0.7186	0.01997	-0.02892
1914	P51668	Q14669	4	0.200569	0.05934	0.051434	0.03281	0.180517	0.22757	-0.02653	0.16823
1915	Q04917	Q92934	4	0.887406	0.75963	0.381256	0.58275	0.679834	0.89306	-0.17688	0.13343
1916	Q13616	Q8NFZ0	4	0.52238	0.43672	0.339867	0.52002	0.2887	0.43855	0.0833	0.00183
1917	Q8WUH2	Q9H270	4	0.213786	0.07097	0.136801	0.16356	0.078114	0.0466	0.09259	-0.02437
1918	Q13547	Q9Y232	4	0.402225	0.29108	0.239662	0.34895	0.234333	0.3365	0.05787	0.04542
1919	P28340	P49005	4	0.309193	0.17575	0.126091	0.1449	0.215639	0.29986	-0.03085	0.12411
1920	P51608	Q13547	4	0.917381	0.77844	0.580904	0.81926	0.533485	0.78034	0.04082	0.0019
1921	Q68CP9	Q969G3	4	0.102304	0.0061	0.020995	0.0058	0.075372	0.04341	-0.0003	0.03731
1922	P12004	Q14191	4	1.1442	0.89067	0.723528	0.91744	0.643485	0.87085	0.02677	-0.01982
1923	P55072	Q8NHG7	4	0.155774	0.0272	0.106577	0.11166	0.069679	0.03659	0.08446	0.00939
1924	P27361	P49366	4	0.665579	0.58444	0.416591	0.63262	0.378665	0.59051	0.04818	0.00607
1925	P39748	Q14191	4	0.310243	0.17686	0.083757	0.07615	0.213381	0.29523	-0.10071	0.11837
1926	P25054	Q9Y297	4	0.514576	0.42798	0.367259	0.56243	0.278249	0.41971	0.13445	-0.00827
1927	P42695	Q86XI2	4	0.232924	0.08947	0.126847	0.14609	0.087082	0.05874	0.05662	-0.03073
1928	O60506	P09651	4	0.143948	0.02067	0.062798	0.04644	0.009527	0.00017	0.02577	-0.0205
1929	O43353	Q13490	4	0.358242	0.23544	0.160177	0.20596	0.224566	0.31806	-0.02948	0.08262
1930	O15145	P61158	4	0.121891	0.01165	0.078423	0.06801	0.075371	0.04341	0.05636	0.03176
1931	P78527	Q96SD1	4	0.393067	0.27963	0.18308	0.24784	0.240081	0.34807	-0.03179	0.06844
1932	Q8WXI9	Q9UBB5	4	0.253645	0.11053	0.092375	0.08939	0.161156	0.18863	-0.02114	0.0781
1933	O43502	O75771	4	0.173167	0.03817	0.047953	0.02903	0.090957	0.06376	-0.00914	0.02559
1934	Q6P1K2	Q9H410	4	0.205031	0.06326	0.148226	0.18425	0.037329	0.00844	0.12099	-0.05482
1935	P04049	P31749	4	0.436254	0.33411	0.188866	0.25826	0.30574	0.46874	-0.07585	0.13463
1936	Q9BWU1	Q9NWA0	4	0.753073	0.66157	0.387394	0.59184	0.470844	0.71365	-0.06973	0.05208
1937	O14818	P49720	4	0.091611	0.00379	0.069537	0.05511	0.025786	0.00317	0.05132	-0.00062
1938	Q12962	Q15545	4	0.162761	0.03149	0.053063	0.03482	0.066407	0.03319	0.00333	0.0017
1939	Q9UBU8	Q9Y230	4	0.870519	0.74909	0.498774	0.73479	0.520247	0.76707	-0.0143	0.01798
1940	O95402	Q9NPJ6	4	0.166599	0.0339	0.052923	0.0346	0.110152	0.09429	0.0007	0.06039
1941	P25787	P55036	4	0.762682	0.66919	0.426527	0.64632	0.479506	0.72322	-0.02287	0.05403
1942	O75381	P40855	4	0.474681	0.38147	0.292194	0.44211	0.335824	0.5208	0.06064	0.13933
1943	P36873	Q6NYC8	4	0.228291	0.08483	0.108839	0.11547	0.116725	0.10484	0.03064	0.02001
1944	O15371	O75821	4	0.126864	0.01353	0.083541	0.07573	0.020258	0.00155	0.0622	-0.01198
1945	O94776	Q9UBB5	4	0.179938	0.04303	0.112999	0.12224	0.089889	0.06221	0.07921	0.01918
1946	P25788	P28066	4	0.10057	0.00575	0.045822	0.02658	0.066826	0.03374	0.02083	0.02799
1947	O75943	Q13535	4	0.629986	0.55057	0.314457	0.47964	0.487091	0.73151	-0.07093	0.18094
1948	P48059	Q15404	4	0.097715	0.00507	0.042904	0.02376	0.067898	0.0348	0.01869	0.02973
1949	P09651	Q14103	4	0.646329	0.5662	0.375792	0.57461	0.333884	0.51746	0.00841	-0.04874
1950	Q13084	Q9BYD2	4	0.157022	0.02797	0.066034	0.0505	0.11682	0.10498	0.02253	0.07701
1951	Q15008	Q99460	4	0.062857	0.00053	0.027338	0.00985	0.032977	0.00622	0.00932	0.00569
1952	O96019	Q8NBZ0	4	0.30975	0.17647	0.137808	0.16548	0.2087	0.28554	-0.01099	0.10907
1953	O00267	P50750	4	0.266687	0.12551	0.16465	0.21464	0.152228	0.17142	0.08913	0.04591
1954	P54105	P62316	4	0.400244	0.28855	0.229212	0.33102	0.215771	0.30011	0.04247	0.01156
1955	P14866	P26599	4	0.45714	0.36027	0.254969	0.37657	0.361046	0.56302	0.0163	0.20275
1956	O43639	P48059	4	0.440076	0.33913	0.293888	0.44505	0.234642	0.33723	0.10592	-0.0019
1957	O95292	Q9P0L0	4	0.426813	0.322	0.242566	0.35419	0.271708	0.4078	0.03219	0.0858
1958	O60244	Q93074	4	0.359136	0.23654	0.102355	0.10507	0.215503	0.29962	-0.13147	0.06308
1959	O15400	Q9BV40	4	0.408124	0.2984	0.209082	0.29452	0.243385	0.35429	-0.00388	0.05589
1960	P31946	P40818	4	0.954453	0.8003	0.75402	0.93186	0.302925	0.46356	0.13156	-0.33674
1961	Q13547	Q9UBC3	4	0.495874	0.40677	0.11644	0.12823	0.326654	0.50539	-0.27854	0.09862
1962	O15047	Q6UXN9	4	0.898854	0.76706	0.557456	0.79746	0.537917	0.78467	0.0304	0.01761
1963	Q9BWU1	Q9UHV7	4	0.224978	0.08175	0.083755	0.07615	0.136333	0.14119	-0.0056	0.05944
1964	P62333	Q15008	4	0.100624	0.00576	0.038523	0.01906	0.057793	0.02449	0.0133	0.01873
1965	Q3KNV8	Q99496	4	0.539436	0.456	0.280664	0.42267	0.325087	0.50262	-0.03333	0.04662
1966	P12004	P40938	4	0.754192	0.66228	0.471053	0.70315	0.325822	0.50392	0.04087	-0.15836
1967	P17987	P49368	4	0.146211	0.02183	0.0675	0.05238	0.07798	0.04649	0.03055	0.02466
1968	Q09028	Q15022	4	0.901332	0.76866	0.539423	0.78011	0.514165	0.76077	0.01145	-0.00789
1969	P62701	P62753	4	0.085084	0.00269	0.024882	0.00824	0.053675	0.02051	0.00555	0.01782
1970	Q13033	Q5VSL9	4	0.159322	0.02927	0.124145	0.14173	0.02937	0.00455	0.11246	-0.02472
1971	P35240	Q9Y4B6	4	0.161184	0.03048	0.077381	0.06651	0.103778	0.08375	0.03603	0.05327
1972	P60228	Q7L2H7	4	0.09717	0.00496	0.078917	0.06864	0.053071	0.01988	0.06368	0.01492
1973	Q13315	Q9Y6K9	4	0.597652	0.51772	0.348505	0.53352	0.403939	0.62759	0.0158	0.10987
1974	P62241	P62701	4	0.102856	0.0062	0.060697	0.04383	0.041498	0.01102	0.03763	0.00482
1975	Q96MX6	Q9H6T3	4	0.209755	0.06736	0.119495	0.13355	0.106801	0.08912	0.06619	0.02176
1976	Q15542	Q16594	4	0.17043	0.03643	0.096029	0.09502	0.099838	0.07722	0.05859	0.04079
1977	P25786	Q06323	4	0.843594	0.73045	0.454372	0.68242	0.585793	0.82714	-0.04803	0.09669
1978	O15371	P55884	4	0.084219	0.00252	0.013613	0.00259	0.056905	0.02367	7e-05	0.02115
1979	P05386	P05388	4	0.368277	0.24814	0.149238	0.18593	0.212823	0.29417	-0.06221	0.04603
1980	P63104	Q02241	4	0.899949	0.76778	0.525375	0.76457	0.464755	0.70641	-0.00321	-0.06137
1981	O95684	Q5VT06	4	0.446418	0.34681	0.253675	0.37429	0.275494	0.41435	0.02748	0.06754
1982	Q15554	Q9NUX5	4	0.184404	0.04645	0.084591	0.07732	0.088713	0.06086	0.03087	0.01441
1983	O75367	P09874	4	0.916732	0.77806	0.583592	0.82155	0.476788	0.72024	0.04349	-0.05782
1984	P00558	P04406	4	1.10778	0.87665	0.693063	0.90053	0.769571	0.93438	0.02388	0.05773
1985	P45973	Q09028	4	0.438072	0.33663	0.228699	0.33005	0.280527	0.42374	-0.00658	0.08711
1986	P35222	Q13547	4	0.444947	0.34506	0.238592	0.34709	0.276795	0.41699	0.00203	0.07193
1987	O95793	P62753	4	0.515039	0.42844	0.244865	0.35808	0.28523	0.43248	-0.07036	0.00404
1988	P28070	P49721	4	0.372336	0.25353	0.213187	0.30146	0.215968	0.30046	0.04793	0.04693
1989	Q15691	Q99661	4	0.482208	0.39081	0.395086	0.6033	0.232231	0.33274	0.21249	-0.05807
1990	Q9BS18	Q9UJX2	4	1.29703	0.9369	0.712987	0.91187	0.871806	0.96541	-0.02503	0.02851
1991	Q7L5N1	Q8TEB1	4	0.194788	0.05433	0.154293	0.19485	0.027226	0.00367	0.14052	-0.05066
1992	O14893	Q9UHI6	4	0.060427	0.00039	0.020351	0.00548	0.049163	0.01659	0.00509	0.0162
1993	P35222	Q92793	4	0.211123	0.06853	0.189864	0.26016	0.063823	0.03073	0.19163	-0.0378
1994	Q06330	Q9Y618	4	0.745965	0.65557	0.460463	0.68987	0.407964	0.63338	0.0343	-0.02219
1995	P08621	P78362	4	0.261009	0.11917	0.095212	0.0937	0.160026	0.18654	-0.02547	0.06737
1996	O00567	Q9BVP2	4	1.39787	0.95821	0.830829	0.96008	0.783924	0.93982	0.00187	-0.01839
1997	P04150	Q04206	4	0.38937	0.27482	0.151154	0.1895	0.280029	0.42282	-0.08532	0.148
1998	Q14683	Q7Z5K2	4	0.654523	0.57398	0.461522	0.69123	0.361007	0.56292	0.11725	-0.01106
[truncated: 2,884 more rows]

## Sheet: Cell lysate
	Protein A	Protein B	No. of Publications	EUC_Distance_10t	Pairs_p_value_10t	EUC_Distance_3t	Pairs_p_value_3t	EUC_Distance_4t	Pairs_p_value_4t	Δp-value 3t	Δp-value 4t
0	O14920	Q9Y6K9	66	1.32247	0.93534	0.683087	0.91548	0.831215	0.94164	-0.01986	0.0063
1	P22681	P62993	64	0.178375	0.04113	0.07804	0.06509	0.139421	0.1188	0.02396	0.07767
2	P42345	Q8N122	60	0.09664	0.00523	0.024961	0.00784	0.06376	0.02328	0.00261	0.01805
3	P05412	P45983	58	1.00752	0.81179	0.571712	0.83512	0.588086	0.78652	0.02333	-0.02527
4	P49427	P62877	58	1.20191	0.89866	0.645223	0.89225	0.749458	0.9042	-0.00641	0.00554
5	P29353	P62993	52	0.167954	0.03441	0.123678	0.13831	0.098255	0.05882	0.1039	0.02441
6	P25963	Q04206	51	0.23149	0.08461	0.092928	0.08709	0.061752	0.02171	0.00248	-0.0629
7	Q12834	Q13257	51	0.554886	0.44698	0.311723	0.48806	0.304107	0.40596	0.04108	-0.04102
8	Q13485	Q15796	50	0.556671	0.44899	0.361457	0.57071	0.256789	0.32181	0.12172	-0.12718
9	P51668	P62877	49	0.629771	0.52539	0.310398	0.48565	0.376151	0.52667	-0.03974	0.00128
10	O15111	Q9Y6K9	49	1.16719	0.88573	0.593899	0.85407	0.737195	0.89677	-0.03166	0.01104
11	P06400	Q01094	48	0.240264	0.09258	0.188972	0.26116	0.099162	0.05989	0.16858	-0.03269
12	P22681	P27986	48	0.648495	0.54347	0.306821	0.47919	0.337626	0.46396	-0.06428	-0.07951
13	P84022	Q13485	45	0.750226	0.63567	0.508216	0.77089	0.428593	0.60297	0.13522	-0.0327
14	O15151	Q00987	44	0.459574	0.33909	0.179108	0.24251	0.336185	0.46156	-0.09658	0.12247
15	P62877	Q13616	44	0.361394	0.2231	0.081829	0.07013	0.24218	0.29583	-0.15297	0.07273
16	O60566	Q12834	44	0.356426	0.21727	0.124705	0.13997	0.212534	0.24348	-0.0773	0.02621
17	O60563	P50750	43	0.478738	0.36158	0.244433	0.3666	0.309021	0.41466	0.00502	0.05308
18	P40337	Q13617	42	1.01368	0.8147	0.589051	0.85006	0.58983	0.78815	0.03536	-0.02655
19	O15111	P25963	39	0.809008	0.68303	0.207457	0.29623	0.426542	0.5999	-0.3868	-0.08313
20	P62993	Q07889	39	0.598166	0.49309	0.411799	0.64625	0.202919	0.22555	0.15316	-0.26754
21	P42345	Q6R327	39	0.473154	0.355	0.143723	0.1751	0.289734	0.38099	-0.1799	0.02599
22	P40337	Q15369	38	0.888809	0.74059	0.548242	0.8126	0.509866	0.7066	0.07201	-0.03399
23	Q13158	Q14790	37	0.401233	0.27047	0.232778	0.34464	0.2143	0.24653	0.07417	-0.02394
24	O14920	P25963	37	0.938482	0.77167	0.285781	0.44212	0.52407	0.72244	-0.32955	-0.04923
25	P98170	Q9NR28	36	0.483257	0.36713	0.31926	0.50113	0.335516	0.46042	0.134	0.09329
26	P35222	Q9Y297	35	0.62708	0.52276	0.281269	0.43406	0.363615	0.50687	-0.0887	-0.01589
27	P06400	P11802	35	0.120085	0.01166	0.026755	0.00892	0.075218	0.03404	-0.00274	0.02238
28	Q13309	Q13616	34	0.887631	0.73983	0.466078	0.72014	0.480741	0.67196	-0.01969	-0.06787
29	P22681	P46109	34	0.284382	0.13672	0.191866	0.26652	0.182126	0.18899	0.1298	0.05227
30	Q13547	Q96ST3	34	0.097029	0.00529	0.056969	0.03727	0.063313	0.023	0.03198	0.01771
31	P61077	P62877	32	0.560654	0.45333	0.257688	0.39075	0.342023	0.471	-0.06258	0.01767
32	P51668	Q00987	32	0.567563	0.46033	0.193976	0.27007	0.385349	0.54004	-0.19026	0.07971
33	P34932	Q9UNE7	31	1.06288	0.83952	0.674701	0.91082	0.645677	0.83504	0.0713	-0.00448
34	Q13619	Q16531	31	0.963459	0.78696	0.565298	0.82917	0.571296	0.77083	0.04221	-0.01613
35	P62805	Q09472	31	0.340675	0.19954	0.208278	0.29789	0.217854	0.25256	0.09835	0.05302
36	P51668	Q9UNE7	31	0.848062	0.7123	0.398903	0.62744	0.580114	0.77899	-0.08486	0.06669
37	O15169	P49841	31	0.165208	0.03273	0.110365	0.11574	0.084151	0.04317	0.08301	0.01044
38	P63000	Q13153	30	0.369865	0.23306	0.160295	0.20623	0.322696	0.43858	-0.02683	0.20552
39	P06730	Q13541	30	0.850332	0.71368	0.423016	0.66245	0.582394	0.78102	-0.05123	0.06734
40	P19438	Q13546	30	1.88028	0.9963	1.04426	0.9975	1.12481	0.9947	0.0012	-0.0016
41	P12956	P13010	30	0.303754	0.15701	0.092585	0.08645	0.200929	0.22236	-0.07056	0.06535
42	P22681	Q96B97	30	0.646253	0.54133	0.331057	0.52141	0.34109	0.46969	-0.01992	-0.07164
43	P68431	Q09472	30	0.088068	0.00364	0.034624	0.01461	0.064926	0.02441	0.01097	0.02077
44	P06493	P14635	30	0.840205	0.70689	0.504211	0.76648	0.498584	0.69367	0.05959	-0.01322
45	P51617	Q9Y4K3	30	0.821094	0.69252	0.364221	0.57502	0.465174	0.65241	-0.1175	-0.04011
46	O14920	O15111	29	0.178963	0.04172	0.092674	0.08659	0.114591	0.08086	0.04487	0.03914
47	P19838	Q04206	29	0.328685	0.18573	0.222942	0.32599	0.204834	0.22907	0.14026	0.04334
48	P51587	Q06609	29	1.3178	0.9341	0.675176	0.91111	0.783129	0.92195	-0.02299	-0.01215
49	Q12933	Q13490	29	0.09045	0.004	0.041379	0.02058	0.053192	0.01525	0.01658	0.01125
50	P01112	P04049	29	0.931851	0.76804	0.533247	0.79718	0.50826	0.70477	0.02914	-0.06327
51	Q15022	Q15910	28	0.092101	0.0043	0.024193	0.00734	0.011924	0.00027	0.00304	-0.00403
52	O75530	Q15910	27	0.431007	0.30526	0.195837	0.2734	0.277627	0.3595	-0.03186	0.05424
53	P49815	Q92574	27	0.20383	0.0604	0.135321	0.15928	0.087273	0.04655	0.09888	-0.01385
54	P07900	Q9UNE7	27	0.866088	0.72513	0.397216	0.62498	0.590568	0.78889	-0.10015	0.06376
55	Q09028	Q13547	27	1.03189	0.82393	0.592002	0.85253	0.632952	0.8259	0.0286	0.00197
56	Q13618	Q14145	27	0.684051	0.57679	0.446249	0.69489	0.319195	0.43228	0.1181	-0.14451
57	Q14457	Q8NEB9	27	0.194957	0.05333	0.122381	0.13586	0.116641	0.08385	0.08253	0.03052
58	P06400	Q13547	26	0.115574	0.0101	0.056364	0.03658	0.083365	0.04236	0.02648	0.03226
59	P46527	Q13309	26	1.42033	0.95703	0.715857	0.93256	0.905136	0.9644	-0.02447	0.00737
60	Q13546	Q14790	26	0.167944	0.0344	0.067872	0.05077	0.121598	0.0911	0.01637	0.0567
61	Q13616	Q9Y297	26	0.896193	0.74503	0.496612	0.75771	0.535396	0.73477	0.01268	-0.01026
62	P14635	Q12834	26	0.608114	0.50319	0.33395	0.52629	0.35154	0.48693	0.0231	-0.01626
63	P08047	Q13547	26	0.879694	0.73455	0.482553	0.74112	0.522467	0.72064	0.00657	-0.01391
64	O43318	Q9NYJ8	26	0.156531	0.02739	0.104169	0.10539	0.08448	0.0435	0.078	0.01611
65	P62913	Q00987	25	0.774738	0.65595	0.359282	0.56725	0.527155	0.72573	-0.0887	0.06978
66	P42574	P98170	25	0.789869	0.66789	0.428216	0.66935	0.533628	0.7328	0.00146	0.06491
67	Q13616	Q86VP6	24	0.414178	0.28589	0.201777	0.28529	0.278146	0.36019	-0.0006	0.0743
68	P42345	Q13541	24	1.07505	0.84523	0.576305	0.83946	0.640586	0.83143	-0.00577	-0.0138
69	P25054	P35222	24	0.629801	0.52542	0.392001	0.61739	0.396611	0.5569	0.09197	0.03148
70	O43318	Q9Y4K3	24	0.086612	0.00338	0.044944	0.02397	0.05656	0.01753	0.02059	0.01415
71	P04049	P63104	23	1.38113	0.94923	0.730225	0.93932	0.800785	0.92985	-0.00991	-0.01938
72	Q16531	Q92466	23	0.309686	0.16384	0.190702	0.26437	0.187023	0.19712	0.10053	0.03328
73	Q14653	Q92793	23	0.140805	0.01985	0.036188	0.01583	0.093917	0.05376	-0.00402	0.03391
74	P16220	Q92793	23	1.10522	0.85928	0.55287	0.81722	0.700591	0.87446	-0.04206	0.01518
75	Q07817	Q92934	23	0.971165	0.79133	0.479916	0.7379	0.613708	0.80879	-0.05343	0.01746
76	P11802	P46527	23	1.45596	0.96308	0.748504	0.9473	0.947326	0.97399	-0.01578	0.01091
77	P55211	P98170	23	1.0346	0.8254	0.656834	0.89988	0.470111	0.65823	0.07448	-0.16717
78	P25963	Q9Y297	22	0.55251	0.44451	0.102166	0.10216	0.332671	0.45579	-0.34235	0.01128
79	O43684	O60566	22	0.341307	0.20028	0.21429	0.30963	0.174284	0.17578	0.10935	-0.0245
80	P22681	P46108	22	0.094754	0.00479	0.063733	0.0454	0.03458	0.00566	0.04061	0.00087
81	O43318	Q15750	22	0.104825	0.00718	0.047202	0.02624	0.061204	0.02135	0.01906	0.01417
82	P25963	Q9Y6K9	21	1.19171	0.89462	0.506343	0.76884	0.715475	0.8837	-0.12578	-0.01092
83	P24928	P50750	21	0.462422	0.34246	0.243632	0.36524	0.275509	0.35549	0.02278	0.01303
84	O94776	Q13547	21	0.0781	0.00227	0.032647	0.01293	0.049262	0.01257	0.01066	0.0103
85	P23443	P42345	21	0.057622	0.00051	0.048686	0.0278	0.023814	0.00201	0.02729	0.0015
86	P19438	Q15628	21	1.83397	0.99517	1.01416	0.99614	1.10164	0.99333	0.00097	-0.00184
87	P12004	P39748	21	0.576282	0.46996	0.368879	0.58236	0.251419	0.31222	0.1124	-0.15774
88	Q13546	Q9Y6K9	21	1.09803	0.8559	0.535541	0.79979	0.690012	0.86757	-0.05611	0.01167
89	Q04206	Q09472	20	0.144369	0.02161	0.05558	0.03568	0.100065	0.06117	0.01407	0.03956
90	P11142	Q9UNE7	20	0.986641	0.80074	0.582388	0.84465	0.608791	0.80453	0.04391	0.00379
91	P30153	P67775	20	0.415431	0.28748	0.259317	0.39385	0.303804	0.40533	0.10637	0.11785
92	O15169	P35222	20	0.245623	0.09754	0.050668	0.02998	0.174753	0.17647	-0.06756	0.07893
93	P61088	Q15819	20	0.225666	0.07875	0.075513	0.06155	0.134247	0.11075	-0.0172	0.032
94	Q04206	Q92793	19	0.280386	0.13282	0.175925	0.23651	0.144847	0.12698	0.10369	-0.00584
95	P24864	P46527	19	0.872197	0.72953	0.418235	0.6555	0.596555	0.79423	-0.07403	0.0647
96	P55072	Q9UKV5	19	0.566629	0.45955	0.345751	0.54514	0.377494	0.52862	0.08559	0.06907
97	P19838	P25963	19	0.367123	0.22946	0.142773	0.17328	0.175804	0.17838	-0.05618	-0.05108
98	Q13619	Q92466	19	0.69004	0.58225	0.395321	0.6221	0.395935	0.55578	0.03985	-0.02647
99	Q9Y230	Q9Y265	19	0.026621	0	0.017854	0.00426	0.008816	0.00016	0.00426	0.00016
100	P50613	P51946	19	0.068766	0.00129	0.038698	0.01829	0.039791	0.00769	0.017	0.0064
101	P46531	Q06330	18	0.466688	0.34731	0.20231	0.28621	0.318283	0.4305	-0.0611	0.08319
102	P42345	Q9BVC4	18	0.189908	0.04962	0.091192	0.08436	0.106734	0.07006	0.03474	0.02044
103	P14635	Q9UM11	18	0.345882	0.20564	0.200571	0.28258	0.19987	0.22045	0.07694	0.01481
104	Q92900	Q9HAU5	18	0.205364	0.06146	0.096696	0.09317	0.115863	0.08283	0.03171	0.02137
105	P07900	Q15185	18	0.098915	0.00573	0.067775	0.05062	0.024282	0.0022	0.04489	-0.00353
106	P35222	Q9UJU2	18	0.830064	0.6991	0.503849	0.76603	0.562928	0.76292	0.06693	0.06382
107	P60953	Q13153	18	0.616353	0.51172	0.181766	0.24758	0.464266	0.65133	-0.26414	0.13961
108	Q15291	Q9UBL3	18	0.964612	0.78768	0.512366	0.77489	0.674047	0.85624	-0.01279	0.06856
109	O15379	Q9Y618	17	0.341576	0.20061	0.192941	0.26827	0.228243	0.27099	0.06766	0.07038
110	P46777	Q00987	17	0.850141	0.71355	0.575123	0.83842	0.463546	0.65022	0.12487	-0.06333
111	O95999	Q9UDY8	17	0.693504	0.58554	0.420364	0.65873	0.392987	0.55124	0.07319	-0.0343
112	Q13501	Q14145	17	0.188064	0.04818	0.099851	0.09846	0.125278	0.09695	0.05028	0.04877
113	Q13547	Q16576	17	0.845565	0.71057	0.475494	0.73207	0.459028	0.64435	0.0215	-0.06622
114	Q9NYJ8	Q9Y4K3	17	0.123861	0.013	0.074538	0.05992	0.059857	0.02022	0.04692	0.00722
115	P61964	Q9UBL3	17	0.651914	0.54685	0.334922	0.52787	0.435214	0.61201	-0.01898	0.06516
116	O60341	Q13547	17	0.095291	0.00497	0.060624	0.04153	0.055481	0.01686	0.03656	0.01189
117	P40692	P54278	17	0.250765	0.10226	0.037038	0.01684	0.150291	0.13584	-0.08542	0.03358
118	P84022	Q09472	17	0.487766	0.37222	0.326839	0.51442	0.307322	0.41173	0.1422	0.03951
119	P35222	P49841	17	0.318663	0.17427	0.141276	0.17026	0.151415	0.13792	-0.00401	-0.03635
120	P61964	Q15291	16	0.345552	0.20534	0.179849	0.24388	0.256828	0.32187	0.03854	0.11653
121	P29590	Q9UER7	16	0.350209	0.2104	0.194899	0.27174	0.250867	0.31112	0.06134	0.10072
122	P07900	P31948	16	0.200628	0.0581	0.184576	0.25277	0.063273	0.02294	0.19467	-0.03516
123	P49459	Q9NS91	16	1.02894	0.82258	0.565743	0.82958	0.591591	0.78988	0.007	-0.0327
124	Q16531	Q9Y4B6	16	0.755874	0.64024	0.43973	0.68592	0.525279	0.72383	0.04568	0.08359
125	P24863	P49336	16	0.263127	0.11429	0.085691	0.07581	0.197736	0.21668	-0.03848	0.10239
126	O94992	P50750	16	1.39665	0.95208	0.727843	0.93824	0.890737	0.96065	-0.01384	0.00857
127	P62877	Q13617	16	0.500128	0.3864	0.303752	0.47382	0.301499	0.40151	0.08742	0.01511
128	P11802	P30281	16	0.324873	0.18128	0.164997	0.2148	0.230203	0.27422	0.03352	0.09294
129	Q12933	Q13546	16	0.772557	0.65428	0.498838	0.76012	0.281207	0.36594	0.10584	-0.28834
130	Q13547	Q14839	16	0.323586	0.17986	0.180003	0.24419	0.221346	0.2585	0.06433	0.07864
131	Q13541	Q8N122	16	1.08681	0.85032	0.572427	0.83585	0.645854	0.83522	-0.01447	-0.0151
132	P20226	Q15542	16	0.218171	0.07215	0.031963	0.01246	0.108732	0.07284	-0.05969	0.00069
133	P07900	Q16543	16	0.757348	0.64175	0.37433	0.59078	0.408377	0.57361	-0.05097	-0.06814
134	P19419	P28482	16	0.538082	0.42869	0.291307	0.45229	0.318345	0.43061	0.0236	0.00192
135	P61077	Q9UNE7	16	0.920485	0.76095	0.481277	0.73969	0.594066	0.79202	-0.02126	0.03107
136	P62993	Q06124	15	0.399624	0.26875	0.06516	0.04736	0.215066	0.24787	-0.22139	-0.02088
137	P61326	Q9Y5S9	15	0.166717	0.03365	0.087635	0.07871	0.066634	0.02578	0.04506	-0.00787
138	O15379	O75376	15	0.324545	0.18093	0.185908	0.25518	0.221282	0.25837	0.07425	0.07744
139	P12004	Q9Y253	15	0.656064	0.55063	0.222287	0.32493	0.289031	0.37982	-0.2257	-0.17081
140	Q15554	Q9NYB0	15	0.556685	0.44899	0.395146	0.62185	0.273317	0.35175	0.17286	-0.09724
141	O60934	Q92878	15	0.58134	0.47551	0.291735	0.45292	0.332328	0.45515	-0.02259	-0.02036
142	Q13158	Q13546	15	0.410354	0.28136	0.268608	0.41064	0.235502	0.28362	0.12928	0.00226
143	O60216	Q9UQE7	15	0.235792	0.08853	0.135512	0.15966	0.132561	0.10806	0.07113	0.01953
144	Q13330	Q13547	15	0.186747	0.04708	0.116132	0.12543	0.091305	0.0507	0.07835	0.00362
145	P13010	P78527	15	0.610183	0.50535	0.048596	0.02768	0.463919	0.65077	-0.47767	0.14542
146	P19438	Q12933	15	1.5073	0.97069	0.840016	0.97499	0.993078	0.98208	0.0043	0.01139
147	P33993	P49736	15	0.142362	0.02063	0.105423	0.10787	0.083637	0.04266	0.08724	0.02203
148	O75496	Q9H211	15	1.28897	0.92606	0.674001	0.91032	0.844919	0.94657	-0.01574	0.02051
149	P62877	Q13618	15	0.561542	0.45421	0.325063	0.51114	0.370676	0.51825	0.05693	0.06404
150	Q13535	Q8WXE1	15	0.459994	0.33962	0.268438	0.41032	0.267823	0.3416	0.0707	0.00198
151	P04049	P31946	15	1.08832	0.8512	0.622487	0.87617	0.573022	0.77233	0.02497	-0.07887
152	P20226	P21675	15	0.184243	0.0456	0.065231	0.04742	0.074181	0.03309	0.00182	-0.01251
153	P04049	P07900	15	0.704219	0.59556	0.332814	0.52427	0.479259	0.67013	-0.07129	0.07457
154	O75446	Q13547	15	0.111943	0.00915	0.050524	0.02976	0.081206	0.04005	0.02061	0.0309
155	Q15369	Q93034	15	0.657191	0.55175	0.329304	0.51869	0.473959	0.66327	-0.03306	0.11152
156	P04049	Q02750	15	0.753902	0.63884	0.429123	0.67062	0.47513	0.66461	0.03178	0.02577
157	O60566	Q13257	14	0.280147	0.13255	0.198862	0.27918	0.105115	0.0681	0.14663	-0.06445
158	P22681	P43405	14	1.26968	0.92056	0.688801	0.9186	0.717455	0.88469	-0.00196	-0.03587
159	P04150	P07900	14	0.789896	0.6679	0.351504	0.55447	0.54224	0.74168	-0.11343	0.07378
160	P43246	P52701	14	0.266054	0.11748	0.093022	0.08727	0.176545	0.17974	-0.03021	0.06226
161	P15927	P27694	14	0.597098	0.49217	0.327271	0.51522	0.30962	0.41538	0.02305	-0.07679
162	O75446	Q96ST3	14	0.060498	0.00063	0.010982	0.00151	0.032219	0.00466	0.00088	0.00403
163	Q12824	Q92922	14	0.099231	0.00577	0.037105	0.01693	0.052206	0.01446	0.01116	0.00869
164	Q13616	Q969H0	14	0.303066	0.15609	0.027375	0.0093	0.141224	0.12159	-0.14679	-0.0345
165	O95997	Q12834	14	0.922827	0.76256	0.516506	0.77947	0.534695	0.73413	0.01691	-0.02843
166	P24864	Q969H0	14	0.260593	0.11173	0.072767	0.05737	0.084119	0.04309	-0.05436	-0.06864
167	P31749	P49841	14	0.11932	0.01137	0.030211	0.01139	0.066604	0.02574	2e-05	0.01437
168	P62877	Q13619	14	0.69621	0.58799	0.371735	0.58662	0.400018	0.56178	-0.00137	-0.02621
169	P19793	Q15788	14	0.368664	0.23152	0.234058	0.34705	0.217256	0.25149	0.11553	0.01997
170	P61024	Q13309	14	0.722823	0.6121	0.352018	0.55528	0.40298	0.56596	-0.05682	-0.04614
171	Q13616	Q92905	14	0.291922	0.14424	0.193697	0.26958	0.210718	0.24001	0.12534	0.09577
172	P55072	Q9BZV1	14	1.62318	0.98327	0.85013	0.9774	0.991949	0.98187	-0.00587	-0.0014
173	P15336	Q16539	14	1.14326	0.87571	0.662577	0.90357	0.670477	0.8537	0.02786	-0.02201
174	O95983	Q13547	14	0.128649	0.0147	0.059765	0.04048	0.094286	0.05427	0.02578	0.03957
175	P12004	Q9NS91	14	0.628644	0.52436	0.357548	0.56425	0.363339	0.5065	0.03989	-0.01786
176	P06730	Q04637	14	0.641876	0.53714	0.381123	0.60156	0.391189	0.54873	0.06442	0.01159
177	P49736	Q14566	14	0.093887	0.00463	0.076577	0.06296	0.034781	0.00578	0.05833	0.00115
178	Q14457	Q9P2Y5	14	0.096114	0.00511	0.050563	0.02982	0.066301	0.02537	0.02471	0.02026
179	P61088	Q13404	14	0.558664	0.4511	0.255894	0.38748	0.430522	0.6056	-0.06362	0.1545
180	P15336	P45983	14	1.23098	0.90845	0.661936	0.90317	0.730268	0.89256	-0.00528	-0.01589
181	P46109	Q13905	14	0.851245	0.71438	0.494509	0.7553	0.48663	0.67904	0.04092	-0.03534
182	Q13616	Q9UKB1	14	0.856762	0.71859	0.499493	0.76104	0.506457	0.7026	0.04245	-0.01599
183	P61077	Q00987	14	0.542293	0.43311	0.205838	0.29305	0.358123	0.49796	-0.14006	0.06485
184	P55210	P98170	14	0.503975	0.39064	0.3147	0.49334	0.220408	0.25693	0.1027	-0.13371
185	Q13485	Q15797	14	0.814344	0.68699	0.527873	0.79142	0.493837	0.68804	0.10443	0.00105
186	Q92905	Q9UBW8	14	0.076992	0.0021	0.041076	0.02033	0.01892	0.00102	0.01823	-0.00108
187	Q01094	Q14186	13	0.342554	0.20182	0.286504	0.44338	0.110525	0.07535	0.24156	-0.12647
188	P60604	Q9UKV5	13	0.976749	0.79492	0.523575	0.78701	0.582379	0.78101	-0.00791	-0.01391
189	P12004	P35251	13	0.647133	0.54227	0.310388	0.48564	0.455226	0.63916	-0.05663	0.09689
190	P60842	Q04637	13	0.197534	0.05563	0.076447	0.06285	0.164174	0.1591	0.00722	0.10347
191	P55072	Q92890	13	0.716746	0.60676	0.370598	0.58491	0.50639	0.70256	-0.02185	0.0958
192	Q14683	Q9UQE7	13	0.057302	0.0005	0.032606	0.01291	0.036263	0.00619	0.01241	0.00569
193	Q14653	Q9UHD2	13	0.846074	0.71096	0.488172	0.74781	0.500268	0.69555	0.03685	-0.01541
194	P63146	Q9NS91	13	0.65067	0.54554	0.353665	0.55806	0.337163	0.46324	0.01252	-0.0823
195	P67775	P78318	13	0.449353	0.32722	0.250728	0.37822	0.283649	0.37017	0.051	0.04295
196	P68431	Q13111	13	0.645299	0.54047	0.251837	0.38015	0.434432	0.61083	-0.16032	0.07036
197	P45973	Q13263	13	0.13029	0.01538	0.061402	0.04237	0.087223	0.04652	0.02699	0.03114
198	Q6P1J9	Q6PD62	13	0.229211	0.08233	0.152002	0.19073	0.134472	0.11104	0.1084	0.02871
199	P10599	Q9H3M7	13	1.81178	0.99447	0.928485	0.98938	1.1136	0.99417	-0.00509	-0.0003
200	P31749	P42345	13	0.145538	0.02211	0.117345	0.12734	0.044427	0.0098	0.10523	-0.01231
201	P33991	P33993	13	0.052672	0.00032	0.008778	0.00095	0.040723	0.00806	0.00063	0.00774
202	Q6P1J9	Q8N7H5	13	0.213626	0.06825	0.154523	0.19539	0.108014	0.07197	0.12714	0.00372
203	Q13617	Q15369	13	0.173913	0.03821	0.045793	0.02497	0.12185	0.09143	-0.01324	0.05322
204	P26358	Q96T88	13	0.61738	0.51291	0.35793	0.5649	0.330743	0.45256	0.05199	-0.06035
205	P05412	P45984	13	0.398668	0.26761	0.169984	0.22474	0.253195	0.31536	-0.04287	0.04775
206	O14727	P55211	13	0.668178	0.56226	0.416824	0.65339	0.345188	0.47659	0.09113	-0.08567
207	P61088	Q9Y4K3	13	0.263751	0.11487	0.181879	0.24779	0.111129	0.07621	0.13292	-0.03866
208	P30153	P63151	13	0.157155	0.0277	0.030331	0.01144	0.129082	0.10299	-0.01626	0.07529
209	P62805	P68431	13	0.311051	0.16549	0.185423	0.25425	0.204951	0.22932	0.08876	0.06383
210	P00519	P22681	13	0.794281	0.67131	0.461521	0.71436	0.420775	0.59181	0.04305	-0.0795
211	Q00987	Q93009	12	0.806508	0.68124	0.409988	0.64364	0.488454	0.68121	-0.0376	-3e-05
212	P27986	P62993	12	0.499518	0.38565	0.242053	0.36237	0.204266	0.22807	-0.02328	-0.15758
213	Q6P1J9	Q8WVC0	12	0.757732	0.64204	0.452465	0.70311	0.436922	0.61442	0.06107	-0.02762
214	P10636	P49841	12	1.11988	0.86578	0.60412	0.86225	0.697496	0.87246	-0.00353	0.00668
215	P42768	P60953	12	0.58836	0.48298	0.436867	0.68184	0.253975	0.31678	0.19886	-0.1662
216	Q8IY92	Q96NY9	12	0.765235	0.6483	0.519399	0.78252	0.395589	0.55513	0.13422	-0.09317
217	Q13098	Q9UNS2	12	0.574384	0.46778	0.213475	0.30798	0.452015	0.63483	-0.1598	0.16705
218	P49137	Q16539	12	0.459502	0.339	0.350585	0.55305	0.228811	0.27193	0.21405	-0.06707
219	O75791	Q13094	12	0.419939	0.29256	0.237982	0.35458	0.245427	0.30153	0.06202	0.00897
220	O95997	Q9UM11	12	0.721741	0.61128	0.385932	0.60845	0.454465	0.63805	-0.00283	0.02677
221	P61081	P62877	12	0.685122	0.57782	0.326979	0.51471	0.441705	0.62057	-0.06311	0.04275
222	Q13257	Q9Y6D9	12	0.606844	0.50208	0.398048	0.62618	0.323114	0.43927	0.1241	-0.06281
223	O14686	P61964	12	0.299405	0.15197	0.14589	0.17931	0.223948	0.26326	0.02734	0.11129
224	P49336	Q93074	12	0.511249	0.39919	0.240261	0.35917	0.354675	0.49217	-0.04002	0.09298
225	P33991	P49736	12	0.119192	0.01132	0.102464	0.10271	0.046654	0.01113	0.09139	-0.00019
226	P20226	Q12962	12	0.929326	0.76652	0.482104	0.74049	0.527879	0.72647	-0.02603	-0.04005
227	P61201	Q9UNS2	12	0.574412	0.46783	0.214865	0.3109	0.453596	0.637	-0.15693	0.16917
228	P61201	Q92905	12	0.094871	0.00482	0.035522	0.01533	0.056977	0.01794	0.01051	0.01312
229	P28482	Q02750	12	0.485303	0.36958	0.129882	0.14909	0.314315	0.42303	-0.22049	0.05345
230	P05412	P15336	12	0.354494	0.21529	0.170888	0.22684	0.240509	0.29302	0.01155	0.07773
231	Q07812	Q07817	12	0.72992	0.61826	0.368349	0.58136	0.462126	0.64856	-0.0369	0.0303
232	O43464	P98170	12	0.600032	0.49476	0.373335	0.58915	0.413968	0.58197	0.09439	0.08721
233	Q13620	Q16531	12	0.553857	0.44591	0.439908	0.68613	0.329873	0.45099	0.24022	0.00508
234	O60934	Q14676	12	0.907704	0.7526	0.479249	0.73702	0.528932	0.72767	-0.01558	-0.02493
235	P55072	Q9UNN5	12	0.742251	0.6287	0.443561	0.69122	0.510958	0.70779	0.06252	0.07909
236	P48059	Q13418	12	1.08951	0.85174	0.602975	0.86146	0.652478	0.8403	0.00972	-0.01144
237	P08047	Q09472	12	0.640622	0.53588	0.338409	0.53343	0.350571	0.48543	-0.00245	-0.05045
238	Q15750	Q9NYJ8	12	0.223698	0.07698	0.147548	0.18226	0.120768	0.08982	0.10528	0.01284
239	Q16763	Q9NYG5	12	0.373063	0.23681	0.22843	0.33669	0.25836	0.32465	0.09988	0.08784
240	Q13619	Q92905	12	0.54259	0.43335	0.35043	0.55283	0.149814	0.13508	0.11948	-0.29827
241	Q13619	Q86VP6	12	0.988124	0.80153	0.552008	0.8164	0.586142	0.78459	0.01487	-0.01694
242	Q92905	Q9UNS2	12	0.530442	0.42014	0.179578	0.24342	0.429396	0.60394	-0.17672	0.1838
243	O15111	Q99558	12	0.761635	0.64543	0.282208	0.43582	0.476787	0.66665	-0.20961	0.02122
244	P62993	Q13094	12	0.523208	0.41275	0.270463	0.41398	0.30639	0.40998	0.00123	-0.00277
245	P11274	P62993	12	0.438771	0.31457	0.25091	0.37846	0.237511	0.28753	0.06389	-0.02704
246	Q13416	Q9UBD5	12	1.02241	0.8194	0.524204	0.78769	0.62592	0.81973	-0.03171	0.00033
247	O14744	Q9BQA1	11	0.088441	0.0037	0.050368	0.0296	0.054869	0.01644	0.0259	0.01274
248	Q13490	Q9NR28	11	0.578081	0.47195	0.364439	0.57537	0.407394	0.57218	0.10342	0.10023
249	Q9Y4K3	Q9Y6K9	11	1.03397	0.82507	0.47634	0.73341	0.680087	0.86089	-0.09166	0.03582
250	Q93034	Q9UBF6	11	0.542566	0.43332	0.151747	0.19022	0.375057	0.525	-0.2431	0.09168
251	Q7L5N1	Q9UBW8	11	0.077855	0.00226	0.028056	0.0098	0.029762	0.00379	0.00754	0.00153
252	Q8TAT6	Q92890	11	0.373378	0.23712	0.19997	0.28132	0.276846	0.35799	0.0442	0.12087
253	P62993	Q9UQC2	11	0.46788	0.34862	0.27006	0.41329	0.236665	0.28592	0.06467	-0.0627
254	Q7L5N1	Q92905	11	0.066305	0.00104	0.041295	0.02049	0.026802	0.00273	0.01945	0.00169
255	P46934	P61077	11	0.236632	0.08922	0.159816	0.20533	0.090993	0.05037	0.11611	-0.03885
256	P32121	Q00987	11	0.690873	0.58298	0.28779	0.44575	0.423419	0.59565	-0.13723	0.01267
257	Q92844	Q9UHD2	11	0.998697	0.80701	0.524735	0.78828	0.637408	0.8293	-0.01873	0.02229
258	P54727	Q01831	11	0.575373	0.46906	0.199487	0.28038	0.381201	0.53384	-0.18868	0.06478
259	Q8N7H5	Q8WVC0	11	0.942676	0.77425	0.594749	0.85459	0.528515	0.7271	0.08034	-0.04715
260	Q92922	Q969G3	11	0.163096	0.03135	0.093694	0.08837	0.085133	0.04409	0.05702	0.01274
261	O00268	P20226	11	0.249034	0.10072	0.051115	0.03036	0.103938	0.06623	-0.07036	-0.03449
262	P35998	P62191	11	0.056621	0.00046	0.01675	0.00375	0.046943	0.0113	0.00329	0.01084
263	Q9UKV8	Q9UPY3	11	0.876537	0.73254	0.506436	0.76896	0.510036	0.70682	0.03642	-0.02572
264	P27694	P35244	11	0.563043	0.4559	0.2868	0.44385	0.29303	0.38691	-0.01205	-0.06899
265	Q92793	Q9Y6Q9	11	0.305073	0.15826	0.167082	0.2192	0.195874	0.21332	0.06094	0.05506
266	P20333	Q12933	11	0.89913	0.74691	0.479702	0.7376	0.613328	0.80833	-0.00931	0.06142
267	P20339	Q15075	11	0.917113	0.7587	0.509059	0.77176	0.549989	0.74968	0.01306	-0.00902
268	Q96EP0	Q9BYM8	11	0.415706	0.28778	0.212959	0.30713	0.225846	0.26684	0.01935	-0.02094
269	P21860	P27986	11	1.14746	0.87749	0.627646	0.8801	0.703661	0.87636	0.00261	-0.00113
270	P27694	P54132	11	1.10272	0.85823	0.598032	0.85734	0.648887	0.83757	-0.00089	-0.02066
271	P04049	P27348	11	0.943175	0.77457	0.590698	0.8514	0.549491	0.74906	0.07683	-0.02551
272	P51617	Q9NWZ3	11	0.354126	0.2149	0.07315	0.05795	0.078549	0.03717	-0.15695	-0.17773
273	O60583	P50750	11	0.481073	0.3643	0.260487	0.39602	0.300134	0.39913	0.03172	0.03483
274	O75530	Q15022	11	0.471274	0.35277	0.21136	0.30425	0.286803	0.37606	-0.04852	0.02329
275	Q06124	Q13480	11	0.368426	0.23126	0.225105	0.33022	0.231406	0.27643	0.09896	0.04517
276	O14757	P30307	11	0.74497	0.63098	0.377474	0.59602	0.464179	0.65121	-0.03496	0.02023
277	O95630	Q92783	11	0.559745	0.45228	0.251426	0.37941	0.314306	0.42299	-0.07287	-0.02929
278	P25786	P25788	11	0.07428	0.00183	0.044619	0.02361	0.049294	0.01261	0.02178	0.01078
279	P61586	Q9BST9	11	0.60747	0.50255	0.315413	0.49474	0.438173	0.6159	-0.00781	0.11335
280	O60216	Q14683	11	0.193081	0.05191	0.104827	0.10663	0.110136	0.07483	0.05472	0.02292
281	Q9NV56	Q9UBU8	11	0.492231	0.37744	0.303633	0.47364	0.254954	0.31856	0.0962	-0.05888
282	O95999	Q9BXL7	11	0.637459	0.53287	0.345903	0.54547	0.388761	0.54505	0.0126	0.01218
283	Q99816	Q9UK41	11	0.06694	0.0011	0.023899	0.00716	0.030806	0.00419	0.00606	0.00309
284	P49336	Q15648	11	0.493515	0.37897	0.207876	0.2971	0.328956	0.44939	-0.08187	0.07042
285	Q06124	Q9UQC2	11	0.53175	0.42171	0.298445	0.46461	0.34251	0.47187	0.0429	0.05016
286	P51531	Q92922	11	0.314279	0.16913	0.173722	0.23218	0.186285	0.19594	0.06305	0.02681
287	P06493	P20248	11	0.996168	0.80575	0.585673	0.84736	0.593343	0.79146	0.04161	-0.01429
288	O76064	P61088	11	1.07053	0.8432	0.601604	0.86043	0.588335	0.78678	0.01723	-0.05642
289	P06400	Q00987	11	0.547933	0.4394	0.245905	0.36931	0.332939	0.45616	-0.07009	0.01676
290	O60216	Q8N3U4	11	0.114752	0.00994	0.079109	0.06646	0.058948	0.01945	0.05652	0.00951
291	P51617	Q9H0E2	11	0.857531	0.71907	0.398998	0.62761	0.470088	0.6582	-0.09146	-0.06087
292	P50613	P51948	11	0.176934	0.04022	0.097946	0.09524	0.121967	0.09162	0.05502	0.0514
293	Q92900	Q9BZI7	11	0.38833	0.25513	0.200133	0.28168	0.24893	0.30749	0.02655	0.05236
294	P68431	Q13112	11	0.6499	0.54473	0.354967	0.56012	0.334109	0.45807	0.01539	-0.08666
295	Q01196	Q13951	11	0.350018	0.21024	0.209902	0.30115	0.208405	0.23575	0.09091	0.02551
296	O15047	Q9P0U4	11	0.074047	0.00182	0.029698	0.01096	0.037413	0.00667	0.00914	0.00485
297	P20248	P46527	11	0.75438	0.63922	0.350364	0.55274	0.522088	0.72029	-0.08648	0.08107
298	P24928	P50613	11	0.548977	0.44066	0.222476	0.32518	0.336804	0.46259	-0.11548	0.02193
299	P20248	Q12834	11	0.756432	0.6409	0.422163	0.66132	0.440513	0.61891	0.02042	-0.02199
300	P10599	Q99683	11	1.54402	0.97525	0.689406	0.91892	0.996716	0.98259	-0.05633	0.00734
301	P22681	Q9Y5K6	11	0.419767	0.29236	0.140439	0.16876	0.24898	0.30755	-0.1236	0.01519
302	O95630	Q9Y3E7	11	0.306086	0.15932	0.20441	0.29007	0.095331	0.05546	0.13075	-0.10386
303	P11802	Q16543	10	1.04095	0.8289	0.591435	0.85205	0.572446	0.77178	0.02315	-0.05712
304	P45983	P45985	10	0.404245	0.27409	0.115556	0.12446	0.198793	0.2185	-0.14963	-0.05559
305	P27348	P56524	10	0.450847	0.3288	0.217212	0.31518	0.328697	0.44895	-0.01362	0.12015
306	O76071	Q96T76	10	0.643056	0.53831	0.407424	0.6401	0.349736	0.48409	0.10179	-0.05422
307	P54132	Q13472	10	0.816706	0.68883	0.496564	0.75763	0.456366	0.64073	0.0688	-0.0481
308	P62993	Q07666	10	0.540487	0.43123	0.284315	0.43935	0.226143	0.26745	0.00812	-0.16378
309	Q92905	Q9BT78	10	0.064265	0.00084	0.030101	0.01128	0.031654	0.00451	0.01044	0.00367
310	P12004	P52701	10	1.04483	0.83083	0.619593	0.87422	0.626416	0.82023	0.04339	-0.0106
311	Q13616	Q96GG9	10	0.521421	0.41058	0.26141	0.39778	0.36487	0.50878	-0.0128	0.0982
312	O43521	Q07817	10	0.723013	0.61221	0.236266	0.35141	0.605346	0.80173	-0.2608	0.18952
313	Q05513	Q13501	10	0.29807	0.15062	0.134725	0.15815	0.213365	0.24487	0.00753	0.09425
314	P42345	P62942	10	1.05162	0.834	0.606164	0.86389	0.614006	0.80903	0.02989	-0.02497
315	Q13438	Q9UBV2	10	0.994444	0.805	0.527815	0.79138	0.576867	0.77606	-0.01362	-0.02894
316	P57740	Q8WUM0	10	0.198107	0.05607	0.089481	0.0817	0.139525	0.11889	0.02563	0.06282
317	O60885	P50750	10	0.854502	0.71668	0.447522	0.69648	0.544665	0.74401	-0.0202	0.02733
318	P33993	Q14566	10	0.075668	0.00197	0.033859	0.01402	0.059605	0.02	0.01205	0.01803
319	P16104	Q14676	10	0.677118	0.57043	0.372711	0.58824	0.403675	0.56682	0.01781	-0.00361
320	Q14457	Q92622	10	0.510693	0.39844	0.293975	0.45672	0.334942	0.45954	0.05828	0.0611
321	Q12933	Q15628	10	0.721967	0.61147	0.473349	0.72928	0.195678	0.21298	0.11781	-0.39849
322	P12956	P78527	10	0.326738	0.18327	0.048874	0.02803	0.263099	0.33284	-0.15524	0.14957
323	Q8TAQ2	Q969G3	10	0.154188	0.02629	0.108967	0.11353	0.021685	0.00158	0.08724	-0.02471
324	P46531	Q969H0	10	0.327938	0.18481	0.159868	0.20543	0.189092	0.20078	0.02062	0.01597
325	O60216	Q8WVM7	10	0.247808	0.09962	0.078531	0.06572	0.151152	0.13739	-0.0339	0.03777
326	P55884	Q14152	10	0.144207	0.02151	0.108123	0.11217	0.068362	0.0273	0.09066	0.00579
327	P15927	P35244	10	0.063672	0.0008	0.043704	0.02275	0.031442	0.00442	0.02195	0.00362
328	P20226	P52655	10	0.969029	0.7902	0.517915	0.78086	0.59045	0.78876	-0.00934	-0.00144
329	P00519	P46109	10	0.986794	0.80089	0.548972	0.81337	0.571678	0.77115	0.01248	-0.02974
330	Q13131	Q9Y478	10	0.162849	0.03119	0.064536	0.04646	0.103076	0.06511	0.01527	0.03392
331	P25787	P25789	10	0.133375	0.01669	0.062246	0.04352	0.101938	0.06367	0.02683	0.04698
332	Q04206	Q13547	10	0.276256	0.12839	0.12628	0.14265	0.205768	0.23072	0.01426	0.10233
333	P26368	Q01081	10	0.548383	0.43995	0.386393	0.60911	0.294469	0.3895	0.16916	-0.05045
334	Q15796	Q9HAU4	10	0.216446	0.07054	0.095054	0.09044	0.102642	0.06461	0.0199	-0.00593
335	P52948	P78406	10	0.213221	0.06801	0.090006	0.08251	0.12862	0.10233	0.0145	0.03432
336	O60563	O94992	10	0.921548	0.76177	0.483411	0.74195	0.583018	0.7816	-0.01982	0.01983
337	O75832	P43686	10	0.043421	0.00013	0.022322	0.00627	0.032312	0.00468	0.00614	0.00455
338	P27986	Q9Y4H2	10	0.549674	0.44148	0.251469	0.37948	0.33949	0.46686	-0.062	0.02538
339	P27986	P42336	10	0.342938	0.20228	0.210081	0.30157	0.256072	0.32052	0.09929	0.11824
340	P23511	P25208	10	0.328881	0.18595	0.224599	0.32927	0.162391	0.15586	0.14332	-0.03009
341	P33991	Q14566	10	0.035434	7e-05	0.027919	0.00973	0.019057	0.00104	0.00966	0.00097
342	P06493	P61024	10	0.877075	0.73295	0.509093	0.77179	0.534535	0.73389	0.03884	0.00094
343	P63104	Q92934	10	0.996246	0.80582	0.496527	0.75757	0.61826	0.81295	-0.04825	0.00713
344	P62191	Q13200	10	0.055894	0.00043	0.029719	0.01098	0.035071	0.00585	0.01055	0.00542
345	O95433	P07900	10	0.176845	0.04019	0.128543	0.14657	0.024471	0.00224	0.10638	-0.03795
346	P30281	Q00534	10	0.215228	0.06959	0.100011	0.09867	0.179049	0.18366	0.02908	0.11407
347	Q7L5N1	Q9UNS2	10	0.56143	0.45406	0.203323	0.2881	0.448497	0.63025	-0.16596	0.17619
348	Q8WUM4	Q99816	10	0.291828	0.14417	0.260687	0.39639	0.070972	0.02983	0.25222	-0.11434
349	P67775	Q13362	10	0.905232	0.75094	0.538366	0.80266	0.45629	0.64064	0.05172	-0.1103
350	Q13501	Q9Y4K3	10	0.264977	0.11635	0.147089	0.18143	0.17169	0.17147	0.06508	0.05512
351	P31946	P49815	10	0.825094	0.69558	0.531375	0.79511	0.318084	0.43018	0.09953	-0.2654
352	Q13404	Q9Y4K3	10	0.648842	0.5439	0.303746	0.47381	0.425153	0.59801	-0.07009	0.05411
353	Q8IY92	Q92889	10	0.310493	0.16486	0.215704	0.3124	0.116454	0.08362	0.14754	-0.08124
354	O15047	Q15291	10	1.13204	0.87111	0.577136	0.84002	0.778794	0.9198	-0.03109	0.04869
355	P62136	Q12972	10	0.435429	0.31053	0.240235	0.35913	0.223044	0.26135	0.0486	-0.04918
356	Q12933	Q99558	10	0.712351	0.60305	0.365991	0.57782	0.248145	0.30621	-0.02523	-0.29684
357	P62993	Q13480	10	0.357976	0.21922	0.196407	0.27448	0.139357	0.1187	0.05526	-0.10052
358	P25786	P25787	10	0.076903	0.0021	0.064698	0.04668	0.037574	0.00672	0.04458	0.00462
359	P46100	Q9UER7	10	0.335006	0.19292	0.193485	0.26925	0.197581	0.21639	0.07633	0.02347
360	Q13098	Q92905	10	0.089529	0.00386	0.03428	0.01437	0.04742	0.01156	0.01051	0.0077
361	Q13155	Q15046	10	0.23938	0.09174	0.176867	0.23822	0.118978	0.08702	0.14648	-0.00472
362	Q9UBE0	Q9UBT2	10	0.027566	0	0.017263	0.00392	0.006039	3e-05	0.00392	3e-05
363	Q13547	Q9UBB5	10	0.211987	0.06696	0.12537	0.14123	0.112348	0.07774	0.07427	0.01078
364	P26358	Q13547	10	0.649504	0.5445	0.401904	0.63218	0.311115	0.41772	0.08768	-0.12678
365	P62258	P63104	10	0.207413	0.06326	0.134684	0.15808	0.073363	0.03234	0.09482	-0.03092
366	P50750	Q03111	10	0.608605	0.50368	0.268222	0.40987	0.386718	0.54206	-0.09381	0.03838
367	O14964	Q92783	10	0.419587	0.29211	0.168758	0.22248	0.259059	0.32587	-0.06963	0.03376
368	P61201	Q13098	10	0.025111	0	0.001799	0	0.010231	0.0002	0	0.0002
369	P40337	P62877	10	1.13359	0.87182	0.609833	0.86684	0.716435	0.88413	-0.00498	0.01231
370	O43913	Q13416	10	1.06221	0.83926	0.495192	0.75615	0.632289	0.82526	-0.08311	-0.014
371	O00267	P24928	10	0.181875	0.04374	0.133864	0.15633	0.014794	0.00055	0.11259	-0.04319
372	P12004	P28340	10	0.621369	0.51704	0.400386	0.6299	0.326286	0.44486	0.11286	-0.07218
373	P49336	Q9UHV7	10	0.503894	0.39058	0.237254	0.3531	0.3609	0.50273	-0.03748	0.11215
374	P22681	P29353	10	0.179967	0.04229	0.106249	0.10915	0.069529	0.02854	0.06686	-0.01375
375	Q13619	Q9Y4B6	10	0.337298	0.19561	0.257364	0.39012	0.049231	0.01256	0.19451	-0.18305
376	O14763	Q14790	10	0.93029	0.76705	0.500752	0.76249	0.551425	0.75132	-0.00456	-0.01573
377	P61077	Q99496	10	0.246645	0.09848	0.134838	0.15833	0.178026	0.18211	0.05985	0.08363
378	O15344	P78318	10	0.335297	0.19325	0.26697	0.40768	0.068348	0.02729	0.21443	-0.16596
379	P33992	P49736	9	0.05381	0.00036	0.037322	0.01718	0.014511	0.00048	0.01682	0.00012
380	Q8WVM7	Q9UQE7	9	0.279538	0.132	0.119371	0.13082	0.159013	0.15004	-0.00118	0.01804
381	P06400	P24864	9	0.630553	0.52607	0.378389	0.59724	0.342846	0.4725	0.07117	-0.05357
382	O60244	P49336	9	0.35652	0.21742	0.3048	0.4757	0.036394	0.00622	0.25828	-0.2112
383	P07900	Q13451	9	0.592542	0.48741	0.330418	0.52039	0.428475	0.60278	0.03298	0.11537
384	P35222	Q9UKB1	9	0.573258	0.46643	0.28346	0.4379	0.328043	0.44789	-0.02853	-0.01854
385	O94776	Q09028	9	0.971295	0.79141	0.569289	0.83289	0.584292	0.78274	0.04148	-0.00867
386	P04049	P15056	9	0.470457	0.35179	0.223699	0.32756	0.29648	0.39279	-0.02423	0.041
387	P60520	Q13501	9	0.334985	0.19289	0.195115	0.27213	0.168518	0.16638	0.07924	-0.02651
388	P30154	P67775	9	1.04729	0.83192	0.610611	0.86736	0.562773	0.76281	0.03544	-0.06911
389	Q9H6T3	Q9NWS0	9	0.081413	0.00272	0.047158	0.0262	0.035635	0.00603	0.02348	0.00331
390	P46736	Q6UWZ7	9	0.213062	0.06788	0.111004	0.11666	0.103353	0.06538	0.04878	-0.0025
391	P55072	Q9BZE9	9	1.12182	0.8667	0.577432	0.84031	0.8095	0.93372	-0.02639	0.06702
392	P28749	Q16254	9	0.402137	0.27145	0.174456	0.2335	0.227384	0.2696	-0.03795	-0.00185
393	P42224	P52630	9	0.389129	0.25603	0.054753	0.03473	0.091032	0.0504	-0.2213	-0.20563
394	O14818	P25786	9	0.134254	0.01703	0.079205	0.06658	0.092337	0.05189	0.04955	0.03486
395	P43686	P62195	9	0.019702	0	0.002327	3e-05	0.00785	0.00012	3e-05	0.00012
396	P22415	Q15853	9	0.490249	0.37503	0.250322	0.37744	0.315665	0.42551	0.00241	0.05048
397	P51668	Q05086	9	0.132882	0.0165	0.08415	0.07369	0.048044	0.01187	0.05719	-0.00463
398	P43686	P62191	9	0.081206	0.00267	0.068154	0.0512	0.042493	0.00897	0.04853	0.0063
399	P15056	Q02750	9	0.404457	0.27429	0.246244	0.37009	0.264018	0.33455	0.0958	0.06026
400	Q12834	Q9UJX3	9	0.124224	0.01315	0.020869	0.00567	0.07004	0.02896	-0.00748	0.01581
401	Q92830	Q9Y4A5	9	0.456091	0.33464	0.320641	0.50371	0.239395	0.29085	0.16907	-0.04379
402	P07992	Q92889	9	0.145349	0.02203	0.05869	0.03924	0.073914	0.03286	0.01721	0.01083
403	P60510	Q9NY27	9	0.391173	0.25855	0.209091	0.29941	0.278699	0.36109	0.04086	0.10254
404	P10636	Q9UNE7	9	1.60183	0.9814	0.85484	0.97841	0.989863	0.98151	-0.00299	0.00011
405	P05412	Q09472	9	0.603672	0.49857	0.354957	0.56011	0.318031	0.43008	0.06154	-0.06849
406	P25787	P25788	9	0.031656	0	0.020496	0.00554	0.016825	0.00074	0.00554	0.00074
407	Q9BZI7	Q9HAU5	9	0.40568	0.27577	0.28875	0.44744	0.178821	0.18324	0.17167	-0.09253
408	P31749	Q6R327	9	0.53352	0.42382	0.189449	0.26209	0.328722	0.449	-0.16173	0.02518
409	O95163	Q9H9T3	9	0.102684	0.0067	0.050918	0.03014	0.074179	0.03309	0.02344	0.02639
410	Q09472	Q9Y6Q9	9	0.389085	0.25596	0.19924	0.27992	0.228771	0.27185	0.02396	0.01589
411	P52298	Q09161	9	0.044655	0.00016	0.019121	0.00481	0.03874	0.00728	0.00465	0.00712
412	Q12834	Q13042	9	0.14684	0.02266	0.025536	0.00821	0.060535	0.02077	-0.01445	-0.00189
413	P31749	Q00987	9	0.621886	0.51759	0.233714	0.34634	0.404866	0.56838	-0.17125	0.05079
414	O14964	Q99816	9	0.404299	0.27416	0.263453	0.40159	0.185087	0.19409	0.12743	-0.08007
415	P62310	Q9Y333	9	0.135719	0.01755	0.059105	0.03968	0.075572	0.03433	0.02213	0.01678
416	P61201	Q7L5N1	9	0.089258	0.00381	0.042855	0.02198	0.036551	0.00631	0.01817	0.0025
417	P51668	Q13490	9	0.48719	0.37157	0.267329	0.40833	0.161077	0.15348	0.03676	-0.21809
418	Q9BTT4	Q9NVC6	9	0.818087	0.69004	0.509492	0.77224	0.418851	0.58906	0.0822	-0.10098
419	P11441	P46379	9	0.086045	0.0033	0.050203	0.02942	0.05722	0.01807	0.02612	0.01477
420	P46736	Q9NXR7	9	0.205367	0.06146	0.115154	0.12379	0.129661	0.10385	0.06233	0.04239
421	O00161	Q12846	9	0.880381	0.73501	0.461587	0.71445	0.573285	0.7726	-0.02056	0.03759
422	O00487	P51665	9	0.095048	0.00484	0.057288	0.03767	0.05172	0.01414	0.03283	0.0093
423	P68431	P83916	9	1.22125	0.90552	0.691514	0.92003	0.752576	0.90586	0.01451	0.00034
424	P16333	P22681	9	0.834808	0.70294	0.466328	0.72048	0.466318	0.65387	0.01754	-0.04907
425	P35998	Q16401	9	0.293366	0.14565	0.144465	0.17672	0.111149	0.07623	0.03107	-0.06942
426	Q14790	Q92851	9	0.13858	0.0188	0.097786	0.09502	0.091466	0.05091	0.07622	0.03211
427	P25205	P33992	9	0.091814	0.00421	0.00333	9e-05	0.06323	0.02294	-0.00412	0.01873
428	P31749	Q92934	9	1.50724	0.97066	0.763542	0.95348	0.951839	0.97498	-0.01718	0.00432
429	P07900	Q02790	9	0.026384	0	0.017101	0.00389	0.009547	0.00019	0.00389	0.00019
430	O14818	P25787	9	0.119762	0.01154	0.078038	0.06509	0.074408	0.03328	0.05355	0.02174
431	P36873	Q12972	9	0.455284	0.33394	0.246785	0.37122	0.242143	0.29578	0.03728	-0.03816
432	Q13191	Q96B97	9	0.383749	0.24985	0.253981	0.38425	0.182923	0.19025	0.1344	-0.0596
433	Q6PD62	Q8WVC0	9	0.971803	0.79171	0.598257	0.85754	0.559346	0.75933	0.06583	-0.03238
434	P55072	Q96CS3	9	0.869496	0.72758	0.491822	0.75202	0.554101	0.75406	0.02444	0.02648
435	Q99627	Q9UNS2	9	0.270739	0.12265	0.113786	0.12147	0.172589	0.17304	-0.00118	0.05039
436	O43734	Q9Y4K3	9	0.523978	0.41355	0.226298	0.33236	0.376211	0.52677	-0.08119	0.11322
437	P21580	Q9Y4K3	9	0.334391	0.19216	0.176249	0.23707	0.161224	0.15378	0.04491	-0.03838
438	Q9BZI7	Q9Y5S9	9	0.195351	0.05358	0.103106	0.10372	0.139217	0.11847	0.05014	0.06489
439	P45973	P68431	9	0.215368	0.06971	0.095225	0.09062	0.14142	0.12191	0.02091	0.0522
440	O94782	Q8TAF3	9	0.520347	0.40949	0.281038	0.43375	0.31686	0.42759	0.02426	0.0181
441	Q6PD62	Q8N7H5	9	0.057572	0.00051	0.020334	0.00543	0.031048	0.00428	0.00492	0.00377
442	O00220	Q14790	9	1.02249	0.81942	0.545551	0.80995	0.594313	0.79228	-0.00947	-0.02714
443	P04049	Q04917	9	0.928465	0.76604	0.536131	0.80044	0.544438	0.74382	0.0344	-0.02222
444	O14920	O43318	9	1.0334	0.82475	0.525618	0.78917	0.633682	0.8265	-0.03558	0.00175
445	Q13868	Q9NQT5	9	1.19854	0.89739	0.705159	0.92698	0.670552	0.85375	0.02959	-0.04364
446	Q12933	Q92844	9	0.772921	0.65459	0.451039	0.70126	0.470708	0.65881	0.04667	0.00422
447	P55072	Q8TAT6	9	1.04238	0.82961	0.567227	0.83093	0.74428	0.90103	0.00132	0.07142
448	P00519	P62993	9	0.665497	0.55993	0.405467	0.63721	0.320797	0.4352	0.07728	-0.12473
449	P61964	Q9P0U4	9	0.776002	0.65694	0.396822	0.62447	0.520018	0.71779	-0.03247	0.06085
450	Q7L5N1	Q9BT78	9	0.056602	0.00046	0.030309	0.01143	0.012559	0.00028	0.01097	-0.00018
451	Q9BUL8	Q9Y6E0	9	0.350343	0.21058	0.115199	0.12383	0.239514	0.29115	-0.08675	0.08057
452	P07900	P53041	9	0.120095	0.01166	0.054418	0.03436	0.048254	0.01202	0.0227	0.00036
453	O43684	Q12834	9	0.622479	0.51822	0.328495	0.51717	0.355405	0.49352	-0.00105	-0.0247
454	P30281	P46527	9	1.32362	0.93567	0.656604	0.89977	0.878441	0.95711	-0.0359	0.02144
455	P12004	Q15054	9	0.779707	0.65987	0.491013	0.75101	0.40659	0.5707	0.09114	-0.08917
456	P12004	P26358	9	0.098055	0.00551	0.035536	0.01536	0.053762	0.0156	0.00985	0.01009
457	O15047	P61964	9	0.827644	0.69741	0.42273	0.66201	0.541603	0.74106	-0.0354	0.04365
458	O43791	Q13618	9	0.368311	0.23099	0.215734	0.31243	0.164169	0.1591	0.08144	-0.07189
459	P54725	P55036	9	0.933493	0.7688	0.496618	0.75771	0.577031	0.77622	-0.01109	0.00742
460	P20936	Q99704	9	0.291625	0.14403	0.132919	0.15493	0.138187	0.11693	0.0109	-0.0271
461	P46940	P60953	9	0.602699	0.49765	0.455494	0.70685	0.148954	0.13371	0.2092	-0.36394
462	P68431	Q09028	9	0.892001	0.74245	0.490761	0.75066	0.552353	0.75227	0.00821	0.00982
463	P68431	Q9NVP2	9	0.189413	0.04931	0.122924	0.13699	0.109756	0.07435	0.08768	0.02504
464	P35221	P35222	9	0.270053	0.12191	0.148632	0.18433	0.16676	0.1636	0.06242	0.04169
465	O43929	Q13416	9	0.978962	0.79628	0.494477	0.75528	0.595528	0.79342	-0.041	-0.00286
466	Q96EP0	Q9Y6K9	9	0.974505	0.79326	0.427677	0.66866	0.636053	0.82829	-0.1246	0.03503
467	P09874	P13010	9	0.561809	0.45455	0.25508	0.38617	0.359364	0.50014	-0.06838	0.04559
468	P50750	Q9UHB7	9	1.02785	0.82199	0.516556	0.77952	0.621484	0.81552	-0.04247	-0.00647
469	O75182	Q13547	9	1.39774	0.95228	0.71402	0.93159	0.983759	0.98064	-0.02069	0.02836
470	P04908	Q09472	8	0.213366	0.06808	0.07744	0.06428	0.108851	0.07303	-0.0038	0.00495
471	P51668	P98170	8	0.577272	0.4711	0.315238	0.49436	0.220712	0.2574	0.02326	-0.2137
472	Q96G25	Q9BTT4	8	0.437418	0.31298	0.315938	0.49559	0.194256	0.21011	0.18261	-0.10287
473	P12004	Q9H211	8	0.546501	0.43749	0.282956	0.43703	0.345216	0.47667	-0.00046	0.03918
474	P04792	P49137	8	0.622772	0.51845	0.282619	0.43645	0.4059	0.56971	-0.082	0.05126
475	Q04206	Q15653	8	0.143286	0.02112	0.056372	0.03659	0.075211	0.03404	0.01547	0.01292
476	Q08999	Q16254	8	0.277578	0.12976	0.15189	0.19051	0.137556	0.11585	0.06075	-0.01391
477	P25205	P33993	8	0.174057	0.03826	0.142257	0.17218	0.046756	0.01117	0.13392	-0.02709
478	O15371	Q14152	8	0.191468	0.05075	0.105732	0.10827	0.106264	0.0696	0.05752	0.01885
479	P29353	Q07889	8	0.596108	0.49107	0.40789	0.64089	0.278423	0.36072	0.14982	-0.13035
480	P27540	P35869	8	0.638145	0.53357	0.312267	0.48908	0.35185	0.48746	-0.04449	-0.04611
481	O95630	P62993	8	0.303311	0.15645	0.088447	0.08002	0.146171	0.1289	-0.07643	-0.02755
482	P42224	Q09472	8	0.56707	0.46	0.340889	0.53725	0.396163	0.55615	0.07725	0.09615
483	P35249	P40937	8	0.056587	0.00046	0.017236	0.00392	0.026785	0.00272	0.00346	0.00226
484	O15169	P25054	8	0.834185	0.70236	0.43371	0.67717	0.553606	0.75358	-0.02519	0.05122
485	O95347	Q15003	8	0.031246	0	0.013519	0.00234	0.022978	0.00179	0.00234	0.00179
486	Q96H20	Q9BRG1	8	0.059919	0.00061	0.033591	0.01377	0.022268	0.00168	0.01316	0.00107
487	Q13098	Q99627	8	0.359781	0.22151	0.141362	0.17045	0.285986	0.37463	-0.05106	0.15312
488	P27986	P29353	8	0.516307	0.40509	0.257604	0.39061	0.291547	0.38427	-0.01448	-0.02082
489	Q9BTT4	Q9P086	8	0.330501	0.18777	0.233444	0.34592	0.170399	0.16931	0.15815	-0.01846
490	O14733	P45983	8	0.122038	0.01241	0.04199	0.02115	0.039287	0.00752	0.00874	-0.00489
491	P01116	P04049	8	0.99611	0.80573	0.546289	0.81074	0.586504	0.78488	0.00501	-0.02085
492	P62191	P62195	8	0.084564	0.00307	0.067756	0.05061	0.047996	0.01187	0.04754	0.0088
493	Q92466	Q92905	8	0.402216	0.27155	0.238738	0.35624	0.305725	0.40886	0.08469	0.13731
494	P30153	P62714	8	0.42742	0.30139	0.279262	0.43036	0.298886	0.39712	0.12897	0.09573
495	P29590	Q00987	8	0.479311	0.36234	0.169797	0.22437	0.320226	0.43415	-0.13797	0.07181
496	P25787	P28070	8	0.262618	0.11382	0.114652	0.12298	0.182674	0.18984	0.00916	0.07602
497	Q13620	Q92905	8	0.181195	0.04321	0.034977	0.01494	0.150066	0.13543	-0.02827	0.09222
498	P45973	Q13111	8	0.45883	0.33818	0.162704	0.21077	0.302133	0.40251	-0.12741	0.06433
499	P13010	Q14191	8	1.34917	0.94141	0.723797	0.93633	0.883319	0.95858	-0.00508	0.01717
500	P23443	Q8N122	8	0.125303	0.01353	0.069145	0.05263	0.086603	0.04576	0.0391	0.03223
501	P04049	P62258	8	1.25813	0.91741	0.679651	0.91356	0.766074	0.91297	-0.00385	-0.00444
502	O95983	Q8WXI9	8	0.198582	0.05649	0.101143	0.10065	0.117264	0.08476	0.04416	0.02827
503	P45985	Q13233	8	0.863704	0.72344	0.494226	0.75495	0.514124	0.71136	0.03151	-0.01208
504	Q15631	Q99598	8	0.093842	0.00461	0.048921	0.02811	0.046024	0.01072	0.0235	0.00611
505	P49336	Q9NVC6	8	0.47586	0.35822	0.361905	0.57141	0.179015	0.18362	0.21319	-0.1746
506	O00506	Q9BUL8	8	0.253852	0.1052	0.115197	0.12383	0.183058	0.19046	0.01863	0.08526
507	P49336	Q9BTT4	8	0.414801	0.28665	0.186392	0.25622	0.256663	0.32161	-0.03043	0.03496
508	Q9UHA4	Q9Y2Q5	8	0.143068	0.021	0.097795	0.09504	0.080136	0.03881	0.07404	0.01781
509	Q8N3U4	Q9UQE7	8	0.161411	0.0302	0.056849	0.03716	0.080093	0.03876	0.00696	0.00856
510	O14497	Q969G3	8	0.260838	0.11197	0.139245	0.16664	0.159962	0.15167	0.05467	0.0397
511	P41743	Q13501	8	0.263562	0.11473	0.163927	0.21291	0.172578	0.17303	0.09818	0.0583
512	Q9BTT4	Q9NPJ6	8	0.122386	0.01256	0.075518	0.06156	0.084272	0.04327	0.049	0.03071
513	P25786	P49721	8	0.112299	0.0092	0.098353	0.09587	0.049287	0.0126	0.08667	0.0034
514	O94776	O95983	8	0.143782	0.02134	0.055597	0.0357	0.10395	0.06624	0.01436	0.0449
515	P07900	Q00613	8	0.544357	0.43535	0.321683	0.50535	0.380014	0.53213	0.07	0.09678
516	O95347	Q9NTJ3	8	0.029976	0	0.00627	0.00052	0.022319	0.00169	0.00052	0.00169
517	P35222	Q9NSA3	8	0.853897	0.71629	0.448785	0.69824	0.585781	0.78425	-0.01805	0.06796
518	P35249	P35250	8	0.0483	0.00023	0.025775	0.00841	0.031719	0.00451	0.00818	0.00428
519	P62993	Q13191	8	0.312277	0.16685	0.093159	0.08748	0.147837	0.13188	-0.07937	-0.03497
520	P12004	Q13111	8	0.680233	0.57314	0.318218	0.49947	0.445844	0.62668	-0.07367	0.05354
521	P42773	Q00534	8	0.838613	0.70574	0.485651	0.74479	0.510004	0.70677	0.03905	0.00103
522	O00487	Q99460	8	0.040996	0.00011	0.015462	0.0031	0.020863	0.00143	0.00299	0.00132
523	P46531	Q92585	8	0.285906	0.13831	0.114491	0.12268	0.191737	0.20535	-0.01563	0.06704
524	Q14457	Q9C0C7	8	0.518665	0.40752	0.267461	0.4085	0.315736	0.42565	0.00098	0.01813
525	O94776	Q14839	8	0.354534	0.21536	0.18492	0.25333	0.242312	0.29605	0.03797	0.08069
526	P11717	Q9NZ52	8	0.341117	0.20009	0.131577	0.15239	0.210356	0.23918	-0.0477	0.03909
527	O60934	P16104	8	0.600994	0.49569	0.143448	0.17457	0.393677	0.55233	-0.32112	0.05664
528	P61201	Q9UBW8	8	0.089458	0.00384	0.061726	0.04278	0.046903	0.01127	0.03894	0.00743
529	O43741	Q13131	8	0.219342	0.07332	0.104839	0.10666	0.118824	0.08685	0.03334	0.01353
530	P46527	Q92905	8	1.08225	0.84847	0.534298	0.79822	0.781561	0.92112	-0.05025	0.07265
531	Q04206	Q8N668	8	0.341442	0.2005	0.124253	0.13926	0.185669	0.19506	-0.06124	-0.00544
532	O14964	O75886	8	0.124401	0.01317	0.037635	0.01748	0.075095	0.03391	0.00431	0.02074
533	Q99627	Q9UBW8	8	0.333745	0.19131	0.140093	0.16805	0.260068	0.32772	-0.02326	0.13641
534	P51531	Q12824	8	0.274853	0.12706	0.142147	0.17195	0.146604	0.12975	0.04489	0.00269
535	P25786	P25789	8	0.118297	0.01091	0.061913	0.043	0.084038	0.04298	0.03209	0.03207
536	Q15291	Q9P0U4	8	1.08714	0.85057	0.554362	0.8186	0.76137	0.91056	-0.03197	0.05999
537	P60953	Q07960	8	0.168018	0.0345	0.112619	0.11953	0.091076	0.0504	0.08503	0.0159
538	P30153	Q13362	8	0.694036	0.58604	0.454572	0.70567	0.254045	0.31688	0.11963	-0.26916
539	Q9BYM8	Q9Y6K9	8	0.871731	0.72917	0.349403	0.55102	0.554631	0.75457	-0.17815	0.0254
540	P68431	Q92793	8	0.246109	0.09805	0.174843	0.23435	0.12817	0.1015	0.1363	0.00345
541	Q08945	Q9Y5B9	8	0.297712	0.15024	0.134093	0.1569	0.134572	0.11119	0.00666	-0.03905
542	Q12824	Q969G3	8	0.143782	0.02134	0.061219	0.04218	0.057512	0.01834	0.02084	-0.003
543	Q8N122	Q9BVC4	8	0.251191	0.10262	0.087914	0.07921	0.14665	0.1299	-0.02341	0.02728
544	Q9NQT4	Q9NQT5	8	0.667723	0.562	0.405989	0.638	0.247259	0.30463	0.076	-0.25737
545	Q13619	Q7L5N1	8	0.573322	0.46651	0.376042	0.59363	0.12973	0.10389	0.12712	-0.36262
546	Q12824	Q8TAQ2	8	0.10165	0.00643	0.067643	0.05049	0.042513	0.00897	0.04406	0.00254
547	Q92922	Q96GM5	8	0.064129	0.00083	0.028292	0.01002	0.034766	0.00578	0.00919	0.00495
548	Q9UKV8	Q9UPQ9	8	0.406161	0.2765	0.193243	0.26889	0.226676	0.26837	-0.00761	-0.00813
549	P35998	P62195	8	0.057593	0.00051	0.052156	0.03146	0.011467	0.00022	0.03095	-0.00029
550	P78560	Q9HB75	8	1.09995	0.85681	0.697706	0.9233	0.618769	0.81335	0.06649	-0.04346
551	P06730	Q13542	8	0.704622	0.59591	0.381068	0.60147	0.50056	0.69582	0.00556	0.09991
552	P30153	Q14738	8	0.49708	0.38319	0.222421	0.32508	0.144342	0.12622	-0.05811	-0.25697
553	O43318	Q8N5C8	8	0.236503	0.0891	0.123575	0.13813	0.161512	0.15429	0.04903	0.06519
554	Q96S44	Q9Y3C4	8	0.270628	0.12255	0.153824	0.19419	0.190965	0.20403	0.07164	0.08148
555	Q13043	Q9NS23	8	0.703173	0.5946	0.453208	0.70412	0.401073	0.56328	0.10952	-0.03132
556	O14965	Q9ULW0	8	0.508782	0.39637	0.284543	0.43981	0.292276	0.38557	0.04344	-0.0108
557	O14777	Q9BZD4	8	0.053979	0.00036	0.024705	0.00762	0.029624	0.00373	0.00726	0.00337
558	Q8NDV7	Q9UKV8	8	0.450928	0.3289	0.227906	0.33571	0.263171	0.33297	0.00681	0.00407
559	Q9P0U4	Q9UBL3	8	0.522878	0.41231	0.157802	0.20139	0.386193	0.54127	-0.21092	0.12896
560	P49336	Q13503	8	0.617226	0.51269	0.107696	0.1115	0.34213	0.47119	-0.40119	-0.0415
561	P48444	P53618	8	0.085938	0.00328	0.043688	0.02273	0.029502	0.00369	0.01945	0.00041
562	P84022	Q9HAU4	8	0.282598	0.13505	0.136755	0.16221	0.201632	0.22367	0.02716	0.08862
563	Q9BT78	Q9UBW8	8	0.070013	0.00137	0.0496	0.02884	0.028453	0.00327	0.02747	0.0019
564	P53618	Q9Y678	8	0.083764	0.00296	0.034809	0.01477	0.041011	0.00823	0.01181	0.00527
565	O43683	Q8NG31	8	0.177832	0.04081	0.072095	0.05658	0.106536	0.06988	0.01577	0.02907
566	Q15831	Q7RTN6	8	0.133197	0.0166	0.037842	0.01761	0.095823	0.05608	0.00101	0.03948
567	O43502	O43542	8	0.203178	0.06009	0.11419	0.12211	0.142558	0.12364	0.06202	0.06355
568	P27448	P63104	8	1.17756	0.88955	0.433262	0.67655	0.659033	0.84514	-0.213	-0.04441
569	P00519	P46108	8	0.771225	0.65308	0.438491	0.68405	0.445379	0.62592	0.03097	-0.02716
570	P36873	Q13625	8	0.548877	0.44055	0.300869	0.46852	0.30822	0.41328	0.02797	-0.02727
571	Q14185	Q92556	8	0.174897	0.03893	0.121229	0.13388	0.112141	0.07747	0.09495	0.03854
572	P20248	Q13309	8	0.838605	0.70574	0.431956	0.67473	0.465456	0.65275	-0.03101	-0.05299
573	P07992	Q8IY92	8	0.394396	0.26234	0.273901	0.42025	0.176433	0.17957	0.15791	-0.08277
574	O95405	Q15796	8	0.783939	0.66317	0.406622	0.63899	0.472688	0.66163	-0.02418	-0.00154
575	P49336	Q96RN5	8	0.517817	0.40674	0.229052	0.33795	0.370762	0.51838	-0.06879	0.11164
576	P20226	Q15544	8	1.16838	0.88609	0.55153	0.81599	0.713743	0.8827	-0.0701	-0.00339
577	Q13769	Q96FV9	8	0.599018	0.49384	0.456936	0.70851	0.239852	0.29176	0.21467	-0.20208
578	Q7L5N1	Q99627	8	0.381791	0.24757	0.154992	0.19626	0.286205	0.37499	-0.05131	0.12742
579	Q9UBU8	Q9Y605	8	0.286053	0.13846	0.152239	0.19113	0.162992	0.15703	0.05267	0.01857
580	P17980	P62195	8	0.156848	0.02751	0.078665	0.0659	0.103849	0.06611	0.03839	0.0386
581	P46736	Q15018	8	0.076528	0.00205	0.036291	0.01595	0.028314	0.00323	0.0139	0.00118
582	P06400	Q00534	8	0.113358	0.00953	0.048925	0.02811	0.05879	0.0193	0.01858	0.00977
583	P51531	Q8TAQ2	8	0.260561	0.11164	0.18259	0.24916	0.108572	0.07268	0.13752	-0.03896
584	P42224	Q92793	8	0.759868	0.64386	0.493347	0.75386	0.495344	0.6899	0.11	0.04604
585	P61964	P68431	8	0.562669	0.45544	0.268433	0.4103	0.393657	0.55227	-0.04514	0.09683
586	Q13769	Q8NI27	8	0.773003	0.65468	0.535072	0.79916	0.372181	0.52065	0.14448	-0.13403
587	Q15011	Q9UKV5	8	0.262369	0.11356	0.111207	0.1171	0.167199	0.16432	0.00354	0.05076
588	P62195	Q99460	8	0.034238	6e-05	0.002839	7e-05	0.021355	0.00154	1e-05	0.00148
589	Q15788	Q92793	8	0.288054	0.14063	0.151094	0.18882	0.195558	0.21274	0.04819	0.07211
590	P11802	P42773	8	0.96658	0.78893	0.540819	0.80532	0.570494	0.77004	0.01639	-0.01889
591	P19174	P22681	8	0.639475	0.53487	0.239879	0.3585	0.339711	0.46729	-0.17637	-0.06758
592	Q99459	Q9UMS4	8	0.85993	0.72094	0.52952	0.79304	0.484057	0.67598	0.0721	-0.04496
593	Q12834	Q9UJX6	8	0.209846	0.06527	0.01986	0.00517	0.108003	0.07193	-0.0601	0.00666
594	P62993	Q05193	8	0.8697	0.72775	0.498476	0.75975	0.509251	0.70607	0.032	-0.02168
595	P29083	P29084	8	0.417021	0.28937	0.247188	0.37191	0.241712	0.29509	0.08254	0.00572
596	Q93009	Q96T88	8	0.530084	0.41981	0.293605	0.45621	0.287804	0.3778	0.0364	-0.04201
597	Q86VN1	Q9BRG1	8	0.089823	0.00388	0.042595	0.02167	0.025692	0.0025	0.01779	-0.00138
598	O14818	P25788	8	0.107615	0.00789	0.069069	0.05254	0.065186	0.02461	0.04465	0.01672
599	O75821	P55884	8	0.141679	0.02029	0.117922	0.12836	0.072282	0.03128	0.10807	0.01099
600	P35998	Q13200	8	0.039575	0.0001	0.013143	0.0022	0.024404	0.00222	0.0021	0.00212
601	O00170	P35869	8	0.541431	0.43208	0.159093	0.20408	0.340236	0.46827	-0.228	0.03619
602	O43765	P46379	8	0.326463	0.18301	0.210247	0.30184	0.203846	0.22728	0.11883	0.04427
603	P49321	P68431	8	0.960464	0.78522	0.517665	0.78064	0.540131	0.73971	-0.00458	-0.04551
604	Q92905	Q9H9Q2	8	0.112837	0.00939	0.078963	0.06628	0.040822	0.00815	0.05689	-0.00124
605	Q13042	Q8NHZ8	8	1.09274	0.85334	0.611397	0.86801	0.70579	0.87773	0.01467	0.02439
606	Q8TAQ2	Q92922	8	0.112306	0.0092	0.039072	0.01863	0.078309	0.03697	0.00943	0.02777
607	P46108	Q14185	8	0.519249	0.4083	0.193757	0.26966	0.28917	0.38015	-0.13864	-0.02815
608	P35998	P43686	8	0.06358	0.0008	0.052329	0.03167	0.00953	0.00019	0.03087	-0.00061
609	Q15003	Q9BPX3	8	0.095416	0.00502	0.024047	0.0072	0.06026	0.02054	0.00218	0.01552
610	P38919	Q9Y5S9	8	0.492625	0.37786	0.383312	0.60452	0.215031	0.24782	0.22666	-0.13004
611	O60716	Q86T24	8	0.3175	0.17278	0.112413	0.11922	0.128092	0.10136	-0.05356	-0.07142
612	Q8NEB9	Q9P2Y5	8	0.256495	0.10774	0.137343	0.16333	0.16629	0.16279	0.05559	0.05505
613	P16220	Q09472	8	1.22047	0.90523	0.634968	0.88513	0.744835	0.90143	-0.0201	-0.0038
614	P55211	Q13490	8	0.950812	0.77916	0.608542	0.86592	0.43145	0.60716	0.08676	-0.172
615	P36873	P41236	8	1.14408	0.87603	0.609627	0.86672	0.746078	0.90224	-0.00931	0.02621
616	P84022	Q92793	8	0.681822	0.57476	0.47965	0.73752	0.406161	0.57003	0.16276	-0.00473
617	Q9NPD3	Q9NQT5	8	1.11721	0.86463	0.655365	0.89903	0.626658	0.82039	0.0344	-0.04424
618	Q13547	Q9BTC8	8	0.254696	0.10605	0.122513	0.13619	0.155843	0.14504	0.03014	0.03899
619	Q9UBW8	Q9UNS2	8	0.521299	0.41048	0.177158	0.23886	0.421919	0.59364	-0.17162	0.18316
620	Q8WUM4	Q96B97	8	0.292775	0.1451	0.249675	0.37645	0.085707	0.04477	0.23135	-0.10033
621	P24534	P26641	8	0.269892	0.12169	0.161119	0.20777	0.134248	0.11076	0.08608	-0.01093
622	P68431	Q9Y294	8	0.334948	0.19284	0.207522	0.29637	0.105086	0.06809	0.10353	-0.12475
623	P20936	Q07666	7	0.094255	0.00471	0.055466	0.03554	0.022942	0.00178	0.03083	-0.00293
624	Q93074	Q9BWU1	7	0.327532	0.18418	0.173594	0.23194	0.230708	0.27515	0.04776	0.09097
625	P02545	P50402	7	0.845724	0.7107	0.453375	0.70428	0.558597	0.75848	-0.00642	0.04778
626	Q9BT78	Q9UNS2	7	0.558525	0.45086	0.209013	0.29926	0.441872	0.62076	-0.1516	0.1699
627	Q13616	Q9NRD1	7	0.560683	0.45333	0.320449	0.50344	0.354908	0.49264	0.05011	0.03931
628	P61088	Q9UNE7	7	1.0826	0.84858	0.62305	0.87654	0.644483	0.8342	0.02796	-0.01438
629	O60671	O60921	7	0.059923	0.00061	0.018076	0.0044	0.04707	0.01133	0.00379	0.01072
630	Q96K76	Q9UKB1	7	0.259198	0.11034	0.048868	0.02803	0.112826	0.07839	-0.08231	-0.03195
631	Q13616	Q9UKT5	7	0.450052	0.32793	0.241381	0.36133	0.302018	0.40228	0.0334	0.07435
632	P55884	Q13347	7	0.349149	0.20931	0.214515	0.31005	0.214205	0.24638	0.10074	0.03707
633	P46108	Q13905	7	0.61559	0.51092	0.3807	0.60092	0.340892	0.46933	0.09	-0.04159
634	P23193	P24928	7	0.250856	0.10238	0.122407	0.13594	0.160281	0.15206	0.03356	0.04968
635	Q13163	Q99759	7	0.183114	0.04472	0.090754	0.08367	0.051096	0.01384	0.03895	-0.03088
636	P62877	Q93034	7	0.506828	0.39399	0.168216	0.22143	0.343813	0.47421	-0.17256	0.08022
637	P19784	P68400	7	0.328276	0.1852	0.139917	0.16773	0.170725	0.16983	-0.01747	-0.01537
638	P23246	Q15233	7	0.684695	0.57741	0.349647	0.55147	0.438477	0.61631	-0.02594	0.0389
639	P12004	P24522	7	0.898938	0.74674	0.472541	0.72823	0.554133	0.75408	-0.01851	0.00734
640	Q13158	Q15628	7	0.31896	0.17462	0.240075	0.35888	0.144542	0.12655	0.18426	-0.04807
641	P61006	Q96CV9	7	0.433024	0.30756	0.293666	0.45628	0.179733	0.18468	0.14872	-0.12288
642	O60907	O75376	7	0.306953	0.16029	0.16013	0.20593	0.194737	0.21104	0.04564	0.05075
643	P27361	Q02750	7	0.413688	0.28518	0.31778	0.49869	0.228319	0.27112	0.21351	-0.01406
644	O75934	Q99459	7	0.329395	0.18655	0.175776	0.2363	0.245559	0.30177	0.04975	0.11522
645	P61081	Q96GG9	7	0.14485	0.02187	0.099468	0.09777	0.077957	0.03663	0.0759	0.01476
646	P06400	P06493	7	0.296994	0.14946	0.171632	0.22822	0.193692	0.20908	0.07876	0.05962
647	P25786	P28066	7	0.17765	0.04073	0.094282	0.08933	0.123797	0.09464	0.0486	0.05391
648	P30291	Q9UKB1	7	0.679724	0.57273	0.367961	0.58074	0.417114	0.58658	0.00801	0.01385
649	P06493	P33552	7	0.490074	0.37475	0.28475	0.44024	0.287163	0.37671	0.06549	0.00196
650	P56524	P62258	7	0.308931	0.16282	0.124612	0.13982	0.232706	0.27864	-0.023	0.11582
651	O15234	P38919	7	1.9038	0.99682	1.0741	0.99824	1.13126	0.99506	0.00142	-0.00176
652	Q96B26	Q9NQT4	7	0.562368	0.45512	0.244337	0.36644	0.387858	0.54367	-0.08868	0.08855
653	P09874	P18887	7	0.085362	0.00318	0.024121	0.00732	0.046654	0.01113	0.00414	0.00795
654	Q16531	Q92905	7	0.643781	0.53914	0.416226	0.65254	0.465797	0.65319	0.1134	0.11405
655	P06400	P20248	7	0.714522	0.60478	0.416535	0.65311	0.41282	0.58028	0.04833	-0.0245
656	P04049	P61981	7	1.34168	0.93984	0.752635	0.94899	0.756655	0.90784	0.00915	-0.032
657	O00487	P55036	7	0.352728	0.21336	0.1676	0.22023	0.242888	0.29705	0.00687	0.08369
658	O75436	Q96QK1	7	0.219409	0.07337	0.044526	0.02352	0.147534	0.13144	-0.04985	0.05807
659	O95163	Q6IA86	7	0.061269	0.00064	0.043999	0.023	0.034125	0.00549	0.02236	0.00485
660	Q8IXJ9	Q92560	7	0.232605	0.08563	0.135504	0.15963	0.160077	0.15179	0.074	0.06616
661	P06746	P18887	7	0.439293	0.31527	0.175132	0.23501	0.33193	0.45442	-0.08026	0.13915
662	Q9BTT4	Q9H944	7	0.2767	0.12877	0.160399	0.20637	0.144239	0.12598	0.0776	-0.00279
663	Q15021	Q9BPX3	7	0.087031	0.00342	0.032795	0.01306	0.047087	0.01135	0.00964	0.00793
664	P61586	Q07960	7	0.118128	0.01087	0.062169	0.04337	0.08019	0.0389	0.0325	0.02803
665	P20585	P43246	7	0.594277	0.48928	0.390887	0.61578	0.386721	0.54206	0.1265	0.05278
666	Q09028	Q13330	7	0.866576	0.72545	0.486667	0.74599	0.556375	0.75627	0.02054	0.03082
667	P51617	Q9Y6K9	7	1.17456	0.88836	0.57232	0.83575	0.737852	0.8971	-0.05261	0.00874
668	Q6UWE0	Q99816	7	0.421012	0.29392	0.282994	0.43714	0.147716	0.1317	0.14322	-0.16222
669	P06400	Q16254	7	0.252537	0.104	0.11445	0.1226	0.180193	0.18548	0.0186	0.08148
670	Q13619	Q9UNS2	7	0.825137	0.69559	0.455013	0.70624	0.470898	0.65912	0.01065	-0.03647
671	P67775	Q15172	7	0.98394	0.79935	0.601884	0.86061	0.482813	0.67433	0.06126	-0.12502
672	O15379	P25490	7	0.363441	0.22532	0.217972	0.31681	0.193532	0.20884	0.09149	-0.01648
673	Q03111	Q9UHB7	7	0.448683	0.32649	0.248976	0.3752	0.252383	0.31406	0.04871	-0.01243
674	P61077	Q99728	7	0.331835	0.18909	0.192904	0.26822	0.229729	0.27356	0.07913	0.08447
675	Q12834	Q9UJX2	7	0.160382	0.02957	0.07033	0.05416	0.090228	0.04939	0.02459	0.01982
676	P20618	Q99436	7	0.18205	0.04391	0.085643	0.07574	0.126674	0.09918	0.03183	0.05527
677	Q8IUQ4	Q9HB71	7	0.474356	0.35638	0.300695	0.46832	0.345575	0.47728	0.11194	0.1209
678	O96013	P60953	7	0.734447	0.62201	0.519084	0.78223	0.371988	0.52036	0.16022	-0.10165
679	O14497	Q92922	7	0.410115	0.28102	0.225884	0.33159	0.242236	0.29594	0.05057	0.01492
680	P40763	Q09472	7	0.242988	0.09522	0.144958	0.17758	0.132611	0.10812	0.08236	0.0129
681	P36897	Q15796	7	0.952005	0.77978	0.520937	0.78417	0.531766	0.73072	0.00439	-0.04906
682	P07948	P22681	7	0.526718	0.41643	0.175831	0.23642	0.356119	0.49462	-0.18001	0.07819
683	P27986	Q13480	7	0.321497	0.17753	0.122681	0.13651	0.20867	0.23618	-0.04102	0.05865
684	O60921	Q99638	7	0.233802	0.08665	0.156105	0.1984	0.145648	0.12813	0.11175	0.04148
685	O60264	Q9NRL2	7	0.279821	0.13224	0.164217	0.21345	0.186142	0.19577	0.08121	0.06353
686	Q09472	Q14653	7	0.230527	0.08368	0.156596	0.19928	0.06705	0.02618	0.1156	-0.0575
687	Q00987	Q9UER7	7	0.428086	0.3021	0.185566	0.25457	0.25819	0.32427	-0.04753	0.02217
688	Q15024	Q9NPD3	7	0.275595	0.12773	0.137631	0.16373	0.173468	0.17441	0.036	0.04668
689	Q99496	Q9BYE7	7	0.225837	0.0789	0.122677	0.1365	0.112054	0.0774	0.0576	-0.0015
690	P21580	Q15025	7	0.385618	0.25192	0.220818	0.32224	0.205527	0.23031	0.07032	-0.02161
691	Q53EZ4	Q99816	7	0.337681	0.19608	0.137329	0.16329	0.2307	0.27513	-0.03279	0.07905
692	P61081	Q8TBC4	7	0.217601	0.07164	0.194	0.27007	0.016743	0.00073	0.19843	-0.07091
693	P62877	Q14145	7	0.761149	0.64498	0.41211	0.64668	0.456443	0.64074	0.0017	-0.00424
694	P38919	Q9BZI7	7	0.482842	0.3665	0.340664	0.537	0.233645	0.28037	0.1705	-0.08613
695	Q13547	Q9UK53	7	0.509875	0.39747	0.252466	0.38132	0.327807	0.44751	-0.01615	0.05004
696	Q14566	Q9BTE3	7	0.065536	0.001	0.021803	0.00598	0.037711	0.00682	0.00498	0.00582
697	P33176	Q07866	7	0.052278	0.00032	0.029757	0.01102	0.024082	0.00211	0.0107	0.00179
698	P30305	Q9UKB1	7	0.799692	0.67544	0.426116	0.66634	0.499582	0.6948	-0.0091	0.01936
699	P08047	Q04206	7	0.763561	0.64697	0.381302	0.60187	0.435966	0.61308	-0.0451	-0.03389
700	P49427	Q9Y297	7	0.255546	0.1069	0.158315	0.20249	0.162274	0.15567	0.09559	0.04877
701	P25787	P28074	7	0.199847	0.0575	0.09532	0.09078	0.127679	0.10073	0.03328	0.04323
702	O14818	P25789	7	0.238751	0.09102	0.124643	0.13985	0.172722	0.17323	0.04883	0.08221
703	Q9BTT4	Q9BUE0	7	0.258819	0.1099	0.158586	0.20302	0.124351	0.09554	0.09312	-0.01436
704	O14920	P19438	7	2.30503	0.99985	1.21743	0.99968	1.37105	0.99978	-0.00017	-7e-05
705	P04150	Q15788	7	0.424089	0.29756	0.15763	0.20115	0.283564	0.37002	-0.09641	0.07246
706	Q9H081	Q9H410	7	0.251171	0.10256	0.1466	0.18041	0.184767	0.19343	0.07785	0.09087
707	O00487	Q9UNM6	7	0.041926	0.00011	0.009288	0.00112	0.027089	0.00282	0.00101	0.00271
708	Q16531	Q9BW61	7	0.594555	0.48956	0.364095	0.57481	0.378357	0.52971	0.08525	0.04015
709	P15498	P22681	7	0.825656	0.69603	0.482425	0.74092	0.427779	0.60181	0.04489	-0.09422
710	O15047	Q9UBL3	7	0.588779	0.48345	0.185027	0.25345	0.423589	0.59581	-0.23	0.11236
711	P62191	Q16401	7	0.30921	0.16318	0.160849	0.20714	0.127509	0.10035	0.04396	-0.06283
712	P16333	Q13153	7	1.11561	0.86388	0.589109	0.85012	0.644162	0.834	-0.01376	-0.02988
713	Q13098	Q9BT78	7	0.04471	0.00017	0.013151	0.00221	0.022521	0.00172	0.00204	0.00155
714	P17980	P35998	7	0.147693	0.02306	0.027728	0.00957	0.102856	0.06485	-0.01349	0.04179
715	Q6P1J9	Q9GZS3	7	0.492	0.37715	0.302832	0.47212	0.261416	0.33012	0.09497	-0.04703
716	P35606	P53618	7	0.165837	0.03312	0.090367	0.08308	0.103036	0.06506	0.04996	0.03194
717	P49336	Q9Y2X0	7	0.63018	0.52579	0.403614	0.63444	0.273549	0.35214	0.10865	-0.17365
718	Q9NQT4	Q9Y3B2	7	0.875958	0.73213	0.579057	0.8417	0.377202	0.52821	0.10957	-0.20392
719	P35998	P55036	7	0.338898	0.19743	0.175734	0.23626	0.231898	0.27717	0.03883	0.07974
720	O00273	O76075	7	1.15003	0.87855	0.598902	0.85813	0.770386	0.91525	-0.02042	0.0367
721	O95999	Q9Y6K9	7	0.849807	0.71336	0.376587	0.59461	0.572026	0.77147	-0.11875	0.05811
722	P28072	Q99436	7	0.051354	0.00029	0.035642	0.01541	0.020751	0.00138	0.01512	0.00109
723	P11940	Q9BPZ3	7	0.425113	0.29855	0.211647	0.30476	0.310858	0.41732	0.00621	0.11877
724	O76071	Q9Y3D0	7	0.436363	0.31157	0.260877	0.39681	0.237563	0.28768	0.08524	-0.02389
725	P27986	Q9UQC2	7	0.458681	0.33797	0.144374	0.17649	0.318218	0.43045	-0.16148	0.09248
726	Q07817	Q14457	7	0.500714	0.38709	0.248848	0.37506	0.340261	0.46828	-0.01203	0.08119
727	Q9NR09	Q9NR28	7	0.849238	0.71304	0.438076	0.6835	0.563512	0.76341	-0.02954	0.05037
728	P14923	P35221	7	0.399839	0.26907	0.146427	0.18023	0.29076	0.38278	-0.08884	0.11371
729	P62805	Q9Y294	7	0.599007	0.49384	0.389548	0.61399	0.301737	0.40187	0.12015	-0.09197
730	P49755	Q15363	7	0.33759	0.19593	0.204989	0.29133	0.198862	0.21866	0.0954	0.02273
731	Q8NFD5	Q92922	7	0.663814	0.5582	0.367133	0.57969	0.419222	0.58956	0.02149	0.03136
732	Q16539	Q16644	7	0.311929	0.16651	0.219365	0.31946	0.182773	0.19	0.15295	0.02349
733	O95347	Q9BPX3	7	0.107197	0.00778	0.031748	0.01237	0.078676	0.03728	0.00459	0.0295
734	Q13868	Q9NPD3	7	0.094867	0.00482	0.053423	0.03307	0.059478	0.01986	0.02825	0.01504
735	O75821	Q14152	7	0.264141	0.11539	0.21886	0.3184	0.126775	0.09935	0.20301	-0.01604
736	P24928	P35269	7	0.426202	0.29977	0.198483	0.27842	0.268314	0.3428	-0.02135	0.04303
737	P57740	Q9BW27	7	0.482323	0.36587	0.302855	0.47213	0.246826	0.30393	0.10626	-0.06194
738	O14929	P68431	7	0.125359	0.01354	0.057566	0.03794	0.058619	0.0192	0.0244	0.00566
739	P51531	Q969G3	7	0.168774	0.03495	0.080946	0.06894	0.106185	0.0695	0.03399	0.03455
740	P16104	Q12888	7	0.231769	0.08481	0.097749	0.09501	0.158199	0.14851	0.0102	0.0637
741	P60228	Q14152	7	0.232838	0.08578	0.123007	0.13709	0.144659	0.12671	0.05131	0.04093
742	Q53EL6	Q9Y297	7	0.64099	0.53629	0.284789	0.44032	0.462758	0.64937	-0.09597	0.11308
743	O00487	P48556	7	0.069301	0.00131	0.024035	0.0072	0.035225	0.00591	0.00589	0.0046
744	Q8N122	Q96B36	7	1.03153	0.82369	0.5247	0.78824	0.614427	0.80934	-0.03545	-0.01435
745	P30154	P63151	7	0.889072	0.74076	0.513857	0.77644	0.418106	0.58796	0.03568	-0.1528
746	Q13618	Q96GG9	7	0.309746	0.16389	0.051578	0.03087	0.10807	0.07203	-0.13302	-0.09186
747	O00487	O43242	7	0.04052	0.00011	0.020915	0.00567	0.029493	0.00369	0.00556	0.00358
748	P33992	P33993	7	0.177653	0.04073	0.142485	0.17268	0.082277	0.04121	0.13195	0.00048
749	O75528	Q96ES7	7	0.283803	0.13612	0.133649	0.15602	0.195011	0.21163	0.0199	0.07551
750	P61088	Q96FW1	7	0.083296	0.0029	0.030307	0.01143	0.06044	0.02065	0.00853	0.01775
751	Q15014	Q9NV56	7	0.151654	0.02497	0.052629	0.03205	0.06649	0.02562	0.00708	0.00065
752	O14763	Q13158	7	0.56992	0.46277	0.290019	0.44956	0.362712	0.50557	-0.01321	0.0428
753	Q93074	Q9BTT4	7	0.278513	0.13075	0.168154	0.22131	0.187774	0.19856	0.09056	0.06781
754	P06493	P16401	7	1.47644	0.96642	0.809508	0.96814	0.835086	0.94311	0.00172	-0.02331
755	O00487	Q16186	7	0.132387	0.01626	0.055296	0.03533	0.09214	0.05171	0.01907	0.03545
756	Q12933	Q99683	7	0.846557	0.71128	0.250851	0.37839	0.422363	0.59422	-0.33289	-0.11706
757	Q06265	Q13868	7	0.219789	0.07377	0.120444	0.13251	0.171694	0.17147	0.05874	0.0977
758	P45973	Q13185	7	0.212766	0.06759	0.15531	0.19673	0.114162	0.0802	0.12914	0.01261
759	P25963	P55072	7	1.28681	0.92549	0.716688	0.93289	0.796199	0.92803	0.0074	0.00254
760	P41743	Q9BYG5	7	0.086932	0.00341	0.029947	0.01112	0.040154	0.00785	0.00771	0.00444
761	P62829	Q00987	7	0.489393	0.37392	0.16299	0.21122	0.360396	0.50179	-0.1627	0.12787
762	P63151	P67775	7	0.303313	0.15645	0.230551	0.34059	0.187685	0.19838	0.18414	0.04193
763	Q9UBZ9	Q9Y253	7	0.709573	0.60086	0.34643	0.54645	0.334384	0.45861	-0.05441	-0.14225
764	P62195	P62333	7	0.190001	0.04966	0.11311	0.12034	0.120854	0.08995	0.07068	0.04029
765	O75446	Q16576	7	0.821452	0.69277	0.495181	0.75614	0.428164	0.60238	0.06337	-0.09039
766	P84022	Q15796	7	0.286579	0.1391	0.157133	0.2002	0.213386	0.2449	0.0611	0.1058
767	P07900	Q9Y2Z0	7	0.593756	0.48871	0.32692	0.51452	0.316988	0.42787	0.02581	-0.06084
768	P37198	Q9UBU9	7	0.86532	0.72461	0.376288	0.59409	0.539857	0.73934	-0.13052	0.01473
769	O96017	P30307	7	0.49134	0.37642	0.23739	0.35337	0.301413	0.40139	-0.02305	0.02497
770	Q8IU60	Q9NPI6	7	0.263891	0.11509	0.139477	0.16696	0.190466	0.2031	0.05187	0.08801
771	P17980	P43686	7	0.150955	0.02463	0.079113	0.06648	0.09867	0.05927	0.04185	0.03464
772	P28074	Q99436	7	0.169327	0.03527	0.072644	0.05718	0.113514	0.07924	0.02191	0.04397
773	P20226	Q00403	7	0.220632	0.0745	0.104327	0.10579	0.098522	0.05912	0.03129	-0.01538
774	O96019	P51531	7	0.292995	0.14536	0.209504	0.30025	0.159576	0.15104	0.15489	0.00568
775	O14579	P53621	7	0.119296	0.01137	0.054484	0.03443	0.069421	0.02838	0.02306	0.01701
776	O60563	O60885	7	0.39063	0.25779	0.203289	0.28802	0.24098	0.29371	0.03023	0.03592
777	Q13616	Q9UKT8	7	0.445312	0.32287	0.271059	0.41496	0.300101	0.39909	0.09209	0.07622
778	P60510	Q6IN85	7	0.464273	0.3447	0.274424	0.42138	0.316107	0.42627	0.07668	0.08157
779	Q92905	Q99627	7	0.338559	0.19707	0.115924	0.12513	0.270472	0.34654	-0.07194	0.14947
780	Q00653	Q9Y297	7	0.156491	0.02739	0.105163	0.10739	0.072125	0.03104	0.08	0.00365
781	O95347	Q15021	7	0.035338	7e-05	0.002828	7e-05	0.032697	0.00485	0	0.00478
782	O95229	Q9H081	7	0.448311	0.32608	0.200454	0.28242	0.25829	0.32448	-0.04366	-0.0016
783	Q06323	Q9UL46	7	0.22997	0.08309	0.154415	0.19515	0.130293	0.10477	0.11206	0.02168
784	P25205	P49736	7	0.122695	0.01262	0.037541	0.01736	0.072276	0.03127	0.00474	0.01865
785	P11940	Q9H074	7	0.497495	0.38372	0.210858	0.3032	0.260705	0.3288	-0.08052	-0.05492
786	P55036	Q13200	7	0.309948	0.1642	0.164047	0.21312	0.215716	0.24886	0.04892	0.08466
787	P20339	Q15276	7	0.471977	0.35371	0.08824	0.07981	0.334811	0.45929	-0.2739	0.10558
788	O00487	Q15008	7	0.050493	0.00028	0.027488	0.0094	0.033834	0.00537	0.00912	0.00509
789	P49354	P49356	7	0.098533	0.00564	0.022988	0.00666	0.078669	0.03727	0.00102	0.03163
790	Q15648	Q93074	7	0.21934	0.07332	0.111378	0.11743	0.059355	0.01976	0.04411	-0.05356
791	P40692	Q9UQ84	7	0.940149	0.77257	0.491982	0.75218	0.557788	0.75783	-0.02039	-0.01474
792	Q96EP0	Q9H0F6	7	0.168499	0.03483	0.05135	0.03059	0.09991	0.06097	-0.00424	0.02614
793	P42345	Q96B36	7	1.01229	0.81406	0.525604	0.78917	0.603048	0.79983	-0.02489	-0.01423
794	P17980	P62191	7	0.101705	0.00646	0.011053	0.00153	0.056209	0.01727	-0.00493	0.01081
795	O75150	Q5VTR2	7	0.371047	0.23446	0.237765	0.35416	0.25468	0.31809	0.1197	0.08363
796	P11021	Q9UBS4	7	0.356002	0.21687	0.087022	0.07774	0.222708	0.26078	-0.13913	0.04391
797	O95817	P11142	7	0.9185	0.75963	0.467286	0.72162	0.64385	0.83382	-0.03801	0.07419
798	P25787	P49721	7	0.07332	0.00175	0.042913	0.02203	0.051861	0.01422	0.02028	0.01247
799	Q7L5N1	Q92466	7	0.442149	0.31868	0.275984	0.42455	0.326342	0.44497	0.10587	0.12629
800	P46777	P62913	7	0.385229	0.25149	0.329519	0.51899	0.172059	0.17208	0.2675	-0.07941
801	P46934	P51668	7	0.113478	0.00958	0.076994	0.06355	0.031376	0.00441	0.05397	-0.00517
802	P29353	Q92835	7	0.322862	0.17916	0.159009	0.20388	0.215352	0.24836	0.02472	0.0692
803	Q15633	Q9UPY3	7	0.22423	0.07749	0.141144	0.17006	0.104577	0.06732	0.09257	-0.01017
804	Q13485	Q9UPN9	7	0.538109	0.42871	0.30115	0.46902	0.338614	0.46554	0.04031	0.03683
805	P25789	Q99436	7	0.111417	0.00901	0.043074	0.02217	0.090548	0.04983	0.01316	0.04082
806	Q8IUC6	Q9Y4K3	7	0.507443	0.39477	0.29369	0.4563	0.35093	0.48595	0.06153	0.09118
807	P54198	Q9Y294	7	0.72696	0.61573	0.39172	0.61696	0.41423	0.58241	0.00123	-0.03332
808	Q99683	Q9UER7	7	0.407072	0.27758	0.220585	0.32166	0.134287	0.11081	0.04408	-0.16677
809	P51946	P51948	7	0.210214	0.06553	0.084806	0.07466	0.149633	0.13474	0.00913	0.06921
810	Q15528	Q9BTT4	7	0.212526	0.06739	0.145909	0.17936	0.107682	0.07136	0.11197	0.00397
811	Q09472	Q13485	7	0.282071	0.13452	0.181831	0.24772	0.122335	0.09219	0.1132	-0.04233
812	O94776	Q16576	7	0.798525	0.67459	0.467092	0.7214	0.417655	0.58737	0.04681	-0.08722
813	P19838	Q9Y297	7	0.267641	0.11928	0.054493	0.03444	0.18211	0.18897	-0.08484	0.06969
814	O60671	Q99638	7	0.235193	0.08805	0.153524	0.19359	0.164437	0.15958	0.10554	0.07153
815	P17980	P62333	7	0.050273	0.00027	0.036433	0.01612	0.020033	0.00127	0.01585	0.001
816	Q8NI27	Q96FV9	7	0.324411	0.18076	0.100181	0.09909	0.164464	0.15961	-0.08167	-0.02115
817	P43487	Q14974	7	0.917386	0.75889	0.4555	0.70685	0.616839	0.81159	-0.05204	0.0527
818	O00233	P62333	7	1.25554	0.91657	0.639605	0.8885	0.814331	0.93566	-0.02807	0.01909
819	O14686	Q15291	7	0.627115	0.5228	0.325656	0.5121	0.469107	0.65702	-0.0107	0.13422
820	P07900	P08238	7	0.044859	0.00017	0.024244	0.00738	0.026088	0.00258	0.00721	0.00241
821	Q13153	Q14155	7	1.41757	0.95653	0.793674	0.9636	0.817417	0.93686	0.00707	-0.01967
822	P35606	P53621	7	0.075759	0.00197	0.02589	0.00844	0.048116	0.01196	0.00647	0.00999
823	P25963	Q9UKB1	7	0.507968	0.39535	0.102366	0.10252	0.286137	0.37485	-0.29283	-0.0205
824	Q8NEZ2	Q99816	7	0.169645	0.03546	0.131355	0.1521	0.088544	0.04779	0.11664	0.01233
825	P61201	Q99627	7	0.362526	0.22439	0.143133	0.17395	0.286303	0.37512	-0.05044	0.15073
826	Q9BXW9	Q9NVI1	7	0.134446	0.01706	0.087223	0.07811	0.075005	0.03385	0.06105	0.01679
827	Q13309	Q9UM11	7	0.582574	0.47683	0.173992	0.23276	0.326425	0.44515	-0.24407	-0.03168
828	P05412	Q92793	7	0.452283	0.33036	0.224071	0.32826	0.264584	0.33564	-0.0021	0.00528
829	Q15633	Q9UKV8	7	0.669301	0.56333	0.365672	0.5773	0.415157	0.58389	0.01397	0.02056
830	Q96AX1	Q9P253	7	0.147715	0.02308	0.056679	0.03702	0.085274	0.04429	0.01394	0.02121
831	Q14457	Q99570	7	0.202838	0.05983	0.10633	0.10927	0.123239	0.09365	0.04944	0.03382
832	P51531	Q96GM5	7	0.278887	0.13112	0.150593	0.18803	0.181125	0.18731	0.05691	0.05619
833	P68431	Q9UPP1	7	0.766549	0.64931	0.323263	0.50815	0.474801	0.66416	-0.14116	0.01485
834	P60953	Q13177	7	0.505023	0.39191	0.147649	0.18241	0.383399	0.53695	-0.2095	0.14504
835	O43913	Q9UBD5	7	0.143438	0.02119	0.033687	0.01385	0.059554	0.01992	-0.00734	-0.00127
836	O14497	P51531	7	0.112179	0.00917	0.066262	0.04866	0.062979	0.0227	0.03949	0.01353
837	P49815	P63104	7	1.14392	0.87598	0.634898	0.8851	0.602799	0.79965	0.00912	-0.07633
838	Q06587	Q99496	7	0.24528	0.09723	0.134631	0.15795	0.129346	0.10334	0.06072	0.00611
839	P25787	Q99436	7	0.064814	0.00091	0.051819	0.03116	0.019039	0.00104	0.03025	0.00013
840	Q96IY1	Q9H081	7	0.203518	0.06025	0.073631	0.05864	0.154051	0.14216	-0.00161	0.08191
841	Q13620	Q9UNS2	7	0.546471	0.43747	0.194917	0.27181	0.439562	0.61786	-0.16566	0.18039
842	Q8NI27	Q96J01	6	0.349725	0.20993	0.196439	0.2745	0.227574	0.26986	0.06457	0.05993
843	P46527	Q00535	6	1.73404	0.99107	0.928268	0.98936	1.11519	0.99423	-0.00171	0.00316
844	Q99627	Q9BT78	6	0.357869	0.21907	0.143749	0.17517	0.278204	0.36034	-0.0439	0.14127
845	P22681	P27348	6	0.441477	0.31782	0.123997	0.13894	0.331616	0.4539	-0.17888	0.13608
846	P33993	Q9BTE3	6	0.058862	0.00056	0.047843	0.02686	0.025485	0.00248	0.0263	0.00192
847	O60216	Q9NTI5	6	0.44654	0.32427	0.285713	0.44199	0.277181	0.35862	0.11772	0.03435
848	P25787	P28072	6	0.06395	0.00082	0.023862	0.00715	0.022695	0.00176	0.00633	0.00094
849	O43516	P42768	6	0.904749	0.75059	0.500007	0.76156	0.561131	0.7614	0.01097	0.01081
850	Q86SE9	Q99496	6	0.63372	0.52907	0.357696	0.56446	0.291679	0.38454	0.03539	-0.14453
851	P31153	Q9NZL9	6	0.09006	0.00392	0.045464	0.02464	0.062635	0.02245	0.02072	0.01853
852	O75376	Q9BZK7	6	0.249201	0.10091	0.06908	0.05255	0.144021	0.12566	-0.04836	0.02475
853	Q16186	Q99460	6	0.122056	0.01242	0.053226	0.03282	0.075152	0.03399	0.0204	0.02157
854	Q53EZ4	Q8WUM4	6	0.510834	0.39866	0.311338	0.48737	0.274811	0.35444	0.08871	-0.04422
855	Q8N7H5	Q9GZS3	6	0.691234	0.58337	0.456601	0.70804	0.365973	0.51065	0.12467	-0.07272
856	P51159	Q96C24	6	0.51352	0.40173	0.281462	0.43448	0.276801	0.35788	0.03275	-0.04385
857	P25786	P28074	6	0.18456	0.0458	0.088756	0.08056	0.109207	0.07353	0.03476	0.02773
858	Q9P0U4	Q9UPS6	6	0.329357	0.18655	0.160527	0.20654	0.224838	0.26503	0.01999	0.07848
859	P25787	P49720	6	0.071332	0.00153	0.008589	0.00089	0.055567	0.01694	-0.00064	0.01541
860	O00487	P35998	6	0.052087	0.00032	0.040147	0.0195	0.019163	0.00107	0.01918	0.00075
861	P36873	Q96SB3	6	0.16518	0.0327	0.080375	0.06814	0.08538	0.04441	0.03544	0.01171
862	Q13185	Q13263	6	0.204141	0.06058	0.152512	0.19165	0.08392	0.04291	0.13107	-0.01767
863	Q15018	Q9NXR7	6	0.221519	0.07522	0.086034	0.07629	0.151394	0.13791	0.00107	0.06269
864	Q09028	Q96ST3	6	0.973204	0.79242	0.577183	0.84005	0.573949	0.77325	0.04763	-0.01917
865	Q15648	Q9BTT4	6	0.172972	0.0377	0.060853	0.0418	0.136612	0.11431	0.0041	0.07661
866	P35658	Q9UBU9	6	0.727764	0.61643	0.330086	0.51987	0.470887	0.6591	-0.09656	0.04267
867	O60832	Q96HR8	6	0.161546	0.03031	0.080269	0.06804	0.109588	0.07415	0.03773	0.04384
868	Q92830	Q9UPT9	6	0.657705	0.5523	0.429069	0.67053	0.360726	0.50243	0.11823	-0.04987
869	P43686	P51665	6	0.078904	0.00236	0.04235	0.02143	0.051748	0.01416	0.01907	0.0118
870	Q13309	Q9H211	6	0.381018	0.24669	0.165478	0.21588	0.173307	0.17416	-0.03081	-0.07253
871	Q9C026	Q9Y297	6	0.897309	0.74575	0.475318	0.7319	0.520681	0.71849	-0.01385	-0.02726
872	O14777	Q9HBM1	6	0.885829	0.73858	0.424228	0.66401	0.581413	0.78014	-0.07457	0.04156
873	P62195	Q16186	6	0.113872	0.00969	0.055436	0.03551	0.071197	0.03009	0.02582	0.0204
874	P49792	Q14974	6	0.449337	0.32721	0.337983	0.5328	0.223251	0.26181	0.20559	-0.0654
875	Q15796	Q9UPN9	6	0.259409	0.11048	0.069437	0.05309	0.175804	0.17838	-0.05739	0.0679
876	Q15648	Q9UHV7	6	0.170014	0.03563	0.089604	0.08182	0.070121	0.02898	0.04619	-0.00665
877	P04075	P09972	6	0.321866	0.1779	0.143606	0.17486	0.244876	0.30061	-0.00304	0.12271
878	P51668	Q7Z6Z7	6	0.232259	0.08522	0.17826	0.24098	0.030679	0.00413	0.15576	-0.08109
879	P62191	Q99460	6	0.101417	0.00633	0.068321	0.05146	0.067403	0.02648	0.04513	0.02015
880	Q93009	Q99496	6	0.478807	0.36171	0.317889	0.49893	0.277301	0.35876	0.13722	-0.00295
881	P56524	P61981	6	0.381968	0.24775	0.202653	0.28681	0.202086	0.22434	0.03906	-0.02341
882	P25787	P28066	6	0.156601	0.02744	0.077111	0.06375	0.107631	0.07131	0.03631	0.04387
883	P51665	Q15008	6	0.071589	0.00156	0.029913	0.01112	0.053593	0.01551	0.00956	0.01395
884	Q13868	Q15024	6	0.199	0.05685	0.104803	0.10659	0.124451	0.09562	0.04974	0.03877
885	Q15797	Q9HAU4	6	0.343997	0.20362	0.153564	0.19363	0.269828	0.34538	-0.00999	0.14176
886	P07910	P09651	6	0.398076	0.2669	0.128854	0.1471	0.288204	0.37859	-0.1198	0.11169
887	O15234	P61326	6	1.70835	0.9897	0.877991	0.98274	1.06586	0.99077	-0.00696	0.00107
888	P57740	Q12769	6	0.174663	0.03875	0.05862	0.0392	0.08847	0.04773	0.00045	0.00898
889	P62195	Q13200	6	0.051224	0.00029	0.042398	0.02145	0.019544	0.00113	0.02116	0.00084
890	Q8IZD4	Q96F86	6	0.449551	0.32747	0.125427	0.14129	0.300339	0.39954	-0.18618	0.07207
891	Q01780	Q9NPD3	6	1.41304	0.95561	0.820393	0.97079	0.868272	0.95435	0.01518	-0.00126
892	O00268	Q12962	6	0.803887	0.6791	0.43172	0.67437	0.45403	0.63756	-0.00473	-0.04154
893	P23511	Q13952	6	0.538063	0.42866	0.337622	0.53217	0.324336	0.44133	0.10351	0.01267
894	O43513	Q9BTT4	6	0.27161	0.12354	0.094648	0.08991	0.133847	0.11008	-0.03363	-0.01346
895	Q16543	Q9Y6K9	6	1.06016	0.8384	0.583735	0.84569	0.620235	0.81456	0.00729	-0.02384
896	O60341	Q13363	6	0.511646	0.39965	0.312094	0.48878	0.269119	0.34425	0.08913	-0.0554
897	O14744	P54105	6	0.389155	0.25605	0.309401	0.48392	0.179476	0.1843	0.22787	-0.07175
898	Q93074	Q9NPJ6	6	0.240416	0.09276	0.1316	0.15245	0.139827	0.11936	0.05969	0.0266
899	Q9NPF5	Q9Y265	6	0.810898	0.68434	0.442251	0.68939	0.465287	0.65252	0.00505	-0.03182
900	Q13045	Q32MZ4	6	1.55122	0.97605	0.821986	0.97114	0.9597	0.97663	-0.00491	0.00058
901	P84022	Q9UPN9	6	0.259018	0.11011	0.207329	0.29599	0.108506	0.07261	0.18588	-0.0375
902	O15344	P51668	6	0.150073	0.02421	0.118942	0.12996	0.080257	0.03898	0.10575	0.01477
903	Q9BTT4	Q9Y2X0	6	0.873997	0.73075	0.534006	0.79791	0.457602	0.64229	0.06716	-0.08846
904	O00487	P62195	6	0.042487	0.00013	0.013839	0.00246	0.025445	0.00247	0.00233	0.00234
905	P62877	Q13620	6	0.494383	0.3801	0.305686	0.47731	0.267034	0.3402	0.09721	-0.0399
906	P04049	P31947	6	1.13192	0.87106	0.597133	0.85662	0.656559	0.84336	-0.01444	-0.0277
907	Q13619	Q8NHY2	6	0.327594	0.18427	0.140657	0.16908	0.141565	0.12214	-0.01519	-0.06213
908	O15530	P31749	6	0.551242	0.44312	0.30229	0.4711	0.367471	0.51307	0.02798	0.06995
909	Q02447	Q13547	6	0.93924	0.7721	0.535216	0.79939	0.56221	0.76233	0.02729	-0.00977
910	P26641	P29692	6	0.112594	0.00928	0.047771	0.02678	0.061533	0.02155	0.0175	0.01227
911	P17987	P78371	6	0.019364	0	0.013882	0.00247	0.00733	7e-05	0.00247	7e-05
912	P49915	Q93009	6	0.744366	0.63053	0.517433	0.78034	0.468146	0.65585	0.14981	0.02532
913	O43683	Q12834	6	0.296576	0.14896	0.163241	0.21157	0.161153	0.15361	0.06261	0.00465
914	P15336	P45984	6	0.735738	0.62308	0.339133	0.53449	0.484418	0.6765	-0.08859	0.05342
915	Q09472	Q86X55	6	0.480722	0.36387	0.298854	0.46533	0.170043	0.16864	0.10146	-0.19523
916	Q13547	Q8WXI9	6	0.198473	0.05637	0.090077	0.08262	0.124373	0.09554	0.02625	0.03917
917	P61077	Q9HAU4	6	0.500779	0.38715	0.332529	0.52371	0.209672	0.23805	0.13656	-0.1491
918	O43303	Q8IW35	6	0.447713	0.32539	0.28786	0.44586	0.259623	0.32681	0.12047	0.00142
919	O96019	Q9Y230	6	0.399657	0.26883	0.160331	0.20627	0.289527	0.3807	-0.06256	0.11187
920	Q12874	Q15459	6	0.442278	0.31882	0.234186	0.3473	0.28493	0.37278	0.02848	0.05396
921	O15111	Q04206	6	0.739262	0.62634	0.295172	0.45873	0.466341	0.65389	-0.16761	0.02755
922	P51665	P62191	6	0.151176	0.02476	0.109484	0.11436	0.093122	0.05286	0.0896	0.0281
923	O60244	Q15648	6	0.695367	0.58725	0.422816	0.66216	0.359476	0.50033	0.07491	-0.08692
924	P20248	P61024	6	0.189589	0.04943	0.088358	0.0799	0.082847	0.04176	0.03047	-0.00767
925	P28482	P51812	6	0.641598	0.53692	0.352303	0.55585	0.299255	0.39774	0.01893	-0.13918
926	P19174	Q07666	6	0.178416	0.04115	0.121804	0.13484	0.108214	0.07216	0.09369	0.03101
927	O75791	O95630	6	0.512309	0.40037	0.316929	0.49719	0.277963	0.35992	0.09682	-0.04045
928	P61006	Q96C24	6	0.518278	0.40717	0.294867	0.45827	0.260611	0.32862	0.0511	-0.07855
929	P21580	Q9Y6K9	6	0.923273	0.76289	0.459398	0.71179	0.618821	0.81339	-0.0511	0.0505
930	Q969G3	Q96GM5	6	0.137208	0.01816	0.073432	0.05836	0.080765	0.03957	0.0402	0.02141
931	O75340	Q9UBV8	6	0.07591	0.00199	0.038083	0.01779	0.045922	0.01069	0.0158	0.0087
932	Q13158	Q92851	6	0.481357	0.36465	0.319747	0.50205	0.265959	0.33821	0.1374	-0.02644
933	P42226	Q15788	6	0.468282	0.34897	0.24658	0.37072	0.296871	0.39351	0.02175	0.04454
934	Q9NPD3	Q9Y3B2	6	1.30533	0.93062	0.809717	0.96816	0.723161	0.8883	0.03754	-0.04232
935	O96019	Q9Y265	6	0.417707	0.2902	0.17034	0.22567	0.297618	0.39486	-0.06453	0.10466
936	O15344	P61077	6	0.232956	0.08588	0.194279	0.27047	0.087492	0.04679	0.18459	-0.03909
937	Q12933	Q9Y4K3	6	0.45716	0.33589	0.232057	0.34345	0.117439	0.08497	0.00756	-0.25092
938	O00418	Q9UKB1	6	0.426874	0.30078	0.204362	0.28995	0.271089	0.34774	-0.01083	0.04696
939	P55039	Q9H446	6	0.631597	0.52707	0.32117	0.50451	0.333335	0.45683	-0.02256	-0.07024
940	P62136	Q13625	6	0.5345	0.425	0.29476	0.45804	0.298045	0.39556	0.03304	-0.02944
941	Q13617	Q92905	6	0.106165	0.00757	0.040698	0.01997	0.082945	0.04191	0.0124	0.03434
942	P27986	P42338	6	0.25853	0.10969	0.182782	0.24939	0.153933	0.14197	0.1397	0.03228
943	P15498	P62993	6	0.671424	0.56549	0.415823	0.652	0.292248	0.38554	0.08651	-0.17995
944	P08047	Q02447	6	0.115414	0.01006	0.066305	0.0487	0.068782	0.0278	0.03864	0.01774
945	P60953	Q9BYG5	6	0.377827	0.24269	0.255906	0.3875	0.134013	0.11034	0.14481	-0.13235
946	Q6UWZ7	Q9NXR7	6	0.079626	0.00245	0.05301	0.03256	0.034349	0.00555	0.03011	0.0031
947	P25963	Q13616	6	0.687634	0.58014	0.407693	0.64054	0.3318	0.45414	0.0604	-0.126
948	P30305	P31946	6	0.411054	0.28228	0.276486	0.42543	0.260283	0.32807	0.14315	0.04579
949	P07992	P23025	6	0.294165	0.14648	0.146011	0.1795	0.186614	0.1964	0.03302	0.04992
950	P04049	P36507	6	0.422239	0.29537	0.0878	0.07907	0.302155	0.40252	-0.2163	0.10715
951	Q8WYQ5	Q9NRR4	6	0.278952	0.1312	0.111355	0.11737	0.194886	0.21133	-0.01383	0.08013
952	Q8NBZ0	Q9H9F9	6	0.383164	0.24919	0.199564	0.28061	0.222306	0.26	0.03142	0.01081
953	Q7L5N1	Q9H9Q2	6	0.055602	0.00041	0.038632	0.01826	0.023475	0.0019	0.01785	0.00149
954	P09874	P42574	6	1.30211	0.92977	0.722142	0.93556	0.79329	0.92671	0.00579	-0.00306
955	O00231	O00487	6	0.016839	0	0.008089	0.00082	0.013899	0.00036	0.00082	0.00036
956	P51668	Q15386	6	0.381762	0.24755	0.272159	0.41708	0.216952	0.25097	0.16953	0.00342
957	P46934	P60484	6	0.260472	0.11154	0.089071	0.08101	0.151199	0.13747	-0.03053	0.02593
958	Q53EL6	Q9UKB1	6	0.585094	0.47936	0.28438	0.43948	0.415499	0.58433	-0.03988	0.10497
959	P50750	Q4G0J3	6	0.237468	0.0899	0.170561	0.22621	0.077335	0.03604	0.13631	-0.05386
960	O00232	O00487	6	0.03271	0	0.003477	9e-05	0.029309	0.00357	9e-05	0.00357
961	P62877	Q92466	6	0.217769	0.07178	0.056903	0.0372	0.110466	0.0753	-0.03458	0.00352
962	O60341	O75362	6	0.386914	0.25344	0.257055	0.38959	0.190552	0.20323	0.13615	-0.05021
963	P40692	P54132	6	1.3061	0.93078	0.688156	0.91824	0.788368	0.92436	-0.01254	-0.00642
964	Q15024	Q9Y3B2	6	1.55719	0.97682	0.934625	0.99012	0.88093	0.95787	0.0133	-0.01895
965	P42566	Q9Y6I3	6	0.617199	0.51264	0.321731	0.5054	0.40647	0.57055	-0.00724	0.05791
966	P49720	P49721	6	0.116115	0.01031	0.049157	0.02831	0.096337	0.05653	0.018	0.04622
967	P62136	Q96SB3	6	0.167999	0.03448	0.07771	0.0646	0.083756	0.04276	0.03012	0.00828
968	O95155	P55072	6	1.12419	0.86777	0.567342	0.83097	0.768916	0.9145	-0.0368	0.04673
969	Q15003	Q9NTJ3	6	0.032641	0	0.009635	0.00121	0.015608	0.00061	0.00121	0.00061
970	O43815	P30153	6	0.292589	0.1449	0.174034	0.23279	0.082775	0.04168	0.08789	-0.10322
971	O00716	P06400	6	0.246487	0.0983	0.071965	0.05638	0.201559	0.22354	-0.04192	0.12524
972	Q9H0E9	Q9UBU8	6	0.545171	0.43617	0.312058	0.48871	0.329686	0.45066	0.05254	0.01449
973	P52292	Q14974	6	1.03105	0.82349	0.653532	0.89792	0.62856	0.82191	0.07443	-0.00158
974	P06400	Q09028	6	0.961514	0.7858	0.565605	0.82942	0.566213	0.76583	0.04362	-0.01997
975	Q13616	Q8N3Y1	6	1.04357	0.83022	0.58407	0.84596	0.657624	0.84415	0.01574	0.01393
976	P12004	P27694	6	0.556944	0.44922	0.350282	0.55261	0.246704	0.30373	0.10339	-0.14549
977	Q9BUE0	Q9H944	6	0.047406	0.00021	0.006128	0.0005	0.02425	0.00219	0.00029	0.00198
978	Q29RF7	Q9UQE7	6	0.875943	0.73211	0.43797	0.68333	0.598285	0.79574	-0.04878	0.06363
979	P12004	Q9H040	6	0.86564	0.72482	0.461123	0.71392	0.608885	0.80459	-0.0109	0.07977
980	Q14203	Q14204	6	0.513157	0.40133	0.387051	0.61016	0.229998	0.27395	0.20883	-0.12738
981	O60244	Q9BTT4	6	0.638832	0.53423	0.441493	0.68826	0.280309	0.36419	0.15403	-0.17004
982	P30153	Q13033	6	0.284362	0.1367	0.164501	0.21395	0.091214	0.05055	0.07725	-0.08615
983	O75832	P62191	6	0.109935	0.00854	0.087075	0.07779	0.060677	0.02085	0.06925	0.01231
984	P30305	P63104	6	0.527701	0.41743	0.304159	0.47459	0.276335	0.35691	0.05716	-0.06052
985	O14920	Q12933	6	1.32452	0.93584	0.70925	0.92917	0.697721	0.87262	-0.00667	-0.06322
986	P09651	P31942	6	0.588237	0.48287	0.145913	0.17936	0.400808	0.56297	-0.30351	0.0801
987	O60341	P68431	6	0.266578	0.11808	0.182226	0.24836	0.143967	0.12556	0.13028	0.00748
988	P42574	P55211	6	1.55096	0.97602	0.890873	0.98468	0.912587	0.96624	0.00866	-0.00978
989	P36897	Q9HAU4	6	0.901243	0.74844	0.503287	0.7654	0.462639	0.64923	0.01696	-0.09921
990	P61088	Q12933	6	0.246901	0.09872	0.053594	0.03324	0.088558	0.04779	-0.06548	-0.05093
991	P10809	P61604	6	1.17093	0.88698	0.639162	0.88824	0.767376	0.91366	0.00126	0.02668
992	P27694	Q14191	6	1.04295	0.82992	0.54646	0.81089	0.667086	0.85117	-0.01903	0.02125
993	Q12834	Q9H1A4	6	0.121319	0.01219	0.025854	0.00843	0.055301	0.01674	-0.00376	0.00455
994	P26358	Q93009	6	0.886001	0.73872	0.576012	0.83927	0.462624	0.64923	0.10055	-0.08949
995	P49720	Q99436	6	0.092483	0.00435	0.043675	0.02272	0.065237	0.02469	0.01837	0.02034
996	P20226	Q15545	6	0.847943	0.71223	0.474831	0.73117	0.49188	0.6857	0.01894	-0.02653
997	O43683	O43684	6	0.380111	0.2455	0.202901	0.28729	0.223438	0.26217	0.04179	0.01667
998	O00161	Q13277	6	0.408199	0.27885	0.198903	0.27923	0.256135	0.32065	0.00038	0.0418
999	P10636	P17612	6	0.939171	0.77203	0.470734	0.72615	0.633083	0.826	-0.04588	0.05397
1000	O43172	O43447	6	0.205288	0.06136	0.110403	0.11575	0.135251	0.11228	0.05439	0.05092
1001	P08047	P84022	6	1.05136	0.8339	0.645011	0.89213	0.596139	0.7939	0.05823	-0.04
1002	Q06330	Q92585	6	0.372538	0.23611	0.168811	0.22255	0.201872	0.22404	-0.01356	-0.01207
1003	Q02241	Q9H0H5	6	0.405115	0.2752	0.284826	0.44045	0.183247	0.19072	0.16525	-0.08448
1004	P26368	Q9UHX1	6	0.237164	0.08956	0.191552	0.26591	0.022727	0.00176	0.17635	-0.0878
1005	Q14186	Q16254	6	0.146203	0.0224	0.020433	0.0055	0.101773	0.0635	-0.0169	0.0411
1006	P34932	P37840	6	1.12316	0.86729	0.53735	0.80158	0.722407	0.88781	-0.06571	0.02052
1007	Q96T76	Q9Y3D0	6	0.216897	0.07099	0.146609	0.18044	0.11725	0.08475	0.10945	0.01376
1008	Q01780	Q13868	6	1.47948	0.96688	0.872824	0.98176	0.885755	0.95928	0.01488	-0.0076
1009	Q15796	Q92793	6	0.479726	0.36277	0.333718	0.52582	0.237455	0.28742	0.16305	-0.07535
1010	Q13616	Q5XUX0	6	1.30449	0.93038	0.609221	0.86642	0.799313	0.92926	-0.06396	-0.00112
1011	O43290	Q9BZL1	6	0.832749	0.70104	0.436294	0.68101	0.528008	0.7266	-0.02003	0.02556
1012	O43521	Q07812	6	0.383217	0.24927	0.164829	0.21455	0.264222	0.33493	-0.03472	0.08566
1013	Q9UK45	Q9Y4Z0	6	0.454606	0.33315	0.233187	0.3454	0.317804	0.42959	0.01225	0.09644
1014	P61077	P98170	6	0.463893	0.34434	0.23232	0.34392	0.168677	0.16666	-0.00042	-0.17768
1015	P62253	Q9UKV5	6	0.446936	0.32463	0.220936	0.32243	0.225888	0.26689	-0.0022	-0.05774
1016	P43034	Q14204	6	0.799323	0.67525	0.421367	0.66012	0.59825	0.79571	-0.01513	0.12046
1017	O60341	Q9P0W2	6	0.240719	0.09315	0.060861	0.0418	0.179025	0.18363	-0.05135	0.09048
1018	P12956	Q14191	6	1.17754	0.88955	0.650122	0.89542	0.75906	0.9093	0.00587	0.01975
1019	Q15648	Q9NX70	6	0.224119	0.07735	0.124147	0.13913	0.056483	0.0175	0.06178	-0.05985
1020	P28482	Q15418	6	0.691714	0.58385	0.408347	0.64139	0.318978	0.4319	0.05754	-0.15195
1021	O75821	Q99613	6	0.382361	0.24823	0.304993	0.47609	0.202574	0.22492	0.22786	-0.02331
1022	P20618	P28074	6	0.345295	0.20508	0.155844	0.19769	0.237673	0.28786	-0.00739	0.08278
1023	P48556	P62191	6	0.108562	0.00814	0.070327	0.05416	0.070086	0.02897	0.04602	0.02083
1024	P35998	P62333	6	0.172939	0.03766	0.060954	0.04193	0.120291	0.0891	0.00427	0.05144
1025	Q15648	Q9Y2X0	6	0.868885	0.727	0.510463	0.77318	0.450343	0.63277	0.04618	-0.09423
1026	Q13472	Q9H9A7	6	0.905527	0.75105	0.588222	0.84936	0.479197	0.67005	0.09831	-0.081
1027	Q13618	Q86VP6	6	0.693325	0.5854	0.400268	0.62974	0.525831	0.72442	0.04434	0.13902
1028	O60238	Q12983	6	0.810059	0.68379	0.39284	0.6186	0.511428	0.7084	-0.06519	0.02461
1029	O00257	Q13363	6	0.365377	0.22736	0.186765	0.25688	0.221535	0.25887	0.02952	0.03151
1030	O00220	Q13158	6	0.666853	0.56113	0.339561	0.53505	0.409242	0.57493	-0.02608	0.0138
1031	P42575	P78560	6	0.249074	0.10077	0.138387	0.16508	0.184257	0.19253	0.06431	0.09176
1032	O00487	P62333	6	0.193261	0.05208	0.10082	0.10003	0.134322	0.11084	0.04795	0.05876
1033	Q13418	Q15404	6	1.01656	0.81626	0.568093	0.83183	0.579607	0.77851	0.01557	-0.03775
1034	P30305	Q9Y297	6	0.834846	0.70299	0.422498	0.66178	0.522728	0.72097	-0.04121	0.01798
1035	O00459	P22681	6	0.864162	0.72379	0.544193	0.80858	0.424489	0.59702	0.08479	-0.12677
1036	Q16531	Q8NHY2	6	0.731229	0.61949	0.447565	0.69654	0.44983	0.63204	0.07705	0.01255
1037	Q7Z434	Q9UHD2	6	1.38148	0.9493	0.784983	0.96105	0.844059	0.94626	0.01175	-0.00304
1038	O14757	Q13535	6	0.341358	0.20037	0.196626	0.27494	0.253474	0.3159	0.07457	0.11553
1039	P52948	P57740	6	0.14637	0.02244	0.082231	0.07076	0.066141	0.02529	0.04832	0.00285
1040	Q9BPX3	Q9NTJ3	6	0.080596	0.00259	0.025498	0.00818	0.056731	0.01765	0.00559	0.01506
1041	O95997	Q14674	6	1.07887	0.84695	0.64724	0.89354	0.603856	0.80056	0.04659	-0.04639
1042	P09874	P12956	6	0.287505	0.14002	0.165113	0.21514	0.171378	0.171	0.07512	0.03098
1043	O95816	P11142	6	0.38762	0.25442	0.06415	0.04589	0.183626	0.19146	-0.20853	-0.06296
1044	Q13620	Q7L5N1	6	0.178174	0.04103	0.008588	0.00089	0.166848	0.16375	-0.04014	0.12272
1045	Q7Z5K2	Q9UQE7	6	0.377649	0.24249	0.22348	0.32701	0.260413	0.3283	0.08452	0.08581
1046	P61964	Q14686	6	0.336194	0.19428	0.202836	0.28717	0.178685	0.18304	0.09289	-0.01124
1047	O15151	P48729	6	0.882404	0.73651	0.435402	0.67966	0.609615	0.80516	-0.05685	0.06865
1048	P61201	Q13619	6	0.493107	0.37844	0.333191	0.52497	0.100297	0.06151	0.14653	-0.31693
1049	P28749	Q01094	6	0.251596	0.1031	0.13423	0.15724	0.10608	0.06938	0.05414	-0.03372
1050	P61201	Q9BT78	6	0.0412	0.00011	0.012709	0.00206	0.030994	0.00426	0.00195	0.00415
1051	P20618	P49720	6	0.136772	0.01792	0.072576	0.05709	0.090399	0.04959	0.03917	0.03167
1052	Q04206	Q04864	6	0.175147	0.03903	0.098953	0.09696	0.111704	0.07693	0.05793	0.0379
1053	P38919	P61326	6	0.35697	0.21806	0.297432	0.46285	0.151001	0.13715	0.24479	-0.08091
1054	Q9NTI5	Q9UQE7	6	0.435641	0.31079	0.2117	0.30483	0.286179	0.37492	-0.00596	0.06413
1055	P25205	Q14566	6	0.173594	0.03806	0.114108	0.12192	0.068596	0.02758	0.08386	-0.01048
1056	P19793	Q14686	6	0.698437	0.5902	0.419528	0.65724	0.420253	0.59101	0.06704	0.00081
1057	O14777	Q8NBT2	6	0.942794	0.77429	0.458932	0.71126	0.607618	0.8036	-0.06303	0.02931
1058	O75643	Q6P2Q9	6	0.085427	0.0032	0.064992	0.04709	0.037863	0.00685	0.04389	0.00365
1059	Q16531	Q9UNS2	6	0.590977	0.48585	0.254592	0.38525	0.469917	0.658	-0.1006	0.17215
1060	Q9BUE0	Q9NX70	6	0.299977	0.15258	0.135976	0.16084	0.180627	0.18632	0.00826	0.03374
1061	Q86VN1	Q96H20	6	0.130606	0.01546	0.075144	0.06088	0.014697	0.00051	0.04542	-0.01495
1062	P14625	Q13438	6	0.368122	0.23072	0.176826	0.23813	0.271361	0.3483	0.00741	0.11758
1063	Q13098	Q7L5N1	6	0.093009	0.00447	0.043445	0.0225	0.02659	0.00267	0.01803	-0.0018
1064	Q13616	Q9Y3I1	6	0.477369	0.35996	0.288731	0.4474	0.285692	0.3741	0.08744	0.01414
1065	Q96CV9	Q9UHD2	6	0.958785	0.78415	0.523124	0.78654	0.594201	0.79218	0.00239	0.00803
1066	O00487	P62191	6	0.084895	0.00309	0.054945	0.0349	0.061717	0.02168	0.03181	0.01859
1067	O15111	O43318	6	0.874999	0.73143	0.446257	0.69492	0.529493	0.72823	-0.03651	-0.0032
1068	P16104	P78527	6	0.449655	0.32758	0.333147	0.52486	0.176167	0.17909	0.19728	-0.14849
1069	Q13617	Q86VP6	6	0.60581	0.50088	0.39145	0.61657	0.412811	0.58027	0.11569	0.07939
1070	Q03468	Q13216	6	0.427923	0.3019	0.240105	0.35892	0.209177	0.23716	0.05702	-0.06474
1071	P49815	Q15382	6	0.171402	0.03663	0.091449	0.08485	0.108775	0.07293	0.04822	0.0363
1072	Q06265	Q9NPD3	6	0.278403	0.13063	0.15511	0.19646	0.20622	0.23168	0.06583	0.10105
1073	P15498	Q13094	6	0.56571	0.45861	0.288328	0.44665	0.333296	0.45678	-0.01196	-0.00183
1074	Q13618	Q53G59	6	0.892994	0.74296	0.563971	0.82803	0.469406	0.65746	0.08507	-0.0855
1075	P57081	Q9UBP6	6	0.10294	0.00674	0.049582	0.02883	0.038069	0.00694	0.02209	0.0002
1076	P45973	Q13112	6	0.512565	0.40074	0.305812	0.47753	0.253143	0.31528	0.07679	-0.08546
1077	Q96AX1	Q9H269	6	0.050441	0.00027	0.028425	0.01007	0.021154	0.00149	0.0098	0.00122
1078	P35998	P48556	6	0.086921	0.00341	0.053715	0.03337	0.031526	0.00444	0.02996	0.00103
1079	O15144	O15145	6	0.188007	0.0481	0.11448	0.12267	0.132353	0.1078	0.07457	0.0597
1080	Q8WUM4	Q9H444	6	1.57584	0.97892	0.901387	0.98612	0.923927	0.96915	0.0072	-0.00977
1081	O75362	Q13363	6	0.157757	0.02797	0.055081	0.03507	0.100871	0.06232	0.0071	0.03435
1082	P14868	Q13155	6	0.127769	0.01442	0.040696	0.01997	0.103405	0.06542	0.00555	0.051
1083	P24928	Q8N7H5	6	0.601729	0.49652	0.435346	0.67956	0.333916	0.45778	0.18304	-0.03874
1084	P62877	Q13309	6	0.907829	0.75266	0.452922	0.70366	0.51852	0.71627	-0.049	-0.03639
1085	Q5VZM2	Q9HB90	6	0.171385	0.03661	0.089938	0.08236	0.112041	0.07738	0.04575	0.04077
1086	Q96CS3	Q9UKV5	6	0.388616	0.25545	0.157539	0.20097	0.207254	0.23372	-0.05448	-0.02173
1087	P51665	P62195	6	0.075857	0.00199	0.04345	0.02251	0.046461	0.011	0.02052	0.00901
1088	Q15831	Q9Y376	6	0.449974	0.32789	0.2785	0.4289	0.278956	0.36154	0.10101	0.03365
1089	Q13033	Q9Y6E0	6	0.334083	0.19171	0.224064	0.32825	0.108915	0.0731	0.13654	-0.11861
1090	P62191	P62333	6	0.122112	0.01242	0.046216	0.02529	0.073412	0.0324	0.01287	0.01998
1091	P51608	Q96ST3	6	1.14777	0.87769	0.635666	0.88572	0.702075	0.87534	0.00803	-0.00235
1092	Q6R327	Q9BVC4	6	0.323546	0.17984	0.101861	0.1017	0.208924	0.23662	-0.07814	0.05678
1093	P43034	Q9GZM8	6	0.351994	0.21257	0.16937	0.22355	0.215363	0.24836	0.01098	0.03579
1094	P46734	Q16539	6	0.941501	0.77339	0.271623	0.41587	0.526257	0.72492	-0.35752	-0.04847
1095	Q13033	Q9Y3A3	6	0.164127	0.03202	0.047891	0.02693	0.091074	0.0504	-0.00509	0.01838
1096	P25787	P28062	6	0.037741	9e-05	0.022573	0.00643	0.019161	0.00107	0.00634	0.00098
1097	P06748	P19338	6	0.952366	0.78001	0.484557	0.74358	0.59243	0.79073	-0.03643	0.01072
1098	Q6P1K2	Q9H081	6	0.258865	0.10996	0.132884	0.15488	0.131279	0.10626	0.04492	-0.0037
1099	Q13617	Q96GG9	6	0.372114	0.23569	0.042456	0.02154	0.227488	0.26977	-0.21415	0.03408
1100	P35606	Q9Y678	6	0.104371	0.00707	0.062817	0.04418	0.072256	0.03126	0.03711	0.02419
1101	Q15648	Q9NPJ6	6	0.146154	0.02236	0.075266	0.06111	0.084603	0.04358	0.03875	0.02122
1102	P00519	Q13315	6	0.462021	0.34196	0.24441	0.36657	0.300641	0.40015	0.02461	0.05819
1103	P16284	Q06124	6	1.80104	0.99405	1.09749	0.99863	0.993727	0.98221	0.00458	-0.01184
1104	P48556	P55036	6	0.301408	0.15416	0.144661	0.17706	0.208283	0.23555	0.0229	0.08139
1105	P02545	P42167	6	0.712766	0.6033	0.382438	0.6033	0.478319	0.6689	0	0.0656
1106	P20618	P25787	6	0.154136	0.02625	0.07578	0.06192	0.110517	0.07535	0.03567	0.0491
1107	P78347	Q06187	6	0.130647	0.01549	0.043283	0.02238	0.059027	0.01953	0.00689	0.00404
1108	O43353	P98170	6	0.349565	0.20973	0.231163	0.3418	0.159663	0.15119	0.13207	-0.05854
1109	P46940	P63000	6	0.889184	0.74079	0.507562	0.77017	0.287264	0.37686	0.02938	-0.36393
1110	P12004	Q15004	6	0.946566	0.77673	0.513758	0.77637	0.6204	0.81468	-0.00036	0.03795
1111	Q9NWS0	Q9Y265	6	0.671032	0.56524	0.38661	0.6094	0.37509	0.52508	0.04416	-0.04016
1112	P30154	Q14738	6	0.426706	0.30048	0.295545	0.45938	0.236791	0.28613	0.1589	-0.01435
1113	P60891	Q14558	6	0.218356	0.07236	0.087591	0.07862	0.170052	0.16867	0.00626	0.09631
1114	P60510	Q5MIZ7	6	1.07647	0.84574	0.624778	0.87794	0.639733	0.83087	0.0322	-0.01487
1115	Q13042	Q9UJX6	6	0.103078	0.00676	0.007828	0.00074	0.06502	0.02445	-0.00602	0.01769
1116	Q13619	Q9UBW8	6	0.55588	0.44826	0.390342	0.61508	0.137741	0.11609	0.16682	-0.33217
1117	P53618	P53621	6	0.1163	0.01039	0.071097	0.05527	0.073619	0.03262	0.04488	0.02223
1118	Q06587	Q8N488	6	1.28858	0.92597	0.74211	0.94443	0.753068	0.90608	0.01846	-0.01989
1119	P31749	P49840	6	0.191785	0.05088	0.071345	0.05561	0.114485	0.08074	0.00473	0.02986
1120	Q13485	Q9Y297	6	0.721198	0.6109	0.380521	0.60071	0.468268	0.65602	-0.01019	0.04512
1121	P12956	Q07812	6	1.51475	0.97161	0.844273	0.97608	0.930216	0.97049	0.00447	-0.00112
1122	Q8NG31	Q9H081	6	0.480019	0.36308	0.175165	0.23509	0.334033	0.45796	-0.12799	0.09488
1123	Q99816	Q9H9H4	6	0.293228	0.14553	0.233153	0.34532	0.104661	0.06741	0.19979	-0.07812
1124	P51668	Q99728	6	0.319942	0.17573	0.171491	0.22793	0.243826	0.29879	0.0522	0.12306
1125	P62081	Q00987	6	0.542319	0.43312	0.264953	0.40442	0.328273	0.44818	-0.0287	0.01506
1126	Q13620	Q92466	6	0.355525	0.21642	0.267688	0.40897	0.197481	0.21629	0.19255	-0.00013
1127	P51149	Q96NA2	6	0.636564	0.53197	0.338649	0.5338	0.451136	0.63367	0.00183	0.1017
1128	P08238	Q16543	6	0.742199	0.62865	0.373705	0.58965	0.394925	0.55422	-0.039	-0.07443
1129	P45983	Q13233	6	0.862158	0.72242	0.382181	0.60298	0.532316	0.7314	-0.11944	0.00898
1130	O60934	Q13315	6	0.578729	0.47266	0.219491	0.31963	0.375353	0.52544	-0.15303	0.05278
1131	P68431	Q13185	6	0.291614	0.14401	0.187345	0.25804	0.117346	0.08488	0.11403	-0.05913
1132	P33176	Q9H0B6	6	0.348959	0.20904	0.306628	0.47885	0.143583	0.12503	0.26981	-0.08401
1133	P60510	P78318	6	0.482939	0.36668	0.261589	0.39812	0.35354	0.49023	0.03144	0.12355
1134	P28062	Q99436	6	0.055264	0.00039	0.042276	0.02135	0.026661	0.00268	0.02096	0.00229
1135	Q12933	Q9UHD2	6	1.15968	0.88273	0.664703	0.9048	0.609733	0.80522	0.02207	-0.07751
1136	Q9H6S1	Q9UHD2	6	0.405293	0.27533	0.222434	0.32512	0.237666	0.28786	0.04979	0.01253
1137	Q15029	Q6P2Q9	6	0.943191	0.77457	0.517536	0.78048	0.528281	0.72684	0.00591	-0.04773
1138	O00487	O75832	6	0.080341	0.00257	0.037253	0.01707	0.054943	0.01648	0.0145	0.01391
1139	Q8N122	Q9HB90	6	1.04613	0.83142	0.580364	0.8429	0.62029	0.81459	0.01148	-0.01683
1140	Q86W42	Q8NI27	6	0.24299	0.09523	0.182389	0.24872	0.092962	0.05264	0.15349	-0.04259
1141	Q13330	Q14839	6	0.490701	0.37571	0.292159	0.45363	0.301379	0.40129	0.07792	0.02558
1142	P20226	Q16594	6	0.126751	0.0141	0.052174	0.03147	0.086117	0.04522	0.01737	0.03112
1143	P27348	Q9UQL6	6	0.439157	0.31507	0.237281	0.35317	0.316324	0.4266	0.0381	0.11153
1144	O43390	P09651	6	0.174341	0.03848	0.07222	0.05679	0.130255	0.10472	0.01831	0.06624
1145	O95405	P84022	6	0.839659	0.70649	0.488795	0.74851	0.503264	0.69894	0.04202	-0.00755
1146	P54132	Q9H9A7	6	0.240342	0.09264	0.092733	0.0867	0.060689	0.02086	-0.00594	-0.07178
1147	P25490	Q09472	6	0.288338	0.14087	0.11901	0.13013	0.173921	0.17518	-0.01074	0.03431
1148	Q9H269	Q9P253	6	0.140911	0.01987	0.083015	0.0718	0.064338	0.02381	0.05193	0.00394
1149	Q13501	Q9H0R8	6	0.372827	0.23649	0.21937	0.31946	0.241567	0.29476	0.08297	0.05827
1150	O15111	Q12933	6	1.16385	0.88446	0.634602	0.88483	0.59205	0.79037	0.00037	-0.09409
1151	Q6PD62	Q9GZS3	6	0.707767	0.59913	0.451595	0.70204	0.390454	0.54768	0.10291	-0.05145
1152	O75607	P06748	6	0.534462	0.42499	0.276627	0.42562	0.342735	0.4723	0.00063	0.04731
1153	O15371	P60228	6	0.057622	0.00051	0.017276	0.00392	0.045736	0.01051	0.00341	0.01
1154	O14656	Q8NFQ8	6	1.79408	0.99373	0.956462	0.9924	1.11873	0.99444	-0.00133	0.00071
1155	Q96IJ6	Q9Y5P6	6	0.281815	0.13428	0.190293	0.26364	0.136966	0.11486	0.12936	-0.01942
1156	P07900	P31749	6	0.135145	0.01742	0.044624	0.02362	0.110363	0.07517	0.0062	0.05775
1157	P00519	Q99704	6	0.316875	0.17197	0.197639	0.27689	0.160211	0.15197	0.10492	-0.02
1158	O00487	P25786	6	1.14748	0.8775	0.592139	0.85264	0.728818	0.89191	-0.02486	0.01441
1159	Q13347	Q14152	6	0.315637	0.17072	0.133011	0.1551	0.183235	0.19069	-0.01562	0.01997
1160	Q13127	Q9UKB1	6	0.921276	0.76163	0.511523	0.77414	0.575668	0.77482	0.01251	0.01319
1161	P51668	Q9UBF6	6	0.833568	0.70174	0.414381	0.64986	0.532929	0.73204	-0.05188	0.0303
1162	O15457	O43196	6	0.919107	0.76002	0.056943	0.03727	0.277184	0.35863	-0.72275	-0.40139
1163	P42858	Q92793	6	0.419972	0.29265	0.287886	0.44589	0.231627	0.27672	0.15324	-0.01593
1164	P30153	Q16537	6	0.467334	0.34815	0.272026	0.4168	0.146176	0.12891	0.06865	-0.21924
1165	P51665	Q9UNM6	6	0.064332	0.00084	0.050814	0.0301	0.027957	0.00307	0.02926	0.00223
1166	P16333	Q13094	6	0.541649	0.43238	0.275835	0.42433	0.304944	0.40738	-0.00805	-0.025
1167	P54727	P55036	6	1.09099	0.85241	0.551323	0.81582	0.678822	0.85992	-0.03659	0.00751
1168	O14777	O95229	6	1.16057	0.88306	0.567795	0.8315	0.710998	0.88087	-0.05156	-0.00219
1169	P42345	Q15382	6	0.188705	0.04873	0.031871	0.01243	0.14923	0.13416	-0.0363	0.08543
1170	P09651	P22626	6	0.164218	0.03211	0.045322	0.02447	0.13184	0.10703	-0.00764	0.07492
1171	Q14683	Q8N3U4	6	0.126825	0.01412	0.029604	0.01088	0.057347	0.01814	-0.00324	0.00402
1172	P49336	Q9NWA0	6	0.679436	0.57248	0.299229	0.466	0.41076	0.57729	-0.10648	0.00481
1173	Q13490	Q13546	6	0.741141	0.62777	0.487872	0.74743	0.309122	0.41482	0.11966	-0.21295
1174	P57740	Q8NFH3	6	0.88957	0.74102	0.483832	0.74261	0.520753	0.71863	0.00159	-0.02239
1175	O14745	P15311	6	0.849318	0.71307	0.475647	0.73234	0.574438	0.77373	0.01927	0.06066
1176	P25205	Q9BTE3	6	0.122525	0.01256	0.094779	0.09008	0.040003	0.00778	0.07752	-0.00478
1177	O43929	Q9UBD5	6	0.07894	0.00236	0.036707	0.01645	0.03321	0.00511	0.01409	0.00275
1178	Q14686	Q15291	6	0.3366	0.19493	0.161727	0.209	0.219153	0.25478	0.01407	0.05985
1179	P30153	Q15172	6	0.738148	0.62538	0.501522	0.7634	0.212051	0.2425	0.13802	-0.38288
1180	O43242	P51665	6	0.067122	0.00112	0.0375	0.01733	0.033124	0.00509	0.01621	0.00397
1181	Q8N7H5	Q92541	6	0.466757	0.34741	0.291173	0.45193	0.323277	0.4395	0.10452	0.09209
1182	O76064	Q14676	6	1.3309	0.93743	0.717621	0.93347	0.772445	0.91639	-0.00396	-0.02104
1183	Q9H9G7	Q9UPQ9	6	0.745416	0.63142	0.379252	0.59869	0.456087	0.6404	-0.03273	0.00898
1184	Q14683	Q8WVM7	6	0.284483	0.13681	0.102805	0.10314	0.1725	0.17291	-0.03367	0.0361
1185	Q15276	Q9UJY4	6	0.766252	0.64908	0.515449	0.77831	0.420228	0.591	0.12923	-0.05808
1186	P46100	Q06609	6	0.611478	0.5067	0.337859	0.53263	0.37202	0.52041	0.02593	0.01371
1187	P46060	P49792	6	0.23857	0.09089	0.142872	0.17344	0.157506	0.14761	0.08255	0.05672
1188	O95229	Q8NG31	6	0.340839	0.19976	0.158252	0.20238	0.193227	0.20809	0.00262	0.00833
1189	O75306	O75489	6	0.096401	0.00515	0.045292	0.02443	0.039009	0.00739	0.01928	0.00224
1190	Q01780	Q9NQT4	6	1.05699	0.8368	0.61266	0.86894	0.644359	0.83408	0.03214	-0.00272
1191	O00487	P17980	6	0.163863	0.03179	0.065688	0.04798	0.11588	0.08287	0.01619	0.05108
1192	P11142	Q9NZL4	6	0.329774	0.18693	0.092294	0.0861	0.13306	0.10877	-0.10083	-0.07816
1193	O95251	Q6IE81	6	0.605857	0.50095	0.335432	0.52873	0.348007	0.48108	0.02778	-0.01987
1194	O15143	P61158	6	0.15724	0.02774	0.080468	0.06823	0.081503	0.04033	0.04049	0.01259
1195	P25788	P25789	6	0.146033	0.02232	0.057758	0.03813	0.116179	0.08324	0.01581	0.06092
1196	P40763	P42224	6	0.436191	0.31139	0.207369	0.29606	0.361558	0.5038	-0.01533	0.19241
1197	O43815	Q9Y3A3	6	0.17844	0.04118	0.056562	0.03686	0.11358	0.07935	-0.00432	0.03817
1198	Q13416	Q9UFC0	5	0.735669	0.62302	0.410871	0.64499	0.47019	0.65835	0.02197	0.03533
1199	P62258	Q9UQL6	5	0.535277	0.42583	0.257828	0.391	0.33562	0.46065	-0.03483	0.03482
1200	P62191	Q16186	5	0.128475	0.01463	0.064643	0.04659	0.087262	0.04655	0.03196	0.03192
1201	Q15750	Q16539	5	0.477026	0.35955	0.376275	0.59406	0.237984	0.28827	0.23451	-0.07128
1202	P28066	P28070	5	0.412305	0.28365	0.188456	0.26026	0.286689	0.37587	-0.02339	0.09222
1203	P19793	Q15648	5	0.52179	0.41108	0.330936	0.5212	0.252732	0.3147	0.11012	-0.09638
1204	P42574	Q13490	5	0.887886	0.73996	0.479181	0.737	0.604351	0.8009	-0.00296	0.06094
1205	P41208	Q01831	5	0.240971	0.09343	0.074698	0.06021	0.147535	0.13144	-0.03322	0.03801
1206	O95456	Q969U7	5	0.079633	0.00245	0.027148	0.00918	0.044982	0.01003	0.00673	0.00758
1207	Q01664	Q9UKB1	5	0.40274	0.2723	0.207353	0.29604	0.259188	0.3261	0.02374	0.0538
1208	Q14241	Q15369	5	0.714355	0.60465	0.459213	0.71149	0.382363	0.53553	0.10684	-0.06912
1209	P25789	P28066	5	0.276396	0.12849	0.131533	0.15236	0.199512	0.2199	0.02387	0.09141
1210	P06493	P24522	5	0.277658	0.12986	0.093917	0.08878	0.144889	0.12705	-0.04108	-0.00281
1211	P62877	Q96GG9	5	0.694517	0.58649	0.337023	0.53113	0.460373	0.64599	-0.05536	0.0595
1212	P61962	Q13627	5	0.071223	0.00152	0.024424	0.00747	0.024625	0.00226	0.00595	0.00074
1213	O15143	O15144	5	0.180782	0.04295	0.107924	0.11188	0.100871	0.06232	0.06893	0.01937
1214	Q13216	Q13619	5	0.708675	0.60004	0.391767	0.61704	0.361768	0.50407	0.017	-0.09597
1215	P51587	Q9BXW9	5	1.3916	0.95123	0.723273	0.93614	0.828248	0.94047	-0.01509	-0.01076
1216	O94888	Q13617	5	0.303034	0.15606	0.174509	0.23364	0.210996	0.24054	0.07758	0.08448
1217	Q9NS91	Q9Y253	5	0.632223	0.52776	0.579798	0.84237	0.174136	0.1755	0.31461	-0.35226
1218	Q8TAQ2	Q96GM5	5	0.095237	0.00495	0.037099	0.01693	0.080283	0.039	0.01198	0.03405
1219	P17980	Q13200	5	0.144257	0.02154	0.040529	0.01983	0.089715	0.04882	-0.00171	0.02728
1220	Q13043	Q8WWW0	5	0.134204	0.01703	0.021744	0.00597	0.101857	0.06358	-0.01106	0.04655
1221	P24928	P62487	5	1.22465	0.90646	0.670692	0.9084	0.832736	0.94216	0.00194	0.0357
1222	P54105	P62318	5	0.099164	0.00576	0.064726	0.04672	0.050768	0.01357	0.04096	0.00781
1223	P46108	Q07889	5	0.706221	0.59768	0.454871	0.70602	0.356602	0.49539	0.10834	-0.10229
1224	O95983	Q9BTC8	5	0.170158	0.03573	0.081945	0.07028	0.095606	0.05577	0.03455	0.02004
1225	P43686	Q99460	5	0.047921	0.00021	0.000516	0	0.025363	0.00244	-0.00021	0.00223
1226	P61158	P61160	5	0.248018	0.09981	0.131834	0.15293	0.139168	0.1184	0.05312	0.01859
1227	O60645	Q96A65	5	0.306806	0.16015	0.153528	0.19359	0.172876	0.17347	0.03344	0.01332
1228	O43913	O43929	5	0.150627	0.02452	0.004362	0.00023	0.077175	0.03591	-0.02429	0.01139
1229	P25789	P28062	5	0.137348	0.01825	0.068463	0.05162	0.100703	0.06212	0.03337	0.04387
1230	P12004	P35250	5	1.23911	0.9111	0.617104	0.87242	0.697493	0.87246	-0.03868	-0.03864
1231	P29590	Q13526	5	0.046483	0.00019	0.014471	0.00268	0.020872	0.00143	0.00249	0.00124
1232	P05198	P20042	5	0.080445	0.00257	0.056287	0.0365	0.040067	0.0078	0.03393	0.00523
1233	P62993	Q9ULH1	5	0.465186	0.34567	0.292169	0.45367	0.146788	0.13014	0.108	-0.21553
1234	P62258	Q92934	5	0.90041	0.7478	0.397294	0.62509	0.565581	0.76536	-0.12271	0.01756
1235	P35222	Q09472	5	0.285492	0.13792	0.099316	0.09753	0.108841	0.07303	-0.04039	-0.06489
1236	P60228	Q99613	5	0.076017	0.00201	0.02237	0.00629	0.048853	0.01232	0.00428	0.01031
1237	Q92466	Q9BT78	5	0.435107	0.31012	0.267312	0.40832	0.327264	0.4465	0.0982	0.13638
1238	P46379	Q9BV68	5	0.137041	0.01802	0.045456	0.02463	0.056936	0.01789	0.00661	-0.00013
1239	Q12962	Q16594	5	0.899302	0.74702	0.463784	0.71748	0.528517	0.72711	-0.02954	-0.01991
1240	Q9HAW4	Q9UKB1	5	1.29131	0.92664	0.691551	0.92005	0.810257	0.93403	-0.00659	0.00739
1241	P08047	Q13485	5	0.467091	0.34781	0.211739	0.3049	0.301687	0.40185	-0.04291	0.05404
1242	P55884	Q7L2H7	5	0.124541	0.01323	0.053717	0.03337	0.069837	0.02878	0.02014	0.01555
1243	Q13619	Q9H9Q2	5	0.597677	0.49264	0.409536	0.64304	0.136982	0.11491	0.1504	-0.37773
1244	O00401	O43516	5	0.745952	0.63186	0.352317	0.55588	0.486537	0.67893	-0.07598	0.04707
1245	Q13547	Q9H7L9	5	0.142093	0.02047	0.033513	0.01364	0.109776	0.07438	-0.00683	0.05391
1246	O96017	Q13315	5	0.209346	0.06483	0.034104	0.01424	0.148732	0.1334	-0.05059	0.06857
1247	Q8NFD5	Q96GM5	5	0.62062	0.51626	0.340025	0.53594	0.4046	0.56803	0.01968	0.05177
1248	O15169	Q13233	5	0.473654	0.35554	0.17048	0.22598	0.355623	0.49376	-0.12956	0.13822
1249	O15371	Q7L2H7	5	0.246607	0.09843	0.139665	0.16721	0.194678	0.21094	0.06878	0.11251
1250	Q8WU90	Q9Y295	5	0.34001	0.19864	0.147077	0.18139	0.260344	0.32818	-0.01725	0.12954
1251	O60566	P53350	5	0.218746	0.07274	0.081311	0.06946	0.124107	0.0951	-0.00328	0.02236
1252	P28070	P49720	5	0.295308	0.14768	0.113061	0.12025	0.217558	0.25201	-0.02743	0.10433
1253	Q9BTT4	Q9NX70	5	0.24258	0.09486	0.156609	0.19932	0.134095	0.11046	0.10446	0.0156
1254	Q7Z434	Q9Y4K3	5	0.805066	0.68016	0.436332	0.68109	0.518813	0.71653	0.00093	0.03637
1255	P68400	Q13547	5	0.413626	0.2851	0.21258	0.3065	0.26454	0.33551	0.0214	0.05041
1256	P15336	Q92793	5	0.767382	0.64995	0.374742	0.5914	0.486462	0.67884	-0.05855	0.02889
1257	O00232	P51665	5	0.087271	0.00347	0.053821	0.03354	0.033863	0.0054	0.03007	0.00193
1258	P62312	Q9Y4Y9	5	0.425784	0.29934	0.242457	0.36312	0.296029	0.3921	0.06378	0.09276
1259	P28072	P28074	5	0.165842	0.03312	0.072179	0.05669	0.113456	0.07918	0.02357	0.04606
1260	O60506	P67809	5	1.15652	0.88128	0.612837	0.86906	0.668624	0.85227	-0.01222	-0.02901
1261	O15160	Q9Y2S0	5	0.187163	0.04735	0.070705	0.05472	0.113164	0.07875	0.00737	0.0314
1262	O60216	Q29RF7	5	1.02837	0.8222	0.550227	0.81465	0.676273	0.85793	-0.00755	0.03573
1263	P09874	Q09472	5	0.175541	0.0392	0.102239	0.10228	0.132995	0.10871	0.06308	0.06951
1264	Q13363	Q13547	5	0.473936	0.3559	0.257228	0.38993	0.289209	0.38019	0.03403	0.02429
1265	Q13619	Q99627	5	0.562078	0.45486	0.341933	0.53923	0.299514	0.39807	0.08437	-0.05679
1266	Q9BRT9	Q9Y248	5	0.063464	0.0008	0.031385	0.01214	0.018361	0.00094	0.01134	0.00014
1267	Q12824	Q96GM5	5	0.097729	0.00547	0.033902	0.01405	0.072336	0.03131	0.00858	0.02584
1268	P53365	P63000	5	0.500611	0.38695	0.268598	0.41063	0.182924	0.19025	0.02368	-0.1967
1269	O14618	P00441	5	1.07014	0.84301	0.577703	0.8406	0.691924	0.8688	-0.00241	0.02579
1270	P27694	Q6PCD5	5	0.730652	0.61888	0.372552	0.58803	0.435321	0.61214	-0.03085	-0.00674
1271	P12004	Q9UNA4	5	0.491185	0.37624	0.147271	0.1817	0.237699	0.28788	-0.19454	-0.08836
1272	P15260	P42224	5	1.7765	0.99304	0.969992	0.99338	1.09446	0.99293	0.00034	-0.00011
1273	P50570	P62993	5	0.882135	0.73631	0.571355	0.83482	0.43056	0.60566	0.09851	-0.13065
1274	Q01780	Q15024	5	1.6407	0.98495	0.940762	0.99073	0.995682	0.98243	0.00578	-0.00252
1275	O75934	Q9UMS4	5	0.579846	0.47396	0.35424	0.55916	0.287118	0.37661	0.0852	-0.09735
1276	O15379	Q9BZK7	5	0.319446	0.17523	0.167388	0.21984	0.219745	0.25567	0.04461	0.08044
1277	O75533	Q13435	5	0.177316	0.04054	0.081	0.06902	0.098759	0.05938	0.02848	0.01884
1278	Q13619	Q96SW2	5	0.586772	0.48133	0.338197	0.53309	0.227413	0.26966	0.05176	-0.21167
1279	P08047	P25490	5	0.459493	0.339	0.249712	0.37649	0.269502	0.34493	0.03749	0.00593
1280	P29590	Q13547	5	0.40008	0.26929	0.21081	0.30304	0.261725	0.33052	0.03375	0.06123
1281	P00519	P07900	5	0.459178	0.3387	0.226136	0.33205	0.319175	0.43228	-0.00665	0.09358
1282	P15056	P63104	5	0.966461	0.78886	0.512011	0.7746	0.543125	0.74258	-0.01426	-0.04628
1283	P52294	Q14974	5	0.461215	0.34093	0.307616	0.48065	0.223719	0.26284	0.13972	-0.07809
1284	P55072	Q92575	5	0.744691	0.63079	0.421516	0.66036	0.518341	0.71612	0.02957	0.08533
1285	P09651	P61978	5	0.071535	0.00154	0.024223	0.00735	0.052547	0.01481	0.00581	0.01327
1286	P57678	Q9UHI6	5	0.165983	0.03318	0.036222	0.01586	0.112417	0.07781	-0.01732	0.04463
1287	Q13098	Q9UBW8	5	0.084729	0.00308	0.061587	0.04265	0.039146	0.00744	0.03957	0.00436
1288	P05412	P15408	5	0.574726	0.46813	0.147985	0.18296	0.35566	0.49382	-0.28517	0.02569
1289	Q99496	Q9HC52	5	0.473671	0.3556	0.18508	0.25358	0.312309	0.41974	-0.10202	0.06414
1290	Q96G25	Q9NX70	5	0.266227	0.1177	0.163029	0.21128	0.141624	0.12222	0.09358	0.00452
1291	P61077	Q9Y4K3	5	0.078935	0.00236	0.036032	0.01571	0.053885	0.01569	0.01335	0.01333
1292	P02545	P20700	5	0.270025	0.1219	0.123632	0.13825	0.195661	0.21294	0.01635	0.09104
1293	O15111	Q00653	5	0.193477	0.05224	0.025393	0.0081	0.084859	0.04385	-0.04414	-0.00839
1294	P23497	P45973	5	0.569942	0.46279	0.319888	0.50234	0.329826	0.45096	0.03955	-0.01183
1295	P38159	P61978	5	0.246559	0.09836	0.159239	0.20432	0.106657	0.06998	0.10596	-0.02838
1296	Q14155	Q9Y2X7	5	0.264837	0.11605	0.158893	0.20356	0.161379	0.15407	0.08751	0.03802
1297	P36873	P49750	5	0.55105	0.44286	0.306064	0.478	0.354224	0.49138	0.03514	0.04852
1298	A5D8V6	Q99816	5	0.322243	0.17835	0.17134	0.22769	0.187985	0.19899	0.04934	0.02064
1299	P55072	Q04323	5	0.867946	0.72633	0.470791	0.72623	0.602816	0.79965	-0.0001	0.07332
1300	Q96A72	Q9Y5S9	5	0.249255	0.10097	0.127224	0.1443	0.122782	0.09289	0.04333	-0.00808
1301	O14744	P68431	5	0.823041	0.69388	0.407089	0.63961	0.420376	0.59124	-0.05427	-0.10264
1302	O00541	Q14137	5	0.333943	0.19153	0.152654	0.19198	0.221312	0.25845	0.00045	0.06692
1303	P12004	P35249	5	1.25131	0.9154	0.63787	0.88736	0.721548	0.88725	-0.02804	-0.02815
1304	P15927	P78527	5	0.725993	0.61494	0.507226	0.76985	0.309382	0.41513	0.15491	-0.19981
1305	Q10567	Q96CW1	5	0.147893	0.02315	0.065397	0.04763	0.109162	0.07348	0.02448	0.05033
1306	Q13042	Q9H1A4	5	0.05488	0.00038	0.030309	0.01143	0.021561	0.00158	0.01105	0.0012
1307	Q08379	Q9H8Y8	5	0.776135	0.65703	0.460802	0.71354	0.478251	0.66878	0.05651	0.01175
1308	P55735	P57740	5	0.70409	0.5954	0.387259	0.61041	0.427093	0.60072	0.01501	0.00532
1309	Q9H9H4	Q9UK41	5	0.249106	0.10081	0.20938	0.30007	0.086289	0.04538	0.19926	-0.05543
1310	P30153	Q66LE6	5	0.32358	0.17986	0.163971	0.21301	0.104914	0.06787	0.03315	-0.11199
1311	Q8IXK0	Q9HC52	5	0.301295	0.15404	0.093423	0.08779	0.191408	0.20486	-0.06625	0.05082
1312	P55036	P62191	5	0.35352	0.21423	0.189095	0.26134	0.238393	0.28892	0.04711	0.07469
1313	O14497	Q96GM5	5	0.368804	0.23164	0.199638	0.28076	0.231776	0.27701	0.04912	0.04537
1314	P35998	Q15008	5	0.075223	0.00188	0.06394	0.04565	0.017689	0.00084	0.04377	-0.00104
1315	P12004	P49005	5	0.430215	0.30442	0.31679	0.49692	0.187508	0.19806	0.1925	-0.10636
1316	O95983	Q9UBB5	5	0.272221	0.12423	0.166341	0.21757	0.157048	0.1468	0.09334	0.02257
1317	P08579	P09661	5	0.108935	0.00824	0.03763	0.01747	0.068385	0.02733	0.00923	0.01909
1318	O00221	Q04864	5	0.139778	0.01938	0.127694	0.14512	0.04741	0.01156	0.12574	-0.00782
1319	O14920	Q99558	5	0.883484	0.73706	0.346863	0.54702	0.56003	0.76013	-0.19004	0.02307
1320	O75533	Q9Y3B4	5	0.138683	0.01885	0.092604	0.08647	0.064337	0.02381	0.06762	0.00496
1321	O15379	P78347	5	1.22872	0.9078	0.613419	0.86932	0.696031	0.87153	-0.03848	-0.03627
1322	O00257	Q99496	5	0.472373	0.35415	0.251825	0.38012	0.300001	0.39893	0.02597	0.04478
1323	Q13619	Q9BT78	5	0.520022	0.40912	0.345764	0.5452	0.119742	0.08822	0.13608	-0.3209
1324	P13861	Q92667	5	0.683563	0.57634	0.347964	0.54879	0.43784	0.61549	-0.02755	0.03915
1325	P22681	Q14155	5	1.1598	0.88277	0.672737	0.90964	0.657841	0.84433	0.02687	-0.03844
1326	Q86X55	Q9Y6Q9	5	0.422494	0.29563	0.282173	0.43571	0.221436	0.25869	0.14008	-0.03694
1327	P06730	P29590	5	0.238804	0.09111	0.171066	0.22713	0.091308	0.0507	0.13602	-0.04041
1328	P43686	Q16186	5	0.107042	0.00777	0.053584	0.03324	0.069481	0.02845	0.02547	0.02068
1329	P67775	Q66LE6	5	0.583016	0.47723	0.299499	0.46637	0.340471	0.46851	-0.01086	-0.00872
1330	P30279	Q00535	5	0.850123	0.71354	0.520888	0.78415	0.494764	0.6891	0.07061	-0.02444
1331	P60520	Q9Y4P1	5	0.526907	0.41669	0.213749	0.30858	0.271516	0.34858	-0.10811	-0.06811
1332	O00148	P82979	5	1.71283	0.98998	0.896103	0.98525	1.03624	0.98752	-0.00473	-0.00246
1333	P25788	P28074	5	0.208985	0.06457	0.091686	0.0852	0.140177	0.12001	0.02063	0.05544
1334	O95067	P06493	5	0.636841	0.53237	0.386758	0.60967	0.362226	0.50483	0.0773	-0.02754
1335	O00567	Q9Y2X3	5	1.01787	0.81695	0.546892	0.81139	0.621704	0.81577	-0.00556	-0.00118
1336	Q99471	Q9UHV9	5	0.256659	0.10793	0.075951	0.06215	0.041351	0.00842	-0.04578	-0.09951
1337	P21796	Q07817	5	0.589286	0.48398	0.295832	0.45993	0.338931	0.46609	-0.02405	-0.01789
1338	P19793	Q9Y6Q9	5	0.372098	0.23566	0.226437	0.33271	0.219338	0.25504	0.09705	0.01938
1339	P09661	Q15428	5	0.246334	0.09818	0.109975	0.11525	0.133081	0.10881	0.01707	0.01063
1340	P57740	Q96EE3	5	0.498812	0.38498	0.293723	0.45634	0.288064	0.37833	0.07136	-0.00665
1341	P49721	Q99436	5	0.100265	0.00602	0.080421	0.06819	0.045656	0.01043	0.06217	0.00441
1342	O75317	Q8TAF3	5	0.230463	0.08364	0.012522	0.00202	0.148928	0.13366	-0.08162	0.05002
1343	Q92830	Q96ES7	5	0.517081	0.40603	0.302876	0.47214	0.298285	0.39591	0.06611	-0.01012
1344	P27348	Q8WUI4	5	0.297146	0.14961	0.182475	0.24887	0.206011	0.23121	0.09926	0.0816
1345	Q8WVC0	Q92541	5	0.607295	0.50237	0.33444	0.52717	0.338045	0.46456	0.0248	-0.03781
1346	P55036	Q9UNE7	5	0.889785	0.74116	0.417277	0.6542	0.567028	0.76677	-0.08696	0.02561
1347	P28074	P49721	5	0.164872	0.03256	0.087906	0.0792	0.082591	0.04147	0.04664	0.00891
1348	P20226	Q92994	5	0.450717	0.32862	0.227421	0.33479	0.278676	0.36109	0.00617	0.03247
1349	Q8WXD5	Q9H840	5	0.158456	0.0284	0.070441	0.0544	0.071751	0.03072	0.026	0.00232
1350	O15379	P56524	5	0.196368	0.05461	0.134212	0.15722	0.123082	0.09336	0.10261	0.03875
1351	O60784	Q9H0E2	5	0.193699	0.05236	0.116039	0.12532	0.113585	0.07936	0.07296	0.027
1352	P26196	Q9NPI6	5	0.204684	0.06095	0.088048	0.07944	0.116062	0.08311	0.01849	0.02216
1353	P20618	P28062	5	0.148058	0.02323	0.057093	0.03741	0.112306	0.07768	0.01418	0.05445
1354	O95619	Q9NV56	5	0.290932	0.14336	0.161201	0.20792	0.104804	0.0677	0.06456	-0.07566
1355	O14579	Q9Y678	5	0.174097	0.03829	0.095925	0.09199	0.112777	0.07832	0.0537	0.04003
1356	O14818	P28070	5	0.371127	0.23458	0.182616	0.24919	0.253704	0.31635	0.01461	0.08177
1357	Q96F86	Q9NPI6	5	0.457889	0.33679	0.231725	0.34287	0.330537	0.45214	0.00608	0.11535
1358	O15379	P13056	5	0.342636	0.2019	0.172914	0.23058	0.13031	0.10481	0.02868	-0.09709
1359	P55036	Q99460	5	0.324454	0.18082	0.156346	0.19878	0.225227	0.26576	0.01796	0.08494
1360	O00567	P22087	5	1.26645	0.91971	0.688223	0.91829	0.769069	0.91458	-0.00142	-0.00513
1361	Q6UXN9	Q9P0U4	5	0.960344	0.7852	0.511532	0.77414	0.570093	0.76966	-0.01106	-0.01554
1362	Q15648	Q96RN5	5	0.146113	0.02235	0.058106	0.03863	0.076416	0.03512	0.01628	0.01277
1363	Q04917	Q7KZI7	5	1.1786	0.88998	0.59474	0.85458	0.699333	0.87361	-0.0354	-0.01637
1364	Q15554	Q8IY92	5	0.634313	0.5297	0.438313	0.68382	0.305224	0.4079	0.15412	-0.1218
1365	Q6P4R8	Q8NBZ0	5	0.094038	0.00466	0.051879	0.03124	0.039487	0.0076	0.02658	0.00294
1366	Q6P1M3	Q9BYG5	5	0.367214	0.22957	0.224638	0.32938	0.249279	0.30803	0.09981	0.07846
1367	P27448	P31946	5	0.886901	0.73934	0.317059	0.49741	0.433666	0.60988	-0.24193	-0.12946
1368	O14497	Q12824	5	0.37067	0.234	0.198965	0.2793	0.20675	0.23268	0.0453	-0.00132
1369	Q13619	Q8TEB1	5	0.32664	0.18317	0.208454	0.29814	0.110473	0.07531	0.11497	-0.10786
1370	P62258	Q04917	5	0.539384	0.43009	0.241349	0.36126	0.396556	0.55684	-0.06883	0.12675
1371	P25208	Q13952	5	0.374083	0.23792	0.22854	0.33689	0.228009	0.27056	0.09897	0.03264
1372	Q13951	Q93034	5	0.638607	0.53396	0.316714	0.49677	0.45252	0.63536	-0.03719	0.1014
1373	O95229	Q96IY1	5	0.378413	0.24344	0.232783	0.34464	0.20716	0.23346	0.1012	-0.00998
1374	Q9NPJ6	Q9NWA0	5	0.316314	0.17136	0.166158	0.21721	0.155144	0.144	0.04585	-0.02736
1375	P60510	Q8TF05	5	0.716851	0.60694	0.335749	0.52924	0.482363	0.67379	-0.0777	0.06685
1376	A5YKK6	Q9UFF9	5	0.173154	0.03783	0.079373	0.06681	0.112879	0.07845	0.02898	0.04062
1377	P28074	P49720	5	0.231627	0.08469	0.09214	0.08589	0.162675	0.15642	0.0012	0.07173
1378	Q9BUE0	Q9NPJ6	5	0.213385	0.06811	0.103612	0.10454	0.135423	0.11254	0.03643	0.04443
1379	Q16531	Q8TEB1	5	0.716547	0.6066	0.445591	0.6941	0.467204	0.65496	0.0875	0.04836
1380	P05198	P19525	5	1.01305	0.8144	0.549148	0.81352	0.555128	0.75503	-0.00088	-0.05937
1381	P55273	Q00534	5	0.77011	0.65214	0.541791	0.80631	0.455567	0.63966	0.15417	-0.01248
1382	Q14457	Q96F24	5	0.659256	0.55373	0.333028	0.52471	0.421964	0.5937	-0.02902	0.03997
1383	O75674	Q9H0E2	5	0.193255	0.05208	0.114997	0.12354	0.104185	0.06666	0.07146	0.01458
1384	P09651	P52272	5	0.328252	0.18517	0.177503	0.23945	0.181388	0.18778	0.05428	0.00261
1385	P14923	P25054	5	0.469698	0.35088	0.299242	0.46601	0.27042	0.34642	0.11513	-0.00446
1386	Q9BTT4	Q9UHV7	5	0.225935	0.07896	0.148037	0.1831	0.158847	0.1497	0.10414	0.07074
1387	P28074	Q9Y244	5	0.783641	0.66282	0.397151	0.6249	0.534703	0.73414	-0.03792	0.07132
1388	Q13547	Q8N108	5	0.373162	0.23685	0.175369	0.23555	0.256565	0.32141	-0.0013	0.08456
1389	P54136	Q12904	5	0.057988	0.00053	0.038411	0.01807	0.036824	0.00644	0.01754	0.00591
1390	P57740	Q8NFH4	5	0.652607	0.54736	0.367806	0.58064	0.359029	0.49956	0.03328	-0.0478
1391	Q13619	Q13620	5	0.66061	0.55491	0.375778	0.59315	0.269977	0.34559	0.03824	-0.20932
1392	Q14145	Q9NY33	5	0.578215	0.4721	0.383827	0.60536	0.340312	0.46833	0.13326	-0.00377
1393	O94906	O95400	5	0.346152	0.20594	0.242337	0.3629	0.107031	0.07046	0.15696	-0.13548
1394	P28070	P28074	5	0.072763	0.0017	0.028304	0.01002	0.06028	0.02054	0.00832	0.01884
1395	O15145	O15511	5	0.20467	0.06094	0.157439	0.20079	0.115276	0.08189	0.13985	0.02095
1396	Q9UBU8	Q9Y4A5	5	0.219446	0.07343	0.098927	0.09693	0.142279	0.1232	0.0235	0.04977
1397	P50750	Q7L2J0	5	0.275065	0.12726	0.132376	0.15378	0.196542	0.21464	0.02652	0.08738
1398	O75376	Q9UQL6	5	0.31683	0.17191	0.172491	0.22978	0.172182	0.1723	0.05787	0.00039
1399	P51665	P62333	5	0.255873	0.1072	0.153222	0.19299	0.164263	0.15929	0.08579	0.05209
1400	Q8IUC6	Q9UHD2	5	0.31926	0.17505	0.143988	0.17582	0.148604	0.13318	0.00077	-0.04187
1401	Q01094	Q92547	5	0.264293	0.11553	0.135111	0.1589	0.165916	0.16222	0.04337	0.04669
1402	P62714	Q14738	5	0.766023	0.64895	0.364734	0.57592	0.416431	0.58564	-0.07303	-0.06331
1403	P19838	Q09472	5	0.36156	0.22333	0.240244	0.35914	0.209906	0.2385	0.13581	0.01517
1404	P01112	Q07889	5	0.594904	0.48991	0.404651	0.63613	0.257449	0.32308	0.14622	-0.16683
1405	P25786	P49720	5	0.090633	0.00405	0.056114	0.03629	0.053578	0.0155	0.03224	0.01145
1406	Q15648	Q9NVC6	5	0.845315	0.71042	0.493519	0.75411	0.455008	0.63886	0.04369	-0.07156
1407	P19387	P24928	5	0.342136	0.20121	0.204621	0.2906	0.210157	0.23892	0.08939	0.03771
1408	P11717	Q9UJY4	5	0.765551	0.64857	0.450003	0.69987	0.446366	0.62732	0.0513	-0.02125
1409	Q9GZM8	Q9NRI5	5	0.21727	0.07134	0.045904	0.02506	0.123023	0.09326	-0.04628	0.02192
1410	P35250	P35251	5	1.45638	0.96316	0.75046	0.94814	0.851126	0.94848	-0.01502	-0.01468
1411	P10636	P37840	5	0.053936	0.00036	0.038669	0.01828	0.02522	0.00239	0.01792	0.00203
1412	Q13569	Q92793	5	0.535278	0.42583	0.258584	0.39239	0.310459	0.41676	-0.03344	-0.00907
1413	P31948	P34932	5	0.161268	0.03014	0.112882	0.11993	0.096754	0.05714	0.08979	0.027
1414	P22314	P51965	5	0.155527	0.02696	0.053756	0.03342	0.12342	0.09395	0.00646	0.06699
1415	O95817	P34932	5	0.956552	0.78279	0.476916	0.73424	0.651972	0.8399	-0.04855	0.05711
1416	Q92844	Q9Y6K9	5	0.427612	0.30158	0.155078	0.19645	0.224768	0.26491	-0.10513	-0.03667
1417	P55072	Q14CS0	5	0.873047	0.73012	0.433562	0.67693	0.564099	0.76386	-0.05319	0.03374
1418	Q8NFH3	Q9BW27	5	0.443655	0.32074	0.212781	0.30693	0.295166	0.39076	-0.01381	0.07002
1419	O00231	P51665	5	0.105339	0.00736	0.064132	0.04585	0.061269	0.02137	0.03849	0.01401
1420	P04049	Q9UNE7	5	0.192119	0.05114	0.065194	0.04737	0.113215	0.07885	-0.00377	0.02771
1421	Q09028	Q14839	5	1.25891	0.9176	0.736244	0.94176	0.762007	0.91089	0.02416	-0.00671
1422	Q01780	Q9Y2L1	5	0.412571	0.28394	0.152551	0.19177	0.319827	0.43335	-0.09217	0.14941
1423	P19174	P62993	5	0.48952	0.37405	0.167064	0.21911	0.207541	0.23416	-0.15494	-0.13989
1424	P42224	Q05655	5	0.834713	0.7029	0.560246	0.8243	0.50847	0.70508	0.1214	0.00218
1425	Q13769	Q96J01	5	0.486949	0.37131	0.356356	0.56243	0.17277	0.17327	0.19112	-0.19804
1426	P51668	Q96FW1	5	0.277426	0.12952	0.209694	0.30063	0.065799	0.02507	0.17111	-0.10445
1427	P63000	Q14185	5	0.673029	0.56692	0.288734	0.44741	0.17646	0.17963	-0.11951	-0.38729
1428	P62805	Q92830	5	0.751332	0.63678	0.515601	0.77853	0.380898	0.53345	0.14175	-0.10333
1429	O75446	Q09028	5	0.973895	0.7929	0.586886	0.84836	0.574296	0.77361	0.05546	-0.01929
1430	Q8NG31	Q96IY1	5	0.37453	0.2385	0.149319	0.18549	0.210562	0.23967	-0.05301	0.00117
1431	P05412	P84022	5	1.03023	0.82308	0.671576	0.90887	0.577885	0.77699	0.08579	-0.04609
1432	Q13868	Q96B26	5	0.305605	0.15884	0.215833	0.31258	0.187922	0.19885	0.15374	0.04001
1433	P61964	Q9UMN6	5	0.370111	0.23337	0.160226	0.20613	0.220107	0.25642	-0.02724	0.02305
1434	O60566	Q8NG31	5	0.342731	0.20203	0.113927	0.12165	0.218472	0.25355	-0.08038	0.05152
1435	Q96EE3	Q9BW27	5	0.07233	0.00161	0.011673	0.00178	0.044416	0.00979	0.00017	0.00818
1436	P18615	Q8WX92	5	0.206651	0.06265	0.095601	0.09134	0.128438	0.102	0.02869	0.03935
1437	P17980	Q15008	5	0.162806	0.03119	0.091086	0.08418	0.095378	0.05553	0.05299	0.02434
1438	P25963	Q04864	5	0.246027	0.09794	0.038347	0.01799	0.050445	0.01336	-0.07995	-0.08458
1439	P68431	Q8WTS6	5	0.320168	0.17604	0.267108	0.40793	0.159639	0.15114	0.23189	-0.0249
1440	O75832	P17980	5	0.172724	0.0375	0.098127	0.09557	0.112339	0.07773	0.05807	0.04023
1441	P61081	Q13616	5	0.524547	0.41418	0.266002	0.40623	0.343588	0.47386	-0.00795	0.05968
1442	Q13620	Q9NZJ0	5	0.920477	0.76095	0.563112	0.82717	0.427249	0.60094	0.06622	-0.16001
1443	P67775	Q15173	5	0.765477	0.64852	0.438452	0.68397	0.401107	0.56332	0.03545	-0.0852
1444	Q9BRP8	Q9Y5S9	5	1.08235	0.8485	0.554923	0.81901	0.717443	0.88468	-0.02949	0.03618
1445	Q15428	Q15459	5	0.134722	0.01721	0.066848	0.04947	0.076928	0.03563	0.03226	0.01842
1446	P52948	Q9UBU9	5	0.493067	0.37841	0.244245	0.3663	0.304859	0.40725	-0.01211	0.02884
1447	P09874	P12004	5	0.506293	0.39339	0.333763	0.52592	0.267656	0.34139	0.13253	-0.052
1448	Q13547	Q15910	5	0.248133	0.09991	0.086	0.07624	0.141082	0.12139	-0.02367	0.02148
1449	Q8IZL8	Q9Y4W2	5	1.18944	0.89393	0.661446	0.90287	0.641632	0.83213	0.00894	-0.0618
1450	P46108	P62993	5	0.195266	0.0535	0.11332	0.12066	0.15462	0.14303	0.06716	0.08953
1451	O00291	P42858	5	0.482365	0.36589	0.314371	0.49275	0.258108	0.32411	0.12686	-0.04178
1452	O43809	Q16630	5	0.270366	0.12223	0.106392	0.10935	0.152743	0.14026	-0.01288	0.01803
1453	Q15596	Q92793	5	0.278643	0.13092	0.174642	0.23397	0.194881	0.21133	0.10305	0.08041
1454	P55036	P62195	5	0.319977	0.17577	0.159172	0.20422	0.221688	0.2591	0.02845	0.08333
1455	Q9NPJ6	Q9NX70	5	0.172355	0.03727	0.088112	0.07955	0.074145	0.03305	0.04228	-0.00422
1456	P84022	Q6ZNA4	5	1.07763	0.84633	0.690059	0.91927	0.28105	0.36566	0.07294	-0.48067
1457	P24928	Q9Y5B0	5	0.270531	0.12239	0.241863	0.36209	0.098586	0.05918	0.2397	-0.06321
1458	Q8NHM5	Q99496	5	0.226613	0.07964	0.13156	0.15237	0.105644	0.06884	0.07273	-0.0108
1459	P20618	P25786	5	0.174658	0.03875	0.077916	0.06494	0.133815	0.11004	0.02619	0.07129
1460	Q8N0X7	Q96J02	5	0.449238	0.32708	0.261857	0.39872	0.278606	0.36099	0.07164	0.03391
1461	P52655	P52657	5	0.184599	0.04581	0.113164	0.12039	0.093847	0.05367	0.07458	0.00786
1462	O14497	Q8TAQ2	5	0.350046	0.21025	0.225906	0.33163	0.16647	0.16317	0.12138	-0.04708
1463	O75791	Q13480	5	0.392762	0.26041	0.242885	0.36386	0.217982	0.25274	0.10345	-0.00767
1464	Q14683	Q9NTI5	5	0.459993	0.33962	0.232386	0.34401	0.304436	0.40657	0.00439	0.06695
1465	P19419	P27361	5	0.430773	0.30507	0.22623	0.3322	0.246756	0.3038	0.02713	-0.00127
1466	P07900	P11802	5	0.497155	0.38326	0.225953	0.33171	0.353165	0.48963	-0.05155	0.10637
1467	O00422	Q9UKV3	5	1.053	0.8347	0.562317	0.82628	0.662205	0.84742	-0.00842	0.01272
1468	P11802	P55273	5	0.888774	0.74058	0.600727	0.85961	0.51583	0.71323	0.11903	-0.02735
1469	P55884	Q99613	5	0.242126	0.09445	0.187225	0.25776	0.130397	0.10492	0.16331	0.01047
1470	P25786	Q99436	5	0.050067	0.00027	0.019985	0.00528	0.03356	0.00526	0.00501	0.00499
1471	P12956	P68431	5	0.417982	0.29046	0.243345	0.36478	0.289764	0.38103	0.07432	0.09057
1472	O43815	Q9P2B4	5	0.312014	0.1666	0.165629	0.21619	0.214976	0.24774	0.04959	0.08114
1473	O43156	Q9Y4R8	5	0.081066	0.00266	0.029988	0.01116	0.065759	0.02506	0.0085	0.0224
1474	Q15003	Q15021	5	0.024878	0	0.012582	0.00202	0.017701	0.00084	0.00202	0.00084
1475	P62877	Q16531	5	0.436619	0.31194	0.194808	0.27151	0.260665	0.32876	-0.04043	0.01682
1476	P62714	P78318	5	0.448579	0.32636	0.255884	0.38747	0.284441	0.37179	0.06111	0.04543
1477	P11142	P31948	5	0.107022	0.00777	0.046952	0.02603	0.080153	0.03886	0.01826	0.03109
1478	O00401	P60953	5	0.336927	0.19522	0.214362	0.30972	0.108103	0.07208	0.1145	-0.12314
1479	O43815	Q9Y6E0	5	0.321156	0.17714	0.214809	0.31082	0.099796	0.0608	0.13368	-0.11634
1480	P00519	P27986	5	0.42265	0.29584	0.170713	0.22649	0.309093	0.41478	-0.06935	0.11894
1481	Q12846	Q15836	5	0.765675	0.64864	0.357674	0.56443	0.479663	0.67056	-0.08421	0.02192
1482	Q16531	Q96SW2	5	0.593143	0.48808	0.441157	0.6878	0.369391	0.51615	0.19972	0.02807
1483	P61077	Q8IUQ4	5	0.380518	0.24612	0.221619	0.32368	0.262899	0.33251	0.07756	0.08639
1484	Q08211	Q9UBU9	5	0.935395	0.7699	0.383557	0.60498	0.621772	0.81583	-0.16492	0.04593
1485	Q09472	Q13547	5	0.287157	0.13968	0.147524	0.18222	0.205784	0.23074	0.04254	0.09106
1486	Q9UJX2	Q9UJX6	5	0.195664	0.0539	0.057814	0.03824	0.120788	0.08985	-0.01566	0.03595
1487	P00519	P16333	5	0.243539	0.09576	0.095537	0.09122	0.120505	0.08945	-0.00454	-0.00631
1488	P55036	Q9UNM6	5	0.315656	0.17072	0.158398	0.20258	0.218981	0.25447	0.03186	0.08375
1489	P07900	Q15831	5	0.528251	0.41799	0.215212	0.31149	0.320538	0.43465	-0.1065	0.01666
1490	Q8N488	Q99496	5	1.11465	0.86341	0.629962	0.88172	0.670841	0.85395	0.01831	-0.00946
1491	Q6IPU0	Q71F23	5	0.970961	0.79121	0.451031	0.70125	0.643415	0.83346	-0.08996	0.04225
1492	Q86VP6	Q96GG9	5	0.907525	0.75246	0.4329	0.67596	0.625815	0.81963	-0.0765	0.06717
1493	P83916	Q13263	5	1.11846	0.86513	0.650867	0.89602	0.693812	0.87011	0.03089	0.00498
1494	P27986	P46108	5	0.6138	0.50918	0.297988	0.46376	0.350775	0.4857	-0.04542	-0.02348
1495	O14818	P20618	5	0.057141	0.0005	0.002271	2e-05	0.044361	0.00974	-0.00048	0.00924
1496	Q76L83	Q92560	5	0.265548	0.11698	0.138458	0.1652	0.182369	0.18945	0.04822	0.07247
1497	P20248	P28749	5	0.815221	0.68762	0.467479	0.72181	0.439437	0.61771	0.03419	-0.06991
1498	Q06330	Q96T58	5	0.35837	0.21968	0.185011	0.25344	0.224153	0.26366	0.03376	0.04398
1499	Q8NBZ0	Q9Y230	5	0.411531	0.28279	0.225447	0.33078	0.246219	0.30309	0.04799	0.0203
1500	Q8NDV7	Q9UL18	5	0.589977	0.48479	0.310966	0.48677	0.372094	0.5205	0.00198	0.03571
1501	O75943	Q99638	5	1.11222	0.86248	0.622669	0.87625	0.633233	0.82612	0.01377	-0.03636
1502	P49427	Q13616	5	1.14264	0.87546	0.653643	0.89801	0.695298	0.87109	0.02255	-0.00437
1503	O43683	O60566	5	0.186402	0.04679	0.046703	0.02574	0.123638	0.09434	-0.02105	0.04755
1504	Q13435	Q15427	5	0.27712	0.12922	0.185029	0.25346	0.176239	0.17921	0.12424	0.04999
1505	P40692	P54277	5	0.363695	0.22563	0.190987	0.26486	0.215111	0.24792	0.03923	0.02229
1506	P11233	Q15311	5	0.875194	0.73152	0.497936	0.7591	0.481351	0.67267	0.02758	-0.05885
1507	Q9UK45	Q9Y4Y9	5	0.418524	0.29106	0.185986	0.25535	0.246525	0.30347	-0.03571	0.01241
1508	Q13127	Q9Y297	5	0.963176	0.78674	0.509212	0.77193	0.606114	0.80227	-0.01481	0.01553
1509	O14744	P62805	5	1.06087	0.83868	0.592047	0.85256	0.558815	0.75872	0.01388	-0.07996
1510	P15056	P31946	5	0.660255	0.5546	0.413512	0.64865	0.287508	0.37722	0.09405	-0.17738
1511	Q8NFD5	Q8TAQ2	5	0.599379	0.49419	0.362755	0.57281	0.345935	0.47772	0.07862	-0.01647
1512	O95835	Q7L9L4	5	0.74332	0.62972	0.373744	0.58969	0.406505	0.57058	-0.04003	-0.05914
1513	Q6I9Y2	Q8NI27	5	0.52462	0.41429	0.305869	0.47762	0.228545	0.2715	0.06333	-0.14279
1514	Q13616	Q9UBF6	5	0.516673	0.40548	0.159842	0.20541	0.359056	0.49959	-0.20007	0.09411
1515	P67775	Q9Y2T4	5	0.312846	0.16753	0.231155	0.34179	0.196515	0.21459	0.17426	0.04706
1516	O14818	P28066	5	0.069572	0.00133	0.021873	0.00602	0.047116	0.01135	0.00469	0.01002
1517	P23246	P26599	5	0.922662	0.76245	0.496928	0.75812	0.586928	0.78533	-0.00433	0.02288
1518	P46934	P51965	5	0.28435	0.13668	0.199438	0.28028	0.152244	0.13931	0.1436	0.00263
1519	O15514	P62487	5	0.145434	0.02208	0.072184	0.0567	0.029709	0.00376	0.03462	-0.01832
1520	Q9NPF5	Q9NV56	5	0.914916	0.75713	0.536108	0.80043	0.511419	0.70838	0.0433	-0.04875
1521	P20226	Q16514	5	0.196544	0.05473	0.017333	0.00397	0.132963	0.10865	-0.05076	0.05392
1522	Q6P2E9	Q8IU60	5	0.347896	0.20793	0.236555	0.35192	0.169829	0.16833	0.14399	-0.0396
1523	P55210	Q13490	5	0.459645	0.33915	0.288097	0.44632	0.230479	0.27476	0.10717	-0.06439
1524	P35250	P40937	5	0.078968	0.00236	0.04259	0.02167	0.056083	0.01722	0.01931	0.01486
1525	O00743	P78318	5	0.523196	0.41273	0.314573	0.49313	0.36262	0.50552	0.0804	0.09279
1526	P26368	Q15637	5	0.812872	0.68586	0.385286	0.60768	0.507958	0.70436	-0.07818	0.0185
1527	P33992	Q9BTE3	5	0.125064	0.01345	0.094858	0.09017	0.058936	0.01944	0.07672	0.00599
1528	P10636	P63104	5	0.693678	0.5857	0.352393	0.55597	0.433822	0.61013	-0.02973	0.02443
1529	P62714	P63151	5	0.33251	0.18988	0.24959	0.37629	0.197107	0.21568	0.18641	0.0258
1530	P36897	Q9Y4K3	5	0.563784	0.45669	0.272037	0.41683	0.350199	0.48473	-0.03986	0.02804
1531	O00161	Q15836	5	0.224483	0.07778	0.164614	0.21416	0.103557	0.06568	0.13638	-0.0121
1532	O60341	Q96BD5	5	0.757323	0.64172	0.464969	0.71883	0.418485	0.58867	0.07711	-0.05305
1533	Q13490	Q9Y6K9	5	1.02073	0.81851	0.534721	0.79878	0.654126	0.8416	-0.01973	0.02309
1534	O14818	P55036	5	0.706397	0.59783	0.359615	0.56778	0.424918	0.59762	-0.03005	-0.00021
1535	Q9NPF5	Q9Y230	5	0.786869	0.66528	0.425424	0.66546	0.456621	0.64105	0.00018	-0.02423
1536	P00338	P07195	5	0.289172	0.14162	0.172419	0.22968	0.20264	0.22504	0.08806	0.08342
1537	Q13216	Q16531	5	0.426537	0.3002	0.354003	0.55865	0.227937	0.27045	0.25845	-0.02975
1538	Q9NVC6	Q9NX70	5	0.687433	0.58002	0.371477	0.58617	0.400314	0.56222	0.00615	-0.0178
1539	Q14247	Q9ULH1	5	1.30287	0.93001	0.71122	0.93013	0.811984	0.93482	0.00012	0.00481
1540	P25054	P35221	5	0.806333	0.68113	0.445176	0.69353	0.52599	0.72461	0.0124	0.04348
1541	P48556	P51665	5	0.05781	0.00053	0.039659	0.01907	0.025057	0.00235	0.01854	0.00182
1542	P62993	Q14185	5	0.422606	0.29576	0.146826	0.1808	0.154374	0.14265	-0.11496	-0.15311
1543	P50750	Q16543	5	1.07037	0.84308	0.555708	0.81975	0.618421	0.81304	-0.02333	-0.03004
1544	P28070	Q99436	5	0.234366	0.08721	0.09967	0.09807	0.166522	0.1633	0.01086	0.07609
1545	P02792	P02794	5	0.195576	0.0538	0.059441	0.04003	0.081583	0.04046	-0.01377	-0.01334
1546	P30154	P62714	5	1.04794	0.83221	0.596533	0.85599	0.570571	0.77011	0.02378	-0.0621
1547	O75832	P51665	5	0.062893	0.00076	0.022873	0.00658	0.044266	0.0097	0.00582	0.00894
1548	O14920	Q14145	5	0.639914	0.53527	0.273218	0.41904	0.376174	0.52672	-0.11623	-0.00855
1549	P49792	Q9UBU9	5	0.785667	0.66412	0.311576	0.48777	0.515241	0.71252	-0.17635	0.0484
1550	Q14137	Q9GZL7	5	0.97235	0.79199	0.566543	0.83021	0.565148	0.76495	0.03822	-0.02704
1551	P31749	P67775	5	0.814557	0.68717	0.434372	0.67812	0.451101	0.63362	-0.00905	-0.05355
1552	Q9H1A4	Q9UJX4	5	0.055697	0.00042	0.032482	0.01282	0.034589	0.00566	0.0124	0.00524
1553	P43686	Q13200	5	0.053582	0.00035	0.042147	0.02126	0.015141	0.00056	0.02091	0.00021
1554	Q14566	Q7L590	5	0.936732	0.77068	0.517436	0.78034	0.564882	0.7647	0.00966	-0.00598
1555	P16333	Q07889	5	0.20177	0.05907	0.056538	0.03682	0.174993	0.17695	-0.02225	0.11788
1556	Q01094	Q13309	5	0.405	0.27508	0.173725	0.23219	0.139798	0.11933	-0.04289	-0.15575
1557	Q12834	Q8NHZ8	5	1.04397	0.83038	0.585949	0.84765	0.669797	0.85312	0.01727	0.02274
1558	P06493	Q15910	5	0.121383	0.01225	0.087876	0.07917	0.041387	0.00842	0.06692	-0.00383
1559	Q00987	Q09472	5	0.530094	0.41982	0.185278	0.25402	0.331252	0.4534	-0.1658	0.03358
1560	Q8TEQ6	Q9UHI6	5	0.353673	0.21439	0.078818	0.06615	0.226521	0.26813	-0.14824	0.05374
1561	Q15648	Q9BWU1	5	0.298297	0.15081	0.138693	0.1657	0.180669	0.18638	0.01489	0.03557
1562	O95229	Q9H410	5	0.459007	0.33843	0.295132	0.4587	0.218976	0.25446	0.12027	-0.08397
1563	P19838	Q13547	5	0.123368	0.01286	0.096665	0.09313	0.012407	0.00028	0.08027	-0.01258
1564	O15111	Q16543	5	1.32567	0.93611	0.724348	0.93655	0.733514	0.89472	0.00044	-0.04139
1565	P08865	P63220	5	0.749246	0.6347	0.368791	0.58218	0.537462	0.73676	-0.05252	0.10206
1566	P60604	Q9Y679	5	0.45966	0.33916	0.263403	0.40148	0.269134	0.34429	0.06232	0.00513
1567	Q8NDV7	Q9H9G7	5	0.763256	0.64683	0.394269	0.62065	0.480878	0.67209	-0.02618	0.02526
1568	P35998	Q99460	5	0.056902	0.00049	0.052451	0.03185	0.021227	0.0015	0.03136	0.00101
1569	O14777	Q9H081	5	0.963009	0.78659	0.408163	0.64115	0.675578	0.85742	-0.14544	0.07083
1570	P61960	Q9GZZ9	5	1.13221	0.87123	0.67719	0.91237	0.656975	0.84371	0.04114	-0.02752
1571	O43264	P50748	5	0.056333	0.00045	0.005357	0.00032	0.04859	0.01219	-0.00013	0.01174
1572	P37108	P49458	5	0.039084	0.0001	0.023579	0.00701	0.023487	0.0019	0.00691	0.0018
1573	Q12933	Q14790	5	0.780851	0.66069	0.449452	0.69905	0.26142	0.33012	0.03836	-0.33057
1574	P07237	Q96HE7	5	0.656689	0.5513	0.399102	0.62784	0.483449	0.67513	0.07654	0.12383
1575	O00401	P62993	5	0.379663	0.24497	0.127702	0.14514	0.154935	0.14363	-0.09983	-0.10134
1576	O43639	Q13153	5	0.914725	0.75698	0.491407	0.75152	0.494679	0.68904	-0.00546	-0.06794
1577	Q13042	Q9UM13	5	0.092106	0.0043	0.051261	0.0305	0.063258	0.02294	0.0262	0.01864
1578	P52655	P62380	5	1.23904	0.91107	0.731779	0.93987	0.724919	0.8895	0.0288	-0.02157
1579	Q96IY1	Q9H410	5	0.155088	0.02679	0.074663	0.06015	0.05563	0.01696	0.03336	-0.00983
1580	Q9UL18	Q9UPY3	5	0.712507	0.60319	0.415815	0.652	0.39019	0.54732	0.04881	-0.05587
1581	O14656	Q5JTV8	5	1.47978	0.96692	0.791214	0.96302	0.942006	0.97291	-0.0039	0.00599
1582	Q13111	Q13112	5	0.671194	0.56535	0.351799	0.55489	0.3975	0.55822	-0.01046	-0.00713
1583	O95163	Q96EB1	5	0.49985	0.38616	0.270267	0.4137	0.328966	0.4494	0.02754	0.06324
1584	O75340	Q8WUM4	5	0.810413	0.68406	0.522951	0.78641	0.424417	0.59696	0.10235	-0.0871
1585	P18615	Q8IXH7	5	0.606497	0.50175	0.292909	0.45507	0.388148	0.54401	-0.04668	0.04226
1586	P40306	P49720	5	0.94165	0.77348	0.51974	0.78286	0.553534	0.75351	0.00938	-0.01997
1587	Q16539	Q9BUB5	5	0.280246	0.13264	0.227068	0.33414	0.143125	0.12439	0.2015	-0.00825
1588	Q9HCS7	Q9UNP9	5	0.820506	0.69212	0.411702	0.64611	0.489565	0.68267	-0.04601	-0.00945
1589	P06730	Q9NRA8	5	0.823566	0.69438	0.428251	0.6694	0.567594	0.76727	-0.02498	0.07289
1590	P28062	P28072	5	0.052179	0.00032	0.032749	0.01304	0.013498	0.00034	0.01272	2e-05
1591	Q16576	Q96ST3	5	0.815407	0.68784	0.489236	0.74893	0.415046	0.58377	0.06109	-0.10407
1592	O95983	Q13330	5	0.276327	0.12846	0.163319	0.21172	0.162887	0.15679	0.08326	0.02833
1593	O00743	O75170	5	0.391927	0.25947	0.255729	0.3872	0.264063	0.33465	0.12773	0.07518
1594	P50750	Q96MH2	5	1.3373	0.9388	0.690436	0.91945	0.837813	0.94415	-0.01935	0.00535
1595	P12004	Q09472	5	0.371046	0.23446	0.23424	0.34742	0.148201	0.13252	0.11296	-0.10194
1596	P30153	Q00005	5	0.1213	0.01219	0.031788	0.01238	0.103922	0.0662	0.00019	0.05401
1597	P68431	Q8TEX9	5	0.224036	0.07729	0.132916	0.15493	0.07225	0.03125	0.07764	-0.04604
1598	P78395	Q13617	5	1.10689	0.86016	0.607412	0.8651	0.612128	0.80727	0.00494	-0.05289
1599	O15151	P61981	5	0.388014	0.2548	0.259103	0.3934	0.110095	0.07477	0.1386	-0.18003
1600	Q8TD19	Q9HC98	5	0.691671	0.58377	0.286544	0.44343	0.376354	0.52695	-0.14034	-0.05682
1601	P63000	Q13177	5	0.286253	0.1387	0.134613	0.15791	0.24543	0.30153	0.01921	0.16283
1602	Q96S44	Q9NPF4	5	0.151184	0.02476	0.051474	0.03076	0.063529	0.02313	0.006	-0.00163
1603	P05412	P15407	5	0.225063	0.07822	0.116616	0.12623	0.133126	0.10888	0.04801	0.03066
1604	P62191	Q15008	5	0.091245	0.00415	0.080074	0.06778	0.040053	0.00779	0.06363	0.00364
1605	O00291	Q00610	5	0.37638	0.24076	0.250416	0.37762	0.185822	0.19528	0.13686	-0.04548
1606	Q05513	Q9BYG5	5	0.068941	0.00129	0.045074	0.0242	0.038225	0.007	0.02291	0.00571
1607	P61981	Q9Y2J2	5	0.544017	0.43493	0.229889	0.33952	0.314458	0.4233	-0.09541	-0.01163
1608	P07900	P11142	5	0.199483	0.05731	0.185697	0.25475	0.028259	0.00322	0.19744	-0.05409
1609	Q9NX70	Q9P086	5	0.279606	0.13206	0.116816	0.12661	0.189405	0.20139	-0.00545	0.06933
1610	P09874	P16104	5	0.318136	0.1736	0.129387	0.14816	0.23497	0.28279	-0.02544	0.10919
1611	P63010	Q96CW1	5	0.123713	0.01292	0.079525	0.06704	0.064976	0.02443	0.05412	0.01151
1612	O14979	P09651	5	0.765799	0.64877	0.443563	0.69123	0.422506	0.59444	0.04246	-0.05433
1613	Q13619	Q9NZJ0	5	0.338098	0.19651	0.187562	0.25839	0.223338	0.26201	0.06188	0.0655
1614	P07900	P29474	5	0.5203	0.40945	0.220307	0.32101	0.357946	0.49766	-0.08844	0.08821
1615	Q07955	Q96SB4	5	0.755868	0.64024	0.390083	0.61476	0.262896	0.33251	-0.02548	-0.30773
1616	Q14683	Q29RF7	5	0.929295	0.76652	0.468466	0.72327	0.633097	0.826	-0.04325	0.05948
1617	P28065	Q99436	5	0.283537	0.13591	0.131818	0.15291	0.158592	0.14931	0.017	0.0134
1618	Q09028	Q16576	5	0.40507	0.27514	0.28524	0.44119	0.278148	0.3602	0.16605	0.08506
1619	P67775	Q16537	5	0.718599	0.60863	0.384236	0.60606	0.393695	0.55236	-0.00257	-0.05627
1620	P43686	Q15008	5	0.022977	0	0.01245	0.00201	0.009545	0.00019	0.00201	0.00019
1621	O43172	O43395	5	0.459694	0.33923	0.224293	0.32871	0.303257	0.40454	-0.01052	0.06531
1622	P46527	P61024	5	0.809614	0.68356	0.388955	0.61307	0.553032	0.75298	-0.07049	0.06942
1623	Q07955	Q9UBU9	5	1.4273	0.95826	0.749709	0.94781	0.784111	0.9225	-0.01045	-0.03576
1624	P85037	Q92560	5	0.385261	0.25156	0.184282	0.25215	0.194974	0.2115	0.00059	-0.04006
1625	Q12888	Q6ZW49	5	0.199879	0.05754	0.101165	0.10067	0.112937	0.07847	0.04313	0.02093
1626	P42695	Q6IBW4	5	0.236868	0.08943	0.116417	0.12599	0.142223	0.12308	0.03656	0.03365
1627	P30307	P31946	5	0.623214	0.51893	0.357097	0.56363	0.371436	0.51948	0.0447	0.00055
1628	P05412	P53779	5	0.705514	0.59694	0.373889	0.59001	0.417993	0.58781	-0.00693	-0.00913
1629	P30153	P30154	5	0.828045	0.69768	0.51794	0.78089	0.361233	0.50334	0.08321	-0.19434
1630	P13051	P15927	5	0.481245	0.36453	0.258711	0.39256	0.263362	0.33335	0.02803	-0.03118
1631	P54725	Q05086	5	1.1202	0.86586	0.577317	0.84019	0.750575	0.9048	-0.02567	0.03894
1632	O60828	Q9Y2W2	5	0.442045	0.31854	0.248565	0.3745	0.266751	0.33974	0.05596	0.0212
1633	O15379	Q9UQL6	5	0.247897	0.0997	0.132335	0.1537	0.136145	0.11365	0.054	0.01395
1634	P51665	P55036	5	0.282993	0.1354	0.137911	0.16427	0.201708	0.22379	0.02887	0.08839
1635	Q15831	Q16543	5	0.292259	0.14462	0.203158	0.28774	0.11776	0.08544	0.14312	-0.05918
1636	Q13619	Q9BW61	5	0.41523	0.28718	0.257732	0.39085	0.196898	0.21529	0.10367	-0.07189
1637	O95295	Q96EV8	5	0.104423	0.00707	0.050409	0.02965	0.034326	0.00555	0.02258	-0.00152
1638	O75832	P35998	5	0.092102	0.0043	0.070519	0.05452	0.039667	0.00766	0.05022	0.00336
1639	Q13769	Q6I9Y2	5	0.317868	0.17326	0.237468	0.35354	0.19083	0.20377	0.18028	0.03051
1640	P11142	P34932	5	0.127077	0.01418	0.092986	0.0872	0.038292	0.00702	0.07302	-0.00716
1641	Q15014	Q9Y605	5	0.194363	0.05285	0.151422	0.18948	0.081627	0.0405	0.13663	-0.01235
1642	Q16531	Q7L5N1	5	0.674212	0.56794	0.448493	0.69783	0.486926	0.67937	0.12989	0.11143
1643	P51617	Q9NYJ8	5	0.739639	0.62656	0.311669	0.48796	0.430492	0.60557	-0.1386	-0.02099
1644	P23497	P29590	5	0.573878	0.46716	0.310564	0.48595	0.340124	0.46805	0.01879	0.00089
1645	Q12834	Q9UM13	5	0.193078	0.05191	0.064273	0.04611	0.116823	0.08413	-0.0058	0.03222
1646	P62191	Q9UNM6	5	0.092767	0.00442	0.059083	0.03968	0.068655	0.02768	0.03526	0.02326
1647	Q15276	Q9UJ41	5	0.255334	0.10674	0.139485	0.16697	0.153029	0.14068	0.06023	0.03394
1648	P55036	Q05086	5	0.271244	0.1232	0.164529	0.21401	0.206852	0.23288	0.09081	0.10968
1649	P35249	P40938	5	0.14593	0.02228	0.054875	0.03482	0.091798	0.05136	0.01254	0.02908
1650	Q96A65	Q9UPT5	5	0.150305	0.02435	0.056583	0.03686	0.098406	0.05901	0.01251	0.03466
1651	Q09472	Q15796	5	0.29491	0.14736	0.185945	0.25527	0.155779	0.14499	0.10791	-0.00237
1652	P62136	Q96QC0	5	0.304748	0.15797	0.156809	0.19969	0.198185	0.2173	0.04172	0.05933
1653	O43924	P36404	5	0.415369	0.28738	0.288953	0.44785	0.149446	0.13446	0.16047	-0.15292
1654	O96019	Q969G3	5	0.423153	0.29636	0.283798	0.43849	0.242707	0.29678	0.14213	0.00042
1655	O60907	Q9Y618	5	0.341576	0.20061	0.177836	0.2401	0.213345	0.24485	0.03949	0.04424
1656	Q08881	Q13094	5	0.641838	0.5371	0.301974	0.47049	0.371741	0.51993	-0.06661	-0.01717
1657	Q02790	Q92990	5	0.05908	0.00058	0.038993	0.01859	0.028898	0.00346	0.01801	0.00288
1658	Q13547	Q9P0W2	5	0.201814	0.05911	0.09805	0.09545	0.129475	0.10358	0.03634	0.04447
1659	P21580	Q8NFZ5	5	0.391436	0.25886	0.253032	0.38264	0.242105	0.29573	0.12378	0.03687
1660	P49336	Q9H944	5	0.209519	0.06498	0.026234	0.00861	0.155208	0.14413	-0.05637	0.07915
1661	Q8WVC0	Q9GZS3	5	0.490057	0.37474	0.260483	0.39601	0.300559	0.39997	0.02127	0.02523
1662	Q6PD62	Q92541	5	0.492306	0.37755	0.288183	0.44642	0.345968	0.4778	0.06887	0.10025
1663	P22681	P31946	5	0.195662	0.0539	0.071846	0.05624	0.179039	0.18366	0.00234	0.12976
1664	O14686	Q9UBL3	5	0.371391	0.23496	0.196802	0.27523	0.220806	0.25756	0.04027	0.0226
1665	A5YKK6	Q9UIV1	5	0.091541	0.00419	0.051961	0.03129	0.031691	0.00451	0.0271	0.00032
1666	O15379	O60907	5	0.152245	0.02527	0.09475	0.09004	0.077472	0.03623	0.06477	0.01096
1667	P04049	P62834	5	0.858688	0.72006	0.439509	0.68561	0.458608	0.64382	-0.03445	-0.07624
1668	P35249	P35251	5	1.48045	0.96697	0.775571	0.95788	0.882246	0.95825	-0.00909	-0.00872
1669	P17676	P51531	5	1.16427	0.88465	0.646098	0.89276	0.629174	0.8225	0.00811	-0.06215
1670	Q8NBT2	Q9HBM1	5	0.195033	0.05336	0.093096	0.0874	0.133972	0.11026	0.03404	0.0569
1671	O60477	Q96EB6	5	0.149716	0.02403	0.047905	0.02693	0.095142	0.05524	0.0029	0.03121
1672	P11831	Q969V6	5	0.219054	0.07306	0.140351	0.16858	0.044736	0.00995	0.09552	-0.06311
1673	P48444	Q9Y678	5	0.041214	0.00011	0.030944	0.0118	0.019832	0.00118	0.01169	0.00107
1674	Q13618	Q92905	5	0.088246	0.00368	0.051727	0.03106	0.057963	0.01869	0.02738	0.01501
1675	Q01780	Q06265	5	1.63704	0.98454	0.957729	0.99249	1.01865	0.98558	0.00795	0.00104
1676	P61981	Q02241	5	0.644211	0.53953	0.292798	0.45493	0.380972	0.53357	-0.0846	-0.00596
1677	P05412	Q8NHY2	5	0.438656	0.31446	0.254099	0.38451	0.244778	0.30047	0.07005	-0.01399
1678	P09651	P26599	5	0.25331	0.10474	0.039741	0.01914	0.211159	0.24089	-0.0856	0.13615
1679	Q01780	Q9NQT5	5	0.585777	0.48023	0.213972	0.30904	0.484096	0.67608	-0.17119	0.19585
1680	O95983	Q14839	5	0.217338	0.07136	0.129561	0.14853	0.139775	0.1193	0.07717	0.04794
1681	P83436	Q96JB2	5	0.091192	0.00415	0.04599	0.02513	0.033819	0.00535	0.02098	0.0012
1682	P50750	Q13451	5	0.231496	0.08461	0.147987	0.18297	0.079551	0.03823	0.09836	-0.04638
1683	O43765	P11441	5	0.289908	0.14244	0.182074	0.24806	0.185019	0.19398	0.10562	0.05154
1684	Q9NS23	Q9UER7	5	0.775754	0.65676	0.519963	0.7831	0.446672	0.62769	0.12634	-0.02907
1685	O00257	Q06587	5	0.591932	0.48683	0.326532	0.51385	0.364238	0.5078	0.02702	0.02097
1686	Q13616	Q969U6	5	0.592799	0.48769	0.370619	0.58492	0.333975	0.45789	0.09723	-0.0298
1687	P55036	Q16186	5	0.263008	0.11418	0.124781	0.14012	0.171895	0.17182	0.02594	0.05764
1688	O96019	Q92922	5	0.572928	0.4661	0.376786	0.59489	0.315513	0.42518	0.12879	-0.04092
1689	Q9H0E9	Q9NV56	5	0.219095	0.07314	0.124275	0.13928	0.147581	0.13154	0.06614	0.0584
1690	Q06265	Q9NQT5	5	1.37543	0.94791	0.803277	0.96644	0.821366	0.93804	0.01853	-0.00987
1691	Q9Y265	Q9Y4A5	5	0.431207	0.30554	0.20619	0.29369	0.259546	0.3267	-0.01185	0.02116
1692	P36873	Q5UIP0	5	0.513079	0.4013	0.248588	0.37456	0.329876	0.451	-0.02674	0.0497
1693	P07900	P50750	5	0.505891	0.39296	0.182485	0.2489	0.349747	0.48411	-0.14406	0.09115
1694	Q9UL18	Q9UPQ9	5	0.551909	0.44385	0.284727	0.44021	0.340492	0.46858	-0.00364	0.02473
1695	P61077	Q96FW1	5	0.205812	0.06181	0.141945	0.17156	0.113653	0.07943	0.10975	0.01762
1696	O60749	Q9UNH7	5	0.213311	0.06807	0.183892	0.25144	0.0637	0.02322	0.18337	-0.04485
1697	O60216	Q7Z5K2	5	0.460557	0.34033	0.313542	0.49141	0.294456	0.38947	0.15108	0.04914
1698	A0AVT1	Q9H832	5	1.00639	0.81116	0.583173	0.84528	0.575254	0.77448	0.03412	-0.03668
1699	P55072	Q96JH7	5	1.5729	0.97854	0.85908	0.9793	0.985694	0.98098	0.00076	0.00244
1700	Q9UK45	Q9Y333	5	0.491413	0.37653	0.264756	0.40407	0.324768	0.44208	0.02754	0.06555
1701	P43246	Q9UQ84	5	0.920489	0.76095	0.538789	0.80315	0.541619	0.74108	0.0422	-0.01987
1702	Q01167	Q92560	5	0.48831	0.37282	0.232766	0.34463	0.264373	0.33523	-0.02819	-0.03759
1703	O75533	Q15393	5	0.094153	0.00467	0.042203	0.0213	0.042771	0.00904	0.01663	0.00437
1704	P10636	Q00535	5	1.57202	0.97846	0.88245	0.98338	0.95927	0.97657	0.00492	-0.00189
1705	P25789	P28070	5	0.144155	0.0215	0.058098	0.03861	0.092602	0.05221	0.01711	0.03071
1706	Q6P2C8	Q9BTT4	5	0.703339	0.59472	0.455202	0.70648	0.361348	0.5035	0.11176	-0.09122
1707	P35251	P40938	5	1.61769	0.98278	0.830235	0.97289	0.966637	0.97766	-0.00989	-0.00512
1708	P15927	Q6PCD5	5	0.351403	0.21193	0.135185	0.15902	0.235442	0.2835	-0.05291	0.07157
1709	Q9NWS0	Q9Y230	5	0.648154	0.5432	0.370968	0.58548	0.366329	0.51125	0.04228	-0.03195
1710	P42684	P46108	5	0.525397	0.41513	0.220465	0.32139	0.331611	0.4539	-0.09374	0.03877
1711	P08559	P11177	5	0.277129	0.12922	0.06232	0.04359	0.141929	0.12266	-0.08563	-0.00656
1712	O14920	Q16543	5	1.49207	0.96863	0.802465	0.96629	0.844704	0.94645	-0.00234	-0.02218
1713	P36873	Q8IWU2	5	0.704504	0.59579	0.355048	0.56023	0.417906	0.5877	-0.03556	-0.00809
1714	P27348	Q92934	5	1.36503	0.94535	0.655124	0.89895	0.92122	0.96836	-0.0464	0.02301
1715	O43513	P49336	5	0.5596	0.45208	0.241882	0.3621	0.328268	0.44818	-0.08998	-0.0039
1716	Q9NQT5	Q9Y3B2	5	0.244305	0.09637	0.173318	0.23135	0.151546	0.13819	0.13498	0.04182
1717	Q9UBD5	Q9Y5N6	5	0.330745	0.18801	0.170576	0.22622	0.17554	0.17788	0.03821	-0.01013
1718	P51665	Q99460	5	0.073277	0.00175	0.042058	0.02119	0.032714	0.00485	0.01944	0.0031
1719	P04049	P28482	5	0.975002	0.79363	0.532401	0.79619	0.562344	0.76249	0.00256	-0.03114
1720	Q8TF46	Q9NQT5	5	0.667817	0.56205	0.270964	0.4148	0.540168	0.73975	-0.14725	0.1777
1721	P51668	Q8IUQ4	5	0.447086	0.32477	0.255777	0.38728	0.303933	0.40556	0.06251	0.08079
1722	P67775	Q14738	5	0.77003	0.65209	0.366174	0.57799	0.41987	0.59047	-0.0741	-0.06162
1723	P51668	Q9NYG5	5	0.332134	0.18941	0.143955	0.17572	0.2672	0.34058	-0.01369	0.15117
1724	O75821	Q13347	5	0.478543	0.36132	0.332415	0.52353	0.286365	0.3753	0.16221	0.01398
1725	P31947	Q92934	5	1.0205	0.81843	0.48541	0.74448	0.656444	0.84331	-0.07395	0.02488
1726	P49427	Q9UKB1	5	0.297929	0.15044	0.156449	0.19906	0.197358	0.21615	0.04862	0.06571
1727	O00487	P43686	5	0.043832	0.00014	0.015097	0.00295	0.027948	0.00307	0.00281	0.00293
1728	Q9H1A4	Q9UJX6	5	0.143111	0.02104	0.022951	0.00663	0.084855	0.04384	-0.01441	0.0228
1729	O43242	Q15008	5	0.033267	2e-05	0.008114	0.00082	0.02337	0.00187	0.0008	0.00185
1730	Q92905	Q9Y4B6	5	0.228255	0.08122	0.093347	0.0877	0.104794	0.06768	0.00648	-0.01354
1731	P52948	Q14974	5	0.755486	0.63993	0.425609	0.66575	0.468889	0.65674	0.02582	0.01681
1732	Q9H944	Q9NX70	5	0.314171	0.16904	0.142013	0.17167	0.202724	0.22512	0.00263	0.05608
1733	O15169	P49840	5	0.159559	0.02908	0.026343	0.00868	0.145838	0.12839	-0.0204	0.09931
1734	O00161	P32856	5	0.911649	0.75516	0.478625	0.73624	0.592585	0.79084	-0.01892	0.03568
1735	P61964	Q9UPS6	5	0.463866	0.34424	0.258474	0.39219	0.295844	0.39179	0.04795	0.04755
1736	P31946	Q9Y2J2	5	0.687921	0.58037	0.354733	0.55974	0.470211	0.65837	-0.02063	0.078
1737	P30307	P53350	5	0.72677	0.61559	0.364472	0.57544	0.451305	0.63392	-0.04015	0.01833
1738	Q14686	Q9UBL3	5	0.897153	0.74564	0.510377	0.77312	0.543906	0.74331	0.02748	-0.00233
1739	Q14152	Q99613	5	0.167475	0.03403	0.100638	0.09984	0.098173	0.05872	0.06581	0.02469
1740	O60832	Q9NY12	5	0.47782	0.36047	0.252367	0.38111	0.296923	0.3936	0.02064	0.03313
1741	P62805	Q9UER7	5	0.286732	0.13928	0.14061	0.16904	0.171202	0.17062	0.02976	0.03134
1742	P09651	P14866	5	0.655896	0.55053	0.198233	0.27803	0.445643	0.62639	-0.2725	0.07586
1743	O00308	Q8N5I2	5	0.271302	0.12325	0.182554	0.24904	0.153685	0.14161	0.12579	0.01836
1744	P21675	P35269	5	0.768292	0.65069	0.45699	0.7086	0.432681	0.60861	0.05791	-0.04208
1745	P49757	Q00987	5	0.240203	0.09253	0.101478	0.10117	0.158005	0.14821	0.00864	0.05568
1746	O15143	P61160	5	0.127854	0.01445	0.052983	0.03252	0.071893	0.03084	0.01807	0.01639
1747	P37275	Q13363	5	0.909464	0.75368	0.451923	0.70255	0.565934	0.76565	-0.05113	0.01197
1748	P29353	Q05209	5	0.332046	0.18933	0.174294	0.2332	0.173562	0.17454	0.04387	-0.01479
1749	P51531	Q15532	5	0.635749	0.53124	0.327178	0.51508	0.413065	0.58066	-0.01616	0.04942
1750	P26358	Q9UBC3	5	0.495349	0.38117	0.305804	0.47752	0.158033	0.14825	0.09635	-0.23292
1751	O95630	Q9HD42	5	0.641081	0.5364	0.281219	0.434	0.402695	0.56544	-0.1024	0.02904
1752	O75955	Q9BX66	5	0.286993	0.13948	0.164635	0.21421	0.155241	0.14419	0.07473	0.00471
1753	P23921	P31350	5	0.877372	0.73311	0.464757	0.71865	0.55294	0.7529	-0.01446	0.01979
1754	O43815	Q13033	5	0.046658	0.00019	0.009544	0.00119	0.027023	0.00281	0.001	0.00262
1755	P55036	Q9UMX0	5	0.611313	0.5065	0.319582	0.50169	0.352787	0.4891	-0.00481	-0.0174
1756	O43542	P51587	5	1.18759	0.89343	0.537106	0.8014	0.731402	0.89341	-0.09203	-2e-05
1757	P63104	Q04917	5	0.610024	0.50518	0.21433	0.30968	0.403952	0.56711	-0.1955	0.06193
1758	P25788	P28070	5	0.272169	0.1242	0.1147	0.12306	0.193104	0.20788	-0.00114	0.08368
1759	P45973	Q9H410	5	0.221339	0.07511	0.162184	0.20988	0.08247	0.04137	0.13477	-0.03374
1760	P55884	P60228	5	0.296152	0.14855	0.207462	0.29623	0.1786	0.18292	0.14768	0.03437
1761	P24928	P49336	5	0.079143	0.00239	0.050131	0.02932	0.039235	0.00748	0.02693	0.00509
1762	Q29RF7	Q7Z5K2	5	0.605782	0.50087	0.244327	0.36644	0.395181	0.55452	-0.13443	0.05365
1763	Q14152	Q9UBQ5	5	0.354391	0.21517	0.327153	0.51504	0.092848	0.05254	0.29987	-0.16263
1764	P25786	P28070	5	0.25075	0.10225	0.116599	0.12623	0.165027	0.16067	0.02398	0.05842
1765	O75569	P19525	5	0.163202	0.03141	0.051322	0.03056	0.059794	0.02015	-0.00085	-0.01126
1766	O95433	P08238	5	0.173163	0.03784	0.132125	0.15344	0.02975	0.00378	0.1156	-0.03406
1767	P17980	Q99460	5	0.18117	0.04319	0.079289	0.06672	0.12355	0.0942	0.02353	0.05101
1768	P33992	Q14566	5	0.141928	0.02039	0.113854	0.12155	0.043238	0.00923	0.10116	-0.01116
1769	P62877	Q86VP6	5	0.52969	0.41941	0.186795	0.25693	0.370046	0.51715	-0.16248	0.09774
1770	Q13618	Q9P2K6	5	0.442879	0.31963	0.268872	0.41108	0.24843	0.30665	0.09145	-0.01298
1771	O43815	Q14BN4	5	0.309666	0.16382	0.16447	0.21385	0.230113	0.27406	0.05003	0.11024
1772	Q9UHD2	Q9Y6K9	5	1.23827	0.91085	0.646866	0.89333	0.786532	0.92344	-0.01752	0.01259
1773	P04049	P06400	5	0.333929	0.19151	0.138491	0.16529	0.208984	0.23673	-0.02622	0.04522
1774	Q13283	Q14694	5	0.37919	0.24444	0.223611	0.3273	0.219703	0.25562	0.08286	0.01118
1775	O00743	Q9UPN7	5	0.488501	0.37302	0.289157	0.44822	0.322305	0.43785	0.0752	0.06483
1776	P27986	P46109	5	0.879914	0.73473	0.431398	0.67385	0.519093	0.71686	-0.06088	-0.01787
1777	P15880	P23396	5	0.070574	0.00143	0.021689	0.00595	0.04256	0.00898	0.00452	0.00755
1778	P51531	Q96ST3	5	0.080428	0.00257	0.015995	0.00344	0.072353	0.03132	0.00087	0.02875
1779	P29350	P62993	5	1.02494	0.82044	0.600107	0.8592	0.531327	0.73025	0.03876	-0.09019
1780	P11802	P30279	5	0.560384	0.45296	0.321519	0.50504	0.323333	0.43961	0.05208	-0.01335
1781	Q9UDY8	Q9Y4K3	5	0.482329	0.36587	0.342132	0.53958	0.247125	0.30441	0.17371	-0.06146
1782	P61586	Q13464	5	0.310435	0.16482	0.112208	0.11891	0.081487	0.04033	-0.04591	-0.12449
1783	Q9H270	Q9P253	5	0.115323	0.01005	0.071528	0.05587	0.046527	0.01104	0.04582	0.00099
1784	P25054	Q15691	5	0.897758	0.74608	0.469113	0.72407	0.551996	0.75184	-0.02201	0.00576
1785	Q13416	Q9Y5N6	5	0.703286	0.59468	0.354844	0.55994	0.450633	0.6331	-0.03474	0.03842
1786	O00487	Q13200	5	0.06872	0.00128	0.032341	0.01269	0.042852	0.00907	0.01141	0.00779
1787	Q14566	Q9H211	5	0.319963	0.17575	0.06426	0.0461	0.217957	0.25271	-0.12965	0.07696
1788	Q93074	Q9NX70	5	0.145885	0.02227	0.086875	0.07752	0.08373	0.04275	0.05525	0.02048
1789	O95630	Q7LBR1	5	0.085258	0.00315	0.07357	0.05853	0.031232	0.00437	0.05538	0.00122
1790	P43686	P48556	5	0.048335	0.00023	0.012544	0.00202	0.030126	0.00392	0.00179	0.00369
1791	O43318	P19438	5	1.62672	0.98355	0.854203	0.97822	1.01408	0.98495	-0.00533	0.0014
1792	P42575	Q9HB75	5	0.946803	0.77682	0.608458	0.86588	0.529609	0.72836	0.08906	-0.04846
1793	P07814	P41252	5	0.118707	0.01109	0.067936	0.05089	0.078128	0.03684	0.0398	0.02575
1794	P62993	Q9UKW4	5	0.274134	0.12631	0.109507	0.1144	0.238655	0.28949	-0.01191	0.16318
1795	P61978	P62993	5	0.772089	0.65382	0.491677	0.75184	0.360568	0.50203	0.09802	-0.15179
1796	P31749	Q09472	5	0.111603	0.00904	0.0497	0.02888	0.084537	0.04354	0.01984	0.0345
1797	Q8WV22	Q96MG7	5	0.182426	0.04419	0.020295	0.00542	0.095308	0.05543	-0.03877	0.01124
1798	P05423	Q9NVU0	4	0.057158	0.0005	0.012695	0.00206	0.028077	0.00316	0.00156	0.00266
1799	Q14839	Q16576	4	1.11831	0.86506	0.652002	0.8968	0.632706	0.82572	0.03174	-0.03934
1800	P61088	Q8NHG8	4	0.548783	0.44043	0.27108	0.41497	0.393884	0.55259	-0.02546	0.11216
1801	Q9H8E8	Q9NS73	4	0.592792	0.48767	0.235409	0.34967	0.361353	0.5035	-0.138	0.01583
1802	P21580	Q12933	4	0.226658	0.07971	0.116384	0.1259	0.086783	0.04593	0.04619	-0.03378
1803	P68400	Q96EB6	4	0.189049	0.04898	0.043526	0.02256	0.097688	0.05818	-0.02642	0.0092
1804	P57678	Q9UKV8	4	1.15142	0.87919	0.5871	0.84861	0.709656	0.8802	-0.03058	0.00101
1805	Q9HAU5	Q9Y5S9	4	0.416717	0.289	0.333027	0.52471	0.159193	0.15036	0.23571	-0.13864
1806	O75400	P42858	4	0.505166	0.3921	0.268833	0.41103	0.310904	0.41742	0.01893	0.02532
1807	Q15796	Q96RT1	4	1.36386	0.94504	0.738213	0.94263	0.810758	0.93427	-0.00241	-0.01077
1808	Q15022	Q6ZN18	4	0.674041	0.56779	0.416894	0.65356	0.327772	0.44748	0.08577	-0.12031
1809	P19838	Q04864	4	0.287037	0.13954	0.170541	0.22617	0.160438	0.15244	0.08663	0.0129
1810	Q13042	Q9UJX4	4	0.072324	0.00161	0.046922	0.02597	0.022134	0.00165	0.02436	4e-05
1811	P84022	Q13526	4	0.597365	0.49241	0.388406	0.61219	0.36847	0.51474	0.11978	0.02233
1812	Q99558	Q9Y4K3	4	0.301993	0.15478	0.154154	0.19467	0.168053	0.16575	0.03989	0.01097
1813	Q96FX7	Q9UJA5	4	0.038765	0.0001	0.012833	0.00212	0.029963	0.00391	0.00202	0.00381
1814	P16104	Q92878	4	1.08097	0.84791	0.410151	0.64378	0.656745	0.84352	-0.20413	-0.00439
1815	O75143	Q9BSB4	4	0.249297	0.101	0.130257	0.14976	0.147829	0.13185	0.04876	0.03085
1816	Q9H444	Q9Y3E7	4	1.11512	0.86361	0.594933	0.85477	0.727372	0.89103	-0.00884	0.02742
1817	Q6P2C8	Q93074	4	0.633994	0.52942	0.36467	0.5758	0.376227	0.52679	0.04638	-0.00263
1818	Q9UJX4	Q9UJX6	4	0.133265	0.01664	0.043629	0.02267	0.066632	0.02578	0.00603	0.00914
1819	O15357	P29353	4	0.667338	0.5616	0.427411	0.6682	0.372348	0.5209	0.1066	-0.0407
1820	O15514	P24928	4	1.20904	0.90114	0.649786	0.89509	0.828376	0.94056	-0.00605	0.03942
1821	O43815	Q9BRV8	4	0.378867	0.24398	0.188078	0.25944	0.259168	0.32606	0.01546	0.08208
1822	Q13363	Q13422	4	0.381305	0.24702	0.19386	0.26982	0.242716	0.29679	0.0228	0.04977
1823	P26373	P61313	4	0.088316	0.00368	0.018449	0.00457	0.07886	0.03749	0.00089	0.03381
1824	P78362	Q8NAV1	4	1.12325	0.86734	0.60871	0.86603	0.6507	0.83896	-0.00131	-0.02838
1825	Q9UL15	Q9Y6D9	4	0.561125	0.45377	0.406723	0.63903	0.325798	0.44403	0.18526	-0.00974
1826	Q14686	Q6ZW49	4	0.633037	0.52836	0.360451	0.5691	0.405206	0.56883	0.04074	0.04047
1827	P10398	Q04917	4	1.12129	0.86645	0.586953	0.84847	0.670179	0.85348	-0.01798	-0.01297
1828	P62714	Q13033	4	0.547168	0.43844	0.304943	0.47598	0.318538	0.431	0.03754	-0.00744
1829	O76064	O95714	4	1.23474	0.90958	0.670623	0.90838	0.717848	0.88491	-0.0012	-0.02467
1830	Q12904	Q15046	4	0.195001	0.05333	0.157053	0.20005	0.078064	0.0368	0.14672	-0.01653
1831	Q13163	Q9Y2U5	4	0.725225	0.61431	0.328636	0.51744	0.446766	0.6278	-0.09687	0.01349
1832	Q13485	Q92905	4	0.250361	0.1019	0.133849	0.15632	0.055854	0.01706	0.05442	-0.08484
1833	Q16629	Q9UBU9	4	1.29688	0.92831	0.743324	0.94486	0.745992	0.90216	0.01655	-0.02615
1834	P18074	P50613	4	0.84599	0.71092	0.474216	0.73039	0.445238	0.62577	0.01947	-0.08515
1835	P42858	Q99963	4	0.465253	0.34573	0.198981	0.27935	0.376007	0.52649	-0.06638	0.18076
1836	O00231	O75832	4	0.084492	0.00307	0.044915	0.02391	0.054806	0.01638	0.02084	0.01331
1837	Q12834	Q16763	4	0.522684	0.41207	0.287923	0.44593	0.313261	0.42131	0.03386	0.00924
1838	P06400	Q16576	4	0.812643	0.68567	0.476908	0.73424	0.420426	0.59132	0.04857	-0.09435
1839	P27348	Q6WCQ1	4	0.483372	0.36723	0.240537	0.35972	0.284728	0.3724	-0.00751	0.00517
1840	O95400	P14678	4	0.456051	0.3346	0.294763	0.45804	0.258208	0.32428	0.12344	-0.01032
1841	P31946	Q9Y2U5	4	0.516466	0.40523	0.293928	0.45665	0.178808	0.1832	0.05142	-0.22203
1842	O14920	Q04206	4	0.872686	0.72984	0.365932	0.57771	0.557429	0.75738	-0.15213	0.02754
1843	P08047	Q01094	4	0.943837	0.77495	0.653623	0.89798	0.393416	0.55192	0.12303	-0.22303
1844	P30307	P62258	4	0.551894	0.44381	0.25683	0.38916	0.325073	0.44265	-0.05465	-0.00116
1845	P42025	Q14203	4	0.540186	0.43093	0.318339	0.49967	0.268668	0.34343	0.06874	-0.0875
1846	Q01780	Q9Y3B2	4	0.414828	0.28668	0.06424	0.04608	0.350093	0.48458	-0.2406	0.1979
1847	P40337	Q09472	4	0.638412	0.53376	0.300853	0.46851	0.449665	0.6318	-0.06525	0.09804
1848	Q04637	Q14103	4	0.906163	0.75156	0.504371	0.76674	0.536653	0.73592	0.01518	-0.01564
1849	P46379	Q7L5D6	4	0.266188	0.11761	0.152144	0.19092	0.14841	0.13285	0.07331	0.01524
1850	Q92466	Q99627	4	0.319432	0.17521	0.123914	0.13882	0.268345	0.34285	-0.03639	0.16764
1851	P49736	Q9BTE3	4	0.096462	0.00515	0.057656	0.03807	0.059618	0.02	0.03292	0.01485
1852	Q9NV56	Q9Y265	4	0.245556	0.09747	0.124375	0.13945	0.193906	0.2094	0.04198	0.11193
1853	P11142	P37840	4	1.08718	0.85059	0.541669	0.80617	0.714984	0.88348	-0.04442	0.03289
1854	P04049	Q92934	4	1.77946	0.99318	0.951279	0.99191	1.09519	0.99298	-0.00127	-0.0002
1855	Q8NBT2	Q9H081	4	0.166445	0.03346	0.066109	0.04849	0.10735	0.07086	0.01503	0.0374
1856	O15151	P31946	4	0.505231	0.39221	0.266062	0.40632	0.401167	0.56342	0.01411	0.17121
1857	P28908	Q12933	4	1.00238	0.809	0.534362	0.79829	0.681312	0.86177	-0.01071	0.05277
1858	P04150	Q15596	4	0.474971	0.35718	0.229953	0.3396	0.301083	0.40079	-0.01758	0.04361
1859	P43351	Q06609	4	0.554805	0.44692	0.257465	0.39039	0.342766	0.47239	-0.05653	0.02547
1860	Q93074	Q96G25	4	0.350449	0.21073	0.215198	0.31145	0.20874	0.23631	0.10072	0.02558
1861	P08047	Q92793	4	0.502794	0.38923	0.224961	0.32998	0.29982	0.39862	-0.05925	0.00939
1862	O95295	Q6QNY1	4	0.338563	0.19707	0.161103	0.20774	0.242732	0.29682	0.01067	0.09975
1863	P61088	Q8IYW5	4	0.457644	0.33644	0.233692	0.34631	0.331446	0.45363	0.00987	0.11719
1864	Q13620	Q9BT78	4	0.204235	0.06066	0.030787	0.01169	0.173604	0.17464	-0.04897	0.11398
1865	P0C1Z6	Q8NBZ0	4	0.136454	0.01776	0.095118	0.0905	0.085541	0.04461	0.07274	0.02685
1866	P34932	Q9UNN5	4	0.716576	0.60661	0.154083	0.19453	0.468031	0.65576	-0.41208	0.04915
1867	P20248	Q9H211	4	0.7044	0.59571	0.359611	0.56778	0.46364	0.65034	-0.02793	0.05463
1868	P12004	Q7Z5Q5	4	0.400219	0.26942	0.191017	0.2649	0.181749	0.18837	-0.00452	-0.08105
1869	P51665	Q16186	4	0.116714	0.01048	0.074454	0.0598	0.069557	0.02858	0.04932	0.0181
1870	P22681	P57075	4	0.553623	0.44569	0.345795	0.54527	0.268949	0.34396	0.09958	-0.10173
1871	Q9UBE8	Q9UJU2	4	0.642028	0.53729	0.41694	0.65367	0.430798	0.60602	0.11638	0.06873
1872	P21580	Q13546	4	0.655047	0.54979	0.439197	0.68507	0.313786	0.42224	0.13528	-0.12755
1873	Q99496	Q9UQR0	4	0.750063	0.63551	0.355065	0.56024	0.442583	0.62178	-0.07527	-0.01373
1874	O75175	Q9NZN8	4	0.63299	0.52835	0.378633	0.59762	0.364769	0.50859	0.06927	-0.01976
1875	O43427	Q00535	4	0.904645	0.75049	0.524523	0.78809	0.555691	0.75566	0.0376	0.00517
1876	P61201	Q92466	4	0.438835	0.31465	0.26704	0.40781	0.330015	0.45122	0.09316	0.13657
1877	P54725	Q99460	4	1.22794	0.90758	0.642603	0.89079	0.778945	0.91987	-0.01679	0.01229
1878	P15927	P23025	4	0.687976	0.5804	0.387024	0.61015	0.389065	0.54556	0.02975	-0.03484
1879	O00231	P62191	4	0.075749	0.00197	0.051344	0.03059	0.051335	0.01392	0.02862	0.01195
1880	Q13618	Q53GT1	4	0.715122	0.60537	0.4935	0.75405	0.289424	0.38049	0.14868	-0.22488
1881	Q9NV56	Q9Y230	4	0.25675	0.10804	0.140528	0.16889	0.192867	0.20748	0.06085	0.09944
1882	P25786	P62195	4	1.11541	0.86375	0.580236	0.84282	0.710151	0.8804	-0.02093	0.01665
1883	Q9NRF9	Q9NRG0	4	0.427031	0.30098	0.19184	0.26641	0.277433	0.35906	-0.03457	0.05808
1884	P28070	Q15797	4	1.63572	0.98445	0.907382	0.98689	1.02045	0.98572	0.00244	0.00127
1885	Q96B26	Q9NPD3	4	0.321319	0.17731	0.217443	0.31566	0.178826	0.18324	0.13835	0.00593
1886	P15880	P61247	4	0.059312	0.00058	0.003338	9e-05	0.036178	0.00619	-0.00049	0.00561
1887	P46459	P54920	4	0.137534	0.01833	0.040519	0.01982	0.066269	0.02536	0.00149	0.00703
1888	O15145	P61160	4	0.207251	0.06309	0.165007	0.21483	0.049315	0.01262	0.15174	-0.05047
1889	Q96JB2	Q9Y2V7	4	0.094546	0.00472	0.035976	0.01567	0.072291	0.03128	0.01095	0.02656
1890	O15111	Q15653	4	0.752632	0.63788	0.316051	0.49571	0.456166	0.64051	-0.14217	0.00263
1891	O15234	Q9Y5S9	4	1.60044	0.98129	0.815685	0.96972	1.0253	0.98639	-0.01157	0.0051
1892	Q00653	Q969H0	4	1.05166	0.83404	0.607322	0.86505	0.545911	0.74532	0.03101	-0.08872
1893	Q15648	Q9H944	4	0.366855	0.22921	0.182047	0.24801	0.237567	0.2877	0.0188	0.05849
1894	P62820	Q08379	4	0.469591	0.35078	0.221971	0.32436	0.221738	0.25916	-0.02642	-0.09162
1895	P63000	Q14155	4	1.26953	0.92052	0.739836	0.94352	0.647141	0.83614	0.023	-0.08438
1896	O75821	P60228	4	0.433378	0.30788	0.325373	0.51164	0.250843	0.31106	0.20376	0.00318
1897	Q8NEB9	Q96F24	4	0.792898	0.67037	0.421682	0.66059	0.488786	0.6816	-0.00978	0.01123
1898	Q13501	Q8IZQ1	4	0.703438	0.59482	0.385189	0.60757	0.494388	0.68872	0.01275	0.0939
1899	P07900	Q9UHD2	4	0.78518	0.66384	0.386002	0.60859	0.541583	0.74106	-0.05525	0.07722
1900	P36873	Q6PJW8	4	0.546651	0.43769	0.255311	0.38656	0.340703	0.46895	-0.05113	0.03126
1901	P62263	P62701	4	0.119447	0.01141	0.06163	0.04266	0.060988	0.02112	0.03125	0.00971
1902	P62714	Q16537	4	0.712813	0.60335	0.377804	0.59649	0.392444	0.55046	-0.00686	-0.05289
1903	Q66K74	Q9NS23	4	0.813296	0.68619	0.508705	0.77143	0.471634	0.66012	0.08524	-0.02607
1904	Q93009	Q9UER7	4	0.395979	0.26438	0.22456	0.32918	0.234382	0.28183	0.0648	0.01745
1905	O43318	Q13546	4	0.411351	0.28258	0.311962	0.48861	0.211462	0.24142	0.20603	-0.04116
1906	O14579	P53618	4	0.228078	0.08105	0.123234	0.13747	0.138512	0.11742	0.05642	0.03637
1907	Q13330	Q8WXI9	4	0.172086	0.03708	0.09278	0.08679	0.111242	0.07629	0.04971	0.03921
1908	P17987	Q99832	4	0.053628	0.00035	0.036035	0.01573	0.013449	0.00034	0.01538	-1e-05
1909	O15160	O95602	4	0.399762	0.26899	0.22381	0.32778	0.24372	0.29858	0.05879	0.02959
1910	P54727	Q96IV0	4	1.61598	0.98267	0.864567	0.98029	1.00802	0.98408	-0.00238	0.00141
1911	P43686	P62333	4	0.181979	0.04381	0.113258	0.12056	0.115471	0.08225	0.07675	0.03844
1912	P25789	P28072	4	0.11045	0.00871	0.038634	0.01826	0.087764	0.04706	0.00955	0.03835
1913	Q09028	Q15910	4	1.17077	0.88693	0.65653	0.8997	0.698874	0.87332	0.01277	-0.01361
1914	O60925	Q99471	4	0.176457	0.03985	0.043481	0.02252	0.040019	0.00778	-0.01733	-0.03207
1915	P11940	Q58A45	4	0.517581	0.40649	0.213674	0.30839	0.332468	0.45546	-0.0981	0.04897
1916	P31150	P62820	4	0.21187	0.06686	0.038095	0.01781	0.17858	0.18288	-0.04905	0.11602
1917	P62280	P62701	4	0.051484	0.0003	0.022771	0.00652	0.029068	0.00349	0.00622	0.00319
1918	Q86W42	Q96FV9	4	0.237369	0.08981	0.114077	0.12185	0.073947	0.03289	0.03204	-0.05692
1919	Q9NPF5	Q9NXR8	4	0.407279	0.2778	0.207307	0.29596	0.19283	0.20738	0.01816	-0.07042
1920	P27986	Q07666	4	0.134514	0.01708	0.047239	0.02627	0.097756	0.05824	0.00919	0.04116
1921	O75182	Q9UBU8	4	1.27029	0.92067	0.660396	0.90223	0.922998	0.96891	-0.01844	0.04824
1922	P07900	P34932	4	0.287254	0.13977	0.278542	0.42895	0.063692	0.02322	0.28918	-0.11655
1923	Q10570	Q6UN15	4	0.831935	0.70047	0.415646	0.65176	0.547204	0.74663	-0.04871	0.04616
1924	O14980	P43487	4	1.06034	0.83844	0.503711	0.76587	0.662473	0.84765	-0.07257	0.00921
1925	P84022	Q96PU5	4	0.409408	0.28025	0.22788	0.33569	0.300223	0.39933	0.05544	0.11908
1926	P21817	Q13061	4	0.416449	0.28872	0.182683	0.24927	0.167749	0.16524	-0.03945	-0.12348
1927	P22314	P51668	4	0.470784	0.35218	0.329935	0.51959	0.28939	0.38046	0.16741	0.02828
1928	P22681	P63104	4	0.332565	0.18995	0.132374	0.15377	0.209149	0.23711	-0.03618	0.04716
1929	P61326	Q9BRP8	4	1.1904	0.89425	0.613332	0.86928	0.759611	0.90959	-0.02497	0.01534
1930	P35998	Q16186	4	0.119952	0.01159	0.050989	0.03023	0.076661	0.03535	0.01864	0.02376
1931	O15143	O15145	4	0.153492	0.02597	0.120851	0.1333	0.042697	0.00902	0.10733	-0.01695
1932	O95782	Q96CW1	4	0.243008	0.09524	0.173031	0.23077	0.114371	0.08058	0.13553	-0.01466
1933	O14929	Q16576	4	0.783662	0.66283	0.408014	0.64102	0.392788	0.55095	-0.02181	-0.11188
1934	O75449	Q9BVA0	4	0.322065	0.17813	0.166434	0.21776	0.212672	0.24371	0.03963	0.06558
1935	P15056	P27348	4	0.543629	0.43455	0.393379	0.6194	0.303199	0.40444	0.18485	-0.03011
1936	P06400	P50750	4	0.200461	0.05797	0.064965	0.04705	0.115608	0.08243	-0.01092	0.02446
1937	P46782	P62701	4	0.06731	0.00115	0.023088	0.00672	0.041803	0.00864	0.00557	0.00749
1938	Q12834	Q9UJX4	4	0.147005	0.02274	0.056377	0.03659	0.080032	0.03871	0.01385	0.01597
1939	Q14BN4	Q5VSL9	4	0.429474	0.30348	0.236419	0.3517	0.250971	0.31134	0.04822	0.00786
1940	P07948	Q07666	4	0.260227	0.11133	0.206459	0.29427	0.074787	0.03365	0.18294	-0.07768
1941	P20618	Q9Y244	4	0.456518	0.33516	0.261868	0.39872	0.3	0.39893	0.06356	0.06377
1942	P51668	Q14258	4	0.563163	0.45603	0.347546	0.5481	0.380462	0.53278	0.09207	0.07675
1943	Q12962	Q92830	4	0.418705	0.29117	0.197536	0.27677	0.233007	0.27916	-0.0144	-0.01201
1944	O43303	Q8TAP6	4	0.3748	0.23887	0.181658	0.24739	0.221006	0.2578	0.00852	0.01893
1945	P45973	Q9H081	4	0.241951	0.09427	0.086141	0.07643	0.16492	0.16049	-0.01784	0.06622
1946	A5YKK6	O75175	4	0.578349	0.47228	0.330333	0.52022	0.344341	0.47519	0.04794	0.00291
1947	Q13547	Q96T88	4	0.37922	0.24446	0.168083	0.22115	0.227118	0.26912	-0.02331	0.02466
1948	P00519	P06400	4	0.104676	0.0071	0.045227	0.02437	0.05191	0.01423	0.01727	0.00713
1949	P61981	Q04917	4	0.582681	0.47694	0.266288	0.40659	0.365247	0.50939	-0.07035	0.03245
1950	Q9BW61	Q9Y4B6	4	0.186491	0.04691	0.08511	0.0751	0.154939	0.14363	0.02819	0.09672
1951	Q93074	Q9BUE0	4	0.405601	0.27574	0.214221	0.30947	0.261116	0.32963	0.03373	0.05389
1952	P61758	Q99471	4	0.2156	0.0699	0.147429	0.18207	0.114843	0.08127	0.11217	0.01137
1953	P61981	P62258	4	0.140585	0.01977	0.091933	0.0856	0.046532	0.01104	0.06583	-0.00873
1954	P22626	P67809	4	1.38623	0.95022	0.785283	0.96118	0.811001	0.93436	0.01096	-0.01586
1955	Q6UN15	Q9P2I0	4	0.822848	0.69375	0.409759	0.64336	0.53357	0.73271	-0.05039	0.03896
1956	Q9H6T3	Q9Y230	4	0.570926	0.46398	0.323875	0.50916	0.333946	0.45785	0.04518	-0.00613
1957	O43815	P30154	4	0.560573	0.45322	0.347558	0.54812	0.284837	0.37263	0.0949	-0.08059
1958	Q8IYH5	Q96ES7	4	0.97884	0.79618	0.488252	0.74794	0.6403	0.83123	-0.04824	0.03505
1959	Q13617	Q7L5N1	4	0.112825	0.00939	0.043087	0.02218	0.089227	0.04835	0.01279	0.03896
1960	P11940	Q8NDV7	4	1.10521	0.85928	0.55806	0.82194	0.73086	0.89301	-0.03734	0.03373
1961	P22415	P78347	4	1.10838	0.86085	0.544042	0.80847	0.649646	0.83815	-0.05238	-0.0227
1962	Q13617	Q8N668	4	0.446548	0.32428	0.252519	0.38143	0.087592	0.04693	0.05715	-0.27735
1963	P62993	Q13905	4	0.510157	0.3978	0.347404	0.5479	0.199762	0.22028	0.1501	-0.17752
1964	P68106	Q92736	4	0.560661	0.45333	0.185687	0.25475	0.248543	0.30686	-0.19858	-0.14647
1965	Q00839	Q08211	4	0.734819	0.62238	0.342494	0.54014	0.451106	0.63364	-0.08224	0.01126
1966	P54098	Q9UHN1	4	0.466201	0.34681	0.269189	0.41161	0.266997	0.34009	0.0648	-0.00672
1967	O00459	P42336	4	0.062276	0.00072	0.031688	0.0123	0.046038	0.01072	0.01158	0.01
1968	Q9H9Q2	Q9UNS2	4	0.584301	0.47848	0.220829	0.32226	0.462312	0.64883	-0.15622	0.17035
1969	O14920	Q04759	4	0.529511	0.4192	0.14765	0.18241	0.33722	0.46331	-0.23679	0.04411
1970	Q96B97	Q9ULZ2	4	0.682937	0.57567	0.287925	0.44594	0.493547	0.68772	-0.12973	0.11205
1971	P62993	Q9Y4K4	4	0.578805	0.47273	0.341228	0.53782	0.201837	0.22395	0.06509	-0.24878
1972	P06401	Q15788	4	0.714727	0.60494	0.339367	0.53479	0.391053	0.54844	-0.07015	-0.0565
1973	P37198	P61970	4	1.09689	0.8553	0.617312	0.87257	0.692599	0.86925	0.01727	0.01395
1974	Q5T4S7	Q9P0J7	4	0.30762	0.16112	0.17338	0.23145	0.163427	0.15784	0.07033	-0.00328
1975	Q14155	Q14160	4	0.547544	0.43891	0.330765	0.52095	0.323499	0.43986	0.08204	0.00095
1976	Q8N5I2	Q96J02	4	0.351306	0.2118	0.176449	0.2374	0.209552	0.23783	0.0256	0.02603
1977	O95347	P42695	4	0.269619	0.12146	0.192493	0.2676	0.133807	0.11003	0.14614	-0.01143
1978	P49023	Q14289	4	1.28819	0.92588	0.717079	0.93319	0.812336	0.93498	0.00731	0.0091
1979	P54278	Q9BX63	4	1.31042	0.93198	0.736533	0.9419	0.75942	0.9095	0.00992	-0.02248
1980	P36873	Q15435	4	0.150749	0.02455	0.110372	0.11575	0.09537	0.0555	0.0912	0.03095
1981	P54132	Q06609	4	1.20704	0.90049	0.664465	0.90469	0.729302	0.89212	0.0042	-0.00837
1982	O94855	Q15437	4	0.200492	0.05799	0.143902	0.1756	0.132811	0.10842	0.11761	0.05043
1983	Q7Z5K2	Q8WVM7	4	0.293362	0.14565	0.2431	0.36426	0.145619	0.12809	0.21861	-0.01756
1984	Q96S59	Q9NWU2	4	0.09752	0.00543	0.031707	0.01233	0.071523	0.03049	0.0069	0.02506
1985	Q13616	Q9NXK8	4	0.994929	0.80529	0.542649	0.80708	0.585685	0.78418	0.00179	-0.02111
1986	P62314	P62316	4	0.144894	0.02188	0.062023	0.04315	0.092841	0.05253	0.02127	0.03065
1987	P61201	Q13616	4	0.317322	0.17253	0.219962	0.32032	0.227799	0.27021	0.14779	0.09768
1988	Q03111	Q8TEK3	4	0.30039	0.15302	0.207942	0.29719	0.149311	0.13429	0.14417	-0.01873
1989	Q29RF7	Q8N3U4	4	0.960695	0.78541	0.480345	0.7384	0.64631	0.83549	-0.04701	0.05008
1990	O43815	Q5VSL9	4	0.333601	0.19111	0.178122	0.2407	0.195379	0.21234	0.04959	0.02123
1991	O43290	O43395	4	1.17503	0.88851	0.633296	0.88396	0.725187	0.88962	-0.00455	0.00111
1992	Q86U86	Q969G3	4	0.172155	0.03717	0.078724	0.066	0.127555	0.10046	0.02883	0.06329
1993	Q13404	Q9UNE7	4	1.33634	0.93856	0.707854	0.92852	0.853081	0.9492	-0.01004	0.01064
1994	P19438	Q13158	4	1.61248	0.98235	0.8611	0.97959	1.00378	0.98346	-0.00276	0.00111
1995	P06748	Q9UQ80	4	1.21104	0.90206	0.675472	0.91128	0.741216	0.89934	0.00922	-0.00272
1996	O43765	P11142	4	0.153013	0.02571	0.029144	0.01056	0.08451	0.04351	-0.01515	0.0178
1997	O00231	P62195	4	0.048098	0.00023	0.020988	0.00571	0.025997	0.00256	0.00548	0.00233
1998	Q8IUQ4	Q9H2X6	4	0.344414	0.20407	0.162103	0.20975	0.155954	0.1452	0.00568	-0.05887
[truncated: 3,259 more rows]
