# Supplementary material for: Improved in situ characterization of protein complex dynamics at scale with thermal proximity co-aggregation
Source: Nat Commun. 2023 Nov 24;14:7697. doi: 10.1038/s41467-023-43526-2 (PMC10673876; doi:10.1038/s41467-023-43526-2)
Supplement: Supplementary file 9 — Source data [file 41467_2023_43526_MOESM9_ESM.zip › Source Data/Supplementary Fig. 4.xlsx]

## Sheet: 10 Tems
	ComplexID	ComplexName	Organism	subunits(UniProt IDs)	subunits(Entrez IDs)	subunits(Gene name)	Subunit_Found	No_Subunit_Found	Mean_complex_EUC_all	Mean_complex_Ex_all	P-value
0	4	Multisubunit ACTR coactivator complex	Human	Q09472;Q92793;Q92831;Q9Y6Q9	2033;1387;8850;8202	EP300;CREBBP;KAT2B;NCOA3	Q09472;Q92793;Q9Y6Q9	3	0.298668	0.77002	0.0475
1	11	BLOC-3 (biogenesis of lysosome-related organelles complex 3)	Human	Q92902;Q9NQG7	3257;89781	HPS1;HPS4	Q92902;Q9NQG7	2	0.133742	0.882035	0.0139
2	15	NCOR complex	Human	O15379;O60907;O75376;Q13227;Q92828;Q9BZK7	8841;6907;9611;2874;7464;79718	HDAC3;TBL1X;NCOR1;GPS2;CORO2A;TBL1XR1	O15379;O60907;O75376;Q92828;Q9BZK7	5	0.312769	0.761749	0.01
3	23	BLOC-1 (biogenesis of lysosome-related organelles complex 1)	Human	O95295;P78537;Q6QNY0;Q6QNY1;Q8TDH9;Q96EV8;Q9NUP1;Q9UL45	23557;2647;388552;282991;63915;84062;55330;26258	SNAPIN;BLOC1S1;BLOC1S3;BLOC1S2;BLOC1S5;DTNBP1;BLOC1S4;BLOC1S6	O95295;P78537;Q6QNY0;Q6QNY1;Q8TDH9;Q96EV8;Q9NUP1	7	0.213576	0.824011	0
4	27	Arp2/3 protein complex	Human	O15143;O15144;O15145;O15511;P59998;P61158;P61160	10095;10109;10094;10092;10093;10096;10097	ARPC1B;ARPC2;ARPC3;ARPC5;ARPC4;ACTR3;ACTR2	O15143;O15144;O15145;O15511;P61158;P61160	6	0.167306	0.856673	0
5	30	PA28 complex	Human	Q06323;Q9UL46	5720;5721	PSME1;PSME2	Q06323;Q9UL46	2	0.22997	0.813028	0.0737
6	32	PA700 complex	Human	O00231;O00232;O00233;O00487;O43242;O75832;P17980;P35998;P43686;P48556;P51665;P55036;P62191;P62195;P62333;Q13200;Q15008;Q16401;Q99460;Q9UNM6	5717;5718;5715;10213;5709;5716;5702;5701;5704;5714;5713;5710;5700;5705;5706;5708;9861;5711;5707;5719	PSMD11;PSMD12;PSMD9;PSMD14;PSMD3;PSMD10;PSMC3;PSMC2;PSMC4;PSMD8;PSMD7;PSMD4;PSMC1;PSMC5;PSMC6;PSMD2;PSMD6;PSMD5;PSMD1;PSMD13	O00231;O00232;O00233;O00487;O43242;O75832;P17980;P35998;P43686;P48556;P51665;P55036;P62191;P62195;P62333;Q13200;Q15008;Q16401;Q99460;Q9UNM6	20	0.239944	0.806488	0
7	36	AP1 adaptor complex	Human	O43747;O75843;P56377;P61966;Q10567;Q96PC3;Q9BXS5;Q9Y6Q5	164;8906;8905;1174;162;130340;8907;10053	AP1G1;AP1G2;AP1S2;AP1S1;AP1B1;AP1S3;AP1M1;AP1M2	O75843;P56377;P61966;Q10567;Q9BXS5	5	0.329128	0.752373	0.0141
8	41	Mi-2/NuRD-MTA3 complex	Human	O94776;O95983;P41182;Q13547;Q9BTC8	9219;53615;604;3065;57504	MTA2;MBD3;BCL6;HDAC1;MTA3	O94776;O95983;Q13547;Q9BTC8	4	0.17881	0.848313	0.0007
9	49	DNMT3B complex	Human	O60264;O95239;O95347;Q13547;Q96ST3;Q9NTJ3;Q9UBC3	8467;24137;10592;3065;25942;10051;1789	SMARCA5;KIF4A;SMC2;HDAC1;SIN3A;SMC4;DNMT3B	O60264;O95239;O95347;Q13547;Q96ST3;Q9NTJ3;Q9UBC3	7	0.401073	0.713739	0.018
10	50	RAB5-RABAPTIN5\u2013RABEX5 complex	Human	P20339;Q15276;Q9UJ41	5868;9135;27342	RAB5A;RABEP1;RABGEF1	P20339;Q15276;Q9UJ41	3	0.463639	0.683228	0.2053
11	54	SIN3 complex	Human	O00422;O75446;Q09028;Q13547;Q16576;Q92769;Q96ST3	10284;8819;5928;3065;5931;3066;25942	SAP18;SAP30;RBBP4;HDAC1;RBBP7;HDAC2;SIN3A	O00422;O75446;Q09028;Q13547;Q16576;Q96ST3	6	0.592905	0.627784	0.2771
12	55	HDAC4-ERK1 complex	Human	P27361;P56524	5595;9759	MAPK3;HDAC4	P27361;P56524	2	0.706703	0.585925	0.5705
13	57	HDAC4-ERK2 complex	Human	P28482;P56524	5594;9759	MAPK1;HDAC4	P28482;P56524	2	0.1975	0.835073	0.0486
14	58	SMRT complex	Human	O15379;O60907;Q13227;Q9BZK7;Q9Y618	8841;6907;2874;79718;9612	HDAC3;TBL1X;GPS2;TBL1XR1;NCOR2	O15379;O60907;Q9BZK7;Q9Y618	4	0.277409	0.782835	0.0092
15	59	AP3 adaptor complex	Human	O00203;O14617;P53677;P59780;Q13367;Q92572;Q9Y2T2	8546;8943;10947;10239;8120;1176;26985	AP3B1;AP3D1;AP3M2;AP3S2;AP3B2;AP3S1;AP3M1	O00203;O14617;P53677;Q92572;Q9Y2T2	5	0.224919	0.81638	0.001
16	60	Interferon-stimulated gene factor 3 transcription complex ISGF3	Human	P42224;P52630;Q00978	6772;6773;10379	STAT1;STAT2;IRF9	P42224;P52630	2	0.389129	0.719875	0.2381
17	61	Mi2/NuRD complex	Human	O94776;O95983;Q09028;Q13547;Q14839;Q16576;Q92769	9219;53615;5928;3065;1108;5931;3066	MTA2;MBD3;RBBP4;HDAC1;CHD4;RBBP7;HDAC2	O94776;O95983;Q09028;Q13547;Q14839;Q16576	6	0.644066	0.608248	0.3919
18	62	MeCP1 complex	Human	O94776;O95983;Q09028;Q13547;Q14839;Q16576;Q92769;Q9UBB5	9219;53615;5928;3065;1108;5931;3066;8932	MTA2;MBD3;RBBP4;HDAC1;CHD4;RBBP7;HDAC2;MBD2	O94776;O95983;Q09028;Q13547;Q14839;Q16576;Q9UBB5	7	0.585985	0.630523	0.2359
19	66	TRAP complex	Human	O60244;O75448;P10827;Q15648;Q93074;Q9NVC6;Q9Y2W1;Q9Y2X0	9282;9862;7067;5469;9968;9440;9967;10025	MED14;MED24;THRA;MED1;MED12;MED17;THRAP3;MED16	O60244;Q15648;Q93074;Q9NVC6;Q9Y2W1;Q9Y2X0	6	0.866213	0.535844	0.8368
20	67	AP4 adaptor complex	Human	O00189;Q9UPM8;Q9Y587;Q9Y6B7	9179;23431;11154;10717	AP4M1;AP4E1;AP4S1;AP4B1	Q9UPM8;Q9Y587;Q9Y6B7	3	0.464435	0.682857	0.2063
21	74	HOMER3-IP3R-TRPC1 complex	Human	P48995;Q14573;Q9NSC5	7220;3710;9454	TRPC1;ITPR3;HOMER3	P48995;Q14573;Q9NSC5	3	1.12825	0.46987	0.9207
22	80	Ubiquitin E3 ligase (SKP1A, SKP2, CUL1, RBX1)	Human	P62877;P63208;Q13309;Q13616	9978;6500;6502;8454	RBX1;SKP1;SKP2;CUL1	P62877;Q13309;Q13616	3	0.718951	0.58175	0.5616
23	81	Ubiquitin E3 ligase (SKP1A, FBXW8, CUL7, RBX1)	Human	P62877;P63208;Q14999;Q8N3Y1	9978;6500;9820;26259	RBX1;SKP1;CUL7;FBXW8	P62877;Q8N3Y1	2	1.09571	0.477165	0.8352
24	86	NUMAC complex (nucleosomal methylation activator complex)	Human	O14497;P51532;P60709;Q12824;Q86X55;Q8TAQ2;Q92922;Q969G3;Q96GM5;Q96KG9	8289;6597;60;6598;10498;6601;6599;6605;6602;57410	ARID1A;SMARCA4;ACTB;SMARCB1;CARM1;SMARCC2;SMARCC1;SMARCE1;SMARCD1;SCYL1	O14497;P60709;Q12824;Q86X55;Q8TAQ2;Q92922;Q969G3;Q96GM5;Q96KG9	9	0.444796	0.692139	0.0211
25	87	Nup 107-160 subcomplex	Human	P52948;P55735;P57740;Q12769;Q8NFH3;Q8NFH4;Q8WUM0;Q96EE3;Q9BW27	4928;6396;57122;23279;348995;79023;55746;81929;79902	NUP98;SEC13;NUP107;NUP160;NUP43;NUP37;NUP133;SEH1L;NUP85	P52948;P55735;P57740;Q12769;Q8NFH3;Q8NFH4;Q8WUM0;Q96EE3;Q9BW27	9	0.487868	0.672103	0.05
26	93	Anaphase-promoting complex	Human	P30260;Q13042;Q9H1A4;Q9UJX2;Q9UJX3;Q9UJX4;Q9UJX5;Q9UJX6	996;8881;64682;8697;51434;51433;29945;29882	CDC27;CDC16;ANAPC1;CDC23;ANAPC7;ANAPC5;ANAPC4;ANAPC2	Q13042;Q9H1A4;Q9UJX2;Q9UJX3;Q9UJX4;Q9UJX6	6	0.0944501	0.913701	0
27	95	Ku antigen-NARG1 complex	Human	P12956;P13010;Q9BXJ9	2547;7520;80155	XRCC6;XRCC5;NAA15	P12956;P13010;Q9BXJ9	3	0.615836	0.618875	0.4173
28	96	Anaphase-promoting complex	Human	P30260;Q13042;Q9H1A4;Q9UJX2;Q9UJX3;Q9UJX4;Q9UJX5;Q9UJX6;Q9UM13	996;8881;64682;8697;51434;51433;29945;29882;10393	CDC27;CDC16;ANAPC1;CDC23;ANAPC7;ANAPC5;ANAPC4;ANAPC2;ANAPC10	Q13042;Q9H1A4;Q9UJX2;Q9UJX3;Q9UJX4;Q9UJX6;Q9UM13	7	0.103138	0.906505	0
29	98	p300-MDM2-p53 protein complex	Human	P04637;Q00987;Q09472	7157;4193;2033	TP53;MDM2;EP300	Q00987;Q09472	2	0.530094	0.653555	0.3986
30	100	hNURF complex	Human	P28370;Q09028;Q12830;Q16576	6594;5928;2186;5931	SMARCA1;RBBP4;BPTF;RBBP7	P28370;Q09028;Q12830;Q16576	4	0.763652	0.567005	0.6337
31	103	RNA polymerase II holoenzyme complex	Human	O15514;P13984;P18074;P19387;P19388;P19447;P20226;P24928;P29083;P29084;P30876;P32780;P35269;P36954;P52434;P52435;P53803;P61218;P62487;P62875;Q00403;Q13888;Q13889;Q92759	5433;2963;2068;5432;5434;2071;6908;5430;2960;2961;5431;2965;2962;5438;5437;5439;5440;5435;5436;5441;2959;2966;2967;2968	POLR2D;GTF2F2;ERCC2;POLR2C;POLR2E;ERCC3;TBP;POLR2A;GTF2E1;GTF2E2;POLR2B;GTF2H1;GTF2F1;POLR2I;POLR2H;POLR2J;POLR2K;POLR2F;POLR2G;POLR2L;GTF2B;GTF2H2;GTF2H3;GTF2H4	O15514;P13984;P18074;P19387;P19388;P20226;P24928;P29083;P29084;P30876;P35269;P36954;P52434;P53803;P62487;P62875;Q00403;Q13888;Q92759	19	0.595161	0.626896	0.1124
32	104	RNA polymerase II core complex	Human	O15514;P19387;P19388;P24928;P30876;P36954;P52434;P52435;P53803;P61218;P62487;P62875	5433;5432;5434;5430;5431;5438;5437;5439;5440;5435;5436;5441	POLR2D;POLR2C;POLR2E;POLR2A;POLR2B;POLR2I;POLR2H;POLR2J;POLR2K;POLR2F;POLR2G;POLR2L	O15514;P19387;P19388;P24928;P30876;P36954;P52434;P53803;P62487;P62875	10	0.730782	0.577773	0.6011
33	107	TFIIH transcription factor complex	Human	P18074;P19447;P32780;P50613;P51946;P51948;Q13888;Q13889;Q92759	2068;2071;2965;1022;902;4331;2966;2967;2968	ERCC2;ERCC3;GTF2H1;CDK7;CCNH;MNAT1;GTF2H2;GTF2H3;GTF2H4	P18074;P50613;P51946;P51948;Q13888;Q92759	6	0.559819	0.6411	0.2111
34	112	Prefoldin complex	Human	O15212;O60925;P61758;Q99471;Q9NQP4;Q9UHV9	10471;5201;7411;5204;5203;5202	PFDN6;PFDN1;VBP1;PFDN5;PFDN4;PFDN2	O15212;O60925;P61758;Q99471;Q9NQP4;Q9UHV9	6	0.220678	0.819217	0.0002
35	114	SNAPc (small nuclear RNA-activating protein) complex	Human	O75971;Q13487;Q16533;Q5SXM2;Q92966	10302;6618;6617;6621;6619	SNAPC5;SNAPC2;SNAPC1;SNAPC4;SNAPC3	O75971;Q13487;Q5SXM2	3	1.22053	0.450343	0.9531
36	116	Polycomb repressive complex 1 (PRC1, hPRC-H)	Human	O00257;O60264;P0DMV8;P25490;P35226;P78364;Q06587;Q14781;Q8IXK0;Q8NDX5;Q96GD3;Q99496;Q9HC52	8535;8467;3303;7528;648;1911;6015;84733;1912;80012;22955;6045;57332	CBX4;SMARCA5;HSPA1A;YY1;BMI1;PHC1;RING1;CBX2;PHC2;PHC3;SCMH1;RNF2;CBX8	O00257;O60264;P25490;P78364;Q06587;Q14781;Q8IXK0;Q8NDX5;Q99496;Q9HC52	10	0.698512	0.588751	0.5051
37	117	GPR56-CD81-Galpha(q/11)-Gbeta complex	Human	P29992;P50148;P60033;P62873;Q9Y653	2767;2776;975;2782;9289	GNA11;GNAQ;CD81;GNB1;ADGRG1	P50148;P62873	2	0.563856	0.639445	0.4372
38	123	Rnase/Mrp complex	Human	O75817;O75818;O95059;O95707;P78345;P78346;Q969H6;Q99575;Q9BUL9;Q9H633	10248;10799;11102;10775;10557;10556;51367;10940;54913;79897	POP7;RPP40;RPP14;POP4;RPP38;RPP30;POP5;POP1;RPP25;RPP21	O75817;O75818;O95059;O95707;P78345;Q969H6;Q99575;Q9BUL9	8	0.371334	0.729217	0.005
39	126	CCT complex (chaperonin containing TCP1 complex)	Human	P17987;P40227;P48643;P49368;P50990;P50991;P78371;Q99832	6950;908;22948;7203;10694;10575;10576;10574	TCP1;CCT6A;CCT5;CCT3;CCT8;CCT4;CCT2;CCT7	P17987;P40227;P48643;P49368;P50990;P50991;P78371;Q99832	8	0.0698189	0.934738	0
40	127	NDC80 kinetochore complex	Human	O14777;Q8NBT2;Q9BZD4;Q9HBM1	10403;147841;83540;57405	NDC80;SPC24;NUF2;SPC25	O14777;Q8NBT2;Q9BZD4;Q9HBM1	4	0.66744	0.599722	0.468
41	129	PIDDsome complex	Human	P42575;P78560;Q9HB75	835;8738;55367	CASP2;CRADD;PIDD1	P42575;P78560;Q9HB75	3	0.765276	0.566484	0.6189
42	140	E-box sequence-binding complex	Human	P25791;Q02577;Q86U70;Q9BXY8	4005;4808;8861;None	LMO2;NHLH2;LDB1;BEX2	P25791;Q86U70	2	0.663514	0.601137	0.5332
43	142	CD147-gamma-secretase complex	Human	P35613;P49768;Q92542;Q96BI3;Q9NZ42	682;5663;23385;51107;55851	BSG;PSEN1;NCSTN;APH1A;PSENEN	P35613;Q92542	2	0.402044	0.713244	0.2527
44	144	Gamma-BAR-AP1 complex	Human	O43747;O75843;P56377;P61966;Q10567;Q63HQ0;Q96PC3;Q9BXS5;Q9Y6Q5	164;8906;8905;1174;162;55435;130340;8907;10053	AP1G1;AP1G2;AP1S2;AP1S1;AP1B1;AP1AR;AP1S3;AP1M1;AP1M2	O75843;P56377;P61966;Q10567;Q63HQ0;Q9BXS5	6	0.469169	0.680657	0.0757
45	149	PBAF complex (Polybromo- and BAF containing complex)	Human	O96019;P51532;P60709;Q12824;Q68CP9;Q86U86;Q8TAQ2;Q92922;Q969G3;Q96GM5	86;6597;60;6598;196528;55193;6601;6599;6605;6602	ACTL6A;SMARCA4;ACTB;SMARCB1;ARID2;PBRM1;SMARCC2;SMARCC1;SMARCE1;SMARCD1	O96019;P60709;Q12824;Q68CP9;Q86U86;Q8TAQ2;Q92922;Q969G3;Q96GM5	9	0.320279	0.757416	0.0008
46	152	TFIIE complex	Human	P29083;P29084	2960;2961	GTF2E1;GTF2E2	P29083;P29084	2	0.417021	0.705706	0.2688
47	153	TFIIF complex (transcription factor IIF)	Human	P13984;P35269	2963;2962	GTF2F2;GTF2F1	P13984;P35269	2	0.30402	0.766859	0.1431
48	159	Condensin I-PARP-1-XRCC1 complex	Human	O95347;P09874;P18887;Q15003;Q15021;Q9BPX3;Q9NTJ3	10592;142;7515;23397;9918;64151;10051	SMC2;PARP1;XRCC1;NCAPH;NCAPD2;NCAPG;SMC4	O95347;P09874;P18887;Q15003;Q15021;Q9BPX3;Q9NTJ3	7	0.24484	0.803316	0.0002
49	160	Condensin II	Human	O95347;P42695;Q6IBW4;Q86XI2;Q9NTJ3	10592;23310;29781;54892;10051	SMC2;NCAPD3;NCAPH2;NCAPG2;SMC4	O95347;P42695;Q6IBW4;Q86XI2;Q9NTJ3	5	0.290393	0.774957	0.0062
50	162	COG complex	Human	P83436;Q14746;Q8WTW3;Q96JB2;Q96MW5;Q9H9E3;Q9UP83;Q9Y2V7	91949;22796;9382;83548;84342;25839;10466;57511	COG7;COG2;COG1;COG3;COG8;COG4;COG5;COG6	P83436;Q14746;Q8WTW3;Q96JB2;Q96MW5;Q9UP83;Q9Y2V7	7	0.106613	0.903659	0
51	165	Cohesin-SA1 complex	Human	O60216;Q14683;Q8WVM7;Q9UQE7	5885;8243;10274;9126	RAD21;SMC1A;STAG1;SMC3	O60216;Q14683;Q8WVM7;Q9UQE7	4	0.216334	0.822143	0.0019
52	166	Cohesin-SA2 complex	Human	O60216;Q14683;Q8N3U4;Q9UQE7	5885;8243;10735;9126	RAD21;SMC1A;STAG2;SMC3	O60216;Q14683;Q8N3U4;Q9UQE7	4	0.148194	0.870933	0.0002
53	173	MRN complex (MRE11-RAD50-NBN complex)	Human	O60934;P49959;Q92878	4683;4361;10111	NBN;MRE11A;RAD50	O60934;Q92878	2	0.58134	0.632375	0.454
54	178	Respiratory chain complex I (holoenzyme), mitochondrial	Human	O00217;O00483;O14561;O15239;O43181;O43674;O43676;O43677;O43678;O43920;O75251;O75306;O75380;O75438;O75489;O95139;O95167;O95168;O95169;O95178;O95182;O95298;O95299;O96000;P03886;P03891;P03897;P03901;P03915;P03923;P17568;P19404;P28331;P49821;P51970;P56181;P56556;Q16718;Q16795;Q86Y39;Q9NX14;Q9P0J0;Q9UI09;Q9Y6M9	4728;4697;4706;4694;4724;4711;4709;4717;4695;4725;374291;4720;4726;4707;4722;4712;4696;4710;4714;4708;4701;4718;4705;4716;4535;4536;4537;4539;4540;4541;4713;4729;4719;4723;4702;4731;4700;4698;4704;126328;54539;51079;55967;4715	NDUFS8;NDUFA4;NDUFAB1;NDUFA1;NDUFS4;NDUFB5;NDUFB3;NDUFC1;NDUFA2;NDUFS5;NDUFS7;NDUFS2;NDUFS6;NDUFB1;NDUFS3;NDUFB6;NDUFA3;NDUFB4;NDUFB8;NDUFB2;NDUFA7;NDUFC2;NDUFA10;NDUFB10;MT-ND1;MT-ND2;MT-ND3;MT-ND4L;MT-ND5;MT-ND6;NDUFB7;NDUFV2;NDUFS1;NDUFV1;NDUFA8;NDUFV3;NDUFA6;NDUFA5;NDUFA9;NDUFA11;NDUFB11;NDUFA13;NDUFA12;NDUFB9	O00217;O14561;O43181;O43678;O75306;O75380;O75489;O95182;P28331;P49821;Q16718	11	0.872114	0.534156	0.9055
55	180	PNUTS-PP1 complex	Human	P62136;Q96QC0	5499;5514	PPP1CA;PPP1R10	P62136;Q96QC0	2	0.304748	0.766432	0.1435
56	181	26S proteasome	Human	O14818;P17980;P20618;P25786;P25787;P25788;P25789;P28066;P28070;P28072;P28074;P35998;P43686;P49720;P49721;P55036;P60900;P62191;P62195;P62333;Q99436;Q9UNM6	5688;5702;5689;5682;5683;5684;5685;5686;5692;5694;5693;5701;5704;5691;5690;5710;5687;5700;5705;5706;5695;5719	PSMA7;PSMC3;PSMB1;PSMA1;PSMA2;PSMA3;PSMA4;PSMA5;PSMB4;PSMB6;PSMB5;PSMC2;PSMC4;PSMB3;PSMB2;PSMD4;PSMA6;PSMC1;PSMC5;PSMC6;PSMB7;PSMD13	O14818;P17980;P20618;P25786;P25787;P25788;P25789;P28066;P28070;P28072;P28074;P35998;P43686;P49720;P49721;P55036;P62191;P62195;P62333;Q99436;Q9UNM6	21	0.629435	0.61371	0.1961
57	186	Wave-2 complex	Human	Q7L576;Q8IZP0;Q8WUW1;Q9Y2A7;Q9Y6W5	23191;10006;55845;10787;10163	CYFIP1;ABI1;BRK1;NCKAP1;WASF2	Q7L576;Q8WUW1;Q9Y2A7;Q9Y6W5	4	0.397115	0.715761	0.0709
58	189	BAF complex	Human	O14497;O94805;O96019;P51531;P51532;P60709;P63261;Q12824;Q8NFD5;Q8TAQ2;Q92922;Q969G3;Q96GM5	8289;51412;86;6595;6597;60;71;6598;57492;6601;6599;6605;6602	ARID1A;ACTL6B;ACTL6A;SMARCA2;SMARCA4;ACTB;ACTG1;SMARCB1;ARID1B;SMARCC2;SMARCC1;SMARCE1;SMARCD1	O14497;O96019;P51531;P60709;P63261;Q12824;Q8NFD5;Q8TAQ2;Q92922;Q969G3;Q96GM5	11	0.361409	0.734533	0.0007
59	190	Mitotic checkpoint complex (MCC)	Human	O43684;O60566;Q12834;Q13257	9184;701;991;4085	BUB3;BUB1B;CDC20;MAD2L1	O43684;O60566;Q12834;Q13257	4	0.380324	0.724468	0.058
60	191	20S proteasome	Human	O14818;P20618;P25786;P25787;P25788;P25789;P28066;P28070;P28072;P28074;P49720;P49721;P60900;Q99436	5688;5689;5682;5683;5684;5685;5686;5692;5694;5693;5691;5690;5687;5695	PSMA7;PSMB1;PSMA1;PSMA2;PSMA3;PSMA4;PSMA5;PSMB4;PSMB6;PSMB5;PSMB3;PSMB2;PSMA6;PSMB7	O14818;P20618;P25786;P25787;P25788;P25789;P28066;P28070;P28072;P28074;P49720;P49721;Q99436	13	0.159045	0.862779	0
61	192	PA28-20S proteasome	Human	O14818;P20618;P25786;P25787;P25788;P25789;P28066;P28070;P28072;P28074;P49720;P49721;P60900;Q06323;Q99436;Q9UL46	5688;5689;5682;5683;5684;5685;5686;5692;5694;5693;5691;5690;5687;5720;5695;5721	PSMA7;PSMB1;PSMA1;PSMA2;PSMA3;PSMA4;PSMA5;PSMB4;PSMB6;PSMB5;PSMB3;PSMB2;PSMA6;PSME1;PSMB7;PSME2	O14818;P20618;P25786;P25787;P25788;P25789;P28066;P28070;P28072;P28074;P49720;P49721;Q06323;Q99436;Q9UL46	15	0.271165	0.78668	0
62	193	PA700-20S-PA28 complex	Human	O00231;O00232;O00233;O00487;O14818;O43242;O75832;P17980;P20618;P25786;P25787;P25788;P25789;P28066;P28070;P28072;P28074;P35998;P43686;P48556;P49720;P49721;P51665;P55036;P60900;P62191;P62195;P62333;Q06323;Q13200;Q15008;Q16401;Q99436;Q99460;Q9UL46;Q9UNM6	5717;5718;5715;10213;5688;5709;5716;5702;5689;5682;5683;5684;5685;5686;5692;5694;5693;5701;5704;5714;5691;5690;5713;5710;5687;5700;5705;5706;5720;5708;9861;5711;5695;5707;5721;5719	PSMD11;PSMD12;PSMD9;PSMD14;PSMA7;PSMD3;PSMD10;PSMC3;PSMB1;PSMA1;PSMA2;PSMA3;PSMA4;PSMA5;PSMB4;PSMB6;PSMB5;PSMC2;PSMC4;PSMD8;PSMB3;PSMB2;PSMD7;PSMD4;PSMA6;PSMC1;PSMC5;PSMC6;PSME1;PSMD2;PSMD6;PSMD5;PSMB7;PSMD1;PSME2;PSMD13	O00231;O00232;O00233;O00487;O14818;O43242;O75832;P17980;P20618;P25786;P25787;P25788;P25789;P28066;P28070;P28072;P28074;P35998;P43686;P48556;P49720;P49721;P51665;P55036;P62191;P62195;P62333;Q06323;Q13200;Q15008;Q16401;Q99436;Q99460;Q9UL46;Q9UNM6	35	0.64825	0.606704	0.2051
63	194	PA28gamma-20S proteasome	Human	O14818;P20618;P25786;P25787;P25788;P25789;P28066;P28070;P28072;P28074;P49720;P49721;P60900;P61289;Q99436	5688;5689;5682;5683;5684;5685;5686;5692;5694;5693;5691;5690;5687;10197;5695	PSMA7;PSMB1;PSMA1;PSMA2;PSMA3;PSMA4;PSMA5;PSMB4;PSMB6;PSMB5;PSMB3;PSMB2;PSMA6;PSME3;PSMB7	O14818;P20618;P25786;P25787;P25788;P25789;P28066;P28070;P28072;P28074;P49720;P49721;P61289;Q99436	14	0.174134	0.851691	0
64	205	Ubiquitin E3 ligase (VHL, TCEB1, TCEB2, CUL2, RBX1)	Human	P40337;P62877;Q13617;Q15369;Q15370	7428;9978;8453;6921;6923	VHL;RBX1;CUL2;TCEB1;TCEB2	P40337;P62877;Q13617;Q15369	4	0.714741	0.583179	0.5547
65	207	Ubiquitin E3 ligase (ASB2, TCEB1, TCEB2, CUL5, RNF7)	Human	Q15369;Q15370;Q93034;Q96Q27;Q9UBF6	6921;6923;8065;51676;9616	TCEB1;TCEB2;CUL5;ASB2;RNF7	Q15369;Q93034;Q9UBF6	3	0.659371	0.602638	0.4783
66	208	Ubiquitin E3 ligase (ASB1, TCEB1, TCEB2, CUL5, RNF7)	Human	Q15369;Q15370;Q93034;Q9UBF6;Q9Y576	6921;6923;8065;9616;51665	TCEB1;TCEB2;CUL5;RNF7;ASB1	Q15369;Q93034;Q9UBF6;Q9Y576	4	0.749565	0.57157	0.6127
67	209	Ubiquitin E3 ligase (ASB6, TCEB1, TCEB2, CUL5, RNF7)	Human	Q15369;Q15370;Q93034;Q9NWX5;Q9UBF6	6921;6923;8065;140459;9616	TCEB1;TCEB2;CUL5;ASB6;RNF7	Q15369;Q93034;Q9NWX5;Q9UBF6	4	0.606626	0.622422	0.3647
68	210	Ubiquitin E3 ligase (ASB7, TCEB1, TCEB2, CUL5, RNF7)	Human	Q15369;Q15370;Q93034;Q9H672;Q9UBF6	6921;6923;8065;140460;9616	TCEB1;TCEB2;CUL5;ASB7;RNF7	Q15369;Q93034;Q9UBF6	3	0.659371	0.602638	0.4783
69	211	Ubiquitin E3 ligase (ASB12, TCEB1, TCEB2, CUL5, RNF7)	Human	Q15369;Q15370;Q8WXK4;Q93034;Q9UBF6	6921;6923;142689;8065;9616	TCEB1;TCEB2;ASB12;CUL5;RNF7	Q15369;Q93034;Q9UBF6	3	0.659371	0.602638	0.4783
70	214	Ubiquitin E3 ligase (WSB1, TCEB1, TCEB2, CUL5, RBX1)	Human	P62877;Q15369;Q15370;Q93034;Q9Y6I7	9978;6921;6923;8065;26118	RBX1;TCEB1;TCEB2;CUL5;WSB1	P62877;Q15369;Q93034	3	0.58078	0.632599	0.3659
71	219	CAND1-CUL1-RBX1 complex	Human	P62877;Q13616;Q86VP6	9978;8454;55832	RBX1;CUL1;CAND1	P62877;Q13616;Q86VP6	3	0.435087	0.696822	0.1692
72	220	ARF-Mule complex	Human	P06748;Q7Z6Z7;Q8N726	4869;10075;1029	NPM1;HUWE1;CDKN2A	P06748;Q7Z6Z7	2	0.826567	0.547475	0.6729
73	221	CAND1-CUL2-RBX1 complex	Human	P62877;Q13617;Q86VP6	9978;8453;55832	RBX1;CUL2;CAND1	P62877;Q13617;Q86VP6	3	0.545209	0.647162	0.3161
74	222	CAND1-CUL3-RBX1 complex	Human	P62877;Q13618;Q86VP6	9978;8452;55832	RBX1;CUL3;CAND1	P62877;Q13618;Q86VP6	3	0.594852	0.627017	0.3859
75	223	CAND1-CUL4A-RBX1 complex	Human	P62877;Q13619;Q86VP6	9978;8451;55832	RBX1;CUL4A;CAND1	P62877;Q13619;Q86VP6	3	0.738008	0.575371	0.5839
76	224	CAND1-CUL4B-RBX1 complex	Human	P62877;Q13620;Q86VP6	9978;8450;55832	RBX1;CUL4B;CAND1	P62877;Q13620;Q86VP6	3	0.508974	0.662702	0.2657
77	226	Ubiquitin E3 ligase (SKP1A, SKP2, CUL1)	Human	P63208;Q13309;Q13616	6500;6502;8454	SKP1;SKP2;CUL1	Q13309;Q13616	2	0.887631	0.529765	0.7145
78	227	Ubiquitin E3 ligase (SKP1A, BTRC, CUL1)	Human	P63208;Q13616;Q9Y297	6500;8454;8945	SKP1;CUL1;BTRC	Q13616;Q9Y297	2	0.896193	0.527373	0.7203
79	228	SMCC complex	Human	O60244;O75448;O75586;P24863;P49336;Q13503;Q15648;Q9Y3C7	9282;9862;10001;892;1024;9412;5469;51003	MED14;MED24;MED6;CCNC;CDK8;MED21;MED1;MED31	O60244;P24863;P49336;Q13503;Q15648	5	0.473437	0.678685	0.1078
80	229	NAT complex	Human	O60244;O75586;P24863;P49336;Q13503;Q9BTT4;Q9ULK4	9282;10001;892;1024;9412;84246;9439	MED14;MED6;CCNC;CDK8;MED21;MED10;MED23	O60244;P24863;P49336;Q13503;Q9BTT4	5	0.456439	0.686606	0.0894
81	230	Mediator complex	Human	A0JLT2;O43513;O60244;O75448;O75586;O95402;P24863;P49336;Q13503;Q15528;Q15648;Q6P2C8;Q71F56;Q71SY5;Q93074;Q96G25;Q96HR3;Q96RN5;Q9BTT4;Q9BUE0;Q9BWU1;Q9H204;Q9H944;Q9NPJ6;Q9NVC6;Q9NWA0;Q9NX70;Q9P086;Q9UHV7;Q9ULK4;Q9Y2X0;Q9Y3C7	219541;9443;9282;9862;10001;9441;892;1024;9412;6837;5469;9442;23389;81857;9968;112950;90390;51586;84246;54797;23097;80306;9477;29079;9440;55090;55588;400569;9969;9439;10025;51003	MED19;MED7;MED14;MED24;MED6;MED26;CCNC;CDK8;MED21;MED22;MED1;MED27;MED13L;MED25;MED12;MED8;MED30;MED15;MED10;MED18;CDK19;MED28;MED20;MED4;MED17;MED9;MED29;MED11;MED13;MED23;MED16;MED31	A0JLT2;O43513;O60244;O95402;P24863;P49336;Q13503;Q15528;Q15648;Q6P2C8;Q71F56;Q71SY5;Q93074;Q96G25;Q96HR3;Q96RN5;Q9BTT4;Q9BUE0;Q9BWU1;Q9H944;Q9NPJ6;Q9NVC6;Q9NWA0;Q9NX70;Q9P086;Q9UHV7;Q9Y2X0	27	0.445952	0.691586	0
82	232	ARC complex	Human	O43513;O60244;O75448;O75586;O95402;Q15648;Q71SY5;Q93074;Q96G25;Q96RN5;Q9NPJ6;Q9NVC6;Q9UHV7;Q9UKU7;Q9ULK4	9443;9282;9862;10001;9441;5469;81857;9968;112950;51586;29079;9440;9969;27034;9439	MED7;MED14;MED24;MED6;MED26;MED1;MED25;MED12;MED8;MED15;MED4;MED17;MED13;ACAD8;MED23	O43513;O60244;O95402;Q15648;Q71SY5;Q93074;Q96G25;Q96RN5;Q9NPJ6;Q9NVC6;Q9UHV7;Q9UKU7	12	0.470741	0.679929	0.0168
83	234	HuCHRAC complex	Human	O60264;Q9NRF9;Q9NRG0;Q9NRL2	8467;54107;54108;11177	SMARCA5;POLE3;CHRAC1;BAZ1A	O60264;Q9NRF9;Q9NRG0;Q9NRL2	4	0.626752	0.614722	0.4007
84	236	WICH complex	Human	O60264;Q9UIG0	8467;9031	SMARCA5;BAZ1B	O60264;Q9UIG0	2	0.387834	0.720547	0.2372
85	238	SWI-SNF chromatin remodeling-related-BRCA1 complex	Human	O14497;O96019;P38398;P51531;P51532;Q12824;Q8TAQ2;Q92922;Q92925;Q969G3	8289;86;672;6595;6597;6598;6601;6599;6603;6605	ARID1A;ACTL6A;BRCA1;SMARCA2;SMARCA4;SMARCB1;SMARCC2;SMARCC1;SMARCD2;SMARCE1	O14497;O96019;P51531;Q12824;Q8TAQ2;Q92922;Q92925;Q969G3	8	0.272142	0.786076	0
86	243	RalBP1-CDC2-CCNB1 complex	Human	P06493;P14635;Q15311	983;891;10928	CDK1;CCNB1;RALBP1	P06493;P14635;Q15311	3	0.564194	0.639307	0.3428
87	244	BRAFT complex	Human	O15287;O15360;P15927;P27694;P35244;P40692;P54132;Q00597;Q13472;Q9H9A7;Q9HB96;Q9NPI8;Q9NW38	2189;2175;6118;6117;6119;4292;641;2176;7156;80010;2178;2188;55120	FANCG;FANCA;RPA2;RPA1;RPA3;MLH1;BLM;FANCC;TOP3A;RMI1;FANCE;FANCF;FANCL	P15927;P27694;P35244;P40692;P54132;Q13472;Q9H9A7	7	0.718515	0.581898	0.5637
88	246	BLM complex III	Human	P40692;P54132;Q13472;Q9H9A7	4292;641;7156;80010	MLH1;BLM;TOP3A;RMI1	P40692;P54132;Q13472;Q9H9A7	4	0.87735	0.532666	0.7852
89	247	RalBP1-CCNB1-AP2A-NUMB-EPN1 complex	Human	O95782;P14635;P49757;Q15311;Q9Y6I3	160;891;8650;10928;29924	AP2A1;CCNB1;NUMB;RALBP1;EPN1	O95782;P14635;P49757;Q15311;Q9Y6I3	5	0.366424	0.731837	0.0276
90	248	BRAFT complex	Human	O15287;O15360;P15927;P27694;P35244;P54132;Q00597;Q13472;Q9HB96;Q9NPI8;Q9NW38	2189;2175;6118;6117;6119;641;2176;7156;2178;2188;55120	FANCG;FANCA;RPA2;RPA1;RPA3;BLM;FANCC;TOP3A;FANCE;FANCF;FANCL	P15927;P27694;P35244;P54132;Q13472	5	0.56905	0.637328	0.2545
91	251	BCDX2 complex	Human	O15315;O43502;O43543;O75771	5890;5889;7516;5892	RAD51B;RAD51C;XRCC2;RAD51D	O43502;O75771	2	0.221888	0.818405	0.0663
92	253	RAD51C-XRCC3 complex	Human	O43502;O43542	5889;7517	RAD51C;XRCC3	O43502;O43542	2	0.203178	0.831132	0.0522
93	254	TBPIP/HOP2-MND1 complex	Human	Q9BWT6;Q9P2W1	84057;29893	MND1;PSMC3IP	Q9BWT6;Q9P2W1	2	0.465688	0.682273	0.3265
94	261	RAD51B-RAD51C-RAD51D-XRCC2-XRCC3 complex	Human	O15315;O43502;O43542;O43543;O75771	5890;5889;7517;7516;5892	RAD51B;RAD51C;XRCC3;XRCC2;RAD51D	O43502;O43542;O75771	3	0.268343	0.78843	0.0293
95	265	ATR-ATRIP complex	Human	Q13535;Q8WXE1	545;84126	ATR;ATRIP	Q13535;Q8WXE1	2	0.459994	0.684934	0.3196
96	266	RAD17-RFC complex	Human	O75943;P35249;P35250;P40937;P40938	5884;5984;5982;5985;5983	RAD17;RFC4;RFC2;RFC5;RFC3	O75943;P35249;P35250;P40937;P40938	5	0.272334	0.785957	0.0039
97	274	9-1-1-RAD17-RFC complex	Human	O60671;O60921;O75943;P35249;P35250;P40937;P40938;Q99638	5810;3364;5884;5984;5982;5985;5983;5883	RAD1;HUS1;RAD17;RFC4;RFC2;RFC5;RFC3;RAD9A	O60671;O60921;O75943;P35249;P35250;P40937;P40938;Q99638	8	0.863423	0.536647	0.8575
98	277	RFC complex	Human	P35249;P35250;P35251;P40937;P40938	5984;5982;5981;5985;5983	RFC4;RFC2;RFC1;RFC5;RFC3	P35249;P35250;P35251;P40937;P40938	5	0.667505	0.599698	0.4541
99	278	RFC core complex	Human	P35249;P35250;P40937	5984;5982;5985	RFC4;RFC2;RFC5	P35249;P35250;P40937	3	0.0612852	0.942254	0
100	280	HMGB1-HMGB2-HSC70-ERP60-GAPDH complex	Human	P04406;P09429;P11142;P26583;P30101	2597;3146;3312;3148;2923	GAPDH;HMGB1;HSPA8;HMGB2;PDIA3	P04406;P09429;P11142;P26583;P30101	5	0.722192	0.580655	0.5635
101	282	SNF2h-cohesin-NuRD complex	Human	O60216;O60264;O94776;O95983;Q09028;Q12873;Q13330;Q13547;Q14683;Q16576;Q8N3U4;Q8WVM7;Q92769;Q9NRL2;Q9UBB5;Q9UQE7	5885;8467;9219;53615;5928;1107;9112;3065;8243;5931;10735;10274;3066;11177;8932;9126	RAD21;SMARCA5;MTA2;MBD3;RBBP4;CHD3;MTA1;HDAC1;SMC1A;RBBP7;STAG2;STAG1;HDAC2;BAZ1A;MBD2;SMC3	O60216;O60264;O94776;O95983;Q09028;Q13330;Q13547;Q14683;Q16576;Q8N3U4;Q8WVM7;Q9NRL2;Q9UBB5;Q9UQE7	14	0.526212	0.655217	0.0439
102	284	CRSP complex	Human	O43513;O60244;O75448;O75586;O95402;Q13503;Q15648;Q71SY5;Q96RN5;Q9NVC6;Q9ULK4	9443;9282;9862;10001;9441;9412;5469;81857;51586;9440;9439	MED7;MED14;MED24;MED6;MED26;MED21;MED1;MED25;MED15;MED17;MED23	O43513;O60244;O95402;Q13503;Q15648;Q71SY5;Q96RN5;Q9NVC6	8	0.580898	0.632552	0.2078
103	285	PCNA-MLH1-PMS1 complex	Human	P12004;P40692;P54277	5111;4292;5378	PCNA;MLH1;PMS1	P12004;P40692;P54277	3	0.666788	0.599957	0.4887
104	286	PCNA-MSH2-MSH6 complex	Human	P12004;P43246;P52701	5111;4436;2956	PCNA;MSH2;MSH6	P12004;P43246;P52701	3	0.713283	0.583675	0.5529
105	287	ARC-L complex	Human	O43513;O60244;O75448;O75586;P24863;P49336;Q13503;Q15648;Q71SY5;Q93074;Q96RN5;Q9NVC6;Q9UHV7;Q9ULK4	9443;9282;9862;10001;892;1024;9412;5469;81857;9968;51586;9440;9969;9439	MED7;MED14;MED24;MED6;CCNC;CDK8;MED21;MED1;MED25;MED12;MED15;MED17;MED13;MED23	O43513;O60244;P24863;P49336;Q13503;Q15648;Q71SY5;Q93074;Q96RN5;Q9NVC6;Q9UHV7	11	0.527061	0.654853	0.0697
106	288	ARC complex	Human	O43513;O60244;O75448;O75586;O95402;P24863;P49336;Q13503;Q15648;Q71SY5;Q93074;Q96RN5;Q9NVC6;Q9UHV7;Q9ULK4	9443;9282;9862;10001;9441;892;1024;9412;5469;81857;9968;51586;9440;9969;9439	MED7;MED14;MED24;MED6;MED26;CCNC;CDK8;MED21;MED1;MED25;MED12;MED15;MED17;MED13;MED23	O43513;O60244;O95402;P24863;P49336;Q13503;Q15648;Q71SY5;Q93074;Q96RN5;Q9NVC6;Q9UHV7	12	0.502696	0.66547	0.0356
107	297	PCNA-DNA polymerase delta complex	Human	P12004;P28340;P49005;Q15054;Q9HCU8	5111;5424;5425;10714;57804	PCNA;POLD1;POLD2;POLD3;POLD4	P12004;P28340;P49005;Q15054;Q9HCU8	5	0.530764	0.653269	0.1905
108	298	VEGF transcriptional complex	Human	P27695;P40763;Q16665;Q99966	328;6774;3091;4435	APEX1;STAT3;HIF1A;CITED1	P27695;P40763;Q16665	3	1.07488	0.481954	0.8989
109	300	PC2 complex	Human	O43513;O60244;O75448;O75586;Q13503;Q6P2C8;Q9BTT4;Q9H944;Q9NVC6;Q9Y2W1;Q9Y2X0;Q9Y3C7	9443;9282;9862;10001;9412;9442;84246;9477;9440;9967;10025;51003	MED7;MED14;MED24;MED6;MED21;MED27;MED10;MED20;MED17;THRAP3;MED16;MED31	O43513;O60244;Q13503;Q6P2C8;Q9BTT4;Q9H944;Q9NVC6;Q9Y2W1;Q9Y2X0	9	0.762422	0.567401	0.6848
110	301	SMCC complex	Human	O43513;O60244;O75448;O75586;P24863;P49336;Q13503;Q15648;Q6P2C8;Q93074;Q9BTT4;Q9H944;Q9NVC6;Q9UHV7;Q9Y2W1;Q9Y2X0;Q9Y3C7	9443;9282;9862;10001;892;1024;9412;5469;9442;9968;84246;9477;9440;9969;9967;10025;51003	MED7;MED14;MED24;MED6;CCNC;CDK8;MED21;MED1;MED27;MED12;MED10;MED20;MED17;MED13;THRAP3;MED16;MED31	O43513;O60244;P24863;P49336;Q13503;Q15648;Q6P2C8;Q93074;Q9BTT4;Q9H944;Q9NVC6;Q9UHV7;Q9Y2W1;Q9Y2X0	14	0.624479	0.615582	0.2284
111	302	INO80 chromatin remodeling complex	Human	O96019;P15923;Q53TQ3;Q6P4R8;Q6PI98;Q8NBZ0;Q96EZ8;Q9C086;Q9H981;Q9H9F9;Q9ULG1;Q9Y230;Q9Y265	86;6929;54891;4798;125476;283899;10445;83444;93973;79913;54617;10856;8607	ACTL6A;TCF3;INO80D;NFRKB;INO80C;INO80E;MCRS1;INO80B;ACTR8;ACTR5;INO80;RUVBL2;RUVBL1	O96019;P15923;Q6P4R8;Q6PI98;Q8NBZ0;Q96EZ8;Q9H9F9;Q9Y230;Q9Y265	9	0.442611	0.693188	0.0198
112	304	SRCAP-associated chromatin remodeling complex	Human	O43257;O95619;O96019;P0C0S5;Q15906;Q6ZRS2;Q96CJ1;Q9GZN1;Q9Y230;Q9Y265	10467;8089;86;3015;6944;10847;55840;64431;10856;8607	ZNHIT1;YEATS4;ACTL6A;H2AFZ;VPS72;SRCAP;EAF2;ACTR6;RUVBL2;RUVBL1	O95619;O96019;P0C0S5;Q6ZRS2;Q9GZN1;Q9Y230;Q9Y265	7	0.380255	0.724504	0.0125
113	306	Ribosome, cytoplasmic	Human	P05386;P05387;P05388;P08708;P08865;P15880;P18077;P18124;P18621;P22090;P23396;P25398;P26373;P27635;P30050;P32969;P35268;P36578;P39019;P39023;P40429;P42677;P42766;P46776;P46777;P46778;P46779;P46781;P46782;P46783;P47914;P49207;P50914;P60866;P61247;P61254;P61313;P61353;P61513;P61927;P62081;P62241;P62244;P62249;P62263;P62266;P62269;P62273;P62277;P62280;P62424;P62701;P62750;P62753;P62829;P62841;P62847;…	6176;6181;6175;6218;3921;6187;6165;6129;6139;6192;6188;6206;6137;6134;6136;6133;6146;6124;6223;6122;23521;6232;11224;6157;6125;6144;6158;6203;6193;6204;6159;6164;9045;6224;6189;6154;6138;6155;6168;6167;6201;6202;6210;6217;6208;6228;6222;6235;6207;6205;6130;6191;6147;6194;9349;6209;6229;6230;6231;6234;2197;6156;6170;6160;4736;6161;6135;6132;6171;6233;7311;6169;6227;6152;6173;6143;6142;6128;6141;25…	RPLP1;RPLP2;RPLP0;RPS17;RPSA;RPS2;RPL35A;RPL7;RPL17;RPS4Y1;RPS3;RPS12;RPL13;RPL10;RPL12;RPL9; RPL9;RPL22;RPL4;RPS19;RPL3;RPL13A;RPS27;RPL35;RPL27A;RPL5;RPL21;RPL28;RPS9;RPS5;RPS10;RPL29;RPL34;RPL14;RPS20;RPS3A;RPL26;RPL15;RPL27;RPL37A;RPL37;RPS7;RPS8;RPS15A;RPS16;RPS14;RPS23;RPS18;RPS29;RPS13;RPS11;RPL7A;RPS4X;RPL23A;RPS6;RPL23;RPS15;RPS24;RPS25;RPS26;RPS28;FAU;RPL30;RPL39;RPL31;RPL10A;RPL32;RPL1…	P05386;P05387;P05388;P08865;P15880;P18077;P18124;P22090;P23396;P25398;P26373;P27635;P30050;P32969;P35268;P36578;P39019;P39023;P40429;P42677;P42766;P46776;P46777;P46778;P46781;P46782;P46783;P47914;P49207;P50914;P60866;P61247;P61254;P61313;P61353;P61513;P62081;P62241;P62244;P62249;P62263;P62266;P62269;P62273;P62277;P62280;P62424;P62701;P62753;P62829;P62851;P62854;P62857;P62888;P62891;P62899;P62906;…	68	0.384374	0.722348	0
114	308	60S ribosomal subunit, cytoplasmic	Human	P05386;P05387;P05388;P18077;P18124;P18621;P26373;P27635;P30050;P32969;P35268;P36578;P39023;P40429;P42766;P46776;P46777;P46778;P46779;P47914;P49207;P50914;P61254;P61313;P61353;P61513;P61927;P62424;P62750;P62829;P62888;P62891;P62899;P62906;P62910;P62913;P62917;P62945;P62987;P63173;P83731;P83881;P84098;Q02543;Q02878;Q07020;Q9Y3U8	6176;6181;6175;6165;6129;6139;6137;6134;6136;6133;6146;6124;6122;23521;11224;6157;6125;6144;6158;6159;6164;9045;6154;6138;6155;6168;6167;6130;6147;9349;6156;6170;6160;4736;6161;6135;6132;6171;7311;6169;6152;6173;6143;6142;6128;6141;25873	RPLP1;RPLP2;RPLP0;RPL35A;RPL7;RPL17;RPL13;RPL10;RPL12;RPL9; RPL9;RPL22;RPL4;RPL3;RPL13A;RPL35;RPL27A;RPL5;RPL21;RPL28;RPL29;RPL34;RPL14;RPL26;RPL15;RPL27;RPL37A;RPL37;RPL7A;RPL23A;RPL23;RPL30;RPL39;RPL31;RPL10A;RPL32;RPL11;RPL8;RPL41;UBA52;RPL38;RPL24;RPL36A;RPL19;RPL18A;RPL6;RPL18;RPL36	P05386;P05387;P05388;P18077;P18124;P26373;P27635;P30050;P32969;P35268;P36578;P39023;P40429;P42766;P46776;P46777;P46778;P47914;P49207;P50914;P61254;P61313;P61353;P61513;P62424;P62829;P62888;P62891;P62899;P62906;P62913;P62917;P62987;P63173;P83731;P84098;Q02543;Q02878;Q9Y3U8	39	0.316774	0.759432	0
115	310	Cell cycle kinase complex CDC2	Human	O95067;P06493;P12004;P14635;P24385;P38936	9133;983;5111;891;595;1026	CCNB2;CDK1;PCNA;CCNB1;CCND1;CDKN1A	O95067;P06493;P12004;P14635	4	0.513616	0.66067	0.2083
116	312	Cell cycle kinase complex CDK4	Human	P11802;P12004;P24385;P38936	1019;5111;595;1026	CDK4;PCNA;CCND1;CDKN1A	P11802;P12004	2	0.683539	0.593987	0.5518
117	313	Cell cycle kinase complex CDK5	Human	P12004;P24385;P30281;P38936;Q00535	5111;595;896;1026;1020	PCNA;CCND1;CCND3;CDKN1A;CDK5	P12004;P30281;Q00535	3	0.655785	0.603943	0.4725
118	315	28S ribosomal subunit, mitochondrial	Human	O15235;O60783;P51398;P82650;P82663;P82664;P82673;P82675;P82909;P82912;P82914;P82921;P82930;P82932;P82933;Q92552;Q92665;Q96EL2;Q9BYN8;Q9NP92;Q9NVS2;Q9Y291;Q9Y2Q9;Q9Y2R5;Q9Y2R9;Q9Y399;Q9Y3D3;Q9Y3D5;Q9Y3D9;Q9Y676	6183;63931;7818;56945;64432;55173;None;64969;92259;64963;64960;54460;65993;64968;64965;23107;10240;64951;64949;10884;55168;51650;28957;51373;51081;51116;51021;51023;51649;28973	MRPS12;MRPS14;DAP3;MRPS22;MRPS25;MRPS10;MRPS35;MRPS5;MRPS36;MRPS11;MRPS15;MRPS21;MRPS34;MRPS6;MRPS9;MRPS27;MRPS31;MRPS24;MRPS26;MRPS30;MRPS18A;MRPS33;MRPS28;MRPS17;MRPS7;MRPS2;MRPS16;MRPS18C;MRPS23;MRPS18B	O15235;O60783;P51398;P82650;P82663;P82664;P82673;P82675;P82909;P82912;P82914;P82921;P82932;P82933;Q92665;Q96EL2;Q9BYN8;Q9NP92;Q9NVS2;Q9Y291;Q9Y2Q9;Q9Y399;Q9Y3D3;Q9Y3D5;Q9Y3D9;Q9Y676	26	0.251624	0.798962	0
119	320	55S ribosome, mitochondrial	Human	O15235;O60783;O75394;P09001;P49406;P51398;P52815;P82650;P82663;P82664;P82673;P82675;P82909;P82912;P82914;P82921;P82930;P82932;P82933;P83111;Q13084;Q13405;Q16540;Q4U2R6;Q5T653;Q6P161;Q6P1L8;Q7Z2W9;Q7Z7F7;Q7Z7H8;Q86TS9;Q8IXM3;Q8N5N7;Q8N983;Q8TCC3;Q92552;Q92665;Q96A35;Q96DV4;Q96EL2;Q96EL3;Q96GC5;Q9BQ48;Q9BRJ2;Q9BYC8;Q9BYC9;Q9BYD1;Q9BYD2;Q9BYD3;Q9BYD6;Q9BYN8;Q9BZE1;Q9H0U6;Q9H2W6;Q9H9J2;Q9HD33;Q9NP92;…	6183;63931;9553;11222;9801;7818;6182;56945;64432;55173;None;64969;92259;64963;64960;54460;65993;64968;64965;114294;10573;740;6150;51258;51069;116541;64928;219927;128308;124995;122704;64975;54534;84545;51263;23107;10240;79590;64978;64951;116540;51642;64981;84311;64983;55052;28998;65005;51073;65008;64949;51253;29074;26589;65080;57129;10884;64976;63875;55168;29093;54948;54148;51318;29088;64979;51264…	MRPS12;MRPS14;MRPL33;MRPL3;MRPL19;DAP3;MRPL12;MRPS22;MRPS25;MRPS10;MRPS35;MRPS5;MRPS36;MRPS11;MRPS15;MRPS21;MRPS34;MRPS6;MRPS9;LACTB;MRPL28;MRPL49;MRPL23;MRPL51;MRPL2;MRPL54;MRPL14;MRPL21;MRPL55;MRPL10;MRPL52;MRPL41;MRPL50;MRPL43;MRPL30;MRPS27;MRPS31;MRPL24;MRPL38;MRPS24;MRPL53;MRPL48;MRPL34;MRPL45;MRPL32;MRPL20;MRPL13;MRPL9;MRPL4;MRPL1;MRPS26;MRPL37;MRPL18;MRPL46;MRPL44;MRPL47;MRPS30;MRPL40;MRPL…	O15235;O60783;O75394;P49406;P51398;P52815;P82650;P82663;P82664;P82673;P82675;P82909;P82912;P82914;P82921;P82932;P82933;P83111;Q13084;Q13405;Q4U2R6;Q5T653;Q6P161;Q6P1L8;Q7Z2W9;Q7Z7F7;Q7Z7H8;Q86TS9;Q8IXM3;Q8N5N7;Q8N983;Q8TCC3;Q92665;Q96A35;Q96DV4;Q96EL2;Q96EL3;Q96GC5;Q9BQ48;Q9BRJ2;Q9BYC8;Q9BYC9;Q9BYD1;Q9BYD2;Q9BYD3;Q9BYD6;Q9BYN8;Q9BZE1;Q9H0U6;Q9H2W6;Q9H9J2;Q9HD33;Q9NP92;Q9NQ50;Q9NRX2;Q9NVS2;Q9NX20;…	69	0.305725	0.765858	0
120	322	DNA-PK-Ku complex	Human	P12956;P13010;P78527	2547;7520;5591	XRCC6;XRCC5;PRKDC	P12956;P13010;P78527	3	0.413558	0.707435	0.1463
121	324	39S ribosomal subunit, mitochondrial	Human	O75394;P09001;P49406;P52815;P83111;Q13084;Q13405;Q16540;Q4U2R6;Q5T653;Q6P161;Q6P1L8;Q7Z2W9;Q7Z7F7;Q7Z7H8;Q86TS9;Q8IXM3;Q8N5N7;Q8N983;Q8TCC3;Q96A35;Q96DV4;Q96EL3;Q96GC5;Q9BQ48;Q9BRJ2;Q9BYC8;Q9BYC9;Q9BYD1;Q9BYD2;Q9BYD3;Q9BYD6;Q9BZE1;Q9H0U6;Q9H2W6;Q9H9J2;Q9HD33;Q9NQ50;Q9NRX2;Q9NWU5;Q9NX20;Q9NYK5;Q9NZE8;Q9P015;Q9P0J6;Q9P0M9;Q9Y3B7;Q9Y6G3	9553;11222;9801;6182;114294;10573;740;6150;51258;51069;116541;64928;219927;128308;124995;122704;64975;54534;84545;51263;79590;64978;116540;51642;64981;84311;64983;55052;28998;65005;51073;65008;51253;29074;26589;65080;57129;64976;63875;29093;54948;54148;51318;29088;64979;51264;65003;28977	MRPL33;MRPL3;MRPL19;MRPL12;LACTB;MRPL28;MRPL49;MRPL23;MRPL51;MRPL2;MRPL54;MRPL14;MRPL21;MRPL55;MRPL10;MRPL52;MRPL41;MRPL50;MRPL43;MRPL30;MRPL24;MRPL38;MRPL53;MRPL48;MRPL34;MRPL45;MRPL32;MRPL20;MRPL13;MRPL9;MRPL4;MRPL1;MRPL37;MRPL18;MRPL46;MRPL44;MRPL47;MRPL40;MRPL17;MRPL22;MRPL16;MRPL39;MRPL35;MRPL15;MRPL36;MRPL27;MRPL11;MRPL42	O75394;P49406;P52815;P83111;Q13084;Q13405;Q4U2R6;Q5T653;Q6P161;Q6P1L8;Q7Z2W9;Q7Z7F7;Q7Z7H8;Q86TS9;Q8IXM3;Q8N5N7;Q8N983;Q8TCC3;Q96A35;Q96DV4;Q96EL3;Q96GC5;Q9BQ48;Q9BRJ2;Q9BYC8;Q9BYC9;Q9BYD1;Q9BYD2;Q9BYD3;Q9BYD6;Q9BZE1;Q9H0U6;Q9H2W6;Q9H9J2;Q9HD33;Q9NQ50;Q9NRX2;Q9NX20;Q9NYK5;Q9NZE8;Q9P015;Q9P0M9;Q9Y3B7	43	0.328738	0.752594	0
122	328	Ku antigen complex	Human	P12956;P13010	2547;7520	XRCC6;XRCC5	P12956;P13010	2	0.303754	0.767016	0.1428
123	330	PSF-p54(nrb) complex	Human	P23246;Q15233	6421;4841	SFPQ;NONO	P23246;Q15233	2	0.684695	0.593579	0.5527
124	335	p54(nrb)-PSF-matrin3 complex	Human	P23246;P43243;Q15233	6421;9782;4841	SFPQ;MATR3;NONO	P23246;Q15233	2	0.684695	0.593579	0.5527
125	336	DNA ligase IV-XRCC4-AHNK complex	Human	P49917;Q09666;Q13426	3981;79026;7518	LIG4;AHNAK;XRCC4	Q09666;Q13426	2	0.344828	0.743589	0.189
126	338	40S ribosomal subunit, cytoplasmic	Human	P08708;P08865;P15880;P23396;P25398;P39019;P46781;P46782;P46783;P60866;P61247;P62081;P62241;P62244;P62249;P62263;P62266;P62269;P62273;P62277;P62280;P62701;P62753;P62841;P62847;P62851;P62854;P62857;P62861;P62979;P63220	6218;3921;6187;6188;6206;6223;6203;6193;6204;6224;6189;6201;6202;6210;6217;6208;6228;6222;6235;6207;6205;6191;6194;6209;6229;6230;6231;6234;2197;6233;6227	RPS17;RPSA;RPS2;RPS3;RPS12;RPS19;RPS9;RPS5;RPS10;RPS20;RPS3A;RPS7;RPS8;RPS15A;RPS16;RPS14;RPS23;RPS18;RPS29;RPS13;RPS11;RPS4X;RPS6;RPS15;RPS24;RPS25;RPS26;RPS28;FAU;RPS27A;RPS21	P08865;P15880;P23396;P25398;P39019;P46781;P46782;P46783;P60866;P61247;P62081;P62241;P62244;P62249;P62263;P62266;P62269;P62273;P62277;P62280;P62701;P62753;P62851;P62854;P62857;P62979;P63220	27	0.244138	0.803769	0
127	351	Spliceosome	Human	O00425;O00571;O14776;O15042;O15355;O43143;O43172;O43290;O43395;O43447;O43660;O43670;O43719;O43809;O60231;O60306;O60508;O75400;O75533;O75643;O75934;O75937;O75940;O94906;O95232;O95391;O95400;O95926;P08579;P08621;P09012;P09234;P09661;P11940;P14678;P17844;P26368;P38919;P41223;P42285;P49756;P52298;P55081;P55769;P61326;P62304;P62306;P62308;P62310;P62312;P62314;P62316;P62318;P62995;P83876;P84103;Q01081;…	10643;1654;10915;23350;5496;1665;9128;9092;9129;10465;5356;7756;27336;11051;8449;9716;51362;55660;23451;23020;10286;22826;10285;24148;51747;10569;10421;25949;6629;6625;6626;6631;6627;26986;6628;1655;11338;9775;8896;23517;58517;22916;4236;4809;4116;6635;6636;6637;27258;11157;6632;6633;6634;6434;10907;6428;7307;6427;9295;6426;6429;1660;4686;10946;3550;8683;6430;6431;23759;10992;8899;22938;8563;7919…	IGF2BP3;DDX3X;TCERG1;U2SURP;PPM1G;DHX15;PRPF4;SART1;PRPF3;PPIH;PLRG1;ZNF207;HTATSF1;NUDT21;DHX16;AQR;CDC40;PRPF40A;SF3B1;SNRNP200;BCAS2;DNAJC8;SMNDC1;PRPF6;LUC7L3;SLU7;CD2BP2;SYF2;SNRPB2;SNRNP70;SNRPA;SNRPC;SNRPA1;PABPC1;SNRPB;DDX5;U2AF2;EIF4A3;BUD31;MTREX;RBM25;NCBP2;MFAP1;SNU13;MAGOH;SNRPE;SNRPF;SNRPG;LSM3;LSM6;SNRPD1;SNRPD2;SNRPD3;TRA2B;TXNL4A;SRSF3;U2AF1;SRSF2;SRSF11;SRSF1;SRSF4;DHX9;NCBP1;SF…	O00425;O00571;O14776;O15042;O15355;O43143;O43172;O43290;O43395;O43447;O43719;O43809;O60231;O60306;O60508;O75400;O75533;O75643;O75934;O75937;O75940;O94906;O95391;O95400;O95926;P08579;P08621;P09012;P09234;P09661;P11940;P14678;P26368;P38919;P41223;P42285;P49756;P52298;P55081;P55769;P61326;P62304;P62306;P62310;P62312;P62314;P62316;P62318;P62995;P83876;P84103;Q01081;Q01130;Q05519;Q07955;Q08170;Q08211;…	129	0.625273	0.615281	0.0067
128	353	DNA ligase IV-condensin complex	Human	O95347;P49917;Q9NTJ3	10592;3981;10051	SMC2;LIG4;SMC4	O95347;Q9NTJ3	2	0.0299758	0.970897	0
129	359	DNA ligase IV-XRCC4-XLF complex	Human	P49917;Q13426;Q9H9Q4	3981;7518;79840	LIG4;XRCC4;NHEJ1	Q13426;Q9H9Q4	2	0.611292	0.62062	0.4836
130	360	Artemis-DNA-PK complex	Human	P78527;Q96SD1	5591;64421	PRKDC;DCLRE1C	P78527;Q96SD1	2	1.01628	0.495962	0.7956
131	362	DNA ligase III-XRCC1-PNK-DNA-pol III multiprotein complex	Human	P06746;P18887;P49916;Q96T60	5423;7515;3980;11284	POLB;XRCC1;LIG3;PNKP	P06746;P18887;P49916	3	0.815079	0.55094	0.6838
132	363	DNA ligase III-XRCC1 complex	Human	P18887;P49916	7515;3980	XRCC1;LIG3	P18887;P49916	2	0.857595	0.538331	0.6959
133	368	ERCC1-ERCC4-MSH2 complex	Human	P07992;P43246;Q92889	2067;4436;2072	ERCC1;MSH2;ERCC4	P07992;P43246;Q92889	3	0.381435	0.723885	0.1138
134	369	MSH2-MSH6-PMS2-MLH1 complex	Human	P40692;P43246;P52701;P54278	4292;4436;2956;5395	MLH1;MSH2;MSH6;PMS2	P40692;P43246;P52701;P54278	4	0.271426	0.786518	0.0079
135	370	MSH2-MSH6-PMS1-MLH1 complex	Human	P40692;P43246;P52701;P54277	4292;4436;2956;5378	MLH1;MSH2;MSH6;PMS1	P40692;P43246;P52701;P54277	4	0.372497	0.728599	0.0526
136	374	MSH2-MSH6 complex	Human	P43246;P52701	4436;2956	MSH2;MSH6	P43246;P52701	2	0.266054	0.789856	0.1061
137	375	MSH2-MSH3 complex	Human	P20585;P43246	4437;4436	MSH3;MSH2	P20585;P43246	2	0.594277	0.627244	0.4667
138	376	PCNA-MutS-alpha-MutL-alpha-DNA complex	Human	P12004;P40692;P43246;P52701;P54278	5111;4292;4436;2956;5395	PCNA;MLH1;MSH2;MSH6;PMS2	P12004;P40692;P43246;P52701;P54278	5	0.522849	0.656664	0.1756
139	379	MutL-alpha complex	Human	P40692;P54278	4292;5395	MLH1;PMS2	P40692;P54278	2	0.250765	0.799511	0.0906
140	380	MutL-beta complex	Human	P40692;P54277	4292;5378	MLH1;PMS1	P40692;P54277	2	0.363695	0.733302	0.2102
141	386	Ubiquitin E3 ligase (UBADC1, RNF123)	Human	Q5XPI4;Q9BSL1	63891;10422	RNF123;UBAC1	Q5XPI4;Q9BSL1	2	0.527509	0.654661	0.395
142	387	MCM complex	Human	P25205;P33991;P33992;P33993;P49736;Q14566	4172;4173;4174;4176;4171;4175	MCM3;MCM4;MCM5;MCM7;MCM2;MCM6	P25205;P33991;P33992;P33993;P49736;Q14566	6	0.120517	0.892445	0
143	389	ORC complex (origin recognition complex)	Human	O43913;O43929;Q13415;Q13416;Q9UBD5;Q9Y5N6	5001;5000;4998;4999;23595;23594	ORC5;ORC4;ORC1;ORC2;ORC3;ORC6	O43913;O43929;Q13416;Q9UBD5;Q9Y5N6	5	0.514727	0.660185	0.1625
144	390	Ubiquitin E3 ligase (SKP1A, FBXW2, CUL1)	Human	P63208;Q13616;Q9UKT8	6500;8454;26190	SKP1;CUL1;FBXW2	Q13616;Q9UKT8	2	0.445312	0.691892	0.3041
145	391	Ubiquitin E3 ligase (DDB1, CUL4A, RBX1)	Human	P62877;Q13619;Q16531	9978;8451;1642	RBX1;CUL4A;DDB1	P62877;Q13619;Q16531	3	0.698763	0.588664	0.5324
146	393	Succinyl-CoA synthetase, GDP-forming	Human	P53597;Q96I99	8802;8801	SUCLG1;SUCLG2	P53597;Q96I99	2	0.249897	0.800066	0.0897
147	394	Succinyl-CoA synthetase, ADP-forming	Human	P53597;Q9P2R7	8802;8803	SUCLG1;SUCLA2	P53597;Q9P2R7	2	0.153347	0.867042	0.0217
148	419	Farnesyltransferase	Human	P49354;P49356	2339;2342	FNTA;FNTB	P49354;P49356	2	0.0985327	0.910305	0.0044
149	423	EXO1-MLH1-PMS2 complex	Human	P40692;P54278;Q9UQ84	4292;5395;9156	MLH1;PMS2;EXO1	P40692;P54278;Q9UQ84	3	0.665154	0.600545	0.486
150	424	EXO1-MLH1-PCNA complex	Human	P12004;P40692;Q9UQ84	5111;4292;9156	PCNA;MLH1;EXO1	P12004;P40692;Q9UQ84	3	0.824624	0.548058	0.6952
151	425	MSH4-MSH5-GPS2 complex	Human	O15457;O43196;Q13227	4438;4439;2874	MSH4;MSH5;GPS2	O15457;O43196	2	0.919107	0.521076	0.7363
152	428	Molybdopterin synthase	Human	O96007;O96033	4338;4338	MOCS2;MOCS2	O96007;O96033	2	0.338189	0.747279	0.1813
153	429	Phosphatidylinositol 3-kinase complex (PIK3C3, PIK3R4)	Human	Q8NEB9;Q99570	5289;30849	PIK3C3;PIK3R4	Q8NEB9;Q99570	2	0.0441366	0.957729	0.0001
154	430	18S U11/U12 snRNP	Human	O43143;O75533;P14678;P62304;P62306;P62308;P62314;P62316;P62318;P67809;Q13435;Q15393;Q15427;Q15696;Q16560;Q6IEG0;Q6P2Q9;Q8N8D1;Q8TBF4;Q96LT9;Q9BV90;Q9BWJ5;Q9UDW3;Q9Y3B4	1665;23451;6628;6635;6636;6637;6632;6633;6634;4904;10992;23450;10262;8233;11066;154007;10594;10081;85437;55599;79622;83443;55954;51639	DHX15;SF3B1;SNRPB;SNRPE;SNRPF;SNRPG;SNRPD1;SNRPD2;SNRPD3;YBX1;SF3B2;SF3B3;SF3B4;ZRSR2;SNRNP35;SNRNP48;PRPF8;PDCD7;ZCRB1;RNPC3;SNRNP25;SF3B5;ZMAT5;SF3B6	O43143;O75533;P14678;P62304;P62306;P62314;P62316;P62318;P67809;Q13435;Q15393;Q15427;Q16560;Q6P2Q9;Q9BWJ5;Q9Y3B4	16	0.49061	0.670866	0.0105
155	432	N-NOS-CHIP-HSP70-1 complex	Human	P0DMV8;P29475;Q9UNE7	3303;4842;10273	HSPA1A;NOS1;STUB1	P29475;Q9UNE7	2	1.02315	0.494279	0.7993
156	433	BASC complex (BRCA1-associated genome surveillance complex)	Human	O60934;P35249;P35250;P35251;P38398;P40692;P43246;P49959;P52701;P54132;Q13315;Q92878	4683;5984;5982;5981;672;4292;4436;4361;2956;641;472;10111	NBN;RFC4;RFC2;RFC1;BRCA1;MLH1;MSH2;MRE11A;MSH6;BLM;ATM;RAD50	O60934;P35249;P35250;P35251;P40692;P43246;P52701;P54132;Q13315;Q92878	10	0.762975	0.567223	0.691
157	438	GCN5-TRRAP histone acetyltransferase complex	Human	O75486;O75528;O75529;P38398;P43246;P52701;Q12962;Q16594;Q92830;Q9Y4A5	8464;10474;27097;672;4436;2956;6881;6880;2648;8295	SUPT3H;TADA3;TAF5L;BRCA1;MSH2;MSH6;TAF10;TAF9;KAT2A;TRRAP	O75528;O75529;P43246;P52701;Q12962;Q16594;Q92830;Q9Y4A5	8	0.574515	0.635116	0.194
158	441	TFTC-type histone acetyl transferase complex	Human	O60244;O75448;P03372;Q15648;Q92830;Q93074;Q9NVC6;Q9UHV7;Q9ULK4;Q9Y2X0;Q9Y4A5	9282;9862;2099;5469;2648;9968;9440;9969;9439;10025;8295	MED14;MED24;ESR1;MED1;KAT2A;MED12;MED17;MED13;MED23;MED16;TRRAP	O60244;Q15648;Q92830;Q93074;Q9NVC6;Q9UHV7;Q9Y2X0;Q9Y4A5	8	0.519596	0.65807	0.1019
159	443	BP-SMAD complex	Human	O14867;O15198;O95452;P17980;P19447;P50539;Q13118;Q15582	571;4093;10804;5702;2071;4601;7071;7045	BACH1;SMAD9;GJB6;PSMC3;ERCC3;MXI1;KLF10;TGFBI	O14867;P17980	2	1.05239	0.487236	0.8152
160	445	TFTC complex (TATA-binding protein-free TAF-II-containing complex)	Human	O00268;O15265;O75486;O75528;O75529;P49848;Q12962;Q15393;Q15542;Q15545;Q16514;Q16594;Q6P1X5;Q92830;Q9Y4A5;Q9Y6J9	6874;6314;8464;10474;27097;6878;6881;23450;6877;6879;6883;6880;6873;2648;8295;10629	TAF4;ATXN7;SUPT3H;TADA3;TAF5L;TAF6;TAF10;SF3B3;TAF5;TAF7;TAF12;TAF9;TAF2;KAT2A;TRRAP;TAF6L	O00268;O75528;O75529;Q12962;Q15393;Q15542;Q15545;Q16514;Q16594;Q6P1X5;Q92830;Q9Y4A5;Q9Y6J9	13	0.41835	0.705045	0.002
161	469	TFIID-beta complex	Human	O00268;P20226;P21675;P49848;Q12962;Q15542;Q15543;Q15544;Q15545;Q16514;Q16594;Q6P1X5	6874;6908;6872;6878;6881;6877;6884;6882;6879;6883;6880;6873	TAF4;TBP;TAF1;TAF6;TAF10;TAF5;TAF13;TAF11;TAF7;TAF12;TAF9;TAF2	O00268;P20226;P21675;Q12962;Q15542;Q15544;Q15545;Q16514;Q16594;Q6P1X5	10	0.538011	0.650191	0.0957
162	470	TFTC complex (TATA-binding protein-free TAF-II-containing complex)	Human	O00268;O15265;O75486;O75528;O75529;P49848;Q12962;Q15393;Q15542;Q15543;Q15545;Q16514;Q16594;Q6P1X5;Q92830;Q9Y4A5;Q9Y6J9	6874;6314;8464;10474;27097;6878;6881;23450;6877;6884;6879;6883;6880;6873;2648;8295;10629	TAF4;ATXN7;SUPT3H;TADA3;TAF5L;TAF6;TAF10;SF3B3;TAF5;TAF13;TAF7;TAF12;TAF9;TAF2;KAT2A;TRRAP;TAF6L	O00268;O75528;O75529;Q12962;Q15393;Q15542;Q15545;Q16514;Q16594;Q6P1X5;Q92830;Q9Y4A5;Q9Y6J9	13	0.41835	0.705045	0.002
163	471	PCAF complex	Human	O75478;O75486;O75528;O75529;Q12962;Q16514;Q16594;Q92831;Q9Y4A5;Q9Y6J9	6871;8464;10474;27097;6881;6883;6880;8850;8295;10629	TADA2A;SUPT3H;TADA3;TAF5L;TAF10;TAF12;TAF9;KAT2B;TRRAP;TAF6L	O75528;O75529;Q12962;Q16514;Q16594;Q9Y4A5;Q9Y6J9	7	0.385223	0.721905	0.0134
164	472	Prolyl 4-hydroxylase (alpha(I)-type)	Human	P07237;P13674	5034;5033	P4HB;P4HA1	P07237;P13674	2	1.14819	0.465508	0.8574
165	476	STAGA complex	Human	O15265;O75486;O75528;O75529;O94864;Q12962;Q15393;Q16514;Q16594;Q92830;Q96BN2;Q9Y4A5;Q9Y6J9	6314;8464;10474;27097;9913;6881;23450;6883;6880;2648;117143;8295;10629	ATXN7;SUPT3H;TADA3;TAF5L;SUPT7L;TAF10;SF3B3;TAF12;TAF9;KAT2A;TADA1;TRRAP;TAF6L	O75528;O75529;O94864;Q12962;Q15393;Q16514;Q16594;Q92830;Q9Y4A5;Q9Y6J9	10	0.391335	0.718734	0.004
166	478	STAGA core complex	Human	O75486;Q16594;Q92830	8464;6880;2648	SUPT3H;TAF9;KAT2A	Q16594;Q92830	2	0.625273	0.615281	0.4974
167	484	TFIID complex	Human	O00268;P20226;P21675;P49848;Q12962;Q15542;Q15543;Q15544;Q15545;Q16514;Q16594	6874;6908;6872;6878;6881;6877;6884;6882;6879;6883;6880	TAF4;TBP;TAF1;TAF6;TAF10;TAF5;TAF13;TAF11;TAF7;TAF12;TAF9	O00268;P20226;P21675;Q12962;Q15542;Q15544;Q15545;Q16514;Q16594	9	0.567473	0.63797	0.1629
168	485	TFIID complex, B-cell specific	Human	O00268;P20226;P21675;P49848;Q12962;Q15542;Q15543;Q15544;Q15545;Q16514;Q16594;Q92750	6874;6908;6872;6878;6881;6877;6884;6882;6879;6883;6880;6875	TAF4;TBP;TAF1;TAF6;TAF10;TAF5;TAF13;TAF11;TAF7;TAF12;TAF9;TAF4B	O00268;P20226;P21675;Q12962;Q15542;Q15544;Q15545;Q16514;Q16594	9	0.567473	0.63797	0.1629
169	486	WIP-WASp-actin-myosin-IIa complex	Human	O43516;P19105;P35579;P42768;P60660;P62736	7456;10627;4627;7454;4637;59	WIPF1;MYL12A;MYH9;WAS;MYL6;ACTA2	O43516;P35579;P42768;P60660	4	0.627354	0.614494	0.402
170	490	TFIIA complex	Human	P52655;P52657	2957;2958	GTF2A1;GTF2A2	P52655;P52657	2	0.184599	0.844167	0.0396
171	492	DA complex	Human	O00268;P20226;P21675;P49848;P52655;P52657;Q12962;Q15542;Q15543;Q15544;Q15545;Q16514;Q16594;Q5VWG9;Q6P1X5	6874;6908;6872;6878;2957;2958;6881;6877;6884;6882;6879;6883;6880;83860;6873	TAF4;TBP;TAF1;TAF6;GTF2A1;GTF2A2;TAF10;TAF5;TAF13;TAF11;TAF7;TAF12;TAF9;TAF3;TAF2	O00268;P20226;P21675;P52655;P52657;Q12962;Q15542;Q15544;Q15545;Q16514;Q16594;Q6P1X5	12	0.60485	0.623111	0.1971
172	493	DAB complex	Human	O00268;P20226;P21675;P49848;P52655;P52657;Q00403;Q12962;Q15542;Q15543;Q15544;Q15545;Q16514;Q16594;Q5VWG9;Q6P1X5	6874;6908;6872;6878;2957;2958;2959;6881;6877;6884;6882;6879;6883;6880;83860;6873	TAF4;TBP;TAF1;TAF6;GTF2A1;GTF2A2;GTF2B;TAF10;TAF5;TAF13;TAF11;TAF7;TAF12;TAF9;TAF3;TAF2	O00268;P20226;P21675;P52655;P52657;Q00403;Q12962;Q15542;Q15544;Q15545;Q16514;Q16594;Q6P1X5	13	0.60141	0.62445	0.1806
173	509	TFIID complex	Human	O00268;P20226;P21675;P49848;Q12962;Q15542;Q15543;Q15544;Q15545;Q16514;Q16594;Q92804	6874;6908;6872;6878;6881;6877;6884;6882;6879;6883;6880;8148	TAF4;TBP;TAF1;TAF6;TAF10;TAF5;TAF13;TAF11;TAF7;TAF12;TAF9;TAF15	O00268;P20226;P21675;Q12962;Q15542;Q15544;Q15545;Q16514;Q16594;Q92804	10	0.586206	0.630435	0.1857
174	513	TFTC complex (TATA-binding protein-free TAF-II-containing complex)	Human	O00268;O15265;O75486;O75528;O75529;P49848;Q12962;Q15393;Q15542;Q15545;Q16514;Q16594;Q6P1X5;Q92830;Q9HBM6;Q9Y4A5;Q9Y6J9	6874;6314;8464;10474;27097;6878;6881;23450;6877;6879;6883;6880;6873;2648;51616;8295;10629	TAF4;ATXN7;SUPT3H;TADA3;TAF5L;TAF6;TAF10;SF3B3;TAF5;TAF7;TAF12;TAF9;TAF2;KAT2A;TAF9B;TRRAP;TAF6L	O00268;O75528;O75529;Q12962;Q15393;Q15542;Q15545;Q16514;Q16594;Q6P1X5;Q92830;Q9HBM6;Q9Y4A5;Q9Y6J9	14	0.408094	0.71018	0.0006
175	514	TFIID-beta complex	Human	O00268;P20226;P21675;P49848;Q12962;Q15542;Q15543;Q15544;Q15545;Q16514;Q16594;Q9HBM6	6874;6908;6872;6878;6881;6877;6884;6882;6879;6883;6880;51616	TAF4;TBP;TAF1;TAF6;TAF10;TAF5;TAF13;TAF11;TAF7;TAF12;TAF9;TAF9B	O00268;P20226;P21675;Q12962;Q15542;Q15544;Q15545;Q16514;Q16594;Q9HBM6	10	0.550346	0.645017	0.1154
176	517	AKAP5-PRKAR2A-PPP3CA complex	Human	P13861;P24588;Q08209	5576;9495;5530	PRKAR2A;AKAP5;PPP3CA	P13861;P24588;Q08209	3	0.743873	0.573436	0.5911
177	519	AMY-1-S-AKAP84-RII-beta complex	Human	P31323;Q92667;Q99417	5577;8165;26292	PRKAR2B;AKAP1;MYCBP	P31323;Q92667;Q99417	3	0.541901	0.64855	0.3109
178	520	KCNQ1 macromolecular complex	Human	P13861;P17612;P51787;P62136;Q99996	5576;5566;3784;5499;10142	PRKAR2A;PRKACA;KCNQ1;PPP1CA;AKAP9	P13861;P17612;P51787;P62136;Q99996	5	0.478255	0.676473	0.1143
179	522	Polycystin-1-E-cadherin-beta-catenin-Flotillin-2 complex	Human	P12830;P35222;P98161;Q14254	999;1499;5310;2319	CDH1;CTNNB1;PKD1;FLOT2	P35222;Q14254	2	0.716146	0.582701	0.58
180	525	TIP60 histone acetylase complex	Human	O96019;Q92993;Q9Y230;Q9Y265;Q9Y4A5	86;10524;10856;8607;8295	ACTL6A;KAT5;RUVBL2;RUVBL1;TRRAP	O96019;Q9Y230;Q9Y265;Q9Y4A5	4	0.311709	0.762364	0.0194
181	528	NuA4/Tip60-HAT complex	Human	O95619;O96019;Q15014;Q92993;Q96L91;Q9H0E9;Q9H2F5;Q9HAF1;Q9NPF5;Q9NV56;Q9NXR8;Q9UBU8;Q9Y230;Q9Y265;Q9Y4A5	8089;86;9643;10524;57634;10902;80314;64769;55929;55257;54556;10933;10856;8607;8295	YEATS4;ACTL6A;MORF4L2;KAT5;EP400;BRD8;EPC1;MEAF6;DMAP1;MRGBP;ING3;MORF4L1;RUVBL2;RUVBL1;TRRAP	O95619;O96019;Q15014;Q96L91;Q9H0E9;Q9HAF1;Q9NPF5;Q9NV56;Q9NXR8;Q9UBU8;Q9Y230;Q9Y265;Q9Y4A5	13	0.383477	0.722817	0.0005
182	529	NuA4/Tip60-HAT complex	Human	O95619;O96019;Q15014;Q15906;Q92993;Q96L91;Q9H0E9;Q9H2F5;Q9HAF1;Q9NPF5;Q9NV56;Q9NXR8;Q9UBU8;Q9Y230;Q9Y265;Q9Y4A5	8089;86;9643;6944;10524;57634;10902;80314;64769;55929;55257;54556;10933;10856;8607;8295	YEATS4;ACTL6A;MORF4L2;VPS72;KAT5;EP400;BRD8;EPC1;MEAF6;DMAP1;MRGBP;ING3;MORF4L1;RUVBL2;RUVBL1;TRRAP	O95619;O96019;Q15014;Q96L91;Q9H0E9;Q9HAF1;Q9NPF5;Q9NV56;Q9NXR8;Q9UBU8;Q9Y230;Q9Y265;Q9Y4A5	13	0.383477	0.722817	0.0005
183	531	XPA-ERCC1-ERCC4 complex	Human	P07992;P23025;Q92889	2067;7507;2072	ERCC1;XPA;ERCC4	P07992;P23025;Q92889	3	0.288468	0.776116	0.0415
184	533	IMP3-IMP4-MPP10 complex	Human	O00566;Q96G21;Q9NV31	10199;92856;55272	MPHOSPH10;IMP4;IMP3	O00566;Q9NV31	2	0.400726	0.713915	0.2509
185	535	TRAP complex	Human	O60244;O75448;O75586;P10827;P24863;Q13503;Q15648;Q6P2C8;Q93074;Q9BTT4;Q9NPJ6;Q9NVC6;Q9UHV7;Q9Y2W1;Q9Y2X0;Q9Y3C7	9282;9862;10001;7067;892;9412;5469;9442;9968;84246;29079;9440;9969;9967;10025;51003	MED14;MED24;MED6;THRA;CCNC;MED21;MED1;MED27;MED12;MED10;MED4;MED17;MED13;THRAP3;MED16;MED31	O60244;P24863;Q13503;Q15648;Q6P2C8;Q93074;Q9BTT4;Q9NPJ6;Q9NVC6;Q9UHV7;Q9Y2W1;Q9Y2X0	12	0.633923	0.612024	0.2843
186	536	TRPC1-TRPC3-TRPC7 complex	Human	P48995;Q13507;Q9HCX4	7220;7222;57113	TRPC1;TRPC3;TRPC7	P48995;Q13507	2	1.02491	0.493849	0.8002
187	547	SMCC complex	Human	O60244;O75448;O75586;P24863;P49336;Q13503;Q15648;Q6P2C8;Q93074;Q9NPJ6;Q9NVC6;Q9UHV7;Q9Y2W1;Q9Y2X0	9282;9862;10001;892;1024;9412;5469;9442;9968;29079;9440;9969;9967;10025	MED14;MED24;MED6;CCNC;CDK8;MED21;MED1;MED27;MED12;MED4;MED17;MED13;THRAP3;MED16	O60244;P24863;P49336;Q13503;Q15648;Q6P2C8;Q93074;Q9NPJ6;Q9NVC6;Q9UHV7;Q9Y2W1;Q9Y2X0	12	0.643862	0.608324	0.3122
188	548	DRIP complex	Human	O43513;O60244;O75448;O75586;O95402;P11473;P28702;Q15648;Q93074;Q9NPJ6;Q9NVC6;Q9UHV7;Q9ULK4;Q9Y2X0	9443;9282;9862;10001;9441;7421;6257;5469;9968;29079;9440;9969;9439;10025	MED7;MED14;MED24;MED6;MED26;VDR;RXRB;MED1;MED12;MED4;MED17;MED13;MED23;MED16	O43513;O60244;O95402;Q15648;Q93074;Q9NPJ6;Q9NVC6;Q9UHV7;Q9Y2X0	9	0.520322	0.657755	0.0879
189	551	core-histone (H2A/H2B/H3/H4)-TDIF2-TDT complex	Human	P04053;P62805;P68431;Q16777;Q16778;Q5QJE6	1791;None;None;8338;8349;30836	DNTT;HIST1H4A;;HIST1H3A;;HIST2H2AC;HIST2H2BE;DNTTIP2	P04053;P62805;P68431;Q5QJE6	4	0.668674	0.599278	0.4698
190	553	RHOA-IP3R-TRPC1 complex	Human	P48995;P61586;Q14643	7220;387;3708	TRPC1;RHOA;ITPR1	P48995;P61586;Q14643	3	1.34693	0.426088	0.9758
191	556	PBAF complex (Polybromo- and BAF containing complex)	Human	O96019;P51532;Q12824;Q68CP9;Q86U86;Q8TAQ2;Q92922;Q969G3;Q96GM5	86;6597;6598;196528;55193;6601;6599;6605;6602	ACTL6A;SMARCA4;SMARCB1;ARID2;PBRM1;SMARCC2;SMARCC1;SMARCE1;SMARCD1	O96019;Q12824;Q68CP9;Q86U86;Q8TAQ2;Q92922;Q969G3;Q96GM5	8	0.260778	0.793161	0
192	557	TRP1-G alpha-11-IP3R3-CAV1 signaling complex	Human	P29992;P48995;Q03135;Q14573	2767;7220;857;3710	GNA11;TRPC1;CAV1;ITPR3	P48995;Q14573	2	1.32186	0.430689	0.9173
193	559	Decapping complex	Human	P26196;Q6P2E9;Q8IU60;Q96F86;Q9NPI6	1656;23644;167227;80153;55802	DDX6;EDC4;DCP2;EDC3;DCP1A	P26196;Q6P2E9;Q8IU60;Q96F86;Q9NPI6	5	0.320846	0.757091	0.0118
194	561	LSm1-7 complex	Human	O15116;P62310;P62312;Q9UK45;Q9Y333;Q9Y4Y9;Q9Y4Z0	27257;27258;11157;51690;57819;23658;25804	LSM1;LSM3;LSM6;LSM7;LSM2;LSM5;LSM4	O15116;P62310;P62312;Q9UK45;Q9Y333;Q9Y4Y9;Q9Y4Z0	7	0.290103	0.775132	0.0008
195	562	LSm2-8 complex	Human	O95777;P62310;P62312;Q9UK45;Q9Y333;Q9Y4Y9;Q9Y4Z0	51691;27258;11157;51690;57819;23658;25804	LSM8;LSM3;LSM6;LSM7;LSM2;LSM5;LSM4	O95777;P62310;P62312;Q9UK45;Q9Y333;Q9Y4Y9;Q9Y4Z0	7	0.312708	0.761784	0.0016
196	563	F1F0-ATP synthase, mitochondrial	Human	O75947;O75964;P00846;P03928;P05496;P06576;P18859;P24539;P25705;P30049;P36542;P48047;P56134;P56381;P56385;Q9UII2	10476;10632;4508;4509;516;506;522;515;498;513;509;539;9551;514;521;93974	ATP5H;ATP5L;MT-ATP6;MT-ATP8;ATP5G1;ATP5B;ATP5J;ATP5F1;ATP5A1;ATP5D;ATP5C1;ATP5O;ATP5J2;ATP5E;ATP5I;ATPIF1	O75947;O75964;P06576;P25705;P30049;P36542;P48047;P56385;Q9UII2	9	0.70596	0.58618	0.5322
197	570	p300-CBP-p270-SWI/SNF complex	Human	O14497;P51532;Q09472;Q12824;Q8TAQ2;Q92793;Q92922	8289;6597;2033;6598;6601;1387;6599	ARID1A;SMARCA4;EP300;SMARCB1;SMARCC2;CREBBP;SMARCC1	O14497;Q09472;Q12824;Q8TAQ2;Q92793;Q92922	6	0.426575	0.70098	0.0432
198	571	p300-CBP-p270 complex	Human	O14497;Q09472;Q92793	8289;2033;1387	ARID1A;EP300;CREBBP	O14497;Q09472;Q92793	3	0.314288	0.760868	0.0567
199	575	ABIN2-NFKB1-MAP3K8 complex	Human	P19838;P41279;Q8NFZ5	4790;1326;79155	NFKB1;MAP3K8;TNIP2	P19838;Q8NFZ5	2	0.457651	0.686035	0.3167
200	585	Mi2/NuRD-BCL6-MTA3 complex	Human	O95983;P41182;Q13547;Q14839;Q9BTC8	53615;604;3065;1108;57504	MBD3;BCL6;HDAC1;CHD4;MTA3	O95983;Q13547;Q14839;Q9BTC8	4	0.198872	0.834118	0.0013
201	587	NuRD.1 complex	Human	O95983;Q09028;Q13330;Q14839;Q16576;Q6IT96;Q92769;Q9BTC8	53615;5928;9112;1108;5931;3065;3066;57504	MBD3;RBBP4;MTA1;CHD4;RBBP7;HDAC1;HDAC2;MTA3	O95983;Q09028;Q13330;Q14839;Q16576;Q9BTC8	6	0.685895	0.593157	0.4907
202	591	SAP complex (Sin3-associated protein complex)	Human	O75446;Q09028;Q13547;Q16576;Q4LE39;Q92769;Q96ST3;Q9H0E3	8819;5928;3065;5931;51742;3066;25942;79595	SAP30;RBBP4;HDAC1;RBBP7;ARID4B;HDAC2;SIN3A;SAP130	O75446;Q09028;Q13547;Q16576;Q4LE39;Q96ST3;Q9H0E3	7	0.517061	0.659169	0.1158
203	592	SAP complex (Sin3-associated protein complex)	Human	O75446;Q09028;Q13547;Q16576;Q4LE39;Q92769;Q96ST3;Q9H0E3;Q9H7L9	8819;5928;3065;5931;51742;3066;25942;79595;64426	SAP30;RBBP4;HDAC1;RBBP7;ARID4B;HDAC2;SIN3A;SAP130;SUDS3	O75446;Q09028;Q13547;Q16576;Q4LE39;Q96ST3;Q9H0E3;Q9H7L9	8	0.478003	0.676588	0.0515
204	596	SIN3-HDAC-SAP30-ARID4 complex	Human	O75446;Q09028;Q13547;Q16576;Q4LE39;Q92769;Q96ST3	8819;5928;3065;5931;51742;3066;25942	SAP30;RBBP4;HDAC1;RBBP7;ARID4B;HDAC2;SIN3A	O75446;Q09028;Q13547;Q16576;Q4LE39;Q96ST3	6	0.558477	0.641652	0.2086
205	610	MSL complex	Human	Q7Z3B3;Q8N5Y2;Q9H7Z6;Q9HCI7	284058;10943;84148;55167	KANSL1;MSL3;KAT8;MSL2	Q7Z3B3;Q9H7Z6	2	0.301084	0.76859	0.1409
206	613	CTF18-CTF8-DCC1-RFC3 complex	Human	P0CG13;P40938;Q8WVB6;Q9BVC3	54921;5983;63922;79075	CHTF8;RFC3;CHTF18;DSCC1	P40938;Q9BVC3	2	0.667857	0.599572	0.5369
207	614	NRD complex (Nucleosome remodeling and deacetylation complex)	Human	O60341;Q09028;Q12873;Q13330;Q13547;Q14839;Q92769	23028;5928;1107;9112;3065;1108;3066	KDM1A;RBBP4;CHD3;MTA1;HDAC1;CHD4;HDAC2	O60341;Q09028;Q13330;Q13547;Q14839	5	0.589934	0.628957	0.2954
208	617	CASK-LIN7C-APBA1 complex	Human	O14936;Q02410;Q9NUP9	8573;320;55327	CASK;APBA1;LIN7C	O14936;Q9NUP9	2	0.154253	0.866361	0.0221
209	620	CoREST-HDAC complex	Human	O60341;O75362;Q13547;Q92769;Q96BD5;Q9P0W2;Q9UKL0	23028;7764;3065;3066;51317;10362;23186	KDM1A;ZNF217;HDAC1;HDAC2;PHF21A;HMG20B;RCOR1	O60341;O75362;Q13547;Q96BD5;Q9P0W2	5	0.435895	0.69643	0.0711
210	622	Ubiquitin E3 ligase (VHL, TCEB1, TCEB2, CUL2)	Human	P40337;Q13617;Q15369;Q15370	7428;8453;6921;6923	VHL;CUL2;TCEB1;TCEB2	P40337;Q13617;Q15369	3	0.692134	0.59097	0.5232
211	623	TIM (TIM9, TIM10) complex, mitochondrial	Human	P62072;Q9Y5J7	26519;26520	TIMM10;TIMM9	P62072;Q9Y5J7	2	0.416365	0.706033	0.2682
212	626	LSD1 complex	Human	O60341;O75362;P0DMV8;P0DMV9;Q13363;Q13547;Q92766;Q96BD5;Q96EK2;Q9NP66;Q9P0W2;Q9P2K3;Q9UBW7;Q9UKL0	23028;7764;3303;3304;1487;3065;6239;51317;112885;10363;10362;55758;7750;23186	KDM1A;ZNF217;HSPA1A;HSPA1B;CTBP1;HDAC1;RREB1;PHF21A;PHF21B;HMG20A;HMG20B;RCOR3;ZMYM2;RCOR1	O60341;O75362;Q13363;Q13547;Q92766;Q96BD5;Q9NP66;Q9P0W2;Q9P2K3;Q9UBW7	10	0.414535	0.706946	0.0075
213	627	MRN-TRRAP complex (MRE11A-RAD50-NBN-TRRAP complex)	Human	O60934;P49959;Q92878;Q9Y4A5	4683;4361;10111;8295	NBN;MRE11A;RAD50;TRRAP	O60934;Q92878;Q9Y4A5	3	0.556494	0.642469	0.3323
214	629	BLM-TRF2 complex	Human	P54132;P62380	641;9519	BLM;TBPL1	P54132;P62380	2	1.33729	0.427846	0.9211
215	631	Tacc1-chTOG-AuroraA complex	Human	O14965;O75410;Q14008	6790;6867;9793	AURKA;TACC1;CKAP5	O14965;O75410;Q14008	3	0.869004	0.535044	0.7434
216	632	Anti-HDAC2 complex	Human	O60341;O94776;P78347;Q09028;Q12873;Q13330;Q13547;Q14202;Q14687;Q14839;Q16576;Q92769;Q96BD5;Q96ST3;Q9P0W2;Q9UBW7;Q9UKL0	23028;9219;2969;5928;1107;9112;3065;9203;23199;1108;5931;3066;51317;25942;10362;7750;23186	KDM1A;MTA2;GTF2I;RBBP4;CHD3;MTA1;HDAC1;ZMYM3;GSE1;CHD4;RBBP7;HDAC2;PHF21A;SIN3A;HMG20B;ZMYM2;RCOR1	O60341;O94776;P78347;Q09028;Q13330;Q13547;Q14687;Q14839;Q16576;Q96BD5;Q96ST3;Q9P0W2;Q9UBW7	13	0.553485	0.643714	0.0817
217	633	anti-BHC110 complex	Human	O60341;O75362;P78347;Q13547;Q14202;Q14687;Q92769;Q96BD5;Q9P0W2;Q9UBW7;Q9UKL0	23028;7764;2969;3065;9203;23199;3066;51317;10362;7750;23186	KDM1A;ZNF217;GTF2I;HDAC1;ZMYM3;GSE1;HDAC2;PHF21A;HMG20B;ZMYM2;RCOR1	O60341;O75362;P78347;Q13547;Q14687;Q96BD5;Q9P0W2;Q9UBW7	8	0.491458	0.670485	0.0669
218	634	XFIM complex	Human	O60341;P78347;Q13547;Q14202;Q92769	23028;2969;3065;9203;3066	KDM1A;GTF2I;HDAC1;ZMYM3;HDAC2	O60341;P78347;Q13547	3	0.495735	0.668568	0.246
219	636	BHC complex	Human	O60341;Q13547;Q92769;Q96BD5;Q9P0W2;Q9UKL0	23028;3065;3066;51317;10362;23186	KDM1A;HDAC1;HDAC2;PHF21A;HMG20B;RCOR1	O60341;Q13547;Q96BD5;Q9P0W2	4	0.4599	0.684978	0.1368
220	639	RANBPM-Muskelin-TWA1-HSMpp8 complex	Human	Q96S59;Q99549;Q9NWU2;Q9UL63	10048;54737;54994;4289	RANBP9;MPHOSPH8;GID8;MKLN1	Q96S59;Q9NWU2;Q9UL63	3	0.125043	0.888855	0.0004
221	642	CtBP complex	Human	O00257;O60315;O60341;O75362;P37275;P56545;Q13363;Q13547;Q92618;Q92766;Q92769;Q96JN0;Q96KQ7;Q9H9B1;Q9P2K3;Q9UKL0;Q9Y232	8535;9839;23028;7764;6935;1488;1487;3065;9658;6239;3066;84458;10919;79813;55758;23186;9425	CBX4;ZEB2;KDM1A;ZNF217;ZEB1;CTBP2;CTBP1;HDAC1;ZNF516;RREB1;HDAC2;LCOR;EHMT2;EHMT1;RCOR3;RCOR1;CDYL	O00257;O60315;O60341;O75362;P37275;Q13363;Q13547;Q92766;Q96JN0;Q9H9B1;Q9P2K3;Q9Y232	12	0.626663	0.614755	0.262
222	643	CtBP core complex	Human	O60341;P37275;P56545;Q13363;Q13547;Q92769;Q96KQ7;Q9H9B1;Q9UKL0	23028;6935;1488;1487;3065;3066;10919;79813;23186	KDM1A;ZEB1;CTBP2;CTBP1;HDAC1;HDAC2;EHMT2;EHMT1;RCOR1	O60341;P37275;Q13363;Q13547;Q9H9B1	5	0.682515	0.594348	0.4864
223	646	HDAC1-associated protein complex	Human	O60341;O94776;O95983;Q09028;Q12873;Q13547;Q16576;Q9UBB5;Q9UKL0	23028;9219;53615;5928;1107;3065;5931;8932;23186	KDM1A;MTA2;MBD3;RBBP4;CHD3;HDAC1;RBBP7;MBD2;RCOR1	O60341;O94776;O95983;Q09028;Q13547;Q16576;Q9UBB5	7	0.531709	0.652865	0.1403
224	648	HDAC1-associated core complex cI	Human	O60341;Q13547;Q9UKL0	23028;3065;23186	KDM1A;HDAC1;RCOR1	O60341;Q13547	2	0.0952913	0.912999	0.0041
225	649	HDAC1-associated core complex cII	Human	O94776;O95983;Q09028;Q12873;Q13547;Q16576;Q86YP4;Q9UBB5;Q9UKL0	9219;53615;5928;1107;3065;5931;54815;8932;23186	MTA2;MBD3;RBBP4;CHD3;HDAC1;RBBP7;GATAD2A;MBD2;RCOR1	O94776;O95983;Q09028;Q13547;Q16576;Q9UBB5	6	0.569928	0.636972	0.2297
226	650	HDAC2-asscociated core complex	Human	O94776;O95983;Q09028;Q12873;Q16576;Q86YP4;Q92769	9219;53615;5928;1107;5931;54815;3066	MTA2;MBD3;RBBP4;CHD3;RBBP7;GATAD2A;HDAC2	O94776;O95983;Q09028;Q16576	4	0.71735	0.582293	0.5593
227	652	AP3-BLOC1 complex	Human	O00203;O14617;O95295;P53677;P59780;P78537;Q13367;Q6QNY0;Q6QNY1;Q8TDH9;Q92572;Q96EV8;Q9NUP1;Q9UL45;Q9Y2T2	8546;8943;23557;10947;10239;2647;8120;388552;282991;63915;1176;84062;55330;26258;26985	AP3B1;AP3D1;SNAPIN;AP3M2;AP3S2;BLOC1S1;AP3B2;BLOC1S3;BLOC1S2;BLOC1S5;AP3S1;DTNBP1;BLOC1S4;BLOC1S6;AP3M1	O00203;O14617;O95295;P53677;P78537;Q6QNY0;Q6QNY1;Q8TDH9;Q92572;Q96EV8;Q9NUP1;Q9Y2T2	12	0.52295	0.65662	0.0546
228	654	BLOC1-BLOC2 complex	Human	O95295;P78537;Q6QNY0;Q6QNY1;Q86YV9;Q8TDH9;Q969F9;Q96EV8;Q9NUP1;Q9UL45;Q9UPZ3	23557;2647;388552;282991;79803;63915;84343;84062;55330;26258;11234	SNAPIN;BLOC1S1;BLOC1S3;BLOC1S2;HPS6;BLOC1S5;HPS3;DTNBP1;BLOC1S4;BLOC1S6;HPS5	O95295;P78537;Q6QNY0;Q6QNY1;Q8TDH9;Q96EV8;Q9NUP1;Q9UPZ3	8	0.431354	0.698639	0.0189
229	657	Retromer complex (SNX1, SNX2, VPS35, VPS29, VPS26A)	Human	O60749;O75436;Q13596;Q96QK1;Q9UBQ0	6643;9559;6642;55737;51699	SNX2;VPS26A;SNX1;VPS35;VPS29	O60749;O75436;Q13596;Q96QK1	4	0.223182	0.81754	0.0024
230	659	MeCP1 complex	Human	O94776;O95983;Q09028;Q13547;Q14839;Q16576;Q8WXI9;Q92769;Q9UBB5	9219;53615;5928;3065;1108;5931;57459;3066;8932	MTA2;MBD3;RBBP4;HDAC1;CHD4;RBBP7;GATAD2B;HDAC2;MBD2	O94776;O95983;Q09028;Q13547;Q14839;Q16576;Q8WXI9;Q9UBB5	8	0.536647	0.650767	0.1259
231	678	GINS complex	Human	Q14691;Q9BRT9;Q9BRX5;Q9Y248	9837;84296;64785;51659	GINS1;GINS4;GINS3;GINS2	Q14691;Q9BRT9;Q9BRX5;Q9Y248	4	0.103939	0.905847	0
232	682	C-CFTR-NHERF-ezrin complex	Human	O14745;P13569;P15311	9368;1080;7430	SLC9A3R1;CFTR;EZR	O14745;P15311	2	0.849318	0.54074	0.6895
233	691	SIN3-SAP25 complex	Human	O00422;O75446;Q09028;Q13547;Q16576;Q4LE39;Q8TEE9;Q92769;Q96ST3;Q9H0E3;Q9H7L9	10284;8819;5928;3065;5931;51742;100316904;3066;25942;79595;64426	SAP18;SAP30;RBBP4;HDAC1;RBBP7;ARID4B;SAP25;HDAC2;SIN3A;SAP130;SUDS3	O00422;O75446;Q09028;Q13547;Q16576;Q4LE39;Q96ST3;Q9H0E3;Q9H7L9	9	0.489484	0.671373	0.0517
234	696	BRMS1-SIN3-HDAC complex	Human	O75182;O75446;Q09028;Q13547;Q16576;Q92769;Q96ST3;Q9HCU9	23309;8819;5928;3065;5931;3066;25942;25855	SIN3B;SAP30;RBBP4;HDAC1;RBBP7;HDAC2;SIN3A;BRMS1	O75182;O75446;Q09028;Q13547;Q16576;Q96ST3	6	0.766878	0.56597	0.6714
235	705	SNARE complex (RINT1, ZW10, p31)	Human	O43264;P48556;Q6NUQ1	9183;5714;60561	ZW10;PSMD8;RINT1	O43264;P48556;Q6NUQ1	3	0.342174	0.74506	0.0753
236	706	SNARE complex (HGS, SNAP25, STX13)	Human	O14964;P60880;Q86Y82	9146;6616;23673	HGS;SNAP25;STX12	O14964;Q86Y82	2	0.92995	0.518148	0.7436
237	713	BRG1-SIN3A complex	Human	O14497;O14744;O96019;P51532;Q09028;Q12824;Q6STE5;Q8TAQ2;Q92769;Q92922;Q92925;Q969G3;Q96GM5;Q96ST3	8289;10419;86;6597;5928;6598;6604;6601;3066;6599;6603;6605;6602;25942	ARID1A;PRMT5;ACTL6A;SMARCA4;RBBP4;SMARCB1;SMARCD3;SMARCC2;HDAC2;SMARCC1;SMARCD2;SMARCE1;SMARCD1;SIN3A	O14497;O14744;O96019;Q09028;Q12824;Q6STE5;Q8TAQ2;Q92922;Q92925;Q969G3;Q96GM5;Q96ST3	12	0.519824	0.657971	0.0504
238	714	BRM-SIN3A complex	Human	O14497;O14744;O96019;P51531;Q09028;Q12824;Q13547;Q6STE5;Q8TAQ2;Q92769;Q92922;Q92925;Q969G3;Q96GM5;Q96ST3	8289;10419;86;6595;5928;6598;3065;6604;6601;3066;6599;6603;6605;6602;25942	ARID1A;PRMT5;ACTL6A;SMARCA2;RBBP4;SMARCB1;HDAC1;SMARCD3;SMARCC2;HDAC2;SMARCC1;SMARCD2;SMARCE1;SMARCD1;SIN3A	O14497;O14744;O96019;P51531;Q09028;Q12824;Q13547;Q6STE5;Q8TAQ2;Q92922;Q92925;Q969G3;Q96GM5;Q96ST3	14	0.474996	0.677968	0.0108
239	720	PU.1-SIN3A-HDAC complex	Human	P17947;Q13547;Q96ST3	6688;3065;25942	SPI1;HDAC1;SIN3A	Q13547;Q96ST3	2	0.0970294	0.911553	0.0044
240	723	MRG15-PAM14-RB complex	Human	P06400;Q9UBU8;Q9Y605	5925;10933;93621	RB1;MORF4L1;MRFAP1	P06400;Q9UBU8;Q9Y605	3	0.307978	0.764539	0.0531
241	724	MAF2 complex	Human	Q9H7Z6;Q9UBU8	84148;10933	KAT8;MORF4L1	Q9H7Z6;Q9UBU8	2	0.55972	0.641141	0.4323
242	725	P2X7 receptor signalling complex	Human	O43707;O95425;P05107;P08238;P0DMV8;P11142;P23467;P42356;P60709;Q13368;Q16787;Q99572	81;6840;3689;3326;3303;3312;5787;5297;60;4356;3909;5027	ACTN4;SVIL;ITGB2;HSP90AB1;HSPA1A;HSPA8;PTPRB;PI4KA;ACTB;MPP3;LAMA3;P2RX7	O43707;O95425;P08238;P11142;P23467;P60709;Q16787	7	0.648061	0.606774	0.3876
243	726	DDB2 complex	Human	P61201;P62877;Q13098;Q13619;Q16531;Q7L5N1;Q92466;Q92905;Q99627;Q9BT78;Q9UBW8;Q9UNS2	9318;9978;2873;8451;1642;10980;1643;10987;10920;51138;50813;8533	COPS2;RBX1;GPS1;CUL4A;DDB1;COPS6;DDB2;COPS5;COPS8;COPS4;COPS7A;COPS3	P61201;P62877;Q13098;Q13619;Q16531;Q7L5N1;Q92466;Q92905;Q99627;Q9BT78;Q9UBW8;Q9UNS2	12	0.407936	0.710259	0.0025
244	727	CSA complex	Human	P61201;P62877;Q13098;Q13216;Q13619;Q16531;Q7L5N1;Q92905;Q99627;Q9BT78;Q9UBW8;Q9UNS2	9318;9978;2873;1161;8451;1642;10980;10987;10920;51138;50813;8533	COPS2;RBX1;GPS1;ERCC8;CUL4A;DDB1;COPS6;COPS5;COPS8;COPS4;COPS7A;COPS3	P61201;P62877;Q13098;Q13216;Q13619;Q16531;Q7L5N1;Q92905;Q99627;Q9BT78;Q9UBW8;Q9UNS2	12	0.403266	0.712623	0.002
245	728	CSA-POLIIa complex	Human	P24928;P61201;P62877;Q13098;Q13216;Q13619;Q16531;Q7L5N1;Q92905;Q99627;Q9BT78;Q9UBW8;Q9UNS2	5430;9318;9978;2873;1161;8451;1642;10980;10987;10920;51138;50813;8533	POLR2A;COPS2;RBX1;GPS1;ERCC8;CUL4A;DDB1;COPS6;COPS5;COPS8;COPS4;COPS7A;COPS3	P24928;P61201;P62877;Q13098;Q13216;Q13619;Q16531;Q7L5N1;Q92905;Q99627;Q9BT78;Q9UBW8;Q9UNS2	13	0.416463	0.705984	0.0018
246	729	Ubiquitin E3 ligase (FBXO31, SKP1A, CUL1, RBX1)	Human	P62877;P63208;Q13616;Q5XUX0	9978;6500;8454;79791	RBX1;SKP1;CUL1;FBXO31	P62877;Q13616;Q5XUX0	3	1.00875	0.497822	0.8643
247	730	SNARE complex (STX4, SNAP23, VAMP1)	Human	O00161;P23763;Q12846	8773;6843;6810	SNAP23;VAMP1;STX4	O00161;Q12846	2	0.880381	0.531807	0.7095
248	731	SNARE complex (STX4, SNAP23, VAMP2)	Human	O00161;P63027;Q12846	8773;6844;6810	SNAP23;VAMP2;STX4	O00161;Q12846	2	0.880381	0.531807	0.7095
249	733	SNARE complex (STX4, VAMP1, VAMP7)	Human	P23763;P51809;Q12846	6843;6845;6810	VAMP1;VAMP7;STX4	P51809;Q12846	2	0.137638	0.879015	0.0149
250	738	SIN3-ING1b complex I	Human	O00422;O75446;Q09028;Q13547;Q16576;Q4LE39;Q92769;Q96ST3;Q9UK53	10284;8819;5928;3065;5931;51742;3066;25942;3621	SAP18;SAP30;RBBP4;HDAC1;RBBP7;ARID4B;HDAC2;SIN3A;ING1	O00422;O75446;Q09028;Q13547;Q16576;Q4LE39;Q96ST3;Q9UK53	8	0.53128	0.653048	0.1181
251	739	SIN3-ING1b complex II	Human	O00422;O14497;O75446;O96019;P51532;Q09028;Q12824;Q13547;Q16576;Q4LE39;Q8TAQ2;Q92769;Q92922;Q96GM5;Q96ST3;Q9UK53	10284;8289;8819;86;6597;5928;6598;3065;5931;51742;6601;3066;6599;6602;25942;3621	SAP18;ARID1A;SAP30;ACTL6A;SMARCA4;RBBP4;SMARCB1;HDAC1;RBBP7;ARID4B;SMARCC2;HDAC2;SMARCC1;SMARCD1;SIN3A;ING1	O00422;O14497;O75446;O96019;Q09028;Q12824;Q13547;Q16576;Q4LE39;Q8TAQ2;Q92922;Q96GM5;Q96ST3;Q9UK53	14	0.519404	0.658153	0.0384
252	740	Exon junction complex (EIF4A3, MLN51, MAGOH, Y14)	Human	O15234;P38919;P61326;Q9Y5S9	22794;9775;4116;9939	CASC3;EIF4A3;MAGOH;RBM8A	O15234;P38919;P61326;Q9Y5S9	4	1.03815	0.490641	0.9199
253	741	NCOR-HDAC3 complex	Human	O15379;O60907;O75376;Q13227;Q9BZK7	8841;6907;9611;2874;79718	HDAC3;TBL1X;NCOR1;GPS2;TBL1XR1	O15379;O60907;O75376;Q9BZK7	4	0.26026	0.793487	0.0054
254	743	SIN3-SAP25 complex	Human	O00422;O75446;Q09028;Q13547;Q16576;Q1EHW4;Q4LE39;Q92769;Q96ST3;Q9H0E3;Q9H7L9	10284;8819;5928;3065;5931;751865;51742;3066;25942;79595;64426	SAP18;SAP30;RBBP4;HDAC1;RBBP7;Sap25;ARID4B;HDAC2;SIN3A;SAP130;SUDS3	O00422;O75446;Q09028;Q13547;Q16576;Q4LE39;Q96ST3;Q9H0E3;Q9H7L9	9	0.489484	0.671373	0.0517
255	745	NCOR-SIN3-RPD3 complex	Human	O75182;Q92769;Q96ST3;Q9Y618	23309;3066;25942;9612	SIN3B;HDAC2;SIN3A;NCOR2	O75182;Q96ST3;Q9Y618	3	0.948445	0.51323	0.8221
256	747	NCOR-SIN3-HDAC1 complex	Human	Q13547;Q96ST3;Q9Y618	3065;25942;9612	HDAC1;SIN3A;NCOR2	Q13547;Q96ST3;Q9Y618	3	0.554064	0.643474	0.3299
257	748	TRAF6-TAK1 complex	Human	O43318;Q9Y4K3	6885;7189	MAP3K7;TRAF6	O43318;Q9Y4K3	2	0.0866119	0.920292	0.003
258	749	MeCP2-SIN3A-HDAC complex	Human	P51608;Q13547;Q92769;Q96ST3	4204;3065;3066;25942	MECP2;HDAC1;HDAC2;SIN3A	P51608;Q13547;Q96ST3	3	0.820763	0.54922	0.6904
259	752	SMRT core complex	Human	O15379;O60907;Q9Y618	8841;6907;9612	HDAC3;TBL1X;NCOR2	O15379;O60907;Q9Y618	3	0.278466	0.782188	0.036
260	753	UTM-SGCE-DAG1-CAV1-NOS3 complex	Human	O43556;P29474;P46939;Q03135;Q14118	8910;4846;7402;857;1605	SGCE;NOS3;UTRN;CAV1;DAG1	P29474;P46939;Q14118	3	0.694901	0.590005	0.5269
261	755	Exon junction complex (EIF4A3, MLN51, UPF3B, MAGOH, Y14, PYM)	Human	O15234;P38919;P61326;Q0VAK7;Q9BRP8;Q9Y5S9	22794;9775;4116;65109;84305;9939	CASC3;EIF4A3;MAGOH;UPF3B;PYM1;RBM8A	O15234;P38919;P61326;Q9BRP8;Q9Y5S9	5	1.04252	0.48959	0.9435
262	756	Prune-Gelsolin complex	Human	P06396;Q86TP1	2934;58497	GSN;PRUNE	P06396;Q86TP1	2	0.107923	0.90259	0.0062
263	757	Prune-GSK3beta complex	Human	P49841;Q86TP1	2932;58497	GSK3B;PRUNE	P49841;Q86TP1	2	0.15888	0.862902	0.0247
264	758	Prune/Nm23-H1 complex	Human	P15531;Q86TP1	4830;58497	NME1;PRUNE	P15531;Q86TP1	2	1.26949	0.440628	0.9021
265	760	Apoptosis- and splicing-associated protein complex (ASAP-L), SAP18, RNPS1, Acinus-L	Human	O00422;Q15287;Q9UKV3	10284;10921;22985	SAP18;RNPS1;ACIN1	O00422;Q9UKV3	2	1.053	0.487093	0.8156
266	763	Y14-Magoh complex	Human	P61326;Q9Y5S9	4116;9939	MAGOH;RBM8A	P61326;Q9Y5S9	2	0.166717	0.857106	0.0294
267	770	TREX complex	Human	Q13769;Q13838;Q6I9Y2;Q86V81;Q86W42;Q8NI27;Q96FV9;Q96J01	8563;7919;80145;10189;79228;57187;9984;84321	THOC5;DDX39B;THOC7;ALYREF;THOC6;THOC2;THOC1;THOC3	Q13769;Q6I9Y2;Q86W42;Q8NI27;Q96FV9;Q96J01	6	0.393454	0.717641	0.0277
268	771	NDPKA-AMPKalpha1 complex	Human	P15531;Q13131	4830;5562	NME1;PRKAA1	P15531;Q13131	2	1.29544	0.435646	0.9102
269	774	THO complex	Human	Q13769;Q6I9Y2;Q86W42;Q8NI27;Q96FV9	8563;80145;79228;57187;9984	THOC5;THOC7;THOC6;THOC2;THOC1	Q13769;Q6I9Y2;Q86W42;Q8NI27;Q96FV9	5	0.430608	0.699004	0.0681
270	777	Exon junction complex	Human	Q15287;Q86V81;Q8IYB3;Q9BZI7;Q9HAU5;Q9UBU9;Q9Y5S9	10921;10189;10250;65109;26019;10482;9939	RNPS1;ALYREF;SRRM1;UPF3B;UPF2;NXF1;RBM8A	Q9BZI7;Q9HAU5;Q9UBU9;Q9Y5S9	4	0.671902	0.598121	0.4757
271	778	LARC complex (LCR-associated remodeling complex)	Human	O14497;O94776;O95983;O96019;P07910;P51532;P60709;Q09028;Q12824;Q13547;Q14839;Q8TAQ2;Q8WXI9;Q92769;Q92785;Q92922;Q92925;Q969G3;Q9UBB5	8289;9219;53615;86;3183;6597;60;5928;6598;3065;1108;6601;57459;3066;5977;6599;6603;6605;8932	ARID1A;MTA2;MBD3;ACTL6A;HNRNPC;SMARCA4;ACTB;RBBP4;SMARCB1;HDAC1;CHD4;SMARCC2;GATAD2B;HDAC2;DPF2;SMARCC1;SMARCD2;SMARCE1;MBD2	O14497;O94776;O95983;O96019;P07910;P60709;Q09028;Q12824;Q13547;Q14839;Q8TAQ2;Q8WXI9;Q92785;Q92922;Q92925;Q969G3;Q9UBB5	17	0.395601	0.716537	0.0002
272	781	URI complex (Unconventional prefoldin RPB5 Interactor)	Human	O94763;P19388;P63208;Q13309;Q13616;Q9UHV9;Q9ULZ2;Q9Y230;Q9Y265	8725;5434;6500;6502;8454;5202;26228;10856;8607	URI1;POLR2E;SKP1;SKP2;CUL1;PFDN2;STAP1;RUVBL2;RUVBL1	O94763;P19388;Q13309;Q13616;Q9UHV9;Q9ULZ2;Q9Y230;Q9Y265	8	0.645061	0.60788	0.3666
273	783	ITCH-USP9X complex	Human	Q93008;Q96J02	8239;83737	USP9X;ITCH	Q93008;Q96J02	2	0.434252	0.697227	0.2907
274	784	SMG-1-UPF-ERF1-ERF3 complex (SURF)	Human	P15170;P62495;Q92900;Q96Q15	2935;2107;5976;23049	GSPT1;ETF1;UPF1;SMG1	P62495;Q92900	2	0.332377	0.750538	0.1737
275	785	Exon junction complex	Human	P38919;P61326;Q13838;Q15287;Q86V81;Q8IYB3;Q9BZI7;Q9Y5S9	9775;4116;7919;10921;10189;10250;65109;9939	EIF4A3;MAGOH;DDX39B;RNPS1;ALYREF;SRRM1;UPF3B;RBM8A	P38919;P61326;Q9BZI7;Q9Y5S9	4	0.324909	0.754769	0.0245
276	786	MR-UBC9-SRC1 complex	Human	P08235;Q08209;Q15788	4306;5530;8648	NR3C2;PPP3CA;NCOA1	Q08209;Q15788	2	0.445259	0.691917	0.304
277	787	NuA4/Tip60-HAT complex B	Human	O96019;Q92993;Q9H2F5;Q9NPF5;Q9UBU8;Q9Y230;Q9Y265;Q9Y4A5	86;10524;80314;55929;10933;10856;8607;8295	ACTL6A;KAT5;EPC1;DMAP1;MORF4L1;RUVBL2;RUVBL1;TRRAP	O96019;Q9NPF5;Q9UBU8;Q9Y230;Q9Y265;Q9Y4A5	6	0.404884	0.711802	0.0322
278	789	Exosome	Human	Q01780;Q06265;Q13868;Q15024;Q5RKV6;Q96B26;Q9NPD3;Q9NQT4;Q9NQT5;Q9Y2L1;Q9Y3B2	5394;5393;23404;23016;118460;11340;54512;56915;51010;22894;51013	EXOSC10;EXOSC9;EXOSC2;EXOSC7;EXOSC6;EXOSC8;EXOSC4;EXOSC5;EXOSC3;DIS3;EXOSC1	Q01780;Q06265;Q13868;Q15024;Q5RKV6;Q96B26;Q9NPD3;Q9NQT4;Q9NQT5;Q9Y2L1;Q9Y3B2	11	0.841599	0.543006	0.8638
279	790	DDB complex	Human	Q16531;Q92466	1642;1643	DDB1;DDB2	Q16531;Q92466	2	0.309686	0.763542	0.149
280	798	NuA4/Tip60-HAT complex A	Human	O95619;O96019;Q52LR7;Q92993;Q96L91;Q9H0E9;Q9H2F5;Q9HAF1;Q9NPF5;Q9NV56;Q9NXR8;Q9UBU8;Q9Y230;Q9Y265;Q9Y4A5	8089;86;26122;10524;57634;10902;80314;64769;55929;55257;54556;10933;10856;8607;8295	YEATS4;ACTL6A;EPC2;KAT5;EP400;BRD8;EPC1;MEAF6;DMAP1;MRGBP;ING3;MORF4L1;RUVBL2;RUVBL1;TRRAP	O95619;O96019;Q52LR7;Q96L91;Q9H0E9;Q9HAF1;Q9NPF5;Q9NV56;Q9NXR8;Q9UBU8;Q9Y230;Q9Y265;Q9Y4A5	13	0.431817	0.698413	0.0036
281	799	DMAP1-associated complex	Human	O96019;Q15906;Q6ZRS2;Q96L91;Q9H0E9;Q9H2F5;Q9NPF5;Q9Y230;Q9Y265;Q9Y4A5	86;6944;10847;57634;10902;80314;55929;10856;8607;8295	ACTL6A;VPS72;SRCAP;EP400;BRD8;EPC1;DMAP1;RUVBL2;RUVBL1;TRRAP	O96019;Q6ZRS2;Q96L91;Q9H0E9;Q9NPF5;Q9Y230;Q9Y265;Q9Y4A5	8	0.422809	0.702835	0.0162
282	801	SNARE complex (STX2, SNAP23)	Human	O00161;P32856	8773;2054	SNAP23;STX2	O00161;P32856	2	0.911649	0.523108	0.7308
283	803	BRG1-SIN3A-HDAC containing SWI/SNF remodeling complex I	Human	O14497;O14744;O96019;P51532;Q12824;Q8TAQ2;Q92769;Q92922;Q969G3;Q96GM5;Q96ST3	8289;10419;86;6597;6598;6601;3066;6599;6605;6602;25942	ARID1A;PRMT5;ACTL6A;SMARCA4;SMARCB1;SMARCC2;HDAC2;SMARCC1;SMARCE1;SMARCD1;SIN3A	O14497;O14744;O96019;Q12824;Q8TAQ2;Q92922;Q969G3;Q96GM5;Q96ST3	9	0.457942	0.685898	0.0284
284	805	SNARE complex (STX4, SNAP23)	Human	O00161;Q12846	8773;6810	SNAP23;STX4	O00161;Q12846	2	0.880381	0.531807	0.7095
285	806	BRM-SIN3A-HDAC complex	Human	O14497;O14744;O96019;P51531;Q12824;Q8TAQ2;Q92769;Q92922;Q92925;Q969G3;Q96GM5;Q96ST3	8289;10419;86;6595;6598;6601;3066;6599;6603;6605;6602;25942	ARID1A;PRMT5;ACTL6A;SMARCA2;SMARCB1;SMARCC2;HDAC2;SMARCC1;SMARCD2;SMARCE1;SMARCD1;SIN3A	O14497;O14744;O96019;P51531;Q12824;Q8TAQ2;Q92922;Q92925;Q969G3;Q96GM5;Q96ST3	11	0.412636	0.707896	0.0041
286	811	FCP1-associated protein complex	Human	O14744;P30876;P35269;P84090;Q15208;Q9BQA1;Q9Y5B0	10419;5431;2962;2079;11329;79084;9150	PRMT5;POLR2B;GTF2F1;ERH;STK38;WDR77;CTDP1	O14744;P30876;P35269;P84090;Q15208;Q9BQA1;Q9Y5B0	7	0.569011	0.637344	0.2015
287	812	Upf complex (UPF1, UPF2, UPF3a)	Human	Q92900;Q9H1J1;Q9HAU5	5976;65110;26019	UPF1;UPF3A;UPF2	Q92900;Q9H1J1;Q9HAU5	3	0.677414	0.596156	0.5028
288	813	Upf complex (UPF1, UPF2, UPF3b)	Human	Q92900;Q9BZI7;Q9HAU5	5976;65109;26019	UPF1;UPF3B;UPF2	Q92900;Q9BZI7;Q9HAU5	3	0.333125	0.750117	0.0693
289	814	Postsplicing complex	Human	Q15287;Q92900;Q9BZI7;Q9H1J1;Q9HAU5;Q9UBU9;Q9Y5S9	10921;5976;65109;65110;26019;10482;9939	RNPS1;UPF1;UPF3B;UPF3A;UPF2;NXF1;RBM8A	Q92900;Q9BZI7;Q9H1J1;Q9HAU5;Q9UBU9;Q9Y5S9	6	0.688388	0.592281	0.4953
290	815	MRIP-MBS-RHOA complex	Human	O14974;P61586;Q6WCQ1	4659;387;23164	PPP1R12A;RHOA;MPRIP	O14974;P61586;Q6WCQ1	3	0.443253	0.692879	0.1797
291	819	20S methylosome-SmD complex	Human	O14744;P54105;P62314;P62318	10419;1207;6632;6634	PRMT5;CLNS1A;SNRPD1;SNRPD3	O14744;P54105;P62314;P62318	4	0.233618	0.810623	0.0027
292	820	SNARE complex (STX6, SNAP23)	Human	O00161;O43752	8773;10228	SNAP23;STX6	O00161;O43752	2	0.520477	0.657688	0.3862
293	822	mRNA decay complex (UPF1, UPF2, UPF3B, DCP2, XRN1, XRN2, EXOSC2, EXOSC4, EXOSC10, PARN)	Human	O95453;Q01780;Q13868;Q8IU60;Q8IZH2;Q92900;Q9BZI7;Q9H0D6;Q9HAU5;Q9NPD3	5073;5394;23404;167227;54464;5976;65109;22803;26019;54512	PARN;EXOSC10;EXOSC2;DCP2;XRN1;UPF1;UPF3B;XRN2;UPF2;EXOSC4	O95453;Q01780;Q13868;Q8IU60;Q8IZH2;Q92900;Q9BZI7;Q9H0D6;Q9HAU5;Q9NPD3	10	0.65808	0.603107	0.3749
294	825	JBP1-pICln complex	Human	O14744;P14678;P54105	10419;6628;1207	PRMT5;SNRPB;CLNS1A	O14744;P14678;P54105	3	0.316993	0.759305	0.0585
295	832	Anti-Sm protein complex	Human	O14744;O14893;P14678;P54105;P57678;Q16637;Q9UHI6	10419;8487;6628;1207;50628;None;11218	PRMT5;GEMIN2;SNRPB;CLNS1A;GEMIN4;SMN1; SMN2;DDX20	O14744;O14893;P14678;P54105;P57678;Q9UHI6	6	0.793705	0.557505	0.7233
296	833	6S methyltransferase complex	Human	P54105;P62314;P62318	1207;6632;6634	CLNS1A;SNRPD1;SNRPD3	P54105;P62314;P62318	3	0.119225	0.893475	0.0003
297	834	20S methylosome and RG-containing Sm protein complex	Human	O14744;P14678;P54105;P62314;P62316;P62318	10419;6628;1207;6632;6633;6634	PRMT5;SNRPB;CLNS1A;SNRPD1;SNRPD2;SNRPD3	O14744;P14678;P54105;P62314;P62316;P62318	6	0.219687	0.819882	0.0002
298	835	6S methyltransferase and RG-containing Sm proteins complex	Human	P14678;P54105;P62304;P62306;P62308;P62314;P62316;P62318	6628;1207;6635;6636;6637;6632;6633;6634	SNRPB;CLNS1A;SNRPE;SNRPF;SNRPG;SNRPD1;SNRPD2;SNRPD3	P14678;P54105;P62304;P62306;P62314;P62316;P62318	7	0.174205	0.85164	0
299	836	20S methyltransferase core complex	Human	O14744;P54105	10419;1207	PRMT5;CLNS1A	O14744;P54105	2	0.389155	0.719862	0.2381
300	846	RICH1/AMOT polarity complex, Flag-Rich1 precipitated	Human	P47756;P52907;Q4VCS5;Q68EM7;Q8N3R9;Q8NI35;Q96B97;Q9Y5K6	832;829;154796;55114;64398;10207;30011;23607	CAPZB;CAPZA1;AMOT;ARHGAP17;MPP5;PATJ;SH3KBP1;CD2AP	P47756;P52907;Q68EM7;Q96B97;Q9Y5K6	5	0.673146	0.597676	0.4663
301	847	RICH1-PAR3-aPKC polarity complex	Human	P41743;Q68EM7;Q8TEW0	5584;55114;56288	PRKCI;ARHGAP17;PARD3	P41743;Q68EM7;Q8TEW0	3	0.401876	0.71333	0.1354
302	848	RICH1/AMOT polarity complex, Flag-Amot precipitated	Human	O75970;Q4VCS5;Q5T2T1;Q68EM7;Q8IY63;Q8N3R9;Q8NI35;Q9Y2J4	8777;154796;143098;55114;154810;64398;10207;51421	MPDZ;AMOT;MPP7;ARHGAP17;AMOTL1;MPP5;PATJ;AMOTL2	Q68EM7;Q8IY63	2	1.02207	0.494543	0.7989
303	860	DNMT1-EHMT2-PCNA complex	Human	P12004;P26358;Q96KQ7	5111;1786;10919	PCNA;DNMT1;EHMT2	P12004;P26358	2	0.0980553	0.910701	0.0044
304	867	TRAP-SMCC mediator complex	Human	A0JLT2;Q15528;Q15648;Q71SY5;Q96G25;Q9BUE0;Q9NPJ6;Q9NVC6;Q9NX70;Q9P086	219541;6837;5469;81857;112950;54797;29079;9440;55588;400569	MED19;MED22;MED1;MED25;MED8;MED18;MED4;MED17;MED29;MED11	A0JLT2;Q15528;Q15648;Q71SY5;Q96G25;Q9BUE0;Q9NPJ6;Q9NVC6;Q9NX70;Q9P086	10	0.464664	0.68275	0.0245
305	871	BRAF53-BRCA2 complex	Human	O60341;P51587;Q13547;Q92769;Q96BD5;Q9P0W2;Q9UKL0	23028;675;3065;3066;51317;10362;23186	KDM1A;BRCA2;HDAC1;HDAC2;PHF21A;HMG20B;RCOR1	O60341;P51587;Q13547;Q96BD5;Q9P0W2	5	0.723854	0.580096	0.5673
306	874	SNARE complex (VAMP3, VAMP4, VAMP8, STX6)	Human	O43752;O75379;Q15836;Q9BV40	10228;8674;9341;8673	STX6;VAMP4;VAMP3;VAMP8	O43752;O75379;Q15836;Q9BV40	4	0.573608	0.635482	0.3085
307	875	SNARE complex (VAMP3, VAMP4, STX16)	Human	O14662;O75379;Q15836	8675;8674;9341	STX16;VAMP4;VAMP3	O75379;Q15836	2	1.03387	0.491674	0.8048
308	876	SNARE complex (VAMP3, STX6, VTI1A)	Human	O43752;Q15836;Q96AJ9	10228;9341;143187	STX6;VAMP3;VTI1A	O43752;Q15836;Q96AJ9	3	0.312605	0.761844	0.0558
309	877	SNARE complex (VAMP4, STX6, STX16, VTI1a, VTI1b)	Human	O14662;O43752;O75379;Q96AJ9;Q9UEU0	8675;10228;8674;143187;10490	STX16;STX6;VAMP4;VTI1A;VTI1B	O43752;O75379;Q96AJ9;Q9UEU0	4	0.458033	0.685855	0.1344
310	878	PKA (RII-alpha and RII-beta)-AKAP5-ADRB1 complex	Human	P08588;P13861;P24588;P31323	153;5576;9495;5577	ADRB1;PRKAR2A;AKAP5;PRKAR2B	P13861;P24588;P31323	3	0.545801	0.646914	0.3168
311	886	MTA1 complex	Human	O95983;Q09028;Q13330;Q16576;Q6IT96;Q92769	53615;5928;9112;5931;3065;3066	MBD3;RBBP4;MTA1;RBBP7;HDAC1;HDAC2	O95983;Q09028;Q13330;Q16576	4	0.70074	0.587979	0.5278
312	888	MTA2 complex	Human	O94776;O95983;Q09028;Q13547;Q14839;Q16576;Q92769;Q96ST3	9219;53615;5928;3065;1108;5931;3066;25942	MTA2;MBD3;RBBP4;HDAC1;CHD4;RBBP7;HDAC2;SIN3A	O94776;O95983;Q09028;Q13547;Q14839;Q16576;Q96ST3	7	0.574214	0.635238	0.2111
313	889	MTA1-HDAC core complex	Human	Q09028;Q13330;Q16576;Q6IT96;Q92769	5928;9112;5931;3065;3066	RBBP4;MTA1;RBBP7;HDAC1;HDAC2	Q09028;Q13330;Q16576	3	0.647563	0.606957	0.4627
314	895	hMediator complex (MED23, CDK8, CCNC, MED7)	Human	O43513;P24863;P49336;Q9ULK4	9443;892;1024;9439	MED7;CCNC;CDK8;MED23	O43513;P24863;P49336	3	0.399496	0.714543	0.1329
315	896	hMediator complex (MED23, CDK8, CCNC)	Human	P24863;P49336;Q9ULK4	892;1024;9439	CCNC;CDK8;MED23	P24863;P49336	2	0.263127	0.791686	0.1037
316	897	CDK8-CyclinC-Mediator complex	Human	P24863;P49336	892;1024	CCNC;CDK8	P24863;P49336	2	0.263127	0.791686	0.1037
317	898	Mediator complex 1	Human	O60244;O75586;P24863;P49336;Q9ULK4	9282;10001;892;1024;9439	MED14;MED6;CCNC;CDK8;MED23	O60244;P24863;P49336	3	0.375474	0.727022	0.1073
318	905	KIF3A/B-PAR-3-aPKC-PAR-6 complex	Human	O15066;P41743;Q8TEW0;Q9NPB6;Q9Y496	9371;5584;56288;50855;11127	KIF3B;PRKCI;PARD3;PARD6A;KIF3A	O15066;P41743;Q8TEW0	3	0.369472	0.730209	0.101
319	909	ARC92-Mediator complex	Human	O43513;O60244;O75586;O95402;P49336;Q15648;Q71SY5;Q93074;Q96RN5;Q9NVC6;Q9UHV7;Q9ULK4;Q9Y2X0	9443;9282;10001;9441;1024;5469;81857;9968;51586;9440;9969;9439;10025	MED7;MED14;MED6;MED26;CDK8;MED1;MED25;MED12;MED15;MED17;MED13;MED23;MED16	O43513;O60244;O95402;P49336;Q15648;Q71SY5;Q93074;Q96RN5;Q9NVC6;Q9UHV7;Q9Y2X0	11	0.54842	0.64582	0.0932
320	910	CRSP-Mediator 2 complex	Human	O43513;O60244;O75448;O75586;Q96RN5;Q9BUE0;Q9NPJ6;Q9NVC6;Q9ULK4;Q9Y2X0	9443;9282;9862;10001;51586;54797;29079;9440;9439;10025	MED7;MED14;MED24;MED6;MED15;MED18;MED4;MED17;MED23;MED16	O43513;O60244;Q96RN5;Q9BUE0;Q9NPJ6;Q9NVC6;Q9Y2X0	7	0.57486	0.634977	0.2121
321	917	CERF complex (CECR2-containing remodeling factor complex)	Human	P28370;Q9BXF3	6594;27443	SMARCA1;CECR2	P28370;Q9BXF3	2	0.325312	0.754539	0.1667
322	921	Remodeling and spacing factor (RSF) complex	Human	O60264;Q96T23	8467;51773	SMARCA5;RSF1	O60264;Q96T23	2	0.953237	0.511971	0.7573
323	923	SNF2L-RSF1 complex	Human	P28370;Q96T23	6594;51773	SMARCA1;RSF1	P28370;Q96T23	2	0.627744	0.614347	0.4994
324	924	Toposome	Human	P07910;P11388;Q08211;Q08945;Q6P2Q9;Q96SB4;Q9NR30	3183;7153;1660;6749;10594;6732;9188	HNRNPC;TOP2A;DHX9;SSRP1;PRPF8;SRPK1;DDX21	P07910;P11388;Q08211;Q08945;Q6P2Q9;Q96SB4;Q9NR30	7	0.704104	0.586818	0.5301
325	925	SNF2H-BAZ1A complex	Human	O60264;Q9NRL2	8467;11177	SMARCA5;BAZ1A	O60264;Q9NRL2	2	0.279821	0.781359	0.1168
326	926	SCRIB-LGL2 complex	Human	Q14160;Q6P1M3	23513;3993	SCRIB;LLGL2	Q14160;Q6P1M3	2	0.29383	0.772899	0.1325
327	927	CENP-A NAC complex	Human	Q03188;Q71F23;Q96BT3;Q96H22;Q9H3R5;Q9NSP4	1060;79682;80152;55839;64946;79019	CENPC;CENPU;CENPT;CENPN;CENPH;CENPM	Q03188;Q71F23;Q96BT3;Q9H3R5;Q9NSP4	5	0.818372	0.549943	0.7334
328	929	CEN complex	Human	O60264;P07199;P11021;P11142;P22087;P35226;P49450;Q02241;Q03188;Q06587;Q08945;Q13185;Q13619;Q15007;Q16531;Q53SF7;Q5T200;Q69YN4;Q6T4P5;Q71F23;Q8N0S6;Q8N1F7;Q8NEM2;Q92620;Q92674;Q96JP5;Q96T23;Q99496;Q9BS16;Q9BU64;Q9BXP5;Q9BZH6;Q9H0H5;Q9H3R5;Q9HC52;Q9NSP4;Q9Y5B9	8467;1059;3309;3312;2091;648;1058;9493;1060;6015;6749;11335;8451;9589;1642;22837;23091;25962;79948;79682;91687;9688;79801;9785;2491;80829;51773;6045;64105;79172;51593;55717;29127;64946;57332;79019;11198	SMARCA5;CENPB;HSPA5;HSPA8;FBL;BMI1;CENPA;KIF23;CENPC;RING1;SSRP1;CBX3;CUL4A;WTAP;DDB1;COBLL1;ZC3H13;KIAA1429;PLPPR3;CENPU;CENPL;NUP93;SHCBP1;DHX38;CENPI;ZFP91;RSF1;RNF2;CENPK;CENPO;SRRT;WDR11;RACGAP1;CENPH;CBX8;CENPM;SUPT16H	O60264;P11021;P11142;P22087;Q02241;Q03188;Q06587;Q08945;Q13185;Q13619;Q15007;Q16531;Q5T200;Q69YN4;Q6T4P5;Q71F23;Q8N1F7;Q8NEM2;Q92620;Q96JP5;Q96T23;Q99496;Q9BS16;Q9BXP5;Q9BZH6;Q9H0H5;Q9H3R5;Q9HC52;Q9NSP4;Q9Y5B9	30	0.621041	0.616888	0.1231
329	930	SCRIB-GIT1-ARHGEF7 complex	Human	Q14155;Q14160;Q9Y2X7	8874;23513;28964	ARHGEF7;SCRIB;GIT1	Q14155;Q14160;Q9Y2X7	3	0.368885	0.730521	0.1004
330	933	SCRIB-APC complex	Human	P25054;Q14160	324;23513	APC;SCRIB	P25054;Q14160	2	0.796525	0.55663	0.6498
331	934	FACT-NEK9 complex	Human	Q08945;Q8TD19;Q9Y5B9	6749;91754;11198	SSRP1;NEK9;SUPT16H	Q08945;Q8TD19;Q9Y5B9	3	0.224503	0.816658	0.0124
332	936	FACT complex	Human	Q08945;Q9Y5B9	6749;11198	SSRP1;SUPT16H	Q08945;Q9Y5B9	2	0.297712	0.770587	0.1379
333	938	FACT complex, UV-activated	Human	P19784;P67870;P68400;Q08945;Q9Y5B9	1459;1460;1457;6749;11198	CSNK2A2;CSNK2B;CSNK2A1;SSRP1;SUPT16H	P19784;P68400;Q08945;Q9Y5B9	4	0.274536	0.784599	0.0087
334	943	Class C Vps complex (VPS11, VPS18, STX7)	Human	O15400;Q9H270;Q9P253	8417;55823;57617	STX7;VPS11;VPS18	O15400;Q9H270;Q9P253	3	0.913488	0.522606	0.7909
335	944	Class C Vps complex (VPS11, VPS18, VPS16)	Human	Q9H269;Q9H270;Q9P253	64601;55823;57617	VPS16;VPS11;VPS18	Q9H269;Q9H270;Q9P253	3	0.108349	0.902243	0.0001
336	947	CDC7-DBF7 complex	Human	O00311;Q9UBU7	8317;10926	CDC7;DBF4	O00311;Q9UBU7	2	2.35608	0.297967	0.9972
337	955	LLGL2-PAR-6B-PRKCI complex	Human	P41743;Q6P1M3;Q9BYG5	5584;3993;84612	PRKCI;LLGL2;PARD6B	P41743;Q6P1M3;Q9BYG5	3	0.278683	0.782055	0.0363
338	959	LLGL1-PAR-6B-PRKCI complex	Human	P41743;Q15334;Q9BYG5	5584;3996;84612	PRKCI;LLGL1;PARD6B	P41743;Q15334;Q9BYG5	3	0.128634	0.886027	0.0004
339	964	BRCA1-RAD50-MRE11-NBS1 complex	Human	O60934;P38398;P49959;Q92878	4683;672;4361;10111	NBN;BRCA1;MRE11A;RAD50	O60934;Q92878	2	0.58134	0.632375	0.454
340	974	EED-EZH2 complex	Human	O75530;Q09028;Q15022;Q15910;Q6ZN18	8726;5928;23512;2146;121536	EED;RBBP4;SUZ12;EZH2;AEBP2	O75530;Q09028;Q15022;Q15910;Q6ZN18	5	0.653773	0.604678	0.4295
341	997	KIN17-PCNA-RPA70 complex	Human	O60870;P12004;P27694	22944;5111;6117	KIN;PCNA;RPA1	O60870;P12004;P27694	3	0.521733	0.657145	0.2836
342	999	p23 protein complex	Human	P22626;Q15185;Q86W51	3181;10728;10016	HNRNPA2B1;PTGES3;PDCD6	P22626;Q15185	2	0.620393	0.617134	0.4922
343	1000	TorsinA-TorsinB complex	Human	O14656;O14657	1861;27348	TOR1A;TOR1B	O14656;O14657	2	0.174744	0.851249	0.0345
344	1003	RC complex (Replication competent complex)	Human	P09884;P20248;P24941;P35249;P35250;P35251;P40937;P40938;Q14181	5422;890;1017;5984;5982;5981;5985;5983;23649	POLA1;CCNA2;CDK2;RFC4;RFC2;RFC1;RFC5;RFC3;POLA2	P20248;P35249;P35250;P35251;P40937;P40938;Q14181	7	0.817581	0.550182	0.776
345	1004	RC complex during S-phase of cell cycle	Human	P09874;P09884;P11387;P15927;P18858;P20248;P24941;P27694;P28340;P35244;P35250;P35251;Q07864	142;5422;7150;6118;3978;890;1017;6117;5424;6119;5982;5981;5426	PARP1;POLA1;TOP1;RPA2;LIG1;CCNA2;CDK2;RPA1;POLD1;RPA3;RFC2;RFC1;POLE	P09874;P11387;P15927;P18858;P20248;P27694;P28340;P35244;P35250;P35251	10	0.678197	0.595878	0.4388
346	1005	RC complex during G2/M-phase of cell cycle	Human	P06493;P09874;P09884;P11387;P14635;P15927;P20248;P27694;P28340;P35244;P35250;P35251;Q07864	983;142;5422;7150;891;6118;890;6117;5424;6119;5982;5981;5426	CDK1;PARP1;POLA1;TOP1;CCNB1;RPA2;CCNA2;RPA1;POLD1;RPA3;RFC2;RFC1;POLE	P06493;P09874;P11387;P14635;P15927;P20248;P27694;P28340;P35244;P35250;P35251	11	0.640434	0.609595	0.3105
347	1007	CAK core complex (Cdk-activating kinase core complex)	Human	P50613;P51946	1022;902	CDK7;CCNH	P50613;P51946	2	0.0687662	0.935658	0.0008
348	1008	CAK complex (Cdk-activating kinase complex)	Human	P50613;P51946;P51948	1022;902;4331	CDK7;CCNH;MNAT1	P50613;P51946;P51948	3	0.151972	0.868077	0.0017
349	1029	TFIIH transcription factor complex	Human	P18074;P19447;P32780;P50613;P51946;P51948;Q13888;Q13889;Q6ZYL4;Q92759	2068;2071;2965;1022;902;4331;2966;2967;404672;2968	ERCC2;ERCC3;GTF2H1;CDK7;CCNH;MNAT1;GTF2H2;GTF2H3;GTF2H5;GTF2H4	P18074;P50613;P51946;P51948;Q13888;Q6ZYL4;Q92759	7	0.686016	0.593114	0.4849
350	1030	CAK-ERCC2 complex	Human	P18074;P50613;P51946;P51948	2068;1022;902;4331	ERCC2;CDK7;CCNH;MNAT1	P18074;P50613;P51946;P51948	4	0.52179	0.657121	0.2223
351	1037	TFIIH transcription factor core complex	Human	P19447;P32780;Q13888;Q13889;Q92759	2071;2965;2966;2967;2968	ERCC3;GTF2H1;GTF2H2;GTF2H3;GTF2H4	Q13888;Q92759	2	0.242302	0.804957	0.0833
352	1039	PCNA-PAF complex	Human	P12004;Q15004	5111;9768	PCNA;KIAA0101	P12004;Q15004	2	0.946566	0.513725	0.7535
353	1040	p33ING1b-PCNA complex	Human	Q15004;Q9UK53	9768;3621	KIAA0101;ING1	Q15004;Q9UK53	2	0.822659	0.548649	0.67
354	1042	SRA-SRC-1 ribonucleoprotein complex	Human	Q15788;Q9HD15	8648;10011	NCOA1;SRA1	Q15788;Q9HD15	2	0.382153	0.723509	0.2301
355	1052	Ubiquitin E3 ligase (FBXW11, SKP1A, CUL1, RBX1)	Human	P62877;P63208;Q13616;Q9UKB1	9978;6500;8454;23291	RBX1;SKP1;CUL1;FBXW11	P62877;Q13616;Q9UKB1	3	0.713124	0.583729	0.5523
356	1054	ESR1-RELA-BCL3-NCOA3 complex	Human	P03372;P20749;Q04206;Q9Y6Q9	2099;602;5970;8202	ESR1;BCL3;RELA;NCOA3	Q04206;Q9Y6Q9	2	0.519197	0.658242	0.3845
357	1055	ZNF198-PML complex	Human	P29590;Q9UBW7	5371;7750	PML;ZMYM2	P29590;Q9UBW7	2	0.481235	0.675112	0.3451
358	1057	DIPA-MCRS1 complex	Human	Q15834;Q96EZ8	11007;10445	CCDC85B;MCRS1	Q15834;Q96EZ8	2	0.383259	0.72293	0.2318
359	1058	SNX complex (SNX1, SNX6)	Human	Q13596;Q9UNH7	6642;58533	SNX1;SNX6	Q13596;Q9UNH7	2	0.0265331	0.974153	0
360	1060	Retromer complex (SNX1, SNX2, VPS35, VPS29, VPS26B)	Human	O60749;Q13596;Q4G0F5;Q96QK1;Q9UBQ0	6643;6642;112936;55737;51699	SNX2;SNX1;VPS26B;VPS35;VPS29	O60749;Q13596;Q4G0F5;Q96QK1	4	0.200041	0.833305	0.0013
361	1064	IFP35-NMI complex	Human	P80217;Q13287	3430;9111	IFI35;NMI	P80217;Q13287	2	0.111949	0.899322	0.0074
362	1068	12S U11 snRNP	Human	P14678;P62304;P62306;P62308;P62314;P62316;P62318;P67809;Q16560;Q16629;Q6IEG0;Q8N8D1;Q96GM8;Q9BV90;Q9H875	6628;6635;6636;6637;6632;6633;6634;4904;11066;6432;154007;10081;114034;79622;79706	SNRPB;SNRPE;SNRPF;SNRPG;SNRPD1;SNRPD2;SNRPD3;YBX1;SNRNP35;SRSF7;SNRNP48;PDCD7;TOE1;SNRNP25;PRKRIP1	P14678;P62304;P62306;P62314;P62316;P62318;P67809;Q16560;Q16629;Q96GM8;Q9H875	11	0.351431	0.739956	0.0006
363	1069	FIF-FGR2 complex	Human	P09038;Q9BZZ5	2247;8539	FGF2;API5	P09038;Q9BZZ5	2	0.718996	0.581735	0.5829
364	1070	SNX complex (SNX1, SNX1a, SNX2, SNX4)	Human	O60749;O95219;Q13596	6643;8723;6642	SNX2;SNX4;SNX1	O60749;O95219;Q13596	3	0.346997	0.742392	0.0799
365	1079	P-TEFb.1 complex	Human	O60563;P50750	904;1025	CCNT1;CDK9	O60563;P50750	2	0.478738	0.676253	0.3418
366	1080	P-TEFb.2 complex	Human	O60583;P50750	905;1025	CCNT2;CDK9	O60583;P50750	2	0.481073	0.675186	0.3451
367	1083	P-TEFb.4 complex	Human	O75909;P50750	8812;1025	CCNK;CDK9	O75909;P50750	2	0.831969	0.545861	0.6767
368	1085	DNA repair complex NEIL2-PNK-Pol(beta)-LigIII(alpha)-XRCC1	Human	O00764;P06746;P18887;P49916;Q969S2	8566;5423;7515;3980;252969	PDXK;POLB;XRCC1;LIG3;NEIL2	O00764;P06746;P18887;P49916;Q969S2	5	0.924797	0.519535	0.8706
369	1086	DNA repair complex NEIL1-PNK-Pol(beta)-LigIII(alpha)-XRCC1	Human	O00764;P06746;P18887;P49916;Q96FI4	8566;5423;7515;3980;79661	PDXK;POLB;XRCC1;LIG3;NEIL1	O00764;P06746;P18887;P49916	4	0.781355	0.56137	0.6585
370	1089	VAM1-VELI1 complex	Human	O14910;Q9NZW5	8825;51678	LIN7A;MPP6	O14910;Q9NZW5	2	1.03907	0.49042	0.8081
371	1091	SNX complex (SNX1, SNX1a, SNX2, SNX4, LEPR)	Human	O60749;O95219;P48357;Q13596	6643;8723;3953;6642	SNX2;SNX4;LEPR;SNX1	O60749;O95219;Q13596	3	0.346997	0.742392	0.0799
372	1092	PCNA-KU antigen complex	Human	P12004;P12956;P13010	5111;2547;7520	PCNA;XRCC6;XRCC5	P12004;P12956;P13010	3	0.702252	0.587457	0.5368
373	1093	SNX complex (SNX1, SNX1a, SNX2, SNX4, INSR)	Human	O60749;O95219;P06213;Q13596	6643;8723;3643;6642	SNX2;SNX4;INSR;SNX1	O60749;O95219;Q13596	3	0.346997	0.742392	0.0799
374	1094	Frataxin complex	Human	O75964;P10809;P31040;P38646;Q16595;Q9HD34;Q9Y4W6	10632;3329;6389;3313;2395;57128;10939	ATP5L;HSPD1;SDHA;HSPA9;FXN;LYRM4;AFG3L2	O75964;P10809;P31040;P38646;Q16595;Q9HD34;Q9Y4W6	7	0.649766	0.606146	0.3931
375	1095	SNX complex (SNX1, SNX1a, SNX2, SNX4, EGFR)	Human	O60749;O95219;P00533;Q13596	6643;8723;1956;6642	SNX2;SNX4;EGFR;SNX1	O60749;O95219;Q13596	3	0.346997	0.742392	0.0799
376	1096	SNX complex (SNX1, SNX1a, SNX2, SNX4, PDGFRA)	Human	O60749;O95219;P16234;Q13596	6643;8723;5156;6642	SNX2;SNX4;PDGFRA;SNX1	O60749;O95219;Q13596	3	0.346997	0.742392	0.0799
377	1097	eIF3 complex (EIF3S6, EIF3S5, EIF3S4, EIF3S3, EIF3S6IP, EIF3S2, EIF3S9, EIF3S12, EIF3S10, EIF3S8, EIF3S1, EIF3S7, PCID1)	Human	O00303;O15371;O15372;O75821;O75822;P55884;P60228;Q13347;Q14152;Q7L2H7;Q99613;Q9UBQ5;Q9Y262	8665;8664;8667;8666;8669;8662;3646;8668;8661;10480;8663;27335;51386	EIF3F;EIF3D;EIF3H;EIF3G;EIF3J;EIF3B;EIF3E;EIF3I;EIF3A;EIF3M;EIF3C;EIF3K;EIF3L	O15371;O75821;O75822;P55884;P60228;Q13347;Q14152;Q7L2H7;Q99613;Q9UBQ5	10	0.397737	0.715442	0.0051
378	1100	DNA polymerase alpha-primase complex	Human	P09884;P49642;P49643;Q14181	5422;5557;5558;23649	POLA1;PRIM1;PRIM2;POLA2	P49642;P49643;Q14181	3	0.15326	0.867107	0.002
379	1104	SNX complex (SNX1, SNX1a, TFRC)	Human	P02786;Q13596	7037;6642	TFRC;SNX1	P02786;Q13596	2	0.964346	0.509075	0.7651
380	1105	transcription factor IIIC multisubunit complex	Human	Q12789;Q8WUA4;Q9UKN8;Q9Y5Q8;Q9Y5Q9	2975;2976;9329;9328;9330	GTF3C1;GTF3C2;GTF3C4;GTF3C5;GTF3C3	Q12789;Q8WUA4;Q9UKN8;Q9Y5Q8;Q9Y5Q9	5	0.306484	0.765413	0.0091
381	1106	TFIIIC containing-TOP1-SUB1 complex	Human	P11387;P53999;Q12789;Q8WUA4;Q9UKN8;Q9Y5Q8;Q9Y5Q9	7150;10923;2975;2976;9329;9328;9330	TOP1;SUB1;GTF3C1;GTF3C2;GTF3C4;GTF3C5;GTF3C3	P11387;P53999;Q12789;Q8WUA4;Q9UKN8;Q9Y5Q8;Q9Y5Q9	7	0.608242	0.621797	0.2885
382	1111	DNA synthesome complex (17 subunits)	Human	P09884;P11387;P11388;P12004;P27694;P28340;P35251;P49005;P49642;P49643;P56282;Q07864;Q14181;Q15054;Q9HCU8;Q9NR33;Q9NRF9	5422;7150;7153;5111;6117;5424;5981;5425;5557;5558;5427;5426;23649;10714;57804;56655;54107	POLA1;TOP1;TOP2A;PCNA;RPA1;POLD1;RFC1;POLD2;PRIM1;PRIM2;POLE2;POLE;POLA2;POLD3;POLD4;POLE4;POLE3	P11387;P11388;P12004;P27694;P28340;P35251;P49005;P49642;P49643;P56282;Q14181;Q15054;Q9HCU8;Q9NR33;Q9NRF9	15	0.575822	0.634589	0.1054
383	1113	5S-DNA-TFIIIA-TFIIIC2 subcomplex	Human	Q12789;Q8WUA4;Q92664;Q9UKN8;Q9Y5Q8;Q9Y5Q9	2975;2976;2971;9329;9328;9330	GTF3C1;GTF3C2;GTF3A;GTF3C4;GTF3C5;GTF3C3	Q12789;Q8WUA4;Q92664;Q9UKN8;Q9Y5Q8;Q9Y5Q9	6	0.371055	0.729365	0.0173
384	1114	5S-DNA-TFIIIA-TFIIIC2-TFIIIB subcomplex	Human	A6H8Y1;P20226;Q12789;Q8WUA4;Q92664;Q92994;Q9UKN8;Q9Y5Q8;Q9Y5Q9	55814;6908;2975;2976;2971;2972;9329;9328;9330	BDP1;TBP;GTF3C1;GTF3C2;GTF3A;BRF1;GTF3C4;GTF3C5;GTF3C3	A6H8Y1;P20226;Q12789;Q8WUA4;Q92664;Q92994;Q9UKN8;Q9Y5Q8;Q9Y5Q9	9	0.465287	0.68246	0.0327
385	1130	Hip1R-cortactin complex	Human	O75146;Q14247	9026;2017	HIP1R;CTTN	O75146;Q14247	2	1.27465	0.439629	0.9034
386	1131	RFC2-RIalpha complex	Human	P30153;P35250	5518;5982	PPP2R1A;RFC2	P30153;P35250	2	1.3463	0.426204	0.9233
387	1132	RFC2-RIalpha complex	Human	P30153;P35249	5518;5984	PPP2R1A;RFC4	P30153;P35249	2	1.35851	0.423997	0.9262
388	1134	ATR-HDAC2-CHD4 complex	Human	Q13535;Q14839;Q92769	545;1108;3066	ATR;CHD4;HDAC2	Q13535;Q14839	2	0.207639	0.828062	0.0558
389	1139	SNARE complex (VAMP2, SNAP25, STX1a, STX3, CPLX1, CPLX3, CPLX4)	Human	O14810;P60880;P63027;Q13277;Q16623;Q7Z7G2;Q8WVH0	10815;6616;6844;6809;6804;339302;594855	CPLX1;SNAP25;VAMP2;STX3;STX1A;CPLX4;CPLX3	O14810;Q13277	2	0.690664	0.591483	0.5585
390	1140	Complexin complex (STX3, CPLX1, CPLX3)	Human	O14810;Q13277;Q8WVH0	10815;6809;594855	CPLX1;STX3;CPLX3	O14810;Q13277	2	0.690664	0.591483	0.5585
391	1141	CF IIAm complex (Cleavage factor IIAm complex)	Human	O43809;O60231;O94913;P19447;P23246;P26368;P26599;P49959;Q01081;Q07157;Q14444;Q16630;Q8N684;Q92759;Q92989;Q9UKF6	11051;8449;51585;2071;6421;11338;5725;4361;7307;7082;4076;11052;79869;2968;10978;51692	NUDT21;DHX16;PCF11;ERCC3;SFPQ;U2AF2;PTBP1;MRE11A;U2AF1;TJP1;CAPRIN1;CPSF6;CPSF7;GTF2H4;CLP1;CPSF3	O43809;O60231;O94913;P23246;P26368;P26599;Q01081;Q14444;Q16630;Q8N684;Q92759;Q9UKF6	12	0.640843	0.609443	0.3036
392	1143	SMN complex	Human	O14893;P14678;P57678;P62304;P62306;P62308;P62314;P62316;P62318;Q16637;Q8TEQ6;Q8WXD5;Q9H840;Q9NWZ8;Q9UHI6;Q9Y3F4	8487;6628;50628;6635;6636;6637;6632;6633;6634;None;25929;79833;79760;54960;11218;11171	GEMIN2;SNRPB;GEMIN4;SNRPE;SNRPF;SNRPG;SNRPD1;SNRPD2;SNRPD3;SMN1; SMN2;GEMIN5;GEMIN6;GEMIN7;GEMIN8;DDX20;STRAP	O14893;P14678;P57678;P62304;P62306;P62314;P62316;P62318;Q8TEQ6;Q8WXD5;Q9H840;Q9NWZ8;Q9UHI6	13	0.64048	0.609578	0.2884
393	1144	Cleavage and polyadenylation factor (CPSF)	Human	O95639;Q10570;Q6UN15;Q9P2I0;Q9UKF6	10898;29894;None;53981;51692	CPSF4;CPSF1;FIP1L1;CPSF2;CPSF3	O95639;Q10570;Q6UN15;Q9P2I0;Q9UKF6	5	0.412876	0.707776	0.0527
394	1146	Cleavage stimulation factor	Human	P33240;Q05048;Q12996	1478;1477;1479	CSTF2;CSTF1;CSTF3	P33240;Q05048;Q12996	3	0.601218	0.624524	0.3939
395	1147	Polyadenylation complex (CSTF1, CSTF2, CSTF3, SYMPK CPSF1, CPSF2, CPSF3)	Human	P33240;Q05048;Q10570;Q12996;Q92797;Q9P2I0;Q9UKF6	1478;1477;29894;1479;8189;53981;51692	CSTF2;CSTF1;CPSF1;CSTF3;SYMPK;CPSF2;CPSF3	P33240;Q05048;Q10570;Q12996;Q92797;Q9P2I0;Q9UKF6	7	0.568414	0.637587	0.2007
396	1148	snRNP-free U1A (SF-A) complex	Human	P09012;P17844;P23246;Q15233	6626;1655;6421;4841	SNRPA;DDX5;SFPQ;NONO	P09012;P23246;Q15233	3	0.689318	0.591955	0.5188
397	1149	Histone H3.1 complex	Human	O14929;P49321;P62805;P68431;Q09028;Q13111;Q13112;Q8TEX9;Q9NVP2;Q9Y294	8520;4678;None;None;5928;10036;8208;79711;55723;25842	HAT1;NASP;HIST1H4A;;HIST1H3A;;RBBP4;CHAF1A;CHAF1B;IPO4;ASF1B;ASF1A	O14929;P49321;P62805;P68431;Q09028;Q13111;Q13112;Q8TEX9;Q9NVP2;Q9Y294	10	0.603886	0.623486	0.2254
398	1150	Histone H3.3 complex	Human	O14929;P49321;P54198;P62805;P84243;Q09028;Q8TEX9;Q9NVP2;Q9Y294	8520;4678;7290;None;None;5928;79711;55723;25842	HAT1;NASP;HIRA;HIST1H4A;;H3F3A; H3F;RBBP4;IPO4;ASF1B;ASF1A	O14929;P49321;P54198;P62805;Q09028;Q8TEX9;Q9NVP2;Q9Y294	8	0.64859	0.606579	0.3756
399	1153	Integrator complex	Human	Q5TA45;Q68E01;Q6P9B9;Q75QN2;Q8N201;Q96CB8;Q96HW7;Q9H0H0;Q9NV88;Q9NVH2;Q9NVR2;Q9UL03	54973;65123;80789;55656;26173;57117;92105;57508;55756;25896;55174;26512	CPSF3L;INTS3;INTS5;INTS8;INTS1;INTS12;INTS4;INTS2;INTS9;INTS7;INTS10;INTS6	Q5TA45;Q68E01;Q6P9B9;Q75QN2;Q8N201;Q96CB8;Q96HW7;Q9H0H0;Q9NV88;Q9NVH2;Q9NVR2	11	0.491253	0.670577	0.0342
400	1154	DSS1 complex	Human	A6NKF1;P51587;P60896;Q5TA45;Q6P9B9;Q75QN2;Q96HW7;Q96PV6;Q9H0H0;Q9NV88;Q9NVH2;Q9NVR2;Q9UL03	None;675;7979;54973;80789;55656;92105;114823;57508;55756;25896;55174;26512	SAC3D1;BRCA2;SHFM1;CPSF3L;INTS5;INTS8;INTS4;LENG8;INTS2;INTS9;INTS7;INTS10;INTS6	A6NKF1;P51587;Q5TA45;Q6P9B9;Q75QN2;Q96HW7;Q9H0H0;Q9NV88;Q9NVH2;Q9NVR2	10	0.611709	0.620459	0.2436
401	1155	Integrator-RNAPII complex	Human	P24928;P30876;Q5TA45;Q68E01;Q6P9B9;Q75QN2;Q8N201;Q96CB8;Q96HW7;Q9H0H0;Q9NV88;Q9NVH2;Q9NVR2;Q9UL03	5430;5431;54973;65123;80789;55656;26173;57117;92105;57508;55756;25896;55174;26512	POLR2A;POLR2B;CPSF3L;INTS3;INTS5;INTS8;INTS1;INTS12;INTS4;INTS2;INTS9;INTS7;INTS10;INTS6	P24928;P30876;Q5TA45;Q68E01;Q6P9B9;Q75QN2;Q8N201;Q96CB8;Q96HW7;Q9H0H0;Q9NV88;Q9NVH2;Q9NVR2	13	0.472368	0.679178	0.0129
402	1158	p33ING1b-p300 complex	Human	Q09472;Q9UK53	2033;3621	EP300;ING1	Q09472;Q9UK53	2	0.292696	0.773577	0.131
403	1159	p33ING1b-HDAC1 complex	Human	Q13547;Q9UK53	3065;3621	HDAC1;ING1	Q13547;Q9UK53	2	0.509875	0.662306	0.3727
404	1160	ING1-p300-PCNA complex	Human	P12004;Q09472;Q9UK53	5111;2033;3621	PCNA;EP300;ING1	P12004;Q09472;Q9UK53	3	0.337418	0.74771	0.0713
405	1162	Ubiquitin E3 ligase (DDB1, DDB2, CUL4A, CUL4B, RBX1)	Human	P62877;Q13619;Q13620;Q16531;Q92466	9978;8451;8450;1642;1643	RBX1;CUL4A;CUL4B;DDB1;DDB2	P62877;Q13619;Q13620;Q16531;Q92466	5	0.537816	0.650273	0.2031
406	1165	RNF20-RNF40-UbE2E1 complex	Human	O75150;P51965;Q5VTR2	9810;7324;56254	RNF40;UBE2E1;RNF20	O75150;P51965;Q5VTR2	3	0.285969	0.777624	0.0399
407	1166	p400-associated complex	Human	O96019;P60709;Q96L91;Q9Y230;Q9Y265;Q9Y4A5	86;60;57634;10856;8607;8295	ACTL6A;ACTB;EP400;RUVBL2;RUVBL1;TRRAP	O96019;P60709;Q96L91;Q9Y230;Q9Y265;Q9Y4A5	6	0.351407	0.73997	0.0115
408	1167	Paf complex	Human	Q6P1J9;Q6PD62;Q8N7H5;Q8WVC0;Q9GZS3	79577;9646;54623;123169;80349	CDC73;CTR9;PAF1;LEO1;WDR61	Q6P1J9;Q6PD62;Q8N7H5;Q8WVC0;Q9GZS3	5	0.555368	0.642935	0.2288
409	1168	SKI complex	Human	Q15477;Q6PGP7;Q9GZS3	6499;9652;80349	SKIV2L;TTC37;WDR61	Q15477;Q9GZS3	2	0.731306	0.577599	0.5938
410	1169	SNARE complex (STX4, VAMP8, VAMP3, SNAP23)	Human	O00161;Q12846;Q15836;Q9BV40	8773;6810;9341;8673	SNAP23;STX4;VAMP3;VAMP8	O00161;Q12846;Q15836;Q9BV40	4	0.513955	0.660522	0.2098
411	1170	c-MYC-ATPase-helicase complex	Human	O96019;P01106;Q9Y230;Q9Y265;Q9Y4A5	86;4609;10856;8607;8295	ACTL6A;MYC;RUVBL2;RUVBL1;TRRAP	O96019;Q9Y230;Q9Y265;Q9Y4A5	4	0.311709	0.762364	0.0194
412	1172	CBC complex (cap binding complex)	Human	P52298;Q09161	22916;4686	NCBP2;NCBP1	P52298;Q09161	2	0.0446548	0.957254	0.0001
413	1173	TIP49-TIP48-BAF53 complex	Human	O96019;Q9Y230;Q9Y265	86;10856;8607	ACTL6A;RUVBL2;RUVBL1	O96019;Q9Y230;Q9Y265	3	0.281328	0.78044	0.0381
414	1174	PHAX-CBC complex (cap binding complex)	Human	P52298;Q09161;Q9H814	22916;4686;51808	NCBP2;NCBP1;PHAX	P52298;Q09161;Q9H814	3	0.349858	0.740819	0.0833
415	1175	TRRAP-BAF53-HAT complex	Human	O96019;Q9Y4A5	86;8295	ACTL6A;TRRAP	O96019;Q9Y4A5	2	0.185665	0.843409	0.0402
416	1176	CRM1-RAN-PHAX-CBC complex (cap binding complex)	Human	O14980;P52298;P62826;Q09161;Q9H814	7514;22916;5901;4686;51808	XPO1;NCBP2;RAN;NCBP1;PHAX	O14980;P52298;Q09161;Q9H814	4	0.323324	0.755673	0.0238
417	1177	Polycomb repressive complex 4	Human	O75530;Q15910;Q96EB6	8726;2146;23411	EED;EZH2;SIRT1	O75530;Q15910;Q96EB6	3	0.392168	0.718304	0.1255
418	1178	BCOR complex	Human	P11142;P63208;Q06587;Q6W2J9;Q8N488;Q8NHM5;Q99496;Q9BSM1	3312;6500;6015;54880;23429;84678;6045;84759	HSPA8;SKP1;RING1;BCOR;RYBP;KDM2B;RNF2;PCGF1	P11142;Q06587;Q6W2J9;Q8N488;Q8NHM5;Q99496	6	0.65261	0.605103	0.4108
419	1179	CENP-A NAC-CAD complex	Human	Q03188;Q13352;Q6IPU0;Q71F23;Q7L2Z9;Q8N0S6;Q8N2Z9;Q96BT3;Q96H22;Q9BS16;Q9BU64;Q9H3R5;Q9NSP4	1060;23421;401541;79682;55166;91687;None;80152;55839;64105;79172;64946;79019	CENPC;ITGB3BP;CENPP;CENPU;CENPQ;CENPL;APITD1;CENPT;CENPN;CENPK;CENPO;CENPH;CENPM	Q03188;Q6IPU0;Q71F23;Q7L2Z9;Q8N2Z9;Q96BT3;Q9BS16;Q9H3R5;Q9NSP4	9	0.67561	0.596798	0.4439
420	1181	C complex spliceosome	Human	O43290;O43390;O43660;O60306;O60506;O60508;O75533;O75643;O94906;O95391;O95926;P07910;P08579;P09651;P09661;P11940;P14678;P17844;P22626;P31943;P38159;P38919;P42285;P51991;P52272;P52597;P61326;P61978;P62304;P62306;P62308;P62310;P62314;P62316;P62318;Q00839;Q01081;Q07955;Q12874;Q13435;Q13523;Q13573;Q14331;Q14562;Q15029;Q15393;Q15428;Q15459;Q6NZY4;Q6P2Q9;Q6UX04;Q86V81;Q8IYB3;Q8WUQ7;Q92620;Q96BP3;Q96DF8;…	9092;10236;5356;9716;10492;51362;23451;23020;24148;10569;25949;3183;6629;3178;6627;26986;6628;1655;3181;3187;27316;9775;23517;220988;4670;3185;4116;3190;6635;6636;6637;27258;6632;6633;6634;3192;7307;6426;10946;10992;8899;22938;2483;1659;9343;23450;8175;10291;55596;10594;10283;10189;10250;58509;9785;23398;8220;9410;988;55094;84292;9416;51340;53938;5411;60625;57703;56949;55696;51503;None;51428;2291…	SART1;HNRNPR;PLRG1;AQR;SYNCRIP;CDC40;SF3B1;SNRNP200;PRPF6;SLU7;SYF2;HNRNPC;SNRPB2;HNRNPA1;SNRPA1;PABPC1;SNRPB;DDX5;HNRNPA2B1;HNRNPH1;RBMX;EIF4A3;MTREX;HNRNPA3;HNRNPM;HNRNPF;MAGOH;HNRNPK;SNRPE;SNRPF;SNRPG;LSM3;SNRPD1;SNRPD2;SNRPD3;HNRNPU;U2AF1;SRSF1;SF3A3;SF3B2;PRPF4B;SNW1;FRG1;DHX8;EFTUD2;SF3B3;SF3A2;SF3A1;ZCCHC8;PRPF8;CWC27;ALYREF;SRRM1;CACTIN;DHX38;PPWD1;DGCR14;SNRNP40;CDC5L;GPATCH1;WDR83;DDX23…	O43290;O43390;O60306;O60506;O60508;O75533;O75643;O94906;O95391;O95926;P07910;P08579;P09651;P09661;P11940;P14678;P22626;P38159;P38919;P42285;P51991;P52272;P52597;P61326;P61978;P62304;P62306;P62310;P62314;P62316;P62318;Q00839;Q01081;Q07955;Q12874;Q13435;Q13523;Q13573;Q14331;Q14562;Q15029;Q15393;Q15428;Q15459;Q6NZY4;Q6P2Q9;Q6UX04;Q8WUQ7;Q92620;Q96BP3;Q96DF8;Q99459;Q9BRR8;Q9BRX9;Q9BUQ8;Q9BZJ0;Q9H2H8;…	71	0.631757	0.612836	0.0544
421	1182	CDC5L core complex	Human	O43660;O75934;P11142;Q92616;Q99459;Q9UMS4	5356;10286;3312;10985;988;27339	PLRG1;BCAS2;HSPA8;GCN1;CDC5L;PRPF19	O75934;P11142;Q92616;Q99459;Q9UMS4	5	0.745994	0.57274	0.6107
422	1183	CDC5L complex	Human	A8K8P3;O15297;O43660;O75533;O75934;P09012;P09661;P11142;P11388;P15884;P23246;P38159;P62136;P62314;P62316;P62318;P78527;Q01130;Q07955;Q12905;Q13435;Q14204;Q15427;Q7L1Q6;Q8IYB3;Q92616;Q99459;Q9P013;Q9UMS4;Q9UPN6	9814;8493;5356;23451;10286;6626;6627;3312;7153;6925;6421;27316;5499;6632;6633;6634;5591;6427;6426;3608;10992;1778;10262;9689;10250;10985;988;51503;27339;22828	SFI1;PPM1D;PLRG1;SF3B1;BCAS2;SNRPA;SNRPA1;HSPA8;TOP2A;TCF4;SFPQ;RBMX;PPP1CA;SNRPD1;SNRPD2;SNRPD3;PRKDC;SRSF2;SRSF1;ILF2;SF3B2;DYNC1H1;SF3B4;BZW1;SRRM1;GCN1;CDC5L;CWC15;PRPF19;SCAF8	O75533;O75934;P09012;P09661;P11142;P11388;P23246;P38159;P62136;P62314;P62316;P62318;P78527;Q01130;Q07955;Q12905;Q13435;Q14204;Q15427;Q7L1Q6;Q92616;Q99459;Q9P013;Q9UMS4	24	0.668088	0.599489	0.3403
423	1186	ESCRT-III complex	Human	O43633;Q7LBR1;Q96CF2;Q96FZ7;Q9BY43;Q9H444;Q9HD42;Q9NZZ3;Q9UQN3;Q9Y3E7	27243;57132;92421;79643;29082;128866;5119;51510;25978;51652	CHMP2A;CHMP1B;CHMP4C;CHMP6;CHMP4A;CHMP4B;CHMP1A;CHMP5;CHMP2B;CHMP3	O43633;Q7LBR1;Q9H444;Q9HD42;Q9NZZ3;Q9UQN3;Q9Y3E7	7	0.650407	0.605911	0.3947
424	1187	ESCRT-II complex	Human	Q86VN1;Q96H20;Q9BRG1	51028;11267;84313	VPS36;SNF8;VPS25	Q86VN1;Q96H20;Q9BRG1	3	0.0934496	0.914537	0.0001
425	1189	DNA double-strand break end-joining complex	Human	O60934;P12956;P13010;P49917;P49959;Q13426;Q92878	4683;2547;7520;3981;4361;7518;10111	NBN;XRCC6;XRCC5;LIG4;MRE11A;XRCC4;RAD50	O60934;P12956;P13010;Q13426;Q92878	5	0.775966	0.563074	0.6649
426	1191	RNA pol II containing coactivator complex Tat-SF	Human	O00267;O43719;P19338;P24928;P50750	6829;27336;4691;5430;1025	SUPT5H;HTATSF1;NCL;POLR2A;CDK9	O00267;O43719;P19338;P24928;P50750	5	0.262833	0.79187	0.0034
427	1192	ESCRT-I complex	Human	A5D8V6;Q99816;Q9UK41	55048;7251;51160	VPS37C;TSG101;VPS28	A5D8V6;Q99816;Q9UK41	3	0.249001	0.80064	0.0199
428	1193	Rap1 complex	Human	P09874;P12956;P13010;P49959;Q15554;Q92878;Q9NYB0	142;2547;7520;4361;7014;10111;54386	PARP1;XRCC6;XRCC5;MRE11A;TERF2;RAD50;TERF2IP	P09874;P12956;P13010;Q15554;Q92878;Q9NYB0	6	0.525398	0.655567	0.1489
429	1194	E2F-6 complex	Human	O75461;O75712;P61244;Q06587;Q14186;Q8IWI9;Q8IY57;Q969R5;Q96KQ7;Q99496;Q9BYE7;Q9H9B1	1876;2707;4149;6015;7027;23269;10138;83746;10919;6045;84108;79813	E2F6;GJB3;MAX;RING1;TFDP1;MGA;YAF2;L3MBTL2;EHMT2;RNF2;PCGF6;EHMT1	P61244;Q06587;Q14186;Q8IY57;Q969R5;Q99496;Q9BYE7;Q9H9B1	8	0.577249	0.634015	0.1997
430	1197	Telomere-associated protein complex	Human	P54274;Q15554;Q96AP0;Q9BSI4;Q9NUX5;Q9NYB0	7013;7014;65057;26277;25913;54386	TERF1;TERF2;ACD;TINF2;POT1;TERF2IP	Q15554;Q9NUX5;Q9NYB0	3	0.423012	0.702735	0.1562
431	1198	TIN2 complex	Human	Q15554;Q96AP0;Q9BSI4;Q9NUX5	7014;65057;26277;25913	TERF2;ACD;TINF2;POT1	Q15554;Q9NUX5	2	0.158192	0.863414	0.0239
432	1204	Rap1 complex	Human	P54274;Q15554;Q92878;Q96AP0;Q9BSI4;Q9NUX5;Q9NYB0	7013;7014;10111;65057;26277;25913;54386	TERF1;TERF2;RAD50;ACD;TINF2;POT1;TERF2IP	Q15554;Q92878;Q9NUX5;Q9NYB0	4	0.624877	0.615431	0.3982
433	1205	TRF2-Rap1 complex III	Human	Q15554;Q9NYB0	7014;54386	TERF2;TERF2IP	Q15554;Q9NYB0	2	0.556685	0.642391	0.4276
434	1206	TRF-Rap1 complex I, 2MD	Human	O95271;P54274;Q15554;Q9BSI4;Q9NUX5;Q9NYB0	8658;7013;7014;26277;25913;54386	TNKS;TERF1;TERF2;TINF2;POT1;TERF2IP	Q15554;Q9NUX5;Q9NYB0	3	0.423012	0.702735	0.1562
435	1211	Ubiquitin E3 ligase (AHR, ARNT, DDB1, TBL3, CUL4B, RBX1)	Human	P27540;P35869;P62877;Q12788;Q13620;Q16531	405;196;9978;10607;8450;1642	ARNT;AHR;RBX1;TBL3;CUL4B;DDB1	P27540;P35869;P62877;Q13620;Q16531	5	0.600698	0.624727	0.317
436	1214	Ubiquitin E3 ligase (DET1, DDB1, CUL4A, RBX1, COP1)	Human	P62877;Q13619;Q16531;Q7L5Y6;Q8NHY2	9978;8451;1642;55070;64326	RBX1;CUL4A;DDB1;DET1;RFWD2	P62877;Q13619;Q16531;Q7L5Y6;Q8NHY2	5	0.549127	0.645525	0.219
437	1215	Ubiquitin E3 ligase (FBXW7, CUL1, SKP1A, RBX1)	Human	P62877;P63208;Q13616;Q969H0	9978;6500;8454;55294	RBX1;SKP1;CUL1;FBXW7	P62877;Q13616;Q969H0	3	0.295198	0.772082	0.0455
438	1217	WRN-TRF2 complex	Human	Q14191;Q15554	7486;7014	WRN;TERF2	Q14191;Q15554	2	1.04974	0.487866	0.8133
439	1218	BLM-TRF2 complex	Human	P54132;Q15554	641;7014	BLM;TERF2	P54132;Q15554	2	1.10717	0.474571	0.8403
440	1220	TRF2-Ku complex	Human	P12956;P13010;Q15554	2547;7520;7014	XRCC6;XRCC5;TERF2	P12956;P13010;Q15554	3	0.292709	0.773569	0.0441
441	1221	TFIIA-TRF2 complex	Human	P52655;P52657;Q15554	2957;2958;7014	GTF2A1;GTF2A2;TERF2	P52655;P52657;Q15554	3	0.789373	0.558855	0.6522
442	1223	H2AX complex, isolated from cells without IR exposure	Human	O43390;P05455;P06748;P11021;P11940;P16104;P27797;P62158;P62805;Q08945;Q8N257;Q9Y262;Q9Y5B9	10236;6741;4869;3309;26986;3014;811;None;None;6749;128312;51386;11198	HNRNPR;SSB;NPM1;HSPA5;PABPC1;H2AFX;CALR;CALM1; CAL;HIST1H4A;;SSRP1;HIST3H2BB;EIF3L;SUPT16H	O43390;P05455;P06748;P11021;P11940;P16104;P27797;P62158;P62805;Q08945;Q9Y5B9	11	0.685977	0.593128	0.4559
443	1224	Ubiquitin E3 ligase (BMI1, SPOP, CUL3)	Human	O43791;P35226;Q13618	8405;648;8452	SPOP;BMI1;CUL3	O43791;Q13618	2	0.368311	0.730828	0.2152
444	1225	Ubiquitin E3 ligase (H2AFY, SPOP, CUL3)	Human	O43791;O75367;Q13618	8405;9555;8452	SPOP;H2AFY;CUL3	O43791;O75367;Q13618	3	0.293577	0.77305	0.0443
445	1226	H2AX complex I	Human	P06748;P09874;P11021;P16104;P27797;Q7L2E3;Q8N257	4869;142;3309;3014;811;22907;128312	NPM1;PARP1;HSPA5;H2AFX;CALR;DHX30;HIST3H2BB	P06748;P09874;P11021;P16104;P27797;Q7L2E3	6	0.782324	0.561065	0.7011
446	1227	H2AX complex II	Human	P06748;P11021;P16104;P16989;P27797;P33778;P62805;Q8N257;Q96EY7;Q99879	4869;3309;3014;8531;811;3018;None;128312;55037;8342	NPM1;HSPA5;H2AFX;YBX3;CALR;HIST1H2BB;HIST1H4A;;HIST3H2BB;PTCD3;HIST1H2BM	P06748;P11021;P16104;P16989;P27797;P62805;Q96EY7	7	0.787549	0.559425	0.7208
447	1230	WINAC complex	Human	O14497;O96019;P11473;P51531;P51532;Q02880;Q12824;Q13111;Q8TAQ2;Q92922;Q969G3;Q96GM5;Q9UIG0;Q9Y5B9	8289;86;7421;6595;6597;7155;6598;10036;6601;6599;6605;6602;9031;11198	ARID1A;ACTL6A;VDR;SMARCA2;SMARCA4;TOP2B;SMARCB1;CHAF1A;SMARCC2;SMARCC1;SMARCE1;SMARCD1;BAZ1B;SUPT16H	O14497;O96019;P51531;Q02880;Q12824;Q13111;Q8TAQ2;Q92922;Q969G3;Q96GM5;Q9UIG0;Q9Y5B9	12	0.501697	0.665913	0.0349
448	1231	FIB-associated protein complex	Human	O14744;P22087;Q07021;Q71U36;Q99873;Q9H4B7	10419;2091;708;7846;3276;81027	PRMT5;FBL;C1QBP;TUBA1A;PRMT1;TUBB1	O14744;P22087;Q07021;Q71U36	4	0.688516	0.592236	0.5062
449	1232	REST-CoREST-mSIN3A complex	Human	Q13127;Q96ST3;Q9UKL0	5978;25942;23186	REST;SIN3A;RCOR1	Q13127;Q96ST3	2	0.799551	0.555694	0.6518
450	1237	BAF complex	Human	O14497;O96019;P51531;P51532;Q12824;Q8TAQ2;Q92922;Q969G3;Q96GM5	8289;86;6595;6597;6598;6601;6599;6605;6602	ARID1A;ACTL6A;SMARCA2;SMARCA4;SMARCB1;SMARCC2;SMARCC1;SMARCE1;SMARCD1	O14497;O96019;P51531;Q12824;Q8TAQ2;Q92922;Q969G3;Q96GM5	8	0.267415	0.789008	0
451	1239	EBAFb complex	Human	O96019;P51532;Q03111;Q12824;Q8NFD5;Q8TAQ2;Q92922;Q92925;Q969G3;Q96GM5	86;6597;4298;6598;57492;6601;6599;6603;6605;6602	ACTL6A;SMARCA4;MLLT1;SMARCB1;ARID1B;SMARCC2;SMARCC1;SMARCD2;SMARCE1;SMARCD1	O96019;Q03111;Q12824;Q8NFD5;Q8TAQ2;Q92922;Q92925;Q969G3;Q96GM5	9	0.389128	0.719876	0.0053
452	1243	Ubiquitin E3 ligase (SPOP, DAXX, CUL3)	Human	O43791;Q13618;Q9UER7	8405;8452;1616	SPOP;CUL3;DAXX	O43791;Q13618;Q9UER7	3	0.487375	0.672325	0.2355
453	1245	Protein phosphatase 4 complex	Human	P60510;Q9NY27	5531;151987	PPP4C;PPP4R2	P60510;Q9NY27	2	0.391173	0.718818	0.24
454	1248	Apoptosome	Human	O14727;P99999	317;54205	APAF1;CYCS	O14727;P99999	2	1.28703	0.437248	0.9074
455	1250	RB-E2F1 complex	Human	P06400;Q01094	5925;1869	RB1;E2F1	P06400;Q01094	2	0.240264	0.80628	0.0819
456	1252	EBAFa complex	Human	O14497;O96019;P51532;Q03111;Q12824;Q8TAQ2;Q92922;Q92925;Q969G3;Q96GM5	8289;86;6597;4298;6598;6601;6599;6603;6605;6602	ARID1A;ACTL6A;SMARCA4;MLLT1;SMARCB1;SMARCC2;SMARCC1;SMARCD2;SMARCE1;SMARCD1	O14497;O96019;Q03111;Q12824;Q8TAQ2;Q92922;Q92925;Q969G3;Q96GM5	9	0.350258	0.740599	0.0016
457	1254	Menin-associated histone methyltransferase complex	Human	O00255;P30876;P61964;Q15291;Q9C005;Q9UBL3;Q9UMN6	4221;5431;11091;5929;84661;9070;None	MEN1;POLR2B;WDR5;KDM6B;DPY30;ASH2L;KMT2B	O00255;P30876;P61964;Q15291;Q9UBL3;Q9UMN6	6	0.640391	0.609611	0.3827
458	1255	Ubiquitin E3 ligase (SIAH1, SIP, SKP1A, TBL1X)	Human	O60907;P63208;Q8IUQ4;Q9HB71	6907;6500;6477;27101	TBL1X;SKP1;SIAH1;CACYBP	O60907;Q8IUQ4;Q9HB71	3	0.413257	0.707585	0.146
459	1256	MLL-HCF complex	Human	O00255;P05546;P51610;P61964;Q03164;Q15291;Q9UBL3	4221;3053;3054;11091;4297;5929;9070	MEN1;SERPIND1;HCFC1;WDR5;KMT2A;KDM6B;ASH2L	O00255;P51610;P61964;Q15291;Q9UBL3	5	0.757263	0.569067	0.633
460	1257	ALL-1 supercomplex	Human	O00422;O60264;O60341;O75446;O94776;O95983;P20226;P21675;P49848;P51531;P61964;P62826;Q03164;Q09028;Q12824;Q12873;Q13547;Q15029;Q15291;Q16514;Q16576;Q16594;Q8TAQ2;Q92769;Q92797;Q92922;Q96ST3;Q9P2I0	10284;8467;23028;8819;9219;53615;6908;6872;6878;6595;11091;5901;4297;5928;6598;1107;3065;9343;5929;6883;5931;6880;6601;3066;8189;6599;25942;53981	SAP18;SMARCA5;KDM1A;SAP30;MTA2;MBD3;TBP;TAF1;TAF6;SMARCA2;WDR5;RAN;KMT2A;RBBP4;SMARCB1;CHD3;HDAC1;EFTUD2;KDM6B;TAF12;RBBP7;TAF9;SMARCC2;HDAC2;SYMPK;SMARCC1;SIN3A;CPSF2	O00422;O60264;O60341;O75446;O94776;O95983;P20226;P21675;P51531;P61964;Q09028;Q12824;Q13547;Q15029;Q15291;Q16514;Q16576;Q16594;Q8TAQ2;Q92797;Q92922;Q96ST3;Q9P2I0	23	0.492926	0.669826	0.003
461	1258	Ubiquitin E3 ligase (GLMN, FBXW8, SKP1A, RBX1)	Human	P62877;P63208;Q8N3Y1;Q92990	9978;6500;26259;11146	RBX1;SKP1;FBXW8;GLMN	P62877;Q8N3Y1;Q92990	3	0.851577	0.54008	0.7239
462	1259	Chromatin assembly complex (CAF-1 complex)	Human	Q09028;Q13111;Q13112	5928;10036;8208	RBBP4;CHAF1A;CHAF1B	Q09028;Q13111;Q13112	3	0.573287	0.635612	0.3561
463	1260	Neddylin ligase (FBXO11, SKP1, CUL1, RBX1)	Human	P62877;P63208;Q13616;Q86XK2	9978;6500;8454;80204	RBX1;SKP1;CUL1;FBXO11	P62877;Q13616	2	0.361394	0.734541	0.2078
464	1261	SRm160/300 complex	Human	P08621;P09661;P62995;Q8IYB3;Q9UQ35	6625;6627;6434;10250;23524	SNRNP70;SNRPA1;TRA2B;SRRM1;SRRM2	P08621;P09661;P62995;Q9UQ35	4	0.540998	0.64893	0.2512
465	1297	MKK4-ARRB2-ASK1 complex	Human	P32121;P45985;Q99683	409;6416;4217	ARRB2;MAP2K4;MAP3K5	P32121;P45985;Q99683	3	0.417175	0.705629	0.1507
466	1298	MKK4-ARRB2-JNK3 complex	Human	P32121;P45985;P53779	409;6416;5602	ARRB2;MAP2K4;MAPK10	P32121;P45985;P53779	3	0.304785	0.76641	0.0506
467	1307	Multiprotein complex (mRNA turnover)	Human	O60506;O75534;P11940;Q14103;Q9H074	10492;7812;26986;3184;10605	SYNCRIP;CSDE1;PABPC1;HNRNPD;PAIP1	O60506;O75534;P11940;Q14103;Q9H074	5	0.733868	0.576745	0.5885
468	1332	Large Drosha complex	Human	O00571;O14979;O43143;P17844;P31943;P35637;P52272;Q00839;Q01844;Q12905;Q12906;Q13148;Q8WYQ5;Q92499;Q92804;Q92841;Q96SB4;Q9BUJ2;Q9NRR4;Q9UKM9	1654;9987;1665;1655;3187;2521;4670;3192;2130;3608;3609;23435;54487;1653;8148;10521;6732;11100;29102;22913	DDX3X;HNRNPDL;DHX15;DDX5;HNRNPH1;FUS;HNRNPM;HNRNPU;EWSR1;ILF2;ILF3;TARDBP;DGCR8;DDX1;TAF15;DDX17;SRPK1;HNRNPUL1;DROSHA;RALY	O00571;O14979;O43143;P52272;Q00839;Q01844;Q12905;Q13148;Q8WYQ5;Q92499;Q92804;Q96SB4;Q9BUJ2;Q9NRR4;Q9UKM9	15	0.708592	0.585277	0.5336
469	1345	Septin complex	Human	Q15019;Q16181;Q92599;Q9NVA2;Q9UHD8	4735;989;23176;55752;10801	SEPT2;SEPT7;SEPT8;SEPT11;SEPT9	Q15019;Q16181;Q92599;Q9UHD8	4	0.407545	0.710457	0.0801
470	1352	ING4 complex (ING4, JADE1, KAT7, MEAF6)	Human	O95251;Q6IE81;Q9HAF1;Q9UNL4	11143;79960;64769;51147	KAT7;JADE1;MEAF6;ING4	O95251;Q6IE81;Q9HAF1;Q9UNL4	4	0.509497	0.662472	0.2013
471	1372	Rb-tal-1-E2A-Lmo2-Ldb1 complex	Human	P06400;P15923;P17542;P25791;Q86U70	5925;6929;6886;4005;8861	RB1;TCF3;TAL1;LMO2;LDB1	P06400;P15923;P25791;Q86U70	4	0.548038	0.645979	0.2629
472	1377	hASC-1 complex	Human	Q15650;Q8N3C0;Q8N9N2;Q9H1I8	9325;10973;51008;84164	TRIP4;ASCC3;ASCC1;ASCC2	Q15650;Q8N3C0;Q8N9N2;Q9H1I8	4	0.712561	0.583921	0.5504
473	1379	GALNS-lysosomal hydrolase 1.27 MDa complex	Human	P10619;P16278;P34059;Q99519	5476;2720;2588;4758	CTSA;GLB1;GALNS;NEU1	P10619;P16278;P34059;Q99519	4	0.654346	0.604468	0.4484
474	1380	Elongator holo complex	Human	O95163;Q6IA86;Q96EB1;Q9H9T3	8518;55250;26610;55140	IKBKAP;ELP2;ELP4;ELP3	O95163;Q6IA86;Q96EB1;Q9H9T3	4	0.270097	0.787341	0.0075
475	1400	ASCOM complex	Human	O14686;P07437;P68366;Q14686;Q15291;Q8NEZ4;Q9UBL3	8085;203068;7277;23054;5929;58508;9070	KMT2D;TUBB;TUBA4A;NCOA6;KDM6B;KMT2C;ASH2L	O14686;P07437;P68366;Q14686;Q15291;Q8NEZ4;Q9UBL3	7	0.58582	0.630588	0.2357
476	1413	NCOR1 complex	Human	O15379;O75376;P51532;Q12824;Q13263;Q15393;Q15459;Q6ZRS2;Q8TAQ2;Q92922	8841;9611;6597;6598;10155;23450;10291;10847;6601;6599	HDAC3;NCOR1;SMARCA4;SMARCB1;TRIM28;SF3B3;SF3A1;SRCAP;SMARCC2;SMARCC1	O15379;O75376;Q12824;Q13263;Q15393;Q15459;Q6ZRS2;Q8TAQ2;Q92922	9	0.548234	0.645897	0.1297
477	1448	LIN2-LIN7-SAP97 complex	Human	O14910;O14936;Q12959	8825;8573;1739	LIN7A;CASK;DLG1	O14910;O14936;Q12959	3	0.381087	0.724067	0.1135
478	1462	hPRC1L complex	Human	P35226;Q06587;Q8IXK0;Q99496	648;6015;1912;6045	BMI1;RING1;PHC2;RNF2	Q06587;Q8IXK0;Q99496	3	0.282098	0.779972	0.0384
479	1471	pRb2/p130-multimolecular complex (RB2, E2F5, HDAC1, SUV39H1, P300)	Human	O43463;Q08999;Q09472;Q13547;Q15329	6839;5934;2033;3065;1875	SUV39H1;RBL2;EP300;HDAC1;E2F5	Q08999;Q09472;Q13547	3	0.347135	0.742316	0.0801
480	1474	SMAD3/4-E2F4/5-p107-DP1 complex	Human	P28749;P84022;Q13485;Q14186;Q15329;Q16254	5933;4088;4089;7027;1875;1874	RBL1;SMAD3;SMAD4;TFDP1;E2F5;E2F4	P28749;P84022;Q13485;Q14186;Q16254	5	0.40143	0.713557	0.045
481	1505	NCOR2 complex	Human	O15379;O75376;O75446;Q13547;Q92769;Q96ST3;Q9Y618	8841;9611;8819;3065;3066;25942;9612	HDAC3;NCOR1;SAP30;HDAC1;HDAC2;SIN3A;NCOR2	O15379;O75376;O75446;Q13547;Q96ST3;Q9Y618	6	0.513712	0.660628	0.1311
482	1519	IL6ST-PRKCD-STAT3 complex	Human	P40189;P40763;Q05655	3572;6774;5580	IL6ST;STAT3;PRKCD	P40189;P40763;Q05655	3	0.620686	0.617023	0.4241
483	1521	p300-SMAD1-STAT3 complex	Human	P40763;Q09472;Q15797	6774;2033;4086	STAT3;EP300;SMAD1	P40763;Q09472;Q15797	3	0.413358	0.707535	0.1461
484	1539	G protein complex (GNG2, GNB2L1, RAF1)	Human	P04049;P59768;P63244	5894;54331;10399	RAF1;GNG2;RACK1	P04049;P63244	2	1.02158	0.494664	0.7985
485	1571	Vigilin-DNA-PK-Ku antigen complex	Human	P12956;P13010;P78527;Q00341	2547;7520;5591;3069	XRCC6;XRCC5;PRKDC;HDLBP	P12956;P13010;P78527;Q00341	4	0.495132	0.668837	0.1818
486	1612	GNAS-GNB1-GNG2 complex	Human	P59768;P62873;P63092	54331;2782;2778	GNG2;GNB1;GNAS	P62873;P63092	2	0.340786	0.745831	0.1839
487	1619	G protein complex (HDAC5, GNB1, GNG2)	Human	P59768;P62873;Q9UQL6	54331;2782;10014	GNG2;GNB1;HDAC5	P62873;Q9UQL6	2	0.425424	0.701546	0.2803
488	1620	G protein complex (HDAC4, GNB1, GNG2)	Human	P56524;P59768;P62873	9759;54331;2782	HDAC4;GNG2;GNB1	P56524;P62873	2	0.636933	0.610899	0.509
489	1624	FA core complex (Fanconi anemia core complex)	Human	O15287;O15360;Q00597;Q0VG06;Q8IYD8;Q8NB91;Q9HB96;Q9NPI8;Q9NW38	2189;2175;2176;80233;57697;2187;2178;2188;55120	FANCG;FANCA;FANCC;FAAP100;FANCM;FANCB;FANCE;FANCF;FANCL	Q0VG06;Q8NB91	2	0.151912	0.868122	0.0211
490	1656	p27-cyclinE-CDK2 complex	Human	P24864;P24941;P46527	898;1017;1027	CCNE1;CDK2;CDKN1B	P24864;P46527	2	0.872197	0.534132	0.7035
491	1729	TLE1 corepressor complex (MASH1 promoter-corepressor complex)	Human	P06748;P09874;P19338;P34932;P35580;P60709;Q02880;Q04724;Q15233;Q92878	4869;142;4691;3308;4628;60;7155;7088;4841;10111	NPM1;PARP1;NCL;HSPA4;MYH10;ACTB;TOP2B;TLE1;NONO;RAD50	P06748;P09874;P19338;P34932;P35580;P60709;Q02880;Q15233;Q92878	9	0.74631	0.572636	0.6458
492	1734	SF3A1-SF3A2-SF3A3 complex	Human	Q12874;Q15428;Q15459	10946;8175;10291	SF3A3;SF3A2;SF3A1	Q12874;Q15428;Q15459	3	0.299595	0.76947	0.0479
493	1737	SF3b complex	Human	O75533;Q13435;Q15393;Q15427;Q7RTV0;Q86XP3;Q9BWJ5;Q9Y3B4	23451;10992;23450;10262;84844;11325;83443;51639	SF3B1;SF3B2;SF3B3;SF3B4;PHF5A;DDX42;SF3B5;SF3B6	O75533;Q13435;Q15393;Q15427;Q7RTV0;Q86XP3;Q9BWJ5;Q9Y3B4	8	0.467101	0.681616	0.0421
494	1743	(E.F.G) complex	Human	P62304;P62306;P62308	6635;6636;6637	SNRPE;SNRPF;SNRPG	P62304;P62306	2	0.0941355	0.913964	0.004
495	1745	SMN complex	Human	O14893;P09012;P14678;P57678;P62304;P62306;P62308;P62314;P62316;P62318;P63162;Q8TEQ6;Q8WXD5;Q9H840;Q9UHI6	8487;6626;6628;50628;6635;6636;6637;6632;6633;6634;6638;25929;79833;79760;11218	GEMIN2;SNRPA;SNRPB;GEMIN4;SNRPE;SNRPF;SNRPG;SNRPD1;SNRPD2;SNRPD3;SNRPN;GEMIN5;GEMIN6;GEMIN7;DDX20	O14893;P09012;P14678;P57678;P62304;P62306;P62314;P62316;P62318;Q8TEQ6;Q8WXD5;Q9H840;Q9UHI6	13	0.608261	0.62179	0.1969
496	1746	SMN containing complex	Human	O14893;P09382;P17931;P57678;P62314;P62316;P62318;Q16637	8487;3956;3958;50628;6632;6633;6634;None	GEMIN2;LGALS1;LGALS3;GEMIN4;SNRPD1;SNRPD2;SNRPD3;SMN1; SMN2	O14893;P09382;P57678;P62314;P62316;P62318	6	0.781132	0.561441	0.6992
497	1749	SMN-PolII-RHA complex	Human	O14893;P08579;P14678;P20226;P24928;P57678;P63162;Q00403;Q08211;Q9UHI6	8487;6629;6628;6908;5430;50628;6638;2959;1660;11218	GEMIN2;SNRPB2;SNRPB;TBP;POLR2A;GEMIN4;SNRPN;GTF2B;DHX9;DDX20	O14893;P08579;P14678;P20226;P24928;P57678;Q00403;Q08211;Q9UHI6	9	0.538552	0.649962	0.1144
498	1750	PPP4C-PPP4R2-Gemin3-Gemin4 complex	Human	P57678;P60510;Q9NY27;Q9UHI6	50628;5531;151987;11218	GEMIN4;PPP4C;PPP4R2;DDX20	P57678;P60510;Q9NY27;Q9UHI6	4	0.797712	0.556263	0.6831
499	1751	SMN complex	Human	O14893;P09012;P14678;P57678;Q16637;Q8TEQ6;Q8WXD5;Q9H840;Q9UHI6;Q9Y3F4	8487;6626;6628;50628;None;25929;79833;79760;11218;11171	GEMIN2;SNRPA;SNRPB;GEMIN4;SMN1; SMN2;GEMIN5;GEMIN6;GEMIN7;DDX20;STRAP	O14893;P09012;P14678;P57678;Q8TEQ6;Q8WXD5;Q9H840;Q9UHI6	8	0.709431	0.58499	0.5408
500	1752	SMN complex	Human	O14893;P57678;Q16637;Q8TEQ6;Q8WXD5;Q9H840;Q9UHI6	8487;50628;None;25929;79833;79760;11218	GEMIN2;GEMIN4;SMN1; SMN2;GEMIN5;GEMIN6;GEMIN7;DDX20	O14893;P57678;Q8TEQ6;Q8WXD5;Q9H840;Q9UHI6	6	0.684991	0.593475	0.4886
501	1767	CPSF6-ITCH-NUDT21-POLR2A-UBAP2L complex	Human	O43809;P24928;Q14157;Q16630;Q96J02	11051;5430;9898;11052;83737	NUDT21;POLR2A;UBAP2L;CPSF6;ITCH	O43809;P24928;Q14157;Q16630;Q96J02	5	0.601298	0.624493	0.3185
502	1768	CPSF6-EWSR1-ITCH-NUDT21-POLR2A-UBAP2L complex	Human	O43809;P24928;Q01844;Q14157;Q16630;Q96J02	11051;5430;2130;9898;11052;83737	NUDT21;POLR2A;EWSR1;UBAP2L;CPSF6;ITCH	O43809;P24928;Q01844;Q14157;Q16630;Q96J02	6	0.591748	0.62824	0.2744
503	1769	CPSF6-ITCH-NUDT21-POLR2A complex	Human	O43809;P24928;Q16630;Q96J02	11051;5430;11052;83737	NUDT21;POLR2A;CPSF6;ITCH	O43809;P24928;Q16630;Q96J02	4	0.345321	0.743317	0.0347
504	1777	Ubiquitin E3 ligase (SMURF2, SMAD7) - TGF(beta)	Human	O15105;P36897;P37173;Q9HAU4	4092;7046;7048;64750	SMAD7;TGFBR1;TGFBR2;SMURF2	P36897;P37173;Q9HAU4	3	0.923023	0.520014	0.7998
505	1779	TGF-beta-receptor-PAR6 complex	Human	P36897;P37173;Q9NPB6	7046;7048;50855	TGFBR1;TGFBR2;PARD6A	P36897;P37173	2	0.584315	0.631187	0.4559
506	1810	ITGA4-PXN-GIT1 complex	Human	P13612;P49023;Q9Y2X7	3676;5829;28964	ITGA4;PXN;GIT1	P49023;Q9Y2X7	2	1.2194	0.450573	0.8853
507	1812	AXIN-MEKK4-CCD1 complex	Human	O15169;Q155Q3;Q9Y6R4	8312;85458;4216	AXIN1;DIXDC1;MAP3K4	O15169;Q9Y6R4	2	0.284827	0.778315	0.1216
508	1826	SMAD3-HEF1-APC10-CDH1 complex	Human	P12830;P84022;Q14511;Q9UM13	999;4088;4739;10393	CDH1;SMAD3;NEDD9;ANAPC10	P84022;Q14511;Q9UM13	3	0.790443	0.558521	0.6534
509	1827	PML-SMAD2/3-SARA complex	Human	O95405;P29590;P84022;Q15796	9372;5371;4088;4087	ZFYVE9;PML;SMAD3;SMAD2	O95405;P29590;P84022;Q15796	4	0.564763	0.639074	0.2924
510	1828	TGF-beta receptor I-Axin-SMAD3 complex	Human	O15169;P36897;P84022	8312;7046;4088	AXIN1;TGFBR1;SMAD3	O15169;P36897;P84022	3	0.732852	0.577083	0.5788
511	1831	PIAS3-SMAD3-P300 complex	Human	P84022;Q09472;Q9Y6X2	4088;2033;10401	SMAD3;EP300;PIAS3	P84022;Q09472	2	0.487766	0.672149	0.3518
512	1844	APC-IQGAP1 complex	Human	P25054;P46940	324;8826	APC;IQGAP1	P25054;P46940	2	1.08182	0.48035	0.8291
513	1845	APC-IQGAP1-CLIP-170 complex	Human	P25054;P30622;P46940	324;6249;8826	APC;CLIP1;IQGAP1	P25054;P30622;P46940	3	1.19067	0.456482	0.944
514	1851	BUB1-BUB3 complex	Human	O43683;O43684	699;9184	BUB1;BUB3	O43683;O43684	2	0.380111	0.724579	0.2281
515	1874	SNARE complex (SNAP25, VAMP3, VAMP2, NAPB, STX13)	Human	P60880;P63027;Q15836;Q86Y82;Q9H115	6616;6844;9341;23673;63908	SNAP25;VAMP2;VAMP3;STX12;NAPB	Q15836;Q86Y82;Q9H115	3	0.913244	0.522673	0.7907
516	1895	mTOR complex (MTOR, RICTOR, MLST8)	Human	P42345;Q6R327;Q9BVC4	2475;253260;64223	MTOR;RICTOR;MLST8	P42345;Q6R327;Q9BVC4	3	0.32887	0.752519	0.0666
517	2053	BCL10-MALT1 complex	Human	O95999;Q9UDY8	8915;10892	BCL10;MALT1	O95999;Q9UDY8	2	0.693504	0.590492	0.5605
518	2054	CASP8-FADD-MALT1-BCL10 complex	Human	O95999;Q13158;Q14790;Q9UDY8	8915;8772;841;10892	BCL10;FADD;CASP8;MALT1	O95999;Q13158;Q14790;Q9UDY8	4	0.44361	0.692708	0.1196
519	2055	CASP8-CHUK-IKBKB-MALT1-BCL10 complex	Human	O14920;O15111;O95999;Q14790;Q9UDY8	3551;1147;8915;841;10892	IKBKB;CHUK;BCL10;CASP8;MALT1	O14920;O15111;O95999;Q14790;Q9UDY8	5	0.626588	0.614784	0.3709
520	2124	IKK-alpha--ER-alpha-AIB1 complex	Human	O15111;P03372;Q9Y6Q9	1147;2099;8202	CHUK;ESR1;NCOA3	O15111;Q9Y6Q9	2	0.945782	0.513932	0.7525
521	2159	AR-AKT-APPL complex	Human	P10275;P31749;Q9UKG1	367;207;26060	AR;AKT1;APPL1	P31749;Q9UKG1	2	0.280805	0.780759	0.1176
522	2170	Ubiquitin E3 ligase (CDC34, CUL1, RBX1)	Human	P49427;P62877;Q13616	997;9978;8454	CDC34;RBX1;CUL1	P49427;P62877;Q13616	3	0.901983	0.525767	0.7784
523	2171	Ubiquitin E3 ligase (CHEK1, CUL4A)	Human	O14757;Q13619	1111;8451	CHEK1;CUL4A	O14757;Q13619	2	0.170957	0.854002	0.0328
524	2172	Ubiquitin E3 ligase (CDT1, DDB1, CUL4A, RBX1)	Human	P62877;Q13619;Q16531;Q9H211	9978;8451;1642;81620	RBX1;CUL4A;DDB1;CDT1	P62877;Q13619;Q16531;Q9H211	4	0.711564	0.584261	0.5487
525	2174	COP9 signalosome complex	Human	P61201;Q13098;Q7L5N1;Q92905;Q99627;Q9BT78;Q9UBW8;Q9UNS2	9318;2873;10980;10987;10920;51138;50813;8533	COPS2;GPS1;COPS6;COPS5;COPS8;COPS4;COPS7A;COPS3	P61201;Q13098;Q7L5N1;Q92905;Q99627;Q9BT78;Q9UBW8;Q9UNS2	8	0.242479	0.804843	0
526	2183	Kaiso-NCOR complex	Human	O15379;O60907;O75164;O75376;P52732;Q13227;Q86T24;Q92828;Q9BZK7;Q9UPN9	8841;6907;9682;9611;3832;2874;10009;7464;79718;51592	HDAC3;TBL1X;KDM4A;NCOR1;KIF11;GPS2;ZBTB33;CORO2A;TBL1XR1;TRIM33	O15379;O60907;O75164;O75376;P52732;Q86T24;Q92828;Q9BZK7;Q9UPN9	9	0.518605	0.658499	0.0847
527	2188	Ubiquitin E3 ligase (CDC34, NEDD8, BTRC, CUL1, SKP1A, RBX1)	Human	P62877;P63208;Q13616;Q15843;Q9Y297	9978;6500;8454;4738;8945	RBX1;SKP1;CUL1;NEDD8;BTRC	P62877;Q13616;Q9Y297	3	0.739184	0.574982	0.5848
528	2189	Ubiquitin E3 ligase (SMAD3, BTRC, CUL1, SKP1A, RBX1)	Human	P62877;P63208;P84022;Q13616;Q9Y297	9978;6500;4088;8454;8945	RBX1;SKP1;SMAD3;CUL1;BTRC	P62877;P84022;Q13616;Q9Y297	4	0.737051	0.575688	0.5928
529	2191	Ubiquitin E3 ligase (FBXO18, SKP1A, CUL1, RBX1)	Human	P62877;P63208;Q13616;Q8NFZ0	9978;6500;8454;84893	RBX1;SKP1;CUL1;FBXO18	P62877;Q13616;Q8NFZ0	3	0.41115	0.708642	0.1438
530	2192	Ubiquitin E3 ligase (NIPA, SKP1A, CUL1, RBX1)	Human	P62877;P63208;Q13616;Q86WB0	9978;6500;8454;51530	RBX1;SKP1;CUL1;ZC3HC1	P62877;Q13616;Q86WB0	3	0.645484	0.607724	0.46
531	2196	9-1-1-LIG1 complex	Human	O60671;O60921;P18858;Q99638	5810;3364;3978;5883	RAD1;HUS1;LIG1;RAD9A	O60671;O60921;P18858;Q99638	4	0.674863	0.597064	0.4814
532	2197	9-1-1-FEN1 complex	Human	O60671;O60921;P39748;Q99638	5810;3364;2237;5883	RAD1;HUS1;FEN1;RAD9A	O60671;O60921;P39748;Q99638	4	0.541981	0.648516	0.2529
533	2198	9-1-1-POLB complex	Human	O60671;O60921;P06746;Q99638	5810;3364;5423;5883	RAD1;HUS1;POLB;RAD9A	O60671;O60921;P06746;Q99638	4	0.632773	0.612455	0.4115
534	2199	CHTF18-RFC2-5 complex	Human	P35249;P35250;P40937;P40938;Q8WVB6	5984;5982;5985;5983;63922	RFC4;RFC2;RFC5;RFC3;CHTF18	P35249;P35250;P40937;P40938	4	0.0981811	0.910597	0
535	2200	RFC2-5 subcomplex	Human	P35249;P35250;P40937;P40938	5984;5982;5985;5983	RFC4;RFC2;RFC5;RFC3	P35249;P35250;P40937;P40938	4	0.0981811	0.910597	0
536	2203	BRD4-RFC complex	Human	O60885;P35249;P35250;P35251;P40937;P40938	23476;5984;5982;5981;5985;5983	BRD4;RFC4;RFC2;RFC1;RFC5;RFC3	O60885;P35249;P35250;P35251;P40937;P40938	6	0.806355	0.553601	0.7446
537	2211	BARD1-BRCA1-CSTF complex	Human	P33240;P38398;Q05048;Q12996;Q99728	1478;672;1477;1479;580	CSTF2;BRCA1;CSTF1;CSTF3;BARD1	P33240;Q05048;Q12996;Q99728	4	0.554283	0.643383	0.2738
538	2213	BRCA1-BARD1-POLR2A complex	Human	P24928;P38398;Q99728	5430;672;580	POLR2A;BRCA1;BARD1	P24928;Q99728	2	0.326985	0.753588	0.1687
539	2217	MDC1-MRN-ATM-FANCD2 complex	Human	O60934;P49959;Q13315;Q14676;Q92878;Q9BXW9	4683;4361;472;9656;10111;2177	NBN;MRE11A;ATM;MDC1;RAD50;FANCD2	O60934;Q13315;Q14676;Q92878;Q9BXW9	5	0.791274	0.558262	0.692
540	2218	MDC1-MRE11-RAD50-NBS1 complex	Human	O60934;P49959;Q14676;Q92878	4683;4361;9656;10111	NBN;MRE11A;MDC1;RAD50	O60934;Q14676;Q92878	3	0.989046	0.502754	0.8519
541	2220	RAD52-ERCC4-ERCC1 complex	Human	P07992;P43351;Q92889	2067;5893;2072	ERCC1;RAD52;ERCC4	P07992;P43351;Q92889	3	0.108484	0.902133	0.0001
542	2223	BLM-TOP3A complex	Human	P54132;Q13472	641;7156	BLM;TOP3A	P54132;Q13472	2	0.816706	0.550447	0.6653
543	2224	MSH2/6-BLM-p53-RAD51 complex	Human	P04637;P43246;P52701;P54132;Q06609	7157;4436;2956;641;5888	TP53;MSH2;MSH6;BLM;RAD51	P43246;P52701;P54132;Q06609	4	0.780968	0.561492	0.6579
544	2226	MutS-alpha-PK-zeta complex	Human	P43246;P52701;Q05513	4436;2956;5590	MSH2;MSH6;PRKCZ	P43246;P52701;Q05513	3	0.509379	0.662524	0.2664
545	2228	BLM-RAD51L3-XRCC2 complex	Human	O43543;O75771;P54132	7516;5892;641	XRCC2;RAD51D;BLM	O75771;P54132	2	1.06364	0.48458	0.8211
546	2233	Replication-coupled CAF-1-MBD1-ETDB1 complex	Human	Q13111;Q15047;Q9UIS9	10036;9869;4152	CHAF1A;SETDB1;MBD1	Q13111;Q15047	2	0.649249	0.606337	0.5196
547	2235	ASF1-interacting protein complex	Human	P54198;P68431;Q13111;Q13112;Q9NVP2;Q9Y294	7290;None;10036;8208;55723;25842	HIRA;HIST1H3A;;CHAF1A;CHAF1B;ASF1B;ASF1A	P54198;P68431;Q13111;Q13112;Q9NVP2;Q9Y294	6	0.583951	0.631333	0.2583
548	2236	ASF1-histone containing complex	Human	O96017;P49321;P50502;P68431;Q13112;Q9NVP2;Q9Y294	11200;4678;6767;None;8208;55723;25842	CHEK2;NASP;ST13;HIST1H3A;;CHAF1B;ASF1B;ASF1A	O96017;P49321;P50502;P68431;Q13112;Q9NVP2;Q9Y294	7	0.516846	0.659263	0.1157
549	2237	SP1-MCAF2 complex	Human	P08047;Q5U623	6667;80063	SP1;ATF7IP2	P08047;Q5U623	2	0.626968	0.61464	0.4989
550	2254	CTGF/Hcs24-actin(beta/gamma) complex	Human	P29279;P60709;P63261	1490;60;71	CTGF;ACTB;ACTG1	P60709;P63261	2	0.0188323	0.981516	0
551	2255	Cofilin-actin-CAP1 complex	Human	P23528;P60709;Q01518	1072;60;10487	CFL1;ACTB;CAP1	P23528;P60709;Q01518	3	0.668518	0.599334	0.4908
552	2318	ITGA6-ITGB4-Laminin10/12 complex	Human	O15230;P07942;P11047;P16144;P23229	3911;3912;3915;3691;3655	LAMA5;LAMB1;LAMC1;ITGB4;ITGA6	O15230;P16144	2	0.940995	0.5152	0.7496
553	2319	ITGA6-ITGB4-Laminin10/12 complex	Human	O15230;P11047;P16144;P23229;P55268	3911;3915;3691;3655;3913	LAMA5;LAMC1;ITGB4;ITGA6;LAMB2	O15230;P16144;P55268	3	0.715533	0.582909	0.5562
554	2322	ITGA6-ITGB4-LAMA5 complex	Human	O15230;P16144;P23229	3911;3691;3655	LAMA5;ITGB4;ITGA6	O15230;P16144	2	0.940995	0.5152	0.7496
555	2342	ITGAV-ITGB8-MMP14-TGFB1 complex	Human	P01137;P06756;P26012;P50281	7040;3685;3696;4323	TGFB1;ITGAV;ITGB8;MMP14	P01137;P50281	2	0.152439	0.867725	0.0212
556	2363	ITGAV-ITGB3-PXN-PTK2b complex	Human	P05106;P06756;P49023;Q14289	3690;3685;5829;2185	ITGB3;ITGAV;PXN;PTK2B	P49023;Q14289	2	1.28819	0.437026	0.9076
557	2383	ITGA5-ITGB1-FN1-TGM2 complex	Human	P02751;P05556;P08648;P21980	2335;3688;3678;7052	FN1;ITGB1;ITGA5;TGM2	P05556;P08648;P21980	3	0.708734	0.585228	0.5468
558	2384	ITGA5-ITGB1-ADAM15 complex	Human	P05556;P08648;Q13444	3688;3678;8751	ITGB1;ITGA5;ADAM15	P05556;P08648;Q13444	3	0.724122	0.580005	0.5683
559	2385	ITGA5-ITGB4 complex	Human	P05556;P08648	3688;3678	ITGB1;ITGA5	P05556;P08648	2	0.524017	0.656161	0.3913
560	2390	CD98-LAT2-ITGB1 complex	Human	P05556;P08195;Q9UHI5	3688;6520;23428	ITGB1;SLC3A2;SLC7A8	P05556;P08195	2	0.22154	0.818639	0.0661
561	2398	ITGA3-ITGB1-BSG complex	Human	P05556;P26006;P35613	3688;3675;682	ITGB1;ITGA3;BSG	P05556;P35613	2	0.294426	0.772543	0.1339
562	2399	ITGA3-ITGB1-CD63 complex	Human	P05556;P08962;P26006	3688;967;3675	ITGB1;CD63;ITGA3	P05556;P08962	2	0.415414	0.706507	0.2669
563	2401	ITGA3-ITGB1-THBS1 complex	Human	P05556;P07996;P26006	3688;7057;3675	ITGB1;THBS1;ITGA3	P05556;P07996	2	0.377268	0.726075	0.2256
564	2416	ITGB1-RAP1A-PKD1 complex	Human	P05556;P62834;P98161	3688;5906;5310	ITGB1;RAP1A;PKD1	P05556;P62834	2	0.278731	0.782025	0.1153
565	2420	ITGA4-ITGB1-CD53 complex	Human	P05556;P13612;P19397	3688;3676;963	ITGB1;ITGA4;CD53	P05556;P19397	2	0.493966	0.669359	0.3577
566	2423	ITGA4-ITGB1-CD47 complex	Human	P05556;P13612;Q08722	3688;3676;961	ITGB1;ITGA4;CD47	P05556;Q08722	2	0.378683	0.72533	0.2267
567	2426	ITGA4-ITGB1-THBS1 complex	Human	P05556;P07996;P13612	3688;7057;3676	ITGB1;THBS1;ITGA4	P05556;P07996	2	0.377268	0.726075	0.2256
568	2429	ITGA2-ITGB1-CD47 complex	Human	P05556;P17301;Q08722	3688;3673;961	ITGB1;ITGA2;CD47	P05556;P17301;Q08722	3	0.425477	0.701519	0.1587
569	2430	ITGA2-ITGB1-CHAD complex	Human	O15335;P05556;P17301	1101;3688;3673	CHAD;ITGB1;ITGA2	P05556;P17301	2	0.331399	0.75109	0.1727
570	2431	ITGA2-ITGB1-COL6A3 complex	Human	P05556;P12111;P17301	3688;1293;3673	ITGB1;COL6A3;ITGA2	P05556;P12111;P17301	3	0.617585	0.618205	0.4203
571	2432	ITGA2-ITGB1 complex	Human	P05556;P17301	3688;3673	ITGB1;ITGA2	P05556;P17301	2	0.331399	0.75109	0.1727
572	2434	ITGA1-ITGB1-COL6A3 complex	Human	P05556;P12111;P56199	3688;1293;3672	ITGB1;COL6A3;ITGA1	P05556;P12111	2	0.723343	0.580267	0.5871
573	2435	ITGA1-ITGB1-PTPN2 complex	Human	P05556;P17706;P56199	3688;5771;3672	ITGB1;PTPN2;ITGA1	P05556;P17706	2	0.756673	0.569258	0.6152
574	2445	ITGA9-ITGB1-ADAM15 complex	Human	P05556;Q13444;Q13797	3688;8751;3680	ITGB1;ADAM15;ITGA9	P05556;Q13444	2	0.597717	0.625893	0.4699
575	2447	ITGA9-ITGB1-ADAM12 complex	Human	O43184;P05556;Q13797	8038;3688;3680	ADAM12;ITGB1;ITGA9	O43184;P05556	2	1.22058	0.450334	0.8858
576	2453	Multiprotein complex (monoubiquitination)	Human	P00533;Q13191;Q5U5U6;Q96B97	1956;868;7314;30011	EGFR;CBLB;UBB;SH3KBP1	Q13191;Q96B97	2	0.383749	0.722674	0.2323
577	2471	SRC-PRKCD-CDCP1 complex	Human	P12931;Q05655;Q9H5V8	6714;5580;64866	SRC;PRKCD;CDCP1	Q05655;Q9H5V8	2	0.67484	0.597072	0.5439
578	2480	CIN85 complex (CIN85, CRK, BCAR1, CBL, PIK3R1, GRB2, SOS1)	Human	P22681;P27986;P46108;P56945;P62993;Q07889;Q96B97	867;5295;1398;9564;2885;6654;30011	CBL;PIK3R1;CRK;BCAR1;GRB2;SOS1;SH3KBP1	P22681;P27986;P46108;P62993;Q07889;Q96B97	6	0.431657	0.698491	0.0466
579	2529	LAT-PLC-gamma-1-p85-GRB2-CBL-VAV-SLP-76 signaling complex, C305 activated	Human	O43561;P15498;P19174;P22681;P27986;P62993;Q13094	27040;7409;5335;867;5295;2885;3937	LAT;VAV1;PLCG1;CBL;PIK3R1;GRB2;LCP2	P15498;P19174;P22681;P27986;P62993;Q13094	6	0.495459	0.668691	0.1064
580	2534	Cbl-SLP-76-Grb2 complex, Fc receptor gamma-R1 stimulated	Human	P22681;P62993;Q13094	867;2885;3937	CBL;GRB2;LCP2	P22681;P62993;Q13094	3	0.431984	0.698332	0.1654
581	2535	SLP-76-Cbl-Grb2-Shc complex, Fc receptor gamma-R1 stimulated	Human	P22681;P29353;P62993;Q13094	867;6464;2885;3937	CBL;SHC1;GRB2;LCP2	P22681;P29353;P62993;Q13094	4	0.349069	0.741252	0.0367
582	2536	PLC-gamma-2-SLP-76-Lyn-Grb2 complex	Human	P07948;P16885;P62993;Q13094	4067;5336;2885;3937	LYN;PLCG2;GRB2;LCP2	P07948;P16885;P62993;Q13094	4	0.524201	0.656081	0.2257
583	2537	PKC-alpha-PLD1-PLC-gamma-2 signaling complex, lacritin stimulated	Human	P16885;P17252;Q13393	5336;5578;5337	PLCG2;PRKCA;PLD1	P16885;P17252	2	0.254575	0.797082	0.0944
584	2542	EGFR-CBL-GRB2 complex	Human	P00533;P22681;P62993	1956;867;2885	EGFR;CBL;GRB2	P22681;P62993	2	0.178375	0.848626	0.0365
585	2547	PLC-gamma-1-SLP-76-SOS1-LAT complex	Human	O43561;P19174;Q07889;Q13094	27040;5335;6654;3937	LAT;PLCG1;SOS1;LCP2	P19174;Q07889;Q13094	3	0.455154	0.687212	0.1943
586	2563	FGFR2-c-Cbl-Lyn-Fyn complex	Human	P06241;P07948;P21802;P22681	2534;4067;2263;867	FYN;LYN;FGFR2;CBL	P07948;P22681	2	0.526718	0.655	0.3942
587	2564	p21(ras)GAP-Fyn-Lyn-Yes complex, thrombin stimulated	Human	P06241;P07947;P07948;P20936	2534;7525;4067;5921	FYN;YES1;LYN;RASA1	P07948;P20936	2	0.310819	0.762882	0.1496
588	2565	CD20-LCK-LYN-FYN-p75/80 complex, (Raji human B cell line)	Human	P06239;P06241;P07948;P11836	3932;2534;4067;931	LCK;FYN;LYN;MS4A1	P07948;P11836	2	0.407679	0.710389	0.2597
589	2573	Class C VPS/HOPS complex	Human	P20339;Q15075;Q96JC1;Q9H269;Q9H270;Q9P253	5868;8411;23339;64601;55823;57617	RAB5A;EEA1;VPS39;VPS16;VPS11;VPS18	P20339;Q15075;Q9H269;Q9H270;Q9P253	5	0.832392	0.545735	0.7543
590	2574	CD19-VAV1-PIK3R1 complex	Human	P15391;P15498;P27986	930;7409;5295	CD19;VAV1;PIK3R1	P15498;P27986	2	0.25756	0.795191	0.0974
591	2577	Sam68-p85 P13K-IRS-1-IR signaling complex	Human	P06213;P27986;P35568;Q07666	3643;5295;3667;10657	INSR;PIK3R1;IRS1;KHDRBS1	P27986;Q07666	2	0.134514	0.881435	0.0141
592	2578	Sam68-p120GAP complex	Human	P20936;Q07666	5921;10657	RASA1;KHDRBS1	P20936;Q07666	2	0.0942551	0.913864	0.004
593	2581	RasGAP-AURKA-survivin complex	Human	O14965;O15392;P20936	6790;332;5921	AURKA;BIRC5;RASA1	O14965;P20936	2	0.708035	0.585468	0.5714
594	2589	PGC-1-SRp40-SRp55-SRp75 complex	Human	Q08170;Q13243;Q13247;Q9UBK2	6429;6430;6431;10891	SRSF4;SRSF5;SRSF6;PPARGC1A	Q08170;Q13243	2	0.279742	0.781407	0.1167
595	2593	FOXO3-SIRT1 complex, oxidative stress stimulated	Human	O43524;Q96EB6	2309;23411	FOXO3;SIRT1	O43524;Q96EB6	2	0.226511	0.815321	0.0703
596	2598	NELF complex (Negative elongation factor complex)	Human	P18615;Q8IXH7;Q8WX92;Q9H3P2	7936;51497;25920;7469	NELFE;NELFCD;NELFB;NELFA	P18615;Q8IXH7;Q8WX92;Q9H3P2	4	0.457006	0.686339	0.1331
597	2599	POLR2A-CCNT1-CDK9-NCL-LEM6-CPSF2 complex	Human	O60563;P19338;P24928;P50750;Q9P2I0;Q9UBK2	904;4691;5430;1025;53981;10891	CCNT1;NCL;POLR2A;CDK9;CPSF2;PPARGC1A	O60563;P19338;P24928;P50750;Q9P2I0	5	0.339036	0.746806	0.0166
598	2600	BRD4 complex	Human	O60244;O60563;O60885;O75448;P50750;Q15648;Q93074;Q9NVC6	9282;904;23476;9862;1025;5469;9968;9440	MED14;CCNT1;BRD4;MED24;CDK9;MED1;MED12;MED17	O60244;O60563;O60885;P50750;Q15648;Q93074;Q9NVC6	7	0.517522	0.658969	0.1162
599	2601	P-TEFb-BRD4-TRAP220 complex	Human	O60563;O60885;P50750;Q15648	904;23476;1025;5469	CCNT1;BRD4;CDK9;MED1	O60563;O60885;P50750;Q15648	4	0.514644	0.660221	0.2108
600	2602	P-TEFb-7SKRNA-HEXIM1 complex	Human	O60563;O94992;P50750	904;10614;1025	CCNT1;HEXIM1;CDK9	O60563;O94992;P50750	3	0.93231	0.517515	0.8079
601	2603	Transcription elongation factor complex (SUPT5H, CDK9, CCNT1)	Human	O00267;O60563;P50750	6829;904;1025	SUPT5H;CCNT1;CDK9	O00267;O60563;P50750	3	0.424969	0.70177	0.158
602	2604	P-TEFb-SKP2 complex	Human	O60563;P50750;Q13309	904;1025;6502	CCNT1;CDK9;SKP2	O60563;P50750;Q13309	3	0.42133	0.703566	0.1548
603	2605	CCNT1- CDK9-GRN complex	Human	O60563;P28799;P50750	904;2896;1025	CCNT1;GRN;CDK9	O60563;P28799;P50750	3	0.744258	0.57331	0.5912
604	2638	HES1 promoter corepressor complex	Human	P24928;P50613;Q06330;Q09472;Q7KZ85;Q92793	5430;1022;3516;2033;6830;1387	POLR2A;CDK7;RBPJ;EP300;SUPT6H;CREBBP	P24928;P50613;Q06330;Q09472;Q7KZ85;Q92793	6	0.480918	0.675257	0.0894
605	2639	HES1 promoter-Notch enhancer complex	Human	O60563;P24928;P46531;P49336;P50613;P50750;Q06330;Q09472;Q15648;Q7KZ85;Q92585;Q9BT40;Q9Y5B9	904;5430;4851;1024;1022;1025;3516;2033;5469;6830;9794;51763;11198	CCNT1;POLR2A;NOTCH1;CDK8;CDK7;CDK9;RBPJ;EP300;MED1;SUPT6H;MAML1;INPP5K;SUPT16H	O60563;P24928;P46531;P49336;P50613;P50750;Q06330;Q09472;Q15648;Q7KZ85;Q92585;Q9Y5B9	12	0.483622	0.674026	0.0229
606	2642	SMAD1-P300 complex	Human	Q09472;Q15797	2033;4086	EP300;SMAD1	Q09472;Q15797	2	0.557821	0.641922	0.43
607	2649	MYC-DNMT3A-ZBTB17 complex	Human	P01106;Q13105;Q9Y6K1	4609;None;1788	MYC;ZBTB17;DNMT3A	Q13105;Q9Y6K1	2	0.646061	0.607511	0.5173
608	2653	MYC-MAX-KAT2A-TRRAP complex	Human	P01106;P61244;Q92830;Q9Y4A5	4609;4149;2648;8295	MYC;MAX;KAT2A;TRRAP	P61244;Q92830;Q9Y4A5	3	0.801973	0.554947	0.667
609	2657	ESR1-CDK7-CCNH-MNAT1-MTA1-HDAC2 complex	Human	P03372;P50613;P51946;P51948;Q13330;Q92769	2099;1022;902;4331;9112;3066	ESR1;CDK7;CCNH;MNAT1;MTA1;HDAC2	P50613;P51946;P51948;Q13330	4	0.437772	0.695521	0.1128
610	2685	RNA polymerase II (RNAPII)	Human	O15514;P13984;P19387;P19388;P24928;P30876;P35269;P36954;P52434;P52435;P53803;P61218;P62487;P62875;Q00403;Q9BWH6;Q9Y5B0	5433;2963;5432;5434;5430;5431;2962;5438;5437;5439;5440;5435;5436;5441;2959;26015;9150	POLR2D;GTF2F2;POLR2C;POLR2E;POLR2A;POLR2B;GTF2F1;POLR2I;POLR2H;POLR2J;POLR2K;POLR2F;POLR2G;POLR2L;GTF2B;RPAP1;CTDP1	O15514;P13984;P19387;P19388;P24928;P30876;P35269;P36954;P52434;P53803;P62487;P62875;Q00403;Q9BWH6;Q9Y5B0	15	0.637456	0.610704	0.2698
611	2686	BRCA1-core RNA polymerase II complex	Human	O15514;P19387;P19388;P24928;P30876;P36954;P38398;P52434;P52435;P53803;P61218;P62487;P62875	5433;5432;5434;5430;5431;5438;672;5437;5439;5440;5435;5436;5441	POLR2D;POLR2C;POLR2E;POLR2A;POLR2B;POLR2I;BRCA1;POLR2H;POLR2J;POLR2K;POLR2F;POLR2G;POLR2L	O15514;P19387;P19388;P24928;P30876;P36954;P52434;P53803;P62487;P62875	10	0.730782	0.577773	0.6011
612	2692	SMAD3-SMAD4-cJun-cFos complex	Human	P01100;P05412;P84022;Q13485	2353;3725;4088;4089	FOS;JUN;SMAD3;SMAD4	P05412;P84022;Q13485	3	0.728032	0.578693	0.5722
613	2693	NFAT-JUN-FOS DNA-protein complex	Human	P01100;P05412;Q13469	2353;3725;4773	FOS;JUN;NFATC2	P05412;Q13469	2	0.423923	0.702285	0.2776
614	2704	Ectodermin-SMAD4 complex	Human	Q13485;Q9UPN9	4089;51592	SMAD4;TRIM33	Q13485;Q9UPN9	2	0.538109	0.650149	0.4076
615	2705	SMAD3-SMAD4-CTCF protein-DNA complex	Human	P49711;P84022;Q13485	10664;4088;4089	CTCF;SMAD3;SMAD4	P49711;P84022;Q13485	3	0.889138	0.529342	0.7638
616	2706	SMAD3-SMAD4-SP1 complex	Human	P08047;P84022;Q13485	6667;4088;4089	SP1;SMAD3;SMAD4	P08047;P84022;Q13485	3	0.756225	0.569403	0.6069
617	2707	SMAD3-SMAD4-FOXO3-FOXG1 complex	Human	O43524;P55316;P84022;Q13485	2309;2290;4088;4089	FOXO3;FOXG1;SMAD3;SMAD4	O43524;P84022;Q13485	3	0.508884	0.662741	0.2657
618	2708	SMAD3-SMAD4-cJUN complex	Human	P05412;P84022;Q13485	3725;4088;4089	JUN;SMAD3;SMAD4	P05412;P84022;Q13485	3	0.728032	0.578693	0.5722
619	2709	MMP-9-TIMP-1-LRP complex	Human	P01033;P14780;Q07954	7076;4318;4035	TIMP1;MMP9;LRP1	P01033;Q07954	2	0.643418	0.608488	0.5144
620	2710	LRP-1-Alpha-2-M-annexin VI complex	Human	P01023;P08133;Q07954	2;309;4035	A2M;ANXA6;LRP1	P01023;P08133;Q07954	3	0.475646	0.677669	0.221
621	2714	Ubiquitin E3 ligase (CHEK1, CUL1)	Human	O14757;Q13616	1111;8454	CHEK1;CUL1	O14757;Q13616	2	0.694155	0.590265	0.5611
622	2715	Ubiquitin E3 ligase (CSN1, CSN8, HRT1, SKP1, SKP2, CUL1, CUL2, CUL3)	Human	P62877;P63208;Q13098;Q13309;Q13616;Q13617;Q13618;Q99627	9978;6500;2873;6502;8454;8453;8452;10920	RBX1;SKP1;GPS1;SKP2;CUL1;CUL2;CUL3;COPS8	P62877;Q13098;Q13309;Q13616;Q13617;Q13618;Q99627	7	0.491818	0.670323	0.0828
623	2718	MAD2-CDC20 complex	Human	Q12834;Q13257	991;4085	CDC20;MAD2L1	Q12834;Q13257	2	0.554886	0.643134	0.4263
624	2719	Casein kinase II-HMG1 complex	Human	P09429;P19784;P67870;P68400	3146;1459;1460;1457	HMGB1;CSNK2A2;CSNK2B;CSNK2A1	P09429;P19784;P68400	3	0.448149	0.690537	0.1857
625	2720	Casein kinase II (beta-dimer, alpha, alpha')	Human	P19784;P67870;P68400	1459;1460;1457	CSNK2A2;CSNK2B;CSNK2A1	P19784;P68400	2	0.328276	0.752856	0.17
626	2721	HCF-1 complex	Human	O15047;O15294;O75182;O75446;P07900;P08047;P11021;P11142;P34932;P51610;P61964;Q09028;Q13547;Q16576;Q92769;Q96ST3;Q9H7L9;Q9UBL3	9739;8473;23309;8819;3320;6667;3309;3312;3308;3054;11091;5928;3065;5931;3066;25942;64426;9070	SETD1A;OGT;SIN3B;SAP30;HSP90AA1;SP1;HSPA5;HSPA8;HSPA4;HCFC1;WDR5;RBBP4;HDAC1;RBBP7;HDAC2;SIN3A;SUDS3;ASH2L	O15047;O15294;O75182;O75446;P07900;P08047;P11021;P11142;P34932;P51610;P61964;Q09028;Q13547;Q16576;Q96ST3;Q9H7L9;Q9UBL3	17	0.654067	0.60457	0.3124
627	2723	ATM-NBN complex	Human	O60934;Q13315	4683;472	NBN;ATM	O60934;Q13315	2	0.578729	0.633421	0.4516
628	2724	Ubiquitin E3 ligase (NFKBIA, BTRC, CUL1, SKP1A)	Human	P25963;P63208;Q13616;Q9Y297	4792;6500;8454;8945	NFKBIA;SKP1;CUL1;BTRC	P25963;Q13616;Q9Y297	3	0.712112	0.584074	0.5505
629	2725	Ubiquitin E3 ligase (NFKBIA, FBXW11, CUL1, SKP1A)	Human	P25963;P63208;Q13616;Q9UKB1	4792;6500;8454;23291	NFKBIA;SKP1;CUL1;FBXW11	P25963;Q13616;Q9UKB1	3	0.684121	0.593781	0.5114
630	2727	SRC-3 complex	Human	O14920;O15111;P10155;Q15596;Q92793;Q9Y6K9;Q9Y6Q9	3551;1147;6738;10499;1387;8517;8202	IKBKB;CHUK;TROVE2;NCOA2;CREBBP;IKBKG;NCOA3	O14920;O15111;P10155;Q15596;Q92793;Q9Y6K9;Q9Y6Q9	7	0.853289	0.539581	0.832
631	2728	SRC-1 complex	Human	P10155;Q15596;Q15788;Q92793	6738;10499;8648;1387	TROVE2;NCOA2;NCOA1;CREBBP	P10155;Q15596;Q15788;Q92793	4	0.568304	0.637631	0.2999
632	2730	Set1B complex	Human	P61964;Q15291;Q6UXN9;Q9P0U4;Q9UBL3;Q9UPS6	11091;5929;80335;30827;9070;23067	WDR5;KDM6B;WDR82;CXXC1;ASH2L;SETD1B	P61964;Q15291;Q6UXN9;Q9P0U4;Q9UBL3;Q9UPS6	6	0.635987	0.611252	0.3721
633	2731	Set1A complex	Human	O15047;P61964;Q15291;Q6UXN9;Q9P0U4;Q9UBL3	9739;11091;5929;80335;30827;9070	SETD1A;WDR5;KDM6B;WDR82;CXXC1;ASH2L	O15047;P61964;Q15291;Q6UXN9;Q9P0U4;Q9UBL3	6	0.698558	0.588735	0.5199
634	2738	BLM complex II	Human	P15927;P27694;P35244;P54132;Q13472;Q9H9A7	6118;6117;6119;641;7156;80010	RPA2;RPA1;RPA3;BLM;TOP3A;RMI1	P15927;P27694;P35244;P54132;Q13472;Q9H9A7	6	0.625026	0.615375	0.3485
635	2739	FA complex (Fanconi anemia complex)	Human	O15287;O15360;P27694;P54132;Q00597;Q13472;Q8NB91;Q9H9A7;Q9HB96;Q9NPI8;Q9NW38	2189;2175;6117;641;2176;7156;2187;80010;2178;2188;55120	FANCG;FANCA;RPA1;BLM;FANCC;TOP3A;FANCB;RMI1;FANCE;FANCF;FANCL	P27694;P54132;Q13472;Q8NB91;Q9H9A7	5	0.710111	0.584757	0.5422
636	2743	TRAF6-MALT1 complex	Human	Q9UDY8;Q9Y4K3	10892;7189	MALT1;TRAF6	Q9UDY8;Q9Y4K3	2	0.482329	0.674614	0.3463
637	2744	TRAF2-MALT1 complex	Human	Q12933;Q9UDY8	7186;10892	TRAF2;MALT1	Q12933;Q9UDY8	2	0.904185	0.525159	0.7259
638	2745	Ubiquitin E3 ligase (TRAF6, TAB2, MALT1, UEV1A, BCL10)	Human	O95999;Q13404;Q9NYJ8;Q9UDY8;Q9Y4K3	8915;None;23118;10892;7189	BCL10;UBE2V1;TAB2;MALT1;TRAF6	O95999;Q13404;Q9NYJ8;Q9UDY8;Q9Y4K3	5	0.51149	0.661599	0.1576
639	2752	CARMA1-BCL10-MALT1 complex	Human	O95999;Q9BXL7;Q9UDY8	8915;84433;10892	BCL10;CARD11;MALT1	O95999;Q9BXL7;Q9UDY8	3	0.489075	0.671558	0.2371
640	2753	FYB-CARMA1-BCL-10-MALT1 complex	Human	O15117;O95999;Q9BXL7;Q9UDY8	2533;8915;84433;10892	FYB;BCL10;CARD11;MALT1	O95999;Q9BXL7;Q9UDY8	3	0.489075	0.671558	0.2371
641	2754	JUND-FOSB-SMAD3-SMAD4 complex	Human	P17535;P53539;P84022;Q13485	3727;2354;4088;4089	JUND;FOSB;SMAD3;SMAD4	P17535;P84022;Q13485	3	0.933727	0.517136	0.81
642	2755	17S U2 snRNP	Human	O15042;O43143;O75533;O75937;O75940;P08579;P09661;P10809;P14678;P26368;P62304;P62306;P62308;P62314;P62316;P62318;Q01081;Q07955;Q12874;Q12931;Q13435;Q15393;Q15427;Q15428;Q15459;Q7L014;Q7RTV0;Q8IWX8;Q96I25;Q9BWJ5;Q9P0W2;Q9UHX1;Q9Y3B4	23350;1665;23451;22826;10285;6629;6627;3329;6628;11338;6635;6636;6637;6632;6633;6634;7307;6426;10946;10131;10992;23450;10262;8175;10291;9879;84844;10523;84991;83443;10362;22827;51639	U2SURP;DHX15;SF3B1;DNAJC8;SMNDC1;SNRPB2;SNRPA1;HSPD1;SNRPB;U2AF2;SNRPE;SNRPF;SNRPG;SNRPD1;SNRPD2;SNRPD3;U2AF1;SRSF1;SF3A3;TRAP1;SF3B2;SF3B3;SF3B4;SF3A2;SF3A1;DDX46;PHF5A;CHERP;RBM17;SF3B5;HMG20B;PUF60;SF3B6	O15042;O43143;O75533;O75937;O75940;P08579;P09661;P10809;P14678;P26368;P62304;P62306;P62314;P62316;P62318;Q01081;Q07955;Q12874;Q12931;Q13435;Q15393;Q15427;Q15428;Q15459;Q7L014;Q7RTV0;Q96I25;Q9BWJ5;Q9P0W2;Q9UHX1;Q9Y3B4	31	0.518364	0.658603	0.0031
643	2756	Ubiquitin ligase (UBE2N, UBE2V2)	Human	P61088;Q15819	7334;7336	UBE2N;UBE2V2	P61088;Q15819	2	0.225666	0.815883	0.0696
644	2757	SMN complex, U7 snRNA specific	Human	P14678;P62304;P62306;P62308;P62318;P83369;Q969L4	6628;6635;6636;6637;6634;134353;84967	SNRPB;SNRPE;SNRPF;SNRPG;SNRPD3;LSM11;LSM10	P14678;P62304;P62306;P62318;P83369;Q969L4	6	0.428447	0.700061	0.0445
645	2758	TAK1 complex	Human	O43318;Q15750;Q9NYJ8	6885;10454;23118	MAP3K7;TAB1;TAB2	O43318;Q15750;Q9NYJ8	3	0.161685	0.860819	0.0023
646	2760	SMAD3-SMAD4-FOXO3 complex	Human	O43524;P84022;Q13485	2309;4088;4089	FOXO3;SMAD3;SMAD4	O43524;P84022;Q13485	3	0.508884	0.662741	0.2657
647	2761	SMAD3-SMAD4-FOXO1 complex	Human	P84022;Q12778;Q13485	4088;2308;4089	SMAD3;FOXO1;SMAD4	P84022;Q13485	2	0.750226	0.571355	0.6106
648	2762	SMAD3-SMAD4-FOXO4 complex	Human	P84022;P98177;Q13485	4088;4303;4089	SMAD3;FOXO4;SMAD4	P84022;Q13485	2	0.750226	0.571355	0.6106
649	2766	TERF2-RAP1 complex	Human	P12956;P13010;P49959;Q15554;Q92878;Q9BSI4;Q9NYB0	2547;7520;4361;7014;10111;26277;54386	XRCC6;XRCC5;MRE11A;TERF2;RAD50;TINF2;TERF2IP	P12956;P13010;Q15554;Q92878;Q9NYB0	5	0.567559	0.637934	0.2515
650	2772	Ubiquitin E3 ligase (CRY1, SKP1A, CUL1, FBXL3)	Human	P63208;Q13616;Q16526;Q9UKT7	6500;8454;1407;26224	SKP1;CUL1;CRY1;FBXL3	Q13616;Q9UKT7	2	0.559975	0.641036	0.4328
651	2773	Ubiquitin E3 ligase (CRY2, SKP1A, CUL1, FBXL3)	Human	P63208;Q13616;Q49AN0;Q9UKT7	6500;8454;1408;26224	SKP1;CUL1;CRY2;FBXL3	Q13616;Q9UKT7	2	0.559975	0.641036	0.4328
652	2774	MDC1-H2AFX-TP53BP1 complex	Human	P16104;Q12888;Q14676	3014;7158;9656	H2AFX;TP53BP1;MDC1	P16104;Q12888;Q14676	3	0.464557	0.682801	0.2066
653	2775	MDC1-p53BP1-SMC1 complex	Human	Q12888;Q14676;Q14683	7158;9656;8243	TP53BP1;MDC1;SMC1A	Q12888;Q14676;Q14683	3	0.559567	0.641204	0.3363
654	2783	BARD1-BRCA1-CSTF64 complex	Human	P33240;P38398;Q99728	1478;672;580	CSTF2;BRCA1;BARD1	P33240;Q99728	2	0.740771	0.574458	0.6031
655	2786	BRCA1 A complex	Human	P38398;Q6UWZ7;Q96RL1;Q99728	672;84142;51720;580	BRCA1;FAM175A;UIMC1;BARD1	Q6UWZ7;Q99728	2	0.649633	0.606196	0.5197
656	2788	BRCA1 B complex	Human	O14867;P38398;Q99728	571;672;580	BACH1;BRCA1;BARD1	O14867;Q99728	2	0.717155	0.582359	0.581
657	2791	MCM4-MCM6-MCM7 complex	Human	P33991;P33993;Q14566	4173;4176;4175	MCM4;MCM7;MCM6	P33991;P33993;Q14566	3	0.0545914	0.948235	0
658	2792	MCM2-MCM4-MCM6-MCM7 complex	Human	P33991;P33993;P49736;Q14566	4173;4176;4171;4175	MCM4;MCM7;MCM2;MCM6	P33991;P33993;P49736;Q14566	4	0.0865359	0.920356	0
659	2797	PCNA-CHL12-RFC2-5 complex	Human	P12004;P35249;P35250;P40937;P40938;Q8WVB6	5111;5984;5982;5985;5983;63922	PCNA;RFC4;RFC2;RFC5;RFC3;CHTF18	P12004;P35249;P35250;P40937;P40938	5	0.57774	0.633818	0.2704
660	2804	CTF18-cohesion-RFC complex	Human	P0CG13;P35249;P35250;P40937;P40938;Q8WVB6;Q9BVC3	54921;5984;5982;5985;5983;63922;79075	CHTF8;RFC4;RFC2;RFC5;RFC3;CHTF18;DSCC1	P35249;P35250;P40937;P40938;Q9BVC3	5	0.294304	0.772616	0.0066
661	2808	9-1-1-APE1 complex	Human	O60671;O60921;P27695;Q99638	5810;3364;328;5883	RAD1;HUS1;APEX1;RAD9A	O60671;O60921;P27695;Q99638	4	0.45202	0.688696	0.1276
662	2809	9-1-1 complex	Human	O60671;O60921;Q99638	5810;3364;5883	RAD1;HUS1;RAD9A	O60671;O60921;Q99638	3	0.176306	0.850119	0.004
663	2812	RPAP1-RPB2-RPB3 complex	Human	P19387;P30876;Q9BWH6	5432;5431;26015	POLR2C;POLR2B;RPAP1	P19387;P30876;Q9BWH6	3	0.275399	0.784068	0.0339
664	2815	BRCA1-BARD1-BACH1-DNA damage complex II	Human	O14867;O60934;P38398;P49959;Q92547;Q92878;Q99708;Q99728	571;4683;672;4361;11073;10111;5932;580	BACH1;NBN;BRCA1;MRE11A;TOPBP1;RAD50;RBBP8;BARD1	O14867;O60934;Q92547;Q92878;Q99728	5	0.754581	0.569937	0.6267
665	2817	BRCA1-BARD1-BACH1-DNA damage complex I	Human	O14867;P38398;P40692;P52701;Q92547;Q99728	571;672;4292;2956;11073;580	BACH1;BRCA1;MLH1;MSH6;TOPBP1;BARD1	O14867;P40692;P52701;Q92547;Q99728	5	0.742441	0.573907	0.6034
666	2818	BRCA1-BARD1-BRCA2-DNA damage complex III	Human	P38398;P51587;Q99728	672;675;580	BRCA1;BRCA2;BARD1	P51587;Q99728	2	0.927456	0.518819	0.742
667	2822	E3 ubiquitin ligase (BRCA1, BARD1) - UbcH5c complex	Human	P38398;P61077;Q99728	672;7323;580	BRCA1;UBE2D3;BARD1	P61077;Q99728	2	0.331835	0.750844	0.173
668	2825	BRCA1-RNA polymerase II complex	Human	O15514;P13984;P18074;P19387;P19388;P19447;P20226;P24928;P29083;P29084;P30876;P32780;P35269;P36954;P38398;P52434;P52435;P53803;P61218;P62487;P62875;Q00403;Q13503;Q13888;Q13889;Q92759	5433;2963;2068;5432;5434;2071;6908;5430;2960;2961;5431;2965;2962;5438;672;5437;5439;5440;5435;5436;5441;2959;9412;2966;2967;2968	POLR2D;GTF2F2;ERCC2;POLR2C;POLR2E;ERCC3;TBP;POLR2A;GTF2E1;GTF2E2;POLR2B;GTF2H1;GTF2F1;POLR2I;BRCA1;POLR2H;POLR2J;POLR2K;POLR2F;POLR2G;POLR2L;GTF2B;MED21;GTF2H2;GTF2H3;GTF2H4	O15514;P13984;P18074;P19387;P19388;P20226;P24928;P29083;P29084;P30876;P35269;P36954;P52434;P53803;P62487;P62875;Q00403;Q13503;Q13888;Q92759	20	0.601633	0.624363	0.1208
669	2829	RSmad complex	Human	P51532;P84022;Q13485;Q15796;Q8NFD5;Q8TAQ2;Q92793;Q92922;Q9UPN9;Q9Y6Q9	6597;4088;4089;4087;57492;6601;1387;6599;51592;8202	SMARCA4;SMAD3;SMAD4;SMAD2;ARID1B;SMARCC2;CREBBP;SMARCC1;TRIM33;NCOA3	P84022;Q13485;Q15796;Q8NFD5;Q8TAQ2;Q92793;Q92922;Q9UPN9;Q9Y6Q9	9	0.488504	0.671815	0.0508
670	2830	TIF1gamma-SMAD2-SMAD3 complex	Human	P84022;Q15796;Q9UPN9	4088;4087;51592	SMAD3;SMAD2;TRIM33	P84022;Q15796;Q9UPN9	3	0.268335	0.788435	0.0293
671	2834	SMAD4-SMAD2-SMAD3 complex	Human	P84022;Q13485;Q15796	4088;4089;4087	SMAD3;SMAD4;SMAD2	P84022;Q13485;Q15796	3	0.531159	0.6531	0.2963
672	2837	Profilin 1 complex	Human	P07737;P11142;P55072;P63261;Q00610;Q9BVA1	5216;3312;7415;71;1213;347733	PFN1;HSPA8;VCP;ACTG1;CLTC;TUBB2B	P07737;P11142;P55072;P63261;Q00610;Q9BVA1	6	0.59528	0.626849	0.2829
673	2838	MEP50-PRMT5-ICLN complex	Human	O14744;P54105;Q9BQA1	10419;1207;79084	PRMT5;CLNS1A;WDR77	O14744;P54105;Q9BQA1	3	0.282415	0.779779	0.0385
674	2839	ATRX-DAXX complex	Human	P46100;Q9UER7	546;1616	ATRX;DAXX	P46100;Q9UER7	2	0.335006	0.74906	0.1765
675	2842	DAXX-Axin-p53-HIPK2 complex	Human	O15169;P04637;Q9H2X6;Q9UER7	8312;7157;28996;1616	AXIN1;TP53;HIPK2;DAXX	O15169;Q9H2X6;Q9UER7	3	0.603799	0.62352	0.3973
676	2843	ATRX-DAXX complex	Human	P46100;Q9UER7	546;1616	ATRX;DAXX	P46100;Q9UER7	2	0.335006	0.74906	0.1765
677	2847	ING4 complex (ING4, JADE2, KAT7, MEAF6)	Human	O95251;Q9HAF1;Q9NQC1;Q9UNL4	11143;64769;23338;51147	KAT7;MEAF6;JADE2;ING4	O95251;Q9HAF1;Q9UNL4	3	0.407985	0.710235	0.1412
678	2848	ING4 complex (ING4, JADE3, KAT7, MEAF6)	Human	O95251;Q92613;Q9HAF1;Q9UNL4	11143;9767;64769;51147	KAT7;JADE3;MEAF6;ING4	O95251;Q9HAF1;Q9UNL4	3	0.407985	0.710235	0.1412
679	2850	ITGA5-ITGB1-FN-1-NOV complex	Human	P02751;P05556;P08648;P48745	2335;3688;3678;4856	FN1;ITGB1;ITGA5;NOV	P05556;P08648	2	0.524017	0.656161	0.3913
680	2851	ING2 complex	Human	A0A024R3R1;O75446;P29374;Q09028;Q13547;Q16576;Q5PSV4;Q92769;Q96ST3;Q9H0E3;Q9H160;Q9H7L9;Q9HCU9	51742;8819;5926;5928;3065;5931;84312;3066;25942;79595;3622;64426;25855	ARID4B;SAP30;ARID4A;RBBP4;HDAC1;RBBP7;BRMS1L;HDAC2;SIN3A;SAP130;ING2;SUDS3;BRMS1	O75446;P29374;Q09028;Q13547;Q16576;Q96ST3;Q9H0E3;Q9H7L9	8	0.491092	0.67065	0.0663
681	2852	Brg1-based SWI/SNF complex	Human	O96019;Q12824;Q8TAQ2;Q92922	86;6598;6601;6599	ACTL6A;SMARCB1;SMARCC2;SMARCC1	O96019;Q12824;Q8TAQ2;Q92922	4	0.322288	0.756265	0.0233
682	2853	ITGA5-ITGB1-CAL4A3 complex	Human	P05556;P08648;P39060	3688;3678;80781	ITGB1;ITGA5;COL18A1	P05556;P08648;P39060	3	0.490178	0.671061	0.2383
683	2856	NuA4/Tip60 HAT complex	Human	O96019;Q92993;Q96L91;Q9H0E9;Q9H2F5;Q9NPF5;Q9NXR8;Q9UBU8;Q9Y265;Q9Y4A5	86;10524;57634;10902;80314;55929;54556;10933;8607;8295	ACTL6A;KAT5;EP400;BRD8;EPC1;DMAP1;ING3;MORF4L1;RUVBL1;TRRAP	O96019;Q96L91;Q9H0E9;Q9NPF5;Q9NXR8;Q9UBU8;Q9Y265;Q9Y4A5	8	0.417677	0.705379	0.0152
684	2857	NuA4/Tip60 HAT complex	Human	O95619;O96019;Q52LR7;Q92993;Q96L91;Q9H0E9;Q9H2F5;Q9HAF1;Q9NPF5;Q9NXR8;Q9UBU8;Q9Y230;Q9Y265;Q9Y4A5	8089;86;26122;10524;57634;10902;80314;64769;55929;54556;10933;10856;8607;8295	YEATS4;ACTL6A;EPC2;KAT5;EP400;BRD8;EPC1;MEAF6;DMAP1;ING3;MORF4L1;RUVBL2;RUVBL1;TRRAP	O95619;O96019;Q52LR7;Q96L91;Q9H0E9;Q9HAF1;Q9NPF5;Q9NXR8;Q9UBU8;Q9Y230;Q9Y265;Q9Y4A5	12	0.422859	0.702811	0.0037
685	2858	ING5 complex (ING5, JADE1, KAT7, MEAF6)	Human	O95251;Q6IE81;Q8WYH8;Q9HAF1	11143;79960;84289;64769	KAT7;JADE1;ING5;MEAF6	O95251;Q6IE81;Q8WYH8;Q9HAF1	4	0.510518	0.662025	0.2028
686	2859	ING5 (BRPF1, MOZ, MORF) complex	Human	P55201;Q8WYB5;Q8WYH8;Q92794;Q9HAF1	7862;23522;84289;7994;64769	BRPF1;KAT6B;ING5;KAT6A;MEAF6	Q8WYB5;Q8WYH8;Q92794;Q9HAF1	4	0.701857	0.587593	0.5304
687	2875	BRD4-P-TEFb complex	Human	O60563;O60885;P50750	904;23476;1025	CCNT1;BRD4;CDK9	O60563;O60885;P50750	3	0.574623	0.635073	0.3576
688	2877	BRD4-P-TEFb complex	Human	O60563;O60885;P50750	904;23476;1025	CCNT1;BRD4;CDK9	O60563;O60885;P50750	3	0.574623	0.635073	0.3576
689	2880	Ubiquitin E3 ligase (FBXW11, SKP1, CUL1)	Human	P63208;Q13616;Q9UKB1	6500;8454;23291	SKP1;CUL1;FBXW11	Q13616;Q9UKB1	2	0.856762	0.538572	0.6956
690	2881	Ubiquitin E3 ligase (BTRC, CUL1, RBX1, SKP1)	Human	P62877;P63208;Q13616;Q9Y297	9978;6500;8454;8945	RBX1;SKP1;CUL1;BTRC	P62877;Q13616;Q9Y297	3	0.739184	0.574982	0.5848
691	2882	ITGA5-ITGB3-COL6A3 complex	Human	P05106;P08648;P12111	3690;3678;1293	ITGB3;ITGA5;COL6A3	P08648;P12111	2	0.775719	0.563152	0.6312
692	2893	BCR-ABL (p210 fusion protein)-GRB2-SOS1 complex	Human	A1Z199;P62993;Q07889	None;2885;6654	BCR/ABL fu;GRB2;SOS1	P62993;Q07889	2	0.598166	0.625717	0.4702
693	2895	SHC-GRB2 complex	Human	P29353;P62993	6464;2885	SHC1;GRB2	P29353;P62993	2	0.167954	0.856198	0.0307
694	2897	RBPJ-NOTCH1-MAML1 complex	Human	P46531;Q06330;Q92585	4851;3516;9794	NOTCH1;RBPJ;MAML1	P46531;Q06330;Q92585	3	0.375044	0.727249	0.1071
695	2898	Respiratory chain complex I (intermediate I/200kD and III/250kD), mitochondrial	Human	O75306;O75489;Q16795	4720;4722;4704	NDUFS2;NDUFS3;NDUFA9	O75306;O75489	2	0.096401	0.912075	0.0044
696	2901	Respiratory chain complex I (intermediate IV/310kD), mitochondrial	Human	O75306;O75489;P03886;Q16795	4720;4722;4535;4704	NDUFS2;NDUFS3;MT-ND1;NDUFA9	O75306;O75489	2	0.096401	0.912075	0.0044
697	2903	Respiratory chain complex I (intermediate V/380kD and VI/480kD), mitochondrial	Human	O43678;O75306;O75489;P03886;Q16795	4695;4720;4722;4535;4704	NDUFA2;NDUFS2;NDUFS3;MT-ND1;NDUFA9	O43678;O75306;O75489	3	0.278805	0.78198	0.0365
698	2904	Respiratory chain complex I (intermediate VII/650kD), mitochondrial	Human	O43181;O43678;O43920;O75251;O75306;O75489;P03886;P19404;P56556;Q16795	4724;4695;4725;374291;4720;4722;4535;4729;4700;4704	NDUFS4;NDUFA2;NDUFS5;NDUFS7;NDUFS2;NDUFS3;MT-ND1;NDUFV2;NDUFA6;NDUFA9	O43181;O43678;O75306;O75489	4	0.846038	0.541701	0.7478
699	2905	Respiratory chain complex I (intermediate), mitochondrial	Human	O43181;O43678;O43920;O75251;O75306;O75489;O95139;P03886;P19404;P56556;Q16795	4724;4695;4725;374291;4720;4722;4712;4535;4729;4700;4704	NDUFS4;NDUFA2;NDUFS5;NDUFS7;NDUFS2;NDUFS3;NDUFB6;MT-ND1;NDUFV2;NDUFA6;NDUFA9	O43181;O43678;O75306;O75489	4	0.846038	0.541701	0.7478
700	2907	RBP-Jkappa-Notch1 complex	Human	P46531;Q06330	4851;3516	NOTCH1;RBPJ	P46531;Q06330	2	0.466688	0.681808	0.3276
701	2908	RBP-Jkappa-SHARP complex	Human	Q06330;Q96T58	3516;23013	RBPJ;SPEN	Q06330;Q96T58	2	0.35837	0.736177	0.204
702	2909	PLC-gamma-2-Syk-LAT-FcR-gamma complex	Human	O43561;P12314;P16885;P43405	27040;2209;5336;6850	LAT;FCGR1A;PLCG2;SYK	P16885;P43405	2	0.763373	0.567095	0.6212
703	2910	PLC-gamma-2-Lyn-FcR-gamma complex	Human	P07948;P12314;P16885	4067;2209;5336	LYN;FCGR1A;PLCG2	P07948;P16885	2	0.424879	0.701814	0.2794
704	2911	SMRT-SKIP-CBF1 complex	Human	Q06330;Q13573;Q9Y618	3516;22938;9612	RBPJ;SNW1;NCOR2	Q06330;Q13573;Q9Y618	3	0.243943	0.803896	0.018
705	2912	PLC-gamma-2-SLP-76 complex	Human	P16885;Q13094	5336;3937	PLCG2;LCP2	P16885;Q13094	2	0.6156	0.618965	0.4878
706	2918	Ku antigen-YY1-alphaMyHC promoter complex	Human	P12956;P13010;P25490	2547;7520;7528	XRCC6;XRCC5;YY1	P12956;P13010;P25490	3	0.556218	0.642583	0.3322
707	2920	Respiratory chain complex I (lambda subunit) mitochondrial	Human	O00217;O43181;O43678;O75251;O75306;O75380;O75489;O95182;P19404;P28331;P49821;P56181;Q16718;Q86Y39;Q9P0J0;Q9UI09	4728;4724;4695;374291;4720;4726;4722;4701;4729;4719;4723;4731;4698;126328;51079;55967	NDUFS8;NDUFS4;NDUFA2;NDUFS7;NDUFS2;NDUFS6;NDUFS3;NDUFA7;NDUFV2;NDUFS1;NDUFV1;NDUFV3;NDUFA5;NDUFA11;NDUFA13;NDUFA12	O00217;O43181;O43678;O75306;O75380;O75489;O95182;P28331;P49821;Q16718	10	0.841003	0.543182	0.8535
708	2921	SHARP-CtBP complex	Human	P56545;Q13363;Q96T58	1488;1487;23013	CTBP2;CTBP1;SPEN	Q13363;Q96T58	2	0.367272	0.731383	0.2141
709	2922	LAT-PLC-gamma-1-p85-GRB2-SOS signaling complex, C305 activated	Human	O43561;P19174;P27986;P62993;Q07889	27040;5335;5295;2885;6654	LAT;PLCG1;PIK3R1;GRB2;SOS1	P19174;P27986;P62993;Q07889	4	0.363044	0.733652	0.046
710	2923	SHARP-CtBP1-CtIP complex	Human	Q13363;Q96T58;Q99708	1487;23013;5932	CTBP1;SPEN;RBBP8	Q13363;Q96T58	2	0.367272	0.731383	0.2141
711	2930	SHARP-CtIP-RBP-Jkappa complex	Human	Q06330;Q96T58;Q99708	3516;23013;5932	RBPJ;SPEN;RBBP8	Q06330;Q96T58	2	0.35837	0.736177	0.204
712	2931	SHARP-CtBP1-CtIP-RBP-Jkappa corepressor complex	Human	Q06330;Q13363;Q96T58;Q99708	3516;1487;23013;5932	RBPJ;CTBP1;SPEN;RBBP8	Q06330;Q13363;Q96T58	3	0.36319	0.733574	0.0948
713	2936	Ecsit complex (ECSIT, MT-CO2, GAPDH, TRAF6, NDUFAF1)	Human	P00403;P04406;Q9BQ95;Q9Y375;Q9Y4K3	4513;2597;51295;51103;7189	MT-CO2;GAPDH;ECSIT;NDUFAF1;TRAF6	P00403;P04406;Q9Y4K3	3	0.651652	0.605454	0.467
714	2937	PTF1-bHLH complex	Human	Q7RTS3;Q99081	256297;6938	PTF1A;TCF12	Q7RTS3;Q99081	2	1.02424	0.494013	0.7998
715	2939	Ecsit complex (ECSIT, MT-CO2, NDUFA1, MT-ND1, TRAF6, NDUFAF1)	Human	O15239;P00403;P03886;Q9BQ95;Q9Y375;Q9Y4K3	4694;4513;4535;51295;51103;7189	NDUFA1;MT-CO2;MT-ND1;ECSIT;NDUFAF1;TRAF6	P00403;Q9Y4K3	2	0.270134	0.787319	0.1082
716	2944	Notch1-p56lck-PI3K complex	Human	P06239;P27986;P46531	3932;5295;4851	LCK;PIK3R1;NOTCH1	P27986;P46531	2	0.539898	0.649394	0.4086
717	2945	RBP-Jkappa-RING1-KyoT2 complex	Human	Q06330;Q06587;Q13642	3516;6015;2273	RBPJ;RING1;FHL1	Q06330;Q06587	2	0.800581	0.555376	0.6523
718	2946	YY1-Notch1-RBP-Jkappa complex	Human	P25490;P46531;Q06330	7528;4851;3516	YY1;NOTCH1;RBPJ	P25490;P46531;Q06330	3	0.388311	0.7203	0.1214
719	2947	YY1-Notch1 complex	Human	P25490;P46531	7528;4851	YY1;NOTCH1	P25490;P46531	2	0.223787	0.817135	0.0682
720	2948	Respiratory chain complex I (incomplete intermediate), mitochondrial	Human	O43181;O75251;O75306;O75380;O95169;O95299;P19404;P28331;P49821;P56181;Q16795	4724;374291;4720;4726;4714;4705;4729;4719;4723;4731;4704	NDUFS4;NDUFS7;NDUFS2;NDUFS6;NDUFB8;NDUFA10;NDUFV2;NDUFS1;NDUFV1;NDUFV3;NDUFA9	O43181;O75306;O75380;P28331;P49821	5	1.01116	0.497226	0.9295
721	2955	LCK-SLP76-PLC-gamma-1-LAT complex, pervanadate-activated	Human	O43561;P06239;P19174;Q13094	27040;3932;5335;3937	LAT;LCK;PLCG1;LCP2	P19174;Q13094	2	0.576923	0.634146	0.4496
722	2956	PLC-gamma-1-LAT-c-CBL complex, OKT3 stimulated	Human	O43561;P19174;P22681	27040;5335;867	LAT;PLCG1;CBL	P19174;P22681	2	0.639475	0.609951	0.5109
723	2958	SMAD1-CBP complex	Human	Q15797;Q92793	4086;1387	SMAD1;CREBBP	Q15797;Q92793	2	0.748783	0.571826	0.6096
724	2959	SMAD1-OAZ-HsN3 complex	Human	P28070;P54368;Q15797	5692;4946;4086	PSMB4;OAZ1;SMAD1	P28070;Q15797	2	1.63572	0.379403	0.9711
725	2960	SLP-76-PLC-gamma-1-ITK complex, alpha-TCR stimulated	Human	P19174;Q08881;Q13094	5335;3702;3937	PLCG1;ITK;LCP2	P19174;Q08881;Q13094	3	0.525419	0.655558	0.2884
726	2961	SLP-76-PLC-gamma-1-VAV complex, alpha-TCR stimulated	Human	P15498;P19174;Q13094	7409;5335;3937	VAV1;PLCG1;LCP2	P15498;P19174;Q13094	3	0.486957	0.672515	0.2346
727	2962	CRK-BCAR1-DOCK1 complex	Human	P46108;P56945;Q14185	1398;9564;1793	CRK;BCAR1;DOCK1	P46108;Q14185	2	0.519249	0.65822	0.3847
728	2963	ITK-SLP-76 complex, anti-TCR stimulated	Human	Q08881;Q13094	3702;3937	ITK;LCP2	Q08881;Q13094	2	0.641838	0.609073	0.5132
729	2968	Axin-SMAD3 complex	Human	O15169;P84022	8312;4088	AXIN1;SMAD3	O15169;P84022	2	0.510449	0.662055	0.3737
730	2970	mTORC1 complex	Human	P42345;Q8N122;Q9BVC4	2475;57521;64223	MTOR;RPTOR;MLST8	P42345;Q8N122;Q9BVC4	3	0.179247	0.847999	0.0042
731	2975	SMAD3-E2F4/5-p107-DP1 complex	Human	P28749;P84022;Q14186;Q15329;Q16254	5933;4088;7027;1875;1874	RBL1;SMAD3;TFDP1;E2F5;E2F4	P28749;P84022;Q14186;Q16254	4	0.316115	0.759812	0.0214
732	2989	ITGA9-ITGB1-ADAM8 complex	Human	P05556;P78325;Q13797	3688;101;3680	ITGB1;ADAM8;ITGA9	P05556;P78325	2	0.30211	0.767984	0.1413
733	2991	mTOR complex (MTOR, RAPTOR)	Human	P42345;Q8N122	2475;57521	MTOR;RPTOR	P42345;Q8N122	2	0.0966404	0.911876	0.0044
734	2997	Ubiquitin E3 ligase (SMAD7-SMURF1) - TGF(beta)	Human	O15105;P36897;P37173;Q9HCE7	4092;7046;7048;57154	SMAD7;TGFBR1;TGFBR2;SMURF1	P36897;P37173	2	0.584315	0.631187	0.4559
735	2998	Axin-PP2A A-PP2A C-GSK3-beta-beta-catenin complex	Human	O15169;P35222;P49841;Q15172	8312;1499;2932;5525	AXIN1;CTNNB1;GSK3B;PPP2R5A	O15169;P35222;P49841;Q15172	4	0.319914	0.757625	0.0226
736	3004	APC-AXIN1-CTNNB1 complex	Human	O15169;P25054;P35222	8312;324;1499	AXIN1;APC;CTNNB1	O15169;P25054;P35222	3	0.56987	0.636996	0.3516
737	3008	60S APC containing complex	Human	P23258;P25054;P46940;Q71U36	7283;324;8826;7846	TUBG1;APC;IQGAP1;TUBA1A	P23258;P25054;P46940;Q71U36	4	0.739024	0.575035	0.5959
738	3011	APC-IQGAP1-Rac1 complex	Human	P25054;P46940;P63000	324;8826;5879	APC;IQGAP1;RAC1	P25054;P46940;P63000	3	0.893889	0.528014	0.7687
739	3012	APC-IQGAP1-Cdc42 complex	Human	P25054;P46940;P60953	324;8826;998	APC;IQGAP1;CDC42	P25054;P46940;P60953	3	0.821452	0.549013	0.691
740	3015	p27-cyclinE-Cdk2 - Ubiquitin E3 ligase (SKP1A, SKP2, CUL1, CKS1B, RBX1) complex	Human	P24864;P24941;P46527;P61024;P62877;P63208;Q13309;Q13616	898;1017;1027;1163;9978;6500;6502;8454	CCNE1;CDK2;CDKN1B;CKS1B;RBX1;SKP1;SKP2;CUL1	P24864;P46527;P61024;P62877;Q13309;Q13616	6	0.638803	0.610202	0.3797
741	3026	TGF-beta receptor II-TGF-beta1 complex	Human	P01137;P37173	7040;7048	TGFB1;TGFBR2	P01137;P37173	2	1.00678	0.49831	0.7912
742	3027	TGF-beta receptor II-TGF-beta receptor I-TGF-beta1 complex	Human	P01137;P36897;P37173	7040;7046;7048	TGFB1;TGFBR1;TGFBR2	P01137;P36897;P37173	3	0.69862	0.588713	0.5321
743	3028	TGF-beta receptor II-TGF-beta receptor I-TGF-beta3 complex	Human	P10600;P36897;P37173	7043;7046;7048	TGFB3;TGFBR1;TGFBR2	P36897;P37173	2	0.584315	0.631187	0.4559
744	3031	Microprocessor complex	Human	P01137;P36897;P37173	7040;7046;7048	TGFB1;TGFBR1;TGFBR2	P01137;P36897;P37173	3	0.69862	0.588713	0.5321
745	3032	RNA-induced silencing complex, RISC	Human	P08238;Q15633;Q9UKV8;Q9UPY3	3326;6895;27161;23405	HSP90AB1;TARBP2;AGO2;DICER1	P08238;Q15633;Q9UKV8;Q9UPY3	4	0.506046	0.663991	0.1967
746	3034	PAC1-PAC2 complex	Human	O95456;Q969U7	8624;56984	PSMG1;PSMG2	O95456;Q969U7	2	0.0796328	0.926241	0.0021
747	3036	Ubiquitin E3 ligase (SKP1A, SKP2, CUL1, CKS1B, RBX1)	Human	P61024;P62877;P63208;Q13309;Q13616	1163;9978;6500;6502;8454	CKS1B;RBX1;SKP1;SKP2;CUL1	P61024;P62877;Q13309;Q13616	4	0.576583	0.634283	0.314
748	3038	SMAD2-SMAD4-FAST1 complex	Human	O75593;Q13485;Q15796	8928;4089;4087	FOXH1;SMAD4;SMAD2	Q13485;Q15796	2	0.556671	0.642396	0.4276
749	3040	Multisynthetase complex	Human	O43324;P07814;P14868;P41252;P47897;P54136;P56192;Q12904;Q13155;Q15046;Q9P2J5	9521;2058;1615;3376;5859;5917;4141;9255;7965;3735;51520	EEF1E1;EPRS;DARS;IARS;QARS;RARS;MARS;AIMP1;AIMP2;KARS;LARS	O43324;P07814;P14868;P41252;P47897;P54136;P56192;Q12904;Q13155;Q15046;Q9P2J5	11	0.135476	0.880688	0
750	3044	SKI-NCOR1-SIN3A-HDAC1 complex	Human	O75376;P12755;Q13547;Q96ST3	9611;6497;3065;25942	NCOR1;SKI;HDAC1;SIN3A	O75376;Q13547;Q96ST3	3	0.575243	0.634823	0.3582
751	3045	hs4 enhancer complex (faster migrating complex)	Human	P09086;P14859;P19838;P25490;Q04206	5452;5451;4790;7528;5970	POU2F2;POU2F1;NFKB1;YY1;RELA	P19838;P25490;Q04206	3	0.4296	0.699496	0.1626
752	3048	mSin3A complex	Human	Q09028;Q13547;Q16576;Q92769;Q96ST3	5928;3065;5931;3066;25942	RBBP4;HDAC1;RBBP7;HDAC2;SIN3A	Q09028;Q13547;Q16576;Q96ST3	4	0.694695	0.590077	0.5175
753	3053	mSin3A-HDAC1-HDAC2 complex	Human	Q13547;Q92769;Q96ST3	3065;3066;25942	HDAC1;HDAC2;SIN3A	Q13547;Q96ST3	2	0.0970294	0.911553	0.0044
754	3055	Nop56p-associated pre-rRNA complex	Human	O00567;O76021;P05141;P05386;P05387;P05388;P06748;P08708;P09651;P11387;P13639;P15880;P16402;P18077;P18124;P18621;P19338;P22087;P25398;P26368;P26373;P27635;P30050;P32969;P35268;P36578;P37108;P39023;P40429;P42766;P46776;P46777;P46778;P46779;P46781;P47914;P49411;P50914;P52272;P55209;P55769;P61247;P61254;P61313;P61353;P61513;P62081;P62241;P62244;P62249;P62263;P62266;P62269;P62273;P62277;P62280;P62424;…	10528;26156;292;6176;6181;6175;4869;6218;3178;7150;1938;6187;3007;6165;6129;6139;4691;2091;6206;11338;6137;6134;6136;6133;6146;6124;6727;6122;23521;11224;6157;6125;6144;6158;6203;6159;7284;9045;4670;4673;4809;6189;6154;6138;6155;6168;6201;6202;6210;6217;6208;6228;6222;6235;6207;6205;6130;59;6147;6194;9349;6209;6229;6156;6170;6160;4736;6161;6135;6132;72;4904;1915;6152;6173;6143;3192;7307;6142;6128…	NOP56;RSL1D1;SLC25A5;RPLP1;RPLP2;RPLP0;NPM1;RPS17;HNRNPA1;TOP1;EEF2;RPS2;HIST1H1D;RPL35A;RPL7;RPL17;NCL;FBL;RPS12;U2AF2;RPL13;RPL10;RPL12;RPL9; RPL9;RPL22;RPL4;SRP14;RPL3;RPL13A;RPL35;RPL27A;RPL5;RPL21;RPL28;RPS9;RPL29;TUFM;RPL14;HNRNPM;NAP1L1;SNU13;RPS3A;RPL26;RPL15;RPL27;RPL37A;RPS7;RPS8;RPS15A;RPS16;RPS14;RPS23;RPS18;RPS29;RPS13;RPS11;RPL7A;ACTA2;RPL23A;RPS6;RPL23;RPS15;RPS24;RPL30;RPL39;RPL31…	O00567;O76021;P05386;P05387;P05388;P06748;P09651;P11387;P13639;P15880;P16402;P18077;P18124;P19338;P22087;P25398;P26368;P26373;P27635;P30050;P32969;P35268;P36578;P37108;P39023;P40429;P42766;P46776;P46777;P46778;P46781;P47914;P49411;P50914;P52272;P55209;P55769;P61247;P61254;P61313;P61353;P61513;P62081;P62241;P62244;P62249;P62263;P62266;P62269;P62273;P62277;P62280;P62424;P62753;P62829;P62888;P62891;…	88	0.660696	0.602157	0.1389
755	3056	Microprocessor complex	Human	Q8WYQ5;Q9NRR4	54487;29102	DGCR8;DROSHA	Q8WYQ5;Q9NRR4	2	0.278952	0.78189	0.1156
756	3057	ITGA10-ITGB1 complex	Human	O75578;P05556	8515;3688	ITGA10;ITGB1	O75578;P05556	2	0.284125	0.778741	0.1206
757	3060	RNA polymerase II complex (RPB1, RAP74, CDK8, CYCC, SRB7, BAF190, BAF47), chromatin structure modifying	Human	P24863;P24928;P35269;P49336;P51531;Q12824;Q13503	892;5430;2962;1024;6595;6598;9412	CCNC;POLR2A;GTF2F1;CDK8;SMARCA2;SMARCB1;MED21	P24863;P24928;P35269;P49336;P51531;Q12824;Q13503	7	0.516581	0.659378	0.1153
758	3062	RNA polymerase II complex, (CBP, RPBI, PCAF, BAF47), chromatin structure modifying	Human	P24928;Q12824;Q92793;Q92831	5430;6598;1387;8850	POLR2A;SMARCB1;CREBBP;KAT2B	P24928;Q12824;Q92793	3	0.509416	0.662508	0.2664
759	3064	RNA polymerase II complex, chromatin structure modifying	Human	P20226;P24863;P24928;P29083;P32780;P35269;P49336;P51531;Q00403;Q12824;Q13503;Q14919;Q6UW60;Q8TAQ2;Q92922;Q96GM5	6908;892;5430;2960;2965;2962;1024;6595;2959;6598;9412;10589;54760;6601;6599;6602	TBP;CCNC;POLR2A;GTF2E1;GTF2H1;GTF2F1;CDK8;SMARCA2;GTF2B;SMARCB1;MED21;DRAP1;PCSK4;SMARCC2;SMARCC1;SMARCD1	P20226;P24863;P24928;P29083;P35269;P49336;P51531;Q00403;Q12824;Q13503;Q8TAQ2;Q92922;Q96GM5	13	0.501079	0.666188	0.0281
760	3065	RNA polymerase II complex, chromatin structure modifying	Human	O96019;P24863;P49336;Q12824;Q13503;Q8TAQ2;Q92922;Q969G3;Q96GM5	86;892;1024;6598;9412;6601;6599;6605;6602	ACTL6A;CCNC;CDK8;SMARCB1;MED21;SMARCC2;SMARCC1;SMARCE1;SMARCD1	O96019;P24863;P49336;Q12824;Q13503;Q8TAQ2;Q92922;Q969G3;Q96GM5	9	0.512358	0.661219	0.0763
761	3066	RNA polymerase II complex, chromatin structure modifying	Human	P19447;P24863;P24928;P35269;P49336;P51531;P51532;Q00403;Q12824;Q13503;Q13889;Q92793;Q92831	2071;892;5430;2962;1024;6595;6597;2959;6598;9412;2967;1387;8850	ERCC3;CCNC;POLR2A;GTF2F1;CDK8;SMARCA2;SMARCA4;GTF2B;SMARCB1;MED21;GTF2H3;CREBBP;KAT2B	P24863;P24928;P35269;P49336;P51531;Q00403;Q12824;Q13503;Q92793	9	0.498172	0.66748	0.0596
762	3067	RNA polymerase II complex, (CDK8 complex), chromatin structure modifying	Human	P24863;P35269;P49336;P51946;Q12824;Q13503;Q8TAQ2;Q92922	892;2962;1024;902;6598;9412;6601;6599	CCNC;GTF2F1;CDK8;CCNH;SMARCB1;MED21;SMARCC2;SMARCC1	P24863;P35269;P49336;P51946;Q12824;Q13503;Q8TAQ2;Q92922	8	0.647259	0.607069	0.372
763	3070	CTF18-cohesion-RFC-POLH complex	Human	P0CG13;P35249;P35250;P40937;P40938;Q8WVB6;Q9BVC3;Q9Y253	54921;5984;5982;5985;5983;63922;79075;5429	CHTF8;RFC4;RFC2;RFC5;RFC3;CHTF18;DSCC1;POLH	P35249;P35250;P40937;P40938;Q9BVC3;Q9Y253	6	0.544607	0.647414	0.1818
764	3071	CTLH complex	Human	Q7L5Y9;Q8IUR7;Q96S59;Q9H871;Q9UL63	10296;25852;10048;64795;4289	MAEA;ARMC8;RANBP9;RMND5A;MKLN1	Q7L5Y9;Q8IUR7;Q96S59;Q9H871;Q9UL63	5	0.122156	0.891142	0
765	3075	UTX-MLL2/3 complex	Human	O14686;O15550;P61964;Q14686;Q15291;Q5H9R7;Q6ZW49;Q86UW6;Q86XN7;Q8NEZ4;Q9UBL3;Q9Y2X9	8085;7403;11091;23054;5929;55291;22976;55728;80209;58508;9070;23528	KMT2D;KDM6A;WDR5;NCOA6;KDM6B;PPP6R3;PAXIP1;N4BP2;PROSER1;KMT2C;ASH2L;ZNF281	O14686;P61964;Q14686;Q15291;Q6ZW49;Q86UW6;Q86XN7;Q8NEZ4;Q9UBL3;Q9Y2X9	10	0.482438	0.674565	0.0354
766	3078	DGCR8-NCL complex	Human	P19338;Q8WYQ5	4691;54487	NCL;DGCR8	P19338;Q8WYQ5	2	0.229748	0.813175	0.0737
767	3082	DGCR8 multiprotein complex	Human	O43390;P11021;P17844;P19338;P31943;P35637;Q00839;Q08211;Q12906;Q8WYQ5;Q92841	10236;3309;1655;4691;3187;2521;3192;1660;3609;54487;10521	HNRNPR;HSPA5;DDX5;NCL;HNRNPH1;FUS;HNRNPU;DHX9;ILF3;DGCR8;DDX17	O43390;P11021;P19338;Q00839;Q08211;Q8WYQ5	6	0.524931	0.655767	0.1483
768	3085	CCND2-CDK4 complex	Human	P11802;P30279	1019;894	CDK4;CCND2	P11802;P30279	2	0.560384	0.640868	0.4336
769	3086	CCND3-CDK4 complex	Human	P11802;P30281	1019;896	CDK4;CCND3	P11802;P30281	2	0.324873	0.754789	0.1659
770	3088	CCND2-CDK6 complex	Human	P30279;Q00534	894;1021	CCND2;CDK6	P30279;Q00534	2	0.425584	0.701467	0.2805
771	3089	CCND3-CDK6 complex	Human	P30281;Q00534	896;1021	CCND3;CDK6	P30281;Q00534	2	0.215228	0.822891	0.061
772	3096	ITGA6-ITGB4-SHC1-GRB2 complex	Human	P16144;P23229;P29353;P62993	3691;3655;6464;2885	ITGB4;ITGA6;SHC1;GRB2	P16144;P29353;P62993	3	0.262091	0.792336	0.0258
773	3099	TIM50-COIL complex	Human	P38432;Q3ZCQ8	8161;92609	COIL;TIMM50	P38432;Q3ZCQ8	2	0.3878	0.720565	0.2372
774	3102	DHX9-ADAR-vigilin-DNA-PK-Ku antigen complex	Human	P12956;P13010;P55265;P78527;Q00341;Q08211	2547;7520;103;5591;3069;1660	XRCC6;XRCC5;ADAR;PRKDC;HDLBP;DHX9	P12956;P13010;P78527;Q00341;Q08211	5	0.537618	0.650357	0.2027
775	3112	ITGA5-ITGB1-SPP1 complex	Human	P05556;P08648;P10451	3688;3678;6696	ITGB1;ITGA5;SPP1	P05556;P08648	2	0.524017	0.656161	0.3913
776	3118	SMN1-SIP1-SNRP complex	Human	O14893;P14678;P62304;P62314;P62316;P62318;Q16637	8487;6628;6635;6632;6633;6634;None	GEMIN2;SNRPB;SNRPE;SNRPD1;SNRPD2;SNRPD3;SMN1; SMN2	O14893;P14678;P62304;P62314;P62316;P62318	6	0.488156	0.671973	0.0969
777	3129	STAT6-p100-RHA complex	Human	P42226;Q08211;Q7KZF4	6778;1660;27044	STAT6;DHX9;SND1	P42226;Q08211;Q7KZF4	3	0.677472	0.596135	0.5028
778	3133	Phosphatidylinositol 3-kinase (PIK3CA, PIK3R1)	Human	P27986;P42336	5295;5290	PIK3R1;PIK3CA	P27986;P42336	2	0.342938	0.744636	0.1864
779	3135	TLE1 corepressor complex (MASH1 promoter-corepressor complex)	Human	P06748;P09874;P19338;P34932;Q02880;Q04724;Q15233;Q92878	4869;142;4691;3308;7155;7088;4841;10111	NPM1;PARP1;NCL;HSPA4;TOP2B;TLE1;NONO;RAD50	P06748;P09874;P19338;P34932;Q02880;Q15233;Q92878	7	0.848251	0.541052	0.8235
780	3137	MASH1 promoter-coactivator complex	Human	P09874;P12931;P24928;P62805;P68431;Q14469;Q15233;Q92793;Q92831	142;6714;5430;None;None;3280;4841;1387;8850	PARP1;SRC;POLR2A;HIST1H4A;;HIST1H3A;;HES1;NONO;CREBBP;KAT2B	P09874;P24928;P62805;P68431;Q14469;Q15233;Q92793	7	0.623393	0.615994	0.3258
781	3142	CAMK2-delta-MASH1 promoter-coactivator complex	Human	P09874;P12931;P24928;Q13557;Q14469;Q15233;Q92793;Q92831	142;6714;5430;817;3280;4841;1387;8850	PARP1;SRC;POLR2A;CAMK2D;HES1;NONO;CREBBP;KAT2B	P09874;P24928;Q14469;Q15233;Q92793	5	0.738843	0.575095	0.5971
782	3144	GRB2-SOS1 complex	Human	P62993;Q07889	2885;6654	GRB2;SOS1	P62993;Q07889	2	0.598166	0.625717	0.4702
783	3149	NK-3-Groucho-HIPK2-SIN3A-RbpA48-HDAC1 complex	Human	Q04724;Q09028;Q13547;Q96ST3;Q99801;Q9H2X6	7088;5928;3065;25942;4824;28996	TLE1;RBBP4;HDAC1;SIN3A;NKX3-1;HIPK2	Q09028;Q13547;Q96ST3;Q9H2X6	4	0.717846	0.582125	0.5602
784	3151	Sulphiredoxin-peroxiredoxin complex	Human	Q06830;Q9BYN0	5052;140809	PRDX1;SRXN1	Q06830;Q9BYN0	2	0.597757	0.625877	0.4699
785	3153	GNAQ-GEFT-RHOA complex	Human	P50148;P61586;Q86VW2	2776;387;115557	GNAQ;RHOA;ARHGEF25	P50148;P61586	2	0.793671	0.557516	0.647
786	3156	CBF1-HDAC1-SMRT complex	Human	Q06330;Q13547;Q9Y618	3516;3065;9612	RBPJ;HDAC1;NCOR2	Q06330;Q13547;Q9Y618	3	0.646071	0.607507	0.4605
787	3158	RIAM-Rap1-GTP-profilin complex	Human	P07737;P62834;Q7Z5R6	5216;5906;54518	PFN1;RAP1A;APBB1IP	P07737;P62834	2	0.34472	0.743649	0.189
788	3166	AXIN1-APC-CTNNB1-GSK3B complex	Human	O15169;P25054;P35222;P49841	8312;324;1499;2932	AXIN1;APC;CTNNB1;GSK3B	O15169;P25054;P35222;P49841	4	0.518632	0.658487	0.2174
789	3167	NCOR-SIN3-HDAC-HESX1 complex	Human	O75182;Q13547;Q92769;Q96ST3;Q9UBX0;Q9Y618	23309;3065;3066;25942;8820;9612	SIN3B;HDAC1;HDAC2;SIN3A;HESX1;NCOR2	O75182;Q13547;Q96ST3;Q9Y618	4	0.858654	0.538024	0.7641
790	3168	DAXX-AXIN complex	Human	O15169;Q9UER7	8312;1616	AXIN1;DAXX	O15169;Q9UER7	2	0.282679	0.779618	0.1191
791	3170	Daxx-Axin-p53 complex	Human	O15169;P04637;Q9UER7	8312;7157;1616	AXIN1;TP53;DAXX	O15169;Q9UER7	2	0.282679	0.779618	0.1191
792	3172	NUMB-TP53-MDM2 complex	Human	P04637;P49757;Q00987	7157;8650;4193	TP53;NUMB;MDM2	P49757;Q00987	2	0.240203	0.80632	0.0818
793	3175	CIN85-CBL complex	Human	P22681;Q96B97	867;30011	CBL;SH3KBP1	P22681;Q96B97	2	0.646253	0.60744	0.5173
794	3176	USP1-UAF1 complex	Human	O94782;Q8TAF3	7398;57599	USP1;WDR48	O94782;Q8TAF3	2	0.520347	0.657745	0.3858
795	3186	GRB2-SHP-2 complex, PDGF stimulated	Human	P62993;Q06124	2885;5781	GRB2;PTPN11	P62993;Q06124	2	0.399624	0.714477	0.2498
796	3190	FHL3-CREB complex	Human	P16220;Q13643	1385;2275	CREB1;FHL3	P16220;Q13643	2	0.11234	0.899006	0.0078
797	3204	SMAD2-SKI-NCOR complex	Human	O75376;P12755;Q15796	9611;6497;4087	NCOR1;SKI;SMAD2	O75376;Q15796	2	0.902967	0.525495	0.7246
798	3205	SMAD3-SKI-NCOR complex	Human	O75376;P12755;P84022	9611;6497;4088	NCOR1;SKI;SMAD3	O75376;P84022	2	1.01067	0.497346	0.7928
799	3206	SMAD4-SKI-NCOR complex	Human	O75376;P12755;Q13485	9611;6497;4089	NCOR1;SKI;SMAD4	O75376;Q13485	2	0.450109	0.689603	0.3093
800	3207	LIN2-LIN7-SAP97-MINT1 complex	Human	O14910;O14936;Q02410;Q12959	8825;8573;320;1739	LIN7A;CASK;APBA1;DLG1	O14910;O14936;Q12959	3	0.381087	0.724067	0.1135
801	3208	LIN2-LIN7 complex	Human	O14910;O14936	8825;8573	LIN7A;CASK	O14910;O14936	2	0.476627	0.677219	0.3395
802	3209	LIN2-SAP97 complex	Human	O14936;Q12959	8573;1739	CASK;DLG1	O14936;Q12959	2	0.17032	0.854467	0.0326
803	3229	CDK9-IL6ST complex	Human	P40189;P50750	3572;1025	IL6ST;CDK9	P40189;P50750	2	0.777356	0.562634	0.633
804	3231	Eps15-stonin2 complex	Human	P42566;Q8WXE9	2060;85439	EPS15;STON2	P42566;Q8WXE9	2	1.09413	0.477526	0.8346
805	3233	SMAD2-SMAD4-FAST1-TGIF complex, TGF(beta) induced	Human	O75593;Q13485;Q15583;Q15796	8928;4089;7050;4087	FOXH1;SMAD4;TGIF1;SMAD2	Q13485;Q15796	2	0.556671	0.642396	0.4276
806	3234	SMAD2-SMAD4-FAST1-TGIF-HDAC1 complex, TGF(beta) induced	Human	O75593;Q13485;Q13547;Q15583;Q15796	8928;4089;3065;7050;4087	FOXH1;SMAD4;HDAC1;TGIF1;SMAD2	Q13485;Q13547;Q15796	3	0.422753	0.702863	0.156
807	3262	SCAMP1-SCAMP2-SCAMP3 complex	Human	O14828;O15126;O15127	10067;9522;10066	SCAMP3;SCAMP1;SCAMP2	O14828;O15126;O15127	3	0.538417	0.650019	0.3063
808	3263	HERP1/HEY2-NCOR-SIN3A complex	Human	Q13547;Q96ST3;Q9UBP5;Q9Y618	3065;25942;23493;9612	HDAC1;SIN3A;HEY2;NCOR2	Q13547;Q96ST3;Q9Y618	3	0.554064	0.643474	0.3299
809	3269	RB1-HDAC1-BRG1 complex	Human	P06400;P51532;Q13547	5925;6597;3065	RB1;SMARCA4;HDAC1	P06400;Q13547	2	0.115574	0.8964	0.0088
810	3284	SMN complex (GEMIN2, GEMIN3, GEMIN4, GEMIN5, SMN)	Human	O14893;P57678;Q16637;Q8TEQ6;Q9UHI6	8487;50628;None;25929;11218	GEMIN2;GEMIN4;SMN1; SMN2;GEMIN5;DDX20	O14893;P57678;Q8TEQ6;Q9UHI6	4	0.28228	0.779861	0.0104
811	3296	SMN complex (GEMIN5,4,3), SMN-independent intermediate	Human	P57678;Q8TEQ6;Q9UHI6	50628;25929;11218	GEMIN4;GEMIN5;DDX20	P57678;Q8TEQ6;Q9UHI6	3	0.339175	0.746728	0.0723
812	3297	SMN complex (GEMIN6,7, UNRIP), SMN-independent intermediate	Human	Q8WXD5;Q9H840;Q9Y3F4	79833;79760;11171	GEMIN6;GEMIN7;STRAP	Q8WXD5;Q9H840	2	0.158456	0.863218	0.0244
813	3298	SMN complex (GEMIN2,5, SMN)	Human	O14893;Q16637;Q8TEQ6	8487;None;25929	GEMIN2;SMN1; SMN2;GEMIN5	O14893;Q8TEQ6	2	0.357829	0.73647	0.2035
814	3525	Tetrameric COG subcomplex	Human	P83436;Q96MW5;Q9UP83;Q9Y2V7	91949;84342;10466;57511	COG7;COG8;COG5;COG6	P83436;Q96MW5;Q9UP83;Q9Y2V7	4	0.116035	0.896029	0
815	3530	Binary COG subcomplex	Human	P83436;Q9UP83	91949;10466	COG7;COG5	P83436;Q9UP83	2	0.0535229	0.949196	0.0002
816	3532	COG1-COG8 subcomplex	Human	Q8WTW3;Q96MW5	9382;84342	COG1;COG8	Q8WTW3;Q96MW5	2	0.144974	0.873382	0.0184
817	3544	COG2-COG3-COG4 subcomplex	Human	Q14746;Q96JB2;Q9H9E3	22796;83548;25839	COG2;COG3;COG4	Q14746;Q96JB2	2	0.0616442	0.941935	0.0004
818	3545	COG5-COG6-COG7 subcomplex	Human	P83436;Q9UP83;Q9Y2V7	91949;10466;57511	COG7;COG5;COG6	P83436;Q9UP83;Q9Y2V7	3	0.113989	0.897675	0.0001
819	3551	COG1-COG8-COG2-COG3-COG4 subcomplex	Human	Q14746;Q8WTW3;Q96JB2;Q96MW5;Q9H9E3	22796;9382;83548;84342;25839	COG2;COG1;COG3;COG8;COG4	Q14746;Q8WTW3;Q96JB2;Q96MW5	4	0.101285	0.90803	0
820	3552	COG1-COG8-COG5-COG6-COG7 subcomplex	Human	P83436;Q8WTW3;Q96MW5;Q9UP83;Q9Y2V7	91949;9382;84342;10466;57511	COG7;COG1;COG8;COG5;COG6	P83436;Q8WTW3;Q96MW5;Q9UP83;Q9Y2V7	5	0.111994	0.899285	0
821	3618	GammaH2AFX-NDHII-Ku70-DNA complex	Human	P12956;P16104;Q08211	2547;3014;1660	XRCC6;H2AFX;DHX9	P12956;P16104;Q08211	3	0.406901	0.710782	0.1401
822	3677	RIN1-STAM2-HRS complex	Human	O14964;O75886;Q13671	9146;10254;9610	HGS;STAM2;RIN1	O14964;O75886	2	0.124401	0.889362	0.0104
823	3714	Pericentrin-GCP complex	Human	O95613;Q96CW5;Q9BSJ2	5116;10426;10844	PCNT;TUBGCP3;TUBGCP2	O95613;Q96CW5	2	0.336678	0.748123	0.1793
824	3739	SKI-SMAD2-SMAD4 pentameric complex	Human	P12755;Q13485;Q15796	6497;4089;4087	SKI;SMAD4;SMAD2	Q13485;Q15796	2	0.556671	0.642396	0.4276
825	3740	SKI-SMAD3-SMAD4 complex	Human	P12755;P84022;Q13485	6497;4088;4089	SKI;SMAD3;SMAD4	P84022;Q13485	2	0.750226	0.571355	0.6106
826	3749	CREBBP-SMAD2 hexameric complex	Human	Q15796;Q92793	4087;1387	SMAD2;CREBBP	Q15796;Q92793	2	0.479726	0.675801	0.3433
827	3750	CREBBP-SMAD3 hexameric complex	Human	P84022;Q92793	4088;1387	SMAD3;CREBBP	P84022;Q92793	2	0.681822	0.594593	0.55
828	3753	CREBBP-SMAD2-SMAD4 pentameric complex	Human	Q13485;Q15796;Q92793	4089;4087;1387	SMAD4;SMAD2;CREBBP	Q13485;Q15796;Q92793	3	0.386209	0.721392	0.1193
829	3754	CREBBP-SMAD3-SMAD4 pentameric complex	Human	P84022;Q13485;Q92793	4088;4089;1387	SMAD3;SMAD4;CREBBP	P84022;Q13485;Q92793	3	0.518092	0.658721	0.278
830	3900	GABP(gamma)1-E2F1-DP1 complex	Human	Q01094;Q14186;Q8TAK5	1869;7027;126626	E2F1;TFDP1;GABPB2	Q01094;Q14186;Q8TAK5	3	0.320633	0.757213	0.0608
831	3961	SMAD3-cSKI-SIN3A-HDAC1 complex	Human	P12755;P84022;Q13547;Q96ST3	6497;4088;3065;25942	SKI;SMAD3;HDAC1;SIN3A	P84022;Q13547;Q96ST3	3	0.188252	0.841572	0.0053
832	3972	Ubiquitin E3 ligase (SMURF2, SMAD3) - SnoN complex, TGF(beta)-dependent	Human	P12757;P84022;Q9HAU4	6498;4088;64750	SKIL;SMAD3;SMURF2	P84022;Q9HAU4	2	0.282598	0.779667	0.119
833	3979	mTORC2 complex	Human	P42345;Q6R327;Q9BPZ7;Q9BVC4	2475;253260;79109;64223	MTOR;RICTOR;MAPKAP1;MLST8	P42345;Q6R327;Q9BVC4	3	0.32887	0.752519	0.0666
834	3992	ClpXP complex	Human	O76031;Q16740	10845;8192	CLPX;CLPP	O76031;Q16740	2	1.06385	0.484532	0.8211
835	4025	ACTN1-PARVB complex	Human	P12814;Q9HBI1	87;29780	ACTN1;PARVB	P12814;Q9HBI1	2	1.4355	0.410594	0.9418
836	4043	NEMO-HIF2(alpha)-ARNT complex	Human	P27540;Q99814;Q9Y6K9	405;2034;8517	ARNT;EPAS1;IKBKG	P27540;Q9Y6K9	2	0.937408	0.516154	0.7473
837	4072	Ubiquitin E3 ligase (CUL1, RBX1, SKP1)	Human	P62877;P63208;Q13616	9978;6500;8454	RBX1;SKP1;CUL1	P62877;Q13616	2	0.361394	0.734541	0.2078
838	4082	XRCC6-XRCC5-WRN complex	Human	P12956;P13010;Q14191	2547;7520;7486	XRCC6;XRCC5;WRN	P12956;P13010;Q14191	3	0.943488	0.514539	0.818
839	4095	CTNNAL1-CTNNB1 complex	Human	P35222;Q9UBT7	1499;8727	CTNNB1;CTNNAL1	P35222;Q9UBT7	2	0.388097	0.720411	0.2376
840	4096	CTNNA1-CTNNB1 complex	Human	P35221;P35222	1495;1499	CTNNA1;CTNNB1	P35221;P35222	2	0.270053	0.787369	0.1082
841	4151	TSC (TSC1, TSC2, AXIN, GSK3) complex	Human	O15169;P49815;P49841;Q92574	8312;7249;2932;7248	AXIN1;TSC2;GSK3B;TSC1	O15169;P49815;P49841;Q92574	4	0.216041	0.82234	0.0019
842	4158	HSP90-FKBP38-CAM-Ca(2+) complex	Human	P07900;P62158;Q14318	3320;None;23770	HSP90AA1;CALM1; CAL;FKBP8	P07900;P62158;Q14318	3	1.02676	0.4934	0.8753
843	4200	DNM1L-FIS1 complex	Human	O00429;Q9Y3D6	10059;51024	DNM1L;FIS1	O00429;Q9Y3D6	2	1.00034	0.499916	0.7868
844	4216	HNRNPU-NR3C1 complex	Human	P04150;Q00839	2908;3192	NR3C1;HNRNPU	P04150;Q00839	2	0.998094	0.500477	0.7852
845	4389	EIF3 core complex (EIF3A, EIF3B, EIF3G, EIF3I)	Human	O75821;P55884;Q13347;Q14152	8666;8662;8668;8661	EIF3G;EIF3B;EIF3I;EIF3A	O75821;P55884;Q13347;Q14152	4	0.282226	0.779894	0.0104
846	4392	EIF3 complex (EIF3A, EIF3B, EIF3G, EIF3I, EIF3C)	Human	O75821;P55884;Q13347;Q14152;Q99613	8666;8662;8668;8661;8663	EIF3G;EIF3B;EIF3I;EIF3A;EIF3C	O75821;P55884;Q13347;Q14152;Q99613	5	0.265912	0.789944	0.0035
847	4395	EIF3 complex (EIF3B, EIF3G, EIF3I)	Human	O75821;P55884;Q13347	8666;8662;8668	EIF3G;EIF3B;EIF3I	O75821;P55884;Q13347	3	0.323124	0.755787	0.0622
848	4399	EIF3 complex (EIF3B, EIF3J, EIF3I)	Human	O75822;P55884;Q13347	8669;8662;8668	EIF3J;EIF3B;EIF3I	O75822;P55884;Q13347	3	0.767907	0.565641	0.6232
849	4403	EIF3 complex (EIF3A, EIF3B, EIF3G, EIF3I, EIF3J)	Human	O75821;O75822;P55884;Q13347;Q14152	8666;8669;8662;8668;8661	EIF3G;EIF3J;EIF3B;EIF3I;EIF3A	O75821;O75822;P55884;Q13347;Q14152	5	0.523472	0.656395	0.1764
850	4478	CBF-DNA complex	Human	P23511;P25208;Q13952	4800;4801;4802	NFYA;NFYB;NFYC	P23511;P25208;Q13952	3	0.413676	0.707376	0.1464
851	4498	p32-CBF-DNA complex	Human	P23511;P25208;Q07021;Q13952	4800;4801;708;4802	NFYA;NFYB;C1QBP;NFYC	P23511;P25208;Q07021;Q13952	4	0.391933	0.718426	0.0671
852	4869	beta(1)-AR receptosome (ADRB1-SAP97-AKAP79-PRKAR2A)	Human	P08588;P13861;P24588;Q12959	153;5576;9495;1739	ADRB1;PRKAR2A;AKAP5;DLG1	P13861;P24588;Q12959	3	0.575446	0.634741	0.3583
853	4976	SVIP-VCP-DERL1 complex	Human	P55072;Q8NHG7;Q9BUN8	7415;258010;79139	VCP;SVIP;DERL1	P55072;Q8NHG7	2	0.302019	0.768038	0.1413
854	4977	gp78-VCP-DERL1 complex	Human	P55072;Q9BUN8;Q9UKV5	7415;79139;267	VCP;DERL1;AMFR	P55072;Q9UKV5	2	0.566629	0.638313	0.4406
855	4999	VCP-VIMP-DERL1-DERL2-HRD1-SEL1L complex	Human	P55072;Q86TM6;Q9BQE4;Q9BUN8;Q9GZP9;Q9UBV2	7415;84447;55829;79139;51009;6400	VCP;SYVN1;VIMP;DERL1;DERL2;SEL1L	P55072;Q9UBV2	2	0.286276	0.777438	0.1231
856	5099	RB1(hypophosphorylated)-E2F4 complex	Human	P06400;Q16254	5925;1874	RB1;E2F4	P06400;Q16254	2	0.252537	0.79838	0.0927
857	5100	CyclinD3-CDK4-CDK6 complex	Human	P11802;P30281;Q00534	1019;896;1021	CDK4;CCND3;CDK6	P11802;P30281;Q00534	3	0.230283	0.812821	0.0137
858	5101	CyclinD3-CDK4-CDK6-p21 complex	Human	P11802;P30281;P38936;Q00534	1019;896;1026;1021	CDK4;CCND3;CDKN1A;CDK6	P11802;P30281;Q00534	3	0.230283	0.812821	0.0137
859	5107	p34(SEI-1)-CDK4-CyclinD2 complex	Human	P11802;P30279;Q9UHV2	1019;894;29950	CDK4;CCND2;SERTAD1	P11802;P30279	2	0.560384	0.640868	0.4336
860	5117	RBL2 complex (DNMT1, E2F4, E2F5, HDAC1, SUV39H1, RBL2)	Human	O43463;P26358;Q08999;Q13547;Q15329;Q16254	6839;1786;5934;3065;1875;1874	SUV39H1;DNMT1;RBL2;HDAC1;E2F5;E2F4	P26358;Q08999;Q13547;Q16254	4	0.412941	0.707744	0.0857
861	5118	RBL2 complex (E2F4, E2F5, HDAC1, SUV39H1, P300, RBL2)	Human	O43463;Q08999;Q09472;Q13547;Q15329;Q16254	6839;5934;2033;3065;1875;1874	SUV39H1;RBL2;EP300;HDAC1;E2F5;E2F4	Q08999;Q09472;Q13547;Q16254	4	0.27217	0.786058	0.008
862	5144	E2F1-p107-cyclinA complex	Human	P20248;P28749;Q01094	890;5933;1869	CCNA2;RBL1;E2F1	P20248;P28749;Q01094	3	0.637994	0.610503	0.4491
863	5153	CTFC-TAF1 complex	Human	P49711;Q01105	10664;6418	CTCF;SET	P49711;Q01105	2	0.736219	0.575964	0.5977
864	5154	CTCF-nucleophosmin complex	Human	P06748;P49711	4869;10664	NPM1;CTCF	P06748;P49711	2	0.259662	0.793863	0.1002
865	5159	E2F4-p107-cyclinE complex	Human	P24864;P28749;Q16254	898;5933;1874	CCNE1;RBL1;E2F4	P24864;P28749;Q16254	3	0.55305	0.643894	0.3281
866	5160	E2F4-p130 complex	Human	Q08999;Q16254	5934;1874	RBL2;E2F4	Q08999;Q16254	2	0.277578	0.782731	0.1141
867	5162	ELK1-SRF-ELK3 complex	Human	P11831;P19419;P41970	6722;2002;2004	SRF;ELK1;ELK3	P11831;P19419	2	0.445482	0.691811	0.3041
868	5171	SH3KBP1-CBLB-EGFR complex	Human	P00533;Q13191;Q96B97	1956;868;30011	EGFR;CBLB;SH3KBP1	Q13191;Q96B97	2	0.383749	0.722674	0.2323
869	5176	MGC1-DNA-PKcs-Ku complex	Human	P12956;P13010;P78527;Q14676	2547;7520;5591;9656	XRCC6;XRCC5;PRKDC;MDC1	P12956;P13010;P78527;Q14676	4	0.796092	0.556764	0.6805
870	5177	Polycystin-1 multiprotein complex (ACTN1, CDH1, SRC, JUP, VCL, CTNNB1, PXN, BCAR1, PKD1, PTK2, TLN1)	Human	P12814;P12830;P12931;P14923;P18206;P35222;P49023;P56945;P98161;Q05397;Q9Y490	87;999;6714;3728;7414;1499;5829;9564;5310;5747;7094	ACTN1;CDH1;SRC;JUP;VCL;CTNNB1;PXN;BCAR1;PKD1;PTK2;TLN1	P12814;P14923;P18206;P35222;P49023;Q9Y490	6	0.708518	0.585302	0.5415
871	5179	NCOA6-DNA-PK-Ku-PARP1 complex	Human	P09874;P12956;P13010;P78527;Q14686	142;2547;7520;5591;23054	PARP1;XRCC6;XRCC5;PRKDC;NCOA6	P09874;P12956;P13010;P78527;Q14686	5	0.651588	0.605478	0.4248
872	5183	DNA-PK-Ku-eIF2-NF90-NF45 complex	Human	P05198;P12956;P13010;P20042;P41091;P78527;Q12905;Q12906	1965;2547;7520;8894;1968;5591;3608;3609	EIF2S1;XRCC6;XRCC5;EIF2S2;EIF2S3;PRKDC;ILF2;ILF3	P05198;P12956;P13010;P20042;P41091;P78527;Q12905	7	0.707051	0.585806	0.537
873	5184	SWI/SNF-related chromatin-remodeling complex	Human	P51531;P51608;Q13547;Q969G3;Q96ST3	6595;4204;3065;6605;25942	SMARCA2;MECP2;HDAC1;SMARCE1;SIN3A	P51531;P51608;Q13547;Q969G3;Q96ST3	5	0.57337	0.635578	0.2628
874	5189	YWHAQ-CALM1-CABIN1 complex	Human	P27348;P62158;Q9Y6J0	10971;None;23523	YWHAQ;CALM1; CAL;CABIN1	P27348;P62158;Q9Y6J0	3	0.789527	0.558807	0.6525
875	5193	TNF-alpha/NF-kappa B signaling complex (CHUK, KPNA3, NFKB2, NFKBIB, REL, IKBKG, NFKB1, NFKBIE, RELB, NFKBIA, RELA, TNIP2)	Human	O00221;O00505;O15111;P19838;P25963;Q00653;Q01201;Q04206;Q04864;Q15653;Q8NFZ5;Q9Y6K9	4794;None;1147;4790;4792;4791;5971;5970;5966;4793;79155;8517	NFKBIE;KPNA3;CHUK;NFKB1;NFKBIA;NFKB2;RELB;RELA;REL;NFKBIB;TNIP2;IKBKG	O00221;O00505;O15111;P19838;P25963;Q00653;Q04206;Q04864;Q15653;Q8NFZ5;Q9Y6K9	11	0.548452	0.645806	0.0934
876	5194	TNF-alpha/NF-kappa B signaling complex (SEC16A, CHUK, IKBKB, NFKB2, REL, IKBKG, MAP3K14, RELA, FBXW7, USP2)	Human	O14920;O15027;O15111;O75604;Q00653;Q04206;Q04864;Q969H0;Q99558;Q9Y6K9	3551;9919;1147;9099;4791;5970;5966;55294;9020;8517	IKBKB;SEC16A;CHUK;USP2;NFKB2;RELA;REL;FBXW7;MAP3K14;IKBKG	O14920;O15111;Q00653;Q04206;Q04864;Q969H0;Q99558;Q9Y6K9	8	0.753028	0.570441	0.6487
877	5195	PTIP-HMT complex	Human	O15550;P61964;Q14686;Q15291;Q6ZW49;Q8NEZ4;Q9BTK6;Q9C005;Q9UBL3;Q9UMN6	7403;11091;23054;5929;22976;58508;79447;84661;9070;None	KDM6A;WDR5;NCOA6;KDM6B;PAXIP1;KMT2C;PAGR1;DPY30;ASH2L;KMT2B	P61964;Q14686;Q15291;Q6ZW49;Q8NEZ4;Q9BTK6;Q9UBL3;Q9UMN6	8	0.539724	0.649467	0.1311
878	5196	TNF-alpha/NF-kappa B signaling complex (CHUK, BTRC, NFKB2, PPP6C, REL, CUL1, IKBKE, SAPS2, SAPS1, ANKRD28, RELA, SKP1)	Human	O00743;O15084;O15111;O75170;P63208;Q00653;Q04206;Q04864;Q13616;Q14164;Q9UPN7;Q9Y297	5537;23243;1147;9701;6500;4791;5970;5966;8454;9641;22870;8945	PPP6C;ANKRD28;CHUK;PPP6R2;SKP1;NFKB2;RELA;REL;CUL1;IKBKE;PPP6R1;BTRC	O00743;O15084;O15111;O75170;Q00653;Q04206;Q04864;Q13616;Q9UPN7;Q9Y297	10	0.590589	0.628698	0.1947
879	5197	PTIP-DNA damage response complex	Human	O60934;P49959;P54132;Q12888;Q6ZW49;Q92878	4683;4361;641;7158;22976;10111	NBN;MRE11A;BLM;TP53BP1;PAXIP1;RAD50	O60934;P54132;Q12888;Q6ZW49;Q92878	5	0.781038	0.56147	0.6748
880	5198	CBP-RARA-RXRA-DNA complex, ligand stimulated	Human	P10276;P19793;Q92793	5914;6256;1387	RARA;RXRA;CREBBP	P19793;Q92793	2	0.257122	0.795468	0.0969
881	5199	Kinase maturation complex 1	Human	P07900;P08238;P27348;P31946;P34932;P61981;P62258;P63104;Q04917;Q13163;Q16543;Q6Q0C0;Q7KZI7;Q99759;Q9NUG6;Q9UHV9	3320;3326;10971;7529;3308;7532;7531;7534;7533;5607;11140;84231;2011;4215;81572;5202	HSP90AA1;HSP90AB1;YWHAQ;YWHAB;HSPA4;YWHAG;YWHAE;YWHAZ;YWHAH;MAP2K5;CDC37;TRAF7;MARK2;MAP3K3;PDRG1;PFDN2	P07900;P08238;P27348;P31946;P34932;P61981;P62258;P63104;Q04917;Q13163;Q16543;Q6Q0C0;Q7KZI7;Q99759;Q9NUG6;Q9UHV9	16	0.885099	0.530476	0.9486
882	5209	Ubiquilin-proteasome complex	Human	P25786;P25787;P60900;Q05086;Q9UHD9;Q9UMX0	5682;5683;5687;7337;29978;29979	PSMA1;PSMA2;PSMA6;UBE3A;UBQLN2;UBQLN1	P25786;P25787;Q05086;Q9UHD9;Q9UMX0	5	0.575787	0.634604	0.2668
883	5210	TANK-TRAF2-TRAF3 complex	Human	Q12933;Q13114;Q92844	7186;7187;10010	TRAF2;TRAF3;TANK	Q12933;Q92844	2	0.772921	0.564041	0.629
884	5211	RAF1-PPP2-PIN1 complex	Human	P04049;P30153;P62714;P63151;Q13526	5894;5518;5516;5520;5300	RAF1;PPP2R1A;PPP2CB;PPP2R2A;PIN1	P04049;P30153;P62714;P63151;Q13526	5	0.645176	0.607838	0.4105
885	5212	Kinase maturation complex 2	Human	A7MCY6;P07900;P08238;Q12933;Q16543;Q92844;Q9H6S1;Q9UHD2	9755;3320;3326;7186;11140;10010;64343;29110	TBKBP1;HSP90AA1;HSP90AB1;TRAF2;CDC37;TANK;AZI2;TBK1	P07900;P08238;Q12933;Q16543;Q92844;Q9H6S1;Q9UHD2	7	0.705403	0.586371	0.5335
886	5215	CS-MAP3K7IP1-MAP3K7IP2 complex	Human	O75390;Q15750;Q9NYJ8	1431;10454;23118	CS;TAB1;TAB2	O75390;Q15750;Q9NYJ8	3	0.211793	0.825223	0.0098
887	5220	CHUK-IQGAP2-AKAP8L-RELA-TNIP2 complex	Human	O15111;Q04206;Q13576;Q8NFZ5;Q9ULX6	1147;5970;10788;79155;26993	CHUK;RELA;IQGAP2;TNIP2;AKAP8L	O15111;Q04206;Q13576;Q8NFZ5;Q9ULX6	5	0.63985	0.609812	0.3982
888	5222	p14-Mp1-MEK1 complex	Human	Q02750;Q9UHA4;Q9Y2Q5	5604;8649;28956	MAP2K1;LAMTOR3;LAMTOR2	Q02750;Q9UHA4;Q9Y2Q5	3	0.590003	0.62893	0.3782
889	5226	p14-Mp1-ERK2 complex	Human	P28482;Q9UHA4;Q9Y2Q5	5594;8649;28956	MAPK1;LAMTOR3;LAMTOR2	P28482;Q9UHA4;Q9Y2Q5	3	0.354049	0.738526	0.0867
890	5228	REL-MAP3K8-RELA-TNIP2-PAPOLA complex	Human	P41279;P51003;Q04206;Q04864;Q8NFZ5	1326;10914;5970;5966;79155	MAP3K8;PAPOLA;RELA;REL;TNIP2	P51003;Q04206;Q04864;Q8NFZ5	4	0.250375	0.79976	0.0039
891	5229	RPA complex	Human	P15927;P27694;P35244	6118;6117;6119	RPA2;RPA1;RPA3	P15927;P27694;P35244	3	0.407938	0.710259	0.1411
892	5230	CHUK-NFKB2-REL-IKBKG-SPAG9-NFKB1-NFKBIE-COPB2-TNIP1-NFKBIA-RELA-TNIP2 complex	Human	O00221;O15111;O60271;P19838;P25963;P35606;Q00653;Q04206;Q04864;Q15025;Q8NFZ5;Q9Y6K9	4794;1147;9043;4790;4792;9276;4791;5970;5966;10318;79155;8517	NFKBIE;CHUK;SPAG9;NFKB1;NFKBIA;COPB2;NFKB2;RELA;REL;TNIP1;TNIP2;IKBKG	O00221;O15111;O60271;P19838;P25963;P35606;Q00653;Q04206;Q04864;Q15025;Q8NFZ5;Q9Y6K9	12	0.527245	0.654774	0.0586
893	5231	53BP1-containing complex	Human	P12956;P13010;P15927;P27694;Q12888	2547;7520;6118;6117;7158	XRCC6;XRCC5;RPA2;RPA1;TP53BP1	P12956;P13010;P15927;P27694;Q12888	5	0.584196	0.631235	0.2831
894	5232	TNF-alpha/Nf-kappa B signaling complex (RPL6, RPL30, RPS13, CHUK, DDX3X, NFKB2, NFKBIB, REL, IKBKG, NFKB1, MAP3K8, RELB, GLG1, NFKBIA, RELA, TNIP2, GTF2I)	Human	O00571;O15111;P19838;P25963;P41279;P62277;P62888;P78347;Q00653;Q01201;Q02878;Q04206;Q04864;Q15653;Q8NFZ5;Q92896;Q9Y6K9	1654;1147;4790;4792;1326;6207;6156;2969;4791;5971;6128;5970;5966;4793;79155;2734;8517	DDX3X;CHUK;NFKB1;NFKBIA;MAP3K8;RPS13;RPL30;GTF2I;NFKB2;RELB;RPL6;RELA;REL;NFKBIB;TNIP2;GLG1;IKBKG	O00571;O15111;P19838;P25963;P62277;P62888;P78347;Q00653;Q02878;Q04206;Q04864;Q15653;Q8NFZ5;Q92896;Q9Y6K9	15	0.755732	0.569563	0.6996
895	5233	TNF-alpha/NF-kappa B signaling complex 5	Human	O14920;O15111;O15446;O95602;P19838;P23508;P42704;P46199;P52292;P52434;P62875;P63208;Q00653;Q04206;Q04864;Q13576;Q13616;Q15653;Q16342;Q9GZS1;Q9H9Y6;Q9UJF2;Q9UKB1;Q9Y2S0;Q9Y6K9	3551;1147;10849;25885;4790;4163;10128;4528;3838;5437;5441;6500;4791;5970;5966;10788;8454;4793;5134;64425;84172;9462;23291;51082;8517	IKBKB;CHUK;CD3EAP;POLR1A;NFKB1;MCC;LRPPRC;MTIF2;KPNA2;POLR2H;POLR2L;SKP1;NFKB2;RELA;REL;IQGAP2;CUL1;NFKBIB;PDCD2;POLR1E;POLR1B;RASAL2;FBXW11;POLR1D;IKBKG	O14920;O15111;O15446;O95602;P19838;P42704;P46199;P52292;P52434;P62875;Q00653;Q04206;Q04864;Q13576;Q13616;Q15653;Q16342;Q9GZS1;Q9UKB1;Q9Y2S0;Q9Y6K9	21	0.649646	0.606191	0.2749
896	5234	IKBKB-CDC37-KIAA1967-HSP90AB1-HSP90AA1 complex	Human	O14920;P07900;P08238;Q16543;Q8N163	3551;3320;3326;11140;57805	IKBKB;HSP90AA1;HSP90AB1;CDC37;CCAR2	O14920;P07900;P08238;Q16543;Q8N163	5	0.798696	0.555958	0.7047
897	5235	WRN-Ku70-Ku80-PARP1 complex	Human	P09874;P12956;P13010;Q14191	142;2547;7520;7486	PARP1;XRCC6;XRCC5;WRN	P09874;P12956;P13010;Q14191	4	0.768924	0.565315	0.6415
898	5239	CAP(C)-CAP(E) complex	Human	O95347;Q9NTJ3	10592;10051	SMC2;SMC4	O95347;Q9NTJ3	2	0.0299758	0.970897	0
899	5241	SMC1-SMC3 complex	Human	Q14683;Q9UQE7	8243;9126	SMC1A;SMC3	Q14683;Q9UQE7	2	0.0573019	0.945804	0.0002
900	5243	XRCC1-LIG3-PNK-TDP1 complex	Human	P18887;P49916;Q96T60;Q9NUW8	7515;3980;11284;55775	XRCC1;LIG3;PNKP;TDP1	P18887;P49916;Q9NUW8	3	0.610782	0.620816	0.408
901	5251	Ku-ORC complex	Human	O43929;P12956;P13010;Q13416;Q9UBD5;Q9Y5N6	5000;2547;7520;4999;23595;23594	ORC4;XRCC6;XRCC5;ORC2;ORC3;ORC6	O43929;P12956;P13010;Q13416;Q9UBD5;Q9Y5N6	6	0.52035	0.657743	0.14
902	5253	MNK1-eIF4F complex	Human	P06730;P60842;Q04637;Q9BUB5	1977;1973;1981;8569	EIF4E;EIF4A1;EIF4G1;MKNK1	P06730;P60842;Q04637;Q9BUB5	4	0.413233	0.707597	0.086
903	5260	TCF4-CTNNB1-SUMO1-EP300-HADAC6 complex	Human	P15884;P35222;P63165;Q09472;Q9UBN7	6925;1499;7341;2033;10013	TCF4;CTNNB1;SUMO1;EP300;HDAC6	P35222;Q09472	2	0.285492	0.777912	0.1224
904	5261	TCF4-CTNNB1-EP300 complex	Human	P15884;P35222;Q09472	6925;1499;2033	TCF4;CTNNB1;EP300	P35222;Q09472	2	0.285492	0.777912	0.1224
905	5264	TCF4-CTNNB1-CREBBP complex	Human	P15884;P35222;Q92793	6925;1499;1387	TCF4;CTNNB1;CREBBP	P35222;Q92793	2	0.24138	0.805555	0.0826
906	5266	TNF-alpha/NF-kappa B signaling complex 6	Human	O14920;O15111;P07900;P08238;P22087;P36578;P62277;P62280;P62888;P62917;Q02878;Q16543;Q99558;Q9Y6K9	3551;1147;3320;3326;2091;6124;6207;6205;6156;6132;6128;11140;9020;8517	IKBKB;CHUK;HSP90AA1;HSP90AB1;FBL;RPL4;RPS13;RPS11;RPL30;RPL8;RPL6;CDC37;MAP3K14;IKBKG	O14920;O15111;P07900;P08238;P22087;P36578;P62277;P62280;P62888;P62917;Q02878;Q16543;Q99558;Q9Y6K9	14	0.823445	0.548413	0.8549
907	5267	VHL-VDU1-TCEB1-TCEB2 complex	Human	P40337;Q15369;Q15370;Q8TEY7	7428;6921;6923;23032	VHL;TCEB1;TCEB2;USP33	P40337;Q15369	2	0.888809	0.529434	0.7155
908	5268	TNF-alpha/NF-kappa B signaling complex 7	Human	O43318;P07900;P08238;Q13451;Q15750;Q16543;Q8N5C8;Q9NYJ8	6885;3320;3326;2289;10454;11140;257397;23118	MAP3K7;HSP90AA1;HSP90AB1;FKBP5;TAB1;CDC37;TAB3;TAB2	O43318;P07900;P08238;Q13451;Q15750;Q16543;Q8N5C8;Q9NYJ8	8	0.438351	0.69524	0.0226
909	5269	TNF-alpha/NF-kappa B signaling complex 8	Human	P07900;P08238;Q13451;Q14164;Q16543;Q86UP2	3320;3326;2289;9641;11140;3895	HSP90AA1;HSP90AB1;FKBP5;IKBKE;CDC37;KTN1	P07900;P08238;Q13451;Q16543;Q86UP2	5	0.756927	0.569176	0.6322
910	5270	VHL-TCEB1-TCEB2 complex	Human	P40337;Q15369;Q15370	7428;6921;6923	VHL;TCEB1;TCEB2	P40337;Q15369	2	0.888809	0.529434	0.7155
911	5273	VHL-TBP1-HIF1A complex	Human	P17980;P40337;Q16665	5702;7428;3091	PSMC3;VHL;HIF1A	P17980;P40337;Q16665	3	1.23944	0.446541	0.9586
912	5274	Cell-cell junction complex (ARHGAP10-CTNNA1)	Human	A1A4S6;P35221	79658;1495	ARHGAP10;CTNNA1	A1A4S6;P35221	2	0.236224	0.808915	0.0788
913	5276	HIF1A-OS9-EGLN1 complex	Human	Q13438;Q16665;Q9GZT9	10956;3091;54583	OS9;HIF1A;EGLN1	Q13438;Q16665;Q9GZT9	3	0.793116	0.557688	0.6566
914	5277	HIF1A-OS9-EGLN3 complex	Human	Q13438;Q16665;Q9H6Z9	10956;3091;112399	OS9;HIF1A;EGLN3	Q13438;Q16665	2	1.08198	0.480312	0.8291
915	5280	RAB9-TIP47-MPRI complex	Human	O60664;P11717;P51151	10226;3482;9367	PLIN3;IGF2R;RAB9A	O60664;P11717;P51151	3	0.409388	0.709528	0.1423
916	5283	tRNA splicing endonuclease	Human	Q7Z6J9;Q8NCE0;Q8WW01;Q92989;Q9BSV6	283989;80746;116461;10978;79042	TSEN54;TSEN2;TSEN15;CLP1;TSEN34	Q7Z6J9;Q8NCE0;Q8WW01	3	0.369311	0.730294	0.1007
917	5284	RNA endonuclease (SEN2deltaEx8, SEN54, CLP1)	Human	Q7Z6J9;Q8NCE0;Q92989	283989;80746;10978	TSEN54;TSEN2;CLP1	Q7Z6J9;Q8NCE0	2	0.0681439	0.936203	0.0007
918	5285	TNF-alpha/NF-kappa B signaling complex 9	Human	O15111;P08238;Q13451;Q15653;Q16543	1147;3326;2289;4793;11140	CHUK;HSP90AB1;FKBP5;NFKBIB;CDC37	O15111;P08238;Q13451;Q15653;Q16543	5	0.723868	0.580091	0.5673
919	5286	TNF-alpha/NF-kappa B signaling complex 10	Human	O15111;P07900;P08238;P40222;Q15653;Q16543;Q676U5;Q8IX12;Q9UHD2;Q9Y6K9	1147;3320;3326;200081;4793;11140;55054;None;29110;8517	CHUK;HSP90AA1;HSP90AB1;TXLNA;NFKBIB;CDC37;ATG16L1;CCAR1;TBK1;IKBKG	O15111;P07900;P08238;P40222;Q15653;Q16543;Q8IX12;Q9UHD2;Q9Y6K9	9	0.69199	0.59102	0.4932
920	5288	P53-BARD1-KU70 complex	Human	P04637;P12956;Q99728	7157;2547;580	TP53;XRCC6;BARD1	P12956;Q99728	2	0.538823	0.649847	0.408
921	5317	LATS1-HTRA2-BIRC4 complex	Human	O43464;O95835;P98170	27429;9113;331	HTRA2;LATS1;XIAP	O43464;O95835;P98170	3	0.673842	0.597428	0.4969
922	5318	DDEF1-CTTN-PXN complex	Human	P49023;Q14247;Q9ULH1	5829;2017;50807	PXN;CTTN;ASAP1	P49023;Q14247;Q9ULH1	3	0.871159	0.534428	0.7451
923	5331	YY1-MDM2-p53 complex	Human	P04637;P25490;Q00987	7157;7528;4193	TP53;YY1;MDM2	P25490;Q00987	2	0.256162	0.796076	0.0957
924	5337	ELMO1-DOCK1 complex	Human	Q14185;Q92556	1793;9844	DOCK1;ELMO1	Q14185;Q92556	2	0.174897	0.851138	0.0345
925	5341	ELMO1-DOCK2 complex	Human	Q92556;Q92608	9844;1794	ELMO1;DOCK2	Q92556;Q92608	2	0.144938	0.873409	0.0183
926	5342	ELMO1-DOCK1-RAC1 complex	Human	P63000;Q14185;Q92556	5879;1793;9844	RAC1;DOCK1;ELMO1	P63000;Q14185;Q92556	3	0.520543	0.65766	0.2814
927	5343	ELMO1-DOCK1-CRKII complex	Human	P46108;Q14185;Q92556	1398;1793;9844	CRK;DOCK1;ELMO1	P46108;Q14185;Q92556	3	0.411606	0.708413	0.1443
928	5360	AGO2-FXR1-TNF(alpha)ARE-RNP complex	Human	P51114;Q9UKV8	8087;27161	FXR1;AGO2	P51114;Q9UKV8	2	0.813821	0.551322	0.6625
929	5361	Cell division cycle complex (CDC27, CDC16, ANAPC7)	Human	P30260;Q13042;Q9UJX3	996;8881;51434	CDC27;CDC16;ANAPC7	Q13042;Q9UJX3	2	0.0436507	0.958175	0.0001
930	5363	Actin-ribonucleoprotein complex (POLR2A, GTF2F1, HNRNPU)	Human	P24928;P35269;Q00839	5430;2962;3192	POLR2A;GTF2F1;HNRNPU	P24928;P35269;Q00839	3	0.781025	0.561474	0.6421
931	5371	Grancalcin-sorcin complex	Human	P28676;P30626	25801;6717	GCA;SRI	P28676;P30626	2	0.462824	0.683609	0.3238
932	5373	Chromatin remodeling complex (TACC2, TACC3, PCAF)	Human	O95359;Q92831;Q9Y6A5	10579;8850;10460	TACC2;KAT2B;TACC3	O95359;Q9Y6A5	2	0.622039	0.616508	0.4938
933	5378	TRBP containing complex (DICER, TRBP, AGO2, RPL7A, EIF6, MOV10)	Human	P56537;P62424;Q15633;Q9HCE1;Q9UKV8;Q9UPY3	3692;6130;6895;4343;27161;23405	EIF6;RPL7A;TARBP2;MOV10;AGO2;DICER1	P56537;P62424;Q15633;Q9HCE1;Q9UKV8;Q9UPY3	6	0.68106	0.594863	0.4799
934	5380	TRBP containing complex (DICER, RPL7A, EIF6, MOV10 and subunits of the 60S ribosomal particle)	Human	P05386;P05387;P18077;P18124;P26373;P30050;P46778;P46779;P49207;P50914;P56537;P61313;P61353;P61513;P62424;P62888;P62906;P62910;P62913;P84098;Q02543;Q9HCE1;Q9UHA3;Q9UPY3;Q9Y3U8	6176;6181;6165;6129;6137;6136;6144;6158;6164;9045;3692;6138;6155;6168;6130;6156;4736;6161;6135;6143;6142;4343;51187;23405;25873	RPLP1;RPLP2;RPL35A;RPL7;RPL13;RPL12;RPL21;RPL28;RPL34;RPL14;EIF6;RPL15;RPL27;RPL37A;RPL7A;RPL30;RPL10A;RPL32;RPL11;RPL19;RPL18A;MOV10;RSL24D1;DICER1;RPL36	P05386;P05387;P18077;P18124;P26373;P30050;P46778;P49207;P50914;P56537;P61313;P61353;P61513;P62424;P62888;P62906;P62913;P84098;Q02543;Q9HCE1;Q9UHA3;Q9UPY3;Q9Y3U8	23	0.475229	0.677861	0.0015
935	5381	RNA-induced silencing complex, RISC	Human	Q15633;Q9UKV8;Q9UPY3	6895;27161;23405	TARBP2;AGO2;DICER1	Q15633;Q9UKV8;Q9UPY3	3	0.590022	0.628922	0.3782
936	5382	ARNT-HIF1A complex	Human	P27540;Q16665	405;3091	ARNT;HIF1A	P27540;Q16665	2	1.02916	0.492815	0.8023
937	5385	GAIT complex	Human	O60506;P04406;P07814;P40429	10492;2597;2058;23521	SYNCRIP;GAPDH;EPRS;RPL13A	O60506;P04406;P07814;P40429	4	1.00107	0.499734	0.899
938	5386	MLL1-WDR5 complex	Human	O00268;O43451;O75461;P21675;P34932;P49848;P51610;P61964;Q03164;Q15291;Q15545;Q16594;Q6PI98;Q7Z3B3;Q8IXM2;Q8IZL8;Q8WWY3;Q96EZ8;Q99496;Q9BVI0;Q9H4L4;Q9H7Z6;Q9HCK8;Q9NXF1;Q9UBL3;Q9Y265;Q9Y4W2	6874;8972;1876;6872;3308;6878;3054;11091;4297;5929;6879;6880;125476;284058;124944;27043;26121;10445;6045;51230;26168;84148;57680;54881;9070;8607;81887	TAF4;MGAM;E2F6;TAF1;HSPA4;TAF6;HCFC1;WDR5;KMT2A;KDM6B;TAF7;TAF9;INO80C;KANSL1;BAP18;PELP1;PRPF31;MCRS1;RNF2;PHF20;SENP3;KAT8;CHD8;TEX10;ASH2L;RUVBL1;LAS1L	O00268;P21675;P34932;P51610;P61964;Q15291;Q15545;Q16594;Q6PI98;Q7Z3B3;Q8IZL8;Q8WWY3;Q96EZ8;Q99496;Q9H7Z6;Q9HCK8;Q9UBL3;Q9Y265;Q9Y4W2	19	0.596611	0.626327	0.1154
939	5400	BRCC complex	Human	P38398;P46736;P51587;Q06609;Q9NXR7	672;79184;675;5888;9577	BRCA1;BRCC3;BRCA2;RAD51;BRE	P46736;P51587;Q06609;Q9NXR7	4	0.875014	0.533329	0.7837
940	5401	PLEKHM2-KIF5B complex	Human	P33176;Q8IWE5	3799;23207	KIF5B;PLEKHM2	P33176;Q8IWE5	2	0.218196	0.820886	0.0629
941	5423	HSP70-BAG5-PARK2 complex	Human	O60260;P0DMV8;P34932;Q9UL15	5071;3303;3308;9529	PARK2;HSPA1A;HSPA4;BAG5	P34932;Q9UL15	2	0.186543	0.842784	0.0409
942	5426	ANCO1-HDAC3 complex	Human	O15379;Q6UB99	8841;29123	HDAC3;ANKRD11	O15379;Q6UB99	2	0.394281	0.717215	0.2438
943	5432	Sororin-cohesin complex	Human	O60216;Q14683;Q29RF7;Q96FF9;Q9NTI5;Q9UQE7	5885;8243;23244;113130;23047;9126	RAD21;SMC1A;PDS5A;CDCA5;PDS5B;SMC3	O60216;Q14683;Q29RF7;Q9NTI5;Q9UQE7	5	0.535186	0.651387	0.1981
944	5444	CRKII-C3G complex	Human	P46108;Q13905	1398;2889	CRK;RAPGEF1	P46108;Q13905	2	0.61559	0.618969	0.4878
945	5449	Splicing-associated factors complex	Human	P35659;Q15287;Q86V81;Q8IYB3;Q9Y5S9	7913;10921;10189;10250;9939	DEK;RNPS1;ALYREF;SRRM1;RBM8A	P35659;Q9Y5S9	2	0.55764	0.641997	0.4297
946	5450	Mediator complex	Human	A0JLT2;O43513;O60244;O60313;O75448;O75586;O95402;Q13503;Q15528;Q15648;Q6P2C8;Q71F56;Q71SY5;Q96G25;Q96HR3;Q96RN5;Q9BTT4;Q9BUE0;Q9H944;Q9NPJ6;Q9NVC6;Q9NX70;Q9P086;Q9UHV7;Q9ULK4;Q9Y2X0;Q9Y3C7	219541;9443;9282;4976;9862;10001;9441;9412;6837;5469;9442;23389;81857;112950;90390;51586;84246;54797;9477;29079;9440;55588;400569;9969;9439;10025;51003	MED19;MED7;MED14;OPA1;MED24;MED6;MED26;MED21;MED22;MED1;MED27;MED13L;MED25;MED8;MED30;MED15;MED10;MED18;MED20;MED4;MED17;MED29;MED11;MED13;MED23;MED16;MED31	A0JLT2;O43513;O60244;O95402;Q13503;Q15528;Q15648;Q6P2C8;Q71F56;Q71SY5;Q96G25;Q96HR3;Q96RN5;Q9BTT4;Q9BUE0;Q9H944;Q9NPJ6;Q9NVC6;Q9NX70;Q9P086;Q9UHV7;Q9Y2X0	22	0.463085	0.683487	0.0014
947	5451	MED18-MED20-MED29 mediator subcomplex	Human	Q9BUE0;Q9H944;Q9NX70	54797;9477;55588	MED18;MED20;MED29	Q9BUE0;Q9H944;Q9NX70	3	0.220518	0.819324	0.0115
948	5460	p50-p65 NF(kappa)B complex	Human	P19838;Q04206	4790;5970	NFKB1;RELA	P19838;Q04206	2	0.328685	0.752624	0.1703
949	5461	p50-p65 NF(kappa)B-SRC1 complex	Human	P19838;Q04206;Q15788	4790;5970;8648	NFKB1;RELA;NCOA1	P19838;Q04206;Q15788	3	0.508787	0.662784	0.2656
950	5464	IKBA-p50-p65 Nf(kappa)B complex	Human	P19838;P25963;Q04206	4790;4792;5970	NFKB1;NFKBIA;RELA	P19838;P25963;Q04206	3	0.309099	0.763884	0.0542
951	5465	IKB(epsilon)-RELA-cREL complex	Human	O00221;Q04206;Q04864	4794;5970;5966	NFKBIE;RELA;REL	O00221;Q04206;Q04864	3	0.16284	0.859963	0.0023
952	5466	IKB(beta)-RELA-cREL complex	Human	Q04206;Q04864;Q15653	5970;5966;4793	RELA;REL;NFKBIB	Q04206;Q04864;Q15653	3	0.154396	0.866254	0.002
953	5467	IKB(alpha)-RELA-cREL complex	Human	P25963;Q04206;Q04864	4792;5970;5966	NFKBIA;RELA;REL	P25963;Q04206;Q04864	3	0.217555	0.821318	0.0108
954	5473	DISC complex (FAS, FADD, CASP8)	Human	P25445;Q13158;Q14790	355;8772;841	FAS;FADD;CASP8	Q13158;Q14790	2	0.401233	0.713657	0.2514
955	5475	MURR1-NF(kappa)Bp65-IKBA complex	Human	P25963;Q04206;Q8N668	4792;5970;150684	NFKBIA;RELA;COMMD1	P25963;Q04206;Q8N668	3	0.292942	0.77343	0.0442
956	5498	ILK-PARVB-ARHGEF6 complex	Human	Q13418;Q15052;Q9HBI1	3611;9459;29780	ILK;ARHGEF6;PARVB	Q13418;Q15052;Q9HBI1	3	0.232173	0.811574	0.0141
957	5499	PARVB-ARHGEF6 complex	Human	Q15052;Q9HBI1	9459;29780	ARHGEF6;PARVB	Q15052;Q9HBI1	2	0.345804	0.743051	0.1897
958	5502	EED-EZH-YY1 polycomb complex	Human	O75530;P25490;Q15910	8726;7528;2146	EED;YY1;EZH2	O75530;P25490;Q15910	3	0.427424	0.700563	0.1604
959	5513	RING1-Polycomb repressive complex	Human	O00257;P35226;P78364;Q06587	8535;648;1911;6015	CBX4;BMI1;PHC1;RING1	O00257;P78364;Q06587	3	1.32502	0.430104	0.9734
960	5518	BMI1-HPH1-HPH2 complex	Human	P35226;P78364;Q8IXK0	648;1911;1912	BMI1;PHC1;PHC2	P78364;Q8IXK0	2	1.6144	0.382497	0.9692
961	5521	EED-EZH polycomb complex	Human	O75530;Q15910	8726;2146	EED;EZH2	O75530;Q15910	2	0.431007	0.698809	0.2874
962	5526	CALM1-FKBP38-BCL2 complex	Human	P10415;P62158;Q14318	596;None;23770	BCL2;CALM1; CAL;FKBP8	P62158;Q14318	2	1.36362	0.423079	0.927
963	5529	TRAF2-cIAP1/BIRC2 complex	Human	Q12933;Q13490	7186;329	TRAF2;BIRC2	Q12933;Q13490	2	0.0904502	0.917052	0.0037
964	5531	Tumor necrosis factor receptor 1 signaling complex	Human	P19438;Q12933;Q13490;Q15628	7132;7186;329;8717	TNFRSF1A;TRAF2;BIRC2;TRADD	P19438;Q12933;Q13490;Q15628	4	1.05029	0.487737	0.9264
965	5535	PLCB3-PARD3-PARD6A complex	Human	Q01970;Q8TEW0;Q9NPB6	5331;56288;50855	PLCB3;PARD3;PARD6A	Q01970;Q8TEW0	2	0.661826	0.601748	0.5318
966	5540	TRAF2-TRADD complex	Human	Q12933;Q15628	7186;8717	TRAF2;TRADD	Q12933;Q15628	2	0.721967	0.580731	0.5858
967	5541	Ternary complex (TRAF2, FADD, TRADD)	Human	Q12933;Q13158;Q15628	7186;8772;8717	TRAF2;FADD;TRADD	Q12933;Q13158;Q15628	3	0.496201	0.668359	0.2468
968	5542	CCNB2-CDC2 complex	Human	O95067;P06493	9133;983	CCNB2;CDK1	O95067;P06493	2	0.636841	0.610933	0.509
969	5543	CCNB1-CDC2 complex	Human	P06493;P14635	983;891	CDK1;CCNB1	P06493;P14635	2	0.840205	0.543418	0.6839
970	5544	CDC2-PCNA-CCNB1-GADD45A complex	Human	P06493;P12004;P14635;P24522	983;5111;891;1647	CDK1;PCNA;CCNB1;GADD45A	P06493;P12004;P14635;P24522	4	0.649219	0.606348	0.4414
971	5545	CDC2-PCNA-CCNB1-GADD45B complex	Human	O75293;P06493;P12004;P14635	4616;983;5111;891	GADD45B;CDK1;PCNA;CCNB1	P06493;P12004;P14635	3	0.63075	0.613215	0.439
972	5546	CDC2-PCNA-CCNB1-GADD45G complex	Human	O95257;P06493;P12004;P14635	10912;983;5111;891	GADD45G;CDK1;PCNA;CCNB1	P06493;P12004;P14635	3	0.63075	0.613215	0.439
973	5550	CDK1-CCNB1-CCNF complex	Human	P06493;P14635;P41002	983;891;899	CDK1;CCNB1;CCNF	P06493;P14635	2	0.840205	0.543418	0.6839
974	5551	CDC2-CCNB1-PTCH1 complex	Human	P06493;P14635;Q13635	983;891;5727	CDK1;CCNB1;PTCH1	P06493;P14635	2	0.840205	0.543418	0.6839
975	5557	CDC2-CCNA2 complex	Human	P06493;P20248	983;890	CDK1;CCNA2	P06493;P20248	2	0.996168	0.50096	0.7835
976	5558	PAR6-CDC42 complex	Human	P60953;Q9BYG5	998;84612	CDC42;PARD6B	P60953;Q9BYG5	2	0.377827	0.725781	0.2262
977	5559	CDC2-CCNA2-CDK2 complex	Human	P06493;P20248;P24941	983;890;1017	CDK1;CCNA2;CDK2	P06493;P20248	2	0.996168	0.50096	0.7835
978	5564	LMO4-gp130 complex	Human	O14543;P23458;P40189;P61968;Q06124	9021;3716;3572;8543;5781	SOCS3;JAK1;IL6ST;LMO4;PTPN11	P23458;P40189;Q06124	3	0.671655	0.59821	0.4947
979	5573	Stat1-alpha-dimer-CBP DNA-protein complex	Human	P42224;Q92793	6772;1387	STAT1;CREBBP	P42224;Q92793	2	0.759868	0.568225	0.6176
980	5589	LINC complex, S-phase	Human	P10244;P28749;Q09028;Q52LA3;Q5TKA1;Q6MZP7;Q96GY3	4605;5933;5928;91750;286826;132660;55957	MYBL2;RBL1;RBBP4;LIN52;LIN9;LIN54;LIN37	P10244;P28749;Q09028;Q6MZP7;Q96GY3	5	0.53956	0.649536	0.2057
981	5593	LINC core complex	Human	Q09028;Q52LA3;Q5TKA1;Q6MZP7;Q96GY3	5928;91750;286826;132660;55957	RBBP4;LIN52;LIN9;LIN54;LIN37	Q09028;Q6MZP7;Q96GY3	3	0.593166	0.627681	0.3838
982	5596	LINC complex, quiescent cells	Human	Q08999;Q09028;Q16254;Q52LA3;Q5TKA1;Q6MZP7;Q96GY3	5934;5928;1874;91750;286826;132660;55957	RBL2;RBBP4;E2F4;LIN52;LIN9;LIN54;LIN37	Q08999;Q09028;Q16254;Q6MZP7;Q96GY3	5	0.503031	0.665322	0.145
983	5604	Emerin complex 1	Human	P35579;P50402;P60709;Q12965;Q13813;Q15417;Q8WWI1;Q9BRV8	4627;2010;60;4643;6709;1266;4008;80143	MYH9;EMD;ACTB;MYO1E;SPTAN1;CNN3;LMO7;SIKE1	P35579;P50402;P60709;Q13813;Q15417;Q8WWI1;Q9BRV8	7	0.794374	0.557298	0.7345
984	5606	Emerin-actin-NMI-(alphaII)spectrin complex	Human	P50402;P60709;Q13287;Q13813	2010;60;9111;6709	EMD;ACTB;NMI;SPTAN1	P50402;P60709;Q13287;Q13813	4	0.711735	0.584202	0.5489
985	5607	Emerin-actin-NMI complex	Human	P50402;P60709;Q13287	2010;60;9111	EMD;ACTB;NMI	P50402;P60709;Q13287	3	0.860976	0.537352	0.7347
986	5608	Emerin architectural complex	Human	P02545;P20700;P50402;P60709;Q13287;Q13813	4000;4001;2010;60;9111;6709	LMNA;LMNB1;EMD;ACTB;NMI;SPTAN1	P02545;P20700;P50402;P60709;Q13287;Q13813	6	0.546678	0.646547	0.1859
987	5609	Emerin regulatory complex	Human	O15379;O75531;P28749;P50402;P60709;P68431;Q02539;Q13547;Q8WWI1	8841;8815;5933;2010;60;None;3024;3065;4008	HDAC3;BANF1;RBL1;EMD;ACTB;HIST1H3A;;HIST1H1A;HDAC1;LMO7	O15379;O75531;P28749;P50402;P60709;P68431;Q13547;Q8WWI1	8	1.21805	0.450847	0.9951
988	5611	Emerin complex 24	Human	P02545;P06400;P20700;P33991;P49736;P50402;P68431;Q00839;Q02539;Q07021;Q08999;Q13287;Q14566;Q9H0E3;Q9H503	4000;5925;4001;4173;4171;2010;None;3192;3024;708;5934;9111;4175;79595;140836	LMNA;RB1;LMNB1;MCM4;MCM2;EMD;HIST1H3A;;HNRNPU;HIST1H1A;C1QBP;RBL2;NMI;MCM6;SAP130;BANF2	P02545;P06400;P20700;P33991;P49736;P50402;P68431;Q00839;Q07021;Q08999;Q13287;Q14566;Q9H0E3	13	0.639259	0.610032	0.2849
989	5613	Emerin complex 25	Human	O75531;O95218;O95777;P05455;P20700;P31946;P50402;P60709;P61978;P62258;P62314;Q13283;Q16543;Q9H0E3;Q9P287;Q9Y333	8815;9406;51691;6741;4001;7529;2010;60;3190;7531;6632;10146;11140;79595;56647;57819	BANF1;ZRANB2;LSM8;SSB;LMNB1;YWHAB;EMD;ACTB;HNRNPK;YWHAE;SNRPD1;G3BP1;CDC37;SAP130;BCCIP;LSM2	O75531;O95218;O95777;P05455;P20700;P31946;P50402;P60709;P61978;P62258;P62314;Q13283;Q16543;Q9H0E3;Q9P287;Q9Y333	16	0.889049	0.529367	0.9525
990	5614	Emerin complex 32	Human	O00422;O15379;P20700;P28749;P50402;P60709;P68431;Q08999;Q12824;Q13263;Q13287;Q13547;Q13813;Q14839;Q8TAQ2;Q92922;Q9BQ87;Q9BZK7;Q9C005;Q9H503;Q9NPJ6;Q9UKL0	10284;8841;4001;5933;2010;60;None;5934;6598;10155;9111;3065;6709;1108;6601;6599;90665;79718;84661;140836;29079;23186	SAP18;HDAC3;LMNB1;RBL1;EMD;ACTB;HIST1H3A;;RBL2;SMARCB1;TRIM28;NMI;HDAC1;SPTAN1;CHD4;SMARCC2;SMARCC1;TBL1Y;TBL1XR1;DPY30;BANF2;MED4;RCOR1	O00422;O15379;P20700;P28749;P50402;P60709;P68431;Q08999;Q12824;Q13263;Q13287;Q13547;Q13813;Q14839;Q8TAQ2;Q92922;Q9BQ87;Q9BZK7;Q9NPJ6	19	0.633589	0.612149	0.2231
991	5615	Emerin complex 52	Human	O00148;O95777;P10827;P12277;P14866;P20700;P27348;P46940;P50402;P51858;P60709;P61978;P62258;P62314;Q00839;Q02539;Q07021;Q08999;Q12906;Q13287;Q53EL6;Q9BZZ5;Q9Y2U8	10212;51691;7067;1152;3191;4001;10971;8826;2010;3068;60;3190;7531;6632;3192;3024;708;5934;3609;9111;27250;8539;23592	DDX39A;LSM8;THRA;CKB;HNRNPL;LMNB1;YWHAQ;IQGAP1;EMD;HDGF;ACTB;HNRNPK;YWHAE;SNRPD1;HNRNPU;HIST1H1A;C1QBP;RBL2;ILF3;NMI;PDCD4;API5;LEMD3	O00148;O95777;P12277;P14866;P20700;P27348;P46940;P50402;P51858;P60709;P61978;P62258;P62314;Q00839;Q07021;Q08999;Q13287;Q53EL6;Q9BZZ5;Q9Y2U8	20	0.825694	0.547737	0.8965
992	5622	HSP90-CIP1-FKBPL complex	Human	P07900;P38936;Q9UIM3	3320;1026;63943	HSP90AA1;CDKN1A;FKBPL	P07900;Q9UIM3	2	0.128162	0.886398	0.0121
993	5642	Securin-separase complex	Human	O95997;Q14674	9232;9700	PTTG1;ESPL1	O95997;Q14674	2	1.07887	0.48103	0.8277
994	5643	ESPL1-CDC2 complex	Human	P06493;Q14674	983;9700	CDK1;ESPL1	P06493;Q14674	2	0.20911	0.827055	0.057
995	5656	CEBPE-E2F1-RB1 complex	Human	P06400;Q01094;Q15744	5925;1869;1053	RB1;E2F1;CEBPE	P06400;Q01094	2	0.240264	0.80628	0.0819
996	5663	TRIM27-RB1 complex	Human	P06400;P14373	5925;5987	RB1;TRIM27	P06400;P14373	2	0.175556	0.850661	0.0348
997	5685	Membrane protein complex (VCP, UFD1L, SEC61B)	Human	P55072;P60468;Q92890	7415;10952;7353	VCP;SEC61B;UFD1L	P55072;P60468;Q92890	3	0.786919	0.559622	0.6491
998	5694	Nucleolar remodeling complex (NoRC complex)	Human	O60264;Q9UIF9	8467;11176	SMARCA5;BAZ2A	O60264;Q9UIF9	2	1.28593	0.437459	0.9072
999	5695	TIP5-DNMT-HDAC1 complex	Human	P26358;Q13547;Q9UBC3;Q9UIF9	1786;3065;1789;11176	DNMT1;HDAC1;DNMT3B;BAZ2A	P26358;Q13547;Q9UBC3;Q9UIF9	4	0.679078	0.595565	0.4889
1000	5716	NOS3-HSP90 complex, VEGF induced	Human	P07900;P29474	3320;4846	HSP90AA1;NOS3	P07900;P29474	2	0.5203	0.657765	0.3858
1001	5718	NOS3-HSP90-AKT complex, VEGF induced	Human	P07900;P29474;P31749	3320;4846;207	HSP90AA1;NOS3;AKT1	P07900;P29474;P31749	3	0.406907	0.710779	0.1401
1002	5724	CIN85-SH3GL3-CBL complex	Human	P22681;Q96B97;Q99963	867;30011;6457	CBL;SH3KBP1;SH3GL3	P22681;Q96B97;Q99963	3	0.835591	0.544784	0.7044
1003	5727	TBP-TAF complex	Human	P20226;Q15572;Q15573;Q53T94	6908;9013;9015;9014	TBP;TAF1C;TAF1A;TAF1B	P20226;Q15572;Q53T94	3	0.471372	0.679638	0.2163
1004	5735	TGF-beta receptor-SMAD3 complex	Human	P36897;P37173;P84022	7046;7048;4088	TGFBR1;TGFBR2;SMAD3	P36897;P37173;P84022	3	1.04199	0.489718	0.8836
1005	5736	Pre-initiation complex (PIC)	Human	P20226;P24928;P60709	6908;5430;60	TBP;POLR2A;ACTB	P20226;P24928;P60709	3	0.350692	0.740361	0.0844
1006	5749	MRIT complex	Human	O15519;Q07817;Q14790	8837;598;841	CFLAR;BCL2L1;CASP8	Q07817;Q14790	2	0.698934	0.588604	0.5647
1007	5755	SUMO1-SUA1-UBA2 complex	Human	P63165;Q9UBE0;Q9UBT2	7341;10055;10054	SUMO1;SAE1;UBA2	Q9UBE0;Q9UBT2	2	0.027566	0.973173	0
1008	5756	SUA1-UBA2 complex	Human	Q9UBE0;Q9UBT2	10055;10054	SAE1;UBA2	Q9UBE0;Q9UBT2	2	0.027566	0.973173	0
1009	5757	PLXNA1-RANBPM complex	Human	Q96S59;Q9UIW2	10048;5361	RANBP9;PLXNA1	Q96S59;Q9UIW2	2	0.107632	0.902827	0.0062
1010	5758	PLXNA2-RANBPM complex	Human	O75051;Q96S59	5362;10048	PLXNA2;RANBP9	O75051;Q96S59	2	0.678023	0.595939	0.5462
1011	5759	PLXNA3-RANBPM complex	Human	P51805;Q96S59	55558;10048	PLXNA3;RANBP9	P51805;Q96S59	2	0.53745	0.650427	0.407
1012	5762	CRMP-MICAL-PlexinA1 complex, induced by SEMA3A	Human	Q14194;Q8TDZ2;Q9UIW2	1400;64780;5361	CRMP1;MICAL1;PLXNA1	Q8TDZ2;Q9UIW2	2	0.160044	0.862036	0.0254
1013	5770	RUNX1-CBF-beta-DNA complex	Human	Q01196;Q13951	861;865	RUNX1;CBFB	Q01196;Q13951	2	0.350018	0.740731	0.1945
1014	5798	Death induced signaling complex II (FADD, CASP8, CFLAR), cytosolic, CD95L induced	Human	O15519;Q13158;Q14790	8837;8772;841	CFLAR;FADD;CASP8	Q13158;Q14790	2	0.401233	0.713657	0.2514
1015	5799	DISC complex (FAS, FADD, CASP8, CFLAR), membrane-associated, CD95L induced	Human	O15519;P25445;Q13158;Q14790	8837;355;8772;841	CFLAR;FAS;FADD;CASP8	Q13158;Q14790	2	0.401233	0.713657	0.2514
1016	5808	DISC complex (CD95, FADD, CASP8)	Human	Q13158;Q14790;Q8IUB6	8772;841;355	FADD;CASP8;CD95	Q13158;Q14790	2	0.401233	0.713657	0.2514
1017	5816	Apoptosome-procaspase 9 complex	Human	O14727;P55211;P99999	317;842;54205	APAF1;CASP9;CYCS	O14727;P55211;P99999	3	1.26468	0.441564	0.9629
1018	5828	IKBKG-IKBKB complex	Human	O14920;Q9Y6K9	3551;8517	IKBKB;IKBKG	O14920;Q9Y6K9	2	1.32247	0.430575	0.9175
1019	5829	IKBKG-CHUK complex	Human	O15111;Q9Y6K9	1147;8517	CHUK;IKBKG	O15111;Q9Y6K9	2	1.16719	0.461427	0.8646
1020	5830	DJ-1-SNCA complex, high molecular weight complex	Human	P37840;Q99497	6622;11315	SNCA;PARK7	P37840;Q99497	2	0.411502	0.708465	0.2635
1021	5832	PINK1-MIRO2-Milton complex	Human	Q8IXI1;Q9BXM7;Q9UPV9	89941;65018;22906	RHOT2;PINK1;TRAK1	Q8IXI1;Q9BXM7	2	0.244999	0.803213	0.0853
1022	5837	PPD complex	Human	O60260;Q99497;Q9BXM7	5071;11315;65018	PARK2;PARK7;PINK1	Q99497;Q9BXM7	2	0.826206	0.547583	0.6725
1023	5843	AIF-CYPA-DNA complex	Human	O95831;P62937	9131;5478	AIFM1;PPIA	O95831;P62937	2	0.498459	0.667352	0.3622
1024	5844	I-kappa-B kinase complex	Human	O14920;O15111;Q9Y6K9	3551;1147;8517	IKBKB;CHUK;IKBKG	O14920;O15111;Q9Y6K9	3	0.889542	0.529229	0.7638
1025	5849	HSP90-CDC37-LRRK2 complex	Human	P08238;Q16543;Q5S007	3326;11140;120892	HSP90AB1;CDC37;LRRK2	P08238;Q16543	2	0.742199	0.573987	0.604
1026	5859	FAS-FADD-CASP8-CASP10 complex	Human	P25445;Q13158;Q14790;Q92851	355;8772;841;843	FAS;FADD;CASP8;CASP10	Q13158;Q14790;Q92851	3	0.34039	0.746052	0.0735
1027	5861	FAS-FADD-CASP10 complex	Human	P25445;Q13158;Q92851	355;8772;843	FAS;FADD;CASP10	Q13158;Q92851	2	0.481357	0.675057	0.3453
1028	5872	BRAF-MAP2K1-MAP2K2-YWHAE complex	Human	P15056;P36507;P62258;Q02750	673;5605;7531;5604	BRAF;MAP2K2;YWHAE;MAP2K1	P15056;P36507;P62258;Q02750	4	0.635874	0.611294	0.4184
1029	5873	RAF1-MAP2K1-YWHAE complex	Human	P04049;P62258;Q02750	5894;7531;5604	RAF1;YWHAE;MAP2K1	P04049;P62258;Q02750	3	0.950205	0.512767	0.8237
1030	5876	PPP2R1A-PPP2R1B-PPP2CA-PPME1-EIF4A1 complex	Human	P30153;P30154;P60842;P67775;Q9Y570	5518;5519;1973;5515;51400	PPP2R1A;PPP2R1B;EIF4A1;PPP2CA;PPME1	P30153;P30154;P60842;P67775	4	0.708605	0.585273	0.5434
1031	5877	MAP2K1-BRAF-RAF1-YWHAE-KSR1 complex	Human	P04049;P15056;P62258;Q02750;Q8IVT5	5894;673;7531;5604;8844	RAF1;BRAF;YWHAE;MAP2K1;KSR1	P04049;P15056;P62258;Q02750	4	0.759851	0.56823	0.6279
1032	5919	BRAF-RAF1-14-3-3 complex	Human	P04049;P15056;P63104	5894;673;7534	RAF1;BRAF;YWHAZ	P04049;P15056;P63104	3	0.93935	0.515637	0.8145
1033	5920	KSR1-RAF1-MEK complex	Human	P04049;Q02750;Q8IVT5	5894;5604;8844	RAF1;MAP2K1;KSR1	P04049;Q02750	2	0.753902	0.570157	0.6134
1034	5921	KSR1-BRAF-MEK complex	Human	P15056;Q02750;Q8IVT5	673;5604;8844	BRAF;MAP2K1;KSR1	P15056;Q02750	2	0.404457	0.712019	0.2561
1035	5922	RAF1-RAS complex, EGF induced	Human	P01112;P04049	3265;5894	HRAS;RAF1	P01112;P04049	2	0.931851	0.517638	0.7446
1036	5923	RAF1-BRAF complex, RAS stimulated	Human	P04049;P15056	5894;673	RAF1;BRAF	P04049;P15056	2	0.470457	0.680061	0.3311
1037	5991	LRRK2-FADD-CASP8 complex	Human	Q13158;Q14790;Q5S007	8772;841;120892	FADD;CASP8;LRRK2	Q13158;Q14790	2	0.401233	0.713657	0.2514
1038	6025	Ubiquitin-conjugating enzyme E2 (UBC13-UEV1A)	Human	P61088;Q13404	7334;7335	UBE2N;UBE2V1	P61088;Q13404	2	0.558664	0.641575	0.4312
1039	6037	CHIP-HSC70-TAU-UBCH5B complex	Human	P10636;P11142;P62837;Q9UNE7	4137;3312;7322;10273	MAPT;HSPA8;UBE2D2;STUB1	P10636;P11142;Q9UNE7	3	1.21468	0.451533	0.9513
1040	6038	Dynein complex	Human	O14576;P63167;Q14204;Q9Y6G9	None;None;None;None	DYNC1I1;DYNLL1;DYNC1H1;DYNC1LI1	P63167;Q14204;Q9Y6G9	3	0.221222	0.818852	0.0118
1041	6039	Dynein-dynactin complex	Human	O14576;P63167;Q14203;Q14204;Q9Y6G9	None;None;None;None;None	DYNC1I1;DYNLL1;DCTN1;DYNC1H1;DYNC1LI1	P63167;Q14203;Q14204;Q9Y6G9	4	0.329524	0.752149	0.0269
1042	6053	LKB1-STRAD-MO25 complex	Human	Q15831;Q7RTN6;Q9Y376	6794;92335;51719	STK11;STRADA;CAB39	Q15831;Q7RTN6;Q9Y376	3	0.362831	0.733767	0.0945
1043	6072	TRA2B1-SRSF9-SRSF6 complex	Human	P62995;Q13242;Q13247	None;None;None	TRA2B;SRSF9;SRSF6	P62995;Q13242	2	0.772155	0.564285	0.6281
1044	6076	c-Abl-cortactin-nmMLCK complex	Human	P00519;Q14247;Q15746	25;2017;4638	ABL1;CTTN;MYLK	P00519;Q14247	2	1.39002	0.418406	0.9343
1045	6080	ACAP1-CHC-Glut4 complex	Human	P14672;Q00610;Q15027	6517;1213;9744	SLC2A4;CLTC;ACAP1	Q00610;Q15027	2	1.31496	0.431973	0.9159
1046	6083	CART complex	Human	O14964;O43707;O75382;Q9ULV0	9146;81;10612;4645	HGS;ACTN4;TRIM3;MYO5B	O14964;O43707	2	0.943425	0.514556	0.751
1047	6084	AFF4 super elongation complex (SEC)	Human	O00472;O60563;O60583;P42568;P50750;P51825;P55199;Q03111;Q96JC9;Q9HB65;Q9UHB7	22936;904;905;4300;1025;4299;8178;4298;85403;80237;27125	ELL2;CCNT1;CCNT2;MLLT3;CDK9;AFF1;ELL;MLLT1;EAF1;ELL3;AFF4	O60563;O60583;P50750;P55199;Q03111;Q96JC9;Q9UHB7	7	0.575626	0.634669	0.213
1048	6109	FHF complex	Human	Q86VS8;Q8N612;Q96ED9;Q9H8T0;Q9UJC3	84376;84067;29911;64400;51361	HOOK3;FAM160A2;HOOK2;AKTIP;HOOK1	Q86VS8;Q8N612;Q96ED9;Q9H8T0;Q9UJC3	5	0.362584	0.7339	0.025
1049	6116	Hook1-Vps16 complex	Human	Q9H269;Q9UJC3	64601;51361	VPS16;HOOK1	Q9H269;Q9UJC3	2	0.253564	0.797726	0.0938
1050	6117	Hook1-Vps18 complex	Human	Q9P253;Q9UJC3	57617;51361	VPS18;HOOK1	Q9P253;Q9UJC3	2	0.372474	0.728611	0.22
1051	6120	Hook2-Vps16 complex	Human	Q96ED9;Q9H269	29911;64601	HOOK2;VPS16	Q96ED9;Q9H269	2	0.238987	0.807111	0.0815
1052	6124	FTS-Vps16 complex	Human	Q9H269;Q9H8T0	64601;64400	VPS16;AKTIP	Q9H269;Q9H8T0	2	0.320614	0.757224	0.1612
1053	6125	FTS-Vps18 complex	Human	Q9H8T0;Q9P253	64400;57617	AKTIP;VPS18	Q9H8T0;Q9P253	2	0.217176	0.821574	0.062
1054	6127	DAXX-MDM2-USP7 complex	Human	Q00987;Q93009;Q9UER7	4193;7874;1616	MDM2;USP7;DAXX	Q00987;Q93009;Q9UER7	3	0.543525	0.647868	0.3133
1055	6131	SELK multiprotein complex	Human	P04843;P04844;P27824;P39656;P46977;P55072;Q9BQE4;Q9BUN8;Q9GZP9;Q9Y6D0	6184;6185;821;1650;3703;7415;55829;79139;51009;58515	RPN1;RPN2;CANX;DDOST;STT3A;VCP;VIMP;DERL1;DERL2;SELK	P04843;P55072	2	1.18046	0.458619	0.8695
1056	6142	KPNA2-KPNB1 complex	Human	P52292;Q14974	3838;3837	KPNA2;KPNB1	P52292;Q14974	2	1.03105	0.492356	0.8036
1057	6145	CENP-S-X complex	Human	A8MT69;Q8N2Z9	201254;378708	STRA13;APITD1	A8MT69;Q8N2Z9	2	0.0940792	0.914011	0.004
1058	6146	CENP-T-W-S-X heterotetramer complex	Human	A8MT69;Q5EE01;Q8N2Z9;Q96BT3	201254;387103;378708;80152	STRA13;CENPW;APITD1;CENPT	A8MT69;Q8N2Z9;Q96BT3	3	0.528655	0.65417	0.2921
1059	6147	BAFL-BAF-LAP2beta complex	Human	O75531;P42167;Q9H503	8815;7112;140836	BANF1;TMPO;BANF2	O75531;P42167	2	1.9674	0.336995	0.9925
1060	6149	Codanin-1-Asf1\u2013histone H3.1-histone H4\u2013importin-4 complex, cytosolic	Human	P62805;P68431;Q8IWY9;Q8TEX9;Q9Y294	None;None;146059;79711;25842	HIST1H4A;;HIST1H3A;;CDAN1;IPO4;ASF1A	P62805;P68431;Q8IWY9;Q8TEX9;Q9Y294	5	0.316792	0.759422	0.0107
1061	6160	hTREX84 complex	Human	Q13769;Q6I9Y2;Q86W42;Q8NI27;Q96FV9;Q96J01	8563;80145;79228;57187;9984;84321	THOC5;THOC7;THOC6;THOC2;THOC1;THOC3	Q13769;Q6I9Y2;Q86W42;Q8NI27;Q96FV9;Q96J01	6	0.393454	0.717641	0.0277
1062	6164	ACK1 signaling complex	Human	P46108;P56945;P60953;Q07912	1398;9564;998;10188	CRK;BCAR1;CDC42;TNK2	P46108;P60953	2	0.356741	0.73706	0.2026
1063	6167	Exocyst complex	Human	O00471;O60645;Q8IYI6;Q8TAG9;Q96A65;Q96KP1;Q9NV70;Q9UPT5	10640;11336;149371;54536;60412;55770;55763;23265	EXOC5;EXOC3;EXOC8;EXOC6;EXOC4;EXOC2;EXOC1;EXOC7	O00471;O60645;Q8IYI6;Q8TAG9;Q96A65;Q96KP1;Q9NV70;Q9UPT5	8	0.128935	0.885791	0
1064	6168	Exocyst EXOC5-EXOC6 subcomplex	Human	O00471;Q8TAG9	10640;54536	EXOC5;EXOC6	O00471;Q8TAG9	2	0.12906	0.885692	0.0126
1065	6169	Exocyst EXOC5-EXOC6-EXOC7 subcomplex	Human	O00471;Q8TAG9;Q9UPT5	10640;54536;23265	EXOC5;EXOC6;EXOC7	O00471;Q8TAG9;Q9UPT5	3	0.105229	0.90479	0.0001
1066	6172	Intraflagellar transport complex B	Human	A0AVF1;Q13099;Q8IY31;Q8N4P2;Q8R3P7;Q8TDR0;Q8WYA0;Q96LB3;Q9BW83;Q9H7X7;Q9NQC8;Q9NWB7;Q9P2H3;Q9UG01;Q9Y366;Q9Y547	79989;8100;90410;150737;76779;26146;28981;80173;11020;64792;56912;55081;57560;26160;51098;51668	TTC26;IFT88;IFT20;TTC30B;Cluap1;TRAF3IP1;IFT81;IFT74;IFT27;IFT22;IFT46;IFT57;IFT80;IFT172;IFT52;HSPB11	A0AVF1;Q13099;Q8IY31;Q8N4P2;Q8WYA0;Q96LB3;Q9BW83;Q9NWB7;Q9P2H3;Q9Y366;Q9Y547	11	0.465449	0.682385	0.0194
1067	6173	Intraflagellar transport complex B core complex	Human	A0AVF1;Q13099;Q8N4P2;Q8WYA0;Q96LB3;Q9BW83;Q9H7X7;Q9NQC8;Q9Y366;Q9Y547	79989;8100;150737;28981;80173;11020;64792;56912;51098;51668	TTC26;IFT88;TTC30B;IFT81;IFT74;IFT27;IFT22;IFT46;IFT52;HSPB11	A0AVF1;Q13099;Q8N4P2;Q8WYA0;Q96LB3;Q9BW83;Q9Y366;Q9Y547	8	0.564905	0.639017	0.1761
1068	6174	Intraflagellar transport complex B peripheral subcomplex	Human	Q8IY31;Q8R3P7;Q8TDR0;Q9NWB7;Q9P2H3;Q9UG01	90410;76779;26146;55081;57560;26160	IFT20;Cluap1;TRAF3IP1;IFT57;IFT80;IFT172	Q8IY31;Q9NWB7;Q9P2H3	3	0.156637	0.864575	0.0021
1069	6178	LUBAC complex	Human	Q96EP0;Q9BYM8;Q9H0F6	55072;10616;81858	RNF31;RBCK1;SHARPIN	Q96EP0;Q9BYM8;Q9H0F6	3	0.377638	0.72588	0.1095
1070	6182	PP2A A/C-striatin complex	Human	O43815;P30153;P67775	6801;5518;5515	STRN;PPP2R1A;PPP2CA	O43815;P30153;P67775	3	0.422416	0.703029	0.1557
1071	6183	PP2A A/C-SG2NA complex	Human	P30153;P67775;Q13033	5518;5515;29966	PPP2R1A;PPP2CA;STRN3	P30153;P67775;Q13033	3	0.414781	0.706823	0.1484
1072	6194	B-WICH complex	Human	O00159;O60264;O75533;P35659;Q03468;Q9BQG0;Q9NR30;Q9UIG0	4641;8467;23451;7913;2074;10514;9188;9031	MYO1C;SMARCA5;SF3B1;DEK;ERCC6;MYBBP1A;DDX21;BAZ1B	O00159;O60264;O75533;P35659;Q03468;Q9BQG0;Q9NR30;Q9UIG0	8	0.642566	0.608803	0.3595
1073	6213	DOCK8-WIP-WASp complex	Human	O43516;P42768;Q8NF50	7456;7454;81704	WIPF1;WAS;DOCK8	O43516;P42768;Q8NF50	3	0.730795	0.577769	0.5752
1074	6215	GATOR1 complex	Human	O75140;Q12980;Q8WTW4	9681;8131;10641	DEPDC5;NPRL3;NPRL2	O75140;Q12980	2	0.953643	0.511864	0.7575
1075	6216	GATOR2 complex	Human	P55735;Q6PJI9;Q96EE3;Q96S15;Q9NXC5	6396;79726;81929;84219;54468	SEC13;WDR59;SEH1L;WDR24;MIOS	P55735;Q6PJI9;Q96EE3;Q9NXC5	4	0.225967	0.815683	0.0026
1076	6217	GATOR complex	Human	O75140;P55735;Q12980;Q6PJI9;Q8WTW4;Q96EE3;Q96S15;Q9NXC5	9681;6396;8131;79726;10641;81929;84219;54468	DEPDC5;SEC13;NPRL3;WDR59;NPRL2;SEH1L;WDR24;MIOS	O75140;P55735;Q12980;Q6PJI9;Q96EE3;Q9NXC5	6	0.424868	0.701819	0.042
1077	6219	DGKZ-RASGRP1-HRAS complex	Human	O95267;P01112;Q13574	10125;3265;8525	RASGRP1;HRAS;DGKZ	P01112;Q13574	2	0.575779	0.634607	0.4484
1078	6229	ULK1-ATG13-RB1CC1 complex	Human	O75143;O75385;Q8TDY2	9776;8408;9821	ATG13;ULK1;RB1CC1	O75143;Q8TDY2	2	0.793273	0.55764	0.6464
1079	6230	ULK2-ATG13-RB1CC1 complex	Human	O75143;Q8IYT8;Q8TDY2	9776;9706;9821	ATG13;ULK2;RB1CC1	O75143;Q8IYT8;Q8TDY2	3	0.639003	0.610127	0.4504
1080	6232	ULK1-ATG13-RB1CC1-ATG101 complex	Human	O75143;O75385;Q8TDY2;Q9BSB4	9776;8408;9821;60673	ATG13;ULK1;RB1CC1;ATG101	O75143;Q8TDY2;Q9BSB4	3	0.531319	0.653032	0.2963
1081	6236	Dynein-2 complex, cytoplasmic	Human	P51808;P63167;P63172;Q8IVD9;Q8NCM8;Q8TCX1;Q8TF09;Q8WVS4;Q8WW35;Q96EX3;Q96FJ2;Q9NP97	6990;8655;6993;23386;79659;51626;83657;55112;255758;89891;140735;83658	DYNLT3;DYNLL1;DYNLT1;NUDCD3;DYNC2H1;DYNC2LI1;DYNLRB2;WDR60;TCTEX1D2;WDR34;DYNLL2;DYNLRB1	P63167;P63172;Q8IVD9;Q8NCM8;Q8TCX1;Q8WVS4;Q8WW35;Q96FJ2;Q9NP97	9	0.467282	0.681532	0.034
1082	6237	AJUBA-GFI1-HDAC1 complex	Human	Q13547;Q96IF1;Q99684	3065;84962;2672	HDAC1;AJUBA;GFI1	Q13547;Q96IF1	2	0.85505	0.539069	0.6949
1083	6244	AJUBA-GFI1-HDAC3 complex	Human	O15379;Q96IF1;Q99684	8841;84962;2672	HDAC3;AJUBA;GFI1	O15379;Q96IF1	2	0.508116	0.663079	0.3709
1084	6246	BBS4 centriolar satellite complex	Human	Q15154;Q96RK4;Q9UPN4	5108;585;22994	PCM1;BBS4;CEP131	Q15154;Q9UPN4	2	0.153257	0.86711	0.0216
1085	6247	BBS-chaperonin complex	Human	P17987;P48643;P49368;P50990;P50991;P78371;Q6ZW61;Q8IWZ6;Q8TAM1;Q9NPJ1	6950;22948;7203;10694;10575;10576;166379;55212;79738;8195	TCP1;CCT5;CCT3;CCT8;CCT4;CCT2;BBS12;BBS7;BBS10;MKKS	P17987;P48643;P49368;P50990;P50991;P78371;Q8IWZ6	7	0.387963	0.72048	0.0141
1086	6248	FBXW7-CSF3R-GSK3B complex	Human	P49841;Q969H0;Q99062	2932;55294;1441	GSK3B;FBXW7;CSF3R	P49841;Q969H0	2	0.614066	0.619553	0.4861
1087	6259	USH2 complex	Human	O75445;Q8WXG9;Q9H5P4;Q9P202	7399;84059;79955;25861	USH2A;GPR98;PDZD7;WHRN	O75445;Q8WXG9	2	0.738446	0.575226	0.6
1088	6260	MPP7-DLG1-LIN7A complex	Human	O14910;Q12959;Q5T2T1	8825;1739;143098	LIN7A;DLG1;MPP7	O14910;Q12959	2	0.496314	0.668309	0.3599
1089	6263	MPP7-DLG1-LIN7C complex	Human	Q12959;Q5T2T1;Q9NUP9	1739;143098;55327	DLG1;MPP7;LIN7C	Q12959;Q9NUP9	2	0.273681	0.785126	0.1113
1090	6264	DLG5-SORBS3-CTNNB1 complex	Human	O60504;P35222;Q8TDM6	10174;1499;9231	SORBS3;CTNNB1;DLG5	O60504;P35222;Q8TDM6	3	0.416678	0.705877	0.1501
1091	6266	Ubiquitin E3 ligase (CUL3, KLHL3, WNK4)	Human	Q13618;Q96J92;Q9UH77	8452;65266;26249	CUL3;WNK4;KLHL3	Q13618;Q96J92	2	0.936289	0.516452	0.7467
1092	6268	Cullin-RING E3 ubiquitin ligase complex	Human	Q15369;Q15370;Q93034;Q96DX5	6921;6923;8065;140462	TCEB1;TCEB2;CUL5;ASB9	Q15369;Q93034	2	0.657191	0.603431	0.5272
1093	6270	DMTN-SYNE1- complex	Human	Q08495;Q8NF91	2039;23345	DMTN;SYNE1	Q08495;Q8NF91	2	0.82262	0.548661	0.67
1094	6282	G alpha-13-Hax-1-cortactin-Rac complex	Human	O00165;P31749;Q14247;Q14344	10456;207;2017;10672	HAX1;AKT1;CTTN;GNA13	O00165;P31749;Q14247;Q14344	4	0.904489	0.525075	0.8181
1095	6283	SIVA1-XIAP-TAK1 complex	Human	O15304;O43318;P98170	10572;6885;331	SIVA1;MAP3K7;XIAP	O43318;P98170	2	0.466058	0.682101	0.3271
1096	6287	SLC2A1-DMTN-ADD2 complex	Human	P11166;P35612;Q08495	6513;119;2039	SLC2A1;ADD2;DMTN	P11166;P35612;Q08495	3	0.575733	0.634625	0.3588
1097	6289	prohibitin 2 complex, mitochondrial	Human	O00165;P05141;P35232;P45880;Q99623	10456;292;5245;7417;11331	HAX1;SLC25A5;PHB;VDAC2;PHB2	O00165;P45880	2	0.412194	0.708118	0.2643
1098	6290	Ubiquitin E3 ligase (DDB1, DYRK2, EDD, VPRBP)	Human	O95071;Q16531;Q92630;Q9Y4B6	51366;1642;8445;9730	UBR5;DDB1;DYRK2;VPRBP	O95071;Q16531;Q9Y4B6	3	0.903033	0.525477	0.7801
1099	6291	Ubiquitin E3 ligase (DDIT4, DDB1, BTRC, CUL4A)	Human	Q13619;Q16531;Q9NX09;Q9Y297	8451;1642;54541;8945	CUL4A;DDB1;DDIT4;BTRC	Q13619;Q16531;Q9Y297	3	0.898732	0.526667	0.7751
1100	6292	HAX-1-XIAP complex	Human	O00165;P98170	10456;331	HAX1;XIAP	O00165;P98170	2	0.941372	0.5151	0.75
1101	6294	DDR1-PRKCZ-WWC1 complex	Human	Q05513;Q08345;Q8IX03	5590;780;23286	PRKCZ;DDR1;WWC1	Q05513;Q08345	2	0.489898	0.671187	0.3542
1102	6302	B-WICH complex	Human	O00159;O60264;O75533;P35659;Q03468;Q9BQG0;Q9C093;Q9NR30;Q9UIG0	4641;8467;23451;7913;2074;10514;79925;9188;9031	MYO1C;SMARCA5;SF3B1;DEK;ERCC6;MYBBP1A;SPEF2;DDX21;BAZ1B	O00159;O60264;O75533;P35659;Q03468;Q9BQG0;Q9C093;Q9NR30;Q9UIG0	9	0.62276	0.616234	0.2917
1103	6303	DDX11-RAD21-SMC1A-SMC3 complex	Human	O60216;Q14683;Q96FC9;Q9UQE7	5885;8243;1663;9126	RAD21;SMC1A;DDX11;SMC3	O60216;Q14683;Q9UQE7	3	0.162058	0.860542	0.0023
1104	6304	DDX11-Ctf18-RFC complex	Human	O75717;P12004;Q5FWF5;Q8WVB6;Q96FC9;Q9BVC3	11169;5111;114799;63922;1663;79075	WDHD1;PCNA;ESCO1;CHTF18;DDX11;DSCC1	O75717;P12004;Q5FWF5;Q9BVC3	4	0.591882	0.628187	0.3377
1105	6306	DDX27-PeBoW complex	Human	O00541;Q14137;Q96GQ7;Q9GZL7	23481;23246;55661;55759	PES1;BOP1;DDX27;WDR12	O00541;Q14137;Q96GQ7;Q9GZL7	4	0.732206	0.577298	0.5857
1106	6307	RAB27A-SLP3-KLC1 transport complex	Human	P51159;Q07866;Q4VX76	5873;3831;94120	RAB27A;KLC1;SYTL3	P51159;Q07866	2	0.255318	0.796611	0.0951
1107	6308	protein complex (DDX28; DHX30; GRSF1; FASTKD2; FASTKD5)	Human	Q12849;Q7L2E3;Q7L8L6;Q9NUL7;Q9NYY8	2926;22907;60493;55794;22868	GRSF1;DHX30;FASTKD5;DDX28;FASTKD2	Q12849;Q7L2E3;Q7L8L6;Q9NUL7;Q9NYY8	5	0.523494	0.656386	0.1766
1108	6310	DEAF1- complex	Human	O75398;P12956;P13010	10522;2547;7520	DEAF1;XRCC6;XRCC5	O75398;P12956;P13010	3	0.482759	0.674419	0.2302
1109	6324	NLRP2 inflammasome	Human	P29466;Q9NX02;Q9ULZ3;Q9Y2G2	834;55655;29108;22900	CASP1;NLRP2;PYCARD;CARD8	Q9NX02;Q9ULZ3	2	0.982371	0.504446	0.7764
1110	6341	GIT1-ARHGEF7-PAK1-PXN complex	Human	P49023;Q13153;Q14155;Q9Y2X7	5829;5058;8874;28964	PXN;PAK1;ARHGEF7;GIT1	P49023;Q13153;Q14155;Q9Y2X7	4	1.02762	0.49319	0.9141
1111	6344	TNF-R1-associated signaling complex	Human	O14920;O15111;O43318;P01375;P19438;Q12933;Q13489;Q13546;Q15025;Q15628;Q15750;Q96EP0;Q9BYM8;Q9NYJ8;Q9Y6K9	3551;1147;6885;7124;7132;7186;330;8737;10318;8717;10454;55072;10616;23118;8517	IKBKB;CHUK;MAP3K7;TNF;TNFRSF1A;TRAF2;BIRC3;RIPK1;TNIP1;TRADD;TAB1;RNF31;RBCK1;TAB2;IKBKG	O14920;O15111;O43318;P19438;Q12933;Q13546;Q15025;Q15628;Q15750;Q96EP0;Q9BYM8;Q9NYJ8;Q9Y6K9	13	0.786101	0.559879	0.7639
1112	6345	ZNF304-corepressor complex	Human	P26358;Q13263;Q15047;Q9HCX3	1786;10155;9869;57343	DNMT1;TRIM28;SETDB1;ZNF304	P26358;Q13263;Q15047	3	0.552906	0.643954	0.328
1113	6347	TNF-R1 signaling complex	Human	P01375;P19438;Q12933;Q13546;Q15628	7124;7132;7186;8737;8717	TNF;TNFRSF1A;TRAF2;RIPK1;TRADD	P19438;Q12933;Q13546;Q15628	4	1.14474	0.466256	0.9586
1114	6365	Synexin-sorcin complex	Human	P20073;P30626	310;6717	ANXA7;SRI	P20073;P30626	2	0.673983	0.597378	0.543
1115	6373	MiDAC complex	Human	Q13547;Q6PJG2;Q92769;Q9H147	3065;91748;3066;116092	HDAC1;ELMSAN1;HDAC2;DNTTIP1	Q13547;Q6PJG2;Q9H147	3	0.649499	0.606245	0.4653
1116	6374	Calcineurin-FKBP12 complex	Human	P62942;P63098;Q08209	2280;5534;5530	FKBP1A;PPP3R1;PPP3CA	P62942;Q08209	2	0.128242	0.886334	0.0121
1117	6375	PEF1-ALG2 complex	Human	O75340;Q9UBV8	10016;553115	PDCD6;PEF1	O75340;Q9UBV8	2	0.0759104	0.929445	0.0016
1118	6388	CORVET complex	Human	Q8N3P4;Q8WUH2;Q96AX1;Q9H269;Q9H270;Q9P253	23355;9392;65082;64601;55823;57617	VPS8;TGFBRAP1;VPS33A;VPS16;VPS11;VPS18	Q8WUH2;Q96AX1;Q9H269;Q9H270;Q9P253	5	0.152213	0.867895	0.0001
1119	6389	HOPS complex	Human	P49754;Q96AX1;Q96JC1;Q9H269;Q9H270;Q9P253	27072;65082;23339;64601;55823;57617	VPS41;VPS33A;VPS39;VPS16;VPS11;VPS18	Q96AX1;Q9H269;Q9H270;Q9P253	4	0.104559	0.905338	0
1120	6393	KCTD16-GNB1-GNG2 complex	Human	P59768;P62873;Q68DU8	54331;2782;57528	GNG2;GNB1;KCTD16	P62873;Q68DU8	2	0.919794	0.520889	0.7366
1121	6394	CNOT1-CNOT2-CNOT3 complex	Human	A5YKK6;O75175;Q9NZN8	23019;4849;4848	CNOT1;CNOT3;CNOT2	A5YKK6;O75175;Q9NZN8	3	0.437699	0.695556	0.1718
1122	6395	4E-T-DDX6-CNOT1 complex	Human	A5YKK6;P26196;Q9NRA8	23019;1656;56478	CNOT1;DDX6;EIF4ENIF1	A5YKK6;P26196;Q9NRA8	3	0.794519	0.557252	0.6582
1123	6396	DNJC3-DNAJB1-HSPA8 complex	Human	P11142;P25685;Q13217	3312;3337;5611	HSPA8;DNAJB1;DNAJC3	P11142;P25685;Q13217	3	0.675878	0.596702	0.5001
1124	6399	DNAJC7-HSPA8-HSP90AA1 complex	Human	P07900;P11142;Q99615	3320;3312;7266	HSP90AA1;HSPA8;DNAJC7	P07900;P11142;Q99615	3	0.585163	0.63085	0.372
1125	6414	RIPK1-FADD-caspase-8 complex	Human	Q13158;Q13546;Q14790	8772;8737;841	FADD;RIPK1;CASP8	Q13158;Q13546;Q14790	3	0.32651	0.753858	0.0642
1126	6415	pallidin-Cappuccino-BLOS1 complex	Human	P78537;Q9NUP1;Q9UL45	2647;55330;26258	BLOC1S1;BLOC1S4;BLOC1S6	P78537;Q9NUP1	2	0.157504	0.863928	0.0235
1127	6416	dysbindin-Snapin-BLOS2 complex	Human	O95295;Q6QNY1;Q96EV8	23557;282991;84062	SNAPIN;BLOC1S2;DTNBP1	O95295;Q6QNY1;Q96EV8	3	0.254166	0.797343	0.0223
1128	6421	DNTTIP1-ZNF541-HDAC1-HDAC2 complex	Human	Q13547;Q92769;Q9H0D2;Q9H147	3065;3066;84215;116092	HDAC1;HDAC2;ZNF541;DNTTIP1	Q13547;Q9H147	2	0.507597	0.663307	0.3708
1129	6422	SETDB1-DNMT3A complex	Human	Q15047;Q9Y6K1	9869;1788	SETDB1;DNMT3A	Q15047;Q9Y6K1	2	0.78932	0.558872	0.6428
1130	6423	SETDB1-DNMT3B complex	Human	Q15047;Q9UBC3	9869;1789	SETDB1;DNMT3B	Q15047;Q9UBC3	2	0.419001	0.704721	0.271
1131	6434	MIS18 complex	Human	O43482;Q6P0N0;Q9NYP9	11339;55320;54069	OIP5;MIS18BP1;MIS18A	O43482;Q6P0N0;Q9NYP9	3	0.235245	0.809556	0.015
1132	6435	HAUS augmin-like complex	Human	O94927;Q68CZ6;Q7Z4H7;Q8BFT2;Q96CS2;Q99871;Q9BT25;Q9NVX0	23354;79441;54801;219072;115106;55559;93323;55142	HAUS5;HAUS3;HAUS6;Haus4;HAUS1;HAUS7;HAUS8;HAUS2	O94927;Q68CZ6;Q7Z4H7;Q96CS2;Q99871;Q9BT25;Q9NVX0	7	0.349262	0.741146	0.0058
1133	6441	KIAA0753-FOR20-OFD1 complex	Human	O75665;Q2KHM9;Q96NB1	8481;9851;123811	OFD1;KIAA0753;FOPNL	O75665;Q96NB1	2	0.846062	0.541694	0.6873
1134	6442	Cytochrome c oxidase, mitochondrial	Human	P00395;P00403;P00414;P09669;P13073;P20674;Q15526;Q7KZN9;Q7Z7K0;Q96I36;Q9BVV7;Q9GZY4;Q9P0S2;Q9Y2R0	4512;4513;4514;1345;1327;9377;6834;1355;152100;84987;29090;55744;51241;28958	MT-CO1;MT-CO2;MT-CO3;COX6C;COX4I1;COX5A;SURF1;COX15;CMC1;COX14;TIMM21;COA1;COX16;COA3	P00403;P13073;Q7Z7K0;Q9P0S2	4	0.634658	0.611749	0.4152
1135	6443	SMAR1-HDAC1-SIN3A-SIN3B repressor complex	Human	O75182;Q13547;Q8N9N5;Q96ST3	23309;3065;54971;25942	SIN3B;HDAC1;BANP;SIN3A	O75182;Q13547;Q8N9N5;Q96ST3	4	0.721325	0.580948	0.5666
1136	6444	SMAR1-HDAC1-SIN3A-SIN3B-p107-p130 repressor complex	Human	O75182;P28749;Q08999;Q13547;Q8N9N5;Q96ST3	23309;5933;5934;3065;54971;25942	SIN3B;RBL1;RBL2;HDAC1;BANP;SIN3A	O75182;P28749;Q08999;Q13547;Q8N9N5;Q96ST3	6	0.623985	0.615769	0.3461
1137	6447	TIM23-TOM22-TIM50-HSD3B2 complex	Human	O14925;P26439;Q3ZCQ8;Q9NS69	100287932;3284;92609;56993	TIMM23;HSD3B2;TIMM50;TOMM22	Q3ZCQ8;Q9NS69	2	0.449311	0.689983	0.3086
1138	6452	TIMM8A-TIMM13 complex	Human	O60220;Q9Y5L4	1678;26517	TIMM8A;TIMM13	O60220;Q9Y5L4	2	0.317592	0.75896	0.1569
1139	6455	ARL2-TBCD complex	Human	P36404;Q9BTW9	402;6904	ARL2;TBCD	P36404;Q9BTW9	2	0.0768432	0.92864	0.0018
1140	6457	MLL1 core complex	Human	P61964;Q03164;Q15291;Q9UBL3	11091;4297;5929;9070	WDR5;KMT2A;KDM6B;ASH2L	P61964;Q15291;Q9UBL3	3	0.654026	0.604585	0.4702
1141	6459	EARP complex	Human	Q5VIR6;Q8N1B4;Q96JG6;Q9UID3	55275;6293;55610;738	VPS53;VPS52;VPS50;VPS51	Q5VIR6;Q8N1B4;Q96JG6;Q9UID3	4	0.0745653	0.930609	0
1142	6460	MLL2 complex	Human	O00255;O14686;O15294;O75475;P51610;P61964;Q15291;Q9C005;Q9UBL3;Q9Y5Z7	4221;8085;8473;11168;3054;11091;5929;84661;9070;29915	MEN1;KMT2D;OGT;PSIP1;HCFC1;WDR5;KDM6B;DPY30;ASH2L;HCFC2	O00255;O14686;O15294;O75475;P51610;P61964;Q15291;Q9UBL3;Q9Y5Z7	9	0.604862	0.623107	0.2442
1143	6461	MLL3 complex	Human	O15550;P61964;Q14686;Q15291;Q6ZW49;Q8NEZ4;Q9BTK6;Q9C005;Q9UBL3	7403;11091;23054;5929;22976;58508;79447;84661;9070	KDM6A;WDR5;NCOA6;KDM6B;PAXIP1;KMT2C;PAGR1;DPY30;ASH2L	P61964;Q14686;Q15291;Q6ZW49;Q8NEZ4;Q9BTK6;Q9UBL3	7	0.547128	0.646359	0.1632
1144	6462	MLL1 complex	Human	O00255;O15294;P51610;P61964;Q03164;Q15291;Q9C005;Q9UBL3	4221;8473;3054;11091;4297;5929;84661;9070	MEN1;OGT;HCFC1;WDR5;KMT2A;KDM6B;DPY30;ASH2L	O00255;O15294;P51610;P61964;Q15291;Q9UBL3	6	0.74243	0.573911	0.6228
1145	6463	GARP complex	Human	Q5VIR6;Q8N1B4;Q9P1Q0;Q9UID3	55275;6293;51542;738	VPS53;VPS52;VPS54;VPS51	Q5VIR6;Q8N1B4;Q9UID3	3	0.0692993	0.935192	0
1146	6467	MLL4 complex	Human	O14686;O15550;P61964;Q14686;Q15291;Q6ZW49;Q9BTK6;Q9C005;Q9UBL3	8085;7403;11091;23054;5929;22976;79447;84661;9070	KMT2D;KDM6A;WDR5;NCOA6;KDM6B;PAXIP1;PAGR1;DPY30;ASH2L	O14686;P61964;Q14686;Q15291;Q6ZW49;Q9BTK6;Q9UBL3	7	0.566868	0.638216	0.1977
1147	6468	TRAPP complex	Human	O43617;O75865;P0DI81;P48553;Q5T215;Q7Z392;Q86SZ2;Q8IUR0;Q8WVT3;Q96Q05;Q9UL33;Q9Y296;Q9Y2L5;Q9Y5R8	27095;79090;6399;7109;100128327;60684;122553;126003;51112;83696;51693;51399;22878;58485	TRAPPC3;TRAPPC6A;TRAPPC2;TRAPPC10;TRAPPC3L;TRAPPC11;TRAPPC6B;TRAPPC5;TRAPPC12;TRAPPC9;TRAPPC2L;TRAPPC4;TRAPPC8;TRAPPC1	O43617;O75865;P0DI81;P48553;Q7Z392;Q86SZ2;Q8IUR0;Q8WVT3;Q96Q05;Q9Y296;Q9Y2L5;Q9Y5R8	12	0.318345	0.758527	0.0001
1148	6469	Set1A complex	Human	O15047;O15294;P51610;P61964;Q15291;Q6UXN9;Q9C005;Q9P0U4;Q9UBL3;Q9Y5Z7	9739;8473;3054;11091;5929;80335;84661;30827;9070;29915	SETD1A;OGT;HCFC1;WDR5;KDM6B;WDR82;DPY30;CXXC1;ASH2L;HCFC2	O15047;O15294;P51610;P61964;Q15291;Q6UXN9;Q9P0U4;Q9UBL3;Q9Y5Z7	9	0.651279	0.605591	0.3761
1149	6470	Set1B complex	Human	O15294;P51610;P61964;Q15291;Q6UXN9;Q8NFC6;Q96IK1;Q9C005;Q9P0U4;Q9UBL3;Q9UPS6;Q9Y5Z7	8473;3054;11091;5929;80335;259282;91272;84661;30827;9070;23067;29915	OGT;HCFC1;WDR5;KDM6B;WDR82;BOD1L1;BOD1;DPY30;CXXC1;ASH2L;SETD1B;HCFC2	O15294;P51610;P61964;Q15291;Q6UXN9;Q8NFC6;Q96IK1;Q9P0U4;Q9UBL3;Q9UPS6;Q9Y5Z7	11	0.698245	0.588843	0.4976
1150	6472	Bcl-2-Beclin1-UVRAG-PI(3)KC3 complex	Human	P10415;Q14457;Q8NEB9;Q99570;Q9P2Y5	596;8678;5289;30849;7405	BCL2;BECN1;PIK3C3;PIK3R4;UVRAG	Q14457;Q8NEB9;Q99570;Q9P2Y5	4	0.176502	0.849977	0.0006
1151	6477	ZEB2-KDM1A complex	Human	O60315;O60341	9839;23028	ZEB2;KDM1A	O60315;O60341	2	0.909884	0.523592	0.7299
1152	6481	WASH complex	Human	A8K0Z3;Q12768;Q2M389;Q9Y3C0;Q9Y4E1	100287171;9897;23325;51019;253725	WASH1;KIAA0196;KIAA1033;CCDC53;FAM21C	Q12768;Q2M389;Q9Y3C0;Q9Y4E1	4	0.541375	0.648771	0.2522
1153	6482	CUL4B-DDB1-DTL-CSN complex	Human	P61201;Q13098;Q13620;Q16531;Q9NZJ0	9318;2873;8450;1642;51514	COPS2;GPS1;CUL4B;DDB1;DTL	P61201;Q13098;Q13620;Q16531;Q9NZJ0	5	0.603622	0.623588	0.3239
1154	6483	CAPZalpha-CAPZbeta complex	Human	P47756;P52907	832;829	CAPZB;CAPZA1	P47756;P52907	2	0.0507378	0.951712	0.0002
1155	6484	WASH-CAPZalpa/beta complex	Human	A8K0Z3;P47756;P52907;Q12768;Q2M389;Q9Y3C0;Q9Y4E1	100287171;832;829;9897;23325;51019;253725	WASH1;CAPZB;CAPZA1;KIAA0196;KIAA1033;CCDC53;FAM21C	P47756;P52907;Q12768;Q2M389;Q9Y3C0;Q9Y4E1	6	0.602795	0.62391	0.3002
1156	6485	HIF1alpha-VHL-ElonginB-ElonginC complex	Human	P40337;Q15369;Q15370;Q16665	7428;6921;6923;3091	VHL;TCEB1;TCEB2;HIF1A	P40337;Q15369;Q16665	3	1.29589	0.435561	0.9694
1157	6486	CUL4A-DDB1-DTL complex	Human	Q13619;Q16531;Q9NZJ0	8451;1642;51514	CUL4A;DDB1;DTL	Q13619;Q16531;Q9NZJ0	3	0.824491	0.548098	0.6951
1158	6487	CUL4B-DDB1-TLE2 complex	Human	Q04725;Q13620;Q16531	7089;8450;1642	TLE2;CUL4B;DDB1	Q13620;Q16531	2	0.553857	0.64356	0.4251
1159	6488	CUL4A-DDB1-EED complex	Human	O75530;Q13619;Q16531	8726;8451;1642	EED;CUL4A;DDB1	O75530;Q13619;Q16531	3	0.690366	0.591588	0.5201
1160	6489	CUL4A-DDB1-WDR5 complex	Human	P61964;Q13619;Q16531	11091;8451;1642	WDR5;CUL4A;DDB1	P61964;Q13619;Q16531	3	0.685802	0.593189	0.5139
1161	6490	CUL4B-DDB1-WDR26 complex	Human	Q13620;Q16531;Q9H7D7	8450;1642;80232	CUL4B;DDB1;WDR26	Q13620;Q16531;Q9H7D7	3	0.680214	0.595162	0.5058
1162	6491	CUL4A-DDB1-RBBP5 complex	Human	Q13619;Q15291;Q16531	8451;5929;1642	CUL4A;KDM6B;DDB1	Q13619;Q15291;Q16531	3	0.708735	0.585228	0.5468
1163	6492	CUL4A-DDB1-WDR5B complex	Human	Q13619;Q16531;Q86VZ2	8451;1642;54554	CUL4A;DDB1;WDR5B	Q13619;Q16531	2	0.963459	0.509305	0.7643
1164	6493	CUL4A-DDB1-WDR57 complex	Human	Q13619;Q16531;Q96DI7	8451;1642;9410	CUL4A;DDB1;SNRNP40	Q13619;Q16531	2	0.963459	0.509305	0.7643
1165	6494	CUL4A-DDB1-WDR61 complex	Human	Q13619;Q16531;Q9GZS3	8451;1642;80349	CUL4A;DDB1;WDR61	Q13619;Q16531;Q9GZS3	3	0.672609	0.597868	0.4957
1166	6495	CUL4B-DDB1-GRWD1 complex	Human	Q13620;Q16531;Q9BQ67	8450;1642;83743	CUL4B;DDB1;GRWD1	Q13620;Q16531;Q9BQ67	3	0.650254	0.605967	0.4661
1167	6496	TOM20-TOM22-pOTC complex	Human	P00480;Q15388;Q9NS69	5009;9804;56993	OTC;TOMM20;TOMM22	P00480;Q9NS69	2	1.00733	0.498173	0.7914
1168	6497	TOM complex (TOM5, TOM6, TOM7, TOM20, TOM22, TOM40, TOM70), mitochondrial	Human	O94826;O96008;Q15388;Q8N4H5;Q96B49;Q9NS69;Q9P0U1	9868;10452;9804;401505;100188893;56993;54543	TOMM70;TOMM40;TOMM20;TOMM5;TOMM6;TOMM22;TOMM7	O94826;Q96B49;Q9NS69	3	0.613805	0.619654	0.4131
1169	6501	SOS1-ABI1-EPS8L1 complex	Human	Q07889;Q8IZP0;Q8TE68	6654;10006;54869	SOS1;ABI1;EPS8L1	Q07889;Q8TE68	2	0.643159	0.608584	0.5143
1170	6502	Estrogen receptor complex (ESR1, EP300, NCOA1)	Human	P03372;Q09472;Q15788	2099;2033;8648	ESR1;EP300;NCOA1	Q09472;Q15788	2	0.378512	0.72542	0.2266
1171	6503	SOS1-ABI1-EPS8L2 complex	Human	Q07889;Q8IZP0;Q9H6S3	6654;10006;64787	SOS1;ABI1;EPS8L2	Q07889;Q9H6S3	2	0.279319	0.781666	0.1158
1172	6509	pERK-vimentin-KPNA2 complex	Human	P08670;P27361;P52292	7431;5595;3838	VIM;MAPK3;KPNA2	P08670;P27361;P52292	3	0.8596	0.53775	0.7332
1173	6510	ILK-SERCA2A-PLN complex	Human	P16615;P26678;Q13418	488;5350;3611	ATP2A2;PLN;ILK	P16615;Q13418	2	0.408103	0.710175	0.2603
1174	6512	ILK-HSP90-CDC37 complex	Human	P07900;Q13418;Q16543	3320;3611;11140	HSP90AA1;ILK;CDC37	P07900;Q13418;Q16543	3	0.880464	0.531784	0.7552
1175	6513	MAN1-SMAD2 complex	Human	Q15796;Q9Y2U8	4087;23592	SMAD2;LEMD3	Q15796;Q9Y2U8	2	1.35044	0.425452	0.925
1176	6517	SERCA2a-alphaKAP-CaM-CaMKII complex	Human	P16615;P52294;P62158;Q9UQM7	488;3836;801;815	ATP2A2;KPNA1;CALM1; CAL;CAMK2A	P16615;P52294;P62158	3	0.878082	0.532458	0.7527
1177	6519	CCDC92-CEP164 complex	Human	Q53HC0;Q9UPV0	80212;22897	CCDC92;CEP164	Q53HC0;Q9UPV0	2	0.920021	0.520828	0.7367
1178	6521	Akt-PHLPP1-PHLPP2-FANCI-FANCD2-USP1-UAF1 complex	Human	O60346;O94782;P31749;Q6ZVD8;Q8TAF3;Q9BXW9;Q9NVI1	23239;7398;207;23035;57599;2177;55215	PHLPP1;USP1;AKT1;PHLPP2;WDR48;FANCD2;FANCI	O94782;P31749;Q8TAF3;Q9BXW9;Q9NVI1	5	0.460214	0.684831	0.0922
1179	6522	Harmonin-CAD23 complex	Human	Q9H251;Q9Y6N9	64072;10083	CDH23;USH1C	Q9H251;Q9Y6N9	2	1.79452	0.357844	0.9845
1180	6523	Ubiquilin-VCP-erasin complex	Human	P55072;Q92575;Q9UMX0	7415;23190;29979	VCP;UBXN4;UBQLN1	P55072;Q92575;Q9UMX0	3	0.524273	0.656051	0.287
1181	6526	SPG10-SPG33 complex	Human	Q12840;Q5T4F4	3798;118813	KIF5A;ZFYVE27	Q12840;Q5T4F4	2	0.64761	0.60694	0.5184
1182	6531	CEP164-DZIP1 complex	Human	Q86YF9;Q9UPV0	22873;22897	DZIP1;CEP164	Q86YF9;Q9UPV0	2	0.772165	0.564282	0.6281
1183	6532	TSC2-HERC1 complex	Human	P49815;Q15751	7249;8925	TSC2;HERC1	P49815;Q15751	2	0.11942	0.89332	0.0096
1184	6533	DZIP1-IFT88 complex	Human	Q13099;Q86YF9	8100;22873	IFT88;DZIP1	Q13099;Q86YF9	2	0.375607	0.726952	0.2235
1185	6536	REEP5-SPG33 complex	Human	Q00765;Q5T4F4	7905;118813	REEP5;ZFYVE27	Q00765;Q5T4F4	2	0.588437	0.62955	0.4602
1186	6538	SPG33-VAPA complex	Human	Q5T4F4;Q9P0L0	118813;9218	ZFYVE27;VAPA	Q5T4F4;Q9P0L0	2	0.540775	0.649024	0.4097
1187	6540	GPX1-SBP1 complex	Human	P07203;Q13228	2876;8991	GPX1;SELENBP1	P07203;Q13228	2	0.578562	0.633488	0.4515
1188	6550	CUL4B-DDB1-TLE1 complex	Human	Q04724;Q13619;Q16531	7088;8451;1642	TLE1;CUL4A;DDB1	Q13619;Q16531	2	0.963459	0.509305	0.7643
1189	6552	KIF5B-SPG33 complex	Human	P33176;Q5T4F4	3799;118813	KIF5B;ZFYVE27	P33176;Q5T4F4	2	0.749477	0.571599	0.6103
1190	6553	CUL4B-DDB1-TLE3 complex	Human	Q04726;Q13620;Q16531	7090;8450;1642	TLE3;CUL4B;DDB1	Q04726;Q13620;Q16531	3	0.50702	0.663561	0.2629
1191	6554	KIF5C-SPG33 complex	Human	O60282;Q5T4F4	3800;118813	KIF5C;ZFYVE27	O60282;Q5T4F4	2	0.660333	0.602289	0.5307
1192	6559	RAB11B-SPG10-SPG33 complex	Human	Q12840;Q15907;Q5T4F4	3798;9230;118813	KIF5A;RAB11B;ZFYVE27	Q12840;Q15907;Q5T4F4	3	0.635831	0.61131	0.4457
1193	6562	RAB11B-SPG33 complex	Human	Q15907;Q5T4F4	9230;118813	RAB11B;ZFYVE27	Q15907;Q5T4F4	2	0.602882	0.623876	0.4753
1194	6563	SPG33-SURF4 complex	Human	O15260;Q5T4F4	6836;118813	SURF4;ZFYVE27	O15260;Q5T4F4	2	0.511972	0.661388	0.3755
1195	6565	RTN3-SPG33 complex	Human	O95197;Q5T4F4	10313;118813	RTN3;ZFYVE27	O95197;Q5T4F4	2	0.552939	0.64394	0.4237
1196	6566	SPG33-VAPB complex	Human	O95292;Q5T4F4	9217;118813	VAPB;ZFYVE27	O95292;Q5T4F4	2	0.33172	0.750908	0.1729
1197	6568	3M core complex	Human	O75147;Q14999;Q9H0W5	23363;9820;83987	OBSL1;CUL7;CCDC8	O75147;Q9H0W5	2	1.10932	0.474087	0.8409
1198	6569	SPG4-SPG33 complex	Human	Q5T4F4;Q9UBP0	118813;6683	ZFYVE27;SPAST	Q5T4F4;Q9UBP0	2	0.668279	0.59942	0.5377
1199	6577	3M complex	Human	O75147;P04637;P62877;Q14999;Q8IWT3;Q8N3Y1;Q9H0W5	23363;7157;9978;9820;23113;26259;83987	OBSL1;TP53;RBX1;CUL7;CUL9;FBXW8;CCDC8	O75147;P62877;Q8IWT3;Q8N3Y1;Q9H0W5	5	0.760807	0.567922	0.6394
1200	6579	USF1-USF2 complex	Human	P22415;Q15853	7391;7392	USF1;USF2	P22415;Q15853	2	0.490249	0.671029	0.3545
1201	6587	CAP-cbl-flotilin complex	Human	O75955;P22681;Q9BX66	10211;867;10580	FLOT1;CBL;SORBS1	O75955;P22681;Q9BX66	3	0.356619	0.737126	0.0896
1202	6588	E2F-1-DP-1 complex	Human	Q01094;Q14186	1869;7027	E2F1;TFDP1	Q01094;Q14186	2	0.342554	0.744849	0.1858
1203	6589	E2F-1-DP-1-cyclinA-CDK2 complex	Human	P24941;P78396;Q01094;Q14186	1017;8900;1869;7027	CDK2;CCNA1;E2F1;TFDP1	Q01094;Q14186	2	0.342554	0.744849	0.1858
1204	6590	FOXO3-CBP complex	Human	O43524;Q92793	2309;1387	FOXO3;CREBBP	O43524;Q92793	2	0.316056	0.759846	0.1547
1205	6591	Hsp90-p23 complex	Human	P07900;Q15185	3320;10728	HSP90AA1;PTGES3	P07900;Q15185	2	0.0989148	0.909989	0.0045
1206	6602	AP5-SPG11-SPG15 complex	Human	O43299;Q2VPB7;Q68DK2;Q96JI7;Q9H0R1;Q9NUS5	9907;91056;23503;80208;55745;55317	AP5Z1;AP5B1;ZFYVE26;SPG11;AP5M1;AP5S1	O43299;Q2VPB7;Q68DK2;Q96JI7;Q9NUS5	5	0.473687	0.67857	0.1081
1207	6603	ANKRA2-CCDC8-OBSL1-CUL7 complex	Human	O75147;Q14999;Q9H0W5;Q9H9E1	23363;9820;83987;57763	OBSL1;CUL7;CCDC8;ANKRA2	O75147;Q9H0W5	2	1.10932	0.474087	0.8409
1208	6609	ATL2-SPG33 complex	Human	Q5T4F4;Q8NHH9	118813;64225	ZFYVE27;ATL2	Q5T4F4;Q8NHH9	2	0.432997	0.697838	0.2896
1209	6613	ATL3-SPG33 complex	Human	Q5T4F4;Q6DD88	118813;25923	ZFYVE27;ATL3	Q5T4F4;Q6DD88	2	0.370269	0.729784	0.2177
1210	6615	SPG4-SPG12 complex	Human	O75298;Q9UBP0	6253;6683	RTN2;SPAST	O75298;Q9UBP0	2	0.272234	0.786019	0.1104
1211	6626	AP5 adaptor complex	Human	O43299;Q2VPB7;Q9H0R1;Q9NUS5	9907;91056;55745;55317	AP5Z1;AP5B1;AP5M1;AP5S1	O43299;Q2VPB7;Q9NUS5	3	0.521957	0.657049	0.2839
1212	6634	WDR20-USP12-UAF1 complex	Human	O75317;Q8TAF3;Q8TBZ3	219333;57599;91833	USP12;WDR48;WDR20	O75317;Q8TAF3	2	0.230463	0.812702	0.0741
1213	6636	USP12-UAF1 complex	Human	O75317;Q8TAF3	219333;57599	USP12;WDR48	O75317;Q8TAF3	2	0.230463	0.812702	0.0741
1214	6639	CCC-Wash (WASH1, FAM21C) complex	Human	A8K0Z3;O60826;Q567U6;Q7Z3J2;Q7Z4G1;Q86VX2;Q86X83;Q8N668;Q9GZQ3;Q9H0A8;Q9NX08;Q9P000;Q9UBI1;Q9Y4E1;Q9Y6G5	100287171;28952;54520;57020;170622;149951;51122;150684;28991;54939;54951;29099;23412;253725;51397	WASH1;CCDC22;CCDC93;C16orf62;COMMD6;COMMD7;COMMD2;COMMD1;COMMD5;COMMD4;COMMD8;COMMD9;COMMD3;FAM21C;COMMD10	O60826;Q567U6;Q7Z4G1;Q86VX2;Q86X83;Q8N668;Q9GZQ3;Q9NX08;Q9P000;Q9UBI1;Q9Y4E1;Q9Y6G5	12	0.380654	0.724294	0.0013
1215	6640	Phosphorylase kinase complex	Human	P46020;P62158;Q16816;Q93100	5255;801;5260;5257	PHKA1;CALM1; CAL;PHKG1;PHKB	P62158;Q93100	2	1.42873	0.411739	0.9409
1216	6641	USP22-SAGA complex	Human	O75528;Q12962;Q14CW9;Q86TJ2;Q92830;Q9HBM6;Q9UPT9;Q9Y4A5	10474;6881;56970;93624;2648;51616;23326;8295	TADA3;TAF10;ATXN7L3;TADA2B;KAT2A;TAF9B;USP22;TRRAP	O75528;Q12962;Q92830;Q9HBM6;Q9UPT9;Q9Y4A5	6	0.441192	0.69387	0.0527
1217	6643	SAGA complex, GCN5-linked	Human	O75486;O75528;O75529;O94864;P00813;Q12962;Q14CW9;Q16514;Q16594;Q5T6C5;Q86TJ2;Q8NEM7;Q92830;Q96ES7;Q9HBM6;Q9ULK2;Q9UPT9;Q9Y4A5;Q9Y6J9	8464;10474;27097;9913;100;6881;56970;6883;6880;127002;93624;55578;2648;112869;51616;222255;23326;8295;10629	SUPT3H;TADA3;TAF5L;SUPT7L;ADA;TAF10;ATXN7L3;TAF12;TAF9;ATXN7L2;TADA2B;SUPT20H;KAT2A;SGF29;TAF9B;ATXN7L1;USP22;TRRAP;TAF6L	O75528;O75529;O94864;P00813;Q12962;Q16514;Q16594;Q92830;Q96ES7;Q9HBM6;Q9UPT9;Q9Y4A5;Q9Y6J9	13	0.463314	0.68338	0.0098
1218	6644	CCDC22-COMMD1-CUL2 complex	Human	O60826;Q13617;Q8N668	28952;8453;150684	CCDC22;CUL2;COMMD1	O60826;Q13617;Q8N668	3	0.525853	0.655371	0.2888
1219	6645	CCC complex	Human	O60826;Q567U6;Q7Z3J2;Q7Z4G1;Q86VX2;Q86X83;Q8N668;Q9GZQ3;Q9H0A8;Q9NX08;Q9P000;Q9UBI1;Q9Y6G5	28952;54520;57020;170622;149951;51122;150684;28991;54939;54951;29099;23412;51397	CCDC22;CCDC93;C16orf62;COMMD6;COMMD7;COMMD2;COMMD1;COMMD5;COMMD4;COMMD8;COMMD9;COMMD3;COMMD10	O60826;Q567U6;Q7Z4G1;Q86VX2;Q86X83;Q8N668;Q9GZQ3;Q9NX08;Q9P000;Q9UBI1;Q9Y6G5	11	0.330889	0.751378	0.0001
1220	6646	SMAD2-SMAD4-WWTR1 complex	Human	Q13485;Q15796;Q9GZV5	4089;4087;25937	SMAD4;SMAD2;WWTR1	Q13485;Q15796	2	0.556671	0.642396	0.4276
1221	6649	SMAD3-SMAD4-WWTR1 complex	Human	P84022;Q13485;Q9GZV5	4088;4089;25937	SMAD3;SMAD4;WWTR1	P84022;Q13485	2	0.750226	0.571355	0.6106
1222	6657	ATAC complex, GCN5-linked	Human	O75478;O75528;P61964;Q01658;Q8IYH5;Q92830;Q96ES7;Q9H8E8;Q9NS73;Q9ULM3	6871;10474;11091;1810;26009;2648;112869;57325;51562;55689	TADA2A;TADA3;WDR5;DR1;ZZZ3;KAT2A;SGF29;KAT14;MBIP;YEATS2	O75528;P61964;Q01658;Q8IYH5;Q92830;Q96ES7;Q9H8E8;Q9NS73	8	0.567855	0.637814	0.1817
1223	6658	CCDC22-COMMD8-CUL1 complex	Human	O60826;Q13616;Q9NX08	28952;8454;54951	CCDC22;CUL1;COMMD8	O60826;Q13616;Q9NX08	3	0.500125	0.666611	0.2529
1224	6659	Ubiquitin E3 ligase (CCDC22, COMMD8, CUL3)	Human	O60826;Q13618;Q9NX08	28952;8452;54951	CCDC22;CUL3;COMMD8	O60826;Q13618;Q9NX08	3	0.475104	0.677918	0.2205
1225	6664	STAGA complex, SPT3-linked	Human	O15265;O75486;O75528;O75529;O94864;Q12962;Q14CW9;Q16514;Q16594;Q86TJ2;Q8NEM7;Q92830;Q96BN2;Q96ES7;Q9H0E3;Q9NPA8;Q9UPT9;Q9Y4A5;Q9Y6J9	6314;8464;10474;27097;9913;6881;56970;6883;6880;93624;55578;2648;117143;112869;79595;56943;23326;8295;10629	ATXN7;SUPT3H;TADA3;TAF5L;SUPT7L;TAF10;ATXN7L3;TAF12;TAF9;TADA2B;SUPT20H;KAT2A;TADA1;SGF29;SAP130;ENY2;USP22;TRRAP;TAF6L	O75528;O75529;O94864;Q12962;Q16514;Q16594;Q92830;Q96ES7;Q9H0E3;Q9NPA8;Q9UPT9;Q9Y4A5;Q9Y6J9	13	0.434081	0.697311	0.0039
1226	6665	ATAC complex, YEATS2-linked	Human	O43318;O75478;O75528;P61964;Q01658;Q14157;Q8IYH5;Q92830;Q96ES7;Q9H8E8;Q9NR33;Q9NRF9;Q9NS73;Q9ULM3	6885;6871;10474;11091;1810;9898;26009;2648;112869;57325;56655;54107;51562;55689	MAP3K7;TADA2A;TADA3;WDR5;DR1;UBAP2L;ZZZ3;KAT2A;SGF29;KAT14;POLE4;POLE3;MBIP;YEATS2	O43318;O75528;P61964;Q01658;Q14157;Q8IYH5;Q92830;Q96ES7;Q9H8E8;Q9NR33;Q9NRF9;Q9NS73	12	0.548797	0.645662	0.0872
1227	6671	PI4K2A-WASH complex	Human	O00203;P46934;P47756;P50570;P52907;Q00610;Q12768;Q2M389;Q5T1M5;Q641Q2;Q92888;Q92974;Q96N67;Q9BTU6	8546;4734;832;1785;829;1213;9897;23325;23307;387680;9138;9181;85440;55361	AP3B1;NEDD4;CAPZB;DNM2;CAPZA1;CLTC;KIAA0196;KIAA1033;FKBP15;FAM21A;ARHGEF1;ARHGEF2;DOCK7;PI4K2A	O00203;P46934;P47756;P50570;P52907;Q00610;Q12768;Q2M389;Q5T1M5;Q641Q2;Q92888;Q96N67;Q9BTU6	13	0.643337	0.608518	0.2973
1228	6675	PI4K2A-PRDX1 complex	Human	Q06830;Q9BTU6	5052;55361	PRDX1;PI4K2A	Q06830;Q9BTU6	2	0.734384	0.576574	0.5958
1229	6684	TNFR2 signaling complex	Human	P01375;P20333;Q9NQH7	7124;7133;63929	TNF;TNFRSF1B;XPNPEP3	P20333;Q9NQH7	2	0.70294	0.58722	0.5679
1230	6689	DTNBP1-TRIM32 complex	Human	Q13049;Q96EV8	22954;84062	TRIM32;DTNBP1	Q13049;Q96EV8	2	0.643177	0.608577	0.5143
1231	6690	NEDD4-PI4K2A complex	Human	P46934;Q9BTU6	4734;55361	NEDD4;PI4K2A	P46934;Q9BTU6	2	0.96674	0.508456	0.7665
1232	6691	CLTC-PI4K2A complex	Human	Q00610;Q9BTU6	1213;55361	CLTC;PI4K2A	Q00610;Q9BTU6	2	1.01255	0.496883	0.7933
1233	6693	DVL1-PI4K2A complex	Human	O14640;Q9BTU6	1855;55361	DVL1;PI4K2A	O14640;Q9BTU6	2	1.79322	0.35801	0.9845
1234	6701	DVL1-PIP5K1B-PI4K2A complex	Human	O14640;O14986;Q9BTU6	1855;8395;55361	DVL1;PIP5K1B;PI4K2A	O14640;Q9BTU6	2	1.79322	0.35801	0.9845
1235	6702	CXCR2-NHERF1-PLC-beta-3 complex	Human	O14745;P25025;Q01970	9368;3579;5331	SLC9A3R1;CXCR2;PLCB3	O14745;Q01970	2	0.905236	0.524869	0.7267
1236	6703	TBCD-tubulin(alpha)-tubulin(beta) complex	Human	P07437;Q71U36;Q9BTW9	203068;7846;6904	TUBB;TUBA1A;TBCD	P07437;Q71U36;Q9BTW9	3	0.274122	0.784854	0.0329
1237	6706	CAPN1-HSP90AB1 complex	Human	P07384;P08238	823;3326	CAPN1;HSP90AB1	P07384;P08238	2	0.596116	0.626521	0.4687
1238	6710	Calpain 1	Human	P04632;P07384	826;823	CAPNS1;CAPN1	P04632;P07384	2	0.113455	0.898106	0.0084
1239	6713	TBCD-ARL2-tubulin(beta) complex	Human	P07437;P36404;Q9BTW9	203068;402;6904	TUBB;ARL2;TBCD	P07437;P36404;Q9BTW9	3	0.266247	0.789736	0.0285
1240	6714	TBCE-TBCB-tubulin(alpha) complex	Human	Q15813;Q71U36;Q99426	6905;7846;1155	TBCE;TUBA1A;TBCB	Q71U36;Q99426	2	0.432367	0.698145	0.289
1241	6715	TBCD-ARL2-tubulin(beta)-TBCE complex	Human	P07437;P36404;Q15813;Q9BTW9	203068;402;6905;6904	TUBB;ARL2;TBCE;TBCD	P07437;P36404;Q9BTW9	3	0.266247	0.789736	0.0285
1242	6716	DLG5-MST1-MST2 complex	Human	Q13043;Q13188;Q8TDM6	6789;6788;9231	STK4;STK3;DLG5	Q13043;Q8TDM6	2	0.518731	0.658445	0.384
1243	6728	9-1-1-RHINO complex	Human	O60671;O60921;Q99638;Q9BSD3	5810;3364;5883;83695	RAD1;HUS1;RAD9A;RHNO1	O60671;O60921;Q99638	3	0.176306	0.850119	0.004
1244	6733	9b-1-1 complex	Human	O60671;O60921;Q6WBX8	5810;3364;144715	RAD1;HUS1;RAD9B	O60671;O60921	2	0.0599235	0.943464	0.0003
1245	6736	PRAME-Cullin2 ubiquitin ligase complex	Human	P78395;Q13617	23532;8453	PRAME;CUL2	P78395;Q13617	2	1.10689	0.474633	0.8403
1246	6737	H2A-H2B-TDIF2-PCNA complex	Human	P12004;Q16777;Q16778;Q5QJE6	5111;8338;8349;30836	PCNA;HIST2H2AC;HIST2H2BE;DNTTIP2	P12004;Q5QJE6	2	0.601659	0.624353	0.474
1247	6738	PRAME-ElonginBC ubiquitin ligase	Human	P78395;Q15369;Q15370	23532;6921;6923	PRAME;TCEB1;TCEB2	P78395;Q15369	2	0.97863	0.5054	0.7739
1248	6742	SMG1-UPF2-Y14-MAGOH-UPF3B-EIF4A3 complex	Human	P38919;P61326;Q96Q15;Q9BZI7;Q9HAU5;Q9Y5S9	9775;4116;23049;65109;26019;9939	EIF4A3;MAGOH;SMG1;UPF3B;UPF2;RBM8A	P38919;P61326;Q9BZI7;Q9HAU5;Q9Y5S9	5	0.31415	0.760948	0.0104
1249	6750	AHI1-NPHP1 heterotetramer	Human	O15259;Q8N157	4867;54806	NPHP1;AHI1	O15259;Q8N157	2	0.779712	0.561889	0.6349
1250	6753	SOG complex	Human	P55735;Q12980;Q5T011;Q6PJI9;Q8WTW4;Q96EE3;Q96S15;Q9NXC5	6396;8131;23334;79726;10641;81929;84219;54468	SEC13;NPRL3;SZT2;WDR59;NPRL2;SEH1L;WDR24;MIOS	P55735;Q12980;Q6PJI9;Q96EE3;Q9NXC5	5	0.404689	0.711901	0.0473
1251	6754	KICSTOR complex	Human	Q5T011;Q969R8;Q96MD2;Q9Y664	23334;55846;144577;11133	SZT2;ITFG2;C12orf66;KPTN	Q969R8;Q9Y664	2	0.330217	0.751757	0.1715
1252	6765	CCR4-NOT complex	Human	A5YKK6;O75175;Q92600;Q96LI5;Q9H9A5;Q9NZN8;Q9UIV1;Q9UKZ1;Q9ULM6	23019;4849;9125;246175;25904;4848;29883;55571;57472	CNOT1;CNOT3;RQCD1;CNOT6L;CNOT10;CNOT2;CNOT7;CNOT11;CNOT6	A5YKK6;O75175;Q92600;Q9NZN8;Q9UIV1;Q9UKZ1	6	0.308428	0.764276	0.0036
1253	6777	SCRIB-NOS1AP-VANGL1 complex	Human	O75052;Q14160;Q8TAA9	9722;23513;81839	NOS1AP;SCRIB;VANGL1	Q14160;Q8TAA9	2	0.73246	0.577214	0.5946
1254	6778	SCRIB-GIT1-ARHGEF7-PAK1 complex	Human	Q13153;Q14155;Q14160;Q9Y2X7	5058;8874;23513;28964	PAK1;ARHGEF7;SCRIB;GIT1	Q13153;Q14155;Q14160;Q9Y2X7	4	0.774246	0.56362	0.6483
1255	6780	RAD6A-KCMF1-UBR4 complex	Human	P49459;Q5T4S7;Q9P0J7	7319;23352;56888	UBE2A;UBR4;KCMF1	P49459;Q5T4S7;Q9P0J7	3	0.712438	0.583963	0.5513
1256	6782	mitochondrial permeability transition pore (PTP) complex (PPIF-SPG7-VDAC1)	Human	P21796;P30405;Q9UQ90	7416;10105;6687	VDAC1;PPIF;SPG7	P21796;P30405	2	0.595419	0.626794	0.4678
1257	6784	SCHIP1-EZR-NHERF2 complex	Human	P15311;Q15599;Q9P0W5	7430;9351;100505385	EZR;SLC9A3R2;SCHIP1	P15311;Q15599	2	0.406889	0.710788	0.2589
1258	6787	NHE3-NHERF2-ACTN4, Ca(2+) induced	Human	O43707;P48764;Q15599	81;6550;9351	ACTN4;SLC9A3;SLC9A3R2	O43707;Q15599	2	0.795461	0.55696	0.6484
1259	6788	SLC9A3R1-ACTN4 complex	Human	O14745;O43707	9368;81	SLC9A3R1;ACTN4	O14745;O43707	2	0.547632	0.646148	0.418
1260	6789	PTEN-NHERF1-EGFR complex	Human	O14745;P00533;P60484	9368;1956;5728	SLC9A3R1;EGFR;PTEN	O14745;P60484	2	1.3871	0.418919	0.9335
1261	6790	NHERF1-PRKCZ complex	Human	O14745;Q05513	9368;5590	SLC9A3R1;PRKCZ	O14745;Q05513	2	1.22815	0.448802	0.8883
1262	6791	NHERF1-NPT2A-EZR complex	Human	O14745;P15311;Q06495	9368;7430;6569	SLC9A3R1;EZR;SLC34A1	O14745;P15311	2	0.849318	0.54074	0.6895
1263	6793	PDZK1-NHERF1-EZR complex	Human	O14745;P15311;Q5T2W1	9368;7430;5174	SLC9A3R1;EZR;PDZK1	O14745;P15311	2	0.849318	0.54074	0.6895
1264	6794	LPAR2-TRIP6-NHERF2 complex, LPA stimulated	Human	Q15599;Q15654;Q9HBW0	9351;7205;9170	SLC9A3R2;TRIP6;LPAR2	Q15599;Q15654	2	0.212141	0.824986	0.0592
1265	6799	VEGFR2-S1PR1-ERK1/2-PKC-alpha complex	Human	P17252;P21453;P27361;P28482;P35968	5578;1901;5595;5594;3791	PRKCA;S1PR1;MAPK3;MAPK1;KDR	P17252;P27361;P28482	3	0.565217	0.638889	0.344
1266	6800	VEGFR2-S1PR2-ERK1/2-PKC-alpha complex	Human	O95136;P17252;P27361;P28482;P35968	9294;5578;5595;5594;3791	S1PR2;PRKCA;MAPK3;MAPK1;KDR	P17252;P27361;P28482	3	0.565217	0.638889	0.344
1267	6801	VEGFR2-S1PR3-ERK1/2-PKC-alpha complex	Human	P17252;P27361;P28482;P35968;Q99500	5578;5595;5594;3791;1903	PRKCA;MAPK3;MAPK1;KDR;S1PR3	P17252;P27361;P28482	3	0.565217	0.638889	0.344
1268	6802	VEGFR2-S1PR5-ERK1/2-PKC-alpha complex	Human	P17252;P27361;P28482;P35968;Q9H228	5578;5595;5594;3791;53637	PRKCA;MAPK3;MAPK1;KDR;S1PR5	P17252;P27361;P28482	3	0.565217	0.638889	0.344
1269	6806	IGF1R-CXCR4-GNAI2-GNB1 complex	Human	P04899;P08069;P61073;P62873	2771;3480;7852;2782	GNAI2;IGF1R;CXCR4;GNB1	P04899;P62873	2	0.276078	0.783651	0.1126
1270	6815	DRD4-KLHL12-CUL3 complex	Human	P21917;Q13618;Q53G59	1815;8452;59349	DRD4;CUL3;KLHL12	Q13618;Q53G59	2	0.892994	0.528264	0.718
1271	6816	ULK1-ATG13-ATG14-PIK3C3 complex	Human	O75143;O75385;Q6ZNE5;Q8NEB9	9776;8408;22863;5289	ATG13;ULK1;ATG14;PIK3C3	O75143;Q8NEB9	2	1.01015	0.497476	0.7924
1272	6819	APOL1 complex A (APOL1, APOA1, HPR, C3)	Human	O14791;P00739;P01024;P02647	8542;3250;718;335	APOL1;HPR;C3;APOA1	P01024;P02647	2	0.453657	0.68792	0.3134
1273	6838	IGF2BP1 complex	Human	O60506;O95793;P61254;P62753;P67809;Q00839;Q08211;Q15717;Q9NZI8	10492;6780;6154;6194;4904;3192;1660;1994;10642	SYNCRIP;STAU1;RPL26;RPS6;YBX1;HNRNPU;DHX9;ELAVL1;IGF2BP1	O60506;O95793;P61254;P62753;P67809;Q00839;Q08211;Q15717;Q9NZI8	9	0.991338	0.502175	0.9693
1274	6842	EphA1 receptor signaling complex	Human	P06239;P21709;P27986;Q14289	3932;2041;5295;2185	LCK;EPHA1;PIK3R1;PTK2B	P21709;P27986;Q14289	3	0.514108	0.660455	0.2735
1275	6844	NIF-1-DBC1-EMSY complex	Human	Q7Z589;Q8N163;Q9H4Z2	56946;57805;63925	EMSY;CCAR2;ZNF335	Q8N163;Q9H4Z2	2	0.74406	0.573375	0.6052
1276	6845	NIF1-ASH2L-RBBP5-WDR5 complex	Human	P61964;Q15291;Q9H4Z2;Q9UBL3	11091;5929;63925;9070	WDR5;KDM6B;ZNF335;ASH2L	P61964;Q15291;Q9H4Z2;Q9UBL3	4	0.582353	0.63197	0.3218
1277	6846	DBC1-SIRT1 complex	Human	Q8N163;Q96EB6	57805;23411	CCAR2;SIRT1	Q8N163;Q96EB6	2	0.690275	0.59162	0.5583
1278	6847	DBIRD complex	Human	Q5BKZ1;Q8N163	284695;57805	ZNF326;CCAR2	Q5BKZ1;Q8N163	2	0.257078	0.795496	0.0969
1279	6848	IRF2BP2-IRF2BP1-IRF2BPL complex	Human	Q7Z5L9;Q8IU81;Q9H1B7	359948;26145;64207	IRF2BP2;IRF2BP1;IRF2BPL	Q7Z5L9;Q8IU81;Q9H1B7	3	0.50712	0.663517	0.263
1280	6849	WRAD complex (WDR5, RBBP5, ASH2L, DPY30)	Human	P61964;Q15291;Q9C005;Q9UBL3	11091;5929;84661;9070	WDR5;KDM6B;DPY30;ASH2L	P61964;Q15291;Q9UBL3	3	0.654026	0.604585	0.4702
1281	6850	WRA complex (WDR5, RBBP5, ASH2L)	Human	P61964;Q15291;Q9UBL3	11091;5929;9070	WDR5;KDM6B;ASH2L	P61964;Q15291;Q9UBL3	3	0.654026	0.604585	0.4702
1282	6852	COPRS-PRMT5-RUNX1-CBFB complex	Human	O14744;Q01196;Q13951;Q9NQ92	10419;861;865;55352	PRMT5;RUNX1;CBFB;COPRS	O14744;Q01196;Q13951;Q9NQ92	4	0.802478	0.554792	0.6896
1283	6853	COPRS-PRMT5 complex	Human	O14744;Q9NQ92	10419;55352	PRMT5;COPRS	O14744;Q9NQ92	2	0.990711	0.502333	0.7807
1284	6854	5FMC (Friends of Methylated Chtop) complex	Human	Q8IZL8;Q9BV38;Q9H4L4;Q9NXF1;Q9Y4W2	27043;57418;26168;54881;81887	PELP1;WDR18;SENP3;TEX10;LAS1L	Q8IZL8;Q9BV38;Q9Y4W2	3	0.83192	0.545875	0.7018
1285	6855	LAS1L-PELP1-TEX10-WDR18-NOL9-SENP3 complex	Human	Q5SY16;Q8IZL8;Q9BV38;Q9H4L4;Q9NXF1;Q9Y4W2	79707;27043;57418;26168;54881;81887	NOL9;PELP1;WDR18;SENP3;TEX10;LAS1L	Q5SY16;Q8IZL8;Q9BV38;Q9Y4W2	4	0.745756	0.572818	0.6061
1286	6856	PeBoW complex	Human	O00541;Q14137;Q9GZL7	23481;23246;55759	PES1;BOP1;WDR12	O00541;Q14137;Q9GZL7	3	0.857384	0.538392	0.7308
1287	6858	CHTOP-methylosome complex	Human	O14744;P84090;Q99873;Q9BQA1;Q9Y3Y2	10419;2079;3276;79084;26097	PRMT5;ERH;PRMT1;WDR77;CHTOP	O14744;P84090;Q9BQA1;Q9Y3Y2	4	0.248133	0.801197	0.0036
1288	6859	HRD1 complex	Human	O94905;P11021;P14625;P35613;Q13438;Q86TM6;Q96CS3;Q96DZ1;Q9GZP9;Q9UBU6;Q9UBV2;Q9Y385;Q9Y679	11160;3309;7184;682;10956;84447;23197;27248;51009;51439;6400;51465;550	ERLIN2;HSPA5;HSP90B1;BSG;OS9;SYVN1;FAF2;ERLEC1;DERL2;FAM8A1;SEL1L;UBE2J1;AUP1	P11021;P14625;P35613;Q13438;Q96CS3;Q9UBU6;Q9UBV2;Q9Y385;Q9Y679	9	0.592307	0.628019	0.2145
1289	6860	E6AP-HERC2-MAPK6-NEURL4 complex	Human	O95714;Q05086;Q16659;Q96JN8	8924;7337;5597;84461	HERC2;UBE3A;MAPK6;NEURL4	O95714;Q05086;Q16659	3	0.791815	0.558093	0.6551
1290	6862	Bag6-Ubl4A-Trc35 Complex	Human	P11441;P46379;Q7L5D6	8266;7917;51608	UBL4A;BAG6;GET4	P11441;P46379;Q7L5D6	3	0.231685	0.811896	0.014
1291	6863	CBX3-EHMT2-NR3C1 complex	Human	P04150;Q13185;Q96KQ7	2908;11335;10919	NR3C1;CBX3;EHMT2	P04150;Q13185	2	0.653091	0.604927	0.523
1292	6864	CBX3-EHMT1-NR3C1 complex	Human	P04150;Q13185;Q9H9B1	2908;11335;79813	NR3C1;CBX3;EHMT1	P04150;Q13185;Q9H9B1	3	0.44232	0.693327	0.178
1293	6866	AMFR-ERLIN2-TMUB1 complex	Human	O94905;Q9BVT8;Q9UKV5	11160;83590;267	ERLIN2;TMUB1;AMFR	Q9BVT8;Q9UKV5	2	0.6726	0.597872	0.5421
1294	6873	BAG6-AMFR-FAF2 complex	Human	P46379;Q96CS3;Q9UKV5	7917;23197;267	BAG6;FAF2;AMFR	P46379;Q96CS3;Q9UKV5	3	0.389202	0.719838	0.1223
1295	6875	CRBN-DDB1-CUL4A-RBX1 E3 ubiquitin ligase	Human	P62877;Q13619;Q16531;Q96SW2	9978;8451;1642;51185	RBX1;CUL4A;DDB1;CRBN	P62877;Q13619;Q16531;Q96SW2	4	0.629335	0.613747	0.4042
1296	6884	Fanconi anemia FAAP100 complex	Human	O15287;O15360;Q00597;Q0VG06;Q8IYD8;Q8NB91;Q9BTP7;Q9HB96;Q9NPI8;Q9NW38	2189;2175;2176;80233;57697;2187;91442;2178;2188;55120	FANCG;FANCA;FANCC;FAAP100;FANCM;FANCB;FAAP24;FANCE;FANCF;FANCL	Q0VG06;Q8NB91	2	0.151912	0.868122	0.0211
1297	6886	AUP1-OS9-SEL1L-UBC6e-UBXD8 complex	Human	Q13438;Q96CS3;Q9UBV2;Q9Y385;Q9Y679	10956;23197;6400;51465;550	OS9;FAF2;SEL1L;UBE2J1;AUP1	Q13438;Q96CS3;Q9UBV2;Q9Y385;Q9Y679	5	0.639133	0.610079	0.3968
1298	6888	v-ATPase-Ragulator-AXIN/LKB1-AMPK complex	Human	O15169;O43504;P21281;P27449;P38606;P54619;P61421;Q0VGL1;Q13131;Q15831;Q6IAA8;Q9UHA4;Q9Y2Q5;Q9Y478	8312;10542;526;527;523;5571;9114;389541;5562;6794;55004;8649;28956;5564	AXIN1;LAMTOR5;ATP6V1B2;ATP6V0C;ATP6V1A;PRKAG1;ATP6V0D1;LAMTOR4;PRKAA1;STK11;LAMTOR1;LAMTOR3;LAMTOR2;PRKAB1	O15169;O43504;P21281;P27449;P38606;Q13131;Q15831;Q6IAA8;Q9UHA4;Q9Y2Q5;Q9Y478	11	0.532576	0.652496	0.0756
1299	6889	TSC complex	Human	P49815;Q92574;Q9P0N9	7249;7248;107080638	TSC2;TSC1;TBC1D7	P49815;Q92574;Q9P0N9	3	0.149166	0.870196	0.0015
1300	6890	Phosphatidylinositol 4-kinase complex	Human	P42356;Q86TV6;Q8IYD1;Q9BYI3	5297;145567;23708;84668	PI4KA;TTC7B;GSPT2;FAM126A	Q8IYD1;Q9BYI3	2	0.32974	0.752027	0.1713
1301	6891	HUSH complex	Human	Q8NEY8;Q99549;Q9UK61	51535;54737;23272	PPHLN1;MPHOSPH8;FAM208A	Q8NEY8;Q9UK61	2	0.104495	0.905391	0.0059
1302	6893	Gamma-tubulin complex	Human	P23258;Q96CW5;Q96RT7;Q96RT8;Q9BSJ2;Q9UGJ1	7283;10426;85378;114791;10844;27229	TUBG1;TUBGCP3;TUBGCP6;TUBGCP5;TUBGCP2;TUBGCP4	P23258;Q96CW5;Q96RT7;Q9UGJ1	4	0.231052	0.812313	0.0026
1303	6895	MMXD complex	Human	O76071;P05141;P18074;Q96T76;Q9Y3D0	9391;292;2068;64210;51647	CIAO1;SLC25A5;ERCC2;MMS19;FAM96B	O76071;P18074;Q96T76;Q9Y3D0	4	0.39907	0.71476	0.0722
1304	6896	MMS19 complex	Human	O76071;Q96T76;Q9H6Q4;Q9Y3D0	9391;64210;64428;51647	CIAO1;MMS19;NARFL;FAM96B	O76071;Q96T76;Q9H6Q4;Q9Y3D0	4	0.391936	0.718424	0.0671
1305	6897	CIA2B-CIA1-MMS19 complex	Human	O76071;Q96T76;Q9Y3D0	9391;64210;51647	CIAO1;MMS19;FAM96B	O76071;Q96T76;Q9Y3D0	3	0.432105	0.698273	0.1655
1306	6901	Ubiquitin E3 ligase (CUL1, FBXO6, RBX1, SKP1)	Human	P62877;P63208;Q13616;Q9NRD1	9978;6500;8454;26270	RBX1;SKP1;CUL1;FBXO6	P62877;Q13616;Q9NRD1	3	0.546095	0.646791	0.3171
1307	6902	Ubiquitin E3 ligase (CUL1, FBXO17, RBX1, SKP1)	Human	P62877;P63208;Q13616;Q96EF6	9978;6500;8454;115290	RBX1;SKP1;CUL1;FBXO17	P62877;Q13616;Q96EF6	3	0.48201	0.674759	0.2292
1308	6903	Ubiquitin E3 ligase (CUL1, FBXO27, RBX1, SKP1)	Human	P62877;P63208;Q13616;Q8NI29	9978;6500;8454;126433	RBX1;SKP1;CUL1;FBXO27	P62877;Q13616	2	0.361394	0.734541	0.2078
1309	6904	Ubiquitin E3 ligase (CUL1, FBXO44, RBX1, SKP1)	Human	P62877;P63208;Q13616;Q9H4M3	9978;6500;8454;93611	RBX1;SKP1;CUL1;FBXO44	P62877;Q13616	2	0.361394	0.734541	0.2078
1310	6905	PELI1-IRAK4-IRAK1-TRAF6 complex, IL-1-induced	Human	P51617;Q96FA3;Q9NWZ3;Q9Y4K3	3654;57162;51135;7189	IRAK1;PELI1;IRAK4;TRAF6	P51617;Q9NWZ3;Q9Y4K3	3	0.62051	0.61709	0.4239
1311	6906	FBXW7-CDX2-GSK3B complex	Human	P49841;Q969H0;Q99626	2932;55294;1045	GSK3B;FBXW7;CDX2	P49841;Q969H0	2	0.614066	0.619553	0.4861
1312	6907	CTNNB1-FERMT2-TCF7L2 complex	Human	P35222;Q96AC1;Q9NQB0	1499;10979;6934	CTNNB1;FERMT2;TCF7L2	P35222;Q96AC1	2	0.311188	0.762667	0.15
1313	6908	CTNNB1-FERMT2-YBX1 complex	Human	P35222;P67809;Q96AC1	1499;4904;10979	CTNNB1;YBX1;FERMT2	P35222;P67809;Q96AC1	3	0.511664	0.661523	0.2701
1314	6909	FGF1-FGFR1-ITGB3 complex	Human	P05106;P05230;P11362	3690;2246;2260	ITGB3;FGF1;FGFR1	P05230;P11362	2	1.40804	0.415276	0.9374
1315	6910	EED-EZH2-PHF19 complex	Human	O75530;Q15910;Q5T6S3	8726;2146;26147	EED;EZH2;PHF19	O75530;Q15910;Q5T6S3	3	0.363386	0.733468	0.0951
1316	6916	CTTN-FER-PTK2 complex	Human	P16591;Q05397;Q14247	2241;5747;2017	FER;PTK2;CTTN	P16591;Q14247	2	1.85445	0.35033	0.9878
1317	6919	ILK-LIMS1-PARVA complex	Human	P48059;Q13418;Q9NVD7	3987;3611;55742	LIMS1;ILK;PARVA	P48059;Q13418	2	1.08951	0.478582	0.8319
1318	6925	MAPK1-PTK2-PXN complex	Human	P28482;P49023;Q05397	5594;5829;5747	MAPK1;PXN;PTK2	P28482;P49023	2	0.751365	0.570983	0.6115
1319	6927	Robo4\u2013paxillin complex	Human	P49023;Q8WZ75	5829;54538	PXN;ROBO4	P49023;Q8WZ75	2	0.590169	0.628864	0.4626
1320	6928	ARHGEF7-GIT2-PAK1 complex	Human	Q13153;Q14155;Q14161	5058;8874;9815	PAK1;ARHGEF7;GIT2	Q13153;Q14155;Q14161	3	0.951179	0.512511	0.8246
1321	6932	AJUBA-PRMT5-SNAI1 complex	Human	O14744;O95863;Q96IF1	10419;6615;84962	PRMT5;SNAI1;AJUBA	O14744;Q96IF1	2	0.653953	0.604612	0.5239
1322	6933	PRKCZ-SQSTM-TRAF6 complex	Human	Q05513;Q13501;Q9Y4K3	5590;8878;7189	PRKCZ;SQSTM1;TRAF6	Q05513;Q13501;Q9Y4K3	3	0.239962	0.806476	0.0164
1323	6935	MYC-TRRAP-KAT2A complex	Human	P01106;Q92830;Q9Y4A5	4609;2648;8295	MYC;KAT2A;TRRAP	Q92830;Q9Y4A5	2	0.456091	0.68677	0.3154
1324	6936	KAT2A-TRRAP complex	Human	Q92830;Q9Y4A5	2648;8295	KAT2A;TRRAP	Q92830;Q9Y4A5	2	0.456091	0.68677	0.3154
1325	6937	ARHGEF2-MAPK1-MAPK3-PXN complex	Human	P27361;P28482;P49023;Q92974	5595;5594;5829;9181	MAPK3;MAPK1;PXN;ARHGEF2	P27361;P28482;P49023	3	0.85825	0.538141	0.7314
1326	6946	BARD1\u2013BRCA1\u2013RAD51 complex	Human	P38398;Q06609;Q99728	672;5888;580	BRCA1;RAD51;BARD1	Q06609;Q99728	2	0.575178	0.634849	0.4477
1327	6949	Isocitrate dehydrogenase [NAD], mitochondrial	Human	O43837;P50213;P51553	3420;3419;3421	IDH3B;IDH3A;IDH3G	O43837;P50213;P51553	3	0.332472	0.750485	0.0689
1328	6954	Idas-Geminin-Cdt1 complex	Human	D6RGH6;O75496;Q9H211	345643;51053;81620	MCIDAS;GMNN;CDT1	O75496;Q9H211	2	1.28897	0.436878	0.9078
1329	6956	REP-RGGT-Rab complex	Human	P20336;P24386;Q92696	5864;1121;5875	RAB3A;CHM;RABGGTA	P24386;Q92696	2	0.195571	0.83642	0.0478
1330	6957	C2ORF3-Prp43-TFIP11 complex	Human	O43143;P16383;Q9UBB9	1665;6936;None	DHX15;GCFC2;TFIP11	O43143;P16383;Q9UBB9	3	0.862936	0.536787	0.7366
1331	6958	BOLA2-GLRX3 complex	Human	O76003;Q9H3K6	10539;107984053	GLRX3;BOLA2	O76003;Q9H3K6	2	0.719568	0.581541	0.5833
1332	6959	GATB-GATC-QRSL1 complex	Human	O43716;O75879;Q9H0R6	283459;5188;55278	GATC;GATB;QRSL1	O75879;Q9H0R6	2	0.0890356	0.918244	0.0034
1333	6960	BICD2-dynein-dynactin complex	Human	O14576;Q14203;Q8TD16	1780;1639;23299	DYNC1I1;DCTN1;BICD2	Q14203;Q8TD16	2	0.259114	0.794209	0.0992
1334	6961	CTNNB1-GID8 complex	Human	P35222;Q9NWU2	1499;54994	CTNNB1;GID8	P35222;Q9NWU2	2	0.247211	0.801789	0.087
1335	6963	AXIN1-GID8-GSK3B complex	Human	O15169;P49841;Q9NWU2	8312;2932;54994	AXIN1;GSK3B;GID8	O15169;P49841;Q9NWU2	3	0.158046	0.863523	0.0021
1336	6975	JUN-FBW7-PRR7 complex	Human	P05412;Q8TB68;Q969H0	3725;80758;55294	JUN;PRR7;FBXW7	P05412;Q969H0	2	0.19662	0.835687	0.0482
1337	6984	ProTalpha C2 complex	Human	P06454;P49006;P60709;Q01105	5757;65108;60;6418	PTMA;MARCKSL1;ACTB;SET	P06454;P49006;P60709;Q01105	4	0.909281	0.523757	0.8243
1338	6985	ProTalpha C5 complex	Human	P06454;P25786;P39687;Q00325;Q07021	5757;5682;8125;5250;708	PTMA;PSMA1;ANP32A;SLC25A3;C1QBP	P06454;P25786;P39687;Q00325;Q07021	5	0.786288	0.55982	0.6839
1339	6987	ProTalpha C7 complex	Human	P06454;P39687;Q92688	5757;8125;10541	PTMA;ANP32A;ANP32B	P06454;P39687;Q92688	3	0.711653	0.584231	0.5499
1340	6988	ProTalpha C8 complex	Human	P06454;P39687;P62491;Q92688	5757;8125;8766;10541	PTMA;ANP32A;RAB11A;ANP32B	P06454;P39687;Q92688	3	0.711653	0.584231	0.5499
1341	6989	ProTalpha C9 complex	Human	P06454;Q01105	5757;6418	PTMA;SET	P06454;Q01105	2	0.373755	0.727932	0.2217
1342	6990	THSD1-FAK-talin-vinculin complex	Human	P18206;Q05397;Q9NS62;Q9Y490	7414;5747;55901;7094	VCL;PTK2;THSD1;TLN1	P18206;Q9Y490	2	1.27555	0.439454	0.9037
1343	6991	ABI3-WAVE2-CYFIP1 complex	Human	Q7L576;Q9P2A4;Q9Y6W5	23191;51225;10163	CYFIP1;ABI3;WASF2	Q7L576;Q9Y6W5	2	0.285455	0.777934	0.1224
1344	6997	ADIPOQ-PLOD3-GLT25D1 complex	Human	O60568;Q15848;Q8NBJ5	8985;9370;79709	PLOD3;ADIPOQ;COLGALT1	O60568;Q8NBJ5	2	0.181186	0.846607	0.0376
1345	6999	SEPHS1-SEPHS2-SEPSECS-SECp43 complex	Human	P49903;Q80VC6;Q99611;Q9HD40	22929;71787;22928;51091	SEPHS1;Trnau1ap;SEPHS2;SEPSECS	P49903;Q9HD40	2	0.122646	0.890753	0.0101
1346	7004	HTT-DISC1-PDE4B complex	Human	P42858;Q07343;Q9NRI5	3064;5142;27185	HTT;PDE4B;DISC1	P42858;Q9NRI5	2	0.804132	0.554283	0.6548
1347	7005	PP2A-NR3A complex	Human	P30153;P63151;P67775;Q8TCU5	5518;5520;5515;116443	PPP2R1A;PPP2R2A;PPP2CA;GRIN3A	P30153;P63151;P67775;Q8TCU5	4	0.577604	0.633873	0.3156
1348	7011	FERMT3-RACK1 complex	Human	P63244;Q86UX7	10399;83706	RACK1;FERMT3	P63244;Q86UX7	2	0.695069	0.589946	0.5624
1349	7012	ITGB1-RACK1 complex	Human	P05556;P63244	3688;10399	ITGB1;RACK1	P05556;P63244	2	0.340381	0.746056	0.1835
1350	7030	DCP1A-NR3C1-PNRC2-UPF1-complex	Human	P04150;Q92900;Q9NPI6;Q9NPJ4	2908;5976;55802;55629	NR3C1;UPF1;DCP1A;PNRC2	P04150;Q92900;Q9NPI6	3	0.603019	0.623823	0.3958
1351	7036	GNAI1-GNB1-GNG5 complex	Human	P62873;P63096;P63218	2782;2770;2787	GNB1;GNAI1;GNG5	P62873;P63218	2	0.787665	0.559389	0.6421
1352	7037	GNAI1-GNB2-GNG5 complex	Human	P62879;P63096;P63218	2783;2770;2787	GNB2;GNAI1;GNG5	P62879;P63218	2	0.788266	0.559201	0.6423
1353	7038	BVR-PKCD-ERK2 complex	Human	P28482;P53004;Q05655	5594;644;5580	MAPK1;BLVRA;PRKCD	P28482;P53004;Q05655	3	0.299444	0.76956	0.0479
1354	7051	OTUB1-UBC13-MMS2 complex	Human	P61088;Q15819;Q96FW1	7334;7336;55611	UBE2N;UBE2V2;OTUB1	P61088;Q15819;Q96FW1	3	0.204976	0.829892	0.0084
1355	7058	KRIT1-HEG1-RAP1B complex	Human	O00522;P61224;Q9ULI3	889;5908;57493	KRIT1;RAP1B;HEG1	O00522;P61224;Q9ULI3	3	0.582504	0.63191	0.368
1356	7063	C9orf72-SMCR8-WDR41 complex	Human	Q8TEV9;Q96LT7;Q9HAD4	140775;203228;55255	SMCR8;C9orf72;WDR41	Q8TEV9;Q96LT7;Q9HAD4	3	0.323471	0.755589	0.0624
1357	7064	C9orf72-SMCR8 complex	Human	Q8TEV9;Q96LT7	140775;203228	SMCR8;C9orf72	Q8TEV9;Q96LT7	2	0.422078	0.703196	0.2755
1358	7065	WDR41-(C9orf72-SMCR8)-(FIP200-ULK1-ATG13-ATG101) complex	Human	O75143;O75385;Q8TDY2;Q8TEV9;Q96LT7;Q9BSB4;Q9HAD4	9776;8408;9821;140775;203228;60673;55255	ATG13;ULK1;RB1CC1;SMCR8;C9orf72;ATG101;WDR41	O75143;Q8TDY2;Q8TEV9;Q96LT7;Q9BSB4;Q9HAD4	6	0.460003	0.68493	0.068
1359	7087	GNAI1-GNB2-GNG12 complex	Human	P62879;P63096;Q9UBI6	2783;2770;55970	GNB2;GNAI1;GNG12	P62879;Q9UBI6	2	0.556495	0.642469	0.4275
1360	7097	GNAS-L-GNB1-GNG1 complex	Human	P62873;P63092;P63211	2782;2778;2792	GNB1;GNAS;GNGT1	P62873;P63092	2	0.340786	0.745831	0.1839
1361	7100	DNAAF2-HEATR2-SPAG1 complex	Human	Q07617;Q86Y56;Q9NVR5	6674;54919;55172	SPAG1;DNAAF5;DNAAF2	Q86Y56;Q9NVR5	2	1.30674	0.433513	0.9128
1362	7103	NBS1-VRK1 complex	Human	O60934;Q99986	4683;7443	NBN;VRK1	O60934;Q99986	2	0.222796	0.817798	0.0673
1363	7104	NBS1\u2013RNF8-VRK1 complex	Human	O60934;O76064;Q99986	4683;9025;7443	NBN;RNF8;VRK1	O60934;O76064;Q99986	3	0.425017	0.701746	0.1582
1364	7107	IGF2R-PLAUR-PLG complex	Human	P00747;P11717;Q03405	5340;3482;5329	PLG;IGF2R;PLAUR	P00747;P11717	2	0.187952	0.841785	0.0422
1365	7110	IGF2R-PLG-PLAU-PLAUR-LTGFbeta1 complex	Human	P00747;P00749;P01137;P11717;Q03405	5340;5328;7040;3482;5329	PLG;PLAU;TGFB1;IGF2R;PLAUR	P00747;P01137;P11717	3	0.312614	0.761838	0.0558
1366	7111	NUFIP2-Roquin1 complex	Human	Q5TC82;Q7Z417	149041;57532	RC3H1;NUFIP2	Q5TC82;Q7Z417	2	0.448257	0.690485	0.3073
1367	7113	ABRAXAS2-SHMT1 complex	Human	P34896;Q15018	6470;23172	SHMT1;ABRAXAS2	P34896;Q15018	2	0.302611	0.767689	0.1418
1368	7114	ABRAXAS2-SHMT2 complex	Human	P34897;Q15018	6472;23172	SHMT2;ABRAXAS2	P34897;Q15018	2	0.31915	0.758064	0.1588
1369	7122	HSPA9-GRPEL1-GRPEL2 complex	Human	P38646;Q8TAA5;Q9HAV7	3313;134266;80273	HSPA9;GRPEL2;GRPEL1	P38646;Q8TAA5;Q9HAV7	3	0.719468	0.581575	0.5625
1370	7123	GRPEL1-GRPEL2 complex	Human	Q8TAA5;Q9HAV7	134266;80273	GRPEL2;GRPEL1	Q8TAA5;Q9HAV7	2	0.926077	0.51919	0.7412
1371	7124	HSPA9-GRPEL1 complex	Human	P38646;Q9HAV7	3313;80273	HSPA9;GRPEL1	P38646;Q9HAV7	2	0.211321	0.825545	0.0586
1372	7125	HSPA9-GRPEL2 complex	Human	P38646;Q8TAA5	3313;134266	HSPA9;GRPEL2	P38646;Q8TAA5	2	1.02101	0.494803	0.7983
1373	7126	HSPA9-GRPEL1-GRPEL2-TIMM44 complex	Human	O43615;P38646;Q8TAA5;Q9HAV7	10469;3313;134266;80273	TIMM44;HSPA9;GRPEL2;GRPEL1	O43615;P38646;Q8TAA5;Q9HAV7	4	0.588893	0.629369	0.3326
1374	7127	GSKIP-GSK3B-PRKAR2A complex	Human	P13861;P49841;Q9P0R6	5576;2932;51527	PRKAR2A;GSK3B;GSKIP	P13861;P49841;Q9P0R6	3	0.755167	0.569746	0.6056
1375	7129	GSKIP-PRKAR2B complex	Human	P31323;Q9P0R6	5577;51527	PRKAR2B;GSKIP	P31323;Q9P0R6	2	0.993397	0.501656	0.7821
1376	7130	PRKAR2A-GSKIP-GSK3B-DNM1L complex	Human	O00429;P13861;P49841;Q9P0R6	10059;5576;2932;51527	DNM1L;PRKAR2A;GSK3B;GSKIP	O00429;P13861;P49841;Q9P0R6	4	0.729947	0.578052	0.5819
1377	7131	COMMD1-CCDC22-CCDC93-C16orf62 complex	Human	O60826;Q567U6;Q7Z3J2;Q8N668	28952;54520;57020;150684	CCDC22;CCDC93;C16orf62;COMMD1	O60826;Q567U6;Q8N668	3	0.309322	0.763754	0.0542
1378	7132	CCDC22-CCDC93-C16orf62 complex	Human	O60826;Q567U6;Q7Z3J2	28952;54520;57020	CCDC22;CCDC93;C16orf62	O60826;Q567U6	2	0.075289	0.929983	0.0015
1379	7133	CCDC93-COMMD1-COMMD6 complex	Human	Q567U6;Q7Z4G1;Q8N668	54520;170622;150684	CCDC93;COMMD6;COMMD1	Q567U6;Q7Z4G1;Q8N668	3	0.327	0.75358	0.0645
1380	7134	COMMD1-CCDC93-C16orf62 complex	Human	Q567U6;Q7Z3J2;Q8N668	54520;57020;150684	CCDC93;C16orf62;COMMD1	Q567U6;Q8N668	2	0.415816	0.706307	0.2677
1381	7135	CCDC22-CCDC93-C16orf62-FAM21-WASH1 complex	Human	A8K0Z3;O60826;Q567U6;Q7Z3J2;Q9Y4E1	100287171;28952;54520;57020;253725	WASH1;CCDC22;CCDC93;C16orf62;FAM21C	O60826;Q567U6;Q9Y4E1	3	0.578881	0.63336	0.3632
1382	7141	Coat protein complex II (SAR1B, PREB, SEC23A , SEC24B, SEC23IP)	Human	O95487;Q15436;Q9HCU5;Q9Y6B6;Q9Y6Y8	10427;10484;10113;51128;11196	SEC24B;SEC23A;PREB;SAR1B;SEC23IP	Q15436;Q9Y6B6;Q9Y6Y8	3	0.237768	0.807906	0.0156
1383	7143	GNAS-L-GNB2-GNG1 complex	Human	P62879;P63092;P63211	2783;2778;2792	GNB2;GNAS;GNGT1	P62879;P63092	2	0.339826	0.746366	0.1832
1384	7148	GNAS-L-GNB2-GNG2 complex	Human	P59768;P62879;P63092	54331;2783;2778	GNG2;GNB2;GNAS	P62879;P63092	2	0.339826	0.746366	0.1832
1385	7152	GNAS-L-GNB1-GNG3 complex	Human	P62873;P63092;P63215	2782;2778;2785	GNB1;GNAS;GNG3	P62873;P63092	2	0.340786	0.745831	0.1839
1386	7153	GNAS-L-GNB2-GNG3 complex	Human	P62879;P63092;P63215	2783;2778;2785	GNB2;GNAS;GNG3	P62879;P63092	2	0.339826	0.746366	0.1832
1387	7157	TSC1-TSC2 complex	Human	P49815;Q92574	7249;7248	TSC2;TSC1	P49815;Q92574	2	0.20383	0.830682	0.0524
1388	7158	TSC2-DVL complex	Human	O14640;P49815	1855;7249	DVL1;TSC2	O14640;P49815	2	0.881127	0.531596	0.71
1389	7159	TSC2-GSK3-AXIN-DVL complex	Human	O14640;O15169;P49815;P49841	1855;8312;7249;2932	DVL1;AXIN1;TSC2;GSK3B	O14640;O15169;P49815;P49841	4	0.609024	0.621495	0.3689
1390	7160	GNAS-L-GNB1-GNG4 complex	Human	P50150;P62873;P63092	2786;2782;2778	GNG4;GNB1;GNAS	P62873;P63092	2	0.340786	0.745831	0.1839
1391	7161	GNAS-L-GNB2-GNG4 complex	Human	P50150;P62879;P63092	2786;2783;2778	GNG4;GNB2;GNAS	P62879;P63092	2	0.339826	0.746366	0.1832
1392	7165	GNAS-L-GNB1-GNG5 complex	Human	P62873;P63092;P63218	2782;2778;2787	GNB1;GNAS;GNG5	P62873;P63092;P63218	3	0.701391	0.587754	0.5359
1393	7166	GNAS-L-GNB2-GNG5 complex	Human	P62879;P63092;P63218	2783;2778;2787	GNB2;GNAS;GNG5	P62879;P63092;P63218	3	0.701272	0.587796	0.5358
1394	7167	GNAS-L-GNB3-GNG5 complex	Human	P16520;P63092;P63218	2784;2778;2787	GNB3;GNAS;GNG5	P63092;P63218	2	0.975723	0.506144	0.7719
1395	7168	GNAS-L-GNB4-GNG5 complex	Human	P63092;P63218;Q9HAV0	2778;2787;59345	GNAS;GNG5;GNB4	P63092;P63218	2	0.975723	0.506144	0.7719
1396	7169	GNAS-L-GNB5-GNG5 complex	Human	O14775;P63092;P63218	10681;2778;2787	GNB5;GNAS;GNG5	P63092;P63218	2	0.975723	0.506144	0.7719
1397	7170	GNAS-L-GNB1-GNG7 complex	Human	O60262;P62873;P63092	2788;2782;2778	GNG7;GNB1;GNAS	P62873;P63092	2	0.340786	0.745831	0.1839
1398	7171	GNAS-L-GNB2-GNG7 complex	Human	O60262;P62879;P63092	2788;2783;2778	GNG7;GNB2;GNAS	P62879;P63092	2	0.339826	0.746366	0.1832
1399	7175	GNAS-L-GNB1-GNG8 complex	Human	P62873;P63092;Q9UK08	2782;2778;94235	GNB1;GNAS;GNG8	P62873;P63092	2	0.340786	0.745831	0.1839
1400	7176	GNAS-L-GNB2-GNG8 complex	Human	P62879;P63092;Q9UK08	2783;2778;94235	GNB2;GNAS;GNG8	P62879;P63092	2	0.339826	0.746366	0.1832
1401	7186	Glutamate-cysteine ligase	Human	P48506;P48507	2729;2730	GCLC;GCLM	P48506;P48507	2	0.375931	0.72678	0.224
1402	7187	GNAS-L-GNB1-GNG10 complex	Human	P50151;P62873;P63092	2790;2782;2778	GNG10;GNB1;GNAS	P62873;P63092	2	0.340786	0.745831	0.1839
1403	7188	GNAS-L-GNB2-GNG10 complex	Human	P50151;P62879;P63092	2790;2783;2778	GNG10;GNB2;GNAS	P62879;P63092	2	0.339826	0.746366	0.1832
1404	7190	3-methylcrotonyl-CoA carboxylase	Human	Q96RQ3;Q9HCC0	56922;64087	MCCC1;MCCC2	Q96RQ3;Q9HCC0	2	0.8299	0.546478	0.6753
1405	7191	Methionine adenosyltransferase alpha2 beta-v1	Human	P31153;Q9NZL9	4144;27430	MAT2A;MAT2B	P31153;Q9NZL9	2	0.0900601	0.917381	0.0036
1406	7192	CCR4-NOT-CNOT7-CNOT6 complex	Human	A5YKK6;O75175;Q92600;Q9C0C2;Q9H9A5;Q9NZN8;Q9UIV1;Q9UKZ1;Q9ULM6	23019;4849;9125;85456;25904;4848;29883;55571;57472	CNOT1;CNOT3;RQCD1;TNKS1BP1;CNOT10;CNOT2;CNOT7;CNOT11;CNOT6	A5YKK6;O75175;Q92600;Q9C0C2;Q9NZN8;Q9UIV1;Q9UKZ1	7	0.602733	0.623934	0.2733
1407	7195	GNAS-L-GNB1-GNG11 complex	Human	P61952;P62873;P63092	2791;2782;2778	GNG11;GNB1;GNAS	P62873;P63092	2	0.340786	0.745831	0.1839
1408	7198	TIMM8A-TIMM13-TIMM23 complex	Human	O14925;O60220;Q9Y5L4	100287932;1678;26517	TIMM23;TIMM8A;TIMM13	O60220;Q9Y5L4	2	0.317592	0.75896	0.1569
1409	7199	GNAS-L-GNB2-GNG11 complex	Human	P61952;P62879;P63092	2791;2783;2778	GNG11;GNB2;GNAS	P62879;P63092	2	0.339826	0.746366	0.1832
1410	7204	GNAS-L-GNB1-GNG12 complex	Human	P62873;P63092;Q9UBI6	2782;2778;55970	GNB1;GNAS;GNG12	P62873;P63092;Q9UBI6	3	0.533812	0.651971	0.2997
1411	7205	GNAS-L-GNB2-GNG12 complex	Human	P62879;P63092;Q9UBI6	2783;2778;55970	GNB2;GNAS;GNG12	P62879;P63092;Q9UBI6	3	0.550246	0.645059	0.3237
1412	7206	GNAS-L-GNB3-GNG12 complex	Human	P16520;P63092;Q9UBI6	2784;2778;55970	GNB3;GNAS;GNG12	P63092;Q9UBI6	2	0.754416	0.56999	0.6139
1413	7207	GNAS-L-GNB4-GNG12 complex	Human	P63092;Q9HAV0;Q9UBI6	2778;59345;55970	GNAS;GNB4;GNG12	P63092;Q9UBI6	2	0.754416	0.56999	0.6139
1414	7208	GNAS-L-GNB5-GNG12 complex	Human	O14775;P63092;Q9UBI6	10681;2778;55970	GNB5;GNAS;GNG12	P63092;Q9UBI6	2	0.754416	0.56999	0.6139
1415	7209	GNAS-L-GNB1-GNG13 complex	Human	P62873;P63092;Q9P2W3	2782;2778;51764	GNB1;GNAS;GNG13	P62873;P63092	2	0.340786	0.745831	0.1839
1416	7210	GNAS-L-GNB2-GNG13 complex	Human	P62879;P63092;Q9P2W3	2783;2778;51764	GNB2;GNAS;GNG13	P62879;P63092	2	0.339826	0.746366	0.1832
1417	7214	CCR4-NOT-CNOT7-CNOT6L complex	Human	A5YKK6;O75175;Q92600;Q96LI5;Q9C0C2;Q9H9A5;Q9NZN8;Q9UIV1;Q9UKZ1	23019;4849;9125;246175;85456;25904;4848;29883;55571	CNOT1;CNOT3;RQCD1;CNOT6L;TNKS1BP1;CNOT10;CNOT2;CNOT7;CNOT11	A5YKK6;O75175;Q92600;Q9C0C2;Q9NZN8;Q9UIV1;Q9UKZ1	7	0.602733	0.623934	0.2733
1418	7215	CCR4-NOT-CNOT8-CNOT6 complex	Human	A5YKK6;O75175;Q92600;Q9C0C2;Q9H9A5;Q9NZN8;Q9UFF9;Q9UKZ1;Q9ULM6	23019;4849;9125;85456;25904;4848;9337;55571;57472	CNOT1;CNOT3;RQCD1;TNKS1BP1;CNOT10;CNOT2;CNOT8;CNOT11;CNOT6	A5YKK6;O75175;Q92600;Q9C0C2;Q9NZN8;Q9UFF9;Q9UKZ1	7	0.6144	0.619425	0.3031
1419	7216	CCR4-NOT-CNOT8-CNOT6L complex	Human	A5YKK6;O75175;Q92600;Q96LI5;Q9C0C2;Q9H9A5;Q9NZN8;Q9UFF9;Q9UKZ1	23019;4849;9125;246175;85456;25904;4848;9337;55571	CNOT1;CNOT3;RQCD1;CNOT6L;TNKS1BP1;CNOT10;CNOT2;CNOT8;CNOT11	A5YKK6;O75175;Q92600;Q9C0C2;Q9NZN8;Q9UFF9;Q9UKZ1	7	0.6144	0.619425	0.3031
1420	7217	Dysbindin 1-A-DNA-PK-complex	Human	P12956;P13010;P78527;Q96EV8	2547;7520;5591;84062	XRCC6;XRCC5;PRKDC;DTNBP1	P12956;P13010;P78527;Q96EV8	4	0.698965	0.588594	0.5247
1421	7220	MSL complex	Human	Q68DK7;Q8N5Y2;Q9H7Z6;Q9HCI7	339287;10943;84148;55167	MSL1;MSL3;KAT8;MSL2	Q68DK7;Q9H7Z6	2	0.150695	0.86904	0.0209
1422	7221	NSL complex	Human	O15294;P51610;P61964;Q7Z3B3;Q96EZ8;Q9BVI0;Q9H7Z6;Q9H9L4;Q9P2N6	8473;3054;11091;284058;10445;51230;84148;54934;55683	OGT;HCFC1;WDR5;KANSL1;MCRS1;PHF20;KAT8;KANSL2;KANSL3	O15294;P51610;P61964;Q7Z3B3;Q96EZ8;Q9H7Z6;Q9P2N6	7	0.979708	0.505125	0.9446
1423	7222	MMS19-XPD complex	Human	P18074;Q96T76	2068;64210	ERCC2;MMS19	P18074;Q96T76	2	0.297894	0.770479	0.1382
1424	7223	MMS19-FAM96B complex	Human	Q96T76;Q9Y3D0	64210;51647	MMS19;FAM96B	Q96T76;Q9Y3D0	2	0.216897	0.821762	0.0618
1425	7224	HCF1-THAP11 complex	Human	P51610;Q96EK4	3054;57215	HCFC1;THAP11	P51610;Q96EK4	2	0.634474	0.611818	0.507
1426	7225	CDH4-HDAC2-MTA2-RBBP7-TWIST1 complex	Human	O94776;Q14839;Q15672;Q16576;Q92769	9219;1108;7291;5931;3066	MTA2;CHD4;TWIST1;RBBP7;HDAC2	O94776;Q14839;Q16576	3	0.757122	0.569112	0.6081
1427	7241	SNCA-TUBB3 complex	Human	P37840;Q13509	6622;10381	SNCA;TUBB3	P37840;Q13509	2	0.833014	0.545549	0.677
1428	7243	AURKA-HRAS-RAF1 complex	Human	O14965;P01112;P04049	6790;3265;5894	AURKA;HRAS;RAF1	O14965;P01112;P04049	3	0.730233	0.577957	0.5747
1429	7248	ABCB1-ANXA2-RACK1-SRC complex	Human	P07355;P08183;P12931;P63244	302;5243;6714;10399	ANXA2;ABCB1;SRC;RACK1	P07355;P63244	2	0.34566	0.74313	0.1895
1430	7251	IGBP1-MID1-PPP2CA complex	Human	O15344;P67775;P78318	4281;5515;3476	MID1;PPP2CA;IGBP1	O15344;P67775;P78318	3	0.498454	0.667354	0.2507
1431	7252	ING5 (BRPF2, MOZ, MORF) complex	Human	O95696;Q8WYB5;Q8WYH8;Q92794;Q9HAF1	23774;23522;84289;7994;64769	BRD1;KAT6B;ING5;KAT6A;MEAF6	Q8WYB5;Q8WYH8;Q92794;Q9HAF1	4	0.701857	0.587593	0.5304
1432	7253	ING5 (BRPF3, MOZ, MORF) complex	Human	Q8WYB5;Q8WYH8;Q92794;Q9HAF1;Q9ULD4	23522;84289;7994;64769;27154	KAT6B;ING5;KAT6A;MEAF6;BRPF3	Q8WYB5;Q8WYH8;Q92794;Q9HAF1	4	0.701857	0.587593	0.5304
1433	7254	ING5 complex (ING5, JADE2, KAT7, MEAF6)	Human	O95251;Q8WYH8;Q9HAF1;Q9NQC1	11143;84289;64769;23338	KAT7;ING5;MEAF6;JADE2	O95251;Q8WYH8;Q9HAF1	3	0.389281	0.719797	0.1224
1434	7255	ING5 complex (ING5, JADE3, KAT7, MEAF6)	Human	O95251;Q8WYH8;Q92613;Q9HAF1	11143;84289;9767;64769	KAT7;ING5;JADE3;MEAF6	O95251;Q8WYH8;Q9HAF1	3	0.389281	0.719797	0.1224
1435	7259	HCFC1-THAP11-ZNF143 complex	Human	P51610;P52747;Q96EK4	3054;7702;57215	HCFC1;ZNF143;THAP11	P51610;P52747;Q96EK4	3	0.513243	0.660832	0.2724
1436	7262	3-Hydroxyacyl CoA dehydrogenase	Human	P40939;P55084	3030;3032	HADHA;HADHB	P40939;P55084	2	0.0651265	0.938856	0.0006
1437	7266	AKT1-NQO2 complex	Human	P16083;P31749	4835;207	NQO2;AKT1	P16083;P31749	2	1.31322	0.432297	0.9155
1438	7267	KAT2A-Oxoglutarate dehydrogenase complex	Human	P09622;P36957;Q02218;Q92830	1738;1743;4967;2648	DLD;DLST;OGDH;KAT2A	P09622;P36957;Q02218;Q92830	4	0.859069	0.537904	0.7645
1439	7269	p532-Clathrin-HSP70 complex	Human	P0DMV8;Q00610;Q15751	3303;1213;8925	HSPA1A;CLTC;HERC1	Q00610;Q15751	2	0.24769	0.801481	0.0873
1440	7281	BIN1-EHBP1-RAB8A complex	Human	O00499;P61006;Q8NDI1	274;4218;23301	BIN1;RAB8A;EHBP1	O00499;P61006;Q8NDI1	3	0.475853	0.677574	0.2213
1441	7282	FEN1-WRN complex	Human	P39748;Q14191	2237;7486	FEN1;WRN	P39748;Q14191	2	1.04368	0.489312	0.81
1442	7284	GSK3B-HSP90AA1-PKM2 complex	Human	P07900;P14618;P49841	3320;5315;2932	HSP90AA1;PKM;GSK3B	P07900;P14618;P49841	3	0.562968	0.639809	0.3408
1443	7285	HEXIM1-DNA-PK-paraspeckle components-ribonucleoprotein complex	Human	O94992;P12956;P13010;P23246;P43243;P78527;Q15233;Q8WXF1;Q96PK6	10614;2547;7520;6421;9782;5591;4841;55269;100526737	HEXIM1;XRCC6;XRCC5;SFPQ;MATR3;PRKDC;NONO;PSPC1;RBM14	O94992;P12956;P13010;P23246;P78527;Q15233;Q8WXF1;Q96PK6	8	0.694451	0.590162	0.4979
1444	7287	SIMPLE-HRS-STAM1 complex	Human	O14964;Q92783;Q99732	9146;8027;9516	HGS;STAM;LITAF	O14964;Q92783	2	0.419587	0.70443	0.2715
1445	7291	EIF2B2-EIF2B3-EIF2B4-EIF2B5 complex	Human	P49770;Q13144;Q9NR50;Q9UI10	8892;8893;8891;8890	EIF2B2;EIF2B5;EIF2B3;EIF2B4	P49770;Q13144;Q9NR50;Q9UI10	4	0.237548	0.808049	0.0029
1446	7292	EIF2B1-EIF2B2-EIF2B3-EIF2B4-EIF2B5 complex	Human	P49770;Q13144;Q14232;Q9NR50;Q9UI10	8892;8893;1967;8891;8890	EIF2B2;EIF2B5;EIF2B1;EIF2B3;EIF2B4	P49770;Q13144;Q14232;Q9NR50;Q9UI10	5	0.565543	0.638756	0.2486
1447	7295	ERCC1-RPA1-XPA complex	Human	P07992;P23025;P27694	2067;7507;6117	ERCC1;XPA;RPA1	P07992;P23025;P27694	3	0.244763	0.803366	0.0184
1448	7298	ACTB-ANP32A-C1QBP-PSMA1-PTMA-PSMA1 complex	Human	P06454;P25786;P39687;P60709;Q00325;Q07021	5757;5682;8125;60;5250;708	PTMA;PSMA1;ANP32A;ACTB;SLC25A3;C1QBP	P06454;P25786;P39687;P60709;Q00325;Q07021	6	0.850798	0.540308	0.8161
1449	7299	ANP32A-ANP32B-PSMA3-PTMA-SLC25A5 complex	Human	P05141;P06454;P25788;P39687;Q92688	292;5757;5684;8125;10541	SLC25A5;PTMA;PSMA3;ANP32A;ANP32B	P06454;P25788;P39687;Q92688	4	0.572993	0.635731	0.3076
1450	7304	HIC1-PCL3L-PCR2 complex	Human	O75530;Q14526;Q15022;Q15910;Q5T6S3	8726;3090;23512;2146;26147	EED;HIC1;SUZ12;EZH2;PHF19	O75530;Q15022;Q15910;Q5T6S3	4	0.359299	0.735673	0.0434
1451	7313	ESYT1-ESYT2 complex	Human	A0FGR8;Q9BSJ8	57488;23344	ESYT2;ESYT1	A0FGR8;Q9BSJ8	2	0.14432	0.873881	0.0179
1452	7316	NFKB1-STAT3 complex	Human	P19838;P40763	4790;6774	NFKB1;STAT3	P19838;P40763	2	0.213284	0.824209	0.0599
1453	7317	RELA-STAT3 complex	Human	P40763;Q04206	6774;5970	STAT3;RELA	P40763;Q04206	2	0.145908	0.872671	0.0185
1454	7318	CTNNB1-DDX5-HDGF complex	Human	P17844;P35222;P51858	1655;1499;3068	DDX5;CTNNB1;HDGF	P35222;P51858	2	0.912757	0.522805	0.7315
1455	7325	HINT1-UBC3-RBX1 complex	Human	P49427;P49773;P62877	997;3094;9978	CDC34;HINT1;RBX1	P49427;P49773;P62877	3	1.18881	0.45687	0.9436
1456	7326	HINT1-SP1 complex	Human	P08047;P49773	6667;3094	SP1;HINT1	P08047;P49773	2	0.596198	0.626489	0.4689
1457	7328	AML1-HIPK2-p300 complex	Human	Q01196;Q09472;Q9H2X6	861;2033;28996	RUNX1;EP300;HIPK2	Q01196;Q09472;Q9H2X6	3	0.523219	0.656504	0.2852
1458	7331	RAC1-RHOA-VANGL2 complex	Human	P61586;P63000;Q9ULK5	387;5879;57216	RHOA;RAC1;VANGL2	P61586;P63000	2	0.355272	0.737859	0.2002
1459	7333	MICALL1-RAB13 complex	Human	P51153;Q8N3F8	5872;85377	RAB13;MICALL1	P51153;Q8N3F8	2	0.268368	0.788415	0.1066
1460	7340	HNRNPD(p45)-ZFP36L2 complex	Human	P47974;Q14103	678;3184	ZFP36L2;HNRNPD	P47974;Q14103	2	0.829097	0.546718	0.6749
1461	7349	MTR4-RBM7-ZCCHC8 complex	Human	P42285;Q6NZY4;Q9Y580	23517;55596;10179	MTREX;ZCCHC8;RBM7	P42285;Q6NZY4	2	0.201186	0.832511	0.0508
1462	7352	PARP1-LIG3 complex	Human	P09874;P49916	142;3980	PARP1;LIG3	P09874;P49916	2	0.842606	0.54271	0.6852
1463	7354	ASXL1-HCFC1-OGT complex	Human	O15294;P51610;Q8IXJ9	8473;3054;171023	OGT;HCFC1;ASXL1	O15294;P51610;Q8IXJ9	3	0.66072	0.602148	0.4797
1464	7357	TRIM25-G3BP2 complex	Human	Q14258;Q9UN86	7706;9908	TRIM25;G3BP2	Q14258;Q9UN86	2	0.333169	0.750092	0.1747
1465	7361	ARAF-PIK3R1 complex	Human	P10398;P27986	369;5295	ARAF;PIK3R1	P10398;P27986	2	0.875342	0.533236	0.7059
1466	7366	KATNA1-KATNAL1-KATNB1-KATNBL1 complex	Human	O75449;Q9BVA0;Q9BW62;Q9H079	11104;10300;84056;79768	KATNA1;KATNB1;KATNAL1;KATNBL1	O75449;Q9BVA0;Q9BW62;Q9H079	4	0.241213	0.805663	0.0032
1467	7367	ASH2L-KDM6B-KDM6B-WDR5 complex	Human	O15054;P61964;Q15291;Q9UBL3	23135;11091;5929;9070	KDM6B;WDR5;KDM6B;ASH2L	P61964;Q15291;Q9UBL3	3	0.654026	0.604585	0.4702
1468	7368	Ubiquitin E3 ligase (CUL3, KEAP1, RBX1)	Human	P62877;Q13618;Q14145	9978;8452;9817	RBX1;CUL3;KEAP1	P62877;Q13618;Q14145	3	0.668914	0.599192	0.4913
1469	7372	BRD7-SWI\u2013SNF complex	Human	O14497;O14744;O96019;P51531;P51532;Q8TAQ2;Q8WUB8;Q92922;Q969G3;Q96GM5;Q9NPI1	8289;10419;86;6595;6597;6601;55274;6599;6605;6602;29117	ARID1A;PRMT5;ACTL6A;SMARCA2;SMARCA4;SMARCC2;PHF10;SMARCC1;SMARCE1;SMARCD1;BRD7	O14497;O14744;O96019;P51531;Q8TAQ2;Q8WUB8;Q92922;Q969G3;Q96GM5;Q9NPI1	10	0.453303	0.688088	0.0193
1470	7373	BRD7-SWI\u2013SNF-SUZ12 complex	Human	P51531;P51532;Q15022;Q9NPI1;Q9NVM4	6595;6597;23512;29117;54496	SMARCA2;SMARCA4;SUZ12;BRD7;PRMT7	P51531;Q15022;Q9NPI1;Q9NVM4	4	0.374783	0.727387	0.0545
1471	7374	BRD7-BAF60A-MEP50 complex	Human	Q96GM5;Q9BQA1;Q9NPI1	6602;79084;29117	SMARCD1;WDR77;BRD7	Q96GM5;Q9BQA1;Q9NPI1	3	0.843603	0.542416	0.7138
1472	7375	BRD7-EZH2-SUZ12 complex	Human	Q15022;Q15910;Q9NPI1	23512;2146;29117	SUZ12;EZH2;BRD7	Q15022;Q15910;Q9NPI1	3	0.14354	0.874477	0.0008
1473	7376	BRD7-CBP-SWI\u2013SNF complex	Human	O14744;P51531;P51532;Q8WUB8;Q969G3;Q9NPI1;Q9NWQ8	10419;6595;6597;55274;6605;29117;55824	PRMT5;SMARCA2;SMARCA4;PHF10;SMARCE1;BRD7;PAG1	O14744;P51531;Q8WUB8;Q969G3;Q9NPI1	5	0.589704	0.629048	0.295
1474	7377	KDM8-RCCD1 complex	Human	A6NED2;Q8N371	91433;79831	RCCD1;KDM8	A6NED2;Q8N371	2	0.139915	0.877259	0.0161
1475	7379	FYN-KHDRBS1-PLCG1 complex	Human	P06241;P19174;Q07666	2534;5335;10657	FYN;PLCG1;KHDRBS1	P19174;Q07666	2	0.178416	0.848597	0.0365
1476	7381	DCS complex	Human	P26599;P31943;Q92945;Q9UKA9	5725;3187;8570;58155	PTBP1;HNRNPH1;KHSRP;PTBP2	P26599;Q92945	2	1.34731	0.42602	0.9235
1477	7382	Prohibitin-HIRA complex	Human	P35232;P54198;Q9NPG3;Q9Y6J0	5245;7290;29855;23523	PHB;HIRA;UBN1;CABIN1	P54198;Q9NPG3;Q9Y6J0	3	0.497222	0.667904	0.2488
1478	7383	OGT-HIRA complex	Human	O15294;P54198;Q9NPG3;Q9Y6J0	8473;7290;29855;23523	OGT;HIRA;UBN1;CABIN1	O15294;P54198;Q9NPG3;Q9Y6J0	4	0.509001	0.66269	0.2005
1479	7388	CENP-A nucleosomal complex	Human	P07199;P33778;P49450;P62805;Q03188;Q08945;Q8N0S6;Q8NCD3;Q92674;Q96BT3;Q96H22;Q96QV6;Q96T23;Q9H3R5;Q9Y5B9	1059;3018;1058;None;1060;6749;91687;55355;2491;80152;55839;221613;51773;64946;11198	CENPB;HIST1H2BB;CENPA;HIST1H4A;;CENPC;SSRP1;CENPL;HJURP;CENPI;CENPT;CENPN;HIST1H2AA;RSF1;CENPH;SUPT16H	P62805;Q03188;Q08945;Q8NCD3;Q96BT3;Q96T23;Q9H3R5;Q9Y5B9	8	0.58551	0.630712	0.2184
1480	7394	CENP-H-I complex	Human	Q13352;Q6IPU0;Q71F23;Q7L2Z9;Q8N0S6;Q92674;Q96H22;Q9BS16;Q9BU64;Q9H3R5;Q9NSP4	23421;401541;79682;55166;91687;2491;55839;64105;79172;64946;79019	ITGB3BP;CENPP;CENPU;CENPQ;CENPL;CENPI;CENPN;CENPK;CENPO;CENPH;CENPM	Q6IPU0;Q71F23;Q7L2Z9;Q9BS16;Q9H3R5;Q9NSP4	6	0.674646	0.597141	0.466
1481	7406	AKT1-APPL1-HDAC3 complex, induced by IGF-1	Human	O15379;P31749;Q9UKG1	8841;207;26060	HDAC3;AKT1;APPL1	O15379;P31749;Q9UKG1	3	0.349607	0.740956	0.0827
1482	7410	CAPG-PRMT5 complex	Human	O14744;P40121	10419;822	PRMT5;CAPG	O14744;P40121	2	0.712663	0.583886	0.5761
1483	7413	CENP-A-histone H4 heterodimer- HJURP complex	Human	P49450;P62805;Q8NCD3	1058;None;55355	CENPA;HIST1H4A;;HJURP	P62805;Q8NCD3	2	0.63961	0.609901	0.511
1484	7418	HK1-VDAC1 complex	Human	P19367;P21796	3098;7416	HK1;VDAC1	P19367;P21796	2	0.383219	0.722951	0.2318
1485	7421	TSPY1-TSPYL5-USP7 complex	Human	Q01534;Q86VY4;Q93009	100289087;85453;7874	TSPY1;TSPYL5;USP7	Q86VY4;Q93009	2	0.208345	0.827578	0.0567
1486	7422	PPP1R13L-CEP55 complex	Human	Q53EZ4;Q8WUF5	55165;10848	CEP55;PPP1R13L	Q53EZ4;Q8WUF5	2	0.189048	0.841009	0.0429
1487	7423	PPP1CA-PPP1R13L complex	Human	P62136;Q8WUF5	5499;10848	PPP1CA;PPP1R13L	P62136;Q8WUF5	2	0.206538	0.828818	0.0548
1488	7424	ISLR2-ROCK1 complex	Human	Q13464;Q6UXK2	6093;57611	ROCK1;ISLR2	Q13464;Q6UXK2	2	0.785523	0.56006	0.6395
1489	7425	KIAA1468-OSBP-RAB11A complex	Human	P22059;P62491;Q9P260	5007;8766;57614	OSBP;RAB11A;KIAA1468	P22059;Q9P260	2	0.356903	0.736972	0.2028
1490	7427	ATF2-HK1-VDAC1 complex	Human	P15336;P19367;P21796	1386;3098;7416	ATF2;HK1;VDAC1	P15336;P19367;P21796	3	0.813208	0.551509	0.6808
1491	7428	mtRNase P	Human	O15091;Q7L0Y3;Q99714	9692;54931;None	KIAA0391;TRMT10C;HSD17B10	O15091;Q7L0Y3;Q99714	3	0.299807	0.769345	0.0482
1492	7429	HSD17B10-TRMT10C complex	Human	Q7L0Y3;Q99714	54931;None	TRMT10C;HSD17B10	Q7L0Y3;Q99714	2	0.413164	0.707632	0.2654
1493	7437	KAT2B-KIF11-MYSM1 complex	Human	P52732;Q5VVJ2;Q92831	3832;114803;8850	KIF11;MYSM1;KAT2B	P52732;Q5VVJ2	2	0.393992	0.717364	0.2438
1494	7439	ECT2-KIF23-RACGAP1 complex	Human	Q02241;Q9H0H5;Q9H8V3	9493;29127;1894	KIF23;RACGAP1;ECT2	Q02241;Q9H0H5;Q9H8V3	3	0.387559	0.72069	0.1205
1495	7440	KIF23-RACGAP1 complex	Human	Q02241;Q9H0H5	9493;29127	KIF23;RACGAP1	Q02241;Q9H0H5	2	0.405115	0.711686	0.2571
1496	7441	HOOK1-SHP2 complex	Human	Q06124;Q9UJC3	5781;51361	PTPN11;HOOK1	Q06124;Q9UJC3	2	0.747624	0.572206	0.6086
1497	7442	HOOK2-PCM1-RAB8A complex	Human	P61006;Q15154;Q96ED9	4218;5108;29911	RAB8A;PCM1;HOOK2	P61006;Q15154;Q96ED9	3	0.874044	0.533605	0.7487
1498	7443	Exosome	Human	Q01780;Q06265;Q13868;Q15024;Q5RKV6;Q8TF46;Q96B26;Q99547;Q9NPD3;Q9NQT4;Q9NQT5;Q9Y3B2	5394;5393;23404;23016;118460;115752;11340;10200;54512;56915;51010;51013	EXOSC10;EXOSC9;EXOSC2;EXOSC7;EXOSC6;DIS3L;EXOSC8;MPHOSPH6;EXOSC4;EXOSC5;EXOSC3;EXOSC1	Q01780;Q06265;Q13868;Q15024;Q5RKV6;Q8TF46;Q96B26;Q99547;Q9NPD3;Q9NQT4;Q9NQT5;Q9Y3B2	12	0.872987	0.533907	0.9115
1499	7444	HOOK2-PAR3-Par6alpha-PKCiota complex	Human	P41743;Q8TEW0;Q96ED9;Q9NPB6	5584;56288;29911;50855	PRKCI;PARD3;HOOK2;PARD6A	P41743;Q8TEW0;Q96ED9	3	0.424689	0.701907	0.1577
1500	7476	AP1B1-AP1G2-AP1M-1AP1S1 complex	Human	O75843;P61966;Q10567;Q9BXS5	8906;1174;162;8907	AP1G2;AP1S1;AP1B1;AP1M1	O75843;P61966;Q10567;Q9BXS5	4	0.359021	0.735824	0.0432
1501	7479	Astrin-kinastrin complex	Human	P53350;P63167;Q562F6;Q96R06;Q9Y448	5347;8655;151246;10615;90417	PLK1;DYNLL1;SGO2;SPAG5;KNSTRN	P53350;P63167;Q562F6;Q96R06;Q9Y448	5	0.586321	0.63039	0.2885
1502	7480	HDAC3-H1.3-SMRT-N-Cor complex	Human	O15379;O75376;P16402;Q9Y618	8841;9611;3007;9612	HDAC3;NCOR1;HIST1H1D;NCOR2	O15379;O75376;P16402;Q9Y618	4	0.423566	0.702461	0.0972
1503	7482	LAP1-TOR1A complex	Human	O14656;Q5JTV8	1861;26092	TOR1A;TOR1AIP1	O14656;Q5JTV8	2	1.47978	0.403262	0.9499
1504	7483	ARF1-ARL1-PKD2-ARFIP2 complex	Human	P40616;P53365;P84077;Q13563	400;23647;375;5311	ARL1;ARFIP2;ARF1;PKD2	P53365;P84077	2	0.553374	0.64376	0.4245
1505	7487	DTNBP1(1A)-HDAC3 complex	Human	O15379;Q96EV8	8841;84062	HDAC3;DTNBP1	O15379;Q96EV8	2	0.119095	0.893579	0.0095
1506	7504	CD44-ERK1-ERK2-RHAMM complex	Human	O75330;P16070;P27361;P28482	3161;960;5595;5594	HMMR;CD44;MAPK3;MAPK1	O75330;P16070;P27361;P28482	4	0.797674	0.556274	0.683
1507	7517	Ubiquitin E3 ligase (CUL3, KLHL7, RBX1)	Human	P62877;Q13618;Q8IXQ5	9978;8452;55975	RBX1;CUL3;KLHL7	P62877;Q13618;Q8IXQ5	3	0.532208	0.652653	0.2974
1508	7518	Ubiquitin E3 ligase (CUL3, KLHL8)	Human	Q13618;Q9P2G9	8452;57563	CUL3;KLHL8	Q13618;Q9P2G9	2	0.770827	0.564708	0.6258
1509	7522	Ubiquitin E3 ligase (CUL3, KLHL12, PEF1, PDCD6)	Human	O75340;Q13618;Q53G59;Q9UBV8	10016;8452;59349;553115	PDCD6;CUL3;KLHL12;PEF1	O75340;Q13618;Q53G59;Q9UBV8	4	0.592461	0.627959	0.3387
1510	7523	Ubiquitin E3 ligase (CUL3, KLHL9, KLHL13, RBX1)	Human	P62877;Q13618;Q9P2J3;Q9P2N7	9978;8452;55958;90293	RBX1;CUL3;KLHL9;KLHL13	P62877;Q13618;Q9P2N7	3	1.69643	0.37086	0.9963
1511	7524	Ubiquitin E3 ligase (CUL3, KLHL20, RBX1)	Human	P62877;Q13618;Q9Y2M5	9978;8452;27252	RBX1;CUL3;KLHL20	P62877;Q13618	2	0.561542	0.640393	0.4347
1512	7525	Ubiquitin E3 ligase (CUL3, KLHL24, RBX1)	Human	P62877;Q13618;Q6TFL4	9978;8452;54800	RBX1;CUL3;KLHL24	P62877;Q13618	2	0.561542	0.640393	0.4347
1513	7533	Ubiquitin E3 ligase (CUL3, KLHL42)	Human	Q13618;Q9P2K6	8452;57542	CUL3;KLHL42	Q13618;Q9P2K6	2	0.442879	0.693059	0.3013
1514	7534	CTNNB1-EPCAM-FHL2-LEF1 complex	Human	P16422;P35222;Q14192;Q9UJU2	4072;1499;2274;51176	EPCAM;CTNNB1;FHL2;LEF1	P35222;Q9UJU2	2	0.830064	0.546429	0.6755
1515	7535	CD44-LRP1 complex	Human	P16070;Q07954	960;4035	CD44;LRP1	P16070;Q07954	2	0.64252	0.60882	0.5138
1516	7540	KMT2E-OGT-USP7 complex	Human	O15294;Q8IZD2;Q93009	8473;55904;7874	OGT;KMT2E;USP7	O15294;Q8IZD2;Q93009	3	0.800801	0.555308	0.6656
1517	7541	KNTC1-ZW10-ZWILCH complex	Human	O43264;P50748;Q9H900	9183;9735;55055	ZW10;KNTC1;ZWILCH	O43264;P50748;Q9H900	3	0.0856038	0.921146	0.0001
1518	7542	KNL1-MIS12-NDC80-SPC24-ZWINT complex	Human	O14777;O95229;Q8NBT2;Q8NG31;Q9H081	10403;11130;147841;57082;79003	NDC80;ZWINT;SPC24;KNL1;MIS12	O14777;O95229;Q8NBT2;Q8NG31;Q9H081	5	0.603505	0.623634	0.3237
1519	7543	KPNB1-SMN-SPN complex	Human	P16150;Q14974;Q16637	6693;3837;None	SPN;KPNB1;SMN1; SMN2	P16150;Q14974	2	1.11718	0.472326	0.844
1520	7545	BORC complex	Human	O95295;P78537;Q6QNY1;Q969J3;Q96B45;Q96FH0;Q96GS4;Q9BQD3	23557;2647;282991;118426;119032;729991;54785;79036	SNAPIN;BLOC1S1;BLOC1S2;BORCS5;BORCS7;BORCS8;BORCS6;KXD1	O95295;P78537;Q6QNY1;Q969J3;Q96B45;Q96FH0;Q96GS4;Q9BQD3	8	0.383814	0.72264	0.0077
1521	7548	MAPK6-MAPKAPK5-SEPT7 complex	Human	Q16181;Q16659;Q8IW41	989;5597;8550	SEPT7;MAPK6;MAPKAPK5	Q16181;Q16659;Q8IW41	3	0.675732	0.596754	0.4998
1522	7555	KEOPS complex	Human	Q14657;Q96S44;Q9NPF4;Q9Y3C4	8270;112858;55644;51002	LAGE3;TP53RK;OSGEP;TPRKB	Q14657;Q96S44;Q9NPF4;Q9Y3C4	4	0.20716	0.828391	0.0014
1523	7556	PRAME complex	Human	P62877;P78395;Q13617;Q14657;Q15369;Q15370;Q9NPF4	9978;23532;8453;8270;6921;6923;55644	RBX1;PRAME;CUL2;LAGE3;TCEB1;TCEB2;OSGEP	P62877;P78395;Q13617;Q14657;Q15369;Q9NPF4	6	0.761929	0.56756	0.6607
1524	7557	LGR4-RSPO supercomplex	Human	O00401;O14641;O60610;P36507;P46940;P49023;Q02750;Q05397;Q9BXB1;Q9BXY4	8976;1856;1729;5605;8826;5829;5604;5747;55366;84870	WASL;DVL2;DIAPH1;MAP2K2;IQGAP1;PXN;MAP2K1;PTK2;LGR4;RSPO3	O00401;O14641;P36507;P46940;P49023;Q02750	6	0.709804	0.584862	0.5449
1525	7559	INSC-LGN-PAR3 complex	Human	P81274;Q1MX18;Q8TEW0	29899;387755;56288	GPSM2;INSC;PARD3	Q1MX18;Q8TEW0	2	0.58472	0.631026	0.4567
1526	7562	NCKAP1-WASF3-RAC1 complex	Human	P63000;Q9UPY6;Q9Y2A7	5879;10810;10787	RAC1;WASF3;NCKAP1	P63000;Q9Y2A7	2	0.625518	0.615189	0.4975
1527	7563	LARP1-PABPC1-RYDEN complex	Human	P11940;Q6PKG0;Q9NUL5	26986;23367;55337	PABPC1;LARP1;RYDEN	P11940;Q6PKG0;Q9NUL5	3	0.662603	0.601466	0.4817
1528	7566	7SK RNP complex	Human	O60563;O94992;P50750;Q4G0J3	904;10614;1025;51574	CCNT1;HEXIM1;CDK9;LARP7	O60563;O94992;P50750;Q4G0J3	4	0.853339	0.539567	0.7566
1529	7568	LATS2-SIAH2-ZYX complex	Human	O43255;Q15942;Q9NRM7	6478;7791;26524	SIAH2;ZYX;LATS2	O43255;Q15942	2	0.847242	0.541348	0.6883
1530	7576	VHL-ElonginB-ElonginC complex	Human	P40337;Q15369;Q15370	7428;6921;6923	VHL;TCEB1;TCEB2	P40337;Q15369	2	0.888809	0.529434	0.7155
1531	7580	MAP2K4-MAP3K3-NBR1 complex	Human	P45985;Q14596;Q99759	6416;4077;4215	MAP2K4;NBR1;MAP3K3	P45985;Q99759	2	0.425566	0.701476	0.2805
1532	7581	ESR1-TRAP/Mediator coactivator-complex	Human	O43513;O60244;O75448;O75586;P03372;P24863;P49336;Q09472;Q13503;Q15648;Q15788;Q93074;Q9BTT4;Q9H944;Q9NVC6;Q9UHV7;Q9ULK4;Q9Y2X0	9443;9282;9862;10001;2099;892;1024;2033;9412;5469;8648;9968;84246;9477;9440;9969;9439;10025	MED7;MED14;MED24;MED6;ESR1;CCNC;CDK8;EP300;MED21;MED1;NCOA1;MED12;MED10;MED20;MED17;MED13;MED23;MED16	O43513;O60244;P24863;P49336;Q09472;Q13503;Q15648;Q15788;Q93074;Q9BTT4;Q9H944;Q9NVC6;Q9UHV7;Q9Y2X0	14	0.47559	0.677695	0.011
1533	7582	ESR2-TRAP/Mediator coactivator complex	Human	O43513;O60244;O75448;O75586;P24863;P49336;Q09472;Q13503;Q15648;Q15788;Q92731;Q93074;Q9BTT4;Q9H944;Q9NVC6;Q9UHV7;Q9ULK4;Q9Y2X0	9443;9282;9862;10001;892;1024;2033;9412;5469;8648;2100;9968;84246;9477;9440;9969;9439;10025	MED7;MED14;MED24;MED6;CCNC;CDK8;EP300;MED21;MED1;NCOA1;ESR2;MED12;MED10;MED20;MED17;MED13;MED23;MED16	O43513;O60244;P24863;P49336;Q09472;Q13503;Q15648;Q15788;Q93074;Q9BTT4;Q9H944;Q9NVC6;Q9UHV7;Q9Y2X0	14	0.47559	0.677695	0.011
1534	7583	CDK8 subcomplex (CCNC, CDK8, MED12, MED13)	Human	P24863;P49336;Q93074;Q9UHV7	892;1024;9968;9969	CCNC;CDK8;MED12;MED13	P24863;P49336;Q93074;Q9UHV7	4	0.358628	0.736036	0.0428
1535	7584	CDK8 subcomplex (CCNC, CDK8, MED12)	Human	P24863;P49336;Q93074	892;1024;9968	CCNC;CDK8;MED12	P24863;P49336;Q93074	3	0.386496	0.721243	0.1195
1536	7585	CDK8 subcomplex (CCNC, CDK8, MED13)	Human	P24863;P49336;Q9UHV7	892;1024;9969	CCNC;CDK8;MED13	P24863;P49336;Q9UHV7	3	0.361491	0.734489	0.0934
1537	7593	AKAP13-MAP2K3-MAP3K20-MAPK14-PKN1 complex	Human	P46734;Q12802;Q16512;Q16539;Q9NYL2	5606;11214;5585;1432;51776	MAP2K3;AKAP13;PKN1;MAPK14;MAP3K20	P46734;Q12802;Q16512;Q16539;Q9NYL2	5	0.593525	0.62754	0.3017

## Sheet: 4 Tems
	ComplexID	ComplexName	Organism	subunits(UniProt IDs)	subunits(Entrez IDs)	subunits(Gene name)	Subunit_Found	No_Subunit_Found	Mean_complex_EUC_3.0_6.0_8.0	Mean_complex_Ex_3.0_6.0_8.0	Random10000euc	P-value
0	4	Multisubunit ACTR coactivator complex	Human	Q09472;Q92793;Q92831;Q9Y6Q9	2033;1387;8850;8202	EP300;CREBBP;KAT2B;NCOA3	Q09472;Q92793;Q9Y6Q9	3	0.175207	0.850914	[0.6026055249758309, 0.304035826321897, 0.13854051550385735, 0.5618929740900417, 0.4356554024034385, 0.08071428092279026, 0.46291662878306855, 0.4810505753281826, 0.24973528749494586, 0.21800819747651304, 0.41273527836277446, 0.3754568312945936, 0.684187464372981, 0.1930255680288735, 0.20871086462256092, 0.7343368564904367, 0.4720046928836881, 0.40825261682394437, 0.4017656858342724, 0.2366649922…	0.06
1	15	NCOR complex	Human	O15379;O60907;O75376;Q13227;Q92828;Q9BZK7	8841;6907;9611;2874;7464;79718	HDAC3;TBL1X;NCOR1;GPS2;CORO2A;TBL1XR1	O15379;O60907;O75376;Q92828;Q9BZK7	5	0.185946	0.843209	[0.4806518158251823, 0.257906488329097, 0.4519134748656713, 0.2797511228756421, 0.420686839548764, 0.21769034221913058, 0.42286529951775476, 0.4863791257985703, 0.28411021556141425, 0.5565836185552115, 0.35986934101182955, 0.2789403328075062, 0.2909678228839505, 0.3892446758755403, 0.15486398145876834, 0.34271014747716955, 0.8072474247032861, 0.36282983756806225, 0.5983948110579116, 0.25906609309…	0.0166
2	23	BLOC-1 (biogenesis of lysosome-related organelles complex 1)	Human	O95295;P78537;Q6QNY0;Q6QNY1;Q8TDH9;Q96EV8;Q9NUP1;Q9UL45	23557;2647;388552;282991;63915;84062;55330;26258	SNAPIN;BLOC1S1;BLOC1S3;BLOC1S2;BLOC1S5;DTNBP1;BLOC1S4;BLOC1S6	O95295;P78537;Q6QNY0;Q6QNY1;Q8TDH9;Q96EV8;Q9NUP1	7	0.140826	0.876558	[0.3845334863011325, 0.366935007494685, 0.37115487944173314, 0.3442099105284095, 0.3742849495782286, 0.4088872589665297, 0.4729808828433227, 0.4320684936097742, 0.2932928503088958, 0.3707903088088975, 0.31515215456438345, 0.6323449374542, 0.30956458673624127, 0.4851873346689106, 0.2973718078034452, 0.283526546044428, 0.39606827006751033, 0.550648166408834, 0.3375607950524844, 0.503282585454811, 0…	0.0003
3	27	Arp2/3 protein complex	Human	O15143;O15144;O15145;O15511;P59998;P61158;P61160	10095;10109;10094;10092;10093;10096;10097	ARPC1B;ARPC2;ARPC3;ARPC5;ARPC4;ACTR3;ACTR2	O15143;O15144;O15145;O15511;P61158;P61160	6	0.0893248	0.918	[0.4272672676772607, 0.3484984252882696, 0.34020908967815644, 0.43304950852945673, 0.21424329438239106, 0.3754345798690233, 0.45205084344607105, 0.4951357435342191, 0.45109030199491496, 0.30393665396938613, 0.3357985279601291, 0.29811279142774005, 0.3217368616048802, 0.6974018260475029, 0.33893935831864436, 0.5156029250311869, 0.18815129649238, 0.2707503994866514, 0.39110625528120946, 0.361330349…	0
4	32	PA700 complex	Human	O00231;O00232;O00233;O00487;O43242;O75832;P17980;P35998;P43686;P48556;P51665;P55036;P62191;P62195;P62333;Q13200;Q15008;Q16401;Q99460;Q9UNM6	5717;5718;5715;10213;5709;5716;5702;5701;5704;5714;5713;5710;5700;5705;5706;5708;9861;5711;5707;5719	PSMD11;PSMD12;PSMD9;PSMD14;PSMD3;PSMD10;PSMC3;PSMC2;PSMC4;PSMD8;PSMD7;PSMD4;PSMC1;PSMC5;PSMC6;PSMD2;PSMD6;PSMD5;PSMD1;PSMD13	O00231;O00232;O00233;O00487;O43242;O75832;P17980;P35998;P43686;P48556;P51665;P55036;P62191;P62195;P62333;Q13200;Q15008;Q16401;Q99460;Q9UNM6	20	0.148739	0.87052	[0.379378402359475, 0.3801005394077232, 0.3815656557051332, 0.2963969251766365, 0.5123455765898912, 0.33527661301844536, 0.4504273902460858, 0.39255588549384246, 0.4046181091680631, 0.29344115233473683, 0.41469695551227265, 0.4430714941083555, 0.3637872351476382, 0.4872324304004525, 0.380303772857994, 0.4064022149540152, 0.40970072348089875, 0.401384969653547, 0.40590685198658644, 0.3800892815310…	0
5	36	AP1 adaptor complex	Human	O43747;O75843;P56377;P61966;Q10567;Q96PC3;Q9BXS5;Q9Y6Q5	164;8906;8905;1174;162;130340;8907;10053	AP1G1;AP1G2;AP1S2;AP1S1;AP1B1;AP1S3;AP1M1;AP1M2	O75843;P56377;P61966;Q10567;Q9BXS5	5	0.207857	0.827913	[0.4806518158251823, 0.257906488329097, 0.4519134748656713, 0.2797511228756421, 0.420686839548764, 0.21769034221913058, 0.42286529951775476, 0.4863791257985703, 0.28411021556141425, 0.5565836185552115, 0.35986934101182955, 0.2789403328075062, 0.2909678228839505, 0.3892446758755403, 0.15486398145876834, 0.34271014747716955, 0.8072474247032861, 0.36282983756806225, 0.5983948110579116, 0.25906609309…	0.0312
6	41	Mi-2/NuRD-MTA3 complex	Human	O94776;O95983;P41182;Q13547;Q9BTC8	9219;53615;604;3065;57504	MTA2;MBD3;BCL6;HDAC1;MTA3	O94776;O95983;Q13547;Q9BTC8	4	0.114202	0.897503	[0.5691950891654285, 0.1522410925341529, 0.4429180915293191, 0.4031780857965253, 0.32741734805515493, 0.4624314646353482, 0.1954270729828523, 0.3674436666506957, 0.3908718974178019, 0.5821552379475142, 0.2759793822088272, 0.6471482623782511, 0.4177936963264643, 0.3945851124003763, 0.2684085066194177, 0.2050923390083567, 0.4140130423584795, 0.34486566251542444, 0.22857965625903684, 0.3105434899262…	0.002
7	49	DNMT3B complex	Human	O60264;O95239;O95347;Q13547;Q96ST3;Q9NTJ3;Q9UBC3	8467;24137;10592;3065;25942;10051;1789	SMARCA5;KIF4A;SMC2;HDAC1;SIN3A;SMC4;DNMT3B	O60264;O95239;O95347;Q13547;Q96ST3;Q9NTJ3;Q9UBC3	7	0.231558	0.81198	[0.3845334863011325, 0.366935007494685, 0.37115487944173314, 0.3442099105284095, 0.3742849495782286, 0.4088872589665297, 0.4729808828433227, 0.4320684936097742, 0.2932928503088958, 0.3707903088088975, 0.31515215456438345, 0.6323449374542, 0.30956458673624127, 0.4851873346689106, 0.2973718078034452, 0.283526546044428, 0.39606827006751033, 0.550648166408834, 0.3375607950524844, 0.503282585454811, 0…	0.0233
8	50	RAB5-RABAPTIN5\u2013RABEX5 complex	Human	P20339;Q15276;Q9UJ41	5868;9135;27342	RAB5A;RABEP1;RABGEF1	P20339;Q15276;Q9UJ41	3	0.315082	0.760409	[0.6026055249758309, 0.304035826321897, 0.13854051550385735, 0.5618929740900417, 0.4356554024034385, 0.08071428092279026, 0.46291662878306855, 0.4810505753281826, 0.24973528749494586, 0.21800819747651304, 0.41273527836277446, 0.3754568312945936, 0.684187464372981, 0.1930255680288735, 0.20871086462256092, 0.7343368564904367, 0.4720046928836881, 0.40825261682394437, 0.4017656858342724, 0.2366649922…	0.3164
9	54	SIN3 complex	Human	O00422;O75446;Q09028;Q13547;Q16576;Q92769;Q96ST3	10284;8819;5928;3065;5931;3066;25942	SAP18;SAP30;RBBP4;HDAC1;RBBP7;HDAC2;SIN3A	O00422;O75446;Q09028;Q13547;Q16576;Q96ST3	6	0.338464	0.747125	[0.4272672676772607, 0.3484984252882696, 0.34020908967815644, 0.43304950852945673, 0.21424329438239106, 0.3754345798690233, 0.45205084344607105, 0.4951357435342191, 0.45109030199491496, 0.30393665396938613, 0.3357985279601291, 0.29811279142774005, 0.3217368616048802, 0.6974018260475029, 0.33893935831864436, 0.5156029250311869, 0.18815129649238, 0.2707503994866514, 0.39110625528120946, 0.361330349…	0.2513
10	58	SMRT complex	Human	O15379;O60907;Q13227;Q9BZK7;Q9Y618	8841;6907;2874;79718;9612	HDAC3;TBL1X;GPS2;TBL1XR1;NCOR2	O15379;O60907;Q9BZK7;Q9Y618	4	0.178561	0.848492	[0.5691950891654285, 0.1522410925341529, 0.4429180915293191, 0.4031780857965253, 0.32741734805515493, 0.4624314646353482, 0.1954270729828523, 0.3674436666506957, 0.3908718974178019, 0.5821552379475142, 0.2759793822088272, 0.6471482623782511, 0.4177936963264643, 0.3945851124003763, 0.2684085066194177, 0.2050923390083567, 0.4140130423584795, 0.34486566251542444, 0.22857965625903684, 0.3105434899262…	0.0276
11	59	AP3 adaptor complex	Human	O00203;O14617;P53677;P59780;Q13367;Q92572;Q9Y2T2	8546;8943;10947;10239;8120;1176;26985	AP3B1;AP3D1;AP3M2;AP3S2;AP3B2;AP3S1;AP3M1	O00203;O14617;P53677;Q92572;Q9Y2T2	5	0.108634	0.902011	[0.4806518158251823, 0.257906488329097, 0.4519134748656713, 0.2797511228756421, 0.420686839548764, 0.21769034221913058, 0.42286529951775476, 0.4863791257985703, 0.28411021556141425, 0.5565836185552115, 0.35986934101182955, 0.2789403328075062, 0.2909678228839505, 0.3892446758755403, 0.15486398145876834, 0.34271014747716955, 0.8072474247032861, 0.36282983756806225, 0.5983948110579116, 0.25906609309…	0.0008
12	61	Mi2/NuRD complex	Human	O94776;O95983;Q09028;Q13547;Q14839;Q16576;Q92769	9219;53615;5928;3065;1108;5931;3066	MTA2;MBD3;RBBP4;HDAC1;CHD4;RBBP7;HDAC2	O94776;O95983;Q09028;Q13547;Q14839;Q16576	6	0.384741	0.722157	[0.4272672676772607, 0.3484984252882696, 0.34020908967815644, 0.43304950852945673, 0.21424329438239106, 0.3754345798690233, 0.45205084344607105, 0.4951357435342191, 0.45109030199491496, 0.30393665396938613, 0.3357985279601291, 0.29811279142774005, 0.3217368616048802, 0.6974018260475029, 0.33893935831864436, 0.5156029250311869, 0.18815129649238, 0.2707503994866514, 0.39110625528120946, 0.361330349…	0.4095
13	62	MeCP1 complex	Human	O94776;O95983;Q09028;Q13547;Q14839;Q16576;Q92769;Q9UBB5	9219;53615;5928;3065;1108;5931;3066;8932	MTA2;MBD3;RBBP4;HDAC1;CHD4;RBBP7;HDAC2;MBD2	O94776;O95983;Q09028;Q13547;Q14839;Q16576;Q9UBB5	7	0.346671	0.742572	[0.3845334863011325, 0.366935007494685, 0.37115487944173314, 0.3442099105284095, 0.3742849495782286, 0.4088872589665297, 0.4729808828433227, 0.4320684936097742, 0.2932928503088958, 0.3707903088088975, 0.31515215456438345, 0.6323449374542, 0.30956458673624127, 0.4851873346689106, 0.2973718078034452, 0.283526546044428, 0.39606827006751033, 0.550648166408834, 0.3375607950524844, 0.503282585454811, 0…	0.2525
14	66	TRAP complex	Human	O60244;O75448;P10827;Q15648;Q93074;Q9NVC6;Q9Y2W1;Q9Y2X0	9282;9862;7067;5469;9968;9440;9967;10025	MED14;MED24;THRA;MED1;MED12;MED17;THRAP3;MED16	O60244;Q15648;Q93074;Q9NVC6;Q9Y2W1;Q9Y2X0	6	0.518008	0.658758	[0.4272672676772607, 0.3484984252882696, 0.34020908967815644, 0.43304950852945673, 0.21424329438239106, 0.3754345798690233, 0.45205084344607105, 0.4951357435342191, 0.45109030199491496, 0.30393665396938613, 0.3357985279601291, 0.29811279142774005, 0.3217368616048802, 0.6974018260475029, 0.33893935831864436, 0.5156029250311869, 0.18815129649238, 0.2707503994866514, 0.39110625528120946, 0.361330349…	0.8312
15	67	AP4 adaptor complex	Human	O00189;Q9UPM8;Q9Y587;Q9Y6B7	9179;23431;11154;10717	AP4M1;AP4E1;AP4S1;AP4B1	Q9UPM8;Q9Y587;Q9Y6B7	3	0.194296	0.837313	[0.6026055249758309, 0.304035826321897, 0.13854051550385735, 0.5618929740900417, 0.4356554024034385, 0.08071428092279026, 0.46291662878306855, 0.4810505753281826, 0.24973528749494586, 0.21800819747651304, 0.41273527836277446, 0.3754568312945936, 0.684187464372981, 0.1930255680288735, 0.20871086462256092, 0.7343368564904367, 0.4720046928836881, 0.40825261682394437, 0.4017656858342724, 0.2366649922…	0.0867
16	74	HOMER3-IP3R-TRPC1 complex	Human	P48995;Q14573;Q9NSC5	7220;3710;9454	TRPC1;ITPR3;HOMER3	P48995;Q14573;Q9NSC5	3	0.777539	0.562576	[0.6026055249758309, 0.304035826321897, 0.13854051550385735, 0.5618929740900417, 0.4356554024034385, 0.08071428092279026, 0.46291662878306855, 0.4810505753281826, 0.24973528749494586, 0.21800819747651304, 0.41273527836277446, 0.3754568312945936, 0.684187464372981, 0.1930255680288735, 0.20871086462256092, 0.7343368564904367, 0.4720046928836881, 0.40825261682394437, 0.4017656858342724, 0.2366649922…	0.9676
17	80	Ubiquitin E3 ligase (SKP1A, SKP2, CUL1, RBX1)	Human	P62877;P63208;Q13309;Q13616	9978;6500;6502;8454	RBX1;SKP1;SKP2;CUL1	P62877;Q13309;Q13616	3	0.413814	0.707307	[0.6026055249758309, 0.304035826321897, 0.13854051550385735, 0.5618929740900417, 0.4356554024034385, 0.08071428092279026, 0.46291662878306855, 0.4810505753281826, 0.24973528749494586, 0.21800819747651304, 0.41273527836277446, 0.3754568312945936, 0.684187464372981, 0.1930255680288735, 0.20871086462256092, 0.7343368564904367, 0.4720046928836881, 0.40825261682394437, 0.4017656858342724, 0.2366649922…	0.5296
18	86	NUMAC complex (nucleosomal methylation activator complex)	Human	O14497;P51532;P60709;Q12824;Q86X55;Q8TAQ2;Q92922;Q969G3;Q96GM5;Q96KG9	8289;6597;60;6598;10498;6601;6599;6605;6602;57410	ARID1A;SMARCA4;ACTB;SMARCB1;CARM1;SMARCC2;SMARCC1;SMARCE1;SMARCD1;SCYL1	O14497;P60709;Q12824;Q86X55;Q8TAQ2;Q92922;Q969G3;Q96GM5;Q96KG9	9	0.262369	0.792161	[0.333251209501346, 0.3947817685011282, 0.3787086699651453, 0.3283657116736972, 0.39473053720726264, 0.49678676332863614, 0.31667236863999115, 0.33725636973449513, 0.2763998872160115, 0.5917290439066769, 0.4637196033437634, 0.26460311243643647, 0.36522119225157884, 0.5037244611778936, 0.3132212727356817, 0.47970444299420895, 0.4140231071055959, 0.44657396531260957, 0.3126162359377006, 0.478285172…	0.0299
19	87	Nup 107-160 subcomplex	Human	P52948;P55735;P57740;Q12769;Q8NFH3;Q8NFH4;Q8WUM0;Q96EE3;Q9BW27	4928;6396;57122;23279;348995;79023;55746;81929;79902	NUP98;SEC13;NUP107;NUP160;NUP43;NUP37;NUP133;SEH1L;NUP85	P52948;P55735;P57740;Q12769;Q8NFH3;Q8NFH4;Q8WUM0;Q96EE3;Q9BW27	9	0.292131	0.773915	[0.333251209501346, 0.3947817685011282, 0.3787086699651453, 0.3283657116736972, 0.39473053720726264, 0.49678676332863614, 0.31667236863999115, 0.33725636973449513, 0.2763998872160115, 0.5917290439066769, 0.4637196033437634, 0.26460311243643647, 0.36522119225157884, 0.5037244611778936, 0.3132212727356817, 0.47970444299420895, 0.4140231071055959, 0.44657396531260957, 0.3126162359377006, 0.478285172…	0.0714
20	93	Anaphase-promoting complex	Human	P30260;Q13042;Q9H1A4;Q9UJX2;Q9UJX3;Q9UJX4;Q9UJX5;Q9UJX6	996;8881;64682;8697;51434;51433;29945;29882	CDC27;CDC16;ANAPC1;CDC23;ANAPC7;ANAPC5;ANAPC4;ANAPC2	Q13042;Q9H1A4;Q9UJX2;Q9UJX3;Q9UJX4;Q9UJX6	6	0.0511888	0.951304	[0.4272672676772607, 0.3484984252882696, 0.34020908967815644, 0.43304950852945673, 0.21424329438239106, 0.3754345798690233, 0.45205084344607105, 0.4951357435342191, 0.45109030199491496, 0.30393665396938613, 0.3357985279601291, 0.29811279142774005, 0.3217368616048802, 0.6974018260475029, 0.33893935831864436, 0.5156029250311869, 0.18815129649238, 0.2707503994866514, 0.39110625528120946, 0.361330349…	0
21	95	Ku antigen-NARG1 complex	Human	P12956;P13010;Q9BXJ9	2547;7520;80155	XRCC6;XRCC5;NAA15	P12956;P13010;Q9BXJ9	3	0.380251	0.724506	[0.6026055249758309, 0.304035826321897, 0.13854051550385735, 0.5618929740900417, 0.4356554024034385, 0.08071428092279026, 0.46291662878306855, 0.4810505753281826, 0.24973528749494586, 0.21800819747651304, 0.41273527836277446, 0.3754568312945936, 0.684187464372981, 0.1930255680288735, 0.20871086462256092, 0.7343368564904367, 0.4720046928836881, 0.40825261682394437, 0.4017656858342724, 0.2366649922…	0.4573
22	96	Anaphase-promoting complex	Human	P30260;Q13042;Q9H1A4;Q9UJX2;Q9UJX3;Q9UJX4;Q9UJX5;Q9UJX6;Q9UM13	996;8881;64682;8697;51434;51433;29945;29882;10393	CDC27;CDC16;ANAPC1;CDC23;ANAPC7;ANAPC5;ANAPC4;ANAPC2;ANAPC10	Q13042;Q9H1A4;Q9UJX2;Q9UJX3;Q9UJX4;Q9UJX6;Q9UM13	7	0.0552172	0.947672	[0.3845334863011325, 0.366935007494685, 0.37115487944173314, 0.3442099105284095, 0.3742849495782286, 0.4088872589665297, 0.4729808828433227, 0.4320684936097742, 0.2932928503088958, 0.3707903088088975, 0.31515215456438345, 0.6323449374542, 0.30956458673624127, 0.4851873346689106, 0.2973718078034452, 0.283526546044428, 0.39606827006751033, 0.550648166408834, 0.3375607950524844, 0.503282585454811, 0…	0
23	100	hNURF complex	Human	P28370;Q09028;Q12830;Q16576	6594;5928;2186;5931	SMARCA1;RBBP4;BPTF;RBBP7	P28370;Q09028;Q12830;Q16576	4	0.445117	0.691986	[0.5691950891654285, 0.1522410925341529, 0.4429180915293191, 0.4031780857965253, 0.32741734805515493, 0.4624314646353482, 0.1954270729828523, 0.3674436666506957, 0.3908718974178019, 0.5821552379475142, 0.2759793822088272, 0.6471482623782511, 0.4177936963264643, 0.3945851124003763, 0.2684085066194177, 0.2050923390083567, 0.4140130423584795, 0.34486566251542444, 0.22857965625903684, 0.3105434899262…	0.605
24	103	RNA polymerase II holoenzyme complex	Human	O15514;P13984;P18074;P19387;P19388;P19447;P20226;P24928;P29083;P29084;P30876;P32780;P35269;P36954;P52434;P52435;P53803;P61218;P62487;P62875;Q00403;Q13888;Q13889;Q92759	5433;2963;2068;5432;5434;2071;6908;5430;2960;2961;5431;2965;2962;5438;5437;5439;5440;5435;5436;5441;2959;2966;2967;2968	POLR2D;GTF2F2;ERCC2;POLR2C;POLR2E;ERCC3;TBP;POLR2A;GTF2E1;GTF2E2;POLR2B;GTF2H1;GTF2F1;POLR2I;POLR2H;POLR2J;POLR2K;POLR2F;POLR2G;POLR2L;GTF2B;GTF2H2;GTF2H3;GTF2H4	O15514;P13984;P18074;P19387;P19388;P20226;P24928;P29083;P29084;P30876;P35269;P36954;P52434;P53803;P62487;P62875;Q00403;Q13888;Q92759	19	0.360694	0.734919	[0.3543269202590874, 0.406766917962243, 0.4035918611769966, 0.284281297220783, 0.5011485284503937, 0.3073762798135653, 0.41733673989824643, 0.4401961957026488, 0.363374098942939, 0.33996972795444946, 0.35197868695843915, 0.44766026503465534, 0.38012257831815893, 0.45590682566151103, 0.40540783780105183, 0.47404422579057165, 0.33657888783621526, 0.3983475508906808, 0.39847365101511945, 0.424375519…	0.1684
25	104	RNA polymerase II core complex	Human	O15514;P19387;P19388;P24928;P30876;P36954;P52434;P52435;P53803;P61218;P62487;P62875	5433;5432;5434;5430;5431;5438;5437;5439;5440;5435;5436;5441	POLR2D;POLR2C;POLR2E;POLR2A;POLR2B;POLR2I;POLR2H;POLR2J;POLR2K;POLR2F;POLR2G;POLR2L	O15514;P19387;P19388;P24928;P30876;P36954;P52434;P53803;P62487;P62875	10	0.458711	0.685537	[0.35291902493412125, 0.393617324643668, 0.30595391522549154, 0.4246317691860736, 0.44016480465482666, 0.3176325756490233, 0.32578769005393854, 0.27087821112540067, 0.576290863854601, 0.4375771593086864, 0.2896680592334739, 0.3887527225718872, 0.468492343699898, 0.4508224068737527, 0.46534607777726705, 0.33385024965309074, 0.38217640742148523, 0.45354422422875146, 0.21922182607944793, 0.360791133…	0.7047
26	107	TFIIH transcription factor complex	Human	P18074;P19447;P32780;P50613;P51946;P51948;Q13888;Q13889;Q92759	2068;2071;2965;1022;902;4331;2966;2967;2968	ERCC2;ERCC3;GTF2H1;CDK7;CCNH;MNAT1;GTF2H2;GTF2H3;GTF2H4	P18074;P50613;P51946;P51948;Q13888;Q92759	6	0.301869	0.768127	[0.4272672676772607, 0.3484984252882696, 0.34020908967815644, 0.43304950852945673, 0.21424329438239106, 0.3754345798690233, 0.45205084344607105, 0.4951357435342191, 0.45109030199491496, 0.30393665396938613, 0.3357985279601291, 0.29811279142774005, 0.3217368616048802, 0.6974018260475029, 0.33893935831864436, 0.5156029250311869, 0.18815129649238, 0.2707503994866514, 0.39110625528120946, 0.361330349…	0.1491
27	112	Prefoldin complex	Human	O15212;O60925;P61758;Q99471;Q9NQP4;Q9UHV9	10471;5201;7411;5204;5203;5202	PFDN6;PFDN1;VBP1;PFDN5;PFDN4;PFDN2	O15212;O60925;P61758;Q99471;Q9NQP4;Q9UHV9	6	0.0987028	0.910164	[0.4272672676772607, 0.3484984252882696, 0.34020908967815644, 0.43304950852945673, 0.21424329438239106, 0.3754345798690233, 0.45205084344607105, 0.4951357435342191, 0.45109030199491496, 0.30393665396938613, 0.3357985279601291, 0.29811279142774005, 0.3217368616048802, 0.6974018260475029, 0.33893935831864436, 0.5156029250311869, 0.18815129649238, 0.2707503994866514, 0.39110625528120946, 0.361330349…	0
28	114	SNAPc (small nuclear RNA-activating protein) complex	Human	O75971;Q13487;Q16533;Q5SXM2;Q92966	10302;6618;6617;6621;6619	SNAPC5;SNAPC2;SNAPC1;SNAPC4;SNAPC3	O75971;Q13487;Q5SXM2	3	0.714752	0.583175	[0.6026055249758309, 0.304035826321897, 0.13854051550385735, 0.5618929740900417, 0.4356554024034385, 0.08071428092279026, 0.46291662878306855, 0.4810505753281826, 0.24973528749494586, 0.21800819747651304, 0.41273527836277446, 0.3754568312945936, 0.684187464372981, 0.1930255680288735, 0.20871086462256092, 0.7343368564904367, 0.4720046928836881, 0.40825261682394437, 0.4017656858342724, 0.2366649922…	0.9417
29	116	Polycomb repressive complex 1 (PRC1, hPRC-H)	Human	O00257;O60264;P0DMV8;P25490;P35226;P78364;Q06587;Q14781;Q8IXK0;Q8NDX5;Q96GD3;Q99496;Q9HC52	8535;8467;3303;7528;648;1911;6015;84733;1912;80012;22955;6045;57332	CBX4;SMARCA5;HSPA1A;YY1;BMI1;PHC1;RING1;CBX2;PHC2;PHC3;SCMH1;RNF2;CBX8	O00257;O60264;P25490;P78364;Q06587;Q14781;Q8IXK0;Q8NDX5;Q99496;Q9HC52	10	0.348992	0.741295	[0.35291902493412125, 0.393617324643668, 0.30595391522549154, 0.4246317691860736, 0.44016480465482666, 0.3176325756490233, 0.32578769005393854, 0.27087821112540067, 0.576290863854601, 0.4375771593086864, 0.2896680592334739, 0.3887527225718872, 0.468492343699898, 0.4508224068737527, 0.46534607777726705, 0.33385024965309074, 0.38217640742148523, 0.45354422422875146, 0.21922182607944793, 0.360791133…	0.2108
30	123	Rnase/Mrp complex	Human	O75817;O75818;O95059;O95707;P78345;P78346;Q969H6;Q99575;Q9BUL9;Q9H633	10248;10799;11102;10775;10557;10556;51367;10940;54913;79897	POP7;RPP40;RPP14;POP4;RPP38;RPP30;POP5;POP1;RPP25;RPP21	O75817;O75818;O95059;O95707;P78345;Q969H6;Q99575;Q9BUL9	8	0.236109	0.80899	[0.35184261012423923, 0.3920817295022231, 0.36841445916306415, 0.2632586951798895, 0.4444230632008637, 0.43642789624410766, 0.42138393215061093, 0.278396869068131, 0.34014758327948175, 0.28370775321572134, 0.5963017743513453, 0.5083415650534144, 0.27287892696941596, 0.2697687084468913, 0.395450469478804, 0.49503587362348717, 0.4273787243299978, 0.4029579774913511, 0.44844062142437513, 0.357846957…	0.0179
31	126	CCT complex (chaperonin containing TCP1 complex)	Human	P17987;P40227;P48643;P49368;P50990;P50991;P78371;Q99832	6950;908;22948;7203;10694;10575;10576;10574	TCP1;CCT6A;CCT5;CCT3;CCT8;CCT4;CCT2;CCT7	P17987;P40227;P48643;P49368;P50990;P50991;P78371;Q99832	8	0.0262474	0.974424	[0.35184261012423923, 0.3920817295022231, 0.36841445916306415, 0.2632586951798895, 0.4444230632008637, 0.43642789624410766, 0.42138393215061093, 0.278396869068131, 0.34014758327948175, 0.28370775321572134, 0.5963017743513453, 0.5083415650534144, 0.27287892696941596, 0.2697687084468913, 0.395450469478804, 0.49503587362348717, 0.4273787243299978, 0.4029579774913511, 0.44844062142437513, 0.357846957…	0
32	127	NDC80 kinetochore complex	Human	O14777;Q8NBT2;Q9BZD4;Q9HBM1	10403;147841;83540;57405	NDC80;SPC24;NUF2;SPC25	O14777;Q8NBT2;Q9BZD4;Q9HBM1	4	0.433209	0.697735	[0.5691950891654285, 0.1522410925341529, 0.4429180915293191, 0.4031780857965253, 0.32741734805515493, 0.4624314646353482, 0.1954270729828523, 0.3674436666506957, 0.3908718974178019, 0.5821552379475142, 0.2759793822088272, 0.6471482623782511, 0.4177936963264643, 0.3945851124003763, 0.2684085066194177, 0.2050923390083567, 0.4140130423584795, 0.34486566251542444, 0.22857965625903684, 0.3105434899262…	0.574
33	129	PIDDsome complex	Human	P42575;P78560;Q9HB75	835;8738;55367	CASP2;CRADD;PIDD1	P42575;P78560;Q9HB75	3	0.444211	0.692419	[0.6026055249758309, 0.304035826321897, 0.13854051550385735, 0.5618929740900417, 0.4356554024034385, 0.08071428092279026, 0.46291662878306855, 0.4810505753281826, 0.24973528749494586, 0.21800819747651304, 0.41273527836277446, 0.3754568312945936, 0.684187464372981, 0.1930255680288735, 0.20871086462256092, 0.7343368564904367, 0.4720046928836881, 0.40825261682394437, 0.4017656858342724, 0.2366649922…	0.5942
34	144	Gamma-BAR-AP1 complex	Human	O43747;O75843;P56377;P61966;Q10567;Q63HQ0;Q96PC3;Q9BXS5;Q9Y6Q5	164;8906;8905;1174;162;55435;130340;8907;10053	AP1G1;AP1G2;AP1S2;AP1S1;AP1B1;AP1AR;AP1S3;AP1M1;AP1M2	O75843;P56377;P61966;Q10567;Q63HQ0;Q9BXS5	6	0.29842	0.770167	[0.4272672676772607, 0.3484984252882696, 0.34020908967815644, 0.43304950852945673, 0.21424329438239106, 0.3754345798690233, 0.45205084344607105, 0.4951357435342191, 0.45109030199491496, 0.30393665396938613, 0.3357985279601291, 0.29811279142774005, 0.3217368616048802, 0.6974018260475029, 0.33893935831864436, 0.5156029250311869, 0.18815129649238, 0.2707503994866514, 0.39110625528120946, 0.361330349…	0.1409
35	149	PBAF complex (Polybromo- and BAF containing complex)	Human	O96019;P51532;P60709;Q12824;Q68CP9;Q86U86;Q8TAQ2;Q92922;Q969G3;Q96GM5	86;6597;60;6598;196528;55193;6601;6599;6605;6602	ACTL6A;SMARCA4;ACTB;SMARCB1;ARID2;PBRM1;SMARCC2;SMARCC1;SMARCE1;SMARCD1	O96019;P60709;Q12824;Q68CP9;Q86U86;Q8TAQ2;Q92922;Q969G3;Q96GM5	9	0.189233	0.840878	[0.333251209501346, 0.3947817685011282, 0.3787086699651453, 0.3283657116736972, 0.39473053720726264, 0.49678676332863614, 0.31667236863999115, 0.33725636973449513, 0.2763998872160115, 0.5917290439066769, 0.4637196033437634, 0.26460311243643647, 0.36522119225157884, 0.5037244611778936, 0.3132212727356817, 0.47970444299420895, 0.4140231071055959, 0.44657396531260957, 0.3126162359377006, 0.478285172…	0.0015
36	159	Condensin I-PARP-1-XRCC1 complex	Human	O95347;P09874;P18887;Q15003;Q15021;Q9BPX3;Q9NTJ3	10592;142;7515;23397;9918;64151;10051	SMC2;PARP1;XRCC1;NCAPH;NCAPD2;NCAPG;SMC4	O95347;P09874;P18887;Q15003;Q15021;Q9BPX3;Q9NTJ3	7	0.155014	0.865791	[0.3845334863011325, 0.366935007494685, 0.37115487944173314, 0.3442099105284095, 0.3742849495782286, 0.4088872589665297, 0.4729808828433227, 0.4320684936097742, 0.2932928503088958, 0.3707903088088975, 0.31515215456438345, 0.6323449374542, 0.30956458673624127, 0.4851873346689106, 0.2973718078034452, 0.283526546044428, 0.39606827006751033, 0.550648166408834, 0.3375607950524844, 0.503282585454811, 0…	0.0011
37	160	Condensin II	Human	O95347;P42695;Q6IBW4;Q86XI2;Q9NTJ3	10592;23310;29781;54892;10051	SMC2;NCAPD3;NCAPH2;NCAPG2;SMC4	O95347;P42695;Q6IBW4;Q86XI2;Q9NTJ3	5	0.151534	0.868407	[0.4806518158251823, 0.257906488329097, 0.4519134748656713, 0.2797511228756421, 0.420686839548764, 0.21769034221913058, 0.42286529951775476, 0.4863791257985703, 0.28411021556141425, 0.5565836185552115, 0.35986934101182955, 0.2789403328075062, 0.2909678228839505, 0.3892446758755403, 0.15486398145876834, 0.34271014747716955, 0.8072474247032861, 0.36282983756806225, 0.5983948110579116, 0.25906609309…	0.006
38	162	COG complex	Human	P83436;Q14746;Q8WTW3;Q96JB2;Q96MW5;Q9H9E3;Q9UP83;Q9Y2V7	91949;22796;9382;83548;84342;25839;10466;57511	COG7;COG2;COG1;COG3;COG8;COG4;COG5;COG6	P83436;Q14746;Q8WTW3;Q96JB2;Q96MW5;Q9UP83;Q9Y2V7	7	0.0645759	0.939341	[0.3845334863011325, 0.366935007494685, 0.37115487944173314, 0.3442099105284095, 0.3742849495782286, 0.4088872589665297, 0.4729808828433227, 0.4320684936097742, 0.2932928503088958, 0.3707903088088975, 0.31515215456438345, 0.6323449374542, 0.30956458673624127, 0.4851873346689106, 0.2973718078034452, 0.283526546044428, 0.39606827006751033, 0.550648166408834, 0.3375607950524844, 0.503282585454811, 0…	0
39	165	Cohesin-SA1 complex	Human	O60216;Q14683;Q8WVM7;Q9UQE7	5885;8243;10274;9126	RAD21;SMC1A;STAG1;SMC3	O60216;Q14683;Q8WVM7;Q9UQE7	4	0.126937	0.887361	[0.5691950891654285, 0.1522410925341529, 0.4429180915293191, 0.4031780857965253, 0.32741734805515493, 0.4624314646353482, 0.1954270729828523, 0.3674436666506957, 0.3908718974178019, 0.5821552379475142, 0.2759793822088272, 0.6471482623782511, 0.4177936963264643, 0.3945851124003763, 0.2684085066194177, 0.2050923390083567, 0.4140130423584795, 0.34486566251542444, 0.22857965625903684, 0.3105434899262…	0.0042
40	166	Cohesin-SA2 complex	Human	O60216;Q14683;Q8N3U4;Q9UQE7	5885;8243;10735;9126	RAD21;SMC1A;STAG2;SMC3	O60216;Q14683;Q8N3U4;Q9UQE7	4	0.0792246	0.926591	[0.5691950891654285, 0.1522410925341529, 0.4429180915293191, 0.4031780857965253, 0.32741734805515493, 0.4624314646353482, 0.1954270729828523, 0.3674436666506957, 0.3908718974178019, 0.5821552379475142, 0.2759793822088272, 0.6471482623782511, 0.4177936963264643, 0.3945851124003763, 0.2684085066194177, 0.2050923390083567, 0.4140130423584795, 0.34486566251542444, 0.22857965625903684, 0.3105434899262…	0.0003
41	178	Respiratory chain complex I (holoenzyme), mitochondrial	Human	O00217;O00483;O14561;O15239;O43181;O43674;O43676;O43677;O43678;O43920;O75251;O75306;O75380;O75438;O75489;O95139;O95167;O95168;O95169;O95178;O95182;O95298;O95299;O96000;P03886;P03891;P03897;P03901;P03915;P03923;P17568;P19404;P28331;P49821;P51970;P56181;P56556;Q16718;Q16795;Q86Y39;Q9NX14;Q9P0J0;Q9UI09;Q9Y6M9	4728;4697;4706;4694;4724;4711;4709;4717;4695;4725;374291;4720;4726;4707;4722;4712;4696;4710;4714;4708;4701;4718;4705;4716;4535;4536;4537;4539;4540;4541;4713;4729;4719;4723;4702;4731;4700;4698;4704;126328;54539;51079;55967;4715	NDUFS8;NDUFA4;NDUFAB1;NDUFA1;NDUFS4;NDUFB5;NDUFB3;NDUFC1;NDUFA2;NDUFS5;NDUFS7;NDUFS2;NDUFS6;NDUFB1;NDUFS3;NDUFB6;NDUFA3;NDUFB4;NDUFB8;NDUFB2;NDUFA7;NDUFC2;NDUFA10;NDUFB10;MT-ND1;MT-ND2;MT-ND3;MT-ND4L;MT-ND5;MT-ND6;NDUFB7;NDUFV2;NDUFS1;NDUFV1;NDUFA8;NDUFV3;NDUFA6;NDUFA5;NDUFA9;NDUFA11;NDUFB11;NDUFA13;NDUFA12;NDUFB9	O00217;O14561;O43181;O43678;O75306;O75380;O75489;O95182;P28331;P49821;Q16718	11	0.528168	0.654378	[0.3916499980604491, 0.3649232937201314, 0.31838640451437733, 0.37413039570023, 0.47951295971813707, 0.31686872688291373, 0.3223630777225297, 0.48378434467939124, 0.4856222271655919, 0.2874188403948446, 0.36930056116427534, 0.4683374325434298, 0.44886907751355026, 0.4081726873927091, 0.4300408996800261, 0.33052345140292355, 0.31239800365101833, 0.3798646435263029, 0.3120790379480812, 0.4215203580…	0.9173
42	181	26S proteasome	Human	O14818;P17980;P20618;P25786;P25787;P25788;P25789;P28066;P28070;P28072;P28074;P35998;P43686;P49720;P49721;P55036;P60900;P62191;P62195;P62333;Q99436;Q9UNM6	5688;5702;5689;5682;5683;5684;5685;5686;5692;5694;5693;5701;5704;5691;5690;5710;5687;5700;5705;5706;5695;5719	PSMA7;PSMC3;PSMB1;PSMA1;PSMA2;PSMA3;PSMA4;PSMA5;PSMB4;PSMB6;PSMB5;PSMC2;PSMC4;PSMB3;PSMB2;PSMD4;PSMA6;PSMC1;PSMC5;PSMC6;PSMB7;PSMD13	O14818;P17980;P20618;P25786;P25787;P25788;P25789;P28066;P28070;P28072;P28074;P35998;P43686;P49720;P49721;P55036;P62191;P62195;P62333;Q99436;Q9UNM6	21	0.397763	0.715429	[0.3731987670314159, 0.38102135005455673, 0.3803240011082133, 0.44581934302048404, 0.3745144069562738, 0.4031443619831048, 0.43979234913162757, 0.34304382926067584, 0.3427742414477808, 0.3426554669535285, 0.4218154035360007, 0.37166426834972577, 0.4833368040245516, 0.36995075271926725, 0.41660739880564607, 0.40390845914043644, 0.3888654387844663, 0.3975327435217006, 0.37613321500680474, 0.3799082…	0.3733
43	186	Wave-2 complex	Human	Q7L576;Q8IZP0;Q8WUW1;Q9Y2A7;Q9Y6W5	23191;10006;55845;10787;10163	CYFIP1;ABI1;BRK1;NCKAP1;WASF2	Q7L576;Q8WUW1;Q9Y2A7;Q9Y6W5	4	0.249406	0.800381	[0.5691950891654285, 0.1522410925341529, 0.4429180915293191, 0.4031780857965253, 0.32741734805515493, 0.4624314646353482, 0.1954270729828523, 0.3674436666506957, 0.3908718974178019, 0.5821552379475142, 0.2759793822088272, 0.6471482623782511, 0.4177936963264643, 0.3945851124003763, 0.2684085066194177, 0.2050923390083567, 0.4140130423584795, 0.34486566251542444, 0.22857965625903684, 0.3105434899262…	0.1161
44	189	BAF complex	Human	O14497;O94805;O96019;P51531;P51532;P60709;P63261;Q12824;Q8NFD5;Q8TAQ2;Q92922;Q969G3;Q96GM5	8289;51412;86;6595;6597;60;71;6598;57492;6601;6599;6605;6602	ARID1A;ACTL6B;ACTL6A;SMARCA2;SMARCA4;ACTB;ACTG1;SMARCB1;ARID1B;SMARCC2;SMARCC1;SMARCE1;SMARCD1	O14497;O96019;P51531;P60709;P63261;Q12824;Q8NFD5;Q8TAQ2;Q92922;Q969G3;Q96GM5	11	0.224707	0.816522	[0.3916499980604491, 0.3649232937201314, 0.31838640451437733, 0.37413039570023, 0.47951295971813707, 0.31686872688291373, 0.3223630777225297, 0.48378434467939124, 0.4856222271655919, 0.2874188403948446, 0.36930056116427534, 0.4683374325434298, 0.44886907751355026, 0.4081726873927091, 0.4300408996800261, 0.33052345140292355, 0.31239800365101833, 0.3798646435263029, 0.3120790379480812, 0.4215203580…	0.003
45	190	Mitotic checkpoint complex (MCC)	Human	O43684;O60566;Q12834;Q13257	9184;701;991;4085	BUB3;BUB1B;CDC20;MAD2L1	O43684;O60566;Q12834;Q13257	4	0.206285	0.828991	[0.5691950891654285, 0.1522410925341529, 0.4429180915293191, 0.4031780857965253, 0.32741734805515493, 0.4624314646353482, 0.1954270729828523, 0.3674436666506957, 0.3908718974178019, 0.5821552379475142, 0.2759793822088272, 0.6471482623782511, 0.4177936963264643, 0.3945851124003763, 0.2684085066194177, 0.2050923390083567, 0.4140130423584795, 0.34486566251542444, 0.22857965625903684, 0.3105434899262…	0.054
46	191	20S proteasome	Human	O14818;P20618;P25786;P25787;P25788;P25789;P28066;P28070;P28072;P28074;P49720;P49721;P60900;Q99436	5688;5689;5682;5683;5684;5685;5686;5692;5694;5693;5691;5690;5687;5695	PSMA7;PSMB1;PSMA1;PSMA2;PSMA3;PSMA4;PSMA5;PSMB4;PSMB6;PSMB5;PSMB3;PSMB2;PSMA6;PSMB7	O14818;P20618;P25786;P25787;P25788;P25789;P28066;P28070;P28072;P28074;P49720;P49721;Q99436	13	0.106367	0.903859	[0.3690326990374054, 0.3585872703952718, 0.3768867319210235, 0.41477008254136233, 0.34514001150677726, 0.32334663174098277, 0.48372015369572796, 0.39551198493832185, 0.3268797891970587, 0.44747984186898676, 0.4327336531714017, 0.3768326326289028, 0.42232075680425724, 0.3894410595902631, 0.2758890396950702, 0.36515040667051185, 0.42712995983392277, 0.47459901475038935, 0.3662296672546507, 0.389988…	0
47	192	PA28-20S proteasome	Human	O14818;P20618;P25786;P25787;P25788;P25789;P28066;P28070;P28072;P28074;P49720;P49721;P60900;Q06323;Q99436;Q9UL46	5688;5689;5682;5683;5684;5685;5686;5692;5694;5693;5691;5690;5687;5720;5695;5721	PSMA7;PSMB1;PSMA1;PSMA2;PSMA3;PSMA4;PSMA5;PSMB4;PSMB6;PSMB5;PSMB3;PSMB2;PSMA6;PSME1;PSMB7;PSME2	O14818;P20618;P25786;P25787;P25788;P25789;P28066;P28070;P28072;P28074;P49720;P49721;Q06323;Q99436;Q9UL46	15	0.17441	0.851491	[0.36882881737020157, 0.29180459008917814, 0.36869493480058857, 0.4141339715681621, 0.27187022402840416, 0.484427714282197, 0.37870911174659433, 0.34931506507034205, 0.42219145660134977, 0.46972596430377245, 0.38220775118944733, 0.38213502317494236, 0.2593351544268712, 0.35888362452280215, 0.45096899232062515, 0.4496772649740365, 0.2770113342875074, 0.527569642846666, 0.38280764763669417, 0.41610…	0
48	193	PA700-20S-PA28 complex	Human	O00231;O00232;O00233;O00487;O14818;O43242;O75832;P17980;P20618;P25786;P25787;P25788;P25789;P28066;P28070;P28072;P28074;P35998;P43686;P48556;P49720;P49721;P51665;P55036;P60900;P62191;P62195;P62333;Q06323;Q13200;Q15008;Q16401;Q99436;Q99460;Q9UL46;Q9UNM6	5717;5718;5715;10213;5688;5709;5716;5702;5689;5682;5683;5684;5685;5686;5692;5694;5693;5701;5704;5714;5691;5690;5713;5710;5687;5700;5705;5706;5720;5708;9861;5711;5695;5707;5721;5719	PSMD11;PSMD12;PSMD9;PSMD14;PSMA7;PSMD3;PSMD10;PSMC3;PSMB1;PSMA1;PSMA2;PSMA3;PSMA4;PSMA5;PSMB4;PSMB6;PSMB5;PSMC2;PSMC4;PSMD8;PSMB3;PSMB2;PSMD7;PSMD4;PSMA6;PSMC1;PSMC5;PSMC6;PSME1;PSMD2;PSMD6;PSMD5;PSMB7;PSMD1;PSME2;PSMD13	O00231;O00232;O00233;O00487;O14818;O43242;O75832;P17980;P20618;P25786;P25787;P25788;P25789;P28066;P28070;P28072;P28074;P35998;P43686;P48556;P49720;P49721;P51665;P55036;P62191;P62195;P62333;Q06323;Q13200;Q15008;Q16401;Q99436;Q99460;Q9UL46;Q9UNM6	35	0.405266	0.711609	[0.3610594683998637, 0.38670906394956533, 0.4100790721009029, 0.40345865728392843, 0.3809875634205327, 0.3368647937998842, 0.42428149178676616, 0.43926455343628074, 0.3936421304792561, 0.4351099428857823, 0.3800341317832795, 0.38179386653956643, 0.44469816520130157, 0.4387521084395194, 0.43414056908718673, 0.40343680161225187, 0.45557906705468854, 0.41730515060488876, 0.3905892842146796, 0.466834…	0.3995
49	194	PA28gamma-20S proteasome	Human	O14818;P20618;P25786;P25787;P25788;P25789;P28066;P28070;P28072;P28074;P49720;P49721;P60900;P61289;Q99436	5688;5689;5682;5683;5684;5685;5686;5692;5694;5693;5691;5690;5687;10197;5695	PSMA7;PSMB1;PSMA1;PSMA2;PSMA3;PSMA4;PSMA5;PSMB4;PSMB6;PSMB5;PSMB3;PSMB2;PSMA6;PSME3;PSMB7	O14818;P20618;P25786;P25787;P25788;P25789;P28066;P28070;P28072;P28074;P49720;P49721;P61289;Q99436	14	0.117295	0.895019	[0.3610905246861445, 0.34190600774338625, 0.383668966777637, 0.43137118635036636, 0.33307838343207435, 0.47273758021600315, 0.39618021605778736, 0.2890486495197123, 0.45271130872151844, 0.40932489630692964, 0.4083019312272899, 0.3841387742813584, 0.39593060318655654, 0.31178824137492256, 0.3310454329737687, 0.4580809082651698, 0.4194875152404188, 0.3180245788582626, 0.4818985425597402, 0.45189168…	0
50	205	Ubiquitin E3 ligase (VHL, TCEB1, TCEB2, CUL2, RBX1)	Human	P40337;P62877;Q13617;Q15369;Q15370	7428;9978;8453;6921;6923	VHL;RBX1;CUL2;TCEB1;TCEB2	P40337;P62877;Q13617;Q15369	4	0.43694	0.695923	[0.5691950891654285, 0.1522410925341529, 0.4429180915293191, 0.4031780857965253, 0.32741734805515493, 0.4624314646353482, 0.1954270729828523, 0.3674436666506957, 0.3908718974178019, 0.5821552379475142, 0.2759793822088272, 0.6471482623782511, 0.4177936963264643, 0.3945851124003763, 0.2684085066194177, 0.2050923390083567, 0.4140130423584795, 0.34486566251542444, 0.22857965625903684, 0.3105434899262…	0.5831
51	207	Ubiquitin E3 ligase (ASB2, TCEB1, TCEB2, CUL5, RNF7)	Human	Q15369;Q15370;Q93034;Q96Q27;Q9UBF6	6921;6923;8065;51676;9616	TCEB1;TCEB2;CUL5;ASB2;RNF7	Q15369;Q93034;Q9UBF6	3	0.461608	0.684178	[0.6026055249758309, 0.304035826321897, 0.13854051550385735, 0.5618929740900417, 0.4356554024034385, 0.08071428092279026, 0.46291662878306855, 0.4810505753281826, 0.24973528749494586, 0.21800819747651304, 0.41273527836277446, 0.3754568312945936, 0.684187464372981, 0.1930255680288735, 0.20871086462256092, 0.7343368564904367, 0.4720046928836881, 0.40825261682394437, 0.4017656858342724, 0.2366649922…	0.6278
52	208	Ubiquitin E3 ligase (ASB1, TCEB1, TCEB2, CUL5, RNF7)	Human	Q15369;Q15370;Q93034;Q9UBF6;Q9Y576	6921;6923;8065;9616;51665	TCEB1;TCEB2;CUL5;RNF7;ASB1	Q15369;Q93034;Q9UBF6;Q9Y576	4	0.472646	0.67905	[0.5691950891654285, 0.1522410925341529, 0.4429180915293191, 0.4031780857965253, 0.32741734805515493, 0.4624314646353482, 0.1954270729828523, 0.3674436666506957, 0.3908718974178019, 0.5821552379475142, 0.2759793822088272, 0.6471482623782511, 0.4177936963264643, 0.3945851124003763, 0.2684085066194177, 0.2050923390083567, 0.4140130423584795, 0.34486566251542444, 0.22857965625903684, 0.3105434899262…	0.6721
53	209	Ubiquitin E3 ligase (ASB6, TCEB1, TCEB2, CUL5, RNF7)	Human	Q15369;Q15370;Q93034;Q9NWX5;Q9UBF6	6921;6923;8065;140459;9616	TCEB1;TCEB2;CUL5;ASB6;RNF7	Q15369;Q93034;Q9NWX5;Q9UBF6	4	0.396223	0.716218	[0.5691950891654285, 0.1522410925341529, 0.4429180915293191, 0.4031780857965253, 0.32741734805515493, 0.4624314646353482, 0.1954270729828523, 0.3674436666506957, 0.3908718974178019, 0.5821552379475142, 0.2759793822088272, 0.6471482623782511, 0.4177936963264643, 0.3945851124003763, 0.2684085066194177, 0.2050923390083567, 0.4140130423584795, 0.34486566251542444, 0.22857965625903684, 0.3105434899262…	0.4746
54	210	Ubiquitin E3 ligase (ASB7, TCEB1, TCEB2, CUL5, RNF7)	Human	Q15369;Q15370;Q93034;Q9H672;Q9UBF6	6921;6923;8065;140460;9616	TCEB1;TCEB2;CUL5;ASB7;RNF7	Q15369;Q93034;Q9UBF6	3	0.461608	0.684178	[0.6026055249758309, 0.304035826321897, 0.13854051550385735, 0.5618929740900417, 0.4356554024034385, 0.08071428092279026, 0.46291662878306855, 0.4810505753281826, 0.24973528749494586, 0.21800819747651304, 0.41273527836277446, 0.3754568312945936, 0.684187464372981, 0.1930255680288735, 0.20871086462256092, 0.7343368564904367, 0.4720046928836881, 0.40825261682394437, 0.4017656858342724, 0.2366649922…	0.6278
55	211	Ubiquitin E3 ligase (ASB12, TCEB1, TCEB2, CUL5, RNF7)	Human	Q15369;Q15370;Q8WXK4;Q93034;Q9UBF6	6921;6923;142689;8065;9616	TCEB1;TCEB2;ASB12;CUL5;RNF7	Q15369;Q93034;Q9UBF6	3	0.461608	0.684178	[0.6026055249758309, 0.304035826321897, 0.13854051550385735, 0.5618929740900417, 0.4356554024034385, 0.08071428092279026, 0.46291662878306855, 0.4810505753281826, 0.24973528749494586, 0.21800819747651304, 0.41273527836277446, 0.3754568312945936, 0.684187464372981, 0.1930255680288735, 0.20871086462256092, 0.7343368564904367, 0.4720046928836881, 0.40825261682394437, 0.4017656858342724, 0.2366649922…	0.6278
56	214	Ubiquitin E3 ligase (WSB1, TCEB1, TCEB2, CUL5, RBX1)	Human	P62877;Q15369;Q15370;Q93034;Q9Y6I7	9978;6921;6923;8065;26118	RBX1;TCEB1;TCEB2;CUL5;WSB1	P62877;Q15369;Q93034	3	0.399978	0.714297	[0.6026055249758309, 0.304035826321897, 0.13854051550385735, 0.5618929740900417, 0.4356554024034385, 0.08071428092279026, 0.46291662878306855, 0.4810505753281826, 0.24973528749494586, 0.21800819747651304, 0.41273527836277446, 0.3754568312945936, 0.684187464372981, 0.1930255680288735, 0.20871086462256092, 0.7343368564904367, 0.4720046928836881, 0.40825261682394437, 0.4017656858342724, 0.2366649922…	0.5012
57	219	CAND1-CUL1-RBX1 complex	Human	P62877;Q13616;Q86VP6	9978;8454;55832	RBX1;CUL1;CAND1	P62877;Q13616;Q86VP6	3	0.296791	0.771134	[0.6026055249758309, 0.304035826321897, 0.13854051550385735, 0.5618929740900417, 0.4356554024034385, 0.08071428092279026, 0.46291662878306855, 0.4810505753281826, 0.24973528749494586, 0.21800819747651304, 0.41273527836277446, 0.3754568312945936, 0.684187464372981, 0.1930255680288735, 0.20871086462256092, 0.7343368564904367, 0.4720046928836881, 0.40825261682394437, 0.4017656858342724, 0.2366649922…	0.2771
58	221	CAND1-CUL2-RBX1 complex	Human	P62877;Q13617;Q86VP6	9978;8453;55832	RBX1;CUL2;CAND1	P62877;Q13617;Q86VP6	3	0.361452	0.73451	[0.6026055249758309, 0.304035826321897, 0.13854051550385735, 0.5618929740900417, 0.4356554024034385, 0.08071428092279026, 0.46291662878306855, 0.4810505753281826, 0.24973528749494586, 0.21800819747651304, 0.41273527836277446, 0.3754568312945936, 0.684187464372981, 0.1930255680288735, 0.20871086462256092, 0.7343368564904367, 0.4720046928836881, 0.40825261682394437, 0.4017656858342724, 0.2366649922…	0.4144
59	222	CAND1-CUL3-RBX1 complex	Human	P62877;Q13618;Q86VP6	9978;8452;55832	RBX1;CUL3;CAND1	P62877;Q13618;Q86VP6	3	0.422184	0.703144	[0.6026055249758309, 0.304035826321897, 0.13854051550385735, 0.5618929740900417, 0.4356554024034385, 0.08071428092279026, 0.46291662878306855, 0.4810505753281826, 0.24973528749494586, 0.21800819747651304, 0.41273527836277446, 0.3754568312945936, 0.684187464372981, 0.1930255680288735, 0.20871086462256092, 0.7343368564904367, 0.4720046928836881, 0.40825261682394437, 0.4017656858342724, 0.2366649922…	0.5466
60	223	CAND1-CUL4A-RBX1 complex	Human	P62877;Q13619;Q86VP6	9978;8451;55832	RBX1;CUL4A;CAND1	P62877;Q13619;Q86VP6	3	0.452069	0.688673	[0.6026055249758309, 0.304035826321897, 0.13854051550385735, 0.5618929740900417, 0.4356554024034385, 0.08071428092279026, 0.46291662878306855, 0.4810505753281826, 0.24973528749494586, 0.21800819747651304, 0.41273527836277446, 0.3754568312945936, 0.684187464372981, 0.1930255680288735, 0.20871086462256092, 0.7343368564904367, 0.4720046928836881, 0.40825261682394437, 0.4017656858342724, 0.2366649922…	0.6089
61	224	CAND1-CUL4B-RBX1 complex	Human	P62877;Q13620;Q86VP6	9978;8450;55832	RBX1;CUL4B;CAND1	P62877;Q13620;Q86VP6	3	0.320088	0.757525	[0.6026055249758309, 0.304035826321897, 0.13854051550385735, 0.5618929740900417, 0.4356554024034385, 0.08071428092279026, 0.46291662878306855, 0.4810505753281826, 0.24973528749494586, 0.21800819747651304, 0.41273527836277446, 0.3754568312945936, 0.684187464372981, 0.1930255680288735, 0.20871086462256092, 0.7343368564904367, 0.4720046928836881, 0.40825261682394437, 0.4017656858342724, 0.2366649922…	0.3266
62	228	SMCC complex	Human	O60244;O75448;O75586;P24863;P49336;Q13503;Q15648;Q9Y3C7	9282;9862;10001;892;1024;9412;5469;51003	MED14;MED24;MED6;CCNC;CDK8;MED21;MED1;MED31	O60244;P24863;P49336;Q13503;Q15648	5	0.225917	0.815716	[0.4806518158251823, 0.257906488329097, 0.4519134748656713, 0.2797511228756421, 0.420686839548764, 0.21769034221913058, 0.42286529951775476, 0.4863791257985703, 0.28411021556141425, 0.5565836185552115, 0.35986934101182955, 0.2789403328075062, 0.2909678228839505, 0.3892446758755403, 0.15486398145876834, 0.34271014747716955, 0.8072474247032861, 0.36282983756806225, 0.5983948110579116, 0.25906609309…	0.0486
63	229	NAT complex	Human	O60244;O75586;P24863;P49336;Q13503;Q9BTT4;Q9ULK4	9282;10001;892;1024;9412;84246;9439	MED14;MED6;CCNC;CDK8;MED21;MED10;MED23	O60244;P24863;P49336;Q13503;Q9BTT4	5	0.207515	0.828147	[0.4806518158251823, 0.257906488329097, 0.4519134748656713, 0.2797511228756421, 0.420686839548764, 0.21769034221913058, 0.42286529951775476, 0.4863791257985703, 0.28411021556141425, 0.5565836185552115, 0.35986934101182955, 0.2789403328075062, 0.2909678228839505, 0.3892446758755403, 0.15486398145876834, 0.34271014747716955, 0.8072474247032861, 0.36282983756806225, 0.5983948110579116, 0.25906609309…	0.0309
64	230	Mediator complex	Human	A0JLT2;O43513;O60244;O75448;O75586;O95402;P24863;P49336;Q13503;Q15528;Q15648;Q6P2C8;Q71F56;Q71SY5;Q93074;Q96G25;Q96HR3;Q96RN5;Q9BTT4;Q9BUE0;Q9BWU1;Q9H204;Q9H944;Q9NPJ6;Q9NVC6;Q9NWA0;Q9NX70;Q9P086;Q9UHV7;Q9ULK4;Q9Y2X0;Q9Y3C7	219541;9443;9282;9862;10001;9441;892;1024;9412;6837;5469;9442;23389;81857;9968;112950;90390;51586;84246;54797;23097;80306;9477;29079;9440;55090;55588;400569;9969;9439;10025;51003	MED19;MED7;MED14;MED24;MED6;MED26;CCNC;CDK8;MED21;MED22;MED1;MED27;MED13L;MED25;MED12;MED8;MED30;MED15;MED10;MED18;CDK19;MED28;MED20;MED4;MED17;MED9;MED29;MED11;MED13;MED23;MED16;MED31	A0JLT2;O43513;O60244;O95402;P24863;P49336;Q13503;Q15528;Q15648;Q6P2C8;Q71F56;Q71SY5;Q93074;Q96G25;Q96HR3;Q96RN5;Q9BTT4;Q9BUE0;Q9BWU1;Q9H944;Q9NPJ6;Q9NVC6;Q9NWA0;Q9NX70;Q9P086;Q9UHV7;Q9Y2X0	27	0.240663	0.806021	[0.3735816459594149, 0.40030231180941767, 0.31400083421732977, 0.44630048709286524, 0.3957140698555039, 0.43122705269204564, 0.3286501926300372, 0.3470976059888746, 0.44692149747292403, 0.4065011924997759, 0.44100428646495815, 0.3912205074014723, 0.44581286159390776, 0.36535427052075664, 0.37475260570442437, 0.4360068636312144, 0.39606204647763205, 0.4834961084331332, 0.42965610902233786, 0.39903…	0
65	232	ARC complex	Human	O43513;O60244;O75448;O75586;O95402;Q15648;Q71SY5;Q93074;Q96G25;Q96RN5;Q9NPJ6;Q9NVC6;Q9UHV7;Q9UKU7;Q9ULK4	9443;9282;9862;10001;9441;5469;81857;9968;112950;51586;29079;9440;9969;27034;9439	MED7;MED14;MED24;MED6;MED26;MED1;MED25;MED12;MED8;MED15;MED4;MED17;MED13;ACAD8;MED23	O43513;O60244;O95402;Q15648;Q71SY5;Q93074;Q96G25;Q96RN5;Q9NPJ6;Q9NVC6;Q9UHV7;Q9UKU7	12	0.259542	0.793939	[0.3711562968833645, 0.3962604880125283, 0.29622154578990434, 0.460057187673643, 0.36834929987383763, 0.30399956390198424, 0.5071800160101583, 0.4083263606532255, 0.2710073961014941, 0.36898234293556126, 0.4416021821727195, 0.45060337491829094, 0.3801106234296201, 0.4137591120063235, 0.4297672704698658, 0.27285018439293185, 0.3728045257185855, 0.31292493591542503, 0.4960459324646272, 0.4426628953…	0.0121
66	234	HuCHRAC complex	Human	O60264;Q9NRF9;Q9NRG0;Q9NRL2	8467;54107;54108;11177	SMARCA5;POLE3;CHRAC1;BAZ1A	O60264;Q9NRF9;Q9NRG0;Q9NRL2	4	0.383936	0.722577	[0.5691950891654285, 0.1522410925341529, 0.4429180915293191, 0.4031780857965253, 0.32741734805515493, 0.4624314646353482, 0.1954270729828523, 0.3674436666506957, 0.3908718974178019, 0.5821552379475142, 0.2759793822088272, 0.6471482623782511, 0.4177936963264643, 0.3945851124003763, 0.2684085066194177, 0.2050923390083567, 0.4140130423584795, 0.34486566251542444, 0.22857965625903684, 0.3105434899262…	0.4428
67	238	SWI-SNF chromatin remodeling-related-BRCA1 complex	Human	O14497;O96019;P38398;P51531;P51532;Q12824;Q8TAQ2;Q92922;Q92925;Q969G3	8289;86;672;6595;6597;6598;6601;6599;6603;6605	ARID1A;ACTL6A;BRCA1;SMARCA2;SMARCA4;SMARCB1;SMARCC2;SMARCC1;SMARCD2;SMARCE1	O14497;O96019;P51531;Q12824;Q8TAQ2;Q92922;Q92925;Q969G3	8	0.145848	0.872716	[0.35184261012423923, 0.3920817295022231, 0.36841445916306415, 0.2632586951798895, 0.4444230632008637, 0.43642789624410766, 0.42138393215061093, 0.278396869068131, 0.34014758327948175, 0.28370775321572134, 0.5963017743513453, 0.5083415650534144, 0.27287892696941596, 0.2697687084468913, 0.395450469478804, 0.49503587362348717, 0.4273787243299978, 0.4029579774913511, 0.44844062142437513, 0.357846957…	0
68	243	RalBP1-CDC2-CCNB1 complex	Human	P06493;P14635;Q15311	983;891;10928	CDK1;CCNB1;RALBP1	P06493;P14635;Q15311	3	0.333753	0.749764	[0.6026055249758309, 0.304035826321897, 0.13854051550385735, 0.5618929740900417, 0.4356554024034385, 0.08071428092279026, 0.46291662878306855, 0.4810505753281826, 0.24973528749494586, 0.21800819747651304, 0.41273527836277446, 0.3754568312945936, 0.684187464372981, 0.1930255680288735, 0.20871086462256092, 0.7343368564904367, 0.4720046928836881, 0.40825261682394437, 0.4017656858342724, 0.2366649922…	0.3529
69	244	BRAFT complex	Human	O15287;O15360;P15927;P27694;P35244;P40692;P54132;Q00597;Q13472;Q9H9A7;Q9HB96;Q9NPI8;Q9NW38	2189;2175;6118;6117;6119;4292;641;2176;7156;80010;2178;2188;55120	FANCG;FANCA;RPA2;RPA1;RPA3;MLH1;BLM;FANCC;TOP3A;RMI1;FANCE;FANCF;FANCL	P15927;P27694;P35244;P40692;P54132;Q13472;Q9H9A7	7	0.410136	0.709151	[0.3845334863011325, 0.366935007494685, 0.37115487944173314, 0.3442099105284095, 0.3742849495782286, 0.4088872589665297, 0.4729808828433227, 0.4320684936097742, 0.2932928503088958, 0.3707903088088975, 0.31515215456438345, 0.6323449374542, 0.30956458673624127, 0.4851873346689106, 0.2973718078034452, 0.283526546044428, 0.39606827006751033, 0.550648166408834, 0.3375607950524844, 0.503282585454811, 0…	0.4979
70	246	BLM complex III	Human	P40692;P54132;Q13472;Q9H9A7	4292;641;7156;80010	MLH1;BLM;TOP3A;RMI1	P40692;P54132;Q13472;Q9H9A7	4	0.495827	0.668527	[0.5691950891654285, 0.1522410925341529, 0.4429180915293191, 0.4031780857965253, 0.32741734805515493, 0.4624314646353482, 0.1954270729828523, 0.3674436666506957, 0.3908718974178019, 0.5821552379475142, 0.2759793822088272, 0.6471482623782511, 0.4177936963264643, 0.3945851124003763, 0.2684085066194177, 0.2050923390083567, 0.4140130423584795, 0.34486566251542444, 0.22857965625903684, 0.3105434899262…	0.7227
71	247	RalBP1-CCNB1-AP2A-NUMB-EPN1 complex	Human	O95782;P14635;P49757;Q15311;Q9Y6I3	160;891;8650;10928;29924	AP2A1;CCNB1;NUMB;RALBP1;EPN1	O95782;P14635;P49757;Q15311;Q9Y6I3	5	0.215745	0.822541	[0.4806518158251823, 0.257906488329097, 0.4519134748656713, 0.2797511228756421, 0.420686839548764, 0.21769034221913058, 0.42286529951775476, 0.4863791257985703, 0.28411021556141425, 0.5565836185552115, 0.35986934101182955, 0.2789403328075062, 0.2909678228839505, 0.3892446758755403, 0.15486398145876834, 0.34271014747716955, 0.8072474247032861, 0.36282983756806225, 0.5983948110579116, 0.25906609309…	0.0375
72	248	BRAFT complex	Human	O15287;O15360;P15927;P27694;P35244;P54132;Q00597;Q13472;Q9HB96;Q9NPI8;Q9NW38	2189;2175;6118;6117;6119;641;2176;7156;2178;2188;55120	FANCG;FANCA;RPA2;RPA1;RPA3;BLM;FANCC;TOP3A;FANCE;FANCF;FANCL	P15927;P27694;P35244;P54132;Q13472	5	0.317216	0.759177	[0.4806518158251823, 0.257906488329097, 0.4519134748656713, 0.2797511228756421, 0.420686839548764, 0.21769034221913058, 0.42286529951775476, 0.4863791257985703, 0.28411021556141425, 0.5565836185552115, 0.35986934101182955, 0.2789403328075062, 0.2909678228839505, 0.3892446758755403, 0.15486398145876834, 0.34271014747716955, 0.8072474247032861, 0.36282983756806225, 0.5983948110579116, 0.25906609309…	0.2184
73	261	RAD51B-RAD51C-RAD51D-XRCC2-XRCC3 complex	Human	O15315;O43502;O43542;O43543;O75771	5890;5889;7517;7516;5892	RAD51B;RAD51C;XRCC3;XRCC2;RAD51D	O43502;O43542;O75771	3	0.159834	0.862192	[0.6026055249758309, 0.304035826321897, 0.13854051550385735, 0.5618929740900417, 0.4356554024034385, 0.08071428092279026, 0.46291662878306855, 0.4810505753281826, 0.24973528749494586, 0.21800819747651304, 0.41273527836277446, 0.3754568312945936, 0.684187464372981, 0.1930255680288735, 0.20871086462256092, 0.7343368564904367, 0.4720046928836881, 0.40825261682394437, 0.4017656858342724, 0.2366649922…	0.0446
74	266	RAD17-RFC complex	Human	O75943;P35249;P35250;P40937;P40938	5884;5984;5982;5985;5983	RAD17;RFC4;RFC2;RFC5;RFC3	O75943;P35249;P35250;P40937;P40938	5	0.166408	0.857333	[0.4806518158251823, 0.257906488329097, 0.4519134748656713, 0.2797511228756421, 0.420686839548764, 0.21769034221913058, 0.42286529951775476, 0.4863791257985703, 0.28411021556141425, 0.5565836185552115, 0.35986934101182955, 0.2789403328075062, 0.2909678228839505, 0.3892446758755403, 0.15486398145876834, 0.34271014747716955, 0.8072474247032861, 0.36282983756806225, 0.5983948110579116, 0.25906609309…	0.0094
75	274	9-1-1-RAD17-RFC complex	Human	O60671;O60921;O75943;P35249;P35250;P40937;P40938;Q99638	5810;3364;5884;5984;5982;5985;5983;5883	RAD1;HUS1;RAD17;RFC4;RFC2;RFC5;RFC3;RAD9A	O60671;O60921;O75943;P35249;P35250;P40937;P40938;Q99638	8	0.504093	0.664852	[0.35184261012423923, 0.3920817295022231, 0.36841445916306415, 0.2632586951798895, 0.4444230632008637, 0.43642789624410766, 0.42138393215061093, 0.278396869068131, 0.34014758327948175, 0.28370775321572134, 0.5963017743513453, 0.5083415650534144, 0.27287892696941596, 0.2697687084468913, 0.395450469478804, 0.49503587362348717, 0.4273787243299978, 0.4029579774913511, 0.44844062142437513, 0.357846957…	0.8269
76	277	RFC complex	Human	P35249;P35250;P35251;P40937;P40938	5984;5982;5981;5985;5983	RFC4;RFC2;RFC1;RFC5;RFC3	P35249;P35250;P35251;P40937;P40938	5	0.399764	0.714406	[0.4806518158251823, 0.257906488329097, 0.4519134748656713, 0.2797511228756421, 0.420686839548764, 0.21769034221913058, 0.42286529951775476, 0.4863791257985703, 0.28411021556141425, 0.5565836185552115, 0.35986934101182955, 0.2789403328075062, 0.2909678228839505, 0.3892446758755403, 0.15486398145876834, 0.34271014747716955, 0.8072474247032861, 0.36282983756806225, 0.5983948110579116, 0.25906609309…	0.4708
77	278	RFC core complex	Human	P35249;P35250;P40937	5984;5982;5985	RFC4;RFC2;RFC5	P35249;P35250;P40937	3	0.0381956	0.96321	[0.6026055249758309, 0.304035826321897, 0.13854051550385735, 0.5618929740900417, 0.4356554024034385, 0.08071428092279026, 0.46291662878306855, 0.4810505753281826, 0.24973528749494586, 0.21800819747651304, 0.41273527836277446, 0.3754568312945936, 0.684187464372981, 0.1930255680288735, 0.20871086462256092, 0.7343368564904367, 0.4720046928836881, 0.40825261682394437, 0.4017656858342724, 0.2366649922…	0.0001
78	280	HMGB1-HMGB2-HSC70-ERP60-GAPDH complex	Human	P04406;P09429;P11142;P26583;P30101	2597;3146;3312;3148;2923	GAPDH;HMGB1;HSPA8;HMGB2;PDIA3	P04406;P09429;P11142;P26583;P30101	5	0.433122	0.697777	[0.4806518158251823, 0.257906488329097, 0.4519134748656713, 0.2797511228756421, 0.420686839548764, 0.21769034221913058, 0.42286529951775476, 0.4863791257985703, 0.28411021556141425, 0.5565836185552115, 0.35986934101182955, 0.2789403328075062, 0.2909678228839505, 0.3892446758755403, 0.15486398145876834, 0.34271014747716955, 0.8072474247032861, 0.36282983756806225, 0.5983948110579116, 0.25906609309…	0.5759
79	282	SNF2h-cohesin-NuRD complex	Human	O60216;O60264;O94776;O95983;Q09028;Q12873;Q13330;Q13547;Q14683;Q16576;Q8N3U4;Q8WVM7;Q92769;Q9NRL2;Q9UBB5;Q9UQE7	5885;8467;9219;53615;5928;1107;9112;3065;8243;5931;10735;10274;3066;11177;8932;9126	RAD21;SMARCA5;MTA2;MBD3;RBBP4;CHD3;MTA1;HDAC1;SMC1A;RBBP7;STAG2;STAG1;HDAC2;BAZ1A;MBD2;SMC3	O60216;O60264;O94776;O95983;Q09028;Q13330;Q13547;Q14683;Q16576;Q8N3U4;Q8WVM7;Q9NRL2;Q9UBB5;Q9UQE7	14	0.324845	0.754805	[0.3610905246861445, 0.34190600774338625, 0.383668966777637, 0.43137118635036636, 0.33307838343207435, 0.47273758021600315, 0.39618021605778736, 0.2890486495197123, 0.45271130872151844, 0.40932489630692964, 0.4083019312272899, 0.3841387742813584, 0.39593060318655654, 0.31178824137492256, 0.3310454329737687, 0.4580809082651698, 0.4194875152404188, 0.3180245788582626, 0.4818985425597402, 0.45189168…	0.0868
80	284	CRSP complex	Human	O43513;O60244;O75448;O75586;O95402;Q13503;Q15648;Q71SY5;Q96RN5;Q9NVC6;Q9ULK4	9443;9282;9862;10001;9441;9412;5469;81857;51586;9440;9439	MED7;MED14;MED24;MED6;MED26;MED21;MED1;MED25;MED15;MED17;MED23	O43513;O60244;O95402;Q13503;Q15648;Q71SY5;Q96RN5;Q9NVC6	8	0.298174	0.770313	[0.35184261012423923, 0.3920817295022231, 0.36841445916306415, 0.2632586951798895, 0.4444230632008637, 0.43642789624410766, 0.42138393215061093, 0.278396869068131, 0.34014758327948175, 0.28370775321572134, 0.5963017743513453, 0.5083415650534144, 0.27287892696941596, 0.2697687084468913, 0.395450469478804, 0.49503587362348717, 0.4273787243299978, 0.4029579774913511, 0.44844062142437513, 0.357846957…	0.0998
81	285	PCNA-MLH1-PMS1 complex	Human	P12004;P40692;P54277	5111;4292;5378	PCNA;MLH1;PMS1	P12004;P40692;P54277	3	0.393943	0.71739	[0.6026055249758309, 0.304035826321897, 0.13854051550385735, 0.5618929740900417, 0.4356554024034385, 0.08071428092279026, 0.46291662878306855, 0.4810505753281826, 0.24973528749494586, 0.21800819747651304, 0.41273527836277446, 0.3754568312945936, 0.684187464372981, 0.1930255680288735, 0.20871086462256092, 0.7343368564904367, 0.4720046928836881, 0.40825261682394437, 0.4017656858342724, 0.2366649922…	0.4878
82	286	PCNA-MSH2-MSH6 complex	Human	P12004;P43246;P52701	5111;4436;2956	PCNA;MSH2;MSH6	P12004;P43246;P52701	3	0.421852	0.703308	[0.6026055249758309, 0.304035826321897, 0.13854051550385735, 0.5618929740900417, 0.4356554024034385, 0.08071428092279026, 0.46291662878306855, 0.4810505753281826, 0.24973528749494586, 0.21800819747651304, 0.41273527836277446, 0.3754568312945936, 0.684187464372981, 0.1930255680288735, 0.20871086462256092, 0.7343368564904367, 0.4720046928836881, 0.40825261682394437, 0.4017656858342724, 0.2366649922…	0.5459
83	287	ARC-L complex	Human	O43513;O60244;O75448;O75586;P24863;P49336;Q13503;Q15648;Q71SY5;Q93074;Q96RN5;Q9NVC6;Q9UHV7;Q9ULK4	9443;9282;9862;10001;892;1024;9412;5469;81857;9968;51586;9440;9969;9439	MED7;MED14;MED24;MED6;CCNC;CDK8;MED21;MED1;MED25;MED12;MED15;MED17;MED13;MED23	O43513;O60244;P24863;P49336;Q13503;Q15648;Q71SY5;Q93074;Q96RN5;Q9NVC6;Q9UHV7	11	0.278878	0.781935	[0.3916499980604491, 0.3649232937201314, 0.31838640451437733, 0.37413039570023, 0.47951295971813707, 0.31686872688291373, 0.3223630777225297, 0.48378434467939124, 0.4856222271655919, 0.2874188403948446, 0.36930056116427534, 0.4683374325434298, 0.44886907751355026, 0.4081726873927091, 0.4300408996800261, 0.33052345140292355, 0.31239800365101833, 0.3798646435263029, 0.3120790379480812, 0.4215203580…	0.0336
84	288	ARC complex	Human	O43513;O60244;O75448;O75586;O95402;P24863;P49336;Q13503;Q15648;Q71SY5;Q93074;Q96RN5;Q9NVC6;Q9UHV7;Q9ULK4	9443;9282;9862;10001;9441;892;1024;9412;5469;81857;9968;51586;9440;9969;9439	MED7;MED14;MED24;MED6;MED26;CCNC;CDK8;MED21;MED1;MED25;MED12;MED15;MED17;MED13;MED23	O43513;O60244;O95402;P24863;P49336;Q13503;Q15648;Q71SY5;Q93074;Q96RN5;Q9NVC6;Q9UHV7	12	0.26671	0.789447	[0.3711562968833645, 0.3962604880125283, 0.29622154578990434, 0.460057187673643, 0.36834929987383763, 0.30399956390198424, 0.5071800160101583, 0.4083263606532255, 0.2710073961014941, 0.36898234293556126, 0.4416021821727195, 0.45060337491829094, 0.3801106234296201, 0.4137591120063235, 0.4297672704698658, 0.27285018439293185, 0.3728045257185855, 0.31292493591542503, 0.4960459324646272, 0.4426628953…	0.0166
85	297	PCNA-DNA polymerase delta complex	Human	P12004;P28340;P49005;Q15054;Q9HCU8	5111;5424;5425;10714;57804	PCNA;POLD1;POLD2;POLD3;POLD4	P12004;P28340;P49005;Q15054;Q9HCU8	5	0.278633	0.782085	[0.4806518158251823, 0.257906488329097, 0.4519134748656713, 0.2797511228756421, 0.420686839548764, 0.21769034221913058, 0.42286529951775476, 0.4863791257985703, 0.28411021556141425, 0.5565836185552115, 0.35986934101182955, 0.2789403328075062, 0.2909678228839505, 0.3892446758755403, 0.15486398145876834, 0.34271014747716955, 0.8072474247032861, 0.36282983756806225, 0.5983948110579116, 0.25906609309…	0.1255
86	298	VEGF transcriptional complex	Human	P27695;P40763;Q16665;Q99966	328;6774;3091;4435	APEX1;STAT3;HIF1A;CITED1	P27695;P40763;Q16665	3	0.630856	0.613175	[0.6026055249758309, 0.304035826321897, 0.13854051550385735, 0.5618929740900417, 0.4356554024034385, 0.08071428092279026, 0.46291662878306855, 0.4810505753281826, 0.24973528749494586, 0.21800819747651304, 0.41273527836277446, 0.3754568312945936, 0.684187464372981, 0.1930255680288735, 0.20871086462256092, 0.7343368564904367, 0.4720046928836881, 0.40825261682394437, 0.4017656858342724, 0.2366649922…	0.8831
87	300	PC2 complex	Human	O43513;O60244;O75448;O75586;Q13503;Q6P2C8;Q9BTT4;Q9H944;Q9NVC6;Q9Y2W1;Q9Y2X0;Q9Y3C7	9443;9282;9862;10001;9412;9442;84246;9477;9440;9967;10025;51003	MED7;MED14;MED24;MED6;MED21;MED27;MED10;MED20;MED17;THRAP3;MED16;MED31	O43513;O60244;Q13503;Q6P2C8;Q9BTT4;Q9H944;Q9NVC6;Q9Y2W1;Q9Y2X0	9	0.428496	0.700037	[0.333251209501346, 0.3947817685011282, 0.3787086699651453, 0.3283657116736972, 0.39473053720726264, 0.49678676332863614, 0.31667236863999115, 0.33725636973449513, 0.2763998872160115, 0.5917290439066769, 0.4637196033437634, 0.26460311243643647, 0.36522119225157884, 0.5037244611778936, 0.3132212727356817, 0.47970444299420895, 0.4140231071055959, 0.44657396531260957, 0.3126162359377006, 0.478285172…	0.5757
88	301	SMCC complex	Human	O43513;O60244;O75448;O75586;P24863;P49336;Q13503;Q15648;Q6P2C8;Q93074;Q9BTT4;Q9H944;Q9NVC6;Q9UHV7;Q9Y2W1;Q9Y2X0;Q9Y3C7	9443;9282;9862;10001;892;1024;9412;5469;9442;9968;84246;9477;9440;9969;9967;10025;51003	MED7;MED14;MED24;MED6;CCNC;CDK8;MED21;MED1;MED27;MED12;MED10;MED20;MED17;MED13;THRAP3;MED16;MED31	O43513;O60244;P24863;P49336;Q13503;Q15648;Q6P2C8;Q93074;Q9BTT4;Q9H944;Q9NVC6;Q9UHV7;Q9Y2W1;Q9Y2X0	14	0.351638	0.739843	[0.3610905246861445, 0.34190600774338625, 0.383668966777637, 0.43137118635036636, 0.33307838343207435, 0.47273758021600315, 0.39618021605778736, 0.2890486495197123, 0.45271130872151844, 0.40932489630692964, 0.4083019312272899, 0.3841387742813584, 0.39593060318655654, 0.31178824137492256, 0.3310454329737687, 0.4580809082651698, 0.4194875152404188, 0.3180245788582626, 0.4818985425597402, 0.45189168…	0.1675
89	302	INO80 chromatin remodeling complex	Human	O96019;P15923;Q53TQ3;Q6P4R8;Q6PI98;Q8NBZ0;Q96EZ8;Q9C086;Q9H981;Q9H9F9;Q9ULG1;Q9Y230;Q9Y265	86;6929;54891;4798;125476;283899;10445;83444;93973;79913;54617;10856;8607	ACTL6A;TCF3;INO80D;NFRKB;INO80C;INO80E;MCRS1;INO80B;ACTR8;ACTR5;INO80;RUVBL2;RUVBL1	O96019;P15923;Q6P4R8;Q6PI98;Q8NBZ0;Q96EZ8;Q9H9F9;Q9Y230;Q9Y265	9	0.269803	0.787524	[0.333251209501346, 0.3947817685011282, 0.3787086699651453, 0.3283657116736972, 0.39473053720726264, 0.49678676332863614, 0.31667236863999115, 0.33725636973449513, 0.2763998872160115, 0.5917290439066769, 0.4637196033437634, 0.26460311243643647, 0.36522119225157884, 0.5037244611778936, 0.3132212727356817, 0.47970444299420895, 0.4140231071055959, 0.44657396531260957, 0.3126162359377006, 0.478285172…	0.0369
90	304	SRCAP-associated chromatin remodeling complex	Human	O43257;O95619;O96019;P0C0S5;Q15906;Q6ZRS2;Q96CJ1;Q9GZN1;Q9Y230;Q9Y265	10467;8089;86;3015;6944;10847;55840;64431;10856;8607	ZNHIT1;YEATS4;ACTL6A;H2AFZ;VPS72;SRCAP;EAF2;ACTR6;RUVBL2;RUVBL1	O95619;O96019;P0C0S5;Q6ZRS2;Q9GZN1;Q9Y230;Q9Y265	7	0.233268	0.810854	[0.3845334863011325, 0.366935007494685, 0.37115487944173314, 0.3442099105284095, 0.3742849495782286, 0.4088872589665297, 0.4729808828433227, 0.4320684936097742, 0.2932928503088958, 0.3707903088088975, 0.31515215456438345, 0.6323449374542, 0.30956458673624127, 0.4851873346689106, 0.2973718078034452, 0.283526546044428, 0.39606827006751033, 0.550648166408834, 0.3375607950524844, 0.503282585454811, 0…	0.0244
91	306	Ribosome, cytoplasmic	Human	P05386;P05387;P05388;P08708;P08865;P15880;P18077;P18124;P18621;P22090;P23396;P25398;P26373;P27635;P30050;P32969;P35268;P36578;P39019;P39023;P40429;P42677;P42766;P46776;P46777;P46778;P46779;P46781;P46782;P46783;P47914;P49207;P50914;P60866;P61247;P61254;P61313;P61353;P61513;P61927;P62081;P62241;P62244;P62249;P62263;P62266;P62269;P62273;P62277;P62280;P62424;P62701;P62750;P62753;P62829;P62841;P62847;…	6176;6181;6175;6218;3921;6187;6165;6129;6139;6192;6188;6206;6137;6134;6136;6133;6146;6124;6223;6122;23521;6232;11224;6157;6125;6144;6158;6203;6193;6204;6159;6164;9045;6224;6189;6154;6138;6155;6168;6167;6201;6202;6210;6217;6208;6228;6222;6235;6207;6205;6130;6191;6147;6194;9349;6209;6229;6230;6231;6234;2197;6156;6170;6160;4736;6161;6135;6132;6171;6233;7311;6169;6227;6152;6173;6143;6142;6128;6141;25…	RPLP1;RPLP2;RPLP0;RPS17;RPSA;RPS2;RPL35A;RPL7;RPL17;RPS4Y1;RPS3;RPS12;RPL13;RPL10;RPL12;RPL9; RPL9;RPL22;RPL4;RPS19;RPL3;RPL13A;RPS27;RPL35;RPL27A;RPL5;RPL21;RPL28;RPS9;RPS5;RPS10;RPL29;RPL34;RPL14;RPS20;RPS3A;RPL26;RPL15;RPL27;RPL37A;RPL37;RPS7;RPS8;RPS15A;RPS16;RPS14;RPS23;RPS18;RPS29;RPS13;RPS11;RPL7A;RPS4X;RPL23A;RPS6;RPL23;RPS15;RPS24;RPS25;RPS26;RPS28;FAU;RPL30;RPL39;RPL31;RPL10A;RPL32;RPL1…	P05386;P05387;P05388;P08865;P15880;P18077;P18124;P22090;P23396;P25398;P26373;P27635;P30050;P32969;P35268;P36578;P39019;P39023;P40429;P42677;P42766;P46776;P46777;P46778;P46781;P46782;P46783;P47914;P49207;P50914;P60866;P61247;P61254;P61313;P61353;P61513;P62081;P62241;P62244;P62249;P62263;P62266;P62269;P62273;P62277;P62280;P62424;P62701;P62753;P62829;P62851;P62854;P62857;P62888;P62891;P62899;P62906;…	68	0.259773	0.793794	[0.3701868921837105, 0.40399934000187604, 0.3698009742279747, 0.41546170091812173, 0.398582153760366, 0.39111331362322305, 0.4443316353168926, 0.4119638299271161, 0.4463300455566521, 0.3910004273994567, 0.45857505211336075, 0.3827826909035129, 0.4549069929748504, 0.42649797679830576, 0.44973408819541544, 0.5063468566314804, 0.4009530951802713, 0.38313182568775045, 0.42074150907935004, 0.428072620…	0
92	308	60S ribosomal subunit, cytoplasmic	Human	P05386;P05387;P05388;P18077;P18124;P18621;P26373;P27635;P30050;P32969;P35268;P36578;P39023;P40429;P42766;P46776;P46777;P46778;P46779;P47914;P49207;P50914;P61254;P61313;P61353;P61513;P61927;P62424;P62750;P62829;P62888;P62891;P62899;P62906;P62910;P62913;P62917;P62945;P62987;P63173;P83731;P83881;P84098;Q02543;Q02878;Q07020;Q9Y3U8	6176;6181;6175;6165;6129;6139;6137;6134;6136;6133;6146;6124;6122;23521;11224;6157;6125;6144;6158;6159;6164;9045;6154;6138;6155;6168;6167;6130;6147;9349;6156;6170;6160;4736;6161;6135;6132;6171;7311;6169;6152;6173;6143;6142;6128;6141;25873	RPLP1;RPLP2;RPLP0;RPL35A;RPL7;RPL17;RPL13;RPL10;RPL12;RPL9; RPL9;RPL22;RPL4;RPL3;RPL13A;RPL35;RPL27A;RPL5;RPL21;RPL28;RPL29;RPL34;RPL14;RPL26;RPL15;RPL27;RPL37A;RPL37;RPL7A;RPL23A;RPL23;RPL30;RPL39;RPL31;RPL10A;RPL32;RPL11;RPL8;RPL41;UBA52;RPL38;RPL24;RPL36A;RPL19;RPL18A;RPL6;RPL18;RPL36	P05386;P05387;P05388;P18077;P18124;P26373;P27635;P30050;P32969;P35268;P36578;P39023;P40429;P42766;P46776;P46777;P46778;P47914;P49207;P50914;P61254;P61313;P61353;P61513;P62424;P62829;P62888;P62891;P62899;P62906;P62913;P62917;P62987;P63173;P83731;P84098;Q02543;Q02878;Q9Y3U8	39	0.193478	0.837887	[0.37541550308860105, 0.3553182500414945, 0.40927094706217954, 0.418055923334796, 0.35593050853294905, 0.4238079950012892, 0.4151992459169716, 0.4063550701770366, 0.4326923154276866, 0.37515174521952144, 0.4146577837142448, 0.394284944036931, 0.4714692299202453, 0.38944535736377184, 0.4544510457300966, 0.42713274419186725, 0.3743209620973124, 0.46210259660336334, 0.4119967221331471, 0.32943947484…	0
93	310	Cell cycle kinase complex CDC2	Human	O95067;P06493;P12004;P14635;P24385;P38936	9133;983;5111;891;595;1026	CCNB2;CDK1;PCNA;CCNB1;CCND1;CDKN1A	O95067;P06493;P12004;P14635	4	0.301399	0.768404	[0.5691950891654285, 0.1522410925341529, 0.4429180915293191, 0.4031780857965253, 0.32741734805515493, 0.4624314646353482, 0.1954270729828523, 0.3674436666506957, 0.3908718974178019, 0.5821552379475142, 0.2759793822088272, 0.6471482623782511, 0.4177936963264643, 0.3945851124003763, 0.2684085066194177, 0.2050923390083567, 0.4140130423584795, 0.34486566251542444, 0.22857965625903684, 0.3105434899262…	0.2231
94	313	Cell cycle kinase complex CDK5	Human	P12004;P24385;P30281;P38936;Q00535	5111;595;896;1026;1020	PCNA;CCND1;CCND3;CDKN1A;CDK5	P12004;P30281;Q00535	3	0.380914	0.724158	[0.6026055249758309, 0.304035826321897, 0.13854051550385735, 0.5618929740900417, 0.4356554024034385, 0.08071428092279026, 0.46291662878306855, 0.4810505753281826, 0.24973528749494586, 0.21800819747651304, 0.41273527836277446, 0.3754568312945936, 0.684187464372981, 0.1930255680288735, 0.20871086462256092, 0.7343368564904367, 0.4720046928836881, 0.40825261682394437, 0.4017656858342724, 0.2366649922…	0.4588
95	315	28S ribosomal subunit, mitochondrial	Human	O15235;O60783;P51398;P82650;P82663;P82664;P82673;P82675;P82909;P82912;P82914;P82921;P82930;P82932;P82933;Q92552;Q92665;Q96EL2;Q9BYN8;Q9NP92;Q9NVS2;Q9Y291;Q9Y2Q9;Q9Y2R5;Q9Y2R9;Q9Y399;Q9Y3D3;Q9Y3D5;Q9Y3D9;Q9Y676	6183;63931;7818;56945;64432;55173;None;64969;92259;64963;64960;54460;65993;64968;64965;23107;10240;64951;64949;10884;55168;51650;28957;51373;51081;51116;51021;51023;51649;28973	MRPS12;MRPS14;DAP3;MRPS22;MRPS25;MRPS10;MRPS35;MRPS5;MRPS36;MRPS11;MRPS15;MRPS21;MRPS34;MRPS6;MRPS9;MRPS27;MRPS31;MRPS24;MRPS26;MRPS30;MRPS18A;MRPS33;MRPS28;MRPS17;MRPS7;MRPS2;MRPS16;MRPS18C;MRPS23;MRPS18B	O15235;O60783;P51398;P82650;P82663;P82664;P82673;P82675;P82909;P82912;P82914;P82921;P82932;P82933;Q92665;Q96EL2;Q9BYN8;Q9NP92;Q9NVS2;Q9Y291;Q9Y2Q9;Q9Y399;Q9Y3D3;Q9Y3D5;Q9Y3D9;Q9Y676	26	0.145806	0.872748	[0.37986308550808845, 0.39622081776386286, 0.33225075895910267, 0.45729111795885186, 0.3821775609245598, 0.3989259065376831, 0.3964432725642545, 0.3149252673924348, 0.4549729172074975, 0.415350166633198, 0.39006031021439264, 0.42250807255618333, 0.3977794751381286, 0.37259578695866885, 0.3919154615579282, 0.39596935003766826, 0.4414765298632056, 0.39540245079448816, 0.47606569842869145, 0.4265557…	0
96	320	55S ribosome, mitochondrial	Human	O15235;O60783;O75394;P09001;P49406;P51398;P52815;P82650;P82663;P82664;P82673;P82675;P82909;P82912;P82914;P82921;P82930;P82932;P82933;P83111;Q13084;Q13405;Q16540;Q4U2R6;Q5T653;Q6P161;Q6P1L8;Q7Z2W9;Q7Z7F7;Q7Z7H8;Q86TS9;Q8IXM3;Q8N5N7;Q8N983;Q8TCC3;Q92552;Q92665;Q96A35;Q96DV4;Q96EL2;Q96EL3;Q96GC5;Q9BQ48;Q9BRJ2;Q9BYC8;Q9BYC9;Q9BYD1;Q9BYD2;Q9BYD3;Q9BYD6;Q9BYN8;Q9BZE1;Q9H0U6;Q9H2W6;Q9H9J2;Q9HD33;Q9NP92;…	6183;63931;9553;11222;9801;7818;6182;56945;64432;55173;None;64969;92259;64963;64960;54460;65993;64968;64965;114294;10573;740;6150;51258;51069;116541;64928;219927;128308;124995;122704;64975;54534;84545;51263;23107;10240;79590;64978;64951;116540;51642;64981;84311;64983;55052;28998;65005;51073;65008;64949;51253;29074;26589;65080;57129;10884;64976;63875;55168;29093;54948;54148;51318;29088;64979;51264…	MRPS12;MRPS14;MRPL33;MRPL3;MRPL19;DAP3;MRPL12;MRPS22;MRPS25;MRPS10;MRPS35;MRPS5;MRPS36;MRPS11;MRPS15;MRPS21;MRPS34;MRPS6;MRPS9;LACTB;MRPL28;MRPL49;MRPL23;MRPL51;MRPL2;MRPL54;MRPL14;MRPL21;MRPL55;MRPL10;MRPL52;MRPL41;MRPL50;MRPL43;MRPL30;MRPS27;MRPS31;MRPL24;MRPL38;MRPS24;MRPL53;MRPL48;MRPL34;MRPL45;MRPL32;MRPL20;MRPL13;MRPL9;MRPL4;MRPL1;MRPS26;MRPL37;MRPL18;MRPL46;MRPL44;MRPL47;MRPS30;MRPL40;MRPL…	O15235;O60783;O75394;P49406;P51398;P52815;P82650;P82663;P82664;P82673;P82675;P82909;P82912;P82914;P82921;P82932;P82933;P83111;Q13084;Q13405;Q4U2R6;Q5T653;Q6P161;Q6P1L8;Q7Z2W9;Q7Z7F7;Q7Z7H8;Q86TS9;Q8IXM3;Q8N5N7;Q8N983;Q8TCC3;Q92665;Q96A35;Q96DV4;Q96EL2;Q96EL3;Q96GC5;Q9BQ48;Q9BRJ2;Q9BYC8;Q9BYC9;Q9BYD1;Q9BYD2;Q9BYD3;Q9BYD6;Q9BYN8;Q9BZE1;Q9H0U6;Q9H2W6;Q9H9J2;Q9HD33;Q9NP92;Q9NQ50;Q9NRX2;Q9NVS2;Q9NX20;…	69	0.180254	0.847275	[0.3677808519741893, 0.4107947398304331, 0.35976478406135237, 0.41924245977165964, 0.41859619398586795, 0.37534053292841324, 0.4473432450389125, 0.4066837882425068, 0.4407275768365792, 0.4299662827321948, 0.40932131311562897, 0.39775687068877713, 0.4574095847284873, 0.43725601237404566, 0.4454011022017465, 0.5004884051381552, 0.4043192432108583, 0.3910155508590094, 0.4096348877518197, 0.430196834…	0
97	322	DNA-PK-Ku complex	Human	P12956;P13010;P78527	2547;7520;5591	XRCC6;XRCC5;PRKDC	P12956;P13010;P78527	3	0.309315	0.763758	[0.6026055249758309, 0.304035826321897, 0.13854051550385735, 0.5618929740900417, 0.4356554024034385, 0.08071428092279026, 0.46291662878306855, 0.4810505753281826, 0.24973528749494586, 0.21800819747651304, 0.41273527836277446, 0.3754568312945936, 0.684187464372981, 0.1930255680288735, 0.20871086462256092, 0.7343368564904367, 0.4720046928836881, 0.40825261682394437, 0.4017656858342724, 0.2366649922…	0.3043
98	324	39S ribosomal subunit, mitochondrial	Human	O75394;P09001;P49406;P52815;P83111;Q13084;Q13405;Q16540;Q4U2R6;Q5T653;Q6P161;Q6P1L8;Q7Z2W9;Q7Z7F7;Q7Z7H8;Q86TS9;Q8IXM3;Q8N5N7;Q8N983;Q8TCC3;Q96A35;Q96DV4;Q96EL3;Q96GC5;Q9BQ48;Q9BRJ2;Q9BYC8;Q9BYC9;Q9BYD1;Q9BYD2;Q9BYD3;Q9BYD6;Q9BZE1;Q9H0U6;Q9H2W6;Q9H9J2;Q9HD33;Q9NQ50;Q9NRX2;Q9NWU5;Q9NX20;Q9NYK5;Q9NZE8;Q9P015;Q9P0J6;Q9P0M9;Q9Y3B7;Q9Y6G3	9553;11222;9801;6182;114294;10573;740;6150;51258;51069;116541;64928;219927;128308;124995;122704;64975;54534;84545;51263;79590;64978;116540;51642;64981;84311;64983;55052;28998;65005;51073;65008;51253;29074;26589;65080;57129;64976;63875;29093;54948;54148;51318;29088;64979;51264;65003;28977	MRPL33;MRPL3;MRPL19;MRPL12;LACTB;MRPL28;MRPL49;MRPL23;MRPL51;MRPL2;MRPL54;MRPL14;MRPL21;MRPL55;MRPL10;MRPL52;MRPL41;MRPL50;MRPL43;MRPL30;MRPL24;MRPL38;MRPL53;MRPL48;MRPL34;MRPL45;MRPL32;MRPL20;MRPL13;MRPL9;MRPL4;MRPL1;MRPL37;MRPL18;MRPL46;MRPL44;MRPL47;MRPL40;MRPL17;MRPL22;MRPL16;MRPL39;MRPL35;MRPL15;MRPL36;MRPL27;MRPL11;MRPL42	O75394;P49406;P52815;P83111;Q13084;Q13405;Q4U2R6;Q5T653;Q6P161;Q6P1L8;Q7Z2W9;Q7Z7F7;Q7Z7H8;Q86TS9;Q8IXM3;Q8N5N7;Q8N983;Q8TCC3;Q96A35;Q96DV4;Q96EL3;Q96GC5;Q9BQ48;Q9BRJ2;Q9BYC8;Q9BYC9;Q9BYD1;Q9BYD2;Q9BYD3;Q9BYD6;Q9BZE1;Q9H0U6;Q9H2W6;Q9H9J2;Q9HD33;Q9NQ50;Q9NRX2;Q9NX20;Q9NYK5;Q9NZE8;Q9P015;Q9P0M9;Q9Y3B7	43	0.196547	0.835738	[0.3672296218532352, 0.40762929452103525, 0.38339726022187187, 0.4001200276947656, 0.33919168976184, 0.42178387282770186, 0.42741641332385166, 0.41459718895831404, 0.3802091818870616, 0.416561814383901, 0.40651865703362833, 0.4536356424124744, 0.4009315755944528, 0.43479711453974973, 0.4239706647782527, 0.4315501715325185, 0.4290806720207319, 0.3642862964748163, 0.4363288991577399, 0.470093344736…	0
99	338	40S ribosomal subunit, cytoplasmic	Human	P08708;P08865;P15880;P23396;P25398;P39019;P46781;P46782;P46783;P60866;P61247;P62081;P62241;P62244;P62249;P62263;P62266;P62269;P62273;P62277;P62280;P62701;P62753;P62841;P62847;P62851;P62854;P62857;P62861;P62979;P63220	6218;3921;6187;6188;6206;6223;6203;6193;6204;6224;6189;6201;6202;6210;6217;6208;6228;6222;6235;6207;6205;6191;6194;6209;6229;6230;6231;6234;2197;6233;6227	RPS17;RPSA;RPS2;RPS3;RPS12;RPS19;RPS9;RPS5;RPS10;RPS20;RPS3A;RPS7;RPS8;RPS15A;RPS16;RPS14;RPS23;RPS18;RPS29;RPS13;RPS11;RPS4X;RPS6;RPS15;RPS24;RPS25;RPS26;RPS28;FAU;RPS27A;RPS21	P08865;P15880;P23396;P25398;P39019;P46781;P46782;P46783;P60866;P61247;P62081;P62241;P62244;P62249;P62263;P62266;P62269;P62273;P62277;P62280;P62701;P62753;P62851;P62854;P62857;P62979;P63220	27	0.155511	0.865418	[0.3735816459594149, 0.40030231180941767, 0.31400083421732977, 0.44630048709286524, 0.3957140698555039, 0.43122705269204564, 0.3286501926300372, 0.3470976059888746, 0.44692149747292403, 0.4065011924997759, 0.44100428646495815, 0.3912205074014723, 0.44581286159390776, 0.36535427052075664, 0.37475260570442437, 0.4360068636312144, 0.39606204647763205, 0.4834961084331332, 0.42965610902233786, 0.39903…	0
100	351	Spliceosome	Human	O00425;O00571;O14776;O15042;O15355;O43143;O43172;O43290;O43395;O43447;O43660;O43670;O43719;O43809;O60231;O60306;O60508;O75400;O75533;O75643;O75934;O75937;O75940;O94906;O95232;O95391;O95400;O95926;P08579;P08621;P09012;P09234;P09661;P11940;P14678;P17844;P26368;P38919;P41223;P42285;P49756;P52298;P55081;P55769;P61326;P62304;P62306;P62308;P62310;P62312;P62314;P62316;P62318;P62995;P83876;P84103;Q01081;…	10643;1654;10915;23350;5496;1665;9128;9092;9129;10465;5356;7756;27336;11051;8449;9716;51362;55660;23451;23020;10286;22826;10285;24148;51747;10569;10421;25949;6629;6625;6626;6631;6627;26986;6628;1655;11338;9775;8896;23517;58517;22916;4236;4809;4116;6635;6636;6637;27258;11157;6632;6633;6634;6434;10907;6428;7307;6427;9295;6426;6429;1660;4686;10946;3550;8683;6430;6431;23759;10992;8899;22938;8563;7919…	IGF2BP3;DDX3X;TCERG1;U2SURP;PPM1G;DHX15;PRPF4;SART1;PRPF3;PPIH;PLRG1;ZNF207;HTATSF1;NUDT21;DHX16;AQR;CDC40;PRPF40A;SF3B1;SNRNP200;BCAS2;DNAJC8;SMNDC1;PRPF6;LUC7L3;SLU7;CD2BP2;SYF2;SNRPB2;SNRNP70;SNRPA;SNRPC;SNRPA1;PABPC1;SNRPB;DDX5;U2AF2;EIF4A3;BUD31;MTREX;RBM25;NCBP2;MFAP1;SNU13;MAGOH;SNRPE;SNRPF;SNRPG;LSM3;LSM6;SNRPD1;SNRPD2;SNRPD3;TRA2B;TXNL4A;SRSF3;U2AF1;SRSF2;SRSF11;SRSF1;SRSF4;DHX9;NCBP1;SF…	O00425;O00571;O14776;O15042;O15355;O43143;O43172;O43290;O43395;O43447;O43719;O43809;O60231;O60306;O60508;O75400;O75533;O75643;O75934;O75937;O75940;O94906;O95391;O95400;O95926;P08579;P08621;P09012;P09234;P09661;P11940;P14678;P26368;P38919;P41223;P42285;P49756;P52298;P55081;P55769;P61326;P62304;P62306;P62310;P62312;P62314;P62316;P62318;P62995;P83876;P84103;Q01081;Q01130;Q05519;Q07955;Q08170;Q08211;…	129	0.378059	0.725658	[0.3834834608974124, 0.3857061552395728, 0.41341596538980185, 0.4213472886382157, 0.41527577322295023, 0.4058747029026398, 0.4571565855800627, 0.43509398828601853, 0.4510641086066581, 0.39513848628750703, 0.41954666824685244, 0.4185376297914605, 0.4105964930500408, 0.4231319161222551, 0.3952999620627483, 0.38921976591180996, 0.433191566364266, 0.42284147998428795, 0.3864485241336936, 0.4282054914…	0.0341
101	362	DNA ligase III-XRCC1-PNK-DNA-pol III multiprotein complex	Human	P06746;P18887;P49916;Q96T60	5423;7515;3980;11284	POLB;XRCC1;LIG3;PNKP	P06746;P18887;P49916	3	0.470757	0.679922	[0.6026055249758309, 0.304035826321897, 0.13854051550385735, 0.5618929740900417, 0.4356554024034385, 0.08071428092279026, 0.46291662878306855, 0.4810505753281826, 0.24973528749494586, 0.21800819747651304, 0.41273527836277446, 0.3754568312945936, 0.684187464372981, 0.1930255680288735, 0.20871086462256092, 0.7343368564904367, 0.4720046928836881, 0.40825261682394437, 0.4017656858342724, 0.2366649922…	0.6467
102	368	ERCC1-ERCC4-MSH2 complex	Human	P07992;P43246;Q92889	2067;4436;2072	ERCC1;MSH2;ERCC4	P07992;P43246;Q92889	3	0.231015	0.812338	[0.6026055249758309, 0.304035826321897, 0.13854051550385735, 0.5618929740900417, 0.4356554024034385, 0.08071428092279026, 0.46291662878306855, 0.4810505753281826, 0.24973528749494586, 0.21800819747651304, 0.41273527836277446, 0.3754568312945936, 0.684187464372981, 0.1930255680288735, 0.20871086462256092, 0.7343368564904367, 0.4720046928836881, 0.40825261682394437, 0.4017656858342724, 0.2366649922…	0.1461
103	369	MSH2-MSH6-PMS2-MLH1 complex	Human	P40692;P43246;P52701;P54278	4292;4436;2956;5395	MLH1;MSH2;MSH6;PMS2	P40692;P43246;P52701;P54278	4	0.139161	0.877839	[0.5691950891654285, 0.1522410925341529, 0.4429180915293191, 0.4031780857965253, 0.32741734805515493, 0.4624314646353482, 0.1954270729828523, 0.3674436666506957, 0.3908718974178019, 0.5821552379475142, 0.2759793822088272, 0.6471482623782511, 0.4177936963264643, 0.3945851124003763, 0.2684085066194177, 0.2050923390083567, 0.4140130423584795, 0.34486566251542444, 0.22857965625903684, 0.3105434899262…	0.0073
104	370	MSH2-MSH6-PMS1-MLH1 complex	Human	P40692;P43246;P52701;P54277	4292;4436;2956;5378	MLH1;MSH2;MSH6;PMS1	P40692;P43246;P52701;P54277	4	0.188473	0.841416	[0.5691950891654285, 0.1522410925341529, 0.4429180915293191, 0.4031780857965253, 0.32741734805515493, 0.4624314646353482, 0.1954270729828523, 0.3674436666506957, 0.3908718974178019, 0.5821552379475142, 0.2759793822088272, 0.6471482623782511, 0.4177936963264643, 0.3945851124003763, 0.2684085066194177, 0.2050923390083567, 0.4140130423584795, 0.34486566251542444, 0.22857965625903684, 0.3105434899262…	0.036
105	376	PCNA-MutS-alpha-MutL-alpha-DNA complex	Human	P12004;P40692;P43246;P52701;P54278	5111;4292;4436;2956;5395	PCNA;MLH1;MSH2;MSH6;PMS2	P12004;P40692;P43246;P52701;P54278	5	0.28954	0.77547	[0.4806518158251823, 0.257906488329097, 0.4519134748656713, 0.2797511228756421, 0.420686839548764, 0.21769034221913058, 0.42286529951775476, 0.4863791257985703, 0.28411021556141425, 0.5565836185552115, 0.35986934101182955, 0.2789403328075062, 0.2909678228839505, 0.3892446758755403, 0.15486398145876834, 0.34271014747716955, 0.8072474247032861, 0.36282983756806225, 0.5983948110579116, 0.25906609309…	0.1506
106	387	MCM complex	Human	P25205;P33991;P33992;P33993;P49736;Q14566	4172;4173;4174;4176;4171;4175	MCM3;MCM4;MCM5;MCM7;MCM2;MCM6	P25205;P33991;P33992;P33993;P49736;Q14566	6	0.0519833	0.950585	[0.4272672676772607, 0.3484984252882696, 0.34020908967815644, 0.43304950852945673, 0.21424329438239106, 0.3754345798690233, 0.45205084344607105, 0.4951357435342191, 0.45109030199491496, 0.30393665396938613, 0.3357985279601291, 0.29811279142774005, 0.3217368616048802, 0.6974018260475029, 0.33893935831864436, 0.5156029250311869, 0.18815129649238, 0.2707503994866514, 0.39110625528120946, 0.361330349…	0
107	389	ORC complex (origin recognition complex)	Human	O43913;O43929;Q13415;Q13416;Q9UBD5;Q9Y5N6	5001;5000;4998;4999;23595;23594	ORC5;ORC4;ORC1;ORC2;ORC3;ORC6	O43913;O43929;Q13416;Q9UBD5;Q9Y5N6	5	0.298243	0.770272	[0.4806518158251823, 0.257906488329097, 0.4519134748656713, 0.2797511228756421, 0.420686839548764, 0.21769034221913058, 0.42286529951775476, 0.4863791257985703, 0.28411021556141425, 0.5565836185552115, 0.35986934101182955, 0.2789403328075062, 0.2909678228839505, 0.3892446758755403, 0.15486398145876834, 0.34271014747716955, 0.8072474247032861, 0.36282983756806225, 0.5983948110579116, 0.25906609309…	0.173
108	391	Ubiquitin E3 ligase (DDB1, CUL4A, RBX1)	Human	P62877;Q13619;Q16531	9978;8451;1642	RBX1;CUL4A;DDB1	P62877;Q13619;Q16531	3	0.41066	0.708888	[0.6026055249758309, 0.304035826321897, 0.13854051550385735, 0.5618929740900417, 0.4356554024034385, 0.08071428092279026, 0.46291662878306855, 0.4810505753281826, 0.24973528749494586, 0.21800819747651304, 0.41273527836277446, 0.3754568312945936, 0.684187464372981, 0.1930255680288735, 0.20871086462256092, 0.7343368564904367, 0.4720046928836881, 0.40825261682394437, 0.4017656858342724, 0.2366649922…	0.5234
109	423	EXO1-MLH1-PMS2 complex	Human	P40692;P54278;Q9UQ84	4292;5395;9156	MLH1;PMS2;EXO1	P40692;P54278;Q9UQ84	3	0.391165	0.718822	[0.6026055249758309, 0.304035826321897, 0.13854051550385735, 0.5618929740900417, 0.4356554024034385, 0.08071428092279026, 0.46291662878306855, 0.4810505753281826, 0.24973528749494586, 0.21800819747651304, 0.41273527836277446, 0.3754568312945936, 0.684187464372981, 0.1930255680288735, 0.20871086462256092, 0.7343368564904367, 0.4720046928836881, 0.40825261682394437, 0.4017656858342724, 0.2366649922…	0.4821
110	424	EXO1-MLH1-PCNA complex	Human	P12004;P40692;Q9UQ84	5111;4292;9156	PCNA;MLH1;EXO1	P12004;P40692;Q9UQ84	3	0.500388	0.666494	[0.6026055249758309, 0.304035826321897, 0.13854051550385735, 0.5618929740900417, 0.4356554024034385, 0.08071428092279026, 0.46291662878306855, 0.4810505753281826, 0.24973528749494586, 0.21800819747651304, 0.41273527836277446, 0.3754568312945936, 0.684187464372981, 0.1930255680288735, 0.20871086462256092, 0.7343368564904367, 0.4720046928836881, 0.40825261682394437, 0.4017656858342724, 0.2366649922…	0.7042
111	430	18S U11/U12 snRNP	Human	O43143;O75533;P14678;P62304;P62306;P62308;P62314;P62316;P62318;P67809;Q13435;Q15393;Q15427;Q15696;Q16560;Q6IEG0;Q6P2Q9;Q8N8D1;Q8TBF4;Q96LT9;Q9BV90;Q9BWJ5;Q9UDW3;Q9Y3B4	1665;23451;6628;6635;6636;6637;6632;6633;6634;4904;10992;23450;10262;8233;11066;154007;10594;10081;85437;55599;79622;83443;55954;51639	DHX15;SF3B1;SNRPB;SNRPE;SNRPF;SNRPG;SNRPD1;SNRPD2;SNRPD3;YBX1;SF3B2;SF3B3;SF3B4;ZRSR2;SNRNP35;SNRNP48;PRPF8;PDCD7;ZCRB1;RNPC3;SNRNP25;SF3B5;ZMAT5;SF3B6	O43143;O75533;P14678;P62304;P62306;P62314;P62316;P62318;P67809;Q13435;Q15393;Q15427;Q16560;Q6P2Q9;Q9BWJ5;Q9Y3B4	16	0.29947	0.769545	[0.36293873408095245, 0.32219171763075705, 0.4251610701483644, 0.34648518706709996, 0.3214817018808427, 0.536180070507095, 0.277417369477783, 0.4354965046349033, 0.4330822144816739, 0.39210200482468677, 0.37496156068531417, 0.342288638850149, 0.3312626909209944, 0.4558118822371651, 0.4380268503522694, 0.28380763130102876, 0.5171766365080359, 0.361309496465613, 0.5081784864410304, 0.32022647921212…	0.0288
112	433	BASC complex (BRCA1-associated genome surveillance complex)	Human	O60934;P35249;P35250;P35251;P38398;P40692;P43246;P49959;P52701;P54132;Q13315;Q92878	4683;5984;5982;5981;672;4292;4436;4361;2956;641;472;10111	NBN;RFC4;RFC2;RFC1;BRCA1;MLH1;MSH2;MRE11A;MSH6;BLM;ATM;RAD50	O60934;P35249;P35250;P35251;P40692;P43246;P52701;P54132;Q13315;Q92878	10	0.439184	0.694838	[0.35291902493412125, 0.393617324643668, 0.30595391522549154, 0.4246317691860736, 0.44016480465482666, 0.3176325756490233, 0.32578769005393854, 0.27087821112540067, 0.576290863854601, 0.4375771593086864, 0.2896680592334739, 0.3887527225718872, 0.468492343699898, 0.4508224068737527, 0.46534607777726705, 0.33385024965309074, 0.38217640742148523, 0.45354422422875146, 0.21922182607944793, 0.360791133…	0.6222
113	438	GCN5-TRRAP histone acetyltransferase complex	Human	O75486;O75528;O75529;P38398;P43246;P52701;Q12962;Q16594;Q92830;Q9Y4A5	8464;10474;27097;672;4436;2956;6881;6880;2648;8295	SUPT3H;TADA3;TAF5L;BRCA1;MSH2;MSH6;TAF10;TAF9;KAT2A;TRRAP	O75528;O75529;P43246;P52701;Q12962;Q16594;Q92830;Q9Y4A5	8	0.321706	0.756598	[0.35184261012423923, 0.3920817295022231, 0.36841445916306415, 0.2632586951798895, 0.4444230632008637, 0.43642789624410766, 0.42138393215061093, 0.278396869068131, 0.34014758327948175, 0.28370775321572134, 0.5963017743513453, 0.5083415650534144, 0.27287892696941596, 0.2697687084468913, 0.395450469478804, 0.49503587362348717, 0.4273787243299978, 0.4029579774913511, 0.44844062142437513, 0.357846957…	0.1588
114	441	TFTC-type histone acetyl transferase complex	Human	O60244;O75448;P03372;Q15648;Q92830;Q93074;Q9NVC6;Q9UHV7;Q9ULK4;Q9Y2X0;Q9Y4A5	9282;9862;2099;5469;2648;9968;9440;9969;9439;10025;8295	MED14;MED24;ESR1;MED1;KAT2A;MED12;MED17;MED13;MED23;MED16;TRRAP	O60244;Q15648;Q92830;Q93074;Q9NVC6;Q9UHV7;Q9Y2X0;Q9Y4A5	8	0.284524	0.778499	[0.35184261012423923, 0.3920817295022231, 0.36841445916306415, 0.2632586951798895, 0.4444230632008637, 0.43642789624410766, 0.42138393215061093, 0.278396869068131, 0.34014758327948175, 0.28370775321572134, 0.5963017743513453, 0.5083415650534144, 0.27287892696941596, 0.2697687084468913, 0.395450469478804, 0.49503587362348717, 0.4273787243299978, 0.4029579774913511, 0.44844062142437513, 0.357846957…	0.0739
115	445	TFTC complex (TATA-binding protein-free TAF-II-containing complex)	Human	O00268;O15265;O75486;O75528;O75529;P49848;Q12962;Q15393;Q15542;Q15545;Q16514;Q16594;Q6P1X5;Q92830;Q9Y4A5;Q9Y6J9	6874;6314;8464;10474;27097;6878;6881;23450;6877;6879;6883;6880;6873;2648;8295;10629	TAF4;ATXN7;SUPT3H;TADA3;TAF5L;TAF6;TAF10;SF3B3;TAF5;TAF7;TAF12;TAF9;TAF2;KAT2A;TRRAP;TAF6L	O00268;O75528;O75529;Q12962;Q15393;Q15542;Q15545;Q16514;Q16594;Q6P1X5;Q92830;Q9Y4A5;Q9Y6J9	13	0.227666	0.814554	[0.3690326990374054, 0.3585872703952718, 0.3768867319210235, 0.41477008254136233, 0.34514001150677726, 0.32334663174098277, 0.48372015369572796, 0.39551198493832185, 0.3268797891970587, 0.44747984186898676, 0.4327336531714017, 0.3768326326289028, 0.42232075680425724, 0.3894410595902631, 0.2758890396950702, 0.36515040667051185, 0.42712995983392277, 0.47459901475038935, 0.3662296672546507, 0.389988…	0.002
116	469	TFIID-beta complex	Human	O00268;P20226;P21675;P49848;Q12962;Q15542;Q15543;Q15544;Q15545;Q16514;Q16594;Q6P1X5	6874;6908;6872;6878;6881;6877;6884;6882;6879;6883;6880;6873	TAF4;TBP;TAF1;TAF6;TAF10;TAF5;TAF13;TAF11;TAF7;TAF12;TAF9;TAF2	O00268;P20226;P21675;Q12962;Q15542;Q15544;Q15545;Q16514;Q16594;Q6P1X5	10	0.31029	0.76319	[0.35291902493412125, 0.393617324643668, 0.30595391522549154, 0.4246317691860736, 0.44016480465482666, 0.3176325756490233, 0.32578769005393854, 0.27087821112540067, 0.576290863854601, 0.4375771593086864, 0.2896680592334739, 0.3887527225718872, 0.468492343699898, 0.4508224068737527, 0.46534607777726705, 0.33385024965309074, 0.38217640742148523, 0.45354422422875146, 0.21922182607944793, 0.360791133…	0.0945
117	470	TFTC complex (TATA-binding protein-free TAF-II-containing complex)	Human	O00268;O15265;O75486;O75528;O75529;P49848;Q12962;Q15393;Q15542;Q15543;Q15545;Q16514;Q16594;Q6P1X5;Q92830;Q9Y4A5;Q9Y6J9	6874;6314;8464;10474;27097;6878;6881;23450;6877;6884;6879;6883;6880;6873;2648;8295;10629	TAF4;ATXN7;SUPT3H;TADA3;TAF5L;TAF6;TAF10;SF3B3;TAF5;TAF13;TAF7;TAF12;TAF9;TAF2;KAT2A;TRRAP;TAF6L	O00268;O75528;O75529;Q12962;Q15393;Q15542;Q15545;Q16514;Q16594;Q6P1X5;Q92830;Q9Y4A5;Q9Y6J9	13	0.227666	0.814554	[0.3690326990374054, 0.3585872703952718, 0.3768867319210235, 0.41477008254136233, 0.34514001150677726, 0.32334663174098277, 0.48372015369572796, 0.39551198493832185, 0.3268797891970587, 0.44747984186898676, 0.4327336531714017, 0.3768326326289028, 0.42232075680425724, 0.3894410595902631, 0.2758890396950702, 0.36515040667051185, 0.42712995983392277, 0.47459901475038935, 0.3662296672546507, 0.389988…	0.002
118	471	PCAF complex	Human	O75478;O75486;O75528;O75529;Q12962;Q16514;Q16594;Q92831;Q9Y4A5;Q9Y6J9	6871;8464;10474;27097;6881;6883;6880;8850;8295;10629	TADA2A;SUPT3H;TADA3;TAF5L;TAF10;TAF12;TAF9;KAT2B;TRRAP;TAF6L	O75528;O75529;Q12962;Q16514;Q16594;Q9Y4A5;Q9Y6J9	7	0.203772	0.830722	[0.3845334863011325, 0.366935007494685, 0.37115487944173314, 0.3442099105284095, 0.3742849495782286, 0.4088872589665297, 0.4729808828433227, 0.4320684936097742, 0.2932928503088958, 0.3707903088088975, 0.31515215456438345, 0.6323449374542, 0.30956458673624127, 0.4851873346689106, 0.2973718078034452, 0.283526546044428, 0.39606827006751033, 0.550648166408834, 0.3375607950524844, 0.503282585454811, 0…	0.0106
119	476	STAGA complex	Human	O15265;O75486;O75528;O75529;O94864;Q12962;Q15393;Q16514;Q16594;Q92830;Q96BN2;Q9Y4A5;Q9Y6J9	6314;8464;10474;27097;9913;6881;23450;6883;6880;2648;117143;8295;10629	ATXN7;SUPT3H;TADA3;TAF5L;SUPT7L;TAF10;SF3B3;TAF12;TAF9;KAT2A;TADA1;TRRAP;TAF6L	O75528;O75529;O94864;Q12962;Q15393;Q16514;Q16594;Q92830;Q9Y4A5;Q9Y6J9	10	0.209514	0.826778	[0.35291902493412125, 0.393617324643668, 0.30595391522549154, 0.4246317691860736, 0.44016480465482666, 0.3176325756490233, 0.32578769005393854, 0.27087821112540067, 0.576290863854601, 0.4375771593086864, 0.2896680592334739, 0.3887527225718872, 0.468492343699898, 0.4508224068737527, 0.46534607777726705, 0.33385024965309074, 0.38217640742148523, 0.45354422422875146, 0.21922182607944793, 0.360791133…	0.0026
120	484	TFIID complex	Human	O00268;P20226;P21675;P49848;Q12962;Q15542;Q15543;Q15544;Q15545;Q16514;Q16594	6874;6908;6872;6878;6881;6877;6884;6882;6879;6883;6880	TAF4;TBP;TAF1;TAF6;TAF10;TAF5;TAF13;TAF11;TAF7;TAF12;TAF9	O00268;P20226;P21675;Q12962;Q15542;Q15544;Q15545;Q16514;Q16594	9	0.326675	0.753764	[0.333251209501346, 0.3947817685011282, 0.3787086699651453, 0.3283657116736972, 0.39473053720726264, 0.49678676332863614, 0.31667236863999115, 0.33725636973449513, 0.2763998872160115, 0.5917290439066769, 0.4637196033437634, 0.26460311243643647, 0.36522119225157884, 0.5037244611778936, 0.3132212727356817, 0.47970444299420895, 0.4140231071055959, 0.44657396531260957, 0.3126162359377006, 0.478285172…	0.1569
121	485	TFIID complex, B-cell specific	Human	O00268;P20226;P21675;P49848;Q12962;Q15542;Q15543;Q15544;Q15545;Q16514;Q16594;Q92750	6874;6908;6872;6878;6881;6877;6884;6882;6879;6883;6880;6875	TAF4;TBP;TAF1;TAF6;TAF10;TAF5;TAF13;TAF11;TAF7;TAF12;TAF9;TAF4B	O00268;P20226;P21675;Q12962;Q15542;Q15544;Q15545;Q16514;Q16594	9	0.326675	0.753764	[0.333251209501346, 0.3947817685011282, 0.3787086699651453, 0.3283657116736972, 0.39473053720726264, 0.49678676332863614, 0.31667236863999115, 0.33725636973449513, 0.2763998872160115, 0.5917290439066769, 0.4637196033437634, 0.26460311243643647, 0.36522119225157884, 0.5037244611778936, 0.3132212727356817, 0.47970444299420895, 0.4140231071055959, 0.44657396531260957, 0.3126162359377006, 0.478285172…	0.1569
122	486	WIP-WASp-actin-myosin-IIa complex	Human	O43516;P19105;P35579;P42768;P60660;P62736	7456;10627;4627;7454;4637;59	WIPF1;MYL12A;MYH9;WAS;MYL6;ACTA2	O43516;P35579;P42768;P60660	4	0.409617	0.709413	[0.5691950891654285, 0.1522410925341529, 0.4429180915293191, 0.4031780857965253, 0.32741734805515493, 0.4624314646353482, 0.1954270729828523, 0.3674436666506957, 0.3908718974178019, 0.5821552379475142, 0.2759793822088272, 0.6471482623782511, 0.4177936963264643, 0.3945851124003763, 0.2684085066194177, 0.2050923390083567, 0.4140130423584795, 0.34486566251542444, 0.22857965625903684, 0.3105434899262…	0.5128
123	492	DA complex	Human	O00268;P20226;P21675;P49848;P52655;P52657;Q12962;Q15542;Q15543;Q15544;Q15545;Q16514;Q16594;Q5VWG9;Q6P1X5	6874;6908;6872;6878;2957;2958;6881;6877;6884;6882;6879;6883;6880;83860;6873	TAF4;TBP;TAF1;TAF6;GTF2A1;GTF2A2;TAF10;TAF5;TAF13;TAF11;TAF7;TAF12;TAF9;TAF3;TAF2	O00268;P20226;P21675;P52655;P52657;Q12962;Q15542;Q15544;Q15545;Q16514;Q16594;Q6P1X5	12	0.354684	0.738179	[0.3711562968833645, 0.3962604880125283, 0.29622154578990434, 0.460057187673643, 0.36834929987383763, 0.30399956390198424, 0.5071800160101583, 0.4083263606532255, 0.2710073961014941, 0.36898234293556126, 0.4416021821727195, 0.45060337491829094, 0.3801106234296201, 0.4137591120063235, 0.4297672704698658, 0.27285018439293185, 0.3728045257185855, 0.31292493591542503, 0.4960459324646272, 0.4426628953…	0.2042
124	493	DAB complex	Human	O00268;P20226;P21675;P49848;P52655;P52657;Q00403;Q12962;Q15542;Q15543;Q15544;Q15545;Q16514;Q16594;Q5VWG9;Q6P1X5	6874;6908;6872;6878;2957;2958;2959;6881;6877;6884;6882;6879;6883;6880;83860;6873	TAF4;TBP;TAF1;TAF6;GTF2A1;GTF2A2;GTF2B;TAF10;TAF5;TAF13;TAF11;TAF7;TAF12;TAF9;TAF3;TAF2	O00268;P20226;P21675;P52655;P52657;Q00403;Q12962;Q15542;Q15544;Q15545;Q16514;Q16594;Q6P1X5	13	0.353593	0.738774	[0.3690326990374054, 0.3585872703952718, 0.3768867319210235, 0.41477008254136233, 0.34514001150677726, 0.32334663174098277, 0.48372015369572796, 0.39551198493832185, 0.3268797891970587, 0.44747984186898676, 0.4327336531714017, 0.3768326326289028, 0.42232075680425724, 0.3894410595902631, 0.2758890396950702, 0.36515040667051185, 0.42712995983392277, 0.47459901475038935, 0.3662296672546507, 0.389988…	0.1864
125	509	TFIID complex	Human	O00268;P20226;P21675;P49848;Q12962;Q15542;Q15543;Q15544;Q15545;Q16514;Q16594;Q92804	6874;6908;6872;6878;6881;6877;6884;6882;6879;6883;6880;8148	TAF4;TBP;TAF1;TAF6;TAF10;TAF5;TAF13;TAF11;TAF7;TAF12;TAF9;TAF15	O00268;P20226;P21675;Q12962;Q15542;Q15544;Q15545;Q16514;Q16594;Q92804	10	0.338287	0.747224	[0.35291902493412125, 0.393617324643668, 0.30595391522549154, 0.4246317691860736, 0.44016480465482666, 0.3176325756490233, 0.32578769005393854, 0.27087821112540067, 0.576290863854601, 0.4375771593086864, 0.2896680592334739, 0.3887527225718872, 0.468492343699898, 0.4508224068737527, 0.46534607777726705, 0.33385024965309074, 0.38217640742148523, 0.45354422422875146, 0.21922182607944793, 0.360791133…	0.1705
[truncated: 774 more rows]

## Sheet: 3 Tems
	ComplexID	ComplexName	Organism	subunits(UniProt IDs)	subunits(Entrez IDs)	subunits(Gene name)	Subunit_Found	No_Subunit_Found	Mean_complex_EUC_4.0_7.0	Mean_complex_Ex_4.0_7.0	Random10000euc	P-value	Z-score
[truncated: 900 more rows]
