# Supplementary material for: Improved in situ characterization of protein complex dynamics at scale with thermal proximity co-aggregation
Source: Nat Commun. 2023 Nov 24;14:7697. doi: 10.1038/s41467-023-43526-2 (PMC10673876; doi:10.1038/s41467-023-43526-2)
Supplement: Supplementary file 9 — Source data [file 41467_2023_43526_MOESM9_ESM.zip › Source Data/Supplementary Fig. 6.xlsx]

## Sheet: A. thaliana
	30.0℃	36.0℃	39.0℃	45.0℃	50.0℃	56.0℃	59.6℃	66.9℃
36.0℃	0.4924	0	0	0	0	0	0	0
39.0℃	0.575359	0.625119	0	0	0	0	0	0
45.0℃	0.676456	0.679033	0.702944	0	0	0	0	0
50.0℃	0.735193	0.778957	0.765138	0.775717	0	0	0	0
56.0℃	0.720876	0.788072	0.801749	0.822845	0.835529	0	0	0
59.6℃	0.799663	0.865193	0.871095	0.868338	0.852008	0.870018	0	0
66.9℃	0.882168	0.914875	0.953248	0.952531	0.948905	0.897802	0.900055	0
70.4℃	0.851535	0.885691	0.930982	0.932005	0.928329	0.883668	0.886943	0.848565

## Sheet: B. subtilis
	32.9℃	36.0℃	39.6℃	43.2℃	46.8℃	50.4℃	54.0℃	57.1℃
36.0℃	0.485319	0	0	0	0	0	0	0
39.6℃	0.578752	0.579086	0	0	0	0	0	0
43.2℃	0.663626	0.62261	0.676542	0	0	0	0	0
46.8℃	0.708657	0.760975	0.784321	0.784703	0	0	0	0
50.4℃	0.836539	0.843733	0.886441	0.855757	0.850609	0	0	0
54.0℃	0.868421	0.8994	0.931412	0.917538	0.902122	0.89557	0	0
57.1℃	0.859282	0.897202	0.944308	0.941694	0.911154	0.908746	0.877482	0
60.0℃	0.812687	0.859455	0.901859	0.921895	0.883894	0.891985	0.866372	0.817699

## Sheet: C. elegans
	27.9℃	31.0℃	34.6℃	38.2℃	41.8℃	45.4℃	49.0℃	52.1℃
31.0℃	0.593212	0	0	0	0	0	0	0
34.6℃	0.442893	0.583477	0	0	0	0	0	0
38.2℃	0.684907	0.696305	0.627319	0	0	0	0	0
41.8℃	0.787068	0.78592	0.747189	0.742949	0	0	0	0
45.4℃	0.884077	0.879316	0.868837	0.84852	0.86959	0	0	0
49.0℃	0.945406	0.958542	0.945231	0.96899	0.968132	0.956377	0	0
52.1℃	0.959131	0.970255	0.960133	0.981427	0.989878	0.975556	0.953724	0
55.0℃	0.894674	0.925377	0.890992	0.958255	0.964226	0.952677	0.93549	0.921091

## Sheet: D.melanogaster
	30.9℃	34.0℃	37.6℃	41.2℃	44.8℃	48.4℃	52.0℃	55.1℃
34.0℃	0.399012	0	0	0	0	0	0	0
37.6℃	0.471122	0.519731	0	0	0	0	0	0
41.2℃	0.683338	0.695042	0.623215	0	0	0	0	0
44.8℃	0.82887	0.836243	0.796025	0.804768	0	0	0	0
48.4℃	0.865931	0.862131	0.873018	0.888307	0.879324	0	0	0
52.0℃	0.863503	0.85137	0.89836	0.918892	0.923415	0.894503	0	0
55.1℃	0.853745	0.83415	0.908841	0.938587	0.943436	0.910975	0.869802	0
58.0℃	0.767008	0.786261	0.848533	0.901688	0.92136	0.893255	0.855232	0.818223

## Sheet: D. rerio
	43.0℃	46.0℃	49.0℃	52.0℃	55.0℃	58.0℃	61.0℃	64.0℃
46.0℃	0.510189	0	0	0	0	0	0	0
49.0℃	0.592252	0.600198	0	0	0	0	0	0
52.0℃	0.644301	0.647194	0.659615	0	0	0	0	0
55.0℃	0.684386	0.687346	0.693819	0.694494	0	0	0	0
58.0℃	0.73461	0.734573	0.742258	0.740295	0.735281	0	0	0
61.0℃	0.791434	0.799732	0.799642	0.800771	0.789793	0.78679	0	0
64.0℃	0.842564	0.883124	0.89606	0.896861	0.892783	0.880633	0.854705	0
67.0℃	0.764265	0.805537	0.831631	0.835485	0.844337	0.854144	0.844435	0.842579

## Sheet: E.coli_cells
	39.9℃	43.0℃	46.6℃	50.2℃	53.8℃	57.4℃	61.0℃	64.1℃
43.0℃	0.408293	0	0	0	0	0	0	0
46.6℃	0.426851	0.444249	0	0	0	0	0	0
50.2℃	0.516769	0.532978	0.463547	0	0	0	0	0
53.8℃	0.625161	0.691586	0.62837	0.620085	0	0	0	0
57.4℃	0.787982	0.826791	0.825058	0.789677	0.804846	0	0	0
61.0℃	0.858267	0.911365	0.909605	0.918294	0.908525	0.895438	0	0
64.1℃	0.834493	0.869384	0.900329	0.916697	0.930653	0.914188	0.884761	0
67.0℃	0.703474	0.765944	0.767785	0.819066	0.858865	0.891129	0.87358	0.833173

## Sheet: E.coli_lysate
	39.9℃	43.0℃	46.6℃	50.2℃	53.8℃	57.4℃	61.0℃	64.1℃
43.0℃	0.437464	0	0	0	0	0	0	0
46.6℃	0.547617	0.606978	0	0	0	0	0	0
50.2℃	0.75492	0.761761	0.777427	0	0	0	0	0
53.8℃	0.78066	0.805286	0.820831	0.846591	0	0	0	0
57.4℃	0.84218	0.885261	0.909873	0.901156	0.900268	0	0	0
61.0℃	0.844346	0.88827	0.934996	0.940124	0.933871	0.89763	0	0
64.1℃	0.822038	0.881406	0.939417	0.933719	0.937089	0.892508	0.866749	0
67.0℃	0.748039	0.820157	0.873722	0.913506	0.906323	0.88148	0.846663	0.808446

## Sheet: Jurkat
	41.0℃	44.0℃	47.0℃	50.0℃	53.0℃	56.0℃	59.0℃	63.0℃
44.0℃	0.459987	0	0	0	0	0	0	0
47.0℃	0.671318	0.612303	0	0	0	0	0	0
50.0℃	0.6585	0.650225	0.749692	0	0	0	0	0
53.0℃	0.661781	0.738514	0.781329	0.729061	0	0	0	0
56.0℃	0.66283	0.742636	0.794415	0.768572	0.758501	0	0	0
59.0℃	0.644359	0.727396	0.776106	0.7933	0.782464	0.724935	0	0
63.0℃	0.549928	0.638664	0.713062	0.747035	0.765573	0.720302	0.655323	0
67.0℃	0.509213	0.684484	0.632377	0.751006	0.821652	0.762744	0.697205	0.625307

## Sheet: K562
	41.0℃	44.0℃	47.0℃	50.0℃	53.0℃	56.0℃	59.0℃	63.0℃
44.0℃	0.348861	0	0	0	0	0	0	0
47.0℃	0.484145	0.475031	0	0	0	0	0	0
50.0℃	0.707507	0.702019	0.665974	0	0	0	0	0
53.0℃	0.802928	0.824715	0.806189	0.806419	0	0	0	0
56.0℃	0.90922	0.931267	0.931868	0.927509	0.910195	0	0	0
59.0℃	0.89617	0.928366	0.957752	0.970833	0.945221	0.912941	0	0
63.0℃	0.792493	0.838083	0.89251	0.946488	0.941886	0.895593	0.855238	0
67.0℃	0.734687	0.784507	0.815169	0.888365	0.913738	0.917632	0.881255	0.788212

## Sheet: M.musculus_BMDC
	39.9℃	43.0℃	46.6℃	50.2℃	53.8℃	57.4℃	61.0℃	64.1℃
43.0℃	0.51822	0	0	0	0	0	0	0
46.6℃	0.576706	0.499484	0	0	0	0	0	0
50.2℃	0.649345	0.617328	0.620204	0	0	0	0	0
53.8℃	0.690868	0.683566	0.688337	0.705416	0	0	0	0
57.4℃	0.780994	0.785428	0.785619	0.809292	0.751783	0	0	0
61.0℃	0.862513	0.854788	0.858357	0.897282	0.857468	0.834083	0	0
64.1℃	0.830372	0.90963	0.941875	0.939762	0.912426	0.902959	0.88884	0
67.0℃	0.881382	0.827581	0.864376	0.893293	0.862625	0.850631	0.835746	0.843521

[truncated: 6 more sheets: M.musculus_liver, O.antarctica, P.torridus, S.cerevisiae, T.thermophilus_cells, T.thermophilus _lysate]
